# Supplementary material for: Fibroblasts as an in vitro model of circadian genetic and genomic studies
Source: Mamm Genome. 2024 Jul 3;35(3):432–44. doi: 10.1007/s00335-024-10050-7 (PMC11329553; doi:10.1007/s00335-024-10050-7)
Supplement: Supplementary file 6 — Supplementary file6 (ZIP 46445 kb) [file 335_2024_10050_MOESM6_ESM.zip › MetaCycle_Results/meta2dout/meta2d_MCPM2013L01115_Input.txt]

CycID	ARS_pvalue	ARS_BH.Q	ARS_period	ARS_adjphase	ARS_amplitude	JTK_pvalue	JTK_BH.Q	JTK_period	JTK_adjphase	JTK_amplitude	LS_pvalue	LS_BH.Q	LS_period	LS_adjphase	LS_amplitude	meta2d_pvalue	meta2d_BH.Q	meta2d_period	meta2d_phase	meta2d_Base	meta2d_AMP	meta2d_rAMP
LOC102723897	0.472605865433428	0.652925918798423	24	9.70136352153599	1.5460033889496	1	1	28	10	3.31933535666767	0.985896069205387	1	23.8795986622074	8.042567850105	5.01935855210025	0.957654032071389	1	25.2931995540691	9.2570088711142	3.53145952813595	1.50041942939303	0.424872327557161
LINC01128	0.258928060369688	0.475587443883834	24	6.25210208736806	1.5170903267925	1	1	28	2	1.516574061721	0.658160300678247	1	28	2.490911292496	8.27719675371745	0.73877075270721	1	26.6666666666667	3.65779110727597	5.86137307798993	1.96344442967935	0.334980285942264
NOC2L	0.0433458783402173	0.258664883544334	24	8.21350219786519	2.71549637826461	0.548683931808932	1	24	10	1.03237923237157	0.637492620372081	1	23.257328990228	8.9541005316284	6.87040815459141	0.211698523102651	0.825489209150095	23.7524429967427	9.05759473990817	3.35936328134328	2.7529294373444	0.819479528347886
KLHL17	0.298736853851331	0.511244220805606	24	7.80904440529172	2.72815169922807	1	1	24	10	3.87913962838561	0.795644374045778	1	25.0526315789474	6.8108167598728	14.5665985085603	0.824537203027833	1	24.3508771929825	8.21873633529886	13.5461572683348	2.84161671171261	0.209772901305015
HES4	0.230099258489347	0.449087707692801	24	22.0890485053104	1.24006530310002	0.548683931808932	1	28	24	2.53081596365327	0.320574819320078	1	28	21.3440818052818	7.48982148258023	0.378420428184242	1	26.6666666666667	22.5883422711356	5.2381699320957	1.69685092905579	0.323939648971433
ISG15	0.20708178112328	0.429867556966718	24	4.56535441604571	9.91324517207666	0.759272267084767	1	28	4	9.28029944073561	0.487792549683869	1	28	3.5461639320974	76.5524018302975	0.526517263687755	1	26.6666666666667	4.08466795031894	64.8228264258815	12.3214447636052	0.190078795433172
AGRN	0.0429698747293851	0.257914805798692	26.0915032679739	7.35317854537348	7.63390148000623	0.120192382848633	0.854943103339596	28	8	5.18482445008496	0.269317994145715	1	25.5913978494624	6.5606286483218	43.9093324362186	0.0406310842858636	0.357112181694603	26.5609670391454	7.2947617149559	36.0247604329499	8.30165706073374	0.230443088613593
C1orf159	0.27591386679376	0.490691449568409	23.7619047619048	6.82992599253824	1.23382241783476	0.120192382848633	0.854943103339596	20	12	1.05116836687896	0.537423957415359	1	20	9.1816874310909	6.29409644235796	0.234130961699167	0.870691822418935	21.2539682539683	9.58546542511873	5.68711525504862	1.40826844305105	0.247624389500616
SDF4	0.391215757891814	0.589636789459187	24	22.7812812862443	40.3657269892908	1	1	24	0	45.8291490620159	0.997402811941556	1	26.3468634686347	3.88148235209811	507.913751468993	0.930208006014545	1	24.7822878228782	0.741589690737072	450.947504505803	30.3716972712551	0.0673508489741831
B3GALT6	0.0575540775228094	0.274501504601243	25.4267515923567	12.999481327324	9.13922752525882	0.759272267084767	1	28	12	7.29511266720364	0.653780604729387	1	25.5913978494624	12.2448770211443	85.4141179911022	0.31072044035885	1	26.339383147273	12.4540934731431	76.4519317041101	9.45121531058757	0.123622975900287
UBE2J2	0.540034596652245	0.700825842756908	22.4269662921348	5.31729050378036	8.46722502241432	1	1	20	8	14.3623171187938	0.975200602954199	1	20	12.2052274185566	111.509678547993	0.972615613234606	1	20.8089887640449	8.53881831736157	96.4200300843751	9.86082230387967	0.102269438157722
SCNN1D	0.0959772940887467	0.319906921721716	24	7.54578927774895	3.16019832423898	1	1	20	12	2.84686804468583	0.998824205566754	1	28	4.7178059991517	16.0465696429122	0.584189376005008	1	24	8.04277368597049	10.2954722741096	3.3421692099939	0.324625147930179
ACAP3	0.0258098037528399	0.241372237758636	22.1777777777778	16.8931561239802	3.50699540519732	0.182113153050653	0.981377637693137	20	16	4.0086059524849	0.362456337412291	1	21.9692307692308	16.2937771319525	13.2682697791074	0.0471830028843675	0.384510974608255	21.3823361823362	16.4164820535192	8.29599438539116	3.42427123966787	0.412762000622595
PUSL1	0.854476959978276	0.908996951624222	24	4.68290441409318	0.416359715780253	1	1	24	12	0.928270084478334	0.999948011393381	1	20	7.9999324559169	5.89001058439683	0.999423043076776	1	22.6666666666667	8.43031170724161	2.80724334403069	0.412638730943889	0.146990723772245
CPSF3L	0.403774761868309	0.599532786344471	21.695652173913	11.7389444659931	3.10720433042428	1	1	28	18	4.56920256971712	0.98648842130499	1	21.4414414414414	6.9159900817383	20.3486111172218	0.93372516745001	1	23.7123645384515	12.114423746326	16.2997089187829	2.6230120044855	0.160923855607194
GLTPD1	0.151758833861359	0.378502766956118	23.7619047619048	6.71175664955941	6.08533932905008	0.759272267084767	1	24	6	3.53495525969693	0.802203147423808	1	22.3824451410658	6.1270668255734	27.0414297704067	0.57461484559305	1	23.3814499676569	6.28359708713232	16.0073882454391	6.3982549341376	0.399706362839085
DVL1	0.0181835757754776	0.231850444346678	21.2340425531915	5.05918036551316	11.6754740621331	0.0290926434676435	0.685514879481689	24	4	7.50798594505259	0.315814726149542	1	21.4414414414414	5.2072908435849	59.3680709492978	0.00793858772937928	0.1654473851782	22.2251613315443	4.80345893487555	53.113436623862	11.3516871070943	0.213725336349152
MXRA8	0.0279699071582625	0.244359566874102	20.7916666666667	9.61408056328723	270.324878554266	0.388468903781404	1	20	12	100.563338606259	0.394795244671612	1	22.1052631578947	5.8917693156904	1668.4987199501	0.0914174111487873	0.533098671055249	20.9656432748538	9.38922805576619	1482.01957431177	271.861337352465	0.183439775064181
AURKAIP1	0.327711464592393	0.538052144616495	21.0105263157895	12.7057612924862	7.54639780780191	1	1	28	6	15.673289482128	0.966651654220443	1	26.3468634686347	0.550042509476129	161.836849198446	0.890241661346418	1	25.1191299281414	3.45056620317256	135.213760147531	0.3272270111446	0.00242007182395907
CCNL2	0.314965173053499	0.527450428288039	26.0915032679739	25.0634444440155	7.30142539527048	0.759272267084767	1	24	4	4.8340135569602	0.936104144647956	1	25.9636363636364	1.8865590449601	125.845961639496	0.809670582419477	1	25.3517132105368	1.70138122281243	124.303476789088	6.95856450492045	0.0559804494988292
LOC148413	0.00682318037971807	0.219055642978056	22.9425287356322	7.33402521256019	2.10104752792853	0.0290926434676435	0.685514879481689	24	8	1.98300545244138	0.143172626423013	1	23.257328990228	6.8130690121394	6.12548658194779	0.00188319589923192	0.0864362336799104	23.3999525752867	7.37863250683073	4.38930098421529	2.19943160711191	0.501089265698903
MRPL20	0.499172636735685	0.671092937646851	24	22.1811919929373	6.58360671032267	1	1	28	0	3.71414156977181	0.99729705220144	1	25.9636363636364	6.90719608069265	122.740999930943	0.966160671021184	1	25.9878787878788	1.20570824963041	116.072542368076	0.146795308986293	0.00126468591099515
VWA1	0.0175793464847347	0.230153762627422	20.0603015075377	11.5086903001607	2.51207430476907	0.06268326002701	0.781588753485603	20	12	1.18043979823097	0.281373822956752	1	20	11.9202300515412	3.98295486155221	0.012932981057153	0.208492784949766	20.0201005025126	11.8100975602449	2.31260964186384	2.53391179711184	1.09569369220032
ATAD3B	0.317355917076018	0.529077978802429	24	2.92851481065997	2.44390788780219	1	1	28	6	2.44260529040467	0.891401397866084	1	23.8795986622074	2.5295841417512	9.5069863869961	0.865616085567777	1	25.2931995540691	3.71640696466816	10.2993228482414	2.24814405839011	0.218280763844003
ATAD3A	0.369347090045512	0.572677945450305	24	6.84702020324274	4.78640353950604	0.759272267084767	1	28	6	12.2286907275582	0.764653326037695	1	26.3468634686347	4.6889949013065	39.1023691273032	0.798805670848016	1	26.1156211562116	5.89238558212529	40.1158203399787	5.17835940559043	0.129085217794481
TMEM240	0.264282627796474	0.480827664463349	20.1616161616162	11.1655559961078	1.99534429562532	1	1	20	8	2.32773188989633	0.913974433640597	1	20.3418803418803	7.6792715080606	9.63847082707864	0.828476094570813	1	20.1678321678322	8.90335070218664	6.95743831830944	1.54033492340378	0.221393974755073
SSU72	0.138270402381613	0.365091457334753	24.95	9.784036211834	16.3760793225858	1	1	20	14	12.996775411948	0.694939018562958	1	25.2296819787986	8.1215353211314	141.908595301976	0.584807448943287	1	23.3932273262662	10.3526100844939	124.151317293184	16.1274462902483	0.129901531790946
C1orf233	0.013085310757079	0.223584183373303	21.5783783783784	4.37246728574798	3.3146325597075	0.0481594158156658	0.703779829529331	24	4	2.29682068325959	0.261062479466739	1	21.9692307692308	5.864711811512	7.68093616121358	0.00784190054010736	0.1654473851782	22.5158697158697	4.77165828573753	5.60978409377314	3.27116278393079	0.583117412230139
MIB2	0.0671399357793522	0.288140471813027	21.0105263157895	12.1010443791301	3.0703207770812	1	1	28	18	4.76592056024615	0.898503494372244	1	20	12.0510703265117	22.9282828199726	0.46754864223885	1	23.0035087719298	13.9651281729105	17.6984324614445	1.41247615455731	0.0798079806013523
CDK11B	0.14660123811613	0.373476433940543	25.2658227848101	7.97851834378427	8.75833999594796	0.182113153050653	0.981377637693137	28	6	4.12559683326628	0.664073228623778	1	22.8115015974441	9.5272373274518	33.5079413097541	0.233375650850963	0.869928815529915	25.3591081274181	8.01086895003667	26.3382071957976	9.46289643584331	0.359284000064863
SLC35E2B	0.815963273166814	0.884094117558844	24	22.4753446681823	0.562904991358949	1	1	28	20	1.60596662252286	0.923914780215402	1	28	23.8959917476097	5.194618852388	0.99695463221568	1	26.6666666666667	22.30529898213	3.48163702253333	1.11370225130218	0.319878908712838
CDK11A	0.0259964055306237	0.241372237758636	20.9005235602094	12.8017542882043	6.01653357738867	0.120192382848633	0.854943103339596	24	10	3.64488168364506	0.332185609741596	1	20	12.2685677850585	19.3415441252841	0.0326665218520631	0.324791483709757	21.6335078534031	11.9362946578114	12.5649807901764	5.77548970474632	0.45964970430052
SLC35E2	0.93135493215554	0.95665356794918	24	5.48646856825987	5.1941208487305	0.388468903781404	1	20	10	20.651933959178	0.55728327382516	1	20	12.5360207094336	153.12424456703	0.783012503831112	1	21.3333333333333	10.0741635698285	135.503632910103	14.9984579089778	0.11068675862682
NADK	0.923566688981432	0.951941536675878	24	2.53179488479481	0.568116341183337	1	1	28	4	6.0671345816221	0.994826484330969	1	27.3563218390805	6.75440830680987e-05	15.3846945768233	0.999904948872888	1	26.4521072796935	2.2105784854298	8.87339390098777	0.709967619471294	0.0800108309620134
GNB1	0.931262823306742	0.956648255010025	24	18.4900495415465	3.01143046296668	1	1	28	6	21.0898832313347	0.999986099894225	1	26.7415730337079	6.75440830680987e-05	327.531129886412	0.999942900072711	1	26.247191011236	26.1951097819921	291.487760126148	1.59931768822292	0.00548674046392473
C1orf86	0.018577353530876	0.231963861857142	23.3450292397661	11.3354740780503	5.92035741666758	0.0169666213416213	0.650525091439726	28	12	7.40989313271833	0.253681878872745	1	21.0619469026549	17.7120146959376	28.8031735776467	0.00439248975541162	0.125545343554674	24.1356587141403	12.9490397575802	27.2517007176093	5.38159786774006	0.197477505110813
SKI	0.70483380692434	0.815133075291165	23.9041916167665	8.05962114657182	3.86878006807679	1	1	20	10	7.65851835463266	0.99383056305793	1	24.5360824742268	3.3685121265686	74.7773343336951	0.994229230506647	1	22.8134246969978	7.49948499569426	71.9034306297569	4.55116869062847	0.0632955708895618
RER1	0.305656017243091	0.517511099045362	21.2340425531915	1.20498622257449	14.169009978183	1	1	28	24	23.6956363823487	0.918615900249737	1	20	3.7452849173524	107.543482676445	0.863923191558455	1	23.0780141843972	0.907564066760073	98.991058700983	10.4125296881675	0.105186567603243
TNFRSF14	0.113681563917606	0.339676012574454	26.7919463087248	11.0756575272778	2.5670896479586	0.388468903781404	1	24	12	2.18499871354712	0.663081409794715	1	27.5675675675676	11.6163605477553	13.6314686582955	0.315196492022804	1	26.1198379587641	11.6141604521972	12.4264870669538	2.49071288371897	0.200435800584593
FAM213B	0.598276333130709	0.742297076307399	22.9425287356322	15.5490061788757	0.82544248776732	1	1	28	22	1.0337209518338	0.993694600167126	1	21.186943620178	14.5074587305184	7.58249899660442	0.984048168408078	1	24.0431574519367	17.2026797257977	5.85662536946013	0.518510801519607	0.0885340565274032
MEGF6	0.0135442071516632	0.223584183373303	22.6818181818182	9.63896683020555	15.2608130759142	0.0481594158156658	0.703779829529331	24	10	11.8120287374797	0.238774823616386	1	22.5236593059937	9.3999697460749	85.6771350174649	0.00750703322161739	0.162381391145706	23.0684924959373	9.68083130253542	70.7816348675216	15.2792763600582	0.215864982331302
TPRG1L	0.0105980575233762	0.221337661775831	21.5783783783784	9.38712850369071	46.6475612587685	0.388468903781404	1	24	8	38.3014661428108	0.225806970220317	1	21.7021276595745	9.1478514455957	248.307147538516	0.0300702988812539	0.311369949050748	22.4268353459843	8.90426036939303	214.100642096063	47.1063691902966	0.220019747391326
WRAP73	0.105105629789256	0.331114328714851	24	19.078804526015	5.3966507839451	0.269101639101639	1	28	20	6.17051173792685	0.429782072467166	1	26.7415730337079	19.7301643533303	18.5343885830519	0.183965046374094	0.766799761477472	26.247191011236	19.656395350159	11.6580673423675	6.04621523623089	0.518629294090441
TP73-AS1	0.0301108111859845	0.245073495777051	25.4267515923567	20.3909225591156	6.98283042754166	0.0169666213416213	0.650525091439726	28	20	0.888880164491478	0.2051096586571	1	26.3468634686347	19.8441769655795	21.9090942957964	0.00546452176322787	0.140228538387338	26.5912050203305	20.1144371925436	16.8549364731472	7.75554664169493	0.460135026557403
LRRC47	0.0672270675863168	0.288183346988637	23.6213017751479	9.56609080760359	29.7823814404729	0.548683931808932	1	24	10	22.9627914138893	0.485825424054645	1	23.7209302325581	8.1255715437555	165.320096180617	0.234923830571655	0.871578500205831	23.7807440025687	9.23195514378837	128.408772209437	30.9686746903919	0.241172578458124
CEP104	0.0203906622853196	0.23600743687043	25.7548387096774	6.34167030002752	14.4865224971282	0.120192382848633	0.854943103339596	28	6	10.6561289602475	0.198742597448848	1	26.1538461538462	5.9904221583434	56.7324730659193	0.0183693466918761	0.242508856275727	26.6362282878412	6.1224203026675	40.4041548229368	16.4529225190435	0.407208679185227
DFFB	0.0815630301473599	0.30365535634412	21.8142076502732	21.2739101156206	2.90780100729733	0.548683931808932	1	20	4	2.09586725984298	0.523311439678861	1	20	1.7035846408517	9.14185153013268	0.276376198708221	0.942728980342611	20.6047358834244	1.78539340928357	5.17384244815994	2.99840335494044	0.579531244908088
C1orf174	0.0142405700712838	0.223584183373303	21.8142076502732	20.6645384588273	8.71602029970648	0.0481594158156658	0.703779829529331	24	22	6.57448836718754	0.243468747764738	1	23.257328990228	20.2832461311188	19.9216487462772	0.00793505245537784	0.1654473851782	23.0238455468337	20.9994152070154	14.4385011841584	8.49218569179441	0.588162551187227
NPHP4	0.0516805523276979	0.268380032862435	27.5310344827586	22.886933027075	4.33138787036283	0.759272267084767	1	28	26	3.21128205248436	0.495652237698463	1	28	20.718803724669	12.8984027511545	0.247034985707588	0.894790316894767	27.8436781609195	23.1980937700102	7.74758680179821	4.43102261104706	0.571922938639244
KCNAB2	0.538315924230057	0.699613609333595	24	5.18328157493855	1.00012437079643	1	1	28	0	1.1562830625023	0.982608859192059	1	28	2.9361446340349	5.31344945168913	0.973087682880523	1	26.6666666666667	2.84703515176315	3.82463332683799	1.20384804302082	0.314761688283488
RPL22	0.197795929849281	0.421335368824597	20.2639593908629	1.82163177702527	37.1498251155555	0.548683931808932	1	24	22	28.8612183451754	0.898898671032405	1	23.7209302325581	23.646718609465	223.616969564691	0.588802689151101	1	22.6616298744737	0.0207771542360902	219.504746542987	28.8455708526346	0.131412059679473
ICMT	0.101427578207476	0.326100313271685	21.9340659340659	20.7955652055632	15.104713553255	0.388468903781404	1	24	0	5.03239871387085	0.647430577796504	1	22.3824451410658	19.959721914199	68.8545913121459	0.290768902235056	0.967237303565465	22.7721703583772	21.5572007364519	62.0840213809356	14.3210145738943	0.23067150380004
GPR153	0.144958464324931	0.372040633735706	24	17.163192115026	2.64100013560543	0.120192382848633	0.854943103339596	28	18	0.984915648331958	0.230409771978326	1	28	14.2469274508212	9.28293883779121	0.0872783741591988	0.524483108073028	26.6666666666667	16.6364908840003	7.41666486853431	3.50099823586227	0.472044820403776
ACOT7	0.0140544129185954	0.223584183373303	24.0481927710843	9.79016533421304	3.0192637282536	0.182113153050653	0.981377637693137	24	10	2.94525209583437	0.256119520095368	1	23.7209302325581	8.4626941041501	13.2451540547167	0.0230715483632211	0.274761166871088	23.9230410012141	9.41582260977242	12.3139674378185	3.15046495361278	0.255844833886528
PLEKHG5	0.00138282024366454	0.167214878695435	20.0603015075377	12.7139236683639	2.14988773155991	0.0290926434676435	0.685514879481689	20	14	2.09590646762288	0.131792895973261	1	20	11.9713728026063	3.89092190655177	0.000460890206712139	0.0412328116639055	20.0201005025126	12.8917490445693	2.9981426339515	2.15968307018951	0.720340335290547
NOL9	0.297494779435873	0.510388611305324	24	21.89206480115	4.05325539848281	1	1	20	2	6.96514723688298	0.982681890327971	1	28	20.348970047633	45.4155601064985	0.87295510272303	1	24	21.9046975248737	34.1847287850981	4.15283735850085	0.121482238007726
ZBTB48	0.238732212447374	0.45781557023244	24	19.8915332350583	1.46645387578888	1	1	24	22	0.782270828315813	0.926572481460565	1	23.8795986622074	19.7774013567001	5.35653788901193	0.806665888463484	1	23.9598662207358	20.5469118637485	3.3861771966809	1.5136757889338	0.447016119067097
KLHL21	0.650671052482161	0.776150055448639	24	21.7633233628275	6.78675217002012	1	1	28	18	17.4606123232806	0.995178697672342	1	28	23.3797574805161	101.509836842188	0.990089580693293	1	26.6666666666667	21.3431560518111	79.0577288000793	9.76703173205857	0.123543034695031
PHF13	0.00962661464101466	0.21969150578485	22.6818181818182	22.1920240821829	15.725946215775	0.120192382848633	0.854943103339596	20	4	11.9075988167625	0.199306759789142	1	21.186943620178	19.9608121302618	45.5576413842729	0.0102489596705908	0.187899874400669	21.2895872673321	0.688132111624832	38.5258843549204	16.2019683360874	0.420547603445687
THAP3	0.480108409618326	0.658249805561931	22.9425287356322	10.1403100553939	5.88458214664621	1	1	28	10	8.42943262730451	0.99550858048007	1	23.257328990228	8.8080415692415	52.4353866711621	0.961040937922449	1	24.7332859086201	9.70667410615697	48.8213742853001	5.84793688333673	0.119782307830231
CAMTA1	0.908146572984206	0.942492208725663	24	21.1815173074904	0.980424960449912	1	1	28	24	4.47782970462703	0.999984941371338	1	24.7058823529412	23.2940501029757	26.9185652018131	0.99986123220218	1	25.5686274509804	22.8595358025439	21.5406360041211	0.63041125275558	0.0292661392465372
VAMP3	0.800776241703571	0.874267463409673	24	17.4086826105445	3.09032620777029	1	1	20	16	6.44134155597722	0.999747222387424	1	21.8348623853211	16.9697030405594	73.2766548015163	0.99844629919373	1	21.9449541284404	16.8450259425085	74.1259416318431	3.8179921581689	0.0515068284343893
PER3	0.00712504023707061	0.21969150578485	21.695652173913	17.281415080551	2.66935784215999	0.0986997435434935	0.854943103339596	24	18	2.40181913347456	0.292684142086336	1	23.257328990228	19.5118822323533	3.88620634579152	0.00936833748960719	0.177298751995961	22.9843270547137	18.2767471736952	3.47363947113135	2.37694586519916	0.684281107741156
PARK7	0.007332848298502	0.21969150578485	24	3.23496601075923	39.9725663172124	0.120192382848633	0.854943103339596	24	4	49.3664213598315	0.126392914193094	1	25.2296819787986	2.6948094404717	390.457508620739	0.00574020258028984	0.142391156334121	24.4098939929329	3.32173767371047	355.419197300929	43.178362506461	0.121485735251105
ERRFI1	0.636616335949806	0.76664149684305	24	21.1601413842334	2.10861702556237	1	1	28	24	3.98198067711075	0.992939396915807	1	21.570996978852	2.4497231039978	18.5522622023533	0.988552315494869	1	24.5236656596173	23.1059455134603	18.9132113192318	1.70285172947549	0.0900350395674981
RERE	0.0711663895206053	0.291445831888627	25.4267515923567	16.2557144709756	13.5763112227738	0.0772071042383542	0.781588753485603	28	16	18.3206114421249	0.255053061228721	1	28	15.9946727347662	92.4935724742154	0.0408572949704287	0.358241971198882	27.1422505307856	16.1181164605074	79.3088225878556	16.2607558276962	0.205030856556761
ENO1	0.888241323050631	0.92946058566462	24	6.8621768560705	13.4682796281684	1	1	28	6	81.3059458430322	0.988594295272568	1	26.9433962264151	6.75440830680987e-05	590.650798169717	0.999667868999361	1	26.314465408805	4.59590727122635	476.391621503243	12.7238737959666	0.0267088530142842
LOC102724571	0.148865254589811	0.375800243520597	24	5.03659313823213	2.02014746952027	1	1	20	12	0.966837209570861	0.999409349029438	1	20	7.9999407077623	14.818697781644	0.702288083562076	1	21.3333333333333	8.57573099866345	7.84398339155018	1.56094264136007	0.198998718309573
H6PD	0.130589906632098	0.358337500278623	24	7.00354166343141	10.4293025703423	1	1	28	24	5.28734786046643	0.912427949847	1	20.695652173913	11.1718635174927	87.7124221940751	0.642254453561365	1	24.231884057971	12.5205872137827	70.7082417415876	1.04643224549283	0.0147992966550795
SPSB1	0.814069725446175	0.882752947497289	21.5783783783784	7.68944289481987	1.54795689224528	1	1	20	6	2.84174415774558	0.999999124696822	1	21.0619469026549	2.9100364396873	16.3101662976582	0.998755599271465	1	20.8801084270111	5.59388144621717	13.0606716020358	1.14803337570807	0.0879000261769943
SLC25A33	0.264533867744558	0.480827664463349	21.3475935828877	21.0931228307947	1.94084496016159	0.759272267084767	1	28	24	2.96784295057846	0.9207762531505	1	20.458452722063	2.8494693427231	4.43358827908883	0.760461536973219	1	23.2686821016502	23.1229644264565	3.69162539675957	1.31672592435437	0.356679181346558
TMEM201	0.445957830118098	0.632386593121076	24	19.8456306794068	1.31028345524214	1	1	28	22	2.41257668308792	0.977381630474449	1	22.9581993569132	20.1706560752988	6.42574390162918	0.948105926597238	1	24.9860664523044	20.747142510411	5.09592065242969	1.28005630531009	0.251192354162691
PIK3CD	0.193156201009953	0.417008207948504	23.7619047619048	19.0306240104819	6.68050809508559	1	1	28	22	8.61009802333227	0.973587427624498	1	21.186943620178	19.5963523642632	54.2681375285461	0.764852026825428	1	24.3162827940276	20.3291970433288	45.9068137613964	6.46678617554807	0.140867676183313
LOC101929074	0.0496893616820038	0.267635829364355	24	18.6302288701314	1.32497466840459	0.120192382848633	0.854943103339596	28	20	0.671944821546614	0.230397980546214	1	25.5913978494624	17.2766987104786	3.40766979018259	0.0403075279902791	0.356604028114218	25.8637992831541	18.6672117569624	2.90543735549813	1.45060929794827	0.499273988889555
CLSTN1	0.192844076804639	0.416579548715793	20.9005235602094	7.73440236973688	9.46815612669526	1	1	20	6	13.3247158385231	0.802051913624536	1	20	9.94734963459746	102.892441828156	0.712767537017425	1	20.3001745200698	7.8723783930944	95.5503082768037	9.71485732209924	0.101672694701893
CTNNBIP1	0.0764238943971153	0.298024316369726	23.4823529411765	19.9563489564864	6.99792368025928	0.388468903781404	1	20	4	4.05221673088604	0.697654212576053	1	21.570996978852	19.7479181953586	43.4687776119185	0.256680335453714	0.910756584419311	21.6844499733428	20.9781519105395	36.2537148149572	6.76458550232869	0.186590133917472
LZIC	0.540267686669107	0.700825842756908	25.4267515923567	9.51927556560047	1.72845258045546	1	1	28	4	2.62696719021999	0.98281990739909	1	28	7.0316068109536	17.8359992374632	0.973497245762102	1	27.1422505307856	6.93798105944286	16.4921766753226	1.93045152968064	0.117052561810667
NMNAT1	0.0264497182702854	0.241510961589257	22.0552486187845	9.7721355845307	5.60692537628185	0.182113153050653	0.981377637693137	24	10	4.74013927892507	0.346349450436284	1	23.257328990228	8.2828059927101	25.4522148790406	0.0464624338988446	0.382532186760552	23.1041925363375	9.36724589501008	22.9755317666918	5.61541709312736	0.244408579968894
UBE4B	0.148282587195326	0.375340836577582	23.6213017751479	15.8091336797254	4.9634170075482	0.548683931808932	1	24	16	2.29235233903354	0.754590542257056	1	23.4098360655738	16.0095563192687	34.946324815771	0.471733704394809	1	23.6770459469072	15.9411014121187	29.9129040219919	5.26660875344821	0.176064776244266
KIF1B	0.48671921147236	0.662331894022139	24	8.28480539120891	5.71476744777981	1	1	28	4	15.3616101943737	0.821540076624704	1	26.9433962264151	6.75440830680987e-05	97.2137645071813	0.934374962153512	1	26.314465408805	4.13732647482141	77.6831404063924	5.30559270226841	0.0682978658498185
PGD	0.0927433555239551	0.316288014355011	23.6213017751479	7.66896702076734	14.1512977151761	0.759272267084767	1	20	12	13.1359642909516	0.701414683302406	1	21.3134328358209	10.0238222949789	84.8735408511734	0.421406825455538	1	21.6449115369896	10.0822527989445	61.8807938772957	13.7433133309852	0.222093358372826
APITD1	0.384163175217344	0.584443787817589	22.5536723163842	22.1902773802623	1.73493929405773	1	1	20	4	2.62267639524728	0.938387134147385	1	20	3.3374944027867	10.2273683958388	0.915930629569396	1	20.8512241054614	2.52523852085171	8.38861090803946	1.93435826462065	0.230593394523377
DFFA	0.69984641161179	0.811545050229465	21.0105263157895	15.3099657060909	2.44999846629026	1	1	28	0	5.94325966221392	0.994638646248109	1	27.5675675675676	1.80940359316244	39.5159821061	0.993946065702572	1	25.5260312944524	24.2270360580506	35.2931383386293	2.15500860358979	0.0610602713454664
PEX14	0.764378821149184	0.849710218719544	23.9041916167665	17.3189558199113	0.703449286776274	0.269101639101639	1	20	0	1.47713477776554	0.569864239228113	1	20	15.3378126442563	13.3822072797991	0.637841538462449	1	21.3013972055888	17.4867378760249	12.2941139581153	1.60058329746095	0.130191024982683
TARDBP	0.421841894457138	0.612653661366213	24	18.3026816113647	6.34360050063876	1	1	20	2	7.35892188584748	0.999976654238839	1	28	12.0279339572096	85.8393765415568	0.943073162146743	1	24	8.59841550226626	70.8527131764764	5.27475166624645	0.0744467138909467
SRM	0.116565393964756	0.343281278107523	24.7950310559006	5.21867479923688	22.0738622372182	0.759272267084767	1	28	6	54.2814367085632	0.401478509336637	1	26.542750929368	4.2859807878608	125.250067269346	0.351990836318101	1	26.4459273284229	5.16951786690268	128.669503474513	24.8087740316054	0.192810054921208
EXOSC10	0.496962554273255	0.669372485786224	24	18.4535318851808	1.96802141529481	1	1	20	2	2.9614016241965	0.863943822037475	1	20	4.74046981098665e-05	24.2718272621024	0.945815788599209	1	21.3333333333333	20.6298737113538	20.4129710938945	2.45063986959458	0.12005307107536
MTOR	0.197173369019849	0.420891513616764	24	10.1301062262442	4.21758057427817	0.548683931808932	1	28	8	5.42701007121282	0.247950019151468	1	28	7.7690478934378	38.0131423129415	0.29949655316766	0.98495519158904	26.6666666666667	8.71969396353995	34.5333625667375	5.80728674051404	0.168164531597268
UBIAD1	0.525030060403853	0.6900896780559	23.3450292397661	10.280317538334	3.61214124479643	1	1	28	22	4.86293551141091	0.89893882809969	1	20	11.8560301512314	25.8442197347826	0.959382878721308	1	23.7816764132554	14.330223677772	16.3701884815943	1.36415509503972	0.0833316669856001
FBXO44	0.140599173166062	0.368169040998459	24	16.3319228058205	1.70703318623571	1	1	28	20	2.61802195704188	0.748247574562078	1	23.7209302325581	17.7482917997945	7.1416991325339	0.608842137649954	1	25.2403100775194	18.02994224013	4.22261179658972	1.73117976596397	0.409978432628383
MAD2L2	0.643724342250898	0.771627740972645	24	21.0648344830589	2.08211347996817	0.548683931808932	1	28	22	2.99370870330217	0.710935140469936	1	28	17.6962590169584	24.6007841738729	0.837856752253077	1	26.6666666666667	20.467448383941	21.3873937415606	3.71767962261122	0.173825743685025
AGTRAP	0.0283659103917991	0.244643401144087	22.4269662921348	9.12312965555661	12.0411766439986	0.182113153050653	0.981377637693137	28	6	8.97709918876463	0.253421068182752	1	24.7058823529412	6.9314389466943	62.9933856639314	0.0388450519215155	0.351580079372024	25.044282881692	7.49364000551949	53.3957525449985	12.3818526987632	0.231888345207393
MTHFR	0.0609195646800704	0.278135689390199	24	7.64599064088656	6.34212626515971	1	1	24	10	6.0434023172451	0.936271075108852	1	21.9692307692308	9.9300426665466	41.6001094951864	0.454326921790402	1	23.3230769230769	9.24470727658876	30.1780625543796	6.08937357839558	0.201781461862331
CLCN6	0.160331319146557	0.384352193445511	24	20.369440611936	2.69955453480071	0.120192382848633	0.854943103339596	28	18	1.32477899198931	0.464815965692058	1	26.9433962264151	19.6734475919688	10.2680054711715	0.150771331696164	0.692385160849896	26.314465408805	19.4668750287249	8.93922888851931	3.11619531898608	0.348597777039609
KIAA2013	0.184644551861414	0.410221814795679	24	21.0916650254156	20.4968202462797	0.182113153050653	0.981377637693137	28	20	17.4172630522041	0.322296519364295	1	28	19.900248913944	137.916243866272	0.170815191233469	0.734000866858129	26.6666666666667	20.412807261515	114.343740860612	26.6415194095655	0.232994995694974
PLOD1	0.00342096927544966	0.206837065423341	22.5536723163842	9.00221711915656	59.6633021893287	0.388468903781404	1	24	8	66.3176797823508	0.350895036195298	1	24.8780487804878	6.5522500257639	323.398028513072	0.0177620784113085	0.239233500402251	23.8105736989573	7.90500055319006	316.227275302476	61.3604890625597	0.194039204884738
MFN2	0.949092717385071	0.967020024269011	24	1.42162956489303	1.09132868305323	1	1	28	6	6.22534848560037	0.999998801805929	1	20	6.75440830680987e-05	51.6115614667548	0.999977138190467	1	24	2.12387321404157	42.3183961946679	1.11292385506106	0.026298819311146
MIIP	0.0213032444955439	0.237508513099255	24	6.39422575637164	4.79500833887132	0.0481594158156658	0.703779829529331	28	4	0.486050612678333	0.17019264280093	1	24.8780487804878	5.1253935360801	20.6484587638342	0.00822232524916533	0.169498162065532	25.6260162601626	5.25654441384816	15.3201025069756	5.16635737371526	0.3372273371776
TNFRSF1B	0.72355588618756	0.825012498038244	24	9.94388007633081	2.39448144965434	1	1	20	12	4.01290812573975	0.944351147617436	1	20	11.7187200738705	21.3894925636209	0.993062252203608	1	21.3333333333333	11.4449349466526	14.6235641997324	3.41960912264479	0.233842384519868
VPS13D	0.579059475359909	0.728474959055726	20.4717948717949	2.35068563808653	4.38619668595561	1	1	28	26	9.63026968741123	0.998147918092019	1	20	4.337156937302	54.0459312650388	0.981692229418248	1	22.8239316239316	2.08951414891137	47.3748436778809	2.99123386786129	0.0631397095091185
DHRS3	0.0775058730637468	0.29956959156778	20.7916666666667	11.7757287658795	47.1051417823002	1	1	20	14	39.7983855991379	0.848950658144877	1	20.112676056338	10.8552840923905	282.764345959201	0.48845637714237	1	20.3014475743349	12.1907397712745	213.596395511127	46.5618040534425	0.217989652597003
PDPN	0.0252390036249237	0.239778855983681	21.695652173913	1.81762601023529	4.34979178218332	1	1	20	4	2.69065320262091	0.61775172441838	1	22.5236593059937	2.9526138439295	29.5029128369634	0.215444559051588	0.832719328346919	21.4064371599689	2.95675040752097	17.1769215048013	4.26866789367527	0.248511812345541
PRDM2	0.00222504828871462	0.186993003275798	21.3475935828877	10.1711092787717	13.8035479587774	0.0169666213416213	0.650525091439726	24	10	11.0182342031949	0.123515235684527	1	22.3824451410658	9.4531974603294	79.9630483677424	0.000413246106329312	0.0388663261029723	22.5766795746512	9.89762278142176	68.0451430514879	13.4735815438659	0.198009452837373
KAZN	0.0666696553748994	0.2877512941716	27.7222222222222	5.09159974075089	6.10525150085988	0.0481594158156658	0.703779829529331	28	6	9.9697647971372	0.252090950818233	1	26.3468634686347	5.9477404915652	18.576430748079	0.0270833721352148	0.29668835580953	27.3563618969523	5.68787084629184	17.0448660915289	7.03965961016196	0.413007621905613
TMEM51	0.833777759924798	0.895548118127133	24	15.6677762451773	0.300487462608016	1	1	20	16	0.208364200723236	0.999431130154709	1	28	14.6985208041837	1.9366029701874	0.999117946397355	1	24	15.7986199547283	1.15513968362061	0.322443353224279	0.279137975949046
EFHD2	0.969822864108358	0.980559434626857	24	20.3043006001859	0.448064858715446	1	1	28	10	4.90245328090144	0.999978343013677	1	20	7.94588515854439	28.7973548840183	0.99999530393964	1	24	9.78585697642975	23.1941885052672	0.41511473592138	0.0178973597557471
CASP9	0.352408658658877	0.558396880304014	21.2340425531915	20.6108725412668	1.88077446633279	1	1	20	4	1.5751507603418	0.926240932381796	1	20	18.7392638323094	6.91809859509439	0.896440824656963	1	20.4113475177305	0.554743926408861	4.79797807196693	2.10332525032497	0.438377420400072
DNAJC16	0.391751995971751	0.590230142105332	24	2.72167843156312	3.71868125512142	1	1	28	26	3.75010832700235	0.865918839444116	1	28	27.6994395198032	34.0272420288666	0.904194748327286	1	26.6666666666667	0.243433448981661	27.7669172746699	4.49047811454709	0.161720441276479
PLEKHM2	0.817071696176342	0.884673142945678	20.0603015075377	6.11740752774423	6.65265000104568	1	1	28	18	21.9243755568447	0.997092108991413	1	28	19.9547238933847	167.030558217143	0.998768810232999	1	25.3534338358459	15.089409392624	147.064334659311	0.212194110119977	0.00144286587643119
FBLIM1	0.0208780362262019	0.236359990363298	22.1777777777778	9.97222400374332	17.2206221178892	0.269101639101639	1	24	10	15.603416525972	0.388217054522836	1	23.5643564356436	8.1208505572054	96.5058781671218	0.056498955391335	0.422176324773097	23.2473780711405	9.38929513545459	89.760449400179	17.1155557319566	0.190680370322683
FLJ37453	0.592770934935777	0.738365194110092	24	13.0535797304239	1.17715824912443	1	1	28	10	2.44642739085642	0.866458950964935	1	28	9.8791975637512	11.9218153478025	0.969831103250963	1	26.6666666666667	11.0464650419625	9.06555451070234	1.76002445196711	0.194144158516648
SPEN	0.05552541035952	0.273112910281471	24	9.50027753416682	18.0621358065108	0.182113153050653	0.981377637693137	28	6	7.81809809495425	0.4187152627198	1	25.0526315789474	7.4837073561051	94.225030994441	0.0905890311525561	0.531831666592299	25.6842105263158	7.77462395823987	74.7372613544713	19.4149162948787	0.259775591759989
ZBTB17	0.932009968508493	0.956701277375696	24	22.1526701207182	0.512570684287866	1	1	28	12	2.69007041945248	0.999929538993088	1	20	7.9999324559169	16.8076392558175	0.999944643225933	1	24	9.73190154191246	11.5422058541846	0.527881054899542	0.0457348501290298
HSPB7	0.35468553328481	0.560074222427343	23.2093023255814	6.88797027776132	44.6080699714049	1	1	28	6	126.440996654672	0.748844819292991	1	26.542750929368	1.4458062379926	351.657764455785	0.851142665107527	1	25.9173510849831	4.96058424827871	354.984921271561	48.2286352663755	0.135861081348526
EPHA2	0.113462728938728	0.339576206516088	20.4717948717949	0.565828562302221	4.10190634747341	0.388468903781404	1	24	20	4.76225051463256	0.741219277105665	1	22.1052631578947	22.0403259048892	7.62154331310282	0.33565266876233	1	22.1923526765632	21.2070917456021	5.8459881269322	3.79233363682328	0.648707037113568
ARHGEF19	0.0419489635614159	0.25587937640234	23.4823529411765	1.7201395180374	6.67311108295306	0.388468903781404	1	24	4	6.60257506895422	0.608774343809883	1	23.7209302325581	6.75440830680987e-05	36.9566302871006	0.161245269100053	0.713905846097103	23.7344277245782	1.8903238054258	22.0396345358878	6.70161601340826	0.304071104377697
RSG1	0.0169084341142937	0.22821408685222	22.8114285714286	5.26231989681368	1.46280796576154	0.0772071042383542	0.781588753485603	24	6	1.31596507743106	0.2354021019833	1	23.4098360655738	4.7024106253503	4.82669700535778	0.0128431898878602	0.208492784949766	23.4070882123341	5.31811298179843	3.79179172120448	1.55220143147634	0.409358304886871
FBXO42	0.0801054101983869	0.301025372796595	23.2093023255814	14.3848231945363	5.00582013061879	0.269101639101639	1	24	16	4.04802862111059	0.571437923776683	1	22.5236593059937	15.4513909171112	22.6972705138747	0.185537512669884	0.77155430983427	23.2443205438584	15.2843638149057	19.3902506047697	5.09070185166207	0.262539250029592
SZRD1	0.0458923151325203	0.263341644279749	21.0105263157895	3.24019795301991	18.2268951118277	0.269101639101639	1	20	6	12.1339006576235	0.396841788574943	1	20	6.75440830680987e-05	84.0555855855017	0.100275443231009	0.562114608922071	20.3368421052632	3.08997195564333	67.8055110139933	12.5600967552053	0.18523710783056
NECAP2	0.189642071037728	0.414210462718852	21.3475935828877	20.080484295982	15.5460759303644	0.388468903781404	1	28	20	2.17648025332455	0.753853765092704	1	23.7209302325581	19.6652712577521	48.1074838115262	0.448114387218711	1	24.3561746051486	20.1689964927722	43.6225122394772	14.0782701366139	0.322729467283488
CROCCP2	0.437389627843491	0.625556987885336	20.3673469387755	12.6743077919396	1.12102970054117	1	1	20	12	1.64095579993798	0.989355785633661	1	20	11.9320095329126	6.15978900466793	0.947014886556722	1	20.1224489795918	12.2000183189884	3.71605999647843	1.11630967184666	0.300401412491871
LOC101927663	0.491761015566113	0.665793159941754	26.2631578947368	11.7456794716507	1.50256652222121	1	1	28	14	3.76271444790636	0.982841480504133	1	28	19.2323333610542	6.80385570300311	0.962482488268852	1	27.4210526315789	14.8040499665587	5.84277544300851	1.33177407796904	0.22793518096997
CROCC	0.410786537001955	0.604013418656052	24	17.9382494155895	5.16268552850134	0.548683931808932	1	28	16	11.3980188683313	0.494080513440121	1	28	17.1059369389519	36.958158744134	0.624062527267232	1	26.6666666666667	17.1072908198299	26.0499376713555	8.42873140490936	0.323560520998005
ATP13A2	0.609922499089234	0.750572121939858	24	16.372657353451	1.09279995558225	1	1	28	14	1.89488220619618	0.99999814398196	1	20	10.9714992008281	10.415490525975	0.986031448050413	1	24	13.8064346802015	7.358828834443	0.83272184849913	0.113159562103357
SDHB	0.0715495270897628	0.292036719620085	21.1216931216931	20.855559607817	9.1229176472629	0.0481594158156658	0.703779829529331	20	2	7.22576421755635	0.405704304275082	1	20	19.7687349099855	26.9069098694075	0.0407831716942691	0.357877209987032	20.373897707231	0.500450380513307	24.0050899779951	9.52595481884896	0.396830623321186
RCC2	0.162568343443362	0.386701368989305	24	19.5280766674103	27.7979529923389	0.269101639101639	1	28	20	14.1687814896926	0.687460909447663	1	23.4098360655738	19.988618264997	92.9847996943613	0.320094475798836	1	25.1366120218579	19.9732964643799	65.6746683315776	28.3706790135356	0.431988158208854
ARHGEF10L	0.290372096956128	0.504062873466672	24	18.6643985479286	9.86146716110703	0.759272267084767	1	28	18	4.91992638709881	0.707312295715176	1	28	19.3320910087086	62.4176321645304	0.714972087524917	1	26.6666666666667	18.7532496844543	50.8013291788871	12.8026478601688	0.252014033236939
ALDH4A1	0.000786185722425059	0.14492095988917	20.4717948717949	10.8690362838938	23.4587844682063	0.0481594158156658	0.703779829529331	24	10	16.6091560755885	0.16435043768448	1	21.3134328358209	8.4440204669942	75.717175445558	0.000527901488062588	0.0450312246096179	21.9284092358719	9.80186896326442	63.9396754682991	22.598364419663	0.353432579289007
IFFO2	0.674423150642421	0.793812423753257	24	20.2991000516552	1.408676337589	1	1	28	20	4.7607833283499	0.910192883772134	1	28	21.9512795985525	17.5848692901434	0.986506035788161	1	26.6666666666667	20.8381288452851	12.6692569261663	2.10518967457422	0.166165205018953
UBR4	0.0671035069322318	0.288140471813027	24.3414634146341	7.82960373426468	25.8759796259008	0.0169666213416213	0.650525091439726	28	6	17.8996683448196	0.33908754779209	1	25.2296819787986	6.636417275412	126.121584004676	0.0153440930010669	0.222534601843423	25.8570484644776	6.88478836317539	106.012901103396	27.8090491018737	0.262317593542234
EMC1	0.120329317913076	0.346768602187035	27.9160839160839	18.3049165800366	12.1464117755342	1	1	20	4	14.8327024926571	0.924974889282752	1	20.3418803418803	19.1154289755723	78.3571901615478	0.623917511701491	1	22.7526547526547	21.4841265149434	67.0793175177924	11.4906506428083	0.171299456643405
MRTO4	0.920107140520728	0.949620988021956	24	8.35612162381843	1.48822475033768	1	1	20	16	3.6694204193808	0.836438779121252	1	28	3.9609829259901	43.045377266413	0.997537577590695	1	24	4.04140721792526	38.0326240733867	0.59312614653442	0.0155951938890659
AKR7A2	0.395372491286318	0.59291890675888	24.3414634146341	6.56568504168935	12.4570823033238	1	1	28	0	13.4584301774846	0.919221568960209	1	25.4092526690391	6.4523766894978	94.4390460035637	0.917449277201851	1	25.9169053612244	4.81285292821581	86.4254191390073	13.8022686146837	0.159701494678134
PQLC2	0.256188742655504	0.473321175987436	24	9.14884881255943	2.91936127067857	1	1	20	12	4.13781336203761	0.991647226600988	1	28	7.3018608714031	15.5429033975298	0.840645634083448	1	24	9.72937357682126	9.15539659904847	2.93965610327397	0.321084517909305
CAPZB	0.163556273260147	0.38779858456252	24	19.5130456513085	143.418385424415	1	1	20	2	104.793391894972	0.928617887349016	1	25.0526315789474	18.9755038836286	671.338595024849	0.707861001757715	1	23.0175438596491	20.0092457665615	519.851034592915	141.91339823749	0.272988584794526
MINOS1	0.00500594333793258	0.218295214469619	20.7916666666667	2.04345043732101	10.0661704618613	0.0481594158156658	0.703779829529331	24	22	6.58073994463462	0.188769157690657	1	20	2.9773321084542	50.8551806822772	0.00277485255367371	0.102505610674181	21.5972222222222	1.27376093359679	44.3690602208909	9.54213484076162	0.215062811636221
RPS14P3	0.549879617980935	0.707916061486821	24	9.0001865138916	6.1982530827343	1	1	28	2	5.5281540361354	0.99953324682031	1	28	7.4118368305275	74.94961074855	0.977030391187641	1	26.6666666666667	6.46512198673199	58.2903332870181	9.72536592661211	0.166843546402883
TMCO4	0.0903372256958983	0.313058989073358	20.9005235602094	18.8566780633044	2.68340745550007	1	1	28	24	3.60497953344857	0.515778041486094	1	23.1067961165049	20.3560154681621	14.7626470452525	0.408504808771956	1	24.0024398922381	21.1246740693471	11.4722647847365	2.29069615923778	0.199672532165181
OTUD3	0.352423330944327	0.558396880304014	24	10.4611140277677	1.16572378727246	0.120192382848633	0.854943103339596	28	10	1.74310331998832	0.518784631231152	1	28	8.1565410137063	5.45650969111574	0.266025733207295	0.925697419566577	26.6666666666667	9.63431524392068	3.18339376578763	1.56344750133895	0.491126017190062
CAMK2N1	0.183928756897367	0.409789844279941	25.7548387096774	9.84421958153517	14.4550825803558	0.759272267084767	1	24	12	12.6440544822454	0.887194726649691	1	25.5913978494624	10.9482997822588	94.9259362825272	0.652793438833452	1	25.1154121863799	10.9621608679229	79.1747347574414	13.9896877739259	0.176693838214735
MUL1	0.213759850042567	0.436082048735833	24.95	7.75735308789932	5.6437640067943	1	1	24	12	6.53495560909792	0.92070903798137	1	22.6666666666667	9.3821133569463	32.9843017138742	0.776744634764408	1	23.8722222222222	9.75516556804634	27.6936830005113	5.5512567391724	0.20045209368035
CDA	0.964039819673984	0.977092583189879	24	12.2070397527904	0.243641829158509	1	1	28	6	1.46396586391706	0.999721597918241	1	20	7.42416494979193e-05	4.88215187721164	0.999991853725939	1	24	5.08851184890936	3.19131934471569	0.0865116905563287	0.0271084404948625
DDOST	0.065512166671249	0.286143033539939	20.5773195876289	3.58025006821426	13.3154019455366	0.269101639101639	1	0	NaN	0	0.594133224110179	1	20.3418803418803	19.7734456109907	63.2499954502683	0.167067499649383	0.726931896457816	20.4595999647546	1.49402186156254	51.3694069444537	10.0037729683765	0.194741842731291
HP1BP3	0.371061503238842	0.573799997419929	24	18.7503433085133	7.15146693644977	0.759272267084767	1	28	20	6.9063134342026	0.711964611289057	1	26.7415730337079	19.1253337908533	93.4516655716442	0.781674928322007	1	26.247191011236	19.3380939590495	90.9812768812805	7.45429555158775	0.0819321931622777
EIF4G3	0.0174577479910656	0.230153762627422	22.4269662921348	11.8811715745542	25.3158886917607	0.0772071042383542	0.781588753485603	24	12	21.4789294504128	0.298851245993308	1	22.3824451410658	10.2151187831066	129.565440641361	0.0158586974499098	0.226048065723843	22.9364704777335	11.3633788440448	112.863281255894	25.1055893325642	0.22244249018104
ECE1	0.090717998871352	0.31381982382281	20.1616161616162	8.65036956992431	31.9155166591182	1	1	28	8	31.5412282289134	0.639815296818311	1	20.695652173913	7.3294708664871	209.626551592513	0.458425839503435	1	22.9524227785097	8.17634961953576	196.680253983068	26.8034572951285	0.136279350632911
NBPF3	0.0142562741716843	0.223584183373303	21.8142076502732	13.5706287866431	1.52643745537868	0.225607396076146	1	24	14	1.20426308599713	0.285276509075347	1	22.1052631578947	15.3166821684294	2.76676991790377	0.0297746826219364	0.309978518273708	22.6398236027226	14.3210862048062	1.50934367263232	1.47360440802036	0.976321320809836
USP48	0.0258092775782948	0.241372237758636	22.1777777777778	10.6229291133942	85.9450342885136	0.548683931808932	1	24	10	61.2269217684595	0.348598871924921	1	22.3824451410658	9.7109419262748	357.952299316024	0.100779355394154	0.564281437883473	22.8534076396145	10.1266832375821	272.758986277602	86.5662823408327	0.317372796849778
HSPG2	6.7169343864748e-07	0.00739131459887687	21.4623655913979	8.41495422212959	2.50545980104522	0.00024238492988493	0.333400471056721	24	8	2.61760172773945	0.0382138299506842	1	22.3824451410658	6.7175160062893	4.92383259273842	2.23788809705638e-09	2.46257206200085e-05	22.6149369108212	7.72810689140512	3.74710949041191	2.5685337007494	0.685470682754734
LINC00339	0.361919564152833	0.565785322338084	27.9160839160839	21.8880093367096	0.717514558609815	0.388468903781404	1	28	22	1.21126347274574	0.887373830772415	1	26.7415730337079	20.6073571747215	2.79749263109346	0.654665377382819	1	27.5525523165973	21.4946106165728	1.95742862272881	0.745843080934644	0.381032070479729
CDC42	0.00707771680494862	0.21969150578485	20.7916666666667	1.07410862023182	31.6512888420269	0.0481594158156658	0.703779829529331	20	2	31.7023185596745	0.203649747313807	1	20.695652173913	2.9032994398153	147.214295280318	0.00391640430214724	0.122110813248615	20.4957729468599	1.99527737292113	135.345842314784	31.3738812653534	0.231805282886968
WNT4	0.754731020612478	0.843324548214836	24	17.6991944720716	1.23304378914972	1	1	28	20	4.50364877223453	0.970583037946155	1	20	0.444225194295999	11.7579339505088	0.996013358855923	1	24	19.3737201113573	9.33136751855167	1.19174794755046	0.127714179639924
ZBTB40	0.47197794265472	0.652386042076691	24	23.7286093920088	1.9374534212248	0.548683931808932	1	24	0	2.53788190444684	0.984205409113973	1	22.1052631578947	3.7894061401275	23.9210841300341	0.84142069591905	1	23.3684210526316	1.1774005973268	17.1251023353615	2.03597963466526	0.118888611279197
EPHB2	0.919070607670847	0.949174375111215	20.1616161616162	10.378175087862	0.535916493877933	1	1	28	10	2.89926866453405	0.999999999703715	1	20	8.71951109510076	10.7758255468897	0.999905956758453	1	22.7205387205387	9.90517144866156	9.57267222752497	0.125505288153554	0.0131107892520001
KDM1A	0.22030330273668	0.441007375534733	25.1069182389937	5.28576960232594	3.78466731233557	1	1	24	6	3.48382899766046	0.857602870197199	1	24.7058823529412	6.5871603336878	20.4605227481006	0.766074849747443	1	24.6042668639783	5.96465316017893	16.1209368270408	4.36697013595924	0.270888111702926
LUZP1	0.0452463886926702	0.262186024841571	23.6213017751479	8.4220922171699	18.4369639281269	0.548683931808932	1	20	12	15.3053885343437	0.426102270056199	1	22.2429906542056	9.6330483714514	109.13588829984	0.168147627184442	0.728226653770431	21.9547641431178	10.0948438587787	83.8984857558866	18.6700444890004	0.222531364193191
HNRNPR	0.413238524434714	0.605395072860146	24	6.14270067024807	9.27814100488312	1	1	28	4	19.5488250203708	0.990767624764333	1	26.542750929368	5.7905429568687	97.8625188109204	0.938289841651637	1	26.180916976456	5.39124409294743	85.1500766058104	11.0591604599307	0.129878455789623
ZNF436	0.0455592359448858	0.263237625775147	20.0603015075377	3.34885156389611	3.20561286570436	1	1	24	22	2.41936055595332	0.876182058542085	1	25.4092526690391	24.0426461662551	8.32486584776048	0.375554146432291	1	23.1565180588589	0.0564312212016276	6.94211965043844	2.23375494927375	0.321768431221533
C1orf213	0.545878042278649	0.705442393098562	24	22.9160648475394	0.769287991882055	1	1	28	24	0.623810920916263	0.988334642844658	1	26.7415730337079	19.5288811080938	2.31774953912898	0.975162436316194	1	26.247191011236	22.2665188673226	2.66381536641372	0.765609939626153	0.287411038046864
TCEA3	0.490882022925408	0.665178422452364	24	3.4728397402162	1.7548833231753	1	1	28	2	1.29312273828148	0.986875800115784	1	20	8.2690173144865	12.4913267073571	0.962776651068	1	24	4.6161389393612	8.75482091595994	1.86059134456951	0.212521919343624
ASAP3	0.43315145903859	0.622326498924226	20.0603015075377	6.58252901057895	2.70153979217253	1	1	28	20	6.59050804261702	0.988081171681087	1	28	26.7824966863844	31.6495335593223	0.945328251378549	1	25.3534338358459	21.5886554304074	27.4004846858017	1.42899903101049	0.0521523267707366
ID3	0.0905796115595952	0.313439636981694	24	21.9369387519896	132.254870580319	1	1	20	2	152.611841343603	0.928853151632341	1	21.8348623853211	6.75440830680987e-05	804.519931154555	0.550156592355679	1	21.9449541284404	0.0963409801378383	361.343669407608	135.946565535733	0.376225120419588
RPL11	0.488285312229472	0.663426543495877	23.9041916167665	19.1200995114575	48.999756576479	1	1	24	22	63.7904670894536	0.688998167405104	1	20.8163265306122	19.1776177675884	1411.650326048	0.902547266027992	1	22.9068393824596	20.1610035831802	1337.9964330898	62.8207948083591	0.0469513918383838
TCEB3	0.034309187385244	0.247403864998182	21.695652173913	20.321491261545	14.1405941927848	0.388468903781404	1	24	22	12.7700283705705	0.394503395696645	1	22.2429906542056	19.1656255996289	65.4833913832069	0.105258223395424	0.575105010051266	22.6462142760395	20.4970702220067	58.8461408758413	14.3892753538071	0.244523687358987
PITHD1	0.0335614040091179	0.246493494889	24	7.37841725045793	6.86393933173713	0.388468903781404	1	20	14	3.83118807986153	0.566871590045061	1	20	12.0688124271842	62.5422515644997	0.132658240648754	0.647517640989915	21.3333333333333	12.0328277245968	51.7361743345259	5.45060657270707	0.105353877491278
LYPLA2	0.194973240677007	0.418697258454002	22.1777777777778	9.12853483778601	7.87441711488176	1	1	24	10	8.62625464608254	0.779254625542157	1	23.8795986622074	6.3965044707145	47.2160241565029	0.707954256015553	1	23.3524588133284	8.57071332197512	45.0491211092634	7.91693878944931	0.175740138642158
GALE	0.176200454563043	0.399940140678986	24	0.942898622440296	1.47561485776813	0.548683931808932	1	24	0	1.43569371932275	0.759594233675928	1	22.2429906542056	3.51395324473511	6.61346837689576	0.515587321012529	1	23.4143302180685	1.51314147171857	3.48182045925575	1.54024473293973	0.442367649614236
HMGCL	0.529528123746553	0.694164419687475	24	8.70360009707747	4.14958532677	1	1	28	2	2.51975689831784	0.961692256253034	1	28	7.6042694985241	51.1430106483779	0.968848942363156	1	26.6666666666667	6.44224129418131	43.4367253571232	6.15183270383673	0.141627451269825
FUCA1	0.981738180448424	0.988922451878291	24	19.3171682636288	0.49115014865512	1	1	20	6	3.76821622289442	0.945735033364517	1	20	5.33641049019278	21.4982643219562	0.999935532422722	1	21.3333333333333	5.59133950929542	19.1601687872172	1.22509543323557	0.0639396994275382
PNRC2	0.337570374009003	0.545546246966525	24	9.09594384550372	5.62460000693464	0.388468903781404	1	28	8	10.9352694624577	0.634464872401702	1	28	10.70777000712	44.6593552819581	0.5472815490664	1	26.6666666666667	9.31929111620954	42.8236334565845	6.96911099406677	0.162739833861417
SRSF10	0.520030897139596	0.687460354652104	24	21.0268295385474	6.18526017930017	1	1	20	0	5.80598885032544	0.922574043195033	1	20.9384164222874	6.75440830680987e-05	79.147057538422	0.961532984691023	1	21.6461388074291	20.7734267291766	51.7086185189329	8.64312156378472	0.167150502398746
STPG1	0.00488226193866947	0.218295214469619	20.6839378238342	8.76926023663891	3.14215026980383	0.120192382848633	0.854943103339596	24	8	2.60796501428804	0.190045332144982	1	21.570996978852	6.7453206304572	9.29590207509234	0.00574533564270718	0.142391156334121	22.0849782675621	7.8665948666813	7.71613701077494	3.17977128240944	0.412093678218667
NIPAL3	0.00484682421692784	0.218295214469619	23.0751445086705	10.4854399163542	24.9338024336968	0.0481594158156658	0.703779829529331	24	10	20.5074388004209	0.166170666199603	1	23.7209302325581	8.5198548747766	88.0624689419546	0.00243368492058793	0.101440412371779	23.5986915804095	9.67972133022488	80.1600804636088	25.4061897945121	0.31694316731688
RCAN3	0.0397562227668163	0.25360641974329	22.1777777777778	8.75539089250554	2.44539180483256	0.182113153050653	0.981377637693137	24	8	2.84304331004655	0.373410082490599	1	23.8795986622074	5.618975540836	7.88850963304365	0.0659558516265031	0.456915202995914	23.3524588133284	7.51205499888205	6.33191298869067	2.53037398530151	0.399622355806368
SRRM1	0.0389256346612561	0.251968506462876	24.3414634146341	9.97018242256025	27.9998302795432	0.269101639101639	1	28	10	24.5218424352839	0.437932693475099	1	23.8795986622074	9.2228037782501	173.85958381453	0.0957863283388679	0.543876551620693	25.4070206922805	9.76465092995374	145.293346761307	28.2097258425424	0.194157037960495
CLIC4	0.00955934735658825	0.21969150578485	21.0105263157895	0.43526253404082	66.6539885000498	0.269101639101639	1	20	2	61.4457962783374	0.294851269521294	1	20.458452722063	19.8400526714849	256.441573442683	0.0257812828357951	0.290673397874066	20.4896596792842	0.612422590457574	212.140556083142	64.8993767340322	0.305926306276849
RUNX3	0.348822550029365	0.555330344404388	20.7916666666667	8.63074063895631	2.9284553840036	1	1	28	10	5.72405201863436	0.971201928373669	1	21.186943620178	9.8869065941594	19.7138368716883	0.903932450788838	1	23.3262034289482	9.63395478734681	16.6002463873354	1.49199179373243	0.0898776896992742
SYF2	0.0959953340171851	0.319906921721716	24.1939393939394	8.55332506407198	30.5959337378071	0.388468903781404	1	24	10	25.0975262045025	0.649041236116408	1	23.7209302325581	8.405441806275	187.141291108409	0.281853307703874	0.952553377755968	23.9716232088325	8.98280624635165	152.934697448626	31.8991573536367	0.208580249516969
C1orf63	0.80416241976817	0.876399253949583	24	2.58504338052952	2.34275854421939	1	1	24	2	5.58623932221341	0.999883895365881	1	22.8115015974441	20.478361465688	70.9580594668967	0.99853107635107	1	23.6038338658147	0.79710073624618	66.1797032003513	1.93183894788269	0.0291908070671498
TMEM50A	0.0972283986139981	0.321562456639622	21.9340659340659	19.3997769577083	19.36772567786	0.120192382848633	0.854943103339596	28	20	6.4347792819074	0.589280744139369	1	23.8795986622074	20.0910287930561	91.3051671725234	0.126499592530738	0.634920695193264	24.6045548654244	20.0470213388942	83.7716249244062	15.4905677414022	0.184914256532335
TMEM57	0.105860348013544	0.331593301890418	22.3016759776536	10.1028158221085	7.74325832714613	0.269101639101639	1	24	10	7.18177972838367	0.632726160588031	1	23.1067961165049	8.8608111121534	54.1437940776102	0.235765621714334	0.872642079160624	23.1361573647195	9.66413064539738	46.1289082668909	7.82466359140614	0.169626030300446
LDLRAP1	0.71213285639487	0.81930778741332	24	2.14705885726792	7.44818932787625	1	1	28	18	18.9464517725571	0.902742633293334	1	20	19.4842748856567	102.540577349808	0.989642059229614	1	24	22.7511537074244	91.3860594445891	4.97589835621088	0.0544492057809754
MAN1C1	0.40788138372941	0.602586246446127	21.5783783783784	1.39757485020126	2.58059918577597	1	1	24	18	6.5324095531933	0.931491425831225	1	26.9433962264151	21.0565362295018	41.6948256893404	0.925534488876063	1	24.1739248682645	20.4895294001025	20.7443663451748	2.26369600518788	0.109123410545361
SEPN1	0.361155296993195	0.565072215002576	24	21.3539867266574	1.84950033409481	1	1	20	0	1.52292729683899	0.944390341575834	1	25.7761732851986	15.4124847352682	15.7213905869076	0.905268180667221	1	23.2587244283995	19.9047722814257	15.2240664620056	1.7239756851653	0.11324015757996
MTFR1L	0.0456014886826458	0.263237625775147	24	8.1801555647739	9.91233733169273	0.759272267084767	1	20	12	10.6003818903758	0.672499955928012	1	21.7021276595745	10.3451379607662	59.9121094422246	0.275424798414279	0.940942093061385	21.9007092198582	10.3603763085513	44.5637881226349	9.57211314137098	0.214795769045251
PAQR7	0.0697666703115926	0.289462224623113	22.3016759776536	10.8953980939941	10.989438569342	1	1	20	12	10.7980382566683	0.572189821721615	1	21.9692307692308	10.3388140820113	41.9065621293145	0.375562412152459	1	21.4236355822948	11.1160189731773	29.0147194659366	10.9259761112306	0.376566663829292
STMN1	0.215689536632055	0.438067120911616	20.6839378238342	8.11771789927864	17.2571592671083	1	1	28	8	25.7143528882665	0.938705826499794	1	21.570996978852	10.4638018004189	106.858994792299	0.784090001719032	1	23.4183116008954	9.08855970469578	85.2438752344131	12.9751815778152	0.15221247910345
PAFAH2	0.498236983697685	0.67061926912323	25.2658227848101	9.26090599085701	1.34507678137432	1	1	28	20	2.30361831085641	0.999657972779612	1	27.3563218390805	16.0204113171834	16.4664074339695	0.96621978410628	1	26.8740482079635	15.1558163181336	12.9322547032941	0.0610786965043921	0.00472297351898229
ZNF593	0.199566741425274	0.422476418361623	24.1939393939394	5.18309513598027	10.4193480492183	1	1	28	0	8.5279636333912	0.750916277280757	1	25.7761732851986	2.8539333147208	81.5886709143422	0.704242000436378	1	25.9900375597127	2.82047356974769	65.6905073524089	11.7457077837247	0.178803730662525
CEP85	0.897762042479469	0.936147460182959	20.5773195876289	6.59727824343326	0.281934628545855	1	1	28	16	0.671764052387473	0.999999970574591	1	23.1067961165049	6.63828737630096	4.42764717637519	0.999807123836171	1	23.8947052347113	9.11279450928702	2.88267321716161	0.0494955946216605	0.0171700331230731
SH3BGRL3	0.732476942097683	0.830662557516571	24	18.1923617585931	18.8191468299987	1	1	28	6	52.9871203219205	0.999999595027719	1	26.3468634686347	7.09800451270742e-05	554.6805894457	0.996010816128622	1	26.1156211562116	26.0379543414945	439.233960335198	8.6927462649441	0.0197906970998105
DHDDS	0.39964645256199	0.596218758675724	24	20.4514948064512	4.87850880665733	1	1	20	18	4.54309023110188	0.992658252774396	1	20	6.75440830680987e-05	54.6632841489285	0.933041445496377	1	21.3333333333333	19.5569061692906	34.3986182790035	4.76636644822895	0.138562729745987
HMGN2	0.0408862673165304	0.255235695022682	25.7548387096774	10.0574544919024	4.59033859941937	0.269101639101639	1	28	8	3.7798071979081	0.396623148454922	1	25.7761732851986	9.5342342727674	13.2928838056375	0.0925172208503098	0.535795793020434	26.5103373316253	9.25425275493184	10.186478848722	4.70921095357482	0.462300174919192
ARID1A	0.805458779561735	0.876979077622996	24	12.7024352116619	1.88595927537734	1	1	28	8	10.4578389436008	0.998833156603704	1	28	10.8787619241763	35.9127206635592	0.998541745921338	1	26.6666666666667	10.6594452623557	29.5058527470704	2.7148199366736	0.0920095399358745
PIGV	0.406502266693102	0.601540250610136	24	5.94005115468363	1.54324499077551	1	1	28	20	1.67963433161376	0.972719415123603	1	20	10.6786838824956	12.6119164062142	0.932483992065824	1	24	12.5971612814756	8.88229818669788	0.233383897992801	0.0262751703542577
ZDHHC18	0.581911861434631	0.729893779006803	24	15.3736290101716	1.99666728355468	0.548683931808932	1	28	20	1.43921449563187	0.98838938085051	1	28	15.4869954849815	23.0553115694557	0.889443354874123	1	26.6666666666667	16.965222111058	18.5147367329047	2.99404209722893	0.16171129735309
GPN2	0.233942084289953	0.452107252463408	26.4370860927152	20.5455058547767	1.87473683720538	1	1	20	0	2.25945705797792	0.996408027812255	1	22.8115015974441	19.4307012644146	9.04219853146797	0.819738753471006	1	23.0828625633864	20.1755765576584	6.80007695267295	1.35299063391321	0.198966959246157
GPATCH3	0.230579567214375	0.44963628524313	20.6839378238342	10.194553425669	3.13041542857341	1	1	28	12	3.31641119936289	0.885889687420013	1	20	11.0490238085983	23.6631758290369	0.786371919787566	1	22.8946459412781	11.2490512313325	20.5899401039665	1.90723848838367	0.0926296278062632
NUDC	0.304823921690183	0.516918236134809	21.5783783783784	13.8748484332427	5.97060521946136	0.548683931808932	1	20	18	3.81551800606021	0.854545683624762	1	20	13.9272105912733	74.469333511357	0.691440756726056	1	20.5261261261261	15.1909004470033	70.8689131727766	6.69201153737444	0.0944280254596185
TRNP1	0.127779285980725	0.35494988999506	24	5.92776737300782	50.4827317012981	1	1	28	4	109.856370720208	0.560664806649377	1	25.9636363636364	1.9865410350405	377.098026785446	0.509409344617654	1	25.9878787878788	4.02312062045337	378.965534100579	51.0912384051509	0.134817638565493
FAM46B	0.385351599490704	0.585718839812308	20.6839378238342	7.23074923804434	2.54203800314183	1	1	20	6	3.81313963805889	0.972408075946157	1	20	6.3312774602767	15.2575269169325	0.923055584902399	1	20.2279792746114	6.5139524049371	9.99369798004623	2.44050517949437	0.244204416059718
SLC9A1	0.0330840050741321	0.246278364649782	24	21.0357548888157	5.43881510470882	0.548683931808932	1	20	4	6.12469457661813	0.750150474577064	1	20.695652173913	19.6715514379167	29.327123277435	0.197804260870209	0.795264189483295	21.5652173913043	21.4690744290014	23.5353669082264	5.21162026680585	0.221437816845092
WDTC1	0.0441198941815034	0.259660592588445	24	9.38638384735806	6.8159825684738	0.759272267084767	1	0	NaN	0	0.45804724708208	1	24.040404040404	8.0341061191866	38.1684537439406	0.213295375991908	0.829071818232056	24.020202020202	8.71081980668459	28.834800504996	7.18365608611863	0.249131464768552
TMEM222	0.354219555012707	0.559631296964799	26.7919463087248	10.6707558166118	3.0118441587781	1	1	20	14	4.76727091987396	0.970003085000236	1	27.3563218390805	12.1872077653951	18.8738028808802	0.906717517167913	1	24.7160893826018	12.3940291003144	16.8120464283815	2.67810330833859	0.159296687630931
LOC644961	0.308871863736401	0.521052581412748	24	22.8391835103055	1.27142657059863	1	1	20	4	1.93775105489307	0.723117014686543	1	20	19.7960355361741	4.41776467599433	0.809094549801134	1	21.3333333333333	0.863490689866937	3.26764749389947	1.31805454269385	0.403364972860319
MAP3K6	0.0753000354962876	0.296468167471263	22.6818181818182	6.8621192867008	5.41894194594192	0.759272267084767	1	24	6	4.42912750694763	0.461618394844265	1	24.2033898305085	3.8006862950426	22.759997719021	0.296652662365776	0.978528683018021	23.6284026707756	5.60027967937581	20.2218298400401	5.45390103010075	0.269703635785808
WASF2	0.0360876880893175	0.248719805295905	21.4623655913979	10.2146350017019	50.6843363178272	0.388468903781404	1	24	10	34.0792289182457	0.41707226177537	1	20.8163265306122	10.5122797859312	436.514630542531	0.113202714473984	0.597163312594304	22.0928973740034	10.2952245468341	376.16359190329	49.2648910823447	0.13096666488396
AHDC1	0.129914602753964	0.357573859105708	20.5773195876289	2.80921135314209	4.16629289701485	1	1	20	4	4.62064788555009	0.835055621781621	1	20	7.9999324559169	21.541745907219	0.617052177773353	1	20.192439862543	4.83262430437208	16.0797682919783	3.69760197147305	0.229953684924531
IFI6	0.492290949951942	0.666094212736197	24	9.7629906704082	9.27387829047754	1	1	20	12	21.8409622702629	0.998617033688019	1	28	11.6691278774595	129.277990144578	0.964621909620917	1	24	11.3007057035736	103.998837303417	8.46954817318817	0.0814388736720029
FAM76A	0.0797027979606164	0.300566530781176	24	1.80674935669839	3.58157607312563	1	1	28	0	2.81100702698189	0.733246812900215	1	24.8780487804878	7.2535256845541	14.4405069759175	0.460038733076303	1	25.6260162601626	2.92274526531796	12.5675019800186	3.66927876439181	0.29196564044515
STX12	0.724974516367366	0.82609708792653	27.3424657534247	25.5793787805547	3.75263614233467	1	1	28	22	10.1237431646806	0.999984621856868	1	28	0.669712276300402	101.394613268137	0.995634542905188	1	27.7808219178082	25.4822246253044	95.831746586567	3.98949960624269	0.0416302503955605
PPP1R8	0.111012196921591	0.337235135911435	23.4823529411765	15.2723778237144	4.15464882235072	1	1	24	18	3.16551284410265	0.615899628867302	1	22.6666666666667	16.4532077280571	27.1357343714656	0.49785055332959	1	23.3830065359477	16.5792519319142	25.1298200161766	4.26943827044444	0.169895298402301
RPA2	0.366681989581296	0.569871218211016	22.8114285714286	4.14798541663923	4.49608692717187	1	1	28	6	12.0547375344276	0.956671352131255	1	23.4098360655738	8.8533927872267	29.5646022488816	0.910746564905687	1	24.7404215456675	6.31234989917925	31.3799638103358	2.6067747073436	0.0830713101869477
XKR8	0.228095137745474	0.447328265149028	24	5.92598555733863	1.51841428105308	0.548683931808932	1	28	2	1.55731240518141	0.328409158535359	1	28	1.3016129345007	9.42744836439106	0.381634437674643	1	26.6666666666667	3.14910619273611	7.37699539993825	1.99064922739134	0.269845529171403
EYA3	0.184855518234032	0.410279189214137	24	18.8745948633672	4.77499159825918	1	1	28	18	5.73422722827487	0.804724119890454	1	25.9636363636364	18.8169605667337	20.7387382485386	0.702252445442574	1	25.9878787878788	18.66589185471	16.3641098454762	5.66530899940132	0.346203310347948
DNAJC8	0.31389858403766	0.526305046282251	24	10.6042843847092	28.4951841137581	0.388468903781404	1	28	10	63.6480929249535	0.913258386704888	1	20	16.2857919609645	234.963338922544	0.624064452290704	1	24	11.287890411352	230.604660373044	27.9991331978218	0.121416163717282
ATPIF1	0.95355368460311	0.97055880818162	25.2658227848101	7.96446231127738	2.98668017217145	1	1	28	4	30.870379989076	0.950370162852261	1	28	11.1034135640298	144.186660342071	0.999852198291235	1	27.0886075949367	7.81952148014823	141.65946111405	8.86700508826645	0.0625938078440635
SESN2	0.0124939582745194	0.223584183373303	21.1216931216931	11.8810231098569	42.9297365824611	0.182113153050653	0.981377637693137	28	6	31.1531338509895	0.428211477783799	1	24.040404040404	7.8576421661203	248.890607758988	0.0311512040107664	0.315794156969603	24.387365720699	8.68897220591997	226.327576539078	39.7392525814447	0.17558290151436
MED18	0.556583093254632	0.71259806977981	24	12.8601516539757	1.78066950492222	1	1	20	12	3.43031954842015	0.961851629428528	1	20.3418803418803	11.6495998020448	15.7456789208696	0.97436043296921	1	21.4472934472934	12.2149140501981	12.2824608582429	2.13602991142379	0.173908953268943
PHACTR4	0.0412630234640471	0.255235695022682	22.9425287356322	8.95626853429552	13.6126641256633	0.548683931808932	1	24	10	12.2325816509709	0.431246700865689	1	22.9581993569132	9.0803645231929	63.4163263187563	0.159569715839943	0.712193867139378	23.3002426975151	9.33986267023958	48.6969110889636	13.614361240736	0.27957340488936
SNHG3	0.433024415145467	0.622306473065263	26.972972972973	7.76081795673561	1.84923180547169	1	1	28	8	3.17471927885618	0.991228211163432	1	28	13.0188520630354	11.1892568565792	0.945772271039779	1	27.6576576576577	9.48809168419402	9.56227146197899	1.82805558231669	0.191173780161472
RCC1	0.0746041371808003	0.295442709872842	24	19.4414747990785	13.8384993584232	0.0290926434676435	0.685514879481689	28	20	7.11753014197382	0.418249626537693	1	24.2033898305085	20.0695962802122	45.4674812021994	0.0295356547837208	0.309533662133394	25.4011299435028	19.9415551470749	31.6503501010533	14.2941929822523	0.45162827382995
TRNAU1AP	0.198474362958986	0.42178676902292	21.695652173913	19.7722450598857	2.24960963755709	1	1	28	0	2.36871341514134	0.817035582026624	1	20.695652173913	20.2438596888686	16.6552851068025	0.725482928830477	1	23.463768115942	22.6041560654699	16.1991642002133	1.44072066768954	0.0889379630876621
SNHG12	0.600404991160065	0.743931598099916	21.9340659340659	16.6811988232396	3.70561905518891	1	1	28	4	6.32219298381277	0.976781325061065	1	20	15.7231831074778	36.4770207777215	0.982932455995864	1	23.3113553113553	19.9145621731063	34.4076863662444	0.965466794640919	0.0280596255256525
TAF12	0.123644201066481	0.349594692490497	22.8114285714286	19.9044739637165	6.75686216102148	0.182113153050653	0.981377637693137	28	20	6.6771530458208	0.553822951600526	1	24.5360824742268	20.159999421205	36.6104940576851	0.187006025587539	0.774209865982619	25.1158370152185	20.1843334128505	29.0709595195074	7.18507646740543	0.247156495215923
GMEB1	0.31014227930327	0.522634860865725	24	7.37034941000663	2.15750020915309	1	1	24	10	2.66400863541909	0.694694157146381	1	26.542750929368	4.6728815093274	12.7844332531021	0.800009262218054	1	24.8475836431227	7.47247246722276	9.51000401981677	2.29562864335143	0.241390922503065
YTHDF2	0.664487173312425	0.786530062452599	24	21.1147992815932	2.43317130538219	1	1	20	4	3.9579049210171	0.993526916798662	1	20	3.7561603149185	56.9942023916232	0.991231747378122	1	21.3333333333333	2.37084331287199	52.2291213228619	2.57426010582443	0.0492878310150245
SRSF4	0.120348768218293	0.346768602187035	24	8.6077632184104	32.2534007603892	1	1	28	4	27.7348099639311	0.709732726996101	1	20	12.2646700646998	168.022849485163	0.554055022105278	1	24	8.68058986138883	118.580611193383	34.0494137644635	0.287141493215406
MECR	0.339546407448298	0.547292905750853	24	10.4825565461149	1.55748970393893	0.759272267084767	1	28	8	0.945399084825193	0.903222000266513	1	25.7761732851986	9.82684194533948	15.6155369576378	0.819480091234838	1	25.9253910950662	9.55182001900376	13.8580164116154	1.58162033085813	0.114130354870447
PTPRU	0.51942257337367	0.686952984342907	24	0.502240912229186	2.43845560058373	1	1	28	20	5.22562633072837	0.998888659623522	1	24.8780487804878	3.3652864776162	19.5260743409648	0.970975195144179	1	25.6260162601626	25.3621225390019	17.1288486408783	2.38080456553915	0.138993846898578
LAPTM5	0.572634004204598	0.724783135756544	21.2340425531915	10.0534152909466	2.79846746668849	1	1	28	16	5.6859708498797	0.927360667136967	1	20	16.0996140246766	19.2830419182203	0.973507745718951	1	23.0780141843972	13.9735576874828	16.0075501296581	0.497358902052633	0.0310702698429253
SDC3	0.16451791180092	0.389156298679562	24	6.44804528497525	8.80520113991659	0.548683931808932	1	24	6	3.55811858003596	0.648013736336145	1	24.040404040404	7.8745637327328	53.0206132309495	0.460253563453149	1	24.013468013468	6.77044976205683	48.7945055571463	9.66076960017811	0.197988881942123
PUM1	0.351511182314161	0.557794068676515	22.3016759776536	11.2002252819463	5.53577809173067	1	1	28	14	12.4998859198461	0.9562749651913	1	20.5763688760807	16.1124068573182	76.3097387639704	0.902377227875716	1	23.6260149512448	13.7132554475827	69.6670006789863	3.90920989578221	0.0561127916758636
SNRNP40	0.631982201573617	0.763821668409856	24	15.7061067152796	0.624047106960614	1	1	24	18	0.867158397370799	0.988059851065383	1	25.5913978494624	19.8118301951393	2.75577615660742	0.987722196500178	1	24.5304659498208	17.827639560948	2.86664910066571	0.549676120174239	0.191748658755127
ZCCHC17	0.13845636594487	0.365271740641257	21.4623655913979	17.9969861967459	8.01724726458668	1	1	20	18	12.4052371107791	0.694314350224534	1	20	19.7199379035279	65.5974439541943	0.584924698986454	1	20.4874551971326	18.5999398599987	58.6514035851883	8.12616759395722	0.138550266442547
SERINC2	0.245026735060137	0.463755451083892	20.5773195876289	9.98783063149017	21.5256648617454	1	1	24	10	16.9076125052122	0.922683529314212	1	21.8348623853211	5.8541913347586	138.398396296326	0.812138722670977	1	22.1373939909833	8.68600392004623	104.8433969857	21.0540143572777	0.200813927844681
TINAGL1	0.749487527145305	0.840281278523376	24	18.4702112524258	5.39588886437921	1	1	20	2	12.3959491429324	0.999999999999313	1	20	8.73999806686795	85.0023122391384	0.996775663095743	1	21.3333333333333	17.5172479371262	61.4911468363476	0.140697027591779	0.00228808592505567
PEF1	0.0561678559611545	0.273112910281471	23.9041916167665	19.8714697642915	9.38666722039608	0.759272267084767	1	24	20	10.0177074416001	0.509497435705424	1	22.6666666666667	20.0149906824971	50.6997412347396	0.264223143163287	0.923312628570598	23.5236194278111	19.9751018828981	40.1875873994907	10.0366826821412	0.249745837747611
COL16A1	0.102994502631187	0.327991820068125	24	18.4823780419353	22.8728501610819	0.182113153050653	0.981377637693137	28	20	22.7166024635167	0.3535071053531	1	27.5675675675676	19.2983644454045	123.628117908399	0.123306008884545	0.624992778335116	26.5225225225225	19.3092504703326	95.9871845927423	25.5365829469366	0.266041587273177
SPOCD1	0.255945973946146	0.473205180663683	24	9.85484867131613	4.65801347730563	0.548683931808932	1	28	8	12.908675356873	0.842258935284714	1	26.7415730337079	4.91809883371491	32.1199622683848	0.640273219153207	1	26.247191011236	7.68178801636591	15.7275770974725	5.23678400217592	0.332968261399749
PTP4A2	0.0244591276759745	0.239525103384338	27.3424657534247	8.5359811733379	38.6658626576662	0.120192382848633	0.854943103339596	28	8	34.9716109660589	0.268005986719497	1	28	8.5285237021752	615.784824489823	0.0265359064046413	0.294991376880931	27.7808219178082	8.35744235200649	579.543964783557	40.9477577631452	0.0706551361956431
KHDRBS1	0.161188060130893	0.385506066872494	24	21.8032238491428	12.3704705836878	0.120192382848633	0.854943103339596	20	2	16.9454597831529	0.274120019797701	1	20.3418803418803	18.4597984123768	74.3642514614202	0.105982885561631	0.577657334499204	21.4472934472934	20.7622555152324	69.0521674462444	16.7073081121772	0.241951972400917
TMEM39B	0.187778930839019	0.412697011108888	20.7916666666667	2.63871269501372	9.55439950497241	1	1	20	2	11.2514745599877	0.852818808352175	1	20.3418803418803	9.0397589234577	46.9738170888475	0.722118747901408	1	20.377849002849	4.01658650990487	39.7928512920329	9.41857505581821	0.236690127749251
KPNA6	0.067037198273589	0.288121266825047	24	9.53083848617849	28.3937698325641	0.548683931808932	1	24	12	19.3463774410692	0.523097112535465	1	24.3686006825939	7.8785844934678	203.766304720548	0.245412109637162	0.893027398957451	24.122866894198	9.80042848805647	169.46579956463	28.8911410833226	0.17048360883167
TXLNA	0.950694116541617	0.968113831059037	24	0.585448540076143	0.993188811427446	1	1	28	20	8.96109726287637	0.999699614434483	1	28	4.0849898659912	80.622768185109	0.999978888585953	1	26.6666666666667	26.5781118080617	74.3813967460584	3.02272775065164	0.0406382224976411
CCDC28B	0.489165803149477	0.664212795885593	24	8.84604602095609	2.96615784681518	1	1	28	6	3.33793679433693	0.865804173672935	1	28	7.7764732642541	20.8258854882	0.94369970112381	1	26.6666666666667	7.63969150115459	14.8829740970297	4.37049538131196	0.29365739353025
TMEM234	0.248475892781163	0.467120035653792	20.1616161616162	3.59099578319959	2.21040525516942	1	1	20	6	1.05509480538877	0.991709392154379	1	21.186943620178	5.6260452155609	20.7890947724269	0.833320179397438	1	20.4495199272647	5.07810850738233	13.2561941684292	1.92494654945824	0.145211100938961
EIF3I	0.00737803772257584	0.21969150578485	27.7222222222222	7.76396817788368	25.7988825092067	0.0095169702982203	0.58834124248099	28	8	16.9266167830797	0.144620286909962	1	27.7821011673152	7.4438047738767	134.800799799145	0.000798108001461628	0.0545489468825078	27.8347744631791	7.73543094338079	108.660627754316	27.1563427420388	0.249918883254013
MTMR9LP	0.577897945688585	0.727679253273508	24	3.82089244438671	0.74539584022078	1	1	20	10	1.09932188377113	0.975637603489112	1	28	27.9755976819193	4.42111425108138	0.979465858296357	1	24	3.80959286319588	2.21997243032748	0.798562390646581	0.359717255825912
FAM167B	0.139721291464417	0.366855903429836	20.2639593908629	11.4435325067272	1.66930330652744	1	1	28	10	1.84084712114253	0.970930447523532	1	23.1067961165049	9.01341763648407	7.07378616201655	0.677324385280822	1	23.7902518357893	10.3178229558395	4.47831748386098	1.09331879233307	0.244136061427798
HDAC1	0.172754882386576	0.395875619696352	21.3475935828877	0.191542788991181	8.82349690432843	0.548683931808932	1	24	22	10.0139446774291	0.797807096564879	1	23.7209302325581	23.4926783344779	56.3324650697686	0.522957020875667	1	23.0228412718153	22.384161327083	52.0980848891957	7.05077690029557	0.135336585121918
MARCKSL1	0.0141640426667847	0.223584183373303	26.4370860927152	22.1132932057145	4.59950029224598	0.0481594158156658	0.703779829529331	24	22	3.52298713374243	0.234525926272541	1	26.3468634686347	23.5764360962493	13.308306212332	0.00766907884619894	0.164503983671683	25.5946498537833	22.5945224050008	8.90592124964246	4.5828040758802	0.514579451964521
BSDC1	0.196802094848656	0.420504757916944	21.8142076502732	19.5597243113829	9.08050138171709	1	1	24	22	5.72000822937119	0.829713734709692	1	22.6666666666667	20.1023746243426	35.8259145597786	0.727343591401737	1	22.8269581056466	20.5455713337005	26.6511420949835	8.52634331880687	0.319924125143282
ZBTB8A	0.0820966439783406	0.303945347538317	24.641975308642	11.2307059480238	5.79329226171471	0.182113153050653	0.981377637693137	28	8	0.160477321095847	0.470408110602283	1	28	7.3257779382477	36.1364103324849	0.128308613308805	0.639451078283556	26.880658436214	8.9027109997373	30.5147688557715	6.32045726183793	0.207127810527147
ZBTB8OS	0.332201680826005	0.541433428983009	20.7916666666667	1.8172197903522	3.54256743562592	1	1	20	4	5.59782604553448	0.985372170674406	1	20	6.290787357715	30.7375690973384	0.897020316149967	1	20.2638888888889	4.0646134864926	25.4770097447445	3.28755738594301	0.129040158907235
RBBP4	0.847331301948892	0.904735395965898	26.7919463087248	2.57375676523885	1.33438722322721	1	1	20	18	2.75055224107113	0.999998943565386	1	20	12.432837263539	19.8182776125287	0.999330419503032	1	22.2639821029083	19.9117442197889	16.424559712984	0.0844190108792197	0.00513980358404885
SYNC	0.179643485803236	0.404278864987581	20.3673469387755	15.2147993822032	1.61058788420321	0.759272267084767	1	20	16	1.7499808551305	0.848141629321634	1	20	15.676155434762	5.25482697410205	0.634296350177067	1	20.1224489795918	15.6346140842075	3.38002109274792	1.60178063579226	0.473896639056186
KIAA1522	0.0711305981439825	0.291445831888627	22.1777777777778	19.0160355983355	2.01443920405838	0.388468903781404	1	20	2	1.15244624816892	0.571202762336312	1	21.186943620178	0.0768471323124018	5.04441694085421	0.217102269159614	0.835020401898774	21.1215737993186	20.8869902365016	3.48713079881343	2.01895458297703	0.57897300085905
YARS	0.28611622313864	0.500006078474462	21.3475935828877	12.124620814767	11.4848943230476	0.759272267084767	1	28	6	17.1494162950717	0.804250810356587	1	26.9433962264151	5.3095257698462	129.563218421076	0.745407059243049	1	25.4303299364343	7.31024507924011	124.946987889647	11.6580687537208	0.09330412001622
S100PBP	0.405014677134629	0.600575823350762	24	20.2161145006894	2.92789785442775	1	1	24	22	4.39396320174109	0.944327997699127	1	23.8795986622074	16.2421772608442	16.3137178646046	0.926710483582097	1	23.9598662207358	19.5549089322098	17.9867228856244	3.17235315457912	0.176371936942141
TMEM54	0.069110499767442	0.289462224623113	24	20.6044645037085	3.67010977829036	0.120192382848633	0.854943103339596	24	22	3.51676126001546	0.420487444721344	1	24.3686006825939	17.1394993151503	10.0881894304757	0.0791404862892094	0.50367953217262	24.122866894198	19.994512104364	10.1041895154478	3.95217547027362	0.391142254827203
AK2	0.230156769603286	0.449087707692801	24	2.7509283939777	8.19278781551645	0.269101639101639	1	28	0	8.56823633211805	0.549476745289156	1	27.7821011673152	0.1622351980145	78.1346470384389	0.343526299321558	1	26.5940337224384	1.04913100244693	67.0422539376562	10.0430664527102	0.149802040695848
ADC	0.899183991690638	0.936728048316866	24	20.8424035028134	0.207181998599658	1	1	24	18	0.775530282509615	0.996532435756994	1	28	19.9999324559169	4.21757797869432	0.999797086262221	1	25.3333333333333	19.6702622100741	2.59941673143458	0.15185448309892	0.0584186757215776
ZNF362	0.640319243696447	0.76923152213561	27.7222222222222	24.5238091139993	2.19285380799128	1	1	28	24	5.10623376727538	0.995112946559807	1	25.5913978494624	22.4085346064545	40.3595910541762	0.98907623644418	1	27.1045400238949	23.6478845149455	31.5729074558621	2.0571738934118	0.0651563020063219
PHC2	0.163739927162102	0.388150400364449	24	21.4078294036341	17.5330183144789	1	1	20	2	23.7369694831467	0.838615267726541	1	20.695652173913	19.814729493887	78.4231023625573	0.680606711380422	1	21.5652173913043	21.1579860713571	63.2442670879265	15.7700880013199	0.249352055568852
CSMD2	0.10445861772663	0.330590344970905	24	3.58230003437749	1.5718036659321	0.328785271441521	1	28	4	2.32508735572972	0.347687956072545	1	26.9433962264151	1.2429324178681	3.5047089555215	0.181867517117298	0.762969942187856	26.314465408805	2.980074399209	2.39251406095366	1.84113410846437	0.769539514317628
SMIM12	0.225651198579878	0.445710815296581	24	23.7125071257712	3.47636371087322	1	1	24	0	3.3139101999526	0.761980167611692	1	27.7821011673152	23.022569967315	44.2784885445601	0.74114713373114	1	25.2607003891051	23.7777044450684	41.5784799958364	3.65392177855993	0.0878801192089231
ZMYM6NB	0.0661721958475643	0.286451157791738	24	20.6591876357215	8.23898988556444	0.548683931808932	1	28	20	5.3463480082999	0.371878177127128	1	25.4092526690391	20.9174656187115	24.491342441187	0.196738758367981	0.793441125152758	25.803084223013	20.6502858132293	15.675840209215	8.63369523939878	0.550764432666486
ZMYM6	0.0638309324259654	0.283704312101962	22.8114285714286	21.175013710716	1.8612020741998	0.182113153050653	0.981377637693137	24	22	1.65360539546097	0.547551521847247	1	23.8795986622074	20.3389803167071	8.14251928246588	0.119937225604812	0.614620591801059	23.5636757445453	21.1849613861048	7.16362089406852	1.86767770060077	0.26071699329416
ZMYM1	0.347121205372086	0.554251446159879	27.9160839160839	6.73351161090754	1.51893787954732	0.388468903781404	1	20	8	3.01265051029269	0.897629183402665	1	20	18.4187269200339	5.21863503033521	0.646494215276509	1	22.6386946386946	5.25442131722627	3.88284378289608	1.28696615834973	0.331449378421767
SFPQ	0.157361736449418	0.382519327626776	24	23.4154181527201	33.924484988974	0.548683931808932	1	24	0	18.8774780170167	0.762552913161974	1	23.1067961165049	1.7863402229071	289.945908339346	0.488610255572911	1	23.7022653721683	0.411253080566079	240.470386353552	33.4979240843647	0.139301660351285
ZMYM4	0.00067198156769277	0.14492095988917	21.5783783783784	11.6076957595284	7.03247606931953	0.120192382848633	0.854943103339596	24	12	5.81344853686535	0.168048433050951	1	21.186943620178	11.3557379230127	50.7785946963517	0.00101810565841032	0.0629395205907142	22.2551073328521	11.6763910165423	45.1101772793102	6.84545971779604	0.151749785318084
KIAA0319L	0.156911409843648	0.382341265261183	24	9.4444149655161	11.5007814721906	1	1	20	12	9.14391653673687	0.925813473723053	1	22.6666666666667	9.7937440354097	74.2798006346889	0.695843532233079	1	22.2222222222222	10.4870945221541	53.7345603282297	10.927699181704	0.203364447665595
NCDN	9.09775509911892e-05	0.120863871917037	25.4267515923567	8.27130854345667	13.3425416832474	0.00024238492988493	0.333400471056721	28	8	11.0729290125608	0.038669808062894	1	25.9636363636364	6.7338354252881	50.2566347797324	2.04590204222477e-07	0.000375218434544022	26.4634626519977	7.6768293268709	36.6053729207391	14.449376744616	0.394733766977405
PSMB2	0.000828417739229592	0.14492095988917	22.0552486187845	21.3532296396735	15.7794144925009	0.00261476948976949	0.464079410732637	24	22	13.3004088516093	0.0976410538542913	1	21.4414414414414	21.0747042211187	86.9404427025679	2.84412673949852e-05	0.0104322568804806	22.498896686742	21.5088842915504	71.9208870218889	15.6998799083735	0.218293746899914
C1orf216	0.762252249216544	0.84870745776989	24	18.274659586228	1.91838079584857	1	1	28	20	4.21612995155254	0.999728509098915	1	20	19.8516588718612	28.1012706270478	0.997268193503783	1	24	19.5192880344563	21.9556047522269	1.94420914991979	0.0885518377589941
CLSPN	0.959864664647924	0.974476498734732	24	5.36976506901896	0.831205088274024	1	1	28	4	9.33510165853731	0.980404192688318	1	28	6.75440830680987e-05	23.2385029518248	0.999964289121533	1	26.6666666666667	3.31009407384756	11.1851461965079	0.370327812150852	0.0331088933166087
AGO4	0.566866625368507	0.720265805609462	24	9.90003050579801	1.77846079454281	1	1	28	10	2.43919753611022	0.990782151789163	1	25.4092526690391	5.9746116750302	14.0389288923334	0.979105922631902	1	25.803084223013	8.67390187263281	12.2642417090527	1.79020910468331	0.145969815921182
AGO1	0.120549985415017	0.346987193174692	20.6839378238342	13.2131889816626	2.90254869923264	0.759272267084767	1	20	14	2.70185320450473	0.838272190781434	1	20	3.2041254047524	31.2966186695076	0.52661926071541	1	20.2279792746114	13.7333087952168	29.3032596482147	2.96716102701197	0.101257029512508
AGO3	0.313214565292241	0.52571889513054	21.2340425531915	4.55530998471855	1.05691751341026	0.759272267084767	1	28	2	1.87149925920191	0.955203649340048	1	20	4.4679523919386	4.09121382742225	0.813328424624687	1	23.0780141843972	3.95688188531434	3.70779304334839	0.995794567211622	0.268568001387788
ADPRHL2	0.832116470191849	0.894213404745151	24	22.0155816024297	3.08219347616975	1	1	28	0	9.11836437181771	0.996707452688808	1	20	8.59334494092135	61.9326341611303	0.999050951272508	1	24	23.7279130512213	57.93911588155	2.76619256805335	0.0477430924853688
COL8A2	0.130544684531976	0.358337500278623	23.0751445086705	18.3874565677223	11.0269439184419	0.0169666213416213	0.650525091439726	28	18	5.25471139953224	0.506319008575673	1	24.8780487804878	19.1558345955961	40.2915123704787	0.0346151239339521	0.334127038394042	25.3177310963861	18.6818714068158	38.4148598565829	10.674285314843	0.277868651732535
TRAPPC3	0.53113663962036	0.695292360502313	27.5310344827586	22.6614163875711	7.30982165843578	1	1	20	6	9.83971143425003	0.971976937588799	1	20	6.5636389319603	116.842218396023	0.970412794652313	1	22.5103448275862	6.86604941375758	107.674832363209	3.19142409538952	0.0296394619368823
MAP7D1	0.507558541760829	0.67773015332316	24	6.17137272298264	10.4880881444611	1	1	28	8	18.8908439553866	0.895214285795598	1	25.4092526690391	4.62171491412768	172.769087073826	0.954169240150114	1	25.803084223013	6.24072069762151	152.035514084205	9.71017035747973	0.0638677773148564
THRAP3	0.024576641026558	0.239525103384338	22.9425287356322	10.8971578421047	54.6188294820953	0.269101639101639	1	28	10	74.9085613325882	0.306125947444206	1	24.5360824742268	8.0972409493503	239.312751624751	0.0535246570781577	0.411995427975968	25.159537069953	9.7195307728415	202.26368972407	55.1620546194139	0.272723466553322
EVA1B	0.675686221512136	0.794619128088014	24	6.95516301679862	8.51976755388012	1	1	28	18	13.0710758041502	0.974126858166141	1	20	11.2663573631298	163.565578686216	0.991059658206706	1	24	12.4251083635236	144.655384376441	1.30424487762235	0.00901622074590926
STK40	0.578106623058794	0.727813156410196	24	19.407658666016	1.60662716428504	1	1	20	2	3.12938721856851	0.993760959653993	1	20	6.75440830680987e-05	23.1016970441651	0.981162427161091	1	21.3333333333333	20.7977448249625	16.09741528467	1.81588886312335	0.11280623820724
LSM10	0.266311736097007	0.482306508230985	23.4823529411765	9.37760404841753	4.80291427687694	1	1	20	14	5.82905105848257	0.743396233078357	1	20	12.0234859971733	37.7197658100622	0.778277548283208	1	21.1607843137255	12.132834047172	29.8811362466102	5.45831136826956	0.18266746362059
OSCP1	0.576223508480523	0.726901695210326	24	18.9707588607462	1.61436844314521	1	1	20	16	2.90237778830569	0.849122594275603	1	27.5675675675676	15.9127143139911	8.39359310262341	0.964031674305473	1	23.8558558558559	17.379101555392	7.30870804661101	1.56493381402332	0.214119076045043
MRPS15	0.643586516981924	0.77154657728174	20.9005235602094	15.9915011775225	4.16294259979393	1	1	28	4	7.04519769425581	0.971528826467966	1	28	8.0239843843887	53.1088250245805	0.987813591031847	1	25.6335078534031	4.06989766844898	42.0867039461178	3.5683698287787	0.0847861555836534
LINC01137	0.0948136470146277	0.319158571963586	21.695652173913	5.842607724032	1.29147681887418	1	1	28	0	0.700225899490068	0.883777239845227	1	20.5763688760807	8.121412834352	1.84980497352024	0.549110136030326	1	23.4240070166646	5.64730744887529	1.5977494554325	1.20328961262056	0.753115332650725
ZC3H12A	0.848634823874253	0.905056949206463	24	8.49856340838782	0.937090664536064	1	1	28	10	3.01034032497908	0.991782548808138	1	20	10.4163310285593	17.6057351191115	0.999249433216136	1	24	9.79868100553663	14.5907494629247	0.886993827269909	0.0607915192789631
MEAF6	0.117317293478142	0.344093530120772	24	19.1990161647724	9.49817368589502	0.0772071042383542	0.781588753485603	28	20	6.07749840812849	0.466115226655076	1	25.4092526690391	19.8874153721113	58.8965310519262	0.0904087973052246	0.531585768632534	25.803084223013	19.761152560926	50.1122836153475	9.91540856870486	0.197863834041443
SNIP1	0.319258313656991	0.530762726013224	20.5773195876289	16.7592642971476	2.14154749304834	1	1	20	18	1.50434124655144	0.971465348761488	1	28	7.8741075169053	16.5535155528369	0.885777237342091	1	22.8591065292096	21.1092845807701	12.4384246120342	0.815965266074656	0.0656003707483346
DNALI1	0.845822245393191	0.904157929649561	24	16.5336321987215	0.431171426955328	1	1	24	18	1.38199351926311	0.986612484032433	1	27.3563218390805	20.6436106168364	5.7343958044801	0.999137665556997	1	25.1187739463602	18.3693090455041	3.67924234189914	0.463324306379142	0.125929271117266
GNL2	0.19677547186128	0.420504757916944	20.9005235602094	15.2983550013068	12.9201546844585	1	1	28	12	18.7171233493308	0.848630286842588	1	20	7.78382559017831e-05	100.176293578363	0.733344597658791	1	22.9668411867365	17.1332405533483	83.0818193962388	8.60045290119544	0.103517869056016
RSPO1	0.0546479405650284	0.271678243368743	24	14.601811433871	3.79907135373845	1	1	24	18	8.78390679057886	0.638481200464788	1	26.9433962264151	21.0565362295018	29.7820620149409	0.348401118340326	1	24.9811320754717	17.8662749909297	16.8834595620413	2.71356034901952	0.160723004609811
C1orf109	0.0255533700187449	0.240565783748461	23.7619047619048	19.2788821757661	1.69691701704952	0.120192382848633	0.854943103339596	24	20	2.03405545466018	0.279896565924462	1	23.5643564356436	19.3655612551633	6.07321383959295	0.0283458245562628	0.304904646546545	23.7754203991828	19.5472318465037	4.85436088503582	1.81855249722895	0.374622435434264
CDCA8	0.965645856904708	0.977929162077832	24	17.5150845873977	0.435642090706328	1	1	28	6	5.46015823208133	0.999925848733939	1	28	3.37213088024021	11.1127450164727	0.999993020038963	1	26.6666666666667	2.89834295656423	5.357343521042	1.4358982893043	0.268024307880301
YRDC	0.362285680210611	0.566155637176853	24	22.4709338550971	2.71744483184133	1	1	20	4	5.09454537824236	0.970302911060973	1	21.4414414414414	2.4730469773847	14.7810261007312	0.911147784447616	1	21.8138138138138	1.92364818367156	10.9053473764833	2.46397633842941	0.225942031314181
C1orf122	0.74644927253848	0.838832625437271	27.156462585034	26.0866192363137	9.00908732952602	1	1	28	0	41.2043452523653	0.992647475055124	1	27.5675675675676	6.75440830680987e-05	174.517568386612	0.996406927114385	1	27.5746767175339	27.2134188827446	132.164259840584	9.52174326503435	0.0720447666904763
MTF1	0.418028336141275	0.609246230861454	24	21.3552580960217	2.48399162105471	0.388468903781404	1	28	20	5.31676916903024	0.632974717077677	1	28	22.9992726053477	31.9904699852384	0.602659577198796	1	26.6666666666667	21.578706505205	26.5009596856217	3.34109018949182	0.126074309350561
INPP5B	0.172905224037364	0.3959727544864	24	6.84549485438528	2.06377424879194	0.388468903781404	1	28	8	1.16808100015986	0.215383916744214	1	28	3.6055566873345	15.5853599899528	0.205535982534166	0.809733533484732	26.6666666666667	6.27404847059475	12.7867747319748	2.72554223116136	0.213153221847714
SF3A3	0.0769548130006246	0.298644582536321	24.95	23.4430374550086	7.77013847341732	0.388468903781404	1	24	2	3.48935562047986	0.770622038719777	1	25.7761732851986	19.8484384223365	58.2829527699309	0.273672459013899	0.938154159915446	24.9087244283995	23.2351883341829	55.3269087955401	7.79317906785395	0.140856939914239
FHL3	0.18456791980323	0.410134367834157	27.9160839160839	0.153666694564964	8.33750294584302	0.759272267084767	1	28	2	9.84078228914561	0.603467109243921	1	28	0.412795224934399	58.8708171995538	0.551480684311738	1	27.972027972028	0.851767933725998	47.8676826325713	9.39394565280857	0.196248181156288
UTP11L	0.63278637748264	0.764260926113376	24	10.8204948532524	3.80743215404616	1	1	28	10	4.37345902781103	0.980838234846908	1	28	12.923292755825	66.6802640132167	0.987298212333324	1	26.6666666666667	11.2975412746318	63.146451958048	5.01181763242623	0.0793681588912688
RRAGC	0.00846397231724549	0.21969150578485	21.3475935828877	10.2638934124945	54.9932527787461	0.120192382848633	0.854943103339596	24	10	35.8110914716836	0.248956236208777	1	21.186943620178	9.1034095971795	318.888994328211	0.0110345258498167	0.195529665783225	22.1781790676886	9.80930048466534	275.007717647269	55.3003638270615	0.201086588769814
RHBDL2	0.133951615142089	0.361765025170568	25.5897435897436	20.9666946626333	1.66314887469513	0.120192382848633	0.854943103339596	28	20	0.233334780868002	0.485384645999639	1	27.7821011673152	19.9659634811008	5.47077578264447	0.137706299565586	0.660437908537033	27.1239482523529	20.3488037205263	4.1810322970674	1.91436476210768	0.457868924727137
AKIRIN1	0.0104727111510627	0.221337661775831	22.4269662921348	11.1046235388934	27.7154714111381	0.120192382848633	0.854943103339596	24	10	22.2384908068411	0.24932414109801	1	23.1067961165049	8.8459472946978	112.057934439571	0.0130561437094544	0.208980531620369	23.1779208028799	9.9950971287747	89.1883472293819	27.7470927672596	0.311106704286125
NDUFS5	0.780727772259439	0.861438725152198	23.3450292397661	3.68796188201731	10.5830339396098	1	1	28	4	68.9745355564989	0.938878403333732	1	28	19.9999324559169	233.277875745021	0.996036527728744	1	26.448343079922	2.51396500898904	250.725710764101	11.4124782180179	0.0455177818949548
MACF1	0.252735911020473	0.470655942607765	22.8114285714286	9.51160690366922	39.5762427916507	0.548683931808932	1	28	6	21.7270166864545	0.845583993469981	1	24.2033898305085	7.6611700106569	386.090486767237	0.63793429163964	1	25.0049394673124	7.90090772670062	370.631337048731	38.4132443717958	0.103642732095115
KIAA0754	0.0347995400675691	0.247680553782568	22.8114285714286	8.69145702424058	9.14979115670915	0.0481594158156658	0.703779829529331	28	6	3.40528714792919	0.315647515922047	1	24.2033898305085	7.5440779304797	33.422600245159	0.0195753921975076	0.250670770790725	25.0049394673124	7.57123978101888	26.1208479397518	8.96018046793762	0.343027932653812
PABPC4	0.725787058918376	0.826583121517141	24	9.361321442128	16.2042873864576	1	1	28	18	57.5194801816625	0.997509220233235	1	20.5763688760807	7.391277992906	356.659116635364	0.99558342664051	1	24.1921229586936	10.9380168258885	298.173558735446	13.6868944717306	0.0459024419528569
PPIE	0.634317672893255	0.764934977810124	24	23.2721099796318	3.70071895089683	1	1	28	0	4.35419635607438	0.997960581602295	1	26.542750929368	15.7814849722297	30.8744123468668	0.988646964865805	1	26.180916976456	23.7802641952825	29.1116024879612	4.06531244885978	0.139645780425209
TRIT1	0.0105531004614516	0.221337661775831	21.5783783783784	20.1975469849727	4.44122303910956	0.0169666213416213	0.650525091439726	24	22	2.64059439801093	0.221604228256915	1	22.1052631578947	20.0138173321944	10.3951386737295	0.00247953230162068	0.101798722114044	22.5612138454244	20.7416507271893	6.2824432744537	4.3122614745517	0.686398792025174
CAP1	0.236046956478588	0.454657922123295	24	4.03685032966635	33.489713004836	0.548683931808932	1	28	4	129.803373026159	0.725157196591303	1	26.542750929368	1.3835273863788	402.819842778686	0.578794039610765	1	26.180916976456	3.1821604118977	429.522687655733	35.195048923148	0.0819399066327251
PPT1	0.840492513795433	0.900387424241135	24	5.61361723813755	2.19363099928825	1	1	28	6	10.2409045896058	0.972680940753156	1	28	11.4319523423288	58.0017797234135	0.998827348362882	1	26.6666666666667	7.52398495571795	54.5982178803939	3.61866963108695	0.0662781638590149
RLF	0.230949385465095	0.449776378141294	25.9220779220779	0.622191990397414	5.93419328236917	1	1	24	6	7.12961546140455	0.68285775190983	1	28	27.4377806993196	53.6446387441361	0.717998305847073	1	25.974025974026	1.97315114428815	41.1737533945599	6.29009448737521	0.152769518656667
ZMPSTE24	0.953807823033479	0.970655811029354	24	4.97171313840633	1.35338498815308	1	1	28	26	7.30942155905005	0.998962339044486	1	20	15.9867361252909	57.7961365310702	0.99998185278584	1	24	22.9329688358828	48.9630089119895	0.0348159527542343	0.000711066446443591
SMAP2	0.781128105633914	0.861534897704279	24	2.41879215355833	0.931646701976049	1	1	20	10	1.50229740704905	0.999422504479697	1	20	7.9999324559169	23.4703935367022	0.997896572586897	1	21.3333333333333	7.72574442090212	17.3936293668665	1.01897944269672	0.0585834860111367
EXO5	0.0522861996986685	0.26876563020391	26.6133333333333	11.275665180013	2.70502177608004	0.388468903781404	1	28	12	3.22015133013902	0.549923005625771	1	25.7761732851986	12.0860076313302	10.9333269006991	0.174192914364063	0.742665180031827	26.7965022061773	11.7996394697037	7.10008050508607	2.72248836313542	0.383444717448653
NFYC	0.304735042440342	0.516918236134809	25.2658227848101	21.2148098224412	2.96146098567225	1	1	28	16	3.86700424598479	0.751349543087849	1	28	19.9129887297305	16.676918158309	0.815295548070498	1	27.0886075949367	19.1777183560912	14.2489912768259	3.42042156888297	0.24004657610015
CTPS1	0.959659840623807	0.974358450472815	24	1.33041531225792	0.944594587393586	1	1	28	4	9.82931364667873	0.881771310654365	1	28	4.4634158475793	32.0042053480278	0.9993147895181	1	26.6666666666667	3.19050636640446	32.5402244364162	3.05273027554485	0.0938140510219867
SCMH1	0.124490163838678	0.350714225007889	24	20.2820899812639	10.4617802109837	0.182113153050653	0.981377637693137	28	20	6.94037600194346	0.287525713642476	1	28	19.5750508536083	49.9708199996035	0.121891848549832	0.620755163971208	26.6666666666667	20.0396139876798	39.3466134622304	12.9701402136041	0.329638031645452
HIVEP3	0.796218338288553	0.871626203196104	24	9.30284280757674	1.69209720577834	1	1	28	20	5.86075837471394	0.994206660451074	1	20	11.9929117827657	19.0083869501752	0.998213049470168	1	24	13.7967444674571	13.4919523650135	0.750137348489876	0.0555988731797693
FOXJ3	0.00553228423082763	0.218295214469619	23.2093023255814	19.0992333383849	6.89551616997703	0.0481594158156658	0.703779829529331	24	20	6.88029454959335	0.116794571382851	1	23.8795986622074	19.6248485284438	26.0521725012546	0.00202969927530006	0.0907919139243977	23.6963003292629	19.5736906395245	20.8943158567986	7.22287027810488	0.345685895035165
PPCS	0.320719661975268	0.532628910409878	23.0751445086705	11.3842648895457	12.1125126821621	1	1	20	12	19.2997232854875	0.777303521103832	1	20	12.1250413745159	93.4646131310326	0.836122747188571	1	21.0250481695568	11.9254583985384	68.6300241526546	14.3741871727596	0.209444588578126
PPIH	0.111904262940542	0.33789067568254	20.0603015075377	5.65883271512444	6.26843512486205	1	1	20	6	6.96329425232038	0.89063368152653	1	20	6.75440830680987e-05	44.8285676636446	0.594465928954166	1	20.0201005025126	4.21202529040601	35.0218740652132	5.64035309525326	0.161052292197457
YBX1	0.0434083384357814	0.258756964326836	25.1069182389937	7.71778458082245	59.0855489072433	0.182113153050653	0.981377637693137	28	10	62.5998320477707	0.319747199904349	1	24.8780487804878	7.3077000632496	332.472393669469	0.0628465397585553	0.44645792350106	25.9949890064938	8.30148127672551	273.233984477411	59.3691582440242	0.217283213717261
LEPRE1	0.544660846845604	0.704614149857633	25.4267515923567	18.6927085106336	5.40672817681903	1	1	20	0	9.1213710615889	0.99999997367773	1	20	6.20381372710481	81.6172343968092	0.976128085890768	1	21.8089171974522	21.3829100475644	62.7786185741162	3.13655286877409	0.049962119906654
C1orf50	0.0429098548423712	0.257914805798692	21.695652173913	8.20359276864298	4.5960897666836	0.388468903781404	1	24	6	3.48649741612877	0.497094680554679	1	21.3134328358209	7.6827841688701	18.0823358777104	0.143187974672085	0.672597981509927	22.3363616699113	7.37893429822249	11.0911445790278	4.81799023858187	0.434399732530056
CCDC23	0.873081644175971	0.920176281706529	24	21.1772216482505	0.992260925023412	1	1	28	18	3.36334906901278	0.869735283282231	1	28	17.4758758882079	15.7802100302438	0.99716736668365	1	26.6666666666667	18.8580142423674	13.7596020120469	2.44243785655805	0.177507885360319
ERMAP	0.113475042926672	0.339576206516088	20.9005235602094	17.3425695745184	3.30120956146275	0.269101639101639	1	24	16	2.42302744138785	0.70979945993446	1	23.5643564356436	16.9360958510699	9.37342693712905	0.263829071210655	0.922814716974586	22.8216266652843	16.8303426704308	9.35641842543854	3.31761188373878	0.354581393529681
ZNF691	0.0303676081925907	0.245075820432853	22.4269662921348	20.2884178381595	2.17954329021178	0.0095169702982203	0.58834124248099	24	22	1.53898373715057	0.252578117195478	1	24.2033898305085	19.3039810276559	4.67920470853437	0.00407971357933357	0.122110813248615	23.5434520408811	20.5694083932867	4.06668082259255	2.20306530285788	0.541735483792751
SLC2A1	0.0625489767149343	0.282057722647043	24	19.8896077312756	9.50848226472498	1	1	20	2	11.2966542524917	0.821741679457745	1	24.5360824742268	19.38506227541	39.8122625289441	0.430367042411133	1	22.8453608247423	20.3426478924012	27.9323156067899	9.23446145536796	0.330601357415682
EBNA1BP2	0.291784321672995	0.50514346429788	21.5783783783784	20.5012704095312	16.9035115213036	1	1	28	4	31.5292035062972	0.876556411966844	1	20	6.75440830680987e-05	155.588500223957	0.842249164003092	1	23.1927927927928	0.671109219615276	81.0212754175664	8.28441363600311	0.102249854662334
CDC20	0.216284352071598	0.438487377888118	26.6133333333333	12.9448350330604	2.89986204913503	1	1	28	12	1.96167775443021	0.945512163357288	1	28	12.2338866555388	8.72780819645434	0.786663627266219	1	27.5377777777778	12.4074619544725	4.10958527973368	3.12750170952342	0.761026112524449
ELOVL1	0.722430763217296	0.824735773258961	24	7.53049503092315	3.99269647493111	1	1	24	6	9.06416219336951	0.952936498209575	1	28	3.5014631505871	49.1037993129775	0.993427683159309	1	25.3333333333333	5.84960979613656	42.0130750149819	5.01625481551272	0.119397468852826
MED8	0.25080095698453	0.469515775885976	22.9425287356322	1.28828604268531	9.85954275174534	1	1	28	4	11.700626388803	0.916253670056756	1	21.186943620178	6.75440830680987e-05	106.436509978567	0.816200385724257	1	24.0431574519367	1.58635016441686	85.2230832858007	7.78295845947673	0.091324535083718
PTPRF	0.408106636953914	0.602586246446127	23.4823529411765	19.5326212811006	7.12865919231257	0.548683931808932	1	20	2	5.18519503415569	0.62113034472594	1	20	6.96524849060712e-05	69.1914733025562	0.684072346140854	1	21.1607843137255	20.748588085742	55.7321925243176	9.50900945811422	0.170619690836049
KDM4A	0.908733522819655	0.942817744126831	23.3450292397661	3.35555389441412	1.33438281601605	1	1	20	6	6.13409958521668	0.999160833197	1	20	12.0397773647245	59.191764436384	0.999860478848249	1	21.1150097465887	6.64826171658503	51.2990603383331	3.42643412586186	0.0667933116759541
ST3GAL3	0.0811474712016287	0.303178124274052	21.695652173913	12.1680042440086	2.09140068526893	1	1	20	14	2.22499065434439	0.499658715514077	1	20	15.915139041511	7.58432135842402	0.378795149423314	1	20.5652173913043	14.1293352008161	5.5495822658026	2.17232799047611	0.391439911407807
IPO13	0.602734996653488	0.745308001255757	24	5.57731180354242	2.45501675791613	1	1	28	6	6.87788852056214	0.898544078266309	1	27.3563218390805	4.6312691942127	20.1434281908738	0.975554837861893	1	26.4521072796935	5.43275439486691	19.4593994212054	2.81079317731378	0.144443983931528
DPH2	0.552076744946857	0.709690133366528	20.9005235602094	20.5681015709481	1.5604425127256	1	1	28	26	2.90919202346272	0.999751600414755	1	20.9384164222874	19.7958453044081	12.8195690250771	0.977442426020673	1	23.2796466608323	22.1776560882316	9.32569907375609	0.697519511505451	0.0747954127608916
ATP6V0B	0.327364394995111	0.537773186721052	20.9005235602094	6.44183201660481	24.818123459715	1	1	20	8	20.3791962626919	0.974993623543671	1	21.9692307692308	8.01307864887542	271.197651979352	0.891813966736499	1	20.9565847764801	7.49724740924265	245.334943767558	23.4168425877518	0.0954484600854007
B4GALT2	0.138062018813515	0.364807908710326	24	6.34847686560356	56.0803920586758	0.269101639101639	1	28	6	28.5863489314541	0.423806922550217	1	25.9636363636364	3.2518049531775	463.75988946095	0.216775807110654	0.834754691110703	25.9878787878788	5.24384196332092	401.076739137777	60.5393904187945	0.150942162711656
SLC6A9	0.318794979117877	0.530473302618043	24	23.4846087396104	2.49785736243868	1	1	20	6	2.9811145208185	0.976124518487666	1	21.4414414414414	19.7939933538777	19.2958286430447	0.886484619456879	1	21.8138138138138	0.767496144638836	15.8439848286961	2.12905249063727	0.134376074810498
DMAP1	0.209297014479868	0.431860590316011	20.9005235602094	7.44245952521762	3.50283426057696	1	1	20	8	4.23465772585589	0.829317984858157	1	20	7.9417985366522	21.8004211225058	0.743662990622348	1	20.3001745200698	7.80400230597854	16.4601147647009	3.51909891899396	0.213795527509975
ERI3	0.0322646914959197	0.245075820432853	24	5.70953934296818	2.51282178946761	0.388468903781404	1	24	6	1.65892308087796	0.443472446836447	1	24.2033898305085	8.0477305363878	16.617079259888	0.109351552354832	0.586505494346975	24.0677966101695	6.573740946189	14.7948175090578	2.69648766022304	0.182258933479387
RNF220	0.358659890861573	0.562848465350934	22.5536723163842	6.0552857665552	9.3298083578262	0.0290926434676435	0.685514879481689	20	10	6.21710448358538	0.567854395627588	1	20	7.9139799603126	125.469629645385	0.114234926712611	0.600759965696681	20.8512241054614	8.10769282381148	122.494238232434	12.1345115286304	0.0990618963285846
TMEM53	0.442674046565424	0.630003260269778	24	19.6687056685272	1.81760694260657	1	1	28	20	4.48544117691371	0.776401466538436	1	28	19.7706549436092	12.6027633533711	0.906773833019769	1	26.6666666666667	19.8928481795257	8.01860073082836	2.70288201718909	0.337076518450105
KIF2C	0.0692912561932975	0.289462224623113	26.4370860927152	14.9443139639999	3.60661410413709	0.548683931808932	1	20	2	1.50817608076194	0.621601354973501	1	24.2033898305085	15.4654245414975	8.15372094548451	0.277875391372091	0.94579053716625	23.5468253077412	14.231126121523	5.52498861359234	2.7564904345815	0.49891332405647
RPS8	0.381846288359576	0.582536608499761	24.95	9.34194737470371	94.5312884751162	1	1	20	14	106.746987373385	0.956479017812349	1	28	7.7015560372352	2648.3708789712	0.918363262426084	1	24.3166666666667	9.96159721155311	2413.51607793647	89.1473222146418	0.0369367012010385
PLK3	0.120374391368109	0.346768602187035	24	17.8000396330856	2.61116352421115	0.269101639101639	1	28	18	2.26107321791547	0.391464264106319	1	28	15.6246103231188	11.6531341498034	0.189017858666627	0.778134125240389	26.6666666666667	17.2595766429622	7.1517508830482	3.91641027342534	0.547615589171095
EIF2B3	0.33517140089951	0.543901182419468	24.7950310559006	2.59297271638091	3.02021496125963	1	1	28	2	8.33381439960261	0.806520874739741	1	28	9.3622260741875	27.8780749111197	0.855234137235568	1	26.9316770186335	4.34669212319494	27.3748598151182	3.17147413027478	0.115853529541118
HECTD3	0.275184170090851	0.490225579703979	21.8142076502732	5.01976348858414	2.83711806167756	1	1	28	4	5.84972573556016	0.912570791765433	1	20	7.9999356120104	21.9536958317905	0.837877650849543	1	23.2714025500911	5.91332353261041	18.7068650271324	2.729118263499	0.145888595418885
UROD	0.0340654141205261	0.246493494889	20.0603015075377	6.35885523636247	11.3030901487475	1	1	24	6	9.50800363338754	0.685503732192125	1	23.7209302325581	3.42915335528552	115.431098591299	0.275900623845348	0.942183023003991	22.5937439133653	5.3740668998747	98.9668871108316	10.8701240538276	0.109835970102347
MUTYH	0.252909952898176	0.470742571804621	24.4907975460123	22.7420496222516	1.4355978995008	1	1	28	26	1.95712972054489	0.904712631744435	1	23.4098360655738	20.297852322746	4.1835823257586	0.815130626124629	1	25.300211203862	22.977457577932	3.23028487566212	1.42055034299568	0.439760082368744
TOE1	0.136254328432102	0.363098365439942	25.1069182389937	20.5947308856055	1.94749730814688	1	1	20	2	2.36885924037827	0.99767476956346	1	23.4098360655738	17.1700861392147	10.5094333462869	0.677878187294655	1	22.8389181015225	19.7193494752728	8.39511362752358	1.79169984291884	0.213421750129112
MMACHC	0.723209360490789	0.824939960903974	20.4717948717949	20.3123744583147	0.746096337326516	1	1	28	0	2.10442647003109	0.97679694471821	1	28	7.6483038802977	4.01269684903104	0.99459692860928	1	25.4905982905983	1.90475217550631	3.12775263438159	0.694894392696962	0.222170508325494
PRDX1	0.0591346847335692	0.275611211693433	22.5536723163842	7.77877154030301	71.9771445873874	0.548683931808932	1	28	6	79.5574851793325	0.381571923280822	1	24.7058823529412	3.6349384430282	588.009263466712	0.186139732240848	0.772644893843188	25.0865182231085	5.86886049518011	539.832304375754	74.1705671675714	0.137395570006393
AKR1A1	0.189354329004944	0.413916375917839	24	7.32469750071617	13.098802448432	0.0290926434676435	0.685514879481689	28	6	10.2832109233734	0.494639392332903	1	28	4.2143241054473	85.2625447558821	0.0663284484799095	0.45846623559857	26.6666666666667	5.94543483908919	64.554899598542	16.5125760532904	0.255791212688423
NASP	0.624939117566757	0.759745171494835	20.4717948717949	3.41115888973537	3.98393037501337	1	1	28	4	13.1426995057445	0.999965520958798	1	20.3418803418803	6.75440830680987e-05	92.8444562786885	0.987775477313656	1	22.9378917378917	2.40895082515602	74.1934852495454	2.55661434604669	0.0344587444227438
GPBP1L1	0.921211343718164	0.950162683748948	24	15.3477867215421	1.73493074123475	1	1	20	6	6.36152071859557	0.999999969006419	1	20	3.617128675227	88.4394418308398	0.999913371587323	1	21.3333333333333	6.86530284596367	77.6648645286436	1.18905754669566	0.0153101090681376
TMEM69	0.248932677335381	0.467369933697071	22.4269662921348	7.2107701028041	1.67707444400171	1	1	28	10	3.12874810847432	0.710287921546632	1	20	7.9999324559169	10.6740950992359	0.748578479171628	1	23.4756554307116	8.44018252278655	5.47878264466587	1.24023486106608	0.226370517230424
IPP	0.0815681263184103	0.30365535634412	21.5783783783784	9.12139434676168	4.08150831751266	0.388468903781404	1	24	8	3.92445776958312	0.545679549724099	1	22.5236593059937	6.7961410266255	15.7969675667764	0.229786929686552	0.860645123985985	22.700679228124	7.99341120004591	12.6148825827181	4.23980760067412	0.336095684828845
MAST2	0.685955659712497	0.80172661492048	23.0751445086705	6.92496807146854	2.09164359096882	1	1	20	8	3.08498060547372	0.965063713885681	1	20	10.1999019481546	25.1205881538966	0.991386336268995	1	21.0250481695568	8.47505586701033	21.8290607393207	3.15041400661006	0.144322013861789
PIK3R3	0.0561865943101953	0.273112910281471	24	6.48831001346241	1.72909878976338	0.182113153050653	0.981377637693137	28	4	1.81325697218434	0.22870926082944	1	26.542750929368	4.7066333526987	9.21543807664454	0.0594515853138434	0.433248506485783	26.180916976456	5.13956602005306	7.78429621109188	1.99651452374542	0.256479772814989
POMGNT1	0.0864177221723486	0.308046846383066	22.4269662921348	18.2304402531602	3.08580522215493	0.182113153050653	0.981377637693137	24	18	3.62612765858465	0.506258948892205	1	23.4098360655738	18.8857178298659	11.0365620985422	0.139496694441984	0.663186857994851	23.2789341192362	18.3898327321377	9.21513815613899	3.22399829632917	0.349858921451047
LRRC41	0.193971313261643	0.417736594783278	22.9425287356322	18.5526844208659	3.4419657088008	0.548683931808932	1	28	20	3.14736322414048	0.726373492212365	1	23.8795986622074	20.1184510036293	8.96472624323948	0.528524987165449	1	24.9407091326132	19.6791254338649	6.91826086163442	2.71958435853611	0.393102314718676
UQCRH	0.265000172635904	0.481118940716959	21.8142076502732	1.13360364863136	21.9305279041254	1	1	28	26	29.9936631366345	0.927303260047115	1	21.3134328358209	5.3730667842751	281.905308176677	0.832651416269899	1	23.7092134953647	1.69869412516399	250.553253127557	16.8771941277675	0.0673597086331795
NSUN4	0.421909255346525	0.612653661366213	24	12.0392219889023	3.0563733832938	0.548683931808932	1	20	14	6.18380403113314	0.534312020311766	1	20	11.3183031034151	21.9366243931569	0.652339420198649	1	21.3333333333333	12.5340175836798	18.6449140688136	4.67482638510127	0.250729307083297
MKNK1	0.436129858165953	0.624974885544102	24	1.79047480050025	2.24976690577761	0.269101639101639	1	20	8	4.17494364540294	0.641476395418491	1	20	7.5534044791974	17.8510420998686	0.521832933020294	1	21.3333333333333	6.52607096102768	16.298730271276	2.95364317044992	0.181219218999854
MOB3C	0.779145137403016	0.86032508057868	24	6.69532298373351	1.34737525732947	1	1	20	12	2.8963638696873	0.95344456115796	1	20	7.9220063661798	14.2002565538886	0.996492062707833	1	21.3333333333333	8.92783777971123	10.4083149509789	2.05181465961696	0.197132261012527
ATPAF1	0.018846472357799	0.232757106425612	21.9340659340659	18.5050972841586	5.3668059528329	0.269101639101639	1	24	20	4.69799735905022	0.272846486374343	1	22.1052631578947	19.3998156294947	27.5106039394444	0.0404760479020955	0.356604028114218	22.6797763639869	19.3121258653441	24.7878318898585	5.24291587137355	0.211511676159083
EFCAB14	0.184217568753825	0.410015958519015	24	19.8345063402823	6.78801882747563	0.759272267084767	1	28	20	0.648310478422735	0.732560065378645	1	24.8780487804878	19.8461920628709	46.7091622189724	0.601816583790922	1	25.6260162601626	19.9849065171883	41.3835388135244	7.24141005792587	0.174982861918984
STIL	0.0371434901960156	0.249928657955757	23.0751445086705	0.908280849487748	2.8096044727984	0.388468903781404	1	24	2	2.10178918984481	0.530141233198454	1	23.7209302325581	6.75440830680987e-05	11.4543626603809	0.135753164750239	0.656339114636039	23.5986915804095	0.96474964399294	4.95480681441868	2.78482287697662	0.56204469342229
CMPK1	0.0589000573771764	0.275100267987457	20.1616161616162	0.643363855268782	17.4080873249106	0.182113153050653	0.981377637693137	20	2	13.4755895044885	0.569206568710883	1	21.3134328358209	21.0501250442115	64.3955257900437	0.11659319092257	0.605184657033941	20.4916829991457	0.813164397251645	62.4773275550363	17.4353923092186	0.279067511232131
SPATA6	0.13271395195168	0.360627062905258	20.3673469387755	10.90201766677	1.53685301004095	0.548683931808932	1	20	10	0.923648076154917	0.822022626685925	1	20	12.0584188404867	6.39242611936049	0.465700795923081	1	20.1224489795918	10.9842872412231	4.46512109659791	1.55002941055859	0.34714162886637
FAF1	0.0999090861653474	0.324689776775984	21.1216931216931	19.4334477767225	3.67394079107757	0.548683931808932	1	20	0	3.41093725324513	0.841342157488146	1	20	19.5908505365214	23.3722626482859	0.406274604292473	1	20.373897707231	19.6948976799599	18.2685852979813	3.71153441008261	0.20316485100205
CDKN2C	0.520191625517813	0.687507644390826	23.9041916167665	19.8421980978066	2.89925687489619	1	1	24	22	3.3173323270334	0.941513856282966	1	20	5.7259650267691	23.7855531177906	0.964154956531315	1	22.6347305389222	21.3954766685161	16.2369714459035	3.50581181891751	0.215915377482665
RNF11	0.639833725065088	0.768890500231105	24	20.5938442935463	4.89189694793348	0.759272267084767	1	20	4	6.44463500305178	0.83492266094603	1	20	0.488059877161199	65.2443214103042	0.936754241755741	1	21.3333333333333	0.56884921452798	60.2171797996727	7.57368584247149	0.125772842030584
EPS15	0.842217633226949	0.901884277542755	24	8.30027482287557	2.26330799961789	1	1	28	26	7.26803971224672	0.999283242492026	1	28	7.3294206221539	52.2065864161072	0.999248731123073	1	26.6666666666667	5.8785538348721	41.887104163475	5.3920552405916	0.128728288772309
OSBPL9	0.752693736510766	0.841988601866877	22.6818181818182	22.5856857238045	2.8516636389034	1	1	28	2	7.44129739679069	0.997106208377077	1	28	7.453555229019	44.7983199788685	0.996818204643155	1	26.2272727272727	2.76344373871985	39.8595631871208	3.91962812943617	0.0983359529314326
NRD1	0.110276004808933	0.336727954323098	24.641975308642	8.24827320368938	19.5346246811382	0.759272267084767	1	28	6	0.374652771480255	0.771176885722514	1	24.8780487804878	7.4360140285318	132.144494214397	0.483876956047216	1	25.8400080297099	7.31355266570754	99.6582850389109	21.7197083556263	0.2179418233732
RAB3B	0.00860247026454808	0.21969150578485	24.7950310559006	9.39566432202901	17.03342805343	0.759272267084767	1	28	6	24.9863205307859	0.63401647488351	1	26.1538461538462	5.42459561734786	154.336193850571	0.0891969715509853	0.530393263633951	26.3162924032489	6.95634615629456	109.749940319186	17.0451848528587	0.15530928584823
TXNDC12	0.0742615036495551	0.294795666002779	22.6818181818182	1.90202735044083	9.31547140789922	0.388468903781404	1	20	4	8.81648738302039	0.587493311951739	1	22.9581993569132	0.999293266947298	53.2544449498982	0.22695277133917	0.855198979128599	21.8800058462438	2.36452624361998	48.4799063078641	9.32896841819563	0.192429588435124
BTF3L4	0.0725188287589391	0.292334271685306	26.4370860927152	18.028742381962	9.46813902903504	0.388468903781404	1	28	20	4.84902903509788	0.499618330884761	1	26.7415730337079	19.4227786730935	43.4173997240188	0.20199582470715	0.802193415707645	27.059553042141	19.1456546969889	34.0504454126291	10.5288040674213	0.309211933642319
ZFYVE9	0.438629283900175	0.62715301134417	20.1616161616162	7.22568876825041	1.81476601476397	1	1	20	6	1.96646399179718	0.995390465921747	1	20	7.9999356831264	21.040419025159	0.948359319218546	1	20.0538720538721	7.07679291324864	13.5567746854223	1.814430633956	0.133839403254749
CC2D1B	0.387470950170475	0.586952506129314	24	20.5402819298733	2.89309404778303	0.759272267084767	1	28	20	3.20787976567877	0.870925527428677	1	25.9636363636364	23.9544180138516	19.1225579875685	0.842673733339528	1	25.9878787878788	21.6449894134956	14.4466026564703	2.92602442221572	0.202540658990522
PRPF38A	0.0556264145004788	0.273112910281471	24	5.5753605053937	7.36172146606836	0.120192382848633	0.854943103339596	28	4	8.10172540454431	0.280832812713847	1	25.0526315789474	3.2969431920444	33.1176255981518	0.0506633340598905	0.398578122467899	25.6842105263158	4.32787341942542	28.1869431184244	8.18940591037907	0.290538987359224
ZCCHC11	0.158652297676346	0.383072620259362	27.9160839160839	6.10074071367192	4.02648672017709	0.759272267084767	1	28	6	2.26758260480918	0.882345026694866	1	26.9433962264151	5.7624480996513	19.4593737485555	0.611579420674117	1	27.6198267141663	5.95388192296309	13.8241173284804	4.54474474317912	0.328754786666637
GPX7	0.94054024789297	0.96181229446087	24	20.3335699520515	1.6870161333	1	1	28	0	9.64616181344568	0.950865308965692	1	20	19.641289926726	42.1782041123305	0.999786428864797	1	24	22.6704054632214	37.3981376023172	1.35266178875987	0.0361692286162415
COA7	0.0976006910136291	0.321562456639622	20.9005235602094	14.5718132069728	2.89462315936685	0.388468903781404	1	24	14	0.977925153191602	0.609889035684411	1	20	16.0514247945201	9.99267034341555	0.274286342498143	0.939093625653255	21.6335078534031	15.0270956157695	7.0162193750994	2.68853324425204	0.38318830990286
ZYG11B	0.0190311222296136	0.233380503158284	27.7222222222222	27.4482201583967	10.1230562603534	1	1	24	6	7.22209217127408	0.917671246144195	1	28	0.251526842966602	59.9774302306143	0.2312119900375	0.864217642110274	26.5740740740741	1.95435217930361	41.8938960113318	10.9386764915601	0.261104302369045
ECHDC2	0.618379341421258	0.755739298883195	24.4907975460123	14.7965982135751	1.39192614022007	0.120192382848633	0.854943103339596	28	18	4.94493156124121	0.669948077772013	1	28	16.2894455810243	15.7086210949116	0.423219233236409	1	26.8302658486708	16.3547700018803	13.0967075735024	2.18739993099844	0.167019070917033
SCP2	0.135982976421769	0.363017145207459	23.4823529411765	22.1048333311129	8.90786090673146	0.269101639101639	1	20	2	8.73606679069029	0.507854194158564	1	20.3418803418803	3.3240040327665	42.204780279156	0.240242626975726	0.883270921229831	21.2747444276856	1.51351609971299	35.463720137281	10.4907064118501	0.29581517029912
PODN	0.0885412824511618	0.31077512708343	24	19.9871404081225	103.988341988072	0.0290926434676435	0.685514879481689	28	20	71.7260464143561	0.387949818990798	1	25.9636363636364	20.0552107550643	333.585381267801	0.0317500695615448	0.318968923790304	25.9878787878788	20.0926570161067	217.186405224872	114.439757930213	0.526919527084229
CPT2	0.105632756211507	0.331593301890418	21.9340659340659	15.8964109305071	3.85241200945626	1	1	28	20	3.16600938129659	0.641543410239864	1	22.9581993569132	19.4195585416763	13.2376849374365	0.4956684208748	1	24.2974217636597	18.4807996707999	10.5610803500814	1.93845233995873	0.183546784580973
C1orf123	0.204749355162678	0.427525978028484	20.2639593908629	1.30580700543055	2.42045185592158	1	1	28	0	2.74172828855371	0.873211502888256	1	20.458452722063	1.7447945553172	27.6760582301973	0.751524971198036	1	22.9074707043086	1.14721498731501	26.1432852198103	1.66131606374036	0.063546568450452
MAGOH	0.153398112772731	0.380092959457584	23.9041916167665	20.2488842530384	9.56819813012763	1	1	20	4	6.20589989330021	0.904602544357043	1	21.570996978852	6.75440830680987e-05	73.4271455450831	0.683448697781125	1	21.8250628652062	0.242199178650959	57.2592418765787	9.01183360187844	0.15738653371107
LRP8	0.579190283916803	0.728556228191644	22.9425287356322	18.2124694698756	0.743920498926653	1	1	28	6	2.06679501137096	0.999885262095584	1	20	6.75440830680987e-05	8.56668015321948	0.981862440363825	1	23.6475095785441	0.0318081929042533	3.99075671124458	0.0250627272114739	0.00628019421501083
GLIS1	0.107265915463963	0.33331539163044	21.2340425531915	3.89074701680891	2.3478033299626	1	1	24	0	1.57865721884704	0.849936554459845	1	22.5236593059937	6.75440830680987e-05	9.57821761058835	0.571005714818603	1	22.5859006197284	1.30346057439344	4.50950444233056	2.01399474589859	0.4466111014313
NDC1	0.433668988126247	0.622663562805483	20.6839378238342	2.91429599802484	1.81204170096111	1	1	24	0	1.06936275437198	0.989196442715003	1	21.8348623853211	4.3302076852747	14.0541386174226	0.94568558821281	1	22.1729334030518	2.55068862206792	9.77809914371958	1.60110989657219	0.163744494000204
YIPF1	0.90217958153218	0.93895622010594	24	21.9610536036957	0.876842453854068	1	1	28	26	2.66479556221179	0.999895025760055	1	28	23.9650597364372	29.3877563760045	0.999831160873224	1	26.6666666666667	23.9990667040761	24.318577585543	1.31284275712192	0.053985178717952
HSPB11	0.00707119498612996	0.21969150578485	21.5783783783784	21.4295908272963	6.53656010601913	0.0169666213416213	0.650525091439726	24	0	3.76788606978984	0.249730065379231	1	21.7021276595745	0.796494555294299	13.9037522464739	0.00196719311427362	0.0890822758414278	22.4268353459843	0.222154075974	11.3582010052711	6.04803191243079	0.532481500338304
LRRC42	0.124751973665323	0.351136252704441	24	19.8853359203614	20.7385162745329	1	1	20	2	26.5267458088943	0.957192331519484	1	20	7.38019845792703	136.210150773338	0.642837098364975	1	21.3333333333333	2.14215106603595	103.282585671432	16.8415834736526	0.163063147230162
TMEM59	0.0802683973663576	0.301252880156684	22.4269662921348	19.8242622438521	66.9515876910141	0.120192382848633	0.854943103339596	28	20	25.4396681638433	0.504673677739948	1	23.5643564356436	19.9651369816179	218.976305091085	0.0998228836595109	0.560434189688397	24.6637742425928	20.1442382500057	182.571244281003	62.3832701548106	0.341692747948818
TCEANC2	0.913616631944593	0.945430769330025	24	14.7916978001176	0.229194439003249	1	1	20	14	0.742392864288016	0.999460251006992	1	20	16.4904344509495	6.18899894894574	0.999883109919617	1	21.3333333333333	15.2006637363448	5.56130642741243	0.343615948966836	0.0617869116639764
CYB5RL	0.0278432368613556	0.243550857251476	26.4370860927152	5.94733021589233	3.28775729641759	0.759272267084767	1	28	6	0.899248352477916	0.668170160949323	1	25.9636363636364	6.4004417393017	9.72613160144963	0.202455420592533	0.802528619668671	26.8002408187839	6.12603983092287	5.17875982529865	3.76050906519927	0.726140850716591
MRPL37	0.0733832043194429	0.293367219194189	24.641975308642	4.16775141035352	9.82354982357807	0.182113153050653	0.981377637693137	28	4	0.276527612449313	0.334454917019093	1	24.8780487804878	2.9809279567784	95.1185590250364	0.0940726023059572	0.54137655892614	25.8400080297099	3.71922060877449	83.1665695478378	10.6433068463462	0.127975782868188
SSBP3	0.141295396280403	0.368169040998459	24	20.5646244216918	3.40560380970816	0.120192382848633	0.854943103339596	28	22	3.40089700129677	0.329584819471106	1	28	21.7192437773431	17.3343972351926	0.109874027330894	0.587489697157026	26.6666666666667	21.4900267249999	12.0581053715275	3.93535135925962	0.326365646841342
PARS2	0.155122664620149	0.380863210321079	22.5536723163842	6.16601622669704	1.39596869653732	1	1	28	8	2.17736931842816	0.722432546867521	1	22.3824451410658	3.6975035080847	3.34538593802755	0.625753271254781	1	24.3120391524833	5.88780650662118	3.08465671295762	1.29878179120118	0.421045812244012
DHCR24	0.00199133791920958	0.184953303146351	23.6213017751479	3.70562403065242	76.3307252340679	0.548683931808932	1	20	10	26.0017205375477	0.805699858120958	1	21.0619469026549	8.2334668877026	387.839356833531	0.0288590170935589	0.307419771633613	21.5610828926009	7.77387475903142	322.951568200224	52.4596600872262	0.162438164891344
PCSK9	0.158708476532391	0.383072620259362	24	0.352759252242836	1.70751505531649	0.759272267084767	1	20	4	2.01125496036544	0.675389881666381	1	20	4.3026552135841	6.31960821005975	0.541622752634367	1	21.3333333333333	3.1403377495918	3.1456167697517	1.80594323204637	0.574114192616324
USP24	0.0378601615168725	0.251426040293156	22.4269662921348	20.441497043415	4.71280408420558	0.548683931808932	1	28	24	3.26541991554985	0.428190416267176	1	21.570996978852	20.4909268256696	16.4542802298961	0.150076914244815	0.690403998474057	23.9993210903289	21.7495512128507	11.8823833131151	4.18527251263935	0.352225004222838
PPAP2B	0.848086660249749	0.904735395965898	24	21.6350210380068	69.4345737651671	1	1	28	10	281.008232652404	0.997552907023615	1	20	7.26329924889542	1472.12950950612	0.999312147688869	1	24	7.71371432084175	1220.01111578404	68.1050269837123	0.0558232839870025
PRKAA2	0.908529887892893	0.94280110207218	24	14.7416637396311	0.401587125688694	1	1	20	18	1.14595046371545	0.99997150510592	1	28	11.160754437027	6.46104836362504	0.999862947956221	1	24	14.7342488834418	4.47734339689148	0.417897287304373	0.0933359919622225
DAB1	0.86240259074969	0.913982289185167	24	5.6989679088999	0.858601669583494	1	1	28	4	4.22076081130704	0.954027595405096	1	27.5675675675676	6.75440830680987e-05	15.2333766883553	0.998930061618177	1	26.5225225225225	3.40809812677837	8.23570254479054	1.16654722178655	0.141645137793915
OMA1	0.778494248934853	0.859930412391305	24	5.88965420930225	1.377837319388	1	1	28	4	2.18923372394356	0.970790468360134	1	28	10.5254430425752	11.2448797873831	0.99702877693246	1	26.6666666666667	6.76702232202082	8.53120765381635	2.59091621073628	0.303698645710171
MYSM1	0.275935904210225	0.490691449568409	27.7222222222222	9.85352549946433	2.38370940208944	1	1	28	10	2.78032249331047	0.946305329882173	1	27.7821011673152	11.3890279810308	10.7891224664427	0.847150705461402	1	27.8347744631791	10.4129372772697	8.32348782201393	2.36637335137208	0.284300692446921
JUN	0.477555854802703	0.656549803379428	24	16.7084344481178	10.4939280656623	1	1	28	10	24.9960384745777	0.999925292644612	1	28	7.69070675743937	161.519192989103	0.960923109797228	1	26.6666666666667	10.6162766370255	121.168277403418	9.19004776187151	0.0758453281569247
FGGY	0.0814473706091848	0.303595223061427	24	20.4510644759065	1.96417511107804	0.0772071042383542	0.781588753485603	28	20	1.77012758340248	0.151336399752534	1	28	19.6426360851657	7.62194815099708	0.0306045345433954	0.313568247779817	26.6666666666667	20.1183131931523	5.62814937118419	2.54857269792922	0.452826058771249
NFIA	0.298604975969899	0.511236891078858	24	3.6578516963073	3.88874348420249	1	1	28	20	6.56392596055767	0.99800006519895	1	20	8.5147099957304	69.1823401901799	0.877172514025238	1	24	10.1027947762659	59.4840067896702	0.688255291448658	0.0115704258773667
TM2D1	0.0551871153589509	0.272422179605004	27.9160839160839	22.1012316999656	19.2522789455978	0.388468903781404	1	28	20	8.54184419649277	0.474392069679597	1	28	23.4050196055947	98.8874935655645	0.163888269334199	0.721028478528059	27.972027972028	21.8434900870566	77.4159885290092	19.994273612658	0.258270597489894
INADL	0.0296957519676916	0.244956562708005	23.6213017751479	8.39194029929238	3.5721805860656	0.120192382848633	0.854943103339596	24	10	3.23048651044924	0.276580404950199	1	24.040404040404	7.9058504273133	8.62872096567787	0.0314596601842404	0.317376385698274	23.8872352718506	8.76142948222046	5.33295946915397	3.67239011882175	0.688621419319421
KANK4	0.237564299141306	0.456461943033164	24	23.5743153123683	8.75220378999312	1	1	28	6	5.21935421174545	0.886507365173237	1	27.7821011673152	23.7772317095394	1.08524160725805	0.794208658792983	1	26.5940337224384	0.177270105102557	7.42980682212713	8.14324897273177	1.09602432037397
USP1	0.0286867324370926	0.244643401144087	27.9160839160839	10.7392809734332	7.65518442550096	0.269101639101639	1	28	10	11.0208604225636	0.535877885644109	1	28	9.08745725634094	53.6929801963668	0.0891312569668908	0.530393263633951	27.972027972028	9.94334548109816	45.3766894238557	7.55060210447381	0.166398258672971
DOCK7	0.89039093009083	0.930736372634131	24	5.99286634669866	1.28150756733442	1	1	28	26	5.8725208888198	0.939980089785101	1	28	5.974329998942	19.4151374660537	0.999177132746703	1	26.6666666666667	3.97793028242279	14.3033975112569	3.85502146908347	0.269517886645431
ATG4C	0.188764177006608	0.413447652026416	27.156462585034	23.1174515313682	2.48555222645321	1	1	28	22	4.98115686858396	0.710639215795297	1	21.8348623853211	20.8343029125094	12.3957838476241	0.674281756825671	1	25.6637749901184	22.1503431523956	10.0019101276046	2.4752221030644	0.247474939435113
ALG6	0.353999533803581	0.559524686867941	24	8.3464948679103	2.37203517706952	1	1	28	4	1.82102934627041	0.986711452065983	1	28	8.4074780559172	12.3545313552624	0.909920851856376	1	26.6666666666667	7.10378447927714	7.51357781204514	3.25043709333375	0.432608428986112
ITGB3BP	0.0229634206333853	0.239373526180232	22.0552486187845	5.21901487029956	5.45847364870222	0.388468903781404	1	24	6	2.49467309905613	0.396103772757663	1	21.7021276595745	6.9964443405935	18.5820135153684	0.0797899339308138	0.505192951520953	22.5857920927863	6.08557662442406	15.4916855200177	5.41644765966218	0.349635787059018
PGM1	0.576890159128784	0.72740333192669	22.6818181818182	3.1541053335821	5.36525360447252	1	1	20	8	6.98212405071386	0.995562660703875	1	20	4.7970761678548	72.1418402293328	0.981136379586784	1	20.8939393939394	5.36946828711518	64.0679411292146	5.70891017020807	0.0891071270527349
ROR1	0.860184614563345	0.912598486179623	24	11.680233357464	2.04775767878261	1	1	28	18	6.08357327275879	0.989365022768202	1	20	13.4306240664452	65.9979088028211	0.999379947853386	1	24	14.4686554199717	58.8247279463251	1.67255105249622	0.02843278857188
CACHD1	0.0218597273101994	0.238180098460757	21.3475935828877	18.5444966788724	1.86653323433269	0.388468903781404	1	24	18	0.973889979526009	0.30922313519727	1	21.3134328358209	16.5283247870297	3.87302694352645	0.0645912904293581	0.452426836336509	22.2203421395695	17.7215251614873	3.61645083190295	1.85194716651682	0.512089684775927
JAK1	0.0928111594286016	0.316288014355011	20.2639593908629	0.720216566958509	16.8489907143832	0.269101639101639	1	20	2	17.2686861911908	0.671063445006111	1	20	19.8232392729077	160.062939366462	0.225386094786898	0.852577719847034	20.087986463621	0.845718340679946	155.834525468904	17.0683467888081	0.109528660208318
AK4	0.0314805067425656	0.245075820432853	26.972972972973	17.6109422019713	5.10011977052038	0.0481594158156658	0.703779829529331	28	20	4.30935031516428	0.252431889902666	1	26.9433962264151	17.3597706430156	30.9095915092051	0.0152405028521964	0.222534601843423	27.305456399796	18.3046456710229	24.8849348249743	5.98439204956556	0.240482528552161
DNAJC6	0.147039059607797	0.374021685604299	22.9425287356322	16.7346621947383	2.07375856993383	0.759272267084767	1	24	18	2.60832184760175	0.661774594914734	1	23.8795986622074	19.7319366018258	9.60253422150464	0.51710433347967	1	23.6073757992799	18.1373519772007	6.85316567379934	2.03722540014279	0.297267787926302
LEPROT	0.916916986411838	0.947812723612211	24	15.9560135818377	7.38290348462914	1	1	28	20	34.4668987914299	0.995849346574077	1	25.9636363636364	20.3815074052023	298.392874294941	0.999883059004045	1	25.9878787878788	18.7424542817484	224.452989803193	1.35517327551497	0.00603767085795213
LEPR	0.438948366135034	0.627460096252262	21.3475935828877	0.414942464374065	1.64558724156536	1	1	28	24	3.8311459278499	0.991268294083913	1	25.5913978494624	22.4085346064545	18.4211335308835	0.947844930732093	1	24.9796638107834	22.8706475084937	12.8834094067397	1.62483292079599	0.126118240094582
PDE4B	0.808106101693818	0.878782443229447	24.0481927710843	5.0184611944844	0.706276165432735	1	1	20	10	1.4311821835243	0.999998961521084	1	20	7.9999205275043	8.39768307604255	0.998624857929493	1	21.3493975903614	8.00384833547372	5.60122950137816	0.502353067211001	0.089686213908464
SGIP1	0.456984684530543	0.641656178202641	23.7619047619048	18.4019506961145	1.72459844357184	0.0095169702982203	0.58834124248099	20	0	3.45639483737274	0.237478433793413	1	20	19.5872094042359	4.94344274018631	0.0325456537060784	0.324791483709757	21.2539682539683	19.6289096744125	5.2692424361234	3.00256216484623	0.569828054268693
MIER1	0.154272564649439	0.380676221337119	20.3673469387755	13.1900457241138	11.9291783826234	1	1	20	12	14.4882492463915	0.781931200650472	1	20	12.1316774060349	92.3840730952168	0.645576451981697	1	20.1224489795918	12.4361402737441	77.216222930013	11.5025160494081	0.148965018139176
SLC35D1	0.0392779714212733	0.252167326440894	24	20.5545946107091	6.96663452545471	0.0772071042383542	0.781588753485603	24	22	4.59837050762828	0.313103755192011	1	24.2033898305085	19.9943849492023	24.7330337913875	0.0305524376694131	0.313326210730868	24.0677966101695	20.849128413049	18.0942856475989	7.26784437072963	0.401665172766524
SERBP1	0.132141831440168	0.360279661339844	24	7.18266365149806	104.569603993605	0.182113153050653	0.981377637693137	28	6	112.148507400187	0.584065076617604	1	25.9636363636364	6.1856300755218	714.978319413339	0.201818424109564	0.802193415707645	25.9878787878788	6.50880134346537	589.578515240391	115.801552612372	0.196414132501344
GADD45A	0.225846110803169	0.445781220928517	22.5536723163842	10.4445218120944	11.6849379972745	1	1	28	14	14.3171155403952	0.945189750527578	1	21.0619469026549	11.3262051733441	82.2830134653159	0.797654669671143	1	23.871873073013	11.9426616573675	62.5519178415821	8.77766723697521	0.140326108932509
GNG12	0.2265979134912	0.446719009919098	21.695652173913	5.63142721898674	11.029106319714	0.388468903781404	1	28	6	25.4290245972811	0.630944483951176	1	27.148288973384	1.0826267351638	137.007784480966	0.448127881665595	1	25.614647049099	4.48323300235377	136.760228011265	11.6016822028114	0.0848322818082443
DIRAS3	0.439377817047075	0.627590453451352	23.3450292397661	19.5393680131484	2.10869835686905	1	1	24	22	2.21493819001429	0.908885731481711	1	21.4414414414414	20.2030292728723	8.41427941114311	0.934158251590246	1	22.9288235604025	20.6120740310065	5.41448922139821	2.20547171440961	0.40732775045401
WLS	0.541099179199266	0.701490971714034	24	17.8630868167567	3.22631980042427	1	1	28	18	7.50188762520878	0.884883500417594	1	25.9636363636364	23.989761117879	23.5813742054582	0.961274094680516	1	25.9878787878788	19.9116423062723	19.6927361162146	2.52567761267074	0.128254275981038
DEPDC1	0.72699281304579	0.827197695662897	24	11.203490695138	1.14455470632952	0.269101639101639	1	20	10	0.880092693099899	0.941457528384121	1	20	12.8275173668378	5.71745643376963	0.759378107658858	1	21.3333333333333	11.3956877640922	3.1843579541607	1.87728861809803	0.589534419535077
LRRC40	0.124300032201228	0.350492799919783	20.5773195876289	0.53736253280761	2.25916842807163	1	1	20	2	2.07263939872015	0.719267017990124	1	20.458452722063	19.6418097533988	7.09904738947071	0.565904229156507	1	20.345257436564	0.582766353471523	7.00304752908592	2.24188806789887	0.320130351620146
SRSF11	0.0427036552246913	0.257914805798692	24	9.57038173279255	144.637033437258	0.182113153050653	0.981377637693137	28	10	128.933798845035	0.393472744863977	1	24.3686006825939	8.0502035409784	612.486078253091	0.0720555199789099	0.479410027627359	25.4562002275313	9.21637749645074	437.185707866216	145.031641595055	0.331739210558633
ANKRD13C	0.0366351954907995	0.249309642041285	20.9005235602094	20.7237684284315	6.64002861707037	0.182113153050653	0.981377637693137	20	2	5.04489290194574	0.400906580926658	1	21.3134328358209	20.1032750195641	16.1183489914567	0.0654516239891387	0.455841563529419	20.7379854653434	0.222660682470879	12.6945376473408	6.60512645222506	0.520312486812679
HHLA3	0.248360308979228	0.467120035653792	23.6213017751479	11.3161825574836	2.07764395548102	0.759272267084767	1	24	12	1.46022217597569	0.635161591619129	1	20	11.9869982231042	11.6802351036121	0.643655098573175	1	22.5404339250493	11.8454738619606	8.09954934300985	2.29976772460442	0.283937738658163
CTH	0.179494041144592	0.40408192077641	22.3016759776536	1.43047854606369	1.44297831196595	1	1	28	0	2.57074982520253	0.707769725246304	1	20	5.0540222983929	5.05927922428736	0.659562186698961	1	23.4338919925512	2.35555451275265	3.9752228657619	1.24638857132791	0.313539294126852
PTGER3	0.299875272873002	0.51257832307398	24	18.0990611854066	1.28432359679918	1	1	28	16	2.19022588281646	0.751213076079762	1	28	19.2624285130347	6.40965019669551	0.811239092168195	1	26.6666666666667	17.9243673860763	3.60303844215926	1.64595635813944	0.456824534226461
ZRANB2	0.142595271557874	0.369632565275331	24	9.34752514706636	19.3871821412045	1	1	20	12	35.9735561949405	0.914592353083201	1	21.7021276595745	10.9606123990563	140.920295913832	0.666656849632276	1	21.9007092198582	10.9227068890323	110.178810184723	18.7860497514102	0.170505106380382
NEGR1	0.548253878676051	0.707018127382077	20.0603015075377	19.6293717538224	6.16196352569152	1	1	28	18	17.0834887797511	0.97325838304889	1	24.7058823529412	11.2544898759024	61.1311056435164	0.974015512141443	1	24.2553946201596	15.3060257014145	51.6220444693802	4.26540730517141	0.0826276322260241
FPGT	0.396575969254257	0.594135053189087	24	11.7292521200995	1.70453594572742	1	1	28	18	2.20900063565243	0.985511707292407	1	23.1067961165049	12.2895191942721	13.0948035624556	0.930486760413749	1	25.0355987055016	13.8585925133723	10.4180224963794	1.29972091104676	0.124756969136749
CRYZ	0.0603119534142884	0.277974777911309	21.4623655913979	20.4869077025426	5.13218868310123	0.759272267084767	1	24	20	3.98576437706333	0.567404112177952	1	20.8163265306122	19.7583939446203	16.7812195816953	0.293939644267285	0.974250555878677	22.0928973740034	20.175250936761	13.4311656984345	5.23353303714369	0.389655905872242
TYW3	0.143804932455212	0.370592383310809	24	8.93491374816523	7.30096237496951	1	1	20	12	8.34245336161426	0.935974144309456	1	28	8.7884636413516	57.6127756360266	0.675197216048843	1	24	10.0641902988738	46.3306531999938	7.00600786330293	0.151217549924461
ACADM	0.000138673851504123	0.138724278359215	25.4267515923567	0.346617371646498	8.83154452451092	9.36447811447812e-05	0.333400471056721	28	0	6.43840383323613	0.0505256663941145	1	25.9636363636364	25.7569697744006	35.4561540828065	1.61206674009762e-07	0.000354783648160684	26.4634626519977	0.0499967726102855	26.2182695879495	9.25114123612113	0.352850946363491
RABGGTB	0.0415369500327176	0.255235695022682	20.5773195876289	20.026636646729	3.06391799467017	0.388468903781404	1	28	20	2.27952855661686	0.471522925578032	1	22.1052631578947	20.3286083956987	7.72150634528725	0.135265212302155	0.654843113142505	23.5608609151745	20.6300695702594	5.76632060112332	2.59504914452772	0.45003552941926
PIGK	0.0530011573823442	0.269472502598014	20.3673469387755	1.1280935668841	5.99270767045039	0.388468903781404	1	20	2	4.32513002257534	0.647249947463027	1	20.9384164222874	0.579201908711099	26.2978352636771	0.195106796743051	0.790484238350712	20.4352544536876	1.24589060811424	21.6160502659294	6.00746187470751	0.277916723952863
AK5	0.157567542172044	0.382519327626776	20.1616161616162	3.98158342251318	3.5421267511124	1	1	28	2	5.86005888837109	0.996668436775638	1	20.3418803418803	6.75440830680987e-05	32.8492648169111	0.71686484344989	1	22.8344988344988	2.01752723216086	18.7572617021024	2.69945899909562	0.143915409507404
ZZZ3	0.0389305651877505	0.251968506462876	26.4370860927152	9.1303149448265	9.16593789796115	0.269101639101639	1	28	8	5.13326996679529	0.397053689340433	1	26.1538461538462	9.9300274302983	44.9965459688243	0.0894750991920552	0.530393263633951	26.8636440821871	9.05416836382597	37.649176415967	9.43594322625492	0.2506281444779
USP33	0.161542290810411	0.385888693307077	24.641975308642	5.84349402231339	10.8975394980493	1	1	28	26	9.66496167125553	0.897436660048925	1	28	2.6707836959025	85.3039204887424	0.695290797358373	1	26.880658436214	2.38518241211152	64.8162713541941	13.4257405775909	0.207135342670743
FAM73A	0.0415136528330546	0.255235695022682	22.8114285714286	16.2078645710566	4.1989342464745	0.182113153050653	0.981377637693137	24	16	3.59981554769995	0.494361551481544	1	22.2429906542056	15.996344881784	22.6049235776375	0.0830081443478431	0.513446666893572	23.0181397418781	16.0858277558183	19.1772704930861	4.33560106197302	0.226080195486429
NEXN	0.183307024611049	0.409021860496473	22.6818181818182	11.8717933968611	129.22942318646	1	1	20	12	185.725869194073	0.787059119465157	1	26.542750929368	6.4502254716134	878.712671760481	0.693981234530071	1	23.0748563703954	10.9874232994056	700.449387130198	129.366253267864	0.184690365420817
FUBP1	0.259978716073707	0.476483309739352	24	8.54415738278845	14.2246546348238	0.388468903781404	1	28	6	13.9774294977137	0.542344981342825	1	28	4.5506579632368	81.7567494717512	0.444911046703085	1	26.6666666666667	6.46061965927352	62.1883484850064	18.4926287555018	0.297364847371054
DNAJB4	0.00157242777743716	0.170212715654096	21.8142076502732	21.511654067142	11.1321502052173	0.269101639101639	1	20	4	7.99538713531857	0.605507514984676	1	20.3418803418803	19.7202349736569	41.8344480110534	0.0111355948863447	0.196590804217326	20.7186959973845	0.944025809226224	38.1661998494291	10.8479594977534	0.284229489457952
PTGFR	0.839738659982554	0.900017942383172	24	6.04688957385282	2.70437687421855	1	1	28	20	20.2767603071755	0.999858575427538	1	27.3563218390805	19.3767786270338	99.6317937047604	0.999218676363085	1	26.4521072796935	17.8045361367994	81.0882892740437	3.07077700165519	0.037869549711146
IFI44L	0.956172463918458	0.971714240206752	24	20.7091908330109	0.56192147303292	1	1	20	18	3.11084600296688	0.99999995980118	1	20	6.0754427729356	21.8163012404001	0.999985492377095	1	21.3333333333333	20.1686383660093	20.0616308435617	0.72598718402288	0.0361878448309633
IFI44	0.579732606170227	0.728894313122924	24	4.60691638934918	0.992021496389449	1	1	28	2	1.98644781050608	0.911233520044049	1	28	0.507608234020601	5.26611782078744	0.972949055514338	1	26.6666666666667	2.47065889228966	3.01674762863101	1.55821889480106	0.516522787657968
ELTD1	0.707324813590795	0.816323462134682	24	22.2060066504155	1.53676658365105	1	1	28	24	4.11740629499455	0.993915326367314	1	20	4.0301357232354	9.75720701285836	0.994388263413403	1	24	23.4144189860804	8.59268956931027	1.45376688742886	0.169186478308393
LPHN2	0.0189844845543551	0.233378420593378	27.7222222222222	22.2756219038576	2.72143131820135	0.120192382848633	0.854943103339596	28	22	2.61246674901092	0.25397011814006	1	28	20.9810619333731	7.64537688329702	0.0209951897644318	0.259877467005408	27.9074074074074	21.75528134845	5.18711461369818	2.82110787479079	0.54386842876785
TTLL7	0.123857977607842	0.349739077648625	22.0552486187845	12.1337870397207	2.08837193191995	1	1	28	14	3.25842578653038	0.797864203786547	1	22.1052631578947	13.0039736500242	9.56957915695987	0.592214119320341	1	24.0535039255597	13.137912630624	7.23645091729521	1.67240454105712	0.231108392797919
PRKACB	0.46150122213144	0.644053195730421	24.641975308642	24.1334415622846	3.44671267363186	1	1	28	24	10.0355124327859	0.821959690685202	1	20	15.151471472239	20.9020389657724	0.925251843392494	1	24.2139917695473	20.9208676292872	17.8429576248424	2.90465938363044	0.162790241657377
RPF1	0.194396117647009	0.417840476711563	22.0552486187845	12.149439133698	6.66906262052819	0.759272267084767	1	0	NaN	0	0.841743312857828	1	20	11.7095016501695	54.3658636361746	0.653539133209383	1	21.0276243093923	11.947254064658	46.6746818108996	7.01630115823803	0.150323492009314
GNG5	0.0350641535808964	0.247680553782568	26.2631578947368	20.6684164381857	12.0184981561538	0.0169666213416213	0.650525091439726	28	20	5.74706738864717	0.283180840468474	1	27.5675675675676	20.1466699170964	53.9308398649678	0.00799153746051473	0.166236064679592	27.2769084874348	20.2915841439522	42.0611325638729	13.4701658327599	0.320252095264064
CTBS	0.181155985351771	0.406161463490401	24	19.5401770453984	3.38502307051732	1	1	28	18	4.40170214261826	0.579808282649339	1	25.7761732851986	21.0623839548342	19.4410469739984	0.608417786059951	1	25.9253910950662	19.7249916437464	16.3328929944493	3.63879538540645	0.222789397239246
SSX2IP	0.248772290208695	0.467211952703397	23.0751445086705	19.3789872121942	2.00941407702886	1	1	24	22	2.08426214950197	0.853487603928553	1	22.5236593059937	1.3252179485569	5.45764166932911	0.796286596276009	1	23.1996012715547	21.7265773310791	5.06038539752606	1.5404653770343	0.304416611783643
C1orf52	0.645415207790287	0.773065086156996	24	9.94115013477726	3.15761105160251	1	1	28	12	6.91756722299403	0.987999399743125	1	20	0.556907444466297	38.9815916697796	0.989124890323957	1	24	8.30889921020591	34.8231078280494	3.16526560610316	0.0908955519344425
BCL10	0.172479764839242	0.395599011742482	24	19.7120164574686	3.9183995176884	0.548683931808932	1	28	20	1.76124723343716	0.605821987903509	1	25.0526315789474	20.2416331835431	13.1213878317158	0.4555382239455	1	25.6842105263158	20.0769400148985	8.71038658879791	4.05051201951234	0.465020923953197
DDAH1	0.0164687715069827	0.22642949698097	23.6213017751479	7.31673026261007	32.4143375511434	0.548683931808932	1	28	4	44.0565860909704	0.31769242791931	1	25.7761732851986	2.3840065803363	249.604642163565	0.0688487716858008	0.467661656562069	25.7991583534488	4.60146260672214	231.032396192276	33.5435541892494	0.145189829400951
LOC101930232	0.512939502663166	0.681689165133512	21.3475935828877	4.60035403003883	1.52651960043143	1	1	28	6	2.74758490342914	0.99160819240636	1	23.7209302325581	6.75440830680987e-05	10.0126363746891	0.968710238065967	1	24.3561746051486	3.62789166495397	4.98434829018868	1.32802382733004	0.266438810053494
CYR61	0.0333483472073087	0.246493494889	24	20.156798220944	834.168914984622	0.388468903781404	1	20	2	722.398660340344	0.545876026888467	1	21.4414414414414	19.6500515600375	2830.81949342852	0.128783553128164	0.640814959680334	21.8138138138138	20.6662219882971	1987.6992815643	820.732432939746	0.412905735063624
ZNHIT6	0.158370591264166	0.382974986998224	24	8.85162609592702	14.1391812634805	0.759272267084767	1	28	6	6.75255713780296	0.697109538638415	1	27.148288973384	5.48606364794041	74.264844220924	0.549204692431438	1	26.382762991128	6.84760655799636	53.9086345420968	16.797283042538	0.311587989293647
ODF2L	0.869367816396214	0.918196203016179	24	5.83880811035733	1.30916799122801	1	1	28	4	8.05984131660854	0.976241880414775	1	28	9.4471413205838	27.0286821730292	0.999349209468546	1	26.6666666666667	6.4353052857872	25.3990692216583	2.35512083026847	0.0927246904095291
SH3GLB1	0.13771412830395	0.3644539591211	22.1777777777778	21.490192264124	15.6717675718876	1	1	20	4	19.2281735435437	0.973793597330201	1	20.3418803418803	2.6150845173181	152.708044339109	0.674204889857102	1	20.839886039886	2.12822199837792	136.091042596943	14.2634005808628	0.104807783882634
SEP15	0.0126541505093629	0.223584183373303	21.8142076502732	20.7825715543743	18.8055451183481	0.182113153050653	0.981377637693137	24	20	15.5783223444609	0.249392712828849	1	22.1052631578947	20.1364614487725	70.1149125338684	0.0208621540713038	0.258852577980816	22.6398236027226	20.3595343641503	55.0476102453752	19.2869046007291	0.350367700155511
HS2ST1	0.240448100567309	0.459595431412657	24	19.8255149511347	3.2609067633766	1	1	20	18	4.20298953566695	0.91011501023969	1	23.8795986622074	15.8857265412239	18.591882513	0.803952585652194	1	22.6265328874025	18.1037338440592	17.2229046401608	2.82340749822692	0.163933294482931
LMO4	0.79893413446399	0.873016150304912	24	14.4962463918209	5.99771190622052	1	1	28	24	14.5341263060933	0.997991133417229	1	22.2429906542056	15.7284101416943	240.056053847132	0.998364563856488	1	24.7476635514019	17.8382735389876	217.240015662453	2.09629146212115	0.00964965619123487
PKN2	0.758774057397916	0.846038071497281	24	1.00989681353783	2.60660585958575	1	1	20	18	7.25001366140679	0.984760210103984	1	28	3.8431761847959	41.0420265180676	0.996679988365527	1	24	0.674874021047233	34.7495754754201	2.59820519253306	0.0747694081722203
GTF2B	0.031518333982117	0.245075820432853	20.1616161616162	2.16153312919367	7.679637773501	0.388468903781404	1	20	2	1.52288171848279	0.685089556267004	1	20	0.1631195353891	11.3907260929359	0.144356908100361	0.676246665277298	20.0538720538721	1.44829278671858	9.75093256674069	5.31156032429817	0.544723316251339
CCBL2	0.253918963145261	0.471290354115447	24	20.7416050284692	2.58039422850478	1	1	20	18	3.36575863405787	0.846804916398807	1	22.3824451410658	20.209351881363	11.8499640018862	0.799497044797871	1	22.1274817136886	19.6729470655322	11.757081135375	2.81851606621745	0.239729234983081
RBMXL1	0.714457626242452	0.820656755654691	22.1777777777778	21.1824826422176	1.7413412098976	1	1	28	2	2.89668378624353	0.99998712501227	1	20	3.5270313835258	15.8128392237583	0.995065647036471	1	23.3925925925926	1.59025248137076	14.3598600742444	0.810964091931902	0.0564743728517546
GBP3	0.038424057316044	0.251877077416144	26.4370860927152	8.73855048275575	7.92268609384893	1	1	20	14	7.09271966668854	0.523874608212559	1	25.2296819787986	9.9981874542557	37.5583747804295	0.252268139020114	0.903769731382304	23.8889226905046	10.720087963185	26.5256248151004	7.52203335799644	0.283576104632013
GBP1	0.016330139374448	0.225934701692858	23.4823529411765	9.80471888807966	15.4975282219777	0.0772071042383542	0.781588753485603	24	12	11.6840060783445	0.258718899489286	1	23.8795986622074	8.4381141745492	63.9334695843533	0.0134563206114414	0.211085021874991	23.787317201128	10.0716641237576	49.842828359451	15.5783445106865	0.312549368152633
GBP2	0.0165443638690922	0.22642949698097	26.4370860927152	7.21247479248128	14.3098853408572	1	1	20	12	16.678459900242	0.902627803998543	1	22.2429906542056	10.8148188953501	64.0442719404047	0.209689070134105	0.82056135410942	22.8933589156403	10.5515370601357	38.6025079667141	13.20151383666	0.341985910553877
LRRC8D	0.180290934100186	0.404861248859222	27.9160839160839	14.0997848364565	2.73563551315203	1	1	24	18	2.20981882263298	0.921755868088339	1	28	12.3731858971997	11.9383215448484	0.732051078044632	1	26.6386946386946	14.743101016793	9.32339739893423	2.956909649651	0.317149374110022
ZNF326	0.301276808560921	0.513992248279748	24	8.39321139114422	3.79675442729905	0.269101639101639	1	28	6	4.00954584185727	0.6605266287643	1	28	4.3024287353127	33.1115608940363	0.439717231031653	1	26.6666666666667	6.3333141755587	27.7403821252015	4.75164362878593	0.171289768372339
ZNF644	0.0150464539478488	0.225934701692858	25.9220779220779	8.37395607085803	5.75077817458965	0.0481594158156658	0.703779829529331	28	8	3.18214538925197	0.191493914020981	1	27.7821011673152	6.229074730234	38.054747230642	0.00684573424074042	0.157223715766931	27.234726363131	7.56548922664989	31.2698319633304	6.37087564208864	0.203738723302372
TGFBR3	0.190240519657819	0.414804130742488	20.5773195876289	0.866293172574934	3.9071323679042	1	1	24	18	6.76723164313492	0.700085235328916	1	25.7761732851986	24.1289299866359	35.4714607525584	0.672340555246056	1	23.4511642909425	21.4370690143711	35.7016164149524	3.25347431627446	0.0911296082076512
KIAA1107	0.128227196632065	0.355144172020045	25.5897435897436	8.04451434288314	2.77548955544052	1	1	20	14	3.57657885057917	0.867728118216217	1	24.8780487804878	7.9998751106932	9.0419548877395	0.623832533778371	1	23.4892641234105	9.30547526049711	6.04327210102335	2.79565927587226	0.462606884008888
GLMN	0.216905652358104	0.438513650293694	24	23.5813512397165	1.31322306341955	0.759272267084767	1	28	26	1.72312383857225	0.46560468255055	1	28	22.3937906842223	6.15710243686333	0.526465533536953	1	26.6666666666667	24.1361996846671	3.70962780935747	1.72151882716425	0.464067802926683
RPAP2	0.875318908355484	0.921194459405485	24	2.64371128598976	0.522792027286698	1	1	20	4	1.90982413978351	0.981222623000509	1	20	4.7309631257622	8.82533536159511	0.999476311553687	1	21.3333333333333	3.89785122076787	7.52885250819745	0.98047252981186	0.130228680764342
EVI5	0.409528210108683	0.603419778642781	24	10.7040745114559	6.26034503279874	1	1	20	14	11.577151706934	0.874632753538263	1	20	13.8095821915003	58.5310321708077	0.91472230695993	1	21.3333333333333	13.2602137144487	48.0187277391644	7.21295421839277	0.150211272934452
RPL5	0.416031829013862	0.607310105170301	24.1939393939394	12.6587382763108	101.235179185213	1	1	24	18	102.057387182843	0.977625028485156	1	22.3824451410658	14.7798501928858	1299.01158669169	0.937205194565024	1	23.5254615116684	15.1984681454375	1084.97303958138	99.3441097977836	0.0915636667212618
FAM69A	0.201273174147929	0.423720996503552	21.2340425531915	13.7684244089823	4.89494949412663	1	1	20	12	5.59371642809533	0.922853882693566	1	21.3134328358209	12.2698162634693	29.3314175512309	0.761604848204812	1	20.8491584630041	12.6755063993226	21.1868416271691	4.50746082971602	0.212748124946375
MTF2	0.0913396030760414	0.314487169039036	21.0105263157895	15.1272913125205	3.6792403349171	0.182113153050653	0.981377637693137	20	16	4.24851365186837	0.464670912094514	1	20	12.4214586540784	17.8871076882832	0.136700393197783	0.658603820818042	20.3368421052632	14.5214435842558	14.7246303782043	3.86263233717262	0.262324570326069
TMED5	0.102555244090499	0.32748785618691	20.5773195876289	19.9417185518776	6.47503855143425	0.388468903781404	1	28	18	4.44089209850063e-16	0.744261575092931	1	23.4098360655738	22.8396914789741	26.0933825867117	0.317483327097103	1	23.9957185510676	21.3334392475284	25.8650186272765	3.34574192070031	0.129353934320078
CCDC18	0.333443161595722	0.542541557030804	27.9160839160839	9.61902826428567	2.98615159339016	1	1	28	4	4.44590411750639	0.956285899364222	1	27.5675675675676	8.11198560841289	12.7160804045891	0.891610860798443	1	27.8278838278838	7.31926813238139	8.16632562018207	2.62741972515348	0.321738300351401
LOC100131564	0.407461587656487	0.602197557847456	24	4.73299923384095	0.899730678149451	1	1	24	6	1.25004089790765	0.850986214261069	1	28	27.9424321432997	5.55959414475276	0.908499730278032	1	25.3333333333333	3.90931678796334	4.18521254801227	1.03462661115526	0.247210051887723
DR1	0.0530491421087345	0.26950727597623	22.1777777777778	21.7292202715576	5.30807266177066	0.759272267084767	1	24	22	5.07945247004139	0.568973519190504	1	21.4414414414414	1.9354658881651	40.1641534823094	0.272819194966526	0.937863924214824	22.5397397397397	22.4209398502137	36.0156292044603	5.14581699326973	0.142877331506747
FNBP1L	0.158963863457914	0.38308197238903	21.2340425531915	15.2870925917524	7.55927315044965	1	1	20	18	9.58726060771742	0.804535744584585	1	20.112676056338	15.4873499260162	49.7196739417072	0.66136907868808	1	20.4489062031765	16.2596732917058	39.9567584703906	7.80531404145385	0.195344025397803
BCAR3	0.0903154235070671	0.313058989073358	22.3016759776536	20.4890934713681	11.5613175536769	0.548683931808932	1	20	2	11.6671804249885	0.40295727304561	1	20	19.9402020880258	27.9534410623494	0.251037763699208	0.902374049041639	20.7672253258845	0.0988812246675077	25.6215469217575	12.7098700817239	0.496061776462484
DNTTIP2	0.108789417976565	0.334826099078562	24	9.60844390928808	15.9432331084916	0.388468903781404	1	28	6	0.577636283561915	0.697998102009627	1	20.695652173913	11.7925445289339	91.3815802900511	0.316536776421084	1	24.231884057971	9.60725478472366	65.1236536273605	16.3888110527248	0.251656811924314
GCLM	0.0064926837239917	0.219055642978056	23.2093023255814	9.63768744393979	35.6239866594189	0.0481594158156658	0.703779829529331	24	10	28.1895986838778	0.176918970879922	1	23.257328990228	8.7906973658234	138.395211927281	0.00325532801153461	0.111942591996646	23.4888771052698	9.47363843957086	101.026560530898	36.6020028342656	0.36230079141486
ARHGAP29	0.123214937589271	0.349225380446473	24	7.80949910640277	24.6974982475704	1	1	28	10	28.9011209625943	0.536105362956293	1	25.7761732851986	6.2396871281775	160.334432344373	0.489408461458338	1	25.9253910950662	8.00013016384503	124.8089777659	23.9216595525133	0.191666176429891
ABCD3	0.0996347212374243	0.324468917578164	21.3475935828877	21.2301731769872	5.53414411351492	0.759272267084767	1	20	2	5.02976777857984	0.659968234984732	1	21.186943620178	20.3895170522369	21.3053035403014	0.423817020331104	1	20.8448457343552	0.37888316651019	18.2688423215077	5.52153413959997	0.302237768678945
F3	0.167939558725683	0.392524830972263	24	19.8151838500951	4.30133678754382	1	1	20	2	5.15228003106606	0.922420395450877	1	20	19.0615351971992	16.8675723656295	0.713185077683478	1	21.3333333333333	20.4498230501318	10.7437034294959	4.11452443425744	0.382970775511296
CNN3	0.0498971380647673	0.267635829364355	22.5536723163842	21.0541474530326	77.2853117072999	0.120192382848633	0.854943103339596	28	20	52.7716558270266	0.434261746195836	1	23.8795986622074	23.0697206118236	224.314963164673	0.0642113499061504	0.4515283705303	24.8110903261972	21.8026207209468	169.076509670181	69.4547069565691	0.410788625173627
ALG14	0.0169917448374248	0.228858213208106	22.4269662921348	20.627571343932	4.41145889374251	0.0481594158156658	0.703779829529331	24	22	3.76580966381625	0.317269067579423	1	22.5236593059937	19.9395253801455	9.14111071507586	0.0112519710708401	0.196846883407829	22.9835418660428	20.8518551467848	7.29851149075429	4.50195851668134	0.616832421567657
RWDD3	0.0550718661269846	0.272422179605004	20.0603015075377	1.78196084457985	3.71009183931961	0.388468903781404	1	20	4	2.02541327271147	0.506631449861356	1	20	19.8805012677606	8.34449006805419	0.170826628500879	0.734000866858129	20.0201005025126	1.87909561782959	7.56601883345952	3.74717063333029	0.495263191357523
PTBP2	0.247122406583762	0.465757301882061	20.4717948717949	16.9186902617976	1.16433632751984	1	1	28	6	1.83569618066854	0.886508966958107	1	20	6.75440830680987e-05	7.32787472899915	0.804230354439423	1	22.8239316239316	0.189770061190145	4.82331573277617	0.22610984467527	0.0468785078983681
DPYD	0.100305692879009	0.325402076780842	24	23.4819935542218	4.04367886825511	1	1	28	4	3.27365585815077	0.828019217728271	1	23.8795986622074	6.75440830680987e-05	28.3120818690931	0.546830248503589	1	25.2931995540691	0.976126788949605	14.3026782830278	3.33033301715952	0.232846810314642
SNX7	0.0828187248506098	0.304387858468975	24	21.6113710314762	16.6582688490722	0.269101639101639	1	28	20	4.98369885671947	0.651315580007929	1	26.7415730337079	19.6727297219583	68.7299438655217	0.205972301656976	0.810346976685143	26.247191011236	20.489571375644	53.3381914041198	19.8386058794512	0.371939980663066
AGL	0.106378415519954	0.331889133210338	20.7916666666667	0.859321560934463	5.17107468422992	1	1	28	26	8.19810576268221	0.69955756028368	1	20	2.3930047597667	29.612953673022	0.518916765632766	1	22.9305555555556	0.701810096379939	26.8680590480474	4.19096750898664	0.15598326256065
SLC35A3	0.183093961175286	0.408674634639523	24	6.09755609969514	7.65788216554764	1	1	28	2	6.68506566414945	0.95134606382272	1	22.8115015974441	8.7929575347555	39.1620735763635	0.744599374406759	1	24.937167199148	6.00051871152194	29.2201922256079	8.45136323729736	0.289230240925342
HIAT1	0.0277112248144704	0.243491455370738	20.0603015075377	0.391741961392948	9.51611907646171	0.182113153050653	0.981377637693137	24	20	6.60974148678847	0.548479540118628	1	21.7021276595745	20.278320071503	33.0450556645109	0.0670773820085455	0.462144004786225	21.9208097223707	20.3735418868588	32.3363325370382	9.06355232427295	0.280290051875596
SASS6	0.21966022869508	0.440795915923698	21.4623655913979	10.4686774213901	2.55080709910642	0.269101639101639	1	20	16	1.79933947853328	0.849135249457246	1	20	11.6004548261845	20.3354265584606	0.425012597722562	1	20.4874551971326	12.5726979588298	18.3077214250721	2.83601842798586	0.15490832322268
TRMT13	0.274236613520086	0.489330257041516	24	6.72231247832132	4.52529277297632	0.548683931808932	1	28	4	7.22814879171981	0.500029580268644	1	28	3.8261023457141	26.4036941818191	0.521676694846443	1	26.6666666666667	4.93598303095686	18.6526240280283	5.80331397661066	0.311125875259712
DBT	0.0201429026640201	0.23600743687043	20.5773195876289	13.2666336566794	6.96252863396555	0.0481594158156658	0.703779829529331	20	14	7.38784310359791	0.338960904766236	1	20.458452722063	12.0252747799071	35.0674285040273	0.0135407432882685	0.211085021874991	20.345257436564	13.1060522362548	29.0667332376627	6.9504224251127	0.239119489909063
RTCA	0.443441315191042	0.630201982967044	24	11.9251866473374	3.23689544443806	0.0481594158156658	0.703779829529331	20	16	6.24990490170337	0.328141033816122	1	20	12.2395584052106	44.5067580146222	0.127997833766479	0.638770141844144	21.3333333333333	13.4733538052696	40.9123688980876	5.44422826310527	0.133070472567032
VCAM1	0.536746317730505	0.699068529949326	24	14.9610855138822	0.461262741308514	1	1	28	12	0.640856534957651	0.815709633761007	1	28	5.80790863053705	1.26233721624533	0.948777436075775	1	26.6666666666667	11.3081585330581	1.02494932410883	0.610556525402046	0.595694353896876
EXTL2	0.898026552757608	0.936241085923423	27.3424657534247	12.1297849079652	1.06984897285258	0.269101639101639	1	20	6	6.27713242798228	0.718462053177283	1	20	3.9754724429589	23.1803376769705	0.74373973535552	1	22.4474885844749	7.01489810661891	22.7002285662074	0.660214998469161	0.0290840683186771
SLC30A7	0.166074620202477	0.389995912808752	20.2639593908629	18.9105660616639	4.45366336375416	1	1	28	24	5.47727191434014	0.844184120631744	1	20.3418803418803	15.5788258966448	23.703044035653	0.686229348073697	1	22.8686132442477	19.4913552763365	18.9326689409834	2.84143698431971	0.150081163579049
DPH5	0.507670771271009	0.677740764745177	24	17.0843039953387	5.2623562099392	1	1	28	18	11.7057806528102	0.936152327875179	1	28	18.5286679390689	43.7546059228241	0.960300945646557	1	26.6666666666667	17.921771918141	37.1016072065697	6.65309665932263	0.179320982573082
LOC102606465	0.102542044887013	0.32748785618691	24	23.6116824022032	1.08843410204227	0.269101639101639	1	28	22	0.456347789222316	0.624769823246165	1	26.542750929368	22.2888894145712	3.37319173165614	0.229369019173653	0.859665084123597	26.180916976456	22.7157742350545	2.50339748808078	1.12697637258506	0.450178758247878
S1PR1	0.00450262384237055	0.217204466344505	20.5773195876289	2.38464906582882	1.05957163844773	0.120192382848633	0.854943103339596	20	4	0.995480426484022	0.177021519615743	1	20.9384164222874	2.4767875809029	2.60331555052881	0.00508361341666719	0.135776898148072	20.5052453366388	2.96181434048638	1.96822049756473	1.05016611874118	0.533561214325604
COL11A1	0.0995950697400819	0.324468917578164	21.9340659340659	10.4805562399097	64.011683591356	1	1	20	12	61.0504166012901	0.889297344548907	1	20	12.1054387530732	398.905978238127	0.563459836308716	1	20.6446886446886	11.6028462862022	268.165962637999	63.1615939819767	0.23553173326191
RNPC3	0.611260974514885	0.751963752214846	24	6.11327666265862	2.17901116731867	1	1	28	4	4.91643770473173	0.99994108226615	1	28	13.4729522380834	14.5612995556607	0.986190096562641	1	26.6666666666667	7.54582153104127	10.1011107600627	2.45741840709341	0.243281997937241
PRMT6	0.135786679143707	0.362845220324758	21.2340425531915	0.3020581684266	2.18420772558777	0.269101639101639	1	20	4	1.34951177432541	0.526278558099973	1	20	3.14422183282645	4.80329154018534	0.245332171394176	0.893027398957451	20.4113475177305	2.56845221529973	4.75116610864918	2.47389625164488	0.520692435303687
NTNG1	0.130367182760852	0.358102965327113	26.0915032679739	12.4076139670331	1.93587230065426	0.759272267084767	1	28	14	1.26827084648179	0.611075036100716	1	27.7821011673152	12.1698610430238	5.14005929645044	0.468183945740402	1	27.2912014784297	12.8602676925217	3.80329509568669	2.07368320546677	0.54523331829248
SLC25A24	0.464574770145643	0.646412567369842	24	4.24365466160759	5.35499795485734	1	1	28	0	8.55364624077615	0.909152196330875	1	26.542750929368	1.8461071234383	60.8363913465178	0.943272953423357	1	26.180916976456	2.13181026849083	58.3205729987195	5.71637511618973	0.0980164429508474
HENMT1	0.0101196510062491	0.220072410420484	25.5897435897436	22.3816968816176	1.47271982366707	0.120192382848633	0.854943103339596	24	0	0.845875752084782	0.310761449759745	1	26.3468634686347	20.2297869116449	3.36567805887572	0.015093951121204	0.222019244741104	25.3122023527928	22.279517529215	2.11301284720207	1.50182674552179	0.710751355587083
PRPF38B	0.10870127059111	0.334826099078562	25.4267515923567	9.60441157359029	34.6181763592298	0.182113153050653	0.981377637693137	28	10	36.5507699363703	0.654676230659291	1	24.7058823529412	8.5437334467431	160.236512399806	0.191668068554619	0.784057779321572	26.0442113150993	9.3817659885166	122.636392956627	35.3763786322258	0.28846558333412
STXBP3	0.232689602277155	0.450727262723173	27.9160839160839	7.80197159965508	2.81849221530058	1	1	24	12	2.67686834954949	0.926030091760143	1	27.148288973384	8.7034583035425	10.9239553069836	0.800036998512231	1	26.354790963156	9.55667179037174	7.67302885127	2.73448015004433	0.356375585580097
CLCC1	0.577740466225008	0.727679253273508	24	17.1459647896519	2.98772031250456	1	1	28	14	6.62528786646793	0.938514239665877	1	26.542750929368	16.2166877002017	30.0039851197031	0.975673771635216	1	26.180916976456	15.9356290196052	27.1910414016129	3.57444263434787	0.13145662873125
WDR47	0.197074228836598	0.420761508365915	23.6213017751479	9.79611367135837	2.73710585075167	1	1	20	12	3.03672080291603	0.712851917506031	1	20.695652173913	11.1028511077231	13.1496285865558	0.686783045406241	1	21.438984649687	11.1108302814967	9.59426740520989	3.08826992297999	0.321886996948094
TAF13	0.0975303348165999	0.321562456639622	24	7.71518496654962	7.99187012819977	0.182113153050653	0.981377637693137	28	6	5.47256697816022	0.496560749000654	1	27.5675675675676	4.5258391548683	27.4439033563241	0.149236709685122	0.687688757694759	26.5225225225225	6.16631660710361	14.2553555135836	9.42439248580638	0.661112413283983
TMEM167B	0.0578802101597835	0.274501504601243	24	20.5766510305767	14.8793526864184	0.388468903781404	1	28	20	7.44599775492312	0.554965820721658	1	23.5643564356436	19.957416734105	78.5122171943896	0.187079610473263	0.774209865982619	25.1881188118812	20.3403500535995	62.5056151319507	16.0951502938938	0.257499270424211
SCARNA2	0.522285849702666	0.689035677093568	24	7.60595764194805	1.67174674427872	1	1	28	6	1.42421078006427	0.994473675181153	1	28	4.8836621527929	5.28731624560097	0.971094303787243	1	26.6666666666667	6.25289678269075	3.22166250855899	2.01431847201723	0.625241926075681
SARS	0.0220024019820928	0.238180098460757	22.6818181818182	10.1228590656675	152.547553977932	0.182113153050653	0.981377637693137	24	10	150.758297764299	0.288893176182603	1	23.4098360655738	8.7153004960731	568.709464525016	0.0354447828625709	0.337742839884214	23.3638847491307	9.62118059191688	416.363829028926	155.756640643419	0.374087828442462
PSRC1	0.546422071025658	0.706025921227732	24	21.8916591577212	1.13444857361454	1	1	20	18	1.68740447772841	0.999942836761617	1	22.6666666666667	3.13292225375009	7.45482154629113	0.976445752157659	1	22.2222222222222	21.6913730233475	4.87456508974958	0.953511980329907	0.195609651891814
SORT1	0.73971319333486	0.835194334030043	24	19.1219769169057	4.30091066467515	1	1	28	20	12.7983548006975	0.97201783299345	1	28	23.5674600374939	65.1734087281853	0.995318898486319	1	26.6666666666667	20.92235046732	52.5076724650546	5.03929417184713	0.0959725300183686
PSMA5	0.0226286099566756	0.238526327955342	21.3475935828877	19.917495080839	7.11047581612238	0.182113153050653	0.981377637693137	24	22	6.52253921855632	0.306399687178891	1	22.2429906542056	20.3433507095557	17.9046467931698	0.0378157792016915	0.347930463491149	22.5301947456978	20.759803310807	15.975142769094	6.69581197846305	0.419139413978632
SYPL2	0.557119059337241	0.712935044126252	22.5536723163842	12.8728958716555	1.58215154176065	1	1	28	20	4.9615546001559	0.973723325355248	1	28	17.8104279879975	13.0341149005839	0.975722843797923	1	26.1845574387947	16.7640544766537	11.0163348193808	1.03423413893068	0.0938818723184752
CYB561D1	0.694962404429994	0.808389672129773	27.3424657534247	23.7559851599555	2.43142163511938	1	1	28	18	7.78768855842554	0.994946323073962	1	20	8.3654504601737	35.3608629896684	0.993635668139017	1	25.1141552511416	16.1489365091818	30.885939353636	1.04967911551422	0.0339856626504269
GNAI3	0.052404633206621	0.268839433009631	24	0.570083073845911	11.1727583600342	1	1	28	0	13.8759396294185	0.484570121522322	1	24.3686006825939	0.0527587039955009	76.8378616155716	0.289987354914242	0.965513117542003	25.4562002275313	0.219786907780074	76.7663257130177	11.0483862475251	0.143922301151005
AMPD2	0.436754572148295	0.625044442190854	24	21.0027601762526	4.36872926191728	1	1	24	22	3.18857260984679	0.999733977962337	1	22.6666666666667	6.75440830680987e-05	46.1699729173493	0.948369956001583	1	23.5555555555556	21.9120221224412	32.658819280797	4.28101148833785	0.131082861616343
GSTM4	0.013108431013983	0.223584183373303	22.1777777777778	8.18418780765029	5.69687700214664	0.182113153050653	0.981377637693137	20	10	5.32347234069782	0.411209820883891	1	20	9.4104896849222	32.5168672576597	0.0313272580951167	0.316842966984066	20.7259259259259	9.26870756759577	26.6778142681952	5.32254020122627	0.199511854596413
GSTM5	0.00847449497229713	0.21969150578485	21.0105263157895	10.8299157469892	5.67546123354905	0.0772071042383542	0.781588753485603	20	12	5.33843147975098	0.273557174728054	1	20.2266288951841	11.8614197555036	27.2449094056357	0.0083857013623152	0.169498162065532	20.4123850703245	11.5842428394321	21.6941380721912	5.64242916311715	0.260090036503914
GSTM3	0.273443017882696	0.488832051712208	22.1777777777778	8.10601676137252	11.6278445188048	1	1	20	8	12.0248821966953	0.983764471510568	1	20	8.7394259427307	137.199331243241	0.85410118433116	1	20.7259259259259	8.30731045464498	112.68211738438	9.83502351878174	0.0872811387208198
CSF1	0.0234337998336038	0.239525103384338	24	20.4019517477474	21.3252266376741	0.00511161292411292	0.540847967470564	28	20	12.7771142364406	0.186638846270365	1	25.9636363636364	20.2179835690618	61.6153446251619	0.00154356192512206	0.0784358429868234	25.9878787878788	20.2952323010853	45.1643619332825	22.960560312841	0.508377829996994
AHCYL1	0.466745916909743	0.647594511369917	23.9041916167665	1.67057153301066	25.5272221797943	0.759272267084767	1	20	10	7.22835447236164	0.793864434322036	1	20.2266288951841	8.6917070657805	459.494592885596	0.864370156202816	1	21.3769401706502	8.28483678135142	439.635554087707	25.9188448089523	0.0589552973319839
STRIP1	0.157736834330819	0.382543427222162	21.0105263157895	1.5642471694238	10.4775575633458	1	1	20	4	12.3842955363544	0.771519142728946	1	20	6.58742850029913e-05	62.1990352839964	0.64795182387706	1	20.3368421052632	1.83536355317211	48.372557119565	10.7760596972531	0.222772173706206
KCNC4	0.175184984859728	0.398649992572553	22.3016759776536	9.55442499165175	1.60043276895338	0.548683931808932	1	28	4	1.12770706653764	0.780062592352748	1	25.2296819787986	5.4288636842213	6.17637281696421	0.520810403041759	1	25.1771193188174	6.4039063175087	5.41717952861938	1.44617629322049	0.266961116126986
RBM15	0.31560425870858	0.528118805174759	26.6133333333333	20.9946434942053	1.47347863651393	0.548683931808932	1	0	NaN	0	0.855882048237969	1	26.7415730337079	17.1535240366792	6.53908900667265	0.701257204429394	1	26.6774531835206	19.0788100900679	6.46759983266649	1.53814253559465	0.237822774350667
LAMTOR5	0.654472556872183	0.778658883751919	27.5310344827586	25.1016582706774	4.6187235561321	1	1	28	24	9.13732443519255	0.999814678823455	1	26.3468634686347	21.6530689872822	78.9346652428863	0.990717933020107	1	27.2926326504644	23.567068184636	67.8477751324423	4.27458975216264	0.0630026518013071
LRIF1	0.756612752945627	0.8444838962789	24	14.8800026998134	1.39550535855957	1	1	20	18	3.02104119171152	0.99967611817981	1	20	19.6360987549863	21.3517666007448	0.997052739803413	1	21.3333333333333	18.2371138006631	18.2850866639861	1.66781666005913	0.0912118542672277
DRAM2	0.980350028287555	0.98834007752302	24	21.5305898218252	0.579772633991533	1	1	20	6	3.95632982461776	0.999963382268959	1	20	15.9044720637822	20.7999982655009	0.999998709463186	1	21.3333333333333	19.0542201920715	18.3807794120613	1.14713123832425	0.062409281598337
CEPT1	0.68548700672296	0.801277319102481	24	16.1785159921322	1.51763650761366	1	1	20	18	1.7587028852902	0.999306700447725	1	21.4414414414414	18.3821456958806	16.9543893159792	0.993186226793527	1	21.8138138138138	17.7750507187814	14.9250012038562	1.71606272214607	0.114979067586453
PIFO	0.260059791880787	0.476529496437177	24	13.0351530857457	0.906114666508383	1	1	28	18	1.53104617583009	0.883723114738249	1	25.5913978494624	13.7221409501668	3.10308591300945	0.816225850027988	1	25.8637992831541	14.8332483979078	2.02667871611131	0.942394681289056	0.464994611033995
WDR77	0.0127186537081905	0.223584183373303	24.95	21.7860442292181	5.04839448492103	0.759272267084767	1	28	24	2.99179924548707	0.737914661262138	1	24.5360824742268	19.5836284771261	27.3241972133215	0.129447858067996	0.641277305003849	25.8286941580756	21.7725256357883	23.4576553362031	5.23457120769731	0.223149804729998
ATP5F1	0.298386086152313	0.511227334150846	22.8114285714286	1.66438123937987	7.02143476521015	1	1	28	0	14.2774832705021	0.934433772065935	1	25.5913978494624	1.6884925950505	74.9323364883938	0.862334641806723	1	25.4676088069637	1.18363583642182	72.0913643822265	6.86578911431094	0.0952373307558545
RAP1A	0.00175615935597717	0.174105638819476	20.1616161616162	2.3901119365935	12.7376773074194	0.0772071042383542	0.781588753485603	20	4	10.9921282835574	0.123698154084525	1	20	3.5827836977236	43.0597946800267	0.00121512373572741	0.067874221258601	20.0538720538721	3.32972175206734	36.516007254279	12.4609273732511	0.341245615559214
FAM212B	0.750952479390947	0.840981180868917	24	4.00852578635054	1.26674009385581	1	1	28	0	3.98101324632055	0.990890041831508	1	27.7821011673152	25.9438825363667	11.4172368104308	0.996546515158766	1	26.5940337224384	0.80289421508055	10.4662496814789	1.49638640946093	0.142972550340448
DDX20	0.627407424963444	0.760686569446644	24	4.05519953576099	2.17834593106242	1	1	28	4	3.56402967321867	0.973452737790101	1	28	9.5209367586932	17.2316941609501	0.986132631765574	1	26.6666666666667	5.707039694259	13.9883838399077	3.10743536667738	0.222143987628658
LOC643355	0.475680497203718	0.655412393861292	24	13.4094466816076	0.863485442790709	1	1	28	20	1.14053493175155	0.974468429764565	1	22.2429906542056	14.6292952741132	6.98163838796274	0.956948040725934	1	24.7476635514019	15.9416071268648	4.85314177672319	0.585036297092484	0.120547950999177
CTTNBP2NL	0.0283066346920339	0.244643401144087	27.9160839160839	7.82461991174488	24.4404977961451	0.269101639101639	1	28	10	27.8252099957323	0.334462337089405	1	28	7.9945574461545	124.969902471516	0.0632045410104571	0.447556479587561	27.972027972028	8.60000940594133	101.555862323084	24.7699340214458	0.243904521657686
ST7L	0.0673154240827351	0.288258996352128	26.7919463087248	9.73720895202224	3.5563619319411	0.388468903781404	1	24	14	3.80940529549226	0.607169721139918	1	25.5913978494624	10.369099761426	14.4999866058797	0.217909821608779	0.83670231881337	25.4611147193957	11.3723579590556	9.92617525605529	3.40758988583207	0.343293342896936
CAPZA1	0.0302409677925031	0.245075820432853	21.4623655913979	21.4519085312744	21.0803116705496	0.182113153050653	0.981377637693137	24	22	16.4870257655533	0.387697636487558	1	21.0619469026549	20.0589012056006	124.174707848185	0.0556329098608215	0.419864994990051	22.1747708313509	21.202221436399	104.192457780746	21.1815107060111	0.203292168715165
MOV10	0.600309126244091	0.743896579413286	24	6.6445283444675	2.0469993603149	1	1	28	0	3.26452050751879	0.99049765304381	1	28	0.849014444583801	16.1703964207141	0.984061796155503	1	26.6666666666667	2.43976832344324	13.1904906983115	2.32813732824293	0.176501191766957
RHOC	0.0967474404964543	0.321413279191262	24	6.50101787903778	14.6576528366751	0.120192382848633	0.854943103339596	28	4	21.1686022432073	0.459965808521286	1	25.7761732851986	3.9298403337032	204.61213851193	0.106502624533617	0.579720353658733	25.9253910950662	4.86838358951415	199.879166559677	15.743732896413	0.0787662524684004
SLC16A1	0.825107556078097	0.889709313775931	21.695652173913	12.1338453349636	4.66488131382048	1	1	28	4	20.2185311182416	0.984476778682092	1	28	9.2332093771847	139.881134526327	0.998717756178949	1	25.8985507246377	8.72871564597298	137.345603717749	5.9916148192413	0.0436243655206781
LRIG2	0.779208958269778	0.86032508057868	24	15.9176739379481	0.444201378289411	1	1	20	8	0.852862729672968	0.99552912382399	1	28	9.07784476864663	3.49951911117061	0.997740863456181	1	24	10.7063483706169	3.70711001984189	0.110564559318274	0.0298250008029138
MAGI3	0.0137531464101812	0.223584183373303	21.0105263157895	12.4738631272042	4.00481083607781	0.182113153050653	0.981377637693137	24	12	2.80956627433819	0.270316132866695	1	20.5763688760807	11.2593409588375	15.1421417776708	0.0236467327254052	0.279263866579568	21.8622983972901	11.957976731768	12.728436308749	3.79598687298071	0.298228846097263
PHTF1	0.738384286856218	0.834812750490346	24	19.4012328519285	1.28452353021735	1	1	28	22	3.36195806505732	0.999990340814769	1	22.8115015974441	16.102004666504	9.40612417757117	0.996289446559005	1	24.937167199148	19.1264196080864	9.09676248800592	1.34301107818769	0.147636159563191
RSBN1	0.0581557133053036	0.274501504601243	27.3424657534247	16.9566779615791	5.27032664732049	0.0169666213416213	0.650525091439726	28	16	6.77781823386814	0.242907377471696	1	27.3563218390805	16.4658748048773	32.9045341369049	0.0105655984399685	0.191538460022098	27.5662625308351	16.480390328789	28.2483765064526	6.29389606503733	0.222805585432481
AP4B1	0.13028684860211	0.357971655934487	24.7950310559006	19.4538424781473	3.00325517890667	1	1	28	22	3.25589921268987	0.88528549516694	1	23.7209302325581	16.1015999634708	10.872615419628	0.6334949985213	1	25.5053204294862	19.136812350293	8.3349970995108	3.35912027185187	0.403013970100725
DCLRE1B	0.550806420521654	0.708566033600687	23.0751445086705	2.23612853662249	1.14771112008532	1	1	28	26	2.18322328338974	0.997820893733849	1	23.8795986622074	0.0596782088470995	5.90833711218701	0.977027380988741	1	24.9849143902926	0.224466592151582	4.63836185629213	1.14737433108936	0.247366282889916
HIPK1	0.00561193800616899	0.218295214469619	22.6818181818182	0.545130207905835	9.50061015439865	0.0481594158156658	0.703779829529331	24	0	9.57255570915298	0.189511996866978	1	21.4414414414414	2.5982962553348	48.1766302981436	0.00305678255167519	0.108857071840239	22.7077532077532	1.08579857890404	39.0032090545453	9.362865096623	0.24005371156843
OLFML3	0.000964257875023744	0.150908389219321	21.3475935828877	6.47310886326136	97.0750548562955	0.0169666213416213	0.650525091439726	24	6	77.2262141111638	0.100098926054145	1	21.9692307692308	5.9157712495119	667.414930023756	0.000168780732763718	0.0229940917375773	22.4389414507062	6.15149594138339	606.103353628059	97.0682626430843	0.160151337328932
TRIM33	0.255648055509149	0.472798521482803	26.7919463087248	11.6586610247631	2.60029088566235	1	1	28	14	3.94226634704236	0.884939169919795	1	26.3468634686347	12.4366329994211	27.7212689369847	0.812305388068067	1	27.0462699257865	12.6869749832929	25.75294388162	2.59881756320672	0.100913416934112
BCAS2	0.281881929497702	0.495787267880217	21.0105263157895	18.3063491921713	5.62156362498613	1	1	24	18	4.91152611494	0.929394389801532	1	22.5236593059937	18.3304206804751	17.812561318893	0.847923999284032	1	22.5113952072611	18.2738768813236	16.7489599258146	5.55336007137036	0.331564473016091
NRAS	0.326793838713756	0.537444238709635	22.8114285714286	19.7966551509308	16.0773759872634	1	1	20	4	15.6379973065524	0.925238163053063	1	23.7209302325581	22.1434722564938	49.8051372299589	0.880325289717572	1	22.1774529346622	21.8198309375324	41.1660717126904	13.9602160768778	0.339119461636031
CSDE1	0.986589310528653	0.991706722511503	24	11.6896082678604	10.740193319698	1	1	28	10	191.231315091338	0.989702999225882	1	28	12.1051619845881	1822.02304844279	0.999997778490412	1	26.6666666666667	11.3522484095719	1693.42213519686	36.7840837872364	0.0217217449935838
SIKE1	0.147178044971447	0.374238350217073	23.7619047619048	20.9862046722329	4.66322662752979	0.0772071042383542	0.781588753485603	20	2	5.83907739603879	0.436908649926133	1	20	0.243534562148799	23.2105233503575	0.101175534619591	0.56600690541636	21.2539682539683	21.2465429713105	16.0645878558865	5.40488716390926	0.336447297147979
TSPAN2	0.387543938969109	0.586952506129314	24	0.191555186964094	1.55955808575415	1	1	28	4	2.74972868871065	0.884129805032363	1	28	27.6263044366823	3.57917653833063	0.906171197924278	1	26.6666666666667	1.18113342896617	4.51712859836439	1.5668903986695	0.346877527293967
NGF	0.303902987057633	0.516526643427423	22.4269662921348	19.4424536635472	0.738218605395033	1	1	20	2	1.60246221894979	0.997333039151567	1	20	6.72965441254448e-05	4.53899846561637	0.880846707982196	1	20.8089887640449	20.6031973825718	2.44263694685283	0.650691805962087	0.26638907873741
VANGL1	0.193818534731398	0.417628271703625	24	20.8715171321556	3.41837463083733	0.759272267084767	1	0	NaN	0	0.477420508330951	1	28	18.4181879720711	20.0855355039285	0.504566357103903	1	26	19.8567066717125	18.7905317208388	4.12550293906316	0.219552219189622
SLC22A15	0.0905200297794841	0.313423018890047	23.0751445086705	17.7597310622739	3.35479138902815	0.759272267084767	1	24	18	2.53836857468528	0.495206131972906	1	23.8795986622074	16.2094434441067	10.6322546475624	0.343543683375991	1	23.6515810569593	17.3376882474774	8.42450196162351	3.61468629331653	0.429068247569134
ATP1A1	0.247406258805335	0.465855316888074	24	19.4841690633309	31.8305881418682	1	1	20	2	28.9445100412281	0.99715671923219	1	28	9.96275691225828	245.502834965494	0.833601438744139	1	24	2.54692145701684	190.480757591179	6.89051964363759	0.0361743607636549
CD58	0.0394707509139549	0.252521013405325	24.3414634146341	22.8439513995888	1.93239574004058	0.0481594158156658	0.703779829529331	24	0	1.72162184053905	0.405057958049674	1	24.5360824742268	24.329309024545	4.04404383478079	0.0260770184748975	0.291914050150328	24.292515296287	23.7282515472839	3.36877909861213	1.87751458530705	0.557327901399221
PTGFRN	0.0350678210462778	0.247680553782568	22.4269662921348	17.678102237375	5.7482406039598	0.759272267084767	1	20	0	3.64549318382614	0.720432374874788	1	20.112676056338	15.5681616523186	27.368674370106	0.244955759938281	0.892251963707662	20.8465474494909	17.6800406956709	21.8578239800073	5.15224052132513	0.235716077045809
TTF2	0.521107628205506	0.688222316463441	24	7.62526173377944	1.28783643956378	1	1	28	10	2.98873225842793	0.89834995291125	1	20	11.8277832103149	7.81203550050165	0.958290701167402	1	24	9.90007177542055	6.82036949056928	1.04701929475137	0.153513573743932
MAN1A2	0.0293533593536589	0.244648114542755	24.0481927710843	10.195802026348	37.7014535434614	0.0481594158156658	0.703779829529331	24	10	24.7163922646475	0.320682383460205	1	21.570996978852	10.9842715513075	203.429119573665	0.0173785518011578	0.236675227747451	23.2063965833121	10.4337245502448	157.284725871165	38.8629493485058	0.247086607636263
GDAP2	0.470932129968593	0.651431446659258	27.9160839160839	6.04779307777422	0.845751612524594	1	1	28	4	1.29086611833232	0.887029100953568	1	26.9433962264151	5.0488391843281	11.0810805068724	0.941527954974252	1	27.6198267141663	5.03623543537389	10.1609542048012	0.945259643062475	0.0930286293993753
WDR3	0.804466592719378	0.876470335275647	24	23.5640716905259	1.71913421242488	1	1	28	22	3.38150002734458	0.999987498201163	1	28	2.2769944750211	21.8544126167206	0.998540269296865	1	26.6666666666667	25.4796299553503	20.0551266533656	2.08590787967382	0.104008711374743
TBX15	0.975388129422335	0.984784932210604	24	20.6450380600951	1.00730138109039	1	1	28	14	5.42332316363208	0.999846107508262	1	28	12.078956775698	67.4502021495129	0.999997421645402	1	26.6666666666667	14.480226771443	69.6376627698275	1.44083928242618	0.0206905175319937
WARS2	0.705269620465172	0.815380006681945	24	16.2546663002292	1.56720081633142	0.120192382848633	0.854943103339596	28	20	2.99744631046285	0.897877360494661	1	28	16.3467278596289	16.5471777446113	0.524582632292735	1	26.6666666666667	17.5732919064648	12.6736069891168	2.57333137667303	0.203046486993231
ZNF697	0.65561234969486	0.779544316006747	21.4623655913979	2.27233777255236	0.880234095923112	1	1	28	6	1.42521165398961	0.999756996510332	1	20	19.9242024403283	9.55939990757451	0.990816627614723	1	23.1541218637993	2.4426241004516	8.16944094705783	0.704947353308359	0.0862907704305325
PHGDH	0.0154878012102155	0.225934701692858	22.3016759776536	10.4311015641231	24.3916043350217	0.269101639101639	1	24	10	18.3630070356313	0.289010102717283	1	22.2429906542056	9.7470250050907	148.569314260099	0.0365118822924676	0.341120550432997	22.8482222106197	10.0727617317577	121.52670260546	24.6222890542263	0.202608056717899
NOTCH2	0.0624194960722709	0.281732622961144	22.3016759776536	20.1572379660942	14.9812051837201	0.0772071042383542	0.781588753485603	28	20	5.06444240306604	0.420330690886381	1	24.040404040404	19.9571720756575	58.1119110407737	0.0535452498561415	0.411995427975968	24.7806933393525	20.2458588128424	49.3694108430319	14.3326509706225	0.290314401688782
SEC22B	0.00802885805853581	0.21969150578485	20.7916666666667	19.2767155875222	5.4548130950068	0.120192382848633	0.854943103339596	20	0	3.36137688573732	0.203510695538703	1	20.2266288951841	19.8852705573847	14.701923565731	0.00902645472935149	0.174719316693311	20.3394318539503	19.7332853935123	12.0834461704032	5.38666184431147	0.445788541476306
GPR89A	0.175206279047471	0.398649992572553	24	4.00109828684478	4.86645537352652	0.759272267084767	1	28	2	7.88362907851654	0.444138304764484	1	26.9433962264151	4.8008847008837	24.3542172794393	0.462615606946928	1	26.314465408805	3.66507820723305	22.0741487604693	5.82706864916322	0.263977049008495
RNF115	0.843570135288513	0.903068953080533	24	4.64061642870302	3.00660938164523	1	1	28	6	17.5843685062593	0.970823659647721	1	28	6.75440830680987e-05	117.696077109723	0.998856054316363	1	26.6666666666667	3.74791471707505	82.2516331197056	2.86187762862817	0.034794173927989
POLR3C	0.00803821469406685	0.21969150578485	26.972972972973	5.28508265960895	8.97673266965531	0.0290926434676435	0.685514879481689	28	6	9.04484848403767	0.0947840897177038	1	26.7415730337079	5.364656073671	37.1918426120407	0.00153260748873507	0.0784358429868234	27.238182002227	5.54598335638981	27.4461719971042	10.4103873313882	0.379301978158796
PIAS3	0.25203852710234	0.470239335928959	24	22.1221304117729	2.18530237313107	0.759272267084767	1	28	24	1.71588042679733	0.599131142861991	1	28	23.2347701004396	10.1888466269443	0.631886241649742	1	26.6666666666667	23.1839210712074	5.96316466460017	2.64359547094043	0.443320890773638
ANKRD35	0.490081766845698	0.664603324709264	24	8.24612789736963	3.45194076301889	1	1	20	12	2.69960674792968	0.999782101558373	1	28	6.096295095888	22.3071926845259	0.96420775367854	1	24	8.90170683192177	13.712654338777	3.53007607832398	0.257432003397149
ITGA10	0.870669881933695	0.918694658421202	24	13.2703384139769	0.47023135582406	1	1	28	10	3.06160028303253	0.999988184187734	1	25.5913978494624	7.17754570754379	8.07945981394419	0.99960071656984	1	25.8637992831541	10.1120856662233	4.61872829433432	0.432635409786707	0.09366981173528
PEX11B	0.187656091238781	0.412697011108888	27.9160839160839	22.4276632287818	6.28053044335405	1	1	24	0	3.85369451397534	0.851006205060025	1	27.5675675675676	22.7061023172117	30.7522542886107	0.721371258269573	1	26.4945504945505	23.1087850002484	28.0789488550786	6.08022974121846	0.216540504154903
RBM8A	0.60021579486984	0.74387658187515	24	7.68193860938635	5.5227801041557	1	1	28	2	16.4552281978938	0.86030919419275	1	26.9433962264151	6.75440830680987e-05	131.353368110043	0.970438708067329	1	26.314465408805	3.08667533670602	103.307322633105	4.79461639514661	0.0464111959630842
LIX1L	0.0583877675874861	0.274501504601243	24	20.6239646568274	23.8872570830898	0.548683931808932	1	20	2	23.7534453066194	0.435287071800328	1	22.9581993569132	19.9974323886462	69.6323601321871	0.200813085048026	0.800923228658381	22.3193997856377	20.8867995332179	49.5120833206371	24.9021511492331	0.502950986488861
POLR3GL	0.258851139636799	0.475587443883834	24	9.67276674767561	15.2970989454397	0.548683931808932	1	28	6	3.65599056055882	0.779166753121094	1	20	12.3733173450115	130.515471141471	0.622374554975633	1	24	9.79269977082088	103.62479599142	15.6765946553286	0.151282272793344
ANKRD34A	0.212067278488191	0.434560210890885	24	3.7029675541648	2.26781567649514	1	1	28	0	2.72970139272792	0.679409388252704	1	27.7821011673152	0.925577877249399	7.68675069329233	0.693619341328834	1	26.5940337224384	1.6316972668564	5.44606701269082	2.78887985697874	0.512090624386348
TXNIP	0.0210768327210931	0.236471905818317	25.9220779220779	22.8047319700107	47.8835596197133	0.759272267084767	1	28	22	50.9592962671769	0.722930514915894	1	27.148288973384	20.8516434825329	513.884815350832	0.178194414534259	0.753686168075989	27.0234556318206	21.9068396769861	322.089624630226	49.4248201470086	0.153450519257646
PRKAB2	0.126629429648646	0.353662498440026	24	20.2726252221024	11.0099873712854	1	1	20	2	9.18513740794551	0.766073160573838	1	21.9692307692308	20.3462071888783	68.87102664587	0.587315597897865	1	21.9897435897436	20.9570079126015	52.164249282236	10.8347616811388	0.20770473706076
CHD1L	0.372802740009746	0.574957442335984	22.5536723163842	4.06252939031084	8.42615276725979	1	1	24	6	3.98385367893015	0.97860038280282	1	22.6666666666667	4.15937893198672	72.2538623790097	0.918158582771411	1	23.0734463276836	4.71591292562331	55.2575223380834	7.84407583167348	0.141954895908667
PDIA3P1	0.228287946315968	0.447467146644266	22.6818181818182	9.81185427449183	1.20689812734644	1	1	28	14	1.62719438240989	0.870688007084279	1	22.9581993569132	9.73802978966407	6.69311466113395	0.779314323450278	1	24.5466725129105	11.0969016208606	4.8309410128414	0.937439361378361	0.194049018376854
BCL9	0.306731992934269	0.518396383082276	24	10.8840851239632	1.21254452105127	1	1	20	10	1.16606351049694	0.945817396555475	1	23.7209302325581	9.8705090677549	6.36551074589405	0.871257969084615	1	22.5736434108527	10.304914423583	5.18338149385561	1.1428875945106	0.220490734835046
ACP6	0.210822021398496	0.433137700423646	21.695652173913	17.2889762456507	1.42624972309913	1	1	20	18	1.50318777418998	0.848011438985645	1	22.3824451410658	19.7581581219213	3.96670096949668	0.751510142624201	1	21.3593657716596	18.3748608703646	2.77742940809226	1.35822523153009	0.489022413161176
GPR89B	0.813566180229783	0.882452661138347	24	1.85795334288029	1.04933872962877	1	1	20	14	1.87072591082393	0.998079881714525	1	20	9.87156489980458	7.1184033553578	0.99871136639571	1	21.3333333333333	13.4079845189577	6.94684353438549	0.918002379122238	0.132146690015157
NBPF11	0.0412211449497478	0.255235695022682	21.9340659340659	19.2595206892911	6.05004869738658	0.0290926434676435	0.685514879481689	24	20	4.66720702723978	0.350562941411129	1	23.257328990228	20.1109642344075	13.9309427596074	0.0163933547090691	0.229215343352727	23.063798308098	19.8054322617249	10.3494450807681	5.9412747989247	0.574066991279085
PDE4DIP	0.484102812363565	0.660832481112398	20.2639593908629	11.8924768469331	4.04890961993901	1	1	28	16	9.14629584163982	0.919115423931503	1	28	14.3866545361471	36.9817889118186	0.951157746693811	1	25.4213197969543	14.1721980459339	28.9593861363958	3.45436586386382	0.119283117659819
NBPF9	0.434760867729666	0.623580368677952	24	5.97437348228185	0.423019169799041	1	1	28	0	0.445639303072973	0.654924029000331	1	28	3.8018609570574	1.22066947449731	0.86707842111436	1	26.6666666666667	3.44381900614922	0.654816012138269	0.60812135700118	0.60812135700118
NBPF19	0.350441370303387	0.556894383389218	20.1616161616162	2.14823912758136	2.74725390288708	1	1	20	4	1.49431652893352	0.989418288783412	1	20	6.75440830680987e-05	6.31576304981571	0.908493507815615	1	20.0538720538721	2.05558534792546	6.07986020091412	2.7778051559884	0.456886353336011
HIST2H2BE	0.413279515387624	0.605395072860146	25.1069182389937	20.9017375336705	3.77405677731818	1	1	28	14	3.60212975248756	0.685999395062447	1	28	15.5806822957054	17.7660917761116	0.866107892634692	1	27.0356394129979	16.5317961141704	14.5841164017302	4.19627007887902	0.28772878406135
BOLA1	0.48263679315887	0.659687851870939	24	19.575291575838	2.27442968324426	1	1	28	18	4.29518612294433	0.731277301896442	1	28	17.9878852456585	18.334118371663	0.911917835416465	1	26.6666666666667	18.600255983884	12.9653596961071	3.90407465045944	0.301115799481572
SV2A	0.14071645621258	0.368169040998459	24	9.15155020143224	5.41646322200141	0.0772071042383542	0.781588753485603	28	8	3.46051676706778	0.390839616191745	1	27.7821011673152	4.8978392035578	36.1326056400046	0.0907709849463829	0.531865771219381	26.5940337224384	7.48523185244108	28.133201277396	6.67730481643536	0.237346072016352
SF3B4	0.430934655369747	0.620586238270152	24	20.1765544122779	4.31931694203179	1	1	20	2	6.57351547702197	0.96594432980868	1	20	19.1561417305415	20.3747056122676	0.94096500985451	1	21.3333333333333	20.5879506903063	17.4107201945926	3.74110346689933	0.214873562097749
OTUD7B	0.708864807628439	0.816961493835708	22.9425287356322	7.7688648218913	2.31190764244712	1	1	28	10	7.3338929394497	0.999391990999817	1	20	12.6010359379574	24.7276424643272	0.994717031524167	1	23.6475095785441	10.106041757978	24.8954083126781	1.77350544304441	0.0712382548930215
VPS45	0.0790737286338594	0.300121620783878	22.0552486187845	21.4592593963663	5.27413622853274	1	1	20	2	7.1344400676868	0.58287382305297	1	22.3824451410658	19.8780481799853	15.5501069261423	0.406127313897776	1	21.4792312532834	21.1756458992939	13.4634214384084	5.28352942606707	0.392435864110607
PLEKHO1	0.793968912259561	0.870186663978863	26.7919463087248	14.5904652650124	6.2024653385325	1	1	28	8	20.4180625299596	0.999557713525323	1	23.8795986622074	10.3207281407685	159.986635598002	0.998267398926565	1	26.2238483236441	11.0750869045976	122.530624553916	4.39587950283716	0.0358757618255908
ANP32E	0.498393709822771	0.67061926912323	24	12.1621925414929	3.12958456834015	1	1	28	8	4.95524332615707	0.728582044343428	1	28	8.49530168582923	37.4400513242338	0.917288190266302	1	26.6666666666667	9.59778903764527	31.989947772521	4.43726748462568	0.138708181588131
APH1A	0.467387141974477	0.647849626374319	24	20.9465247307305	28.7427576515092	1	1	28	18	34.0580361432916	0.99289360232817	1	28	19.1816949195655	352.887496916759	0.957104488844356	1	26.6666666666667	19.4358343633443	287.849238180899	47.3144021690597	0.164372163942727
C1orf54	0.000228828024655181	0.14492095988917	20.0603015075377	2.61800952871185	5.10354062082587	0.0169666213416213	0.650525091439726	20	4	5.06897613121255	0.101882605355114	1	20	3.4882436984866	13.6988231976514	4.92149854284252e-05	0.0131243006287158	20.0201005025126	3.37048629356952	11.7942529902784	5.01767590613068	0.425433972822745
MRPS21	0.00861635586096554	0.21969150578485	20.3673469387755	1.48500340106964	17.712154132469	0.0481594158156658	0.703779829529331	20	4	11.0520486290801	0.246424090591342	1	20	19.2830774969204	187.004431749396	0.00535800077911897	0.139055284371286	20.1224489795918	1.57709239029913	187.360199650792	17.8298782520617	0.095163638196872
PRPF3	0.612893504090613	0.752961942504533	27.156462585034	21.0985487080032	1.65907953978301	1	1	20	16	2.77372951178581	0.918608879149203	1	20	16.6486864363485	23.7425335754609	0.979332614896114	1	22.3854875283447	17.9778759387416	20.6813213120838	1.31118862211114	0.0633996543221363
RPRD2	0.306133864293443	0.517612788628002	24	22.5901219475578	3.56921174118515	1	1	24	0	4.56091318291148	0.986212409977843	1	22.9581993569132	18.5691810903831	43.7242524104062	0.880003610022154	1	23.6527331189711	21.7202220754382	40.4656846711589	3.55387837772102	0.0878244963998837
TARS2	0.803194733282352	0.875691553060438	21.9340659340659	15.844317555284	0.626993888060627	1	1	28	24	2.80316362407938	0.999781761433877	1	28	5.1130668194314	10.158947658639	0.998505969772153	1	25.978021978022	22.7463861454131	7.33614070227815	0.211965972771418	0.0288933897772155
ECM1	0.742606871933186	0.836690111571483	24	19.9151036522844	2.55346062627764	1	1	28	6	3.71596546873364	0.999999933531026	1	28	4.0035714000656	46.4148531979481	0.996480348407876	1	26.6666666666667	2.48740918420039	39.8227923341129	3.56050372627726	0.0894086907920635
ADAMTSL4	0.115189584659285	0.341991399333987	20.4717948717949	13.664646165632	3.47098819727933	0.388468903781404	1	20	12	1.5518212599309	0.717389408838052	1	20.2266288951841	11.9169799952521	13.6711784588588	0.332304895107169	1	20.2328079223263	12.5181138374625	8.50351743866511	3.18857538953989	0.374971347155893
MCL1	0.0731092397328391	0.292685759925382	24	20.4262276434647	137.34247861615	0.0169666213416213	0.650525091439726	28	20	68.1136586403601	0.359402076035534	1	26.9433962264151	19.6962763101176	672.924389852954	0.0171551642608745	0.235674691044523	26.314465408805	20.115221707771	549.544000240696	161.260366134621	0.293443957288207
ENSA	0.133384709569766	0.361607623578641	27.5310344827586	14.2955702674362	12.0899920831007	0.759272267084767	1	28	16	8.21062095417831	0.586245689447381	1	27.7821011673152	13.1621023748344	90.4362631239731	0.463769205570123	1	27.7710452166913	14.4810827526038	83.0587746780007	13.710407251249	0.165068739629269
GOLPH3L	0.298087388261367	0.51101364810601	21.2340425531915	11.0045257093652	6.55549512299589	1	1	28	12	7.16681615026245	0.947513293030678	1	20.5763688760807	6.8471805975958	32.931456697507	0.865257098920818	1	23.2701371430907	9.92834580246693	30.9852632182154	5.99477387958162	0.193471775190777
CTSS	0.437104068897761	0.625311125084628	20.0603015075377	13.108051313155	1.77744242038572	1	1	20	12	3.26937949102369	0.994897952269621	1	20	12.3513928011741	12.2250854255529	0.947761206305386	1	20.0201005025126	12.4853130624261	8.95554854294182	1.72784362457999	0.192935543400271
CTSK	0.0837404079156771	0.305834533257256	22.3016759776536	1.11866795179409	65.9412437733537	1	1	28	0	53.1731650480802	0.811599182761085	1	23.257328990228	1.4852744754609	508.219897393244	0.496376402503111	1	24.5196683226272	0.933886717608816	307.639190991017	44.6541591356386	0.145151074516193
ARNT	0.552701828382854	0.709919499727092	24	21.4643675173032	7.76947095173131	1	1	28	18	8.78926124608044	0.887774467815562	1	28	18.9484860731842	73.5292697526641	0.964385423473201	1	26.6666666666667	19.4842730884582	67.634418030516	11.6049448118169	0.171583420834358
SETDB1	0.0746661374187907	0.295442709872842	24	20.4772542250604	6.33600655782994	0.0169666213416213	0.650525091439726	28	20	5.47899115577891	0.0885392839631042	1	28	19.5758001854429	35.7198387360481	0.00577198175517257	0.142730083671728	26.6666666666667	20.104985423336	29.2828729768966	8.45396095677856	0.288699847294645
CERS2	0.109796316986086	0.336171027299636	21.1216931216931	20.2291984825188	18.1721618399612	1	1	28	24	17.5626638790883	0.762181208717293	1	23.4098360655738	23.02896851347	52.0403454968371	0.548773531744924	1	24.1771763957556	22.5701704265451	40.8971097004464	8.47511775226105	0.207230237401557
FAM63A	0.123263483974382	0.349225380446473	22.1777777777778	7.77195232827274	2.58752479211651	1	1	28	8	3.72024547318888	0.710553362714973	1	21.9692307692308	6.4078258831976	8.81921935119506	0.560554683861115	1	24.0490028490029	7.43502558347341	6.99209795082654	2.50175974557096	0.357798154883574
PRUNE	0.463051993311545	0.644990396759524	27.156462585034	20.2989708772874	4.59159158818332	1	1	20	6	3.96064802313606	0.984930451008336	1	20	19.9643110464019	30.6282163197118	0.954695768869244	1	22.3854875283447	22.0695169070284	24.9666488224158	4.31495560473815	0.172828785930776
C1orf56	0.353116470097454	0.559270719463649	21.8142076502732	16.8344820733657	0.942586318022166	1	1	20	14	1.84372625646347	0.940033120873461	1	23.5643564356436	20.0191174510081	3.88514300395577	0.899852256780426	1	21.7928546953056	16.8606522389123	3.18028839192186	0.947703234696936	0.297992860365797
CDC42SE1	0.165276885409749	0.389809083079491	21.0105263157895	9.63586869602137	2.34849914891388	1	1	28	4	4.51890697069736	0.619689835063211	1	24.2033898305085	7.8190269761845	11.791505686541	0.60170311031868	1	24.4046387154327	7.59948717555356	11.1030066690868	2.35570125012523	0.212167867707764
MLLT11	0.533589070528971	0.6970929754364	27.156462585034	6.65623782982436	1.51177900898255	1	1	28	2	4.52784040246657	0.925531354574631	1	20	19.5952596619026	10.1318467863836	0.965183819493346	1	25.0521541950113	2.37896152495781	9.91331357131263	0.827283285471708	0.0834517418944277
GABPB2	0.132135107114328	0.360279661339844	22.8114285714286	7.31914345347252	2.58385198597928	1	1	20	12	3.39798831080515	0.886211494634757	1	20	12.1792714464599	12.7597173829515	0.637568177689788	1	20.9371428571429	10.9897670315122	8.5937994122723	2.27082387856176	0.264239804726991
SEMA6C	0.0671612753967724	0.288140471813027	21.3475935828877	8.48085237407308	3.34282955438326	0.120192382848633	0.854943103339596	20	10	1.92594503976205	0.638955812100053	1	20	7.9999324559169	16.073070350718	0.103874230703753	0.572935400303425	20.4491978609626	8.83199194940926	10.0531382295742	3.20191143602812	0.318498697909949
LYSMD1	0.49035457500444	0.664818967295372	22.8114285714286	1.22507560445084	1.97419628490456	1	1	28	0	2.86578534846291	0.982662883612074	1	20	1.5866961396674	8.78515860098721	0.962092346477342	1	23.6038095238095	1.04903665907591	7.6807135148199	1.8515796038801	0.241068697629131
SCNM1	0.378732705771054	0.579957513819187	22.1777777777778	10.3706692751204	1.50258721267914	1	1	24	12	1.60774470826303	0.984861538908779	1	21.186943620178	10.9473832769667	5.4268027022675	0.922223221006648	1	22.4549071326519	11.1105488481561	3.34068043166679	1.42851753964891	0.427612748022166
VPS72	0.372345280715757	0.574814114640273	24	21.3818516851408	7.35944891449351	0.182113153050653	0.981377637693137	28	24	10.8788111129784	0.593872190618495	1	28	19.2586797151064	59.0363077166955	0.377373392005513	1	26.6666666666667	21.740019696236	47.8425425886897	10.5683384034936	0.220898343433612
PIP5K1A	0.132071657918776	0.360279661339844	25.2658227848101	22.3451083595802	15.7092836088689	1	1	20	4	15.3449231878811	0.644754810123781	1	20	3.4033418737643	85.9805830490452	0.553262270028867	1	21.7552742616034	2.24337708767934	70.1320418483332	16.3861469543227	0.23364708231024
PSMD4	0.12743065023998	0.35451817919111	20.0603015075377	12.7294533512722	33.108860292727	0.388468903781404	1	28	8	7.60801415014379	0.711074510392828	1	24.040404040404	7.8479558737971	226.96036410192	0.350133485940754	1	24.0335685159806	9.37589791085306	189.40718421336	30.864650150113	0.16295395699112
PI4KB	0.182787018633938	0.408237944600742	24.95	20.1593252923639	5.49565357472168	0.120192382848633	0.854943103339596	28	20	4.57414080724274	0.60801550295631	1	25.0526315789474	20.9907539296202	23.1663824572745	0.195399715952468	0.791135209967642	26.0008771929825	20.4693050141036	18.9383762032023	5.73537959832567	0.302844316576406
RFX5	0.0769902356731549	0.298644582536321	21.8142076502732	17.4607273645518	3.79134500853456	1	1	28	16	3.39912219619707	0.499470633900119	1	23.257328990228	17.4060969894898	13.2141028038638	0.367873178753511	1	24.3571788801671	17.3130927095179	10.2227756216865	3.85642924765531	0.377238960373378
SELENBP1	0.187833170666405	0.412697011108888	24	5.69711943808325	3.56114122054841	1	1	20	8	4.23612714186083	0.93719948585051	1	20	19.3045754653435	14.7837334964264	0.747409615288017	1	21.3333333333333	4.72817095241005	10.0676710429643	2.72583290406231	0.270751089544908
PSMB4	0.0520849519912681	0.26876563020391	24	20.0419847759857	20.9404192394225	0.548683931808932	1	24	22	12.1692094182601	0.551809534283255	1	23.4098360655738	18.7515008750905	112.783786532075	0.216983657525748	0.834856002592075	23.8032786885246	20.2462443728984	101.833747848842	22.2425444361396	0.218420169207124
POGZ	0.412774014649991	0.605220331029861	24	23.1764838617095	3.58071559133362	1	1	20	6	3.51920108113134	0.960673722087716	1	28	23.081014114754	31.69241088826	0.932968241930433	1	24	23.4710965265598	25.5428968382066	3.57087418276949	0.139799107571395
TUFT1	0.480663076338429	0.658599986555606	24	19.4117037675007	3.05228808304059	0.548683931808932	1	28	20	3.72375255607833	0.863017191882133	1	28	17.8800025954548	23.2307422016223	0.813814834401022	1	26.6666666666667	19.2063388669304	17.0937817802103	5.04632692985463	0.295214189273016
SNX27	0.87694836510861	0.922644594096486	23.9041916167665	8.21210915771658	0.682966044474449	1	1	28	10	2.78621879029065	0.999997852542206	1	20	16.9228806229717	24.4196370050609	0.999657936623784	1	23.9680638722555	8.49778633044407	23.1888133596884	0.717558542211524	0.0309441682539449
MRPL9	0.774750884411698	0.85703025425781	24	1.09245499227283	2.12198002652946	1	1	28	0	6.87750347466321	0.963455577377666	1	20	1.09018371014827	39.882711870607	0.996647074513585	1	24	0.8015936848013	34.4915756401554	2.11934933721799	0.0614454195809666
THEM4	0.273468189356957	0.488832051712208	21.0105263157895	18.4136697293857	1.43503335492905	1	1	28	20	1.82927185385357	0.934389558205818	1	23.257328990228	20.3228610931518	6.7415671038022	0.842026291007011	1	24.0892851020058	19.8427821748979	5.54280522118183	0.980800066560819	0.176950123163753
S100A10	0.153327051354097	0.380002448896505	22.4269662921348	20.9211808523868	27.2190040975592	0.0290926434676435	0.685514879481689	20	2	19.229412980965	0.486232350161281	1	20	3.6655985312835	132.397121649636	0.0562697991254343	0.422176324773097	20.8089887640449	1.56963626702547	130.804367497646	30.0260179613196	0.229549047449505
S100A11	0.0157185721453339	0.225934701692858	27.5310344827586	9.96948142696512	49.1679847148414	0.759272267084767	1	28	8	65.5409954586463	0.736471788223966	1	27.7821011673152	5.90202395013469	451.890727366031	0.148899198407429	0.687217912427675	27.7710452166913	7.96242140141625	357.352978837346	45.7914891032736	0.128140779047812
S100A9	0.750295331270988	0.840587438943795	24	23.6580016845099	2.9553955158852	1	1	28	22	5.23909653355596	0.999955860550928	1	25.0526315789474	22.9473008769695	34.9849342965097	0.996807757241517	1	25.6842105263158	23.0456717795594	25.3525513235382	2.99732524576011	0.118225783571426
S100A8	0.107256441324247	0.33331539163044	27.156462585034	20.3707670888103	2.28762465147387	0.759272267084767	1	28	20	2.54751880530012	0.414762101907276	1	27.148288973384	20.0687994527392	6.05444828986694	0.342064702936539	1	27.4349171861393	20.1524996165661	4.54085879655957	2.55178140152499	0.561960086373611
S100A6	0.0849739042631191	0.306831822135456	23.0751445086705	21.4309514601393	550.729698712373	1	1	20	2	709.739577972898	0.665838438476921	1	21.186943620178	19.6360951266021	3251.69955673927	0.452441817481802	1	21.4206960429495	21.0442594460493	3010.55829699746	536.079518914305	0.178066480044235
S100A4	0.431128303451275	0.620716453117602	22.9425287356322	6.25736237273592	165.307179749151	1	1	28	8	369.213271013295	0.953368630414415	1	21.8348623853211	8.05719394080622	1533.81095911178	0.938925360175285	1	24.2591303736511	7.49141971455316	1193.09221407857	99.6580731131026	0.0835292292893462
S100A3	0.552335300160797	0.709703134396241	27.9160839160839	22.5353978840144	1.0579089621034	1	1	24	6	1.27879041953071	0.998857533041177	1	25.5913978494624	6.54382453939078e-05	12.1523985250758	0.977400834767025	1	25.8358272551821	0.194583941137775	8.64400757879763	0.802472463885946	0.0928356964718868
S100A2	0.739154289727512	0.834916187406897	27.156462585034	18.5715547248937	0.824098451502854	1	1	28	18	1.70881899107239	0.995763289963231	1	20	19.9519894842553	7.02973370715596	0.996180008586492	1	25.0521541950113	18.7256652593335	6.03021456345675	0.776463518718168	0.128762170988667
S100A16	0.418107418928458	0.609246230861454	22.9425287356322	3.37600905681629	14.0205203219597	1	1	28	6	49.2133718941176	0.878882928520892	1	26.542750929368	1.3468073118931	165.475520538543	0.919492387892018	1	25.8284265550001	3.5604671106526	175.382782348831	13.5618825776864	0.077327331657404
S100A13	0.0287681694934869	0.244648114542755	23.7619047619048	8.73201851386797	131.33245401956	0.0481594158156658	0.703779829529331	28	8	51.8360663980277	0.289120263756633	1	23.8795986622074	8.1026350198706	652.878521156013	0.0157900188738455	0.225388549250011	25.2138344747041	8.34399317873402	511.340454539515	132.050452614165	0.258243703274138
CHTOP	0.827591919195799	0.891078422586162	24	2.675285234813	2.36345311325319	1	1	28	6	10.4127600949914	0.988873897717943	1	28	24.7976755718022	45.6467413799841	0.998844569936343	1	26.6666666666667	2.14198743441005	46.0861323375844	3.11556924353151	0.0676031831161211
SNAPIN	0.787022009447116	0.865899772258843	24	20.7728874943813	6.74758995049183	1	1	28	18	14.6277757099454	0.966621119747999	1	28	13.0350023431975	89.9023972395125	0.997220144302969	1	26.6666666666667	17.3737465961123	75.0474570648981	14.565833113977	0.194088296707789
ILF2	0.144238358173375	0.371187767385364	22.4269662921348	22.3535850586924	7.4370047220692	0.269101639101639	1	20	4	6.04576768959783	0.418815584280065	1	20	18.9754485731304	48.9403837058695	0.22114180726666	0.843481610801501	20.8089887640449	0.879722397074858	44.4477437629822	9.03711759823469	0.203320052563864
INTS3	0.14082777940268	0.368169040998459	27.156462585034	7.64171811475212	1.64393577753372	0.548683931808932	1	28	8	2.61880385607759	0.600822376482931	1	26.9433962264151	6.6775241834968	2.91929749201736	0.407711988623328	1	27.3666196038164	7.43469156466298	2.33730124223989	1.77181749737923	0.758061248314425
SLC27A3	0.00575342325789019	0.218295214469619	22.1777777777778	9.86083911764443	7.14054582714247	0.0481594158156658	0.703779829529331	24	10	5.91502965307228	0.227530492800798	1	22.3824451410658	8.5549957156965	29.1384222968712	0.00362141860499665	0.119708719684191	22.8534076396145	9.47315334677753	25.1492408874834	7.03734163421739	0.279823222724779
GATAD2B	0.00964425539361702	0.21969150578485	27.9160839160839	13.2049572907552	7.06887366616532	0.120192382848633	0.854943103339596	28	14	4.90136249223586	0.26629945551195	1	28	12.4575885770957	44.6849532488911	0.0128882757846919	0.208492784949766	27.972027972028	13.220912293787	37.9445844292547	7.67487518212632	0.202265364018827
DENND4B	0.664477487919698	0.786530062452599	27.7222222222222	21.6422517258558	1.36298677080918	1	1	20	16	2.41321514223949	0.999927163606013	1	28	16.0073047992546	13.1991479744489	0.991591930565137	1	25.2407407407407	18.2588725394878	11.669643984457	0.833337776632588	0.071410728360053
CRTC2	0.0726463854142125	0.292334271685306	20.0603015075377	1.71157701856499	2.39426802014939	0.151152767949643	0.981377637693137	28	20	1.80487316985659	0.477578463520461	1	24.5360824742268	23.1811104205892	5.4402870341331	0.105067883809698	0.574841088575566	24.1987946605882	22.38314200164	2.71983638781125	2.04052315976539	0.750237466087979
SLC39A1	0.0321354542029795	0.245075820432853	24.641975308642	22.2293975635752	9.36314094792842	0.0481594158156658	0.703779829529331	28	22	1.57385723332625	0.32274962624403	1	25.5913978494624	20.2327542663077	136.703655807901	0.0187292994698534	0.245646259077791	26.0777910527015	21.5243243181784	131.397386828388	9.94191051122766	0.0756629241357161
JTB	0.351661073846953	0.557870910331603	26.972972972973	21.4521839509849	15.0485761132437	0.759272267084767	1	24	2	17.9770387673885	0.968876689639525	1	27.148288973384	23.3326114496174	181.794262055073	0.844950912702702	1	26.0404206487857	23.5324278764155	172.43906787346	13.6001348959784	0.0788692206684774
RAB13	0.00688779102784509	0.219055642978056	24.7950310559006	8.39891902346407	76.0943529083554	0.00511161292411292	0.540847967470564	28	6	40.7689655785141	0.147748653484355	1	25.2296819787986	7.1182831533612	327.11034778504	0.00045349171621567	0.0412328116639055	26.0082376782331	7.24292018996783	239.571896529425	83.2242149257266	0.347387219166187
RPS27	0.883131948464245	0.926404572059156	24	21.7069996056507	15.286441831433	1	1	28	24	29.6860491084074	0.99940941767645	1	22.3824451410658	19.0842712766055	574.973226116264	0.999704408139268	1	24.7941483803553	21.604543325717	478.059573906622	9.36037115783927	0.0195799261613943
TPM3	0.164891544919891	0.389351712525864	24	7.91598324510225	37.5877915685671	0.120192382848633	0.854943103339596	28	6	93.6815933753078	0.255135902146044	1	28	4.7421858705019	210.868614344021	0.102462853997868	0.56869472851235	26.6666666666667	6.31416664382405	192.095710240232	49.0387301078595	0.255282796510825
C1orf43	0.0779209343702678	0.300003301651731	21.3475935828877	20.4948479466505	55.6135379830443	0.269101639101639	1	24	22	36.3938883692808	0.56870992805232	1	22.3824451410658	19.8862291177981	167.696142075948	0.181709910230631	0.762599485956469	22.5766795746512	20.808671331367	141.269335234304	53.3875063837276	0.377912915744816
UBAP2L	0.651477256229579	0.776522500817839	24	14.5085483565907	3.9705954948147	1	1	28	14	4.12126698845526	0.976980100632392	1	20	15.974078317671	70.7810748623383	0.989003985964377	1	24	15.0916986870505	61.3621146542062	4.16895137427765	0.0679401516354339
HAX1	0.663077255053882	0.785583776336447	24	7.38591724766682	5.38508434450373	1	1	20	16	8.2609338275768	0.944585665090768	1	27.3563218390805	1.0942483243603	83.6622132130122	0.98793117941452	1	23.7854406130268	0.934557009901937	78.3079646623761	1.22272325023356	0.0156142897533516
ATP8B2	0.00168142704244689	0.173484115269087	22.1777777777778	21.1358025073756	11.6735013602793	0.0481594158156658	0.703779829529331	20	2	10.2701822930935	0.250522333272156	1	21.3134328358209	19.9231065251648	47.147237013134	0.00142381550811832	0.0740943440248886	21.1637368711996	21.0361987914454	41.9614290512377	11.3524370264174	0.270544575890284
IL6R	0.325343787912863	0.53658318977715	22.3016759776536	10.5967091997085	4.70532680972543	1	1	20	12	7.39851123973174	0.944573736584038	1	20	12.0108990607329	33.3616573727405	0.88381770377372	1	20.7672253258845	11.6207630754232	26.2872856066601	5.14581883825029	0.195753145275165
UBE2Q1	0.9839222287202	0.990181208932217	24	13.4688107112697	0.583536252685763	1	1	20	12	4.66337479070231	0.999834453933147	1	28	19.9999324559169	86.7743440053161	0.999999277262801	1	24	14.9797177854562	75.2954916448166	0.580895355979221	0.00771487566240243
ADAR	0.0171875821164689	0.229211575799006	27.7222222222222	19.7084353287254	14.0206921237604	0.0290926434676435	0.685514879481689	28	20	13.3143028956143	0.132455239266379	1	26.9433962264151	20.0691963446163	93.6860805756428	0.00376972974693068	0.120777800196539	27.5552061495458	19.9318591694065	81.4209325902403	15.8885855771226	0.195141287033442
PMVK	0.0611036326011501	0.278339165272149	20.3673469387755	8.99850394212801	6.35804855440186	0.548683931808932	1	24	8	4.74603334028356	0.59567210797959	1	21.7021276595745	9.4794982177313	50.7261586150747	0.251056557663614	0.902374049041639	22.02315819945	8.91014213479526	49.766636039306	5.85570831274156	0.117663333887319
PBXIP1	0.0105962452177074	0.221337661775831	20.1616161616162	12.0008658106085	12.6063722675714	1	1	20	12	14.325364329366	0.531110897506401	1	20	12.2358656893586	79.2433781440633	0.110284519199061	0.588845598893186	20.0538720538721	12.0792726908436	62.8699700963175	12.7186614685806	0.202301058026519
PYGO2	0.62350211710601	0.759180683952712	24	16.8209319094737	3.06012723419578	1	1	28	18	9.64533223812644	0.473633240602731	1	28	16.5042732723919	57.205232572852	0.875181647445143	1	26.6666666666667	17.1828516480732	50.2114599859241	5.56235913727225	0.110778677593353
SHC1	0.134851251081082	0.362050969405943	24	11.6748614605998	3.31052668137216	0.548683931808932	1	28	8	3.08277754480031	0.823229322408409	1	26.9433962264151	7.3068050832908	19.0460418872735	0.469850399555619	1	26.314465408805	9.01888343783373	12.5017698039457	3.40548115546331	0.272399924880116
CKS1B	0.0435673563037516	0.259283498521624	25.1069182389937	20.792731990473	11.951694162358	0.0169666213416213	0.650525091439726	28	20	5.61546876950138	0.158398300488572	1	28	19.5752157763571	41.3279265098673	0.00597461784071618	0.14617558984715	27.0356394129979	20.1767827290142	33.7771136079424	14.4155418481484	0.426784301804837
FLAD1	0.0196559554084197	0.235352280759767	23.2093023255814	6.63763840057221	6.30125491198368	0.182113153050653	0.981377637693137	24	6	3.86994020433545	0.366281156970797	1	22.3824451410658	7.9032836398233	22.7479830904384	0.0388895296126445	0.351580079372024	23.1972491555491	6.87055138973074	16.9118808205259	6.68317755821219	0.395176481500557
ADAM15	0.111904660859907	0.33789067568254	22.5536723163842	10.2674217497285	17.1628812987993	1	1	28	14	10.2870769646937	0.670580323233083	1	22.5236593059937	9.3953873627383	82.4661803188252	0.521013415815365	1	24.3591105407926	11.1426831920252	64.3354693664954	13.1966503286432	0.205122469123008
EFNA4	0.0329793219865416	0.246278364649782	22.1777777777778	19.2806150942607	1.27487804420359	0.388468903781404	1	20	0	1.00071309358305	0.589012968448005	1	21.570996978852	19.6966073296555	4.1985497919157	0.134522588428471	0.6524496249905	21.2495915855433	19.6999389457551	2.46558416215515	1.18169978922107	0.479277814709903
SLC50A1	0.108627089603275	0.334826099078562	26.972972972973	8.41970990796191	4.72867442266501	0.269101639101639	1	28	6	4.79542609449525	0.559184160275877	1	28	7.837262727189	23.3315518240414	0.221901698726344	0.84608672653662	27.6576576576577	7.4387432833261	19.6448775625408	5.06105922799261	0.257627425362179
DPM3	0.649277399544393	0.775135846674159	24	23.165578141327	7.26018774395213	1	1	28	0	15.9354855837149	0.999314845518978	1	28	19.0478451708203	92.8546171054429	0.990211642503452	1	26.6666666666667	24.0095663108235	86.9923012776832	7.29576949869172	0.0838668409909436
KRTCAP2	0.256976225300086	0.474213172381713	20.2639593908629	8.35726265879663	9.45777953342895	1	1	28	6	22.9780728933439	0.910736009587639	1	25.0526315789474	1.87202184391004	186.380923435832	0.820728251325766	1	24.4388636566034	5.59043020753144	157.877415226361	7.87119576453993	0.0498563759309992
MUC1	0.224858830515811	0.445026361689925	20.2639593908629	11.5689527405792	6.88481346618515	1	1	20	12	5.55763747258384	0.892961191621346	1	20	8.5101309641672	40.2163457421933	0.78193755048821	1	20.087986463621	10.7301764186577	25.405617773958	6.48471491263824	0.255247283114106
THBS3	0.139226886428831	0.366256910892387	25.1069182389937	12.6326857003041	4.5004659010799	1	1	24	12	3.41617812992183	0.760875738581217	1	25.2296819787986	12.3041888397953	24.0335432842938	0.610690779504421	1	24.7788667392641	12.3138253705773	20.9097772394384	4.45346974304899	0.212985040062943
GBA	0.922404331668315	0.950921610050416	24	5.42367891872297	0.466610217559623	1	1	20	0	0.957072296335397	0.999999779036725	1	28	20.4792964403165	7.49578311534791	0.999917325250211	1	24	23.9832162728721	5.54227112203986	0.0683784755738324	0.0123376273134515
FAM189B	0.716257230424348	0.821694595870468	27.9160839160839	12.5092600659464	2.67226856951837	1	1	28	8	4.46552767128953	0.999942485318209	1	28	12.179970489698	42.0076954324163	0.99516483735992	1	27.972027972028	10.9532259943073	40.7748340816363	2.57604258588174	0.0631772671526802
SCAMP3	0.172446429042427	0.395599011742482	21.3475935828877	4.34722422064926	8.00326713029501	1	1	28	0	8.83314028831191	0.825829351565912	1	21.570996978852	6.75440830680987e-05	50.5834102541617	0.690467909385351	1	23.6395301872466	1.49220426478764	43.9162113954323	7.03063939307742	0.160092120191604
CLK2	0.648938863540833	0.774839762847583	22.8114285714286	18.9923989905678	1.14793245847867	1	1	20	16	1.76477769284277	0.999410938936901	1	23.1067961165049	6.75440830680987e-05	10.8453291915747	0.990185798839302	1	21.9727415626445	19.212171790445	8.92989939738898	1.15828747252851	0.1297089049925
FDPS	0.139436207191516	0.366457134926067	20.0603015075377	0.444105730449531	2.40664122858721	1	1	24	18	1.78687797689943	0.95627513185268	1	23.1067961165049	19.8112146998489	12.6597365649285	0.672654950264588	1	22.3890325413475	19.5605513398116	7.59390085408005	1.93529589728269	0.25484871800017
RUSC1	0.728051501736828	0.827803133406908	24.7950310559006	8.63952647764368	1.71629528561386	1	1	28	8	3.36746489487734	0.9941357087851	1	26.1538461538462	5.95958163446378	40.8976572791686	0.995573127029747	1	26.3162924032489	7.56064940486046	37.4716002594724	1.81334000737892	0.048392382359505
ASH1L	0.841007454896187	0.900763678574814	24	5.46518442237913	2.90953175198242	1	1	20	12	2.77961028632657	0.999999997905615	1	20	15.4341717657111	73.909774474349	0.999239676502299	1	21.3333333333333	13.4990681048762	62.1660080155471	1.47658648026046	0.0237523129986274
MSTO1	0.781036945301975	0.861534897704279	22.1777777777778	18.3213773224337	1.01544001973905	1	1	28	6	2.05500285256128	0.981097330656165	1	28	7.1019533401176	8.66625134274016	0.997421146110011	1	26.0592592592593	4.25178097595439	8.05877353731281	0.639327455405973	0.0793330960903458
YY1AP1	0.041044545676459	0.255235695022682	27.7222222222222	21.1500888574194	11.8124255687405	0.182113153050653	0.981377637693137	28	20	6.68927637529604	0.409410590400904	1	27.3563218390805	20.2961411045866	62.4503805255104	0.0720596315608553	0.479410027627359	27.6928480204342	20.4849387912515	50.9856224616431	12.7280426150672	0.249639839636019
DAP3	0.123775074694927	0.349594692490497	20.6839378238342	0.275175971838242	10.3975383492301	0.388468903781404	1	20	2	8.40007656875849	0.679616522838582	1	20	19.5140446902383	53.485854444247	0.335695463113419	1	20.2279792746114	0.591526379349545	48.1752352704284	10.4042121398767	0.215965985043422
GON4L	0.118458509579644	0.344961099513877	21.5783783783784	11.884269848414	11.014826199582	0.0481594158156658	0.703779829529331	24	10	12.6420536844606	0.714932113845748	1	22.8115015974441	9.1656900493223	44.7813663321424	0.0882529599696181	0.528365381667942	22.7966266586075	10.3716283209006	33.5038506881471	10.8550841913891	0.323995122006361
SYT11	0.883359725920708	0.926493424493721	24	14.6877230894892	1.58820207741284	1	1	28	18	8.23053426946109	0.881951622372529	1	28	20.0363925241912	43.3828360828117	0.997847233266555	1	26.6666666666667	17.5083081572427	40.3677627700267	3.06137584289779	0.0758371441176542
RIT1	0.627348655178914	0.760686569446644	21.5783783783784	8.81059779226521	1.31937251179011	1	1	28	10	3.20748863352128	0.999571219950686	1	21.3134328358209	8.86187917907232	30.7252685132583	0.988012665854073	1	23.6306037380664	9.30630137747527	28.3822249736795	0.70167846779177	0.0247224616266863
KIAA0907	0.0206174393190766	0.23600743687043	24	22.7318356310632	2.92421404307536	0.0772071042383542	0.781588753485603	20	4	3.61339669474657	0.286961858460258	1	20.9384164222874	1.8734233938067	10.2268319030452	0.0174809898170201	0.237482483884554	21.6461388074291	1.73594937354096	6.77117771866637	3.09696718130018	0.457374966361117
ARHGEF2	0.165608239588405	0.389809083079491	27.9160839160839	15.2510848064401	18.2760327483692	0.759272267084767	1	28	18	11.307391725406	0.579350714395562	1	26.1538461538462	17.1435848638806	83.9847336581357	0.513577184164495	1	27.3566433566434	16.8358162591746	74.6084685331081	21.3025375486365	0.285524391097552
SSR2	0.120876809793217	0.34756064749947	22.9425287356322	21.7986288997421	18.320767020675	0.759272267084767	1	24	22	9.92790292348059	0.861966813331287	1	22.8115015974441	19.6107225426752	178.328368203511	0.534378955917769	1	23.2513434443588	21.1340269452809	177.035732468177	18.7325610247754	0.105812316889997
UBQLN4	0.113726434794795	0.339676012574454	24	18.5993629789002	1.8499380782451	1	1	20	0	1.98610408942597	0.998792601994633	1	28	15.9121427831502	8.17316671153478	0.629379653915563	1	24	18.6650911930388	4.58253256496575	2.04401977371479	0.446045880686516
LAMTOR2	0.595738262445089	0.74048388568234	24	6.42533108417533	7.15563467732993	1	1	28	6	17.4683275882023	0.992292638338576	1	24.7058823529412	14.910921047186	94.247027816307	0.983589260017498	1	25.5686274509804	8.28558740444114	93.9571854832329	5.9582589590008	0.0634146172893193
MEX3A	0.140957376615231	0.368169040998459	23.6213017751479	9.22986014279629	1.89056688726349	0.653978099446849	1	24	10	1.2918759294282	0.911283462947692	1	21.0619469026549	15.6091870580053	5.73680397749842	0.549757211861196	1	22.8944162259343	11.1568560024101	3.83372271029582	1.70267709936938	0.444131521248702
LMNA	0.203533119061407	0.42603736772907	25.7548387096774	18.7751536610595	141.810537346016	1	1	20	2	178.655953902405	0.991737943604452	1	28	13.910393867523	1208.41543636326	0.783300880461152	1	24.5849462365591	15.703134984059	1013.15780213005	73.3522926850883	0.072399672124987
SLC25A44	0.222982173259549	0.443385586293473	26.0915032679739	14.2221728703003	4.82681383069938	0.548683931808932	1	28	14	3.69649208914789	0.743159884913648	1	25.7761732851986	19.0922647943487	46.2353950430649	0.570299260035081	1	26.6225588510575	15.7025003739431	42.3514780069174	5.10705294488876	0.12058736047074
PMF1	0.564235040311052	0.718616016618381	21.0105263157895	8.59567920368553	1.72154010551105	1	1	24	2	1.74402002119848	0.914741852013762	1	28	27.3434018637991	16.3336597701208	0.970385866673004	1	24.3368421052632	2.7984720764927	13.1385805481018	1.76846471135788	0.134600895803267
SMG5	0.198604676549663	0.421900745319014	24	20.4779480522971	4.44707869699352	1	1	20	0	4.1602926252275	0.781555989466884	1	24.3686006825939	19.3777172124234	32.2160595117661	0.713723223483253	1	22.7895335608646	20.0678072246841	30.3889805737078	4.48217313259761	0.147493369240413
TMEM79	0.0757610249685703	0.297023185023804	21.0105263157895	11.5275487234794	4.87668949158452	1	1	20	12	4.56227298799857	0.626769655011625	1	22.6666666666667	9.0931126210331	19.6310445565325	0.412666399171658	1	21.2257309941521	11.0134813239502	13.9799635054969	4.83265243159938	0.345684195076704
C1orf85	0.448594041856443	0.634571132097737	20.7916666666667	6.77478376875022	11.604801839452	0.548683931808932	1	28	18	16.4668661942153	0.638919555317304	1	28	19.4119684759156	114.626024817638	0.717239358873111	1	25.5972222222222	14.9406677207959	103.631218513274	2.79691973971744	0.0269891619518032
CCT3	0.148702878751751	0.375648870014754	23.4823529411765	20.6724972353654	10.6307202479665	0.548683931808932	1	24	20	4.41392548231933	0.852106207593399	1	22.9581993569132	17.7411452680796	115.402248385361	0.501969406751429	1	23.4801840993632	19.4627179628863	111.03638312678	10.9546209011229	0.0986579406915209
MEF2D	0.109163765917521	0.335447662707736	24	21.8413864555832	11.7656291797509	1	1	20	2	11.7209253160712	0.663605031003706	1	23.257328990228	19.8926363786765	56.4328753097104	0.512178152790557	1	22.4191096634093	21.298601808781	47.9066893343593	11.5607495582667	0.241318064739973
IQGAP3	0.0348352597045885	0.247680553782568	26.972972972973	12.9084815501073	2.74355157974423	1	1	28	12	2.84306332303102	0.702383430255639	1	25.2296819787986	12.437071635678	6.66554223220274	0.283677125444396	0.95456113963331	26.7342183172572	12.4789414910971	2.64332184273349	2.82359266487556	1.0681985898303
APOA1BP	0.248506098120535	0.467120035653792	22.4269662921348	6.98864574919254	9.96452921943249	1	1	28	6	8.94112412912826	0.872409783049011	1	23.4098360655738	8.3941252897948	82.8766439536619	0.801587559667237	1	24.6122674525695	7.27106957043917	75.8548986537781	8.60872480348039	0.113489371896374
GPATCH4	0.252350936531136	0.470367793080823	24	8.51884311841512	17.267128433696	1	1	28	4	22.9846688526084	0.768146539745938	1	25.4092526690391	6.6287550102009	99.896935164844	0.772786623894716	1	25.803084223013	6.54261567634624	82.5413987133108	18.6050595532122	0.225402765681651
NES	0.979786605409345	0.988137824757074	24	7.35663899118427	0.293586619280751	1	1	28	6	1.87184115227857	0.991711738937043	1	28	7.9385831474773	8.16565400976709	0.999996126512209	1	26.6666666666667	7.15534880726349	6.68627658301773	1.04579892882831	0.156409761971933
CRABP2	0.0500026846729471	0.267751602015139	22.3016759776536	21.833113042889	6.42842250324682	0.388468903781404	1	0	NaN	0	0.491209305454686	1	24.3686006825939	19.8209919445079	8.54221481374193	0.157178378752194	0.706352647657644	23.3351383301237	20.9126269722378	10.6642664221371	6.50010428233487	0.609521932876868
ISG20L2	0.00837097503690942	0.21969150578485	22.8114285714286	9.91817049667235	38.5053996559197	0.0772071042383542	0.781588753485603	24	10	31.2818052788725	0.20544873262132	1	22.8115015974441	9.3660146876199	132.762491460451	0.00660862319826327	0.152775818642204	23.2076433896242	9.76289780865221	94.7637829870496	39.0883417411737	0.412481862891813
RRNAD1	0.881084622569725	0.924874099662048	24	22.7598967846195	0.805322425761497	1	1	20	6	2.71592440658809	0.997483061786593	1	20	3.1012737236511	8.11842423221477	0.999674219026312	1	21.3333333333333	2.99608968858187	6.66334984872413	1.30688110989682	0.196129745483356
MRPL24	0.21461358854246	0.437015142071275	23.7619047619048	7.80780091669434	10.603387778542	0.182113153050653	0.981377637693137	28	6	8.71680401368019	0.664159802551334	1	25.5913978494624	4.9459009860286	101.567013242376	0.293771354962969	0.973986137394549	25.7844342037891	6.30280713798843	98.5652291695901	10.9626965988551	0.111222757672412
HDGF	0.137619661842403	0.3644539591211	23.2093023255814	22.2295341665987	22.3312004452218	0.269101639101639	1	24	0	27.9615232965795	0.898896756525624	1	22.9581993569132	21.6132767094023	293.556532984656	0.339255060709482	1	23.3891672274982	22.6022006735405	280.458455049726	22.2947050718565	0.0794937883684183
PRCC	0.394804143734213	0.592529295915341	20.3673469387755	6.18260753031569	4.14558223458956	1	1	28	18	9.03120316370032	0.972428657922345	1	28	23.5879607840583	23.9248939357837	0.927378551683717	1	25.4557823129252	16.8995151712262	18.8139695325173	0.342332968725154	0.0181956799777676
PEAR1	0.14882243492404	0.37577835564574	21.3475935828877	19.0285585032785	6.08555908853583	0.759272267084767	1	20	2	1.07793435429898	0.619911386282339	1	20	1.9633492002596	23.5689087262785	0.503826012288921	1	20.4491978609626	0.714192580880073	17.5902483554661	5.79554829744268	0.329475069386485
ARHGEF11	0.0150734641627098	0.225934701692858	21.695652173913	10.6152123690936	12.7579614342654	0.269101639101639	1	20	12	12.483557692307	0.304941464825659	1	21.186943620178	10.9519904185705	40.9243091034387	0.0372408665948187	0.343502511323877	20.960865264697	11.2145974925792	27.6160000098478	12.6928625237753	0.459619876855774
ETV3	0.0339740366811414	0.246493494889	20.1616161616162	16.735655592207	2.03434634621438	1	1	24	18	1.61485667117637	0.663380653280353	1	22.8115015974441	15.7283672092859	8.32467988349017	0.270099673790124	0.932301383433664	22.3243725863534	16.8839269199269	5.27605764078747	1.89121002575497	0.358451357910619
KIRREL	0.048993719767269	0.265787672093243	20.0603015075377	13.4546391817464	5.79659861192956	0.388468903781404	1	20	14	4.2463367827044	0.478708087241471	1	20	12.1425691418025	29.9579017132173	0.152474332883978	0.695040413858862	20.0201005025126	13.2021098271901	25.7139286696056	5.78968118508953	0.225157394635424
IFI16	0.139800015707233	0.36688752035354	22.3016759776536	13.4599225312018	9.16704520839663	1	1	28	18	17.6837191343877	0.861016686204247	1	24.7058823529412	10.2663252351954	104.988366817736	0.644993463036412	1	25.0025194435316	13.9680672150416	96.1071970245205	8.08102671317798	0.0840834709924608
CADM3	0.279012164990438	0.492816992544908	24.7950310559006	14.6216546493388	2.53413006797387	1	1	20	14	4.14426313477778	0.81101859687383	1	25.9636363636364	15.8514075196026	17.5309357871591	0.812361787408766	1	23.586222473179	14.9290065724032	10.3536797031751	2.52904658071451	0.24426548369455
DUSP23	0.92858103826972	0.95523097551837	24	8.40905596676215	1.17776226339177	1	1	28	18	13.3442128133849	0.999819263668245	1	26.542750929368	21.4571957744382	84.3457703370143	0.99993539188878	1	26.180916976456	16.4888697772315	70.5518828233828	1.57711396901332	0.0223539600347934
C1orf204	0.938556531118879	0.960605178610381	24	10.5368814602629	0.341517339014026	1	1	28	16	2.30729568973979	0.999902226834936	1	20	16.8723983619492	4.47704032678577	0.999959288148592	1	24	14.3338782092702	3.28095882306261	0.211220001772816	0.0643775229021779
TAGLN2	0.797712164766798	0.872380319234758	20.3673469387755	11.3810686165354	22.5845101916414	1	1	24	6	37.1344947934964	0.998804201882461	1	25.2296819787986	1.4498664072211	470.656415726549	0.998349874349712	1	23.1990096391914	5.78870239045439	414.903923856641	14.3004078775459	0.034466793528053
LINC01133	0.0290826621868256	0.244648114542755	26.7919463087248	11.2060325190811	15.8513853076912	0.388468903781404	1	28	10	20.5536699005977	0.595902920155517	1	26.1538461538462	9.83020344432239	88.0850905907629	0.124581899315708	0.628898979586493	26.981930820857	10.3531496242256	68.0962345520113	15.6349251940639	0.22960043674841
PIGM	0.0409385628671359	0.255235695022682	24	6.77382209562085	14.9863492792232	0.0481594158156658	0.703779829529331	28	6	8.78877382669369	0.180319879348698	1	27.148288973384	4.8280160761918	79.591484031936	0.014390939932594	0.214424842927077	26.382762991128	5.92549666897502	59.0617799956665	17.5432013750639	0.297031369124857
IGSF8	0.0123799787996659	0.223584183373303	27.156462585034	18.1105508860914	4.68550353113733	0.0290926434676435	0.685514879481689	28	20	2.16141579674459	0.112040065073014	1	28	18.1375459691882	15.2223955869282	0.00251412541397689	0.101798722114044	27.718820861678	18.7448325684386	12.0632861825952	5.42236366730773	0.449493080511599
PEA15	0.0920572915812921	0.315379338904277	24.7950310559006	7.94491207782406	76.2304658598234	0.548683931808932	1	28	6	72.0655443359053	0.471956620969758	1	25.5913978494624	6.1916727461874	643.29238144739	0.279316967301649	0.948350480773633	26.128809635121	6.75609814411907	612.475302440282	80.9913380365634	0.13223608807387
DCAF8	0.152094506711789	0.378824796708132	21.3475935828877	11.512092319609	11.8432401635094	1	1	28	14	13.3900752980806	0.909934603193377	1	20.695652173913	11.9554022408412	131.133028178042	0.682729508488286	1	23.3477485856002	12.5840825678673	119.393817206002	9.22003731141998	0.0772237417915178
PEX19	0.00154350182058061	0.170212715654096	22.4269662921348	22.3685116677386	9.30128591076171	0.0095169702982203	0.58834124248099	24	22	8.108530252634	0.126020155066271	1	23.4098360655738	0.0303723264665017	40.2134526727681	0.000187552305153216	0.0245693519750713	23.2789341192362	22.6286665183139	34.3336220359664	9.10232388921174	0.2651140004884
COPA	0.242387465567	0.461378943279583	24	7.39699806759406	12.4586109882313	0.182113153050653	0.981377637693137	28	6	29.557616033073	0.455644426220731	1	28	8.5343988266914	148.375438826328	0.252143366096184	0.903769731382304	26.6666666666667	7.36417751856996	152.401499774818	15.2872036163596	0.100308747872871
NCSTN	0.233684836318289	0.451848170593297	24	20.0148206777304	11.5083815035265	0.548683931808932	1	28	20	6.75342083726792	0.69056519656889	1	27.5675675675676	19.8805390103745	39.3185081822946	0.563383523913789	1	26.5225225225225	20.0422718305584	25.9137011617178	13.1634825054283	0.507973848400885
KLHDC9	0.328612771725479	0.538664522578157	24	8.42433906464291	0.741899091303927	1	1	20	6	0.852862729672961	0.993921514031824	1	28	7.4931758310398	3.7571945255079	0.896566089946713	1	24	7.34729474226896	1.79862994322999	0.790304398019162	0.439392439225119
PFDN2	0.0438990341996262	0.259660592588445	24	19.0602305111464	11.9886058217622	0.182113153050653	0.981377637693137	24	20	11.7260385961584	0.623371111487357	1	22.8115015974441	17.930022711739	76.3387979048966	0.101441633273944	0.566136665097591	23.6038338658147	18.9885619441601	66.4661674956463	13.0092586038856	0.195727527162413
NIT1	0.0131419402260833	0.223584183373303	20.0603015075377	8.33534225526746	2.70353358762086	0.0481594158156658	0.703779829529331	20	10	2.1359611361605	0.380426736389515	1	20	8.541055390763	10.2311985505336	0.0106036951525531	0.191597802066822	20.0201005025126	8.95481777530789	9.11361812700724	2.69963063180162	0.296219415185013
DEDD	0.324720656381684	0.535800074704815	21.9340659340659	18.3736641439583	3.64644285806029	1	1	20	2	4.57470984139572	0.945751457425828	1	20	19.433836541838	40.4224030242162	0.883674116886322	1	20.6446886446886	20.0263464251221	36.4272731824944	3.39778974054686	0.0932759837258341
UFC1	0.104963481375139	0.331087695063787	23.4823529411765	7.82750617171216	37.7359364337009	1	1	24	10	23.4158872083956	0.62170639706201	1	23.1067961165049	7.9920591068293	260.789850840617	0.48644288608141	1	23.5297163525605	8.59019072060223	219.863819256728	38.1184735971031	0.173373107617099
USP21	0.451835853202702	0.636701463521902	21.2340425531915	19.3369462246876	1.20273848359222	1	1	20	0	0.87658374650961	0.935730596699351	1	20	2.21799383804594	6.68077991517343	0.943431532023496	1	20.4113475177305	0.13595346356466	4.90150560727171	1.36834527086696	0.27916835774643
PPOX	0.460051028802642	0.643248028130917	22.3016759776536	2.51025208674213	1.93656402205903	1	1	28	0	2.45015016166017	0.993072048783175	1	23.1067961165049	22.3405411761653	9.52000219238084	0.954938644835422	1	24.4694906980528	0.624400125207917	8.88379520551669	1.81914311433953	0.204770942176815
B4GALT3	0.408443937115404	0.602695454127876	27.3424657534247	23.0627810258879	4.30088038730187	1	1	28	24	6.63640335944183	0.990344251416531	1	28	23.8819401283516	61.6980661307681	0.936300138478102	1	27.7808219178082	23.6465664544411	56.0322299710409	4.39429864111634	0.0784244825413417
ADAMTS4	0.805334682885725	0.876979077622996	24	11.9066069134549	0.496796734743414	1	1	28	6	1.84835014913889	0.975249915273854	1	28	0.873382192252382	6.136757782005	0.998037912422731	1	26.6666666666667	5.94965765141456	3.86810241544729	0.470742332198495	0.121698518198118
NDUFS2	0.046786044010563	0.264478009231288	21.695652173913	8.73654445435212	78.2325014226243	0.548683931808932	1	24	8	76.4673291431061	0.575524069945411	1	23.1067961165049	7.9734451569658	441.232104734234	0.208277959537721	0.817484454707267	22.9341494301393	8.26194251474054	443.13407948597	75.7722245349466	0.170991643483709
TOMM40L	0.788301487801603	0.866448797698461	24	14.9703305313522	1.44024791837189	1	1	20	18	3.76807438630577	0.952834875375484	1	20	18.9964646785008	20.8588697320943	0.996843073085398	1	21.3333333333333	17.9681507731251	17.6839114168046	2.6018247357014	0.147129482520985
SDHC	0.00569494534729986	0.218295214469619	21.3475935828877	0.809681486767851	18.6716185208046	0.120192382848633	0.854943103339596	20	2	18.442773357956	0.190172022940555	1	21.4414414414414	1.3452702984995	56.2746551000705	0.0065043762190492	0.152019245117481	20.929678341443	1.39943349174858	44.0313843138459	18.742013319174	0.425651239706321
DUSP12	0.0105420111888861	0.221337661775831	22.5536723163842	20.4188124240691	4.3384072865649	0.120192382848633	0.854943103339596	24	22	4.52952661139051	0.24381060977843	1	22.5236593059937	19.7899011234884	12.3555810975136	0.0128961054437939	0.208492784949766	23.0257772074593	20.7283662555389	9.39304795958275	4.40523901631785	0.468989303075328
ATF6	0.0171467459620049	0.229211575799006	22.0552486187845	19.587440931309	13.385162020714	0.0095169702982203	0.58834124248099	28	20	7.57630438494799	0.248067385991637	1	22.8115015974441	19.9825585479075	58.2703347588618	0.0025206667790082	0.101798722114044	24.2889167387429	20.1265731928994	49.3537237901301	12.5403574369476	0.254091413451875
OLFML2B	0.0813942169579649	0.303511339683309	21.9340659340659	21.42710864884	3.2177484302334	1	1	28	26	4.1774667895353	0.94060070539747	1	22.6666666666667	21.2222501892822	20.4640573087178	0.526065669259781	1	24.2002442002442	22.9225821348151	14.6857497582029	1.96231937535074	0.133620646385771
UHMK1	0.0564303230776109	0.273112910281471	22.1777777777778	17.3654572388671	7.81748059597985	0.182113153050653	0.981377637693137	24	18	4.44140369659334	0.524966894064047	1	22.2429906542056	15.928613616405	31.7089995891944	0.107135110198872	0.580940190363036	22.8069228106611	17.0986268895431	26.2664944710754	8.13770108792671	0.309812986155726
UAP1	0.136453560927417	0.363391816177468	24	21.4394949677531	4.42026635089992	0.388468903781404	1	24	22	2.76266911708123	0.457707379734718	1	20.9384164222874	19.8328772470764	15.020766805052	0.282258844795543	0.953631049471955	22.9794721407625	21.1192449730811	15.9675792557614	5.09351715067921	0.318991192659424
DDR2	0.0745316574140023	0.29544177168	24	8.78404580646171	59.581624109703	0.759272267084767	1	28	10	45.932328011341	0.607043261100506	1	24.3686006825939	7.8711670624031	366.699165165271	0.345351426074479	1	25.4562002275313	8.87762533281045	276.210047899733	58.5219350918638	0.211874750889251
RGS4	2.69835884092462e-06	0.0148463703427673	21.695652173913	20.1781349883879	5.518653788608	0.00261476948976949	0.464079410732637	24	22	5.36015100854433	0.0352453588274697	1	21.8348623853211	19.9311187124385	16.2601369273542	6.65579513725589e-08	0.00018310092422591	22.5101715197447	20.7058178248014	12.7722705669569	5.41272016061774	0.423786838232268
NUF2	0.205678895668637	0.428619514243902	24	16.026023194625	1.36263210186073	0.759272267084767	1	28	16	2.45586165442256	0.855859555258119	1	28	15.6097776842297	5.40977908342707	0.673297700832634	1	26.6666666666667	15.9561726816606	2.46424715234345	1.86415896989673	0.756482144302754
PBX1	0.592893025732168	0.738365194110092	24	18.6341063362663	8.50118930675207	0.182113153050653	0.981377637693137	28	18	24.0319584301779	0.425428856813838	1	28	23.4466952867624	181.12622377739	0.405393080750094	1	26.6666666666667	20.1029996770878	167.801542650467	12.7074213503943	0.0757288708415752
MGST3	0.0713823322638681	0.291678865292092	24	20.4277281757023	100.988455809616	0.182113153050653	0.981377637693137	28	20	35.1867596324037	0.441401725533308	1	25.4092526690391	19.8133743628155	344.541150371276	0.111758683210521	0.592385621410681	25.803084223013	20.1695873500806	263.520707429605	109.993498907068	0.417399831610768
ALDH9A1	0.330386115698444	0.540352349418857	27.7222222222222	21.1419629626805	6.76684170039427	1	1	24	0	9.03207452609725	0.962451317176198	1	27.148288973384	23.5963170792318	96.8759441528426	0.891030423801835	1	26.2901703985354	23.0406094988121	90.3269346667399	6.23273917454526	0.0690020003174122
TMCO1	0.997741033776209	0.99876892846861	24	6.57900456001459	0.913871878086031	1	1	28	4	42.5511578759587	0.999758172929471	1	28	19.9999568304018	263.600366200593	0.999999997390168	1	26.6666666666667	5.37447122973169	243.262634087744	6.07278001353032	0.0249638833201974
UCK2	0.0606747566225688	0.278135689390199	21.2340425531915	1.02612639380351	5.32804514274303	0.00511161292411292	0.540847967470564	20	4	3.89714438736381	0.238930630336674	1	20	6.39518147515864e-05	22.5980888685669	0.00412982212052926	0.122382699247986	20.4113475177305	1.63931540977399	16.7968959316254	6.01665258143463	0.358200265449427
POGK	0.144067730043734	0.371008963585595	24	20.6297506245165	5.08103021340253	1	1	24	22	5.26015347447295	0.849133272435823	1	26.9433962264151	18.8252172446915	23.0429236325663	0.649358406518583	1	24.9811320754717	20.6841284893903	18.0744503185988	5.77952435988739	0.319762109387094
TADA1	0.963343451816692	0.976476726583537	24	3.10503732555485	0.179645034673838	1	1	28	14	1.69923694283074	0.998830800680279	1	20	3.6046225311532	4.20662094249787	0.999990748524658	1	24	5.7385500188033	3.39822532703534	0.155065312452011	0.0456312626529953
MAEL	0.695279287924832	0.808672791916801	24	20.9752618843122	0.113188175777319	1	1	0	NaN	0	0.95512213648142	1	20	19.2812350117732	0.23664832840448	0.991562438076081	1	22	20.2183409534517	0.139499594160554	0.172284184484938	0.172284184484938
POU2F1	0.597088980434118	0.741244701654006	24	22.5628854216258	1.03680374152171	1	1	28	18	2.01796493621015	0.993257175335164	1	28	23.9732749533728	17.8362216053007	0.983852407494156	1	26.6666666666667	21.8933494045989	15.196646052841	1.17731278195792	0.0774718827999434
CREG1	0.0794666648063943	0.300220908232237	20.0603015075377	0.663825740908717	14.2990258307481	1	1	28	24	14.0660602383596	0.839192274253225	1	21.8348623853211	2.0350287821589	30.9276007011459	0.491732066023663	1	23.2983879642863	23.2638136963792	25.7897183653802	4.15770650355782	0.161215661398578
MPZL1	0.0247417632218717	0.239699274637991	23.7619047619048	20.8453015821214	37.4052611487115	0.120192382848633	0.854943103339596	28	20	25.5819922568891	0.262311611097431	1	23.8795986622074	20.4526924996039	170.401657827574	0.0263357120961757	0.293317991808013	25.2138344747041	20.620126995079	148.629587715285	38.5094883529217	0.259097054260088
MPC2	0.125979974464774	0.352654194609609	20.9005235602094	0.6460211584379	19.7622100303862	1	1	20	2	14.0910063616101	0.730984271150475	1	21.0619469026549	19.6891732342881	72.0468290300201	0.573633752119151	1	20.6541568209548	0.461462188211506	77.2525430729486	19.4019935826377	0.251150225104132
DCAF6	0.773945284246877	0.856531621025107	23.2093023255814	12.1517676815392	4.96055880472548	1	1	24	12	10.7472881176138	0.999731536377279	1	20	7.9999324559169	106.449006660221	0.997676116396678	1	22.4031007751938	10.6451277290026	97.7834115199731	5.20995256255487	0.0532805358451898
GPR161	0.0762971728360502	0.298024316369726	24	10.111599372295	4.10813930994209	0.548683931808932	1	28	8	1.9696938709917	0.465611400447373	1	25.7761732851986	7.0806474632222	29.3859975864065	0.247366258367105	0.895400758905141	25.9253910950662	8.44642528935047	24.6772963983084	4.38216209388229	0.177578695135448
TIPRL	0.198906427012825	0.422297187507067	21.0105263157895	3.9128294636016	7.06534150072915	1	1	20	4	10.5864163860633	0.768463558682975	1	20	7.3332031877192	62.2775640387342	0.709579737893497	1	20.3368421052632	5.04714278874487	60.9722403975452	7.63148326779716	0.125163241797236
SFT2D2	0.498779099843444	0.670809730466543	24	6.15510560946978	2.29249699846872	0.759272267084767	1	20	14	0.431026375272655	0.850788254612292	1	20	11.3849077174068	22.640496294093	0.893769034907272	1	21.3333333333333	11.64739599155	17.0594463136818	2.58286761184472	0.151403953232248
TBX19	0.0928746007901278	0.316406225106677	24	2.38564209288625	3.0668282065549	0.182113153050653	0.981377637693137	28	0	1.83841988306251	0.324117940199073	1	28	24.2191174158557	16.840472651977	0.108319170578732	0.584146440546309	26.6666666666667	26.3829867655026	11.6548182875286	3.59788231762115	0.308703424528816
DPT	0.045645262403995	0.263237625775147	21.4623655913979	1.85329996163382	216.357090448815	1	1	28	20	379.020344131443	0.931321132854352	1	26.542750929368	21.4571815265489	3008.5232978841	0.388736728824792	1	25.3350388402553	21.4990383747883	1545.47379670323	177.491915829177	0.114846279637868
ATP1B1	0.584013777998696	0.731612888558476	24	8.91483561022908	7.68678377994805	1	1	28	4	11.7743027713685	0.918571425036446	1	28	4.7436044752629	142.037424709291	0.974576011591838	1	26.6666666666667	5.92972257520238	124.755004739741	11.6662361009002	0.0935131710766861
NME7	0.476965146842174	0.656265485132872	20.4717948717949	0.373481655329651	1.86590683185332	1	1	28	24	2.39820122786227	0.973599408930228	1	24.2033898305085	23.8100374042884	3.98223771840861	0.957194968009388	1	24.2250615674345	23.1204973965223	4.18296107834919	1.44118976050182	0.344538171287643
BLZF1	0.244858930290006	0.463677107023099	24	5.02455469509547	1.44497917179452	0.388468903781404	1	28	4	1.45047070187526	0.334685114575566	1	28	2.7545776403116	6.91713537963745	0.330727325849528	1	26.6666666666667	4.00118330783221	4.63789482887841	2.1120673806396	0.455393547841697
METTL18	0.168918215619666	0.392975907965921	27.5310344827586	23.8043033536641	1.04313165107057	0.548683931808932	1	20	2	1.19592265184309	0.831343293551057	1	28	23.3708021397547	4.95085861332692	0.527685017769848	1	25.1770114942529	23.2584671900568	3.4175857926263	0.928898902838154	0.271799732092263
SCYL3	0.079025550919652	0.300121620783878	27.5310344827586	22.3423378140303	1.68128256173257	0.548683931808932	1	28	24	1.33549888712153	0.54347196097534	1	28	23.493587938417	3.81208809790775	0.277400320291292	0.945050502936648	27.8436781609195	23.2751309803584	2.9216838481483	1.66751088065834	0.570736249137691
KIFAP3	0.48367678780269	0.660426774163147	27.7222222222222	8.36995967906898	2.30068971829095	1	1	28	8	2.66748888138896	0.993099402241467	1	28	7.8414734352866	30.2500227776032	0.961687042327094	1	27.9074074074074	8.07157766016995	27.3681248446425	2.39930538863521	0.0876678764897147
GORAB	0.082568509480985	0.304110837173697	24.0481927710843	1.6779603410298	3.69210491357126	1	1	24	0	3.53193999931236	0.768933890170881	1	26.1538461538462	24.5729475716933	11.5152508341879	0.479795861165631	1	24.7340129749768	0.0746750318439882	8.81416483968589	3.63099062934182	0.411949480794056
PRRX1	0.3706321537019	0.573619721425557	24	7.05140584281648	59.07801181565	1	1	28	4	47.4138681362643	0.942240184496625	1	28	4.9267139815155	567.285328958482	0.909881631983622	1	26.6666666666667	5.41646268888694	444.94877687998	89.4429882129336	0.201018618008382
FMO4	0.360271566488744	0.564099931353372	22.1777777777778	1.83097499899026	1.25122980134749	1	1	28	26	1.51764758905942	0.988804991251392	1	26.3468634686347	21.6530689872822	8.45399693832143	0.913689895000297	1	25.5082137488042	24.0342808937882	3.54190813287327	1.14292983294257	0.322687599470684
PRRC2C	0.074461844275311	0.295386079721888	25.7548387096774	8.61568398035445	118.34482780161	0.269101639101639	1	28	10	96.0263575490358	0.5286166250622	1	23.257328990228	9.3376404834889	509.070955189644	0.168291564934406	0.728226653770431	25.6707225666351	9.35271510524952	349.69956284507	120.124527687842	0.343507800554677
VAMP4	0.241900440981093	0.460990216490114	27.7222222222222	11.8808792607422	3.87644413607782	1	1	24	18	7.1587681368755	0.863268698495151	1	26.7415730337079	18.4222677788103	44.3406039029	0.792040296754411	1	26.1545984186434	16.6734022094883	31.4735316875134	2.69987327612548	0.0857823425388452
METTL13	0.273563629331819	0.488861209625862	24	21.3639368558252	3.72137724292532	1	1	28	24	5.07099868414361	0.598793165244702	1	27.148288973384	20.0429178507403	27.5892009831696	0.728193739514364	1	26.382762991128	21.8883254053569	26.180020583814	4.34511201677258	0.165970534777157
DNM3OS	0.00947675637891221	0.21969150578485	22.5536723163842	21.1598848780836	16.4432879303851	0.0290926434676435	0.685514879481689	24	22	9.64549539353676	0.241872384224032	1	22.5236593059937	20.0122526119191	62.0775193671368	0.00379069907840468	0.120906819300768	23.0257772074593	21.0562612964812	47.1818723583302	16.8345890317138	0.35680205532881
LOC102724528	0.782980219720248	0.863058633457038	27.9160839160839	4.63866794408428	0.512780695483058	1	1	28	2	1.34338319943119	0.999999961690123	1	26.7415730337079	8.9101570248168	3.09760408959417	0.997966331170211	1	27.5525523165973	5.1526922616958	2.5654463985634	0.607161370806626	0.236668897524666
PIGC	0.417328106187276	0.608780630638938	24	16.959164164104	4.03213525295329	1	1	28	12	6.4720416794124	0.626695104171272	1	28	14.0046643560825	32.3976253414659	0.847526971705844	1	26.6666666666667	14.3504619341057	29.3982805477297	5.21718960186592	0.177465807682035
SUCO	0.155044266068016	0.380863210321079	23.7619047619048	19.9618567739276	6.12425208109409	1	1	20	0	7.62303625461979	0.992498246359048	1	20	15.6707919692859	55.9754249202832	0.711388070386151	1	21.2539682539683	18.5246733988419	48.9565591259221	5.00058703527698	0.102143351668463
LOC101928673	0.931166980015259	0.956648255010025	22.9425287356322	22.3269995365341	0.242442813335829	1	1	28	0	0.927379101678172	0.999999998175947	1	20	8.0179707554839	4.02463937956379	0.99994268951745	1	23.6475095785441	1.28054740557147	3.23745743892355	0.191632272329746	0.0591922136259692
PRDX6	0.0535177006544656	0.269899714956707	21.3475935828877	2.40393234816216	26.6341900584283	1	1	20	2	38.0337696786865	0.791187726041814	1	20.8163265306122	6.75440830680987e-05	224.954495266007	0.387898697994363	1	20.7213067045	1.48073944871769	173.252927290875	23.4087071319196	0.135112909766995
KLHL20	0.0295552548211274	0.244679069793965	20.9005235602094	19.4770814255459	9.11154638289521	0.759272267084767	1	28	20	11.4374891624783	0.37744929906289	1	22.9581993569132	20.5183277686492	41.7899205347622	0.145291950359786	0.677650595356698	23.9529076390409	20.3758430804178	32.7475863772663	7.89607501015942	0.241119297135161
DARS2	0.546989237261211	0.706214896963788	23.9041916167665	20.4846275208388	1.79601040759301	0.759272267084767	1	20	2	1.46458205538325	0.80375668002276	1	20.695652173913	18.3055307773377	8.73825904402225	0.900983598571817	1	21.5332812635598	20.2474685601927	6.2269513392927	2.86755984672002	0.460507829670264
GAS5	0.0918829496240609	0.315076340811208	20.5773195876289	20.5081533500138	35.8878473035239	0.0169666213416213	0.650525091439726	28	20	20.975324737768	0.596868195465798	1	24.040404040404	21.1727185266895	168.6371584598	0.0300905865921667	0.311369949050748	24.205907876011	20.9772173019369	147.26344884201	30.2477075212209	0.20539860881346
RC3H1	0.501387225486377	0.672591128764122	24	17.5974940696715	2.67587027328582	1	1	28	16	3.67606091810303	0.993778251715694	1	23.7209302325581	16.5118819432247	24.7806717024576	0.966268618404726	1	25.2403100775194	16.8661621813945	22.5831829582171	2.8574182959787	0.126528589936389
RABGAP1L	0.585497426800298	0.732960726684588	26.7919463087248	6.27780739351775	2.22042481628461	1	1	24	12	4.10379115357976	0.952552808489227	1	20	13.3407338315351	17.6269439354156	0.978444982441167	1	23.5973154362416	11.4562392509545	11.6773134558749	2.12186475542375	0.181708298183624
CACYBP	0.521405149785433	0.688532613493208	22.8114285714286	16.878943515308	3.08653564672516	1	1	28	4	4.72924621998643	0.947813292439552	1	20	15.867662850696	45.0580042073077	0.965268682076621	1	23.6038095238095	20.0057539000501	42.1157545521035	1.15893050330681	0.0275177428406996
MRPS14	0.0233907866303854	0.239525103384338	24	18.4551394509995	7.8920999153612	0.0169666213416213	0.650525091439726	24	20	5.65973717136527	0.190062182959115	1	24.7058823529412	18.4218758854152	28.50338606234	0.00418963764890701	0.122613757150459	24.2352941176471	18.9635339990389	24.0352428414916	8.58267846821983	0.357087237471289
RFWD2	0.432613000420835	0.621877655993582	20.6839378238342	1.55891115558551	2.22055309852172	1	1	24	22	1.77210228404654	0.961681354287514	1	24.040404040404	5.10207739650804e-05	16.0285452126	0.940879295717851	1	22.9081139547461	22.8499949824899	14.2177896759187	1.77797913634506	0.125053132510218
PAPPA2	0.088679925394581	0.31077512708343	27.3424657534247	11.7409257503677	4.20071704795205	0.0772071042383542	0.781588753485603	28	14	0.565716072996395	0.534930807979185	1	26.542750929368	12.5089025548314	15.1819895714165	0.0818332897370798	0.511063291865395	27.2950722275976	12.7448432901254	14.4524134604159	4.26152217872619	0.294865780749921
LOC730102	0.0482469088912334	0.265518823996107	20.2639593908629	1.12884206218119	5.97496873524005	0.388468903781404	1	20	4	2.42573493899044	0.773384529408073	1	20	1.4090760911057	11.0551947146552	0.205788217688093	0.810194471355911	20.087986463621	2.15787962472403	10.8661844469416	5.97841089595797	0.550184926930873
RASAL2-AS1	0.16252660243707	0.386693262240101	20.4717948717949	11.5604849765476	1.51845279726018	0.182113153050653	0.981377637693137	20	12	0.858238898069304	0.733168203523987	1	20	10.3824978586638	5.71608655797286	0.26401854074478	0.923177348038845	20.157264957265	11.3145427884714	4.06983181431487	1.54008082661209	0.378413874793339
RASAL2	0.398320126006365	0.595230177817611	21.695652173913	14.5112451258383	2.99521027885788	1	1	28	22	3.80625346606438	0.919926977620869	1	20	16.2444401216411	35.3441557423614	0.918968716146997	1	23.231884057971	17.5779281551986	31.2188888225811	1.28297980397792	0.0410962674318478
RALGPS2	0.318457309588672	0.530222259168515	20.5773195876289	11.2033816450945	3.63507097846339	1	1	20	8	2.27513310851043	0.997836506474896	1	20.5763688760807	12.5194367588874	29.8214107383453	0.890891041849286	1	20.3845628212365	10.5949216384859	20.9020911291479	3.63875809178429	0.174085839990911
ANGPTL1	0.050434217219372	0.267998710106207	27.3424657534247	1.44058135644698	2.69125893524483	1	1	20	10	1.79861277867596	0.912232763822115	1	28	0.731564711968499	16.1946710141581	0.405737626198772	1	25.1141552511416	1.92904925142208	11.5105903169756	2.42328509086339	0.210526569370607
FAM20B	0.105240515033879	0.331372284679464	20.4717948717949	1.7304679311417	16.1264287853854	0.120192382848633	0.854943103339596	20	4	8.10597985312992	0.773079105672383	1	23.4098360655738	21.8620880750303	61.9735036174124	0.159732321346782	0.712193867139378	21.2938769791229	1.5854190244775	55.0681499448551	14.4599559145864	0.262582925503517
TOR3A	0.513689275810818	0.682355962219005	25.7548387096774	13.1291511203231	2.78437816569759	1	1	24	18	4.23373521727996	0.977912388532284	1	25.7761732851986	19.7961206196307	40.1052628475893	0.967245929085963	1	25.177003998292	17.2528509691924	38.1609946009672	1.93200495219242	0.0506277410322908
ABL2	0.123046683236786	0.349225380446473	21.695652173913	11.1365904815377	7.12539336357458	1	1	20	14	7.44119533703866	0.647407471129623	1	20	12.0373589263878	67.6442702314279	0.53614848360822	1	20.5652173913043	12.4390613250014	60.7173941300835	7.82546881180361	0.128883476043751
SOAT1	0.224966633113843	0.445088690374451	24	23.5604085174413	4.89951034034104	0.759272267084767	1	24	2	4.76332606000615	0.87020011517343	1	20.9384164222874	2.5970314559833	27.6481968855893	0.702038132653098	1	22.9794721407625	1.4641767365426	23.1372975138099	4.96908171331413	0.214765000551522
TOR1AIP2	0.0100734233586336	0.219828990718835	24	9.32118967354058	20.5866463825968	0.0290926434676435	0.685514879481689	24	10	11.8629213092976	0.184044115699929	1	24.5360824742268	7.6871578786428	157.935503316497	0.00318869977489677	0.110341045040768	24.1786941580756	9.020077321188	133.063450341668	21.6254210789239	0.162519617696641
TOR1AIP1	0.633701784402489	0.76449376792346	24	5.95511386194339	2.15649470095067	1	1	28	24	4.54818948718195	0.995889735862012	1	28	0.770166550899599	37.7848047137729	0.988444183221821	1	26.6666666666667	1.00261313102884	31.0324772365616	3.20886052629285	0.103403299125352
CEP350	0.64293790999904	0.771189095446854	24	8.4806911395449	7.19971644378749	1	1	28	4	16.2252574022171	0.842112778651955	1	28	5.5773943480414	96.9658328799783	0.975525163481464	1	26.6666666666667	6.11143758256654	83.7502463748166	11.7439214825246	0.140225515635688
QSOX1	0.335189206111663	0.543901182419468	22.0552486187845	6.96067108483097	44.4218712914087	1	1	28	8	78.583914289587	0.993012400259209	1	22.6666666666667	8.97160882003768	589.297289435573	0.900401732862246	1	24.2406384284837	8.0487801756222	459.559643319654	7.39554343876108	0.0160926738156096
FLJ23867	0.581635135480575	0.729892434125518	24	15.7428787592024	1.67570994939552	1	1	28	14	2.36098258686025	0.997823428126622	1	28	11.0378461102316	15.6018992497835	0.982047500250936	1	26.6666666666667	13.7189930823717	12.3334341643803	2.32060944064834	0.188155983947309
ACBD6	0.00378636120229547	0.212960116704203	20.0603015075377	16.8818796028728	3.90575789379591	0.182113153050653	0.981377637693137	20	18	4.2588993275076	0.220275255933241	1	20.695652173913	16.6707519814058	26.3342949712565	0.00735832445471407	0.160881126472929	20.2519845604836	17.1921912638092	24.1174807470749	3.89620472804998	0.161551066171061
XPR1	0.000691423994896523	0.14492095988917	20.5773195876289	5.57754952858254	4.8753865982899	0.0169666213416213	0.650525091439726	20	6	4.3386082523256	0.102950291434925	1	20.5763688760807	3.6998619539392	14.0787718151109	0.000129795522303078	0.0207916498918992	20.3845628212365	5.11216562353254	12.3265820589224	4.81186432868004	0.390364847747641
LOC102724791	0.0867231156247208	0.308497649964127	24	7.81910499199015	1.56981749330012	0.759272267084767	1	28	6	1.05149149859891	0.507309370816398	1	28	5.4776369263461	7.06780546646919	0.339920489538967	1	26.6666666666667	6.51684444617702	4.57625852941998	2.05283626342881	0.44858397973617
STX6	0.295875255608114	0.508935150631671	24	18.6829212455404	5.59992242400105	0.388468903781404	1	28	18	10.2463437142268	0.655051026324615	1	26.1538461538462	23.9157108709964	55.658768280208	0.521848701529271	1	26.0512820512821	20.2824994144959	48.6588742770082	5.33421541470755	0.109624718902057
MR1	0.334941419602593	0.543901182419468	22.5536723163842	10.1447469006225	6.49150582431248	0.269101639101639	1	20	14	10.5417745478403	0.847339931274189	1	20	11.8978867912746	50.1305939300446	0.525451225239764	1	20.8512241054614	12.160101984837	37.7051560920952	7.74719119963937	0.205467686719471
IER5	0.956970860112832	0.972256240853255	24	22.7490848643718	3.5356012912671	1	1	28	18	24.3143878080236	0.979921510704261	1	20	7.0375363315332	214.912909252758	0.99995784235383	1	24	15.1827322231609	191.534896762934	1.72926991235675	0.00902848484314111
GLUL	0.141291445641106	0.368169040998459	23.9041916167665	0.781863903372367	26.777710936572	1	1	28	24	31.7753998189714	0.926393423090773	1	20	5.7948459623318	232.369312516903	0.6676404236874	1	23.9680638722555	1.07197490672429	198.842956337012	26.8224214007333	0.134892489504496
RNASEL	0.0779997679049076	0.300003301651731	21.4623655913979	17.3186241291869	4.90068503381459	0.0772071042383542	0.781588753485603	24	18	4.47383637710987	0.560418558598262	1	22.9581993569132	20.0702007424619	13.7066479534419	0.0772427819930008	0.498752015457184	22.8068549827704	18.4801161127291	11.3304290001758	4.40797463390871	0.389038635151441
RGS16	0.926643377153169	0.953772680029321	24	11.9547309204131	0.397601620521405	1	1	20	18	2.92252084435965	0.991664690028427	1	20	11.7583741671429	8.03208636890955	0.999905417673122	1	21.3333333333333	13.4260003017124	5.74308565669436	1.10223945715909	0.191924606918282
DHX9	0.817861471917316	0.885091537998595	21.0105263157895	20.4001677474898	2.44922672303213	1	1	28	24	6.99663741541825	0.999999857453898	1	20.5763688760807	1.5741818189454	61.2485480824596	0.998834038284026	1	23.1956317306234	22.4637123129604	52.7450150626604	1.14966043146586	0.021796570350773
LAMC1	0.0825796905758368	0.304110837173697	23.7619047619048	8.65718354645954	149.64142649946	1	1	20	12	227.476538500906	0.992620042340061	1	20	12.6621018927389	1322.92207463014	0.543454344423115	1	21.2539682539683	11.5190279372986	1004.20316590289	138.178333542491	0.137599978006695
LAMC2	0.0272170987664795	0.242513040869919	21.2340425531915	19.0128909001922	1.93933085801919	0.269101639101639	1	20	2	0.644452640616247	0.344035563580355	1	20.9384164222874	19.4057063599822	6.57294435823738	0.0627051653296259	0.446029501801683	20.7241529918263	20.1142218284188	5.61911427496413	1.86910722940455	0.332633781400803
NMNAT2	0.564772553141424	0.718967743494705	24	15.7342076391509	1.08520745771978	0.388468903781404	1	20	16	1.49959712742772	0.935743167611804	1	20	16.9863279900871	6.42395701925888	0.787668015408092	1	21.3333333333333	16.435565978198	3.90120410942338	1.38792751627257	0.355769008066002
SMG7	0.315678810841107	0.528163240762588	24	22.5040740375805	6.47364819037313	0.269101639101639	1	28	22	1.22826871231094	0.437297653989545	1	28	23.3198545676226	48.806605114824	0.360866968324608	1	26.6666666666667	22.7017239388497	40.5760256716958	8.51164187627974	0.209770221094303
ARPC5	0.570658071114788	0.723385973213814	21.695652173913	9.32023032326467	13.4890763575259	1	1	28	12	34.5799568265605	0.999816186922308	1	21.8348623853211	9.52974503164792	372.771867616633	0.980548666612354	1	23.843504853078	10.2893223633498	319.623764005798	5.55122063174677	0.0173679846647638
RGL1	0.135327012514993	0.362134659021061	22.0552486187845	10.2834117273614	6.99612970508759	1	1	20	10	8.0736241772684	0.810483225900137	1	22.2429906542056	11.5816068761776	42.3977639602727	0.619983789830983	1	21.43274642433	10.6235428388588	31.8914029339121	7.25090817148945	0.227362470898987
COLGALT2	0.643455321549219	0.771503391376062	24	15.9856540011637	0.762998636948928	1	1	24	18	0.973600468323465	0.998009107667545	1	20	9.36374450810133	6.03172398945294	0.989573727558914	1	22.6666666666667	14.3752210445391	5.39046426825317	0.545665915727558	0.101227999773828
TSEN15	0.191311042834114	0.415370269510465	24	18.7264334337175	10.9460864343938	1	1	20	4	8.95431281820347	0.950151337862742	1	20	19.3378870297723	63.6380700068232	0.75590573009689	1	21.3333333333333	20.7919903620766	49.817394879745	9.34336807222321	0.187552321729735
C1orf21	0.158527637966418	0.382974986998224	24	20.870062565463	12.8579433806537	0.120192382848633	0.854943103339596	28	20	7.73014680199219	0.659120041680834	1	28	20.7850761707801	88.6605180132126	0.187852286390207	0.776095096990336	26.6666666666667	20.6414827838103	65.2709276155554	15.0421588197109	0.230457255155142
EDEM3	0.00240627038812158	0.186993003275798	22.3016759776536	20.9804097853057	10.9334369920903	0.00511161292411292	0.540847967470564	24	22	9.18387410370343	0.129850168007075	1	22.6666666666667	19.7895351364808	42.8256828268474	0.000165180761888428	0.0229940917375773	22.9894475481068	20.9252758913977	39.6274312082623	11.1840202718888	0.282229252083262
FAM129A	0.0495493781919318	0.26755940894195	24	12.9349392796477	22.7703990482939	0.120192382848633	0.854943103339596	28	14	35.3307405780967	0.361672859586461	1	26.9433962264151	13.6911210716918	187.757841353357	0.0559872551468411	0.421109880817389	26.314465408805	13.5698870971494	162.09813467612	24.6189097104323	0.151876576245754
RNF2	0.560456915136307	0.715626351144108	24	22.1131407879972	2.19720919463536	1	1	28	22	4.21394815008802	0.991860290942847	1	28	23.7043538180978	16.0737823723589	0.978132595763865	1	26.6666666666667	22.6954490207772	10.4689697307834	2.5448213037279	0.243082306011928
TRMT1L	0.26126100671924	0.477789160863979	24	17.597985625886	7.91686045590514	1	1	24	18	8.94061761940668	0.952755784098144	1	20	14.2094158189693	43.392519083505	0.835757080349322	1	22.6666666666667	16.5748920015331	38.3941309649384	6.66127727122125	0.173497279500983
SWT1	0.690190274917098	0.804334706891035	24	14.4953288129897	1.39601839631853	1	1	28	20	3.47282196489587	0.990816500929949	1	20	16.4188615749661	9.19304997922832	0.993102852818816	1	24	17.1161666855023	5.99625853136988	1.22399803068963	0.204126960885058
IVNS1ABP	0.00478203713401582	0.218295214469619	26.6133333333333	22.4756770805641	10.7367831678068	0.548683931808932	1	28	26	10.3173798247364	0.754316366855384	1	28	19.9930183627091	93.230342593058	0.052648147831039	0.407698957588144	27.5377777777778	22.8663126784266	81.3757026434325	11.071573719088	0.136055030671758
HMCN1	0.167529080868052	0.392085807686575	24.641975308642	9.49347791029331	3.26848652815447	1	1	28	8	6.0569179553014	0.745508858891622	1	24.2033898305085	8.5100611451601	15.6798023444515	0.654956639070116	1	25.6151217130502	8.735692856052	14.8201034532127	3.35162941354032	0.226154252169796
TPR	0.108750865000751	0.334826099078562	24	9.39959080174254	43.0338855445774	0.0772071042383542	0.781588753485603	28	6	22.2735289385646	0.592801597606101	1	25.5913978494624	6.8993813558078	210.001297715444	0.101354002831969	0.566136665097591	25.8637992831541	7.51632105378809	153.759228781943	47.5967043168392	0.309553479774143
C1orf27	0.668069358024682	0.789284156238374	22.4269662921348	15.5744511836311	2.55983239459951	1	1	20	18	4.38808838111555	0.999484835781124	1	21.4414414414414	14.2805527362003	40.1019802730445	0.991864061790636	1	21.2894692445254	15.9154742941515	33.7286650461934	2.8053999927271	0.08317554189841
PTGS2	0.163487146882107	0.38779858456252	24	18.573665053973	1.11791911575093	0.151152767949643	0.981377637693137	28	18	0.616876448156733	0.487826789737804	1	26.7415730337079	15.9655660224122	2.99802152290881	0.182980609910901	0.765331917207543	26.247191011236	17.5780437692539	1.97945674620966	1.39234768764396	0.703398894828133
RGS2	0.268932044582097	0.484500363225507	24.0481927710843	0.0177166071586932	0.769733737846427	0.759272267084767	1	28	24	0.603918150095497	0.922425439550545	1	20	4.1879655788921	3.41876667274657	0.765267743755917	1	24.0160642570281	0.386710968990799	2.23972375842357	0.768943499724945	0.343320687130705
UCHL5	0.593516571228903	0.738705531234092	24	7.86801264257313	3.35579721742688	1	1	28	4	6.87169241525666	0.812418386038321	1	28	4.5233800252835	33.806980616584	0.962180362510755	1	26.6666666666667	5.54354107030056	28.16466770034	5.21823115051968	0.185275793275441
TROVE2	0.214385864023212	0.436721158872578	24	7.22427157748619	6.16262723714639	0.0772071042383542	0.781588753485603	28	6	4.85774543480191	0.324476478915504	1	28	3.6477816731452	58.0010038368065	0.106805397762309	0.580388442951331	26.6666666666667	5.73719631577934	50.549004616951	7.78051627857618	0.153920266828896
GLRX2	0.620042118360556	0.756669877489971	20.1616161616162	13.0785762883557	2.2047469437621	1	1	28	12	5.07813661694129	0.999996521834154	1	25.0526315789474	7.79905758749009	24.3464333402361	0.987227412328126	1	24.4047492468545	11.0796182284628	18.5574959243991	1.49724284187168	0.0806812970872394
CDC73	0.20730933021434	0.430258745695699	24	10.0058947375978	6.83959647443073	1	1	28	4	11.7717492393854	0.418451477580571	1	28	8.9673386415124	57.7833136685865	0.558065060578418	1	26.6666666666667	7.93066780009133	51.2004436290961	8.91363550423486	0.174092934991083
B3GALT2	0.410651040920423	0.604013418656052	24	19.239932290361	4.16290334139378	0.0481594158156658	0.703779829529331	28	20	8.76158106687479	0.335523138814309	1	28	19.7927727883429	37.5837718582329	0.123368082893798	0.625019513887363	26.6666666666667	19.748581184584	29.3765300835237	6.48120160339261	0.220625158416095
CFH	0.270126991483153	0.485698923902061	24	20.7333700030448	1.7906732860577	0.388468903781404	1	28	20	4.16477532940845	0.388635734901036	1	28	22.968635250581	17.4435501174063	0.380004337655915	1	26.6666666666667	21.34113922238	14.2542454281103	2.31895484041393	0.162685205057632
ASPM	0.27402256390407	0.489041906432678	24	17.5931410780478	4.42046397833019	0.269101639101639	1	28	18	7.11137069284943	0.531360178127368	1	28	16.0271816395497	16.8673625156175	0.371715784470111	1	26.6666666666667	17.3103184647765	9.27036012982582	6.57643386262256	0.709404356521598
ZBTB41	0.470558143678186	0.651052876618566	21.5783783783784	1.28824173616864	1.83042697542095	1	1	20	2	3.23022576000485	0.995571380204773	1	21.4414414414414	7.83761073359935e-05	22.601466513317	0.958387736933414	1	21.0066066066066	1.12056299433637	20.876726717045	1.78101089073748	0.0853108303268325
DENND1B	0.75218405252097	0.841675138696436	24	15.7320166533695	0.820921659111956	1	1	20	18	1.06500145955394	0.984836693555196	1	20.3418803418803	18.3533100465308	10.055647536587	0.996398717051367	1	21.4472934472934	17.7630357045436	7.68008323049492	1.30530995101915	0.169960391293186
C1orf53	0.20352895827688	0.42603736772907	23.0751445086705	19.3127156389883	2.04631515287425	0.328785271441521	1	24	22	1.6670173217057	0.670705573089511	1	21.4414414414414	1.8017828855113	3.51468052085034	0.400357919014098	1	22.8388619833706	21.5246791097545	2.7451551284796	1.70230826750219	0.620113686779154
NEK7	0.295966367703164	0.508956697953683	23.4823529411765	21.2289940517077	7.44693207637312	0.120192382848633	0.854943103339596	20	2	7.43326390963121	0.508814123445878	1	20	4.0247614256799	54.3390009075806	0.236373055088528	0.873421456747535	21.1607843137255	1.57123589698765	50.8887723475356	8.80347120393819	0.17299437180006
PTPRC	0.375210629599895	0.577064061131675	24	1.14979295372258	1.51714778810934	1	1	28	4	2.55196982044686	0.947282954666246	1	25.9636363636364	6.0019899806191	5.7079123204678	0.913258714789882	1	25.9878787878788	3.65852000660305	5.5488626594874	1.17372079202704	0.211524570719051
ZNF281	0.189599651705626	0.414210462718852	22.8114285714286	20.9573235181438	7.39669942141259	0.759272267084767	1	24	0	9.21879723167819	0.982401885276385	1	20.5763688760807	18.8933231735322	62.1554398642392	0.688586636215772	1	22.4625991491698	21.2355049451012	56.7192943000483	7.41952677047994	0.130811337870852
KIF14	0.722033737449818	0.824515387334951	24	19.5163824779396	0.576281987439889	1	1	28	24	1.61090363939579	0.999788966379521	1	28	16.5897503355909	4.00102722084141	0.995473009147434	1	26.6666666666667	20.3276716790333	2.52083467692021	0.812801206063029	0.322433364434695
DDX59	0.310442296968827	0.522980256559243	24	6.44757937664118	2.28120826100326	1	1	24	10	2.42379394740382	0.991983272320427	1	23.7209302325581	8.2622370191079	9.96273073546456	0.884264049323289	1	23.906976744186	8.24038546806647	7.0285419953287	2.11376157547055	0.300739694928962
CAMSAP2	0.0155121893685893	0.225934701692858	23.9041916167665	10.1819956267267	33.1103005010625	0.182113153050653	0.981377637693137	28	10	19.6891289527036	0.252163839674244	1	23.5643564356436	9.0049080188755	140.670647126338	0.0245805263275936	0.283083409402002	25.1561826841367	9.76971455849933	104.595220146334	32.881874825474	0.314372633658314
TMEM9	0.764061506131459	0.849710218719544	24	9.56156077725991	3.46054519578316	0.388468903781404	1	20	10	7.8015988115823	0.860944678158878	1	20	8.0449166992481	59.2256756126755	0.84204000156865	1	21.3333333333333	9.23841610208261	52.9296889049416	6.67738857225303	0.126155825027523
PHLDA3	0.0104917996862945	0.221337661775831	21.695652173913	11.0703443091263	137.871511171103	0.269101639101639	1	24	12	120.699620161894	0.241186303739719	1	22.1052631578947	9.9476906302484	466.655155057093	0.0237508832187751	0.27947501855804	22.6003051106026	11.0025740984796	385.248911020018	133.260745305574	0.345908168702519
CSRP1	0.754339139350371	0.843057880297733	26.4370860927152	25.6355455987352	4.33972706320521	1	1	20	2	12.6353223089676	0.983141732907044	1	20	3.2028081878408	108.97529259085	0.996436559173352	1	22.1456953642384	1.73008478435146	99.2517599052518	4.9722311704469	0.0500971587324347
RPS10P7	0.640462771093673	0.76923152213561	24	5.07339987947945	0.986960935866435	1	1	28	20	2.20726339292518	0.997562622967936	1	20	7.8226958793745	6.41079215229469	0.98924904806578	1	24	9.35648823700389	3.71574932093301	0.381336159967479	0.102626987730089
NAV1	0.0334216742154669	0.246493494889	27.7222222222222	6.97291739406313	24.3811341411164	0.182113153050653	0.981377637693137	28	8	51.860771539832	0.369333246617081	1	28	4.4395941107185	148.921619598308	0.0577475578386942	0.426765699433842	27.9074074074074	6.48748251147794	149.335928361116	26.834284030741	0.179690743716085
IPO9	0.160179479010339	0.384352193445511	24	3.12242701005051	6.57483793099043	1	1	28	4	8.18888168273882	0.631765392869104	1	25.2296819787986	2.8091509534389	45.0359212209599	0.598507185496982	1	25.7432273262662	3.29780315253282	40.7639665234185	6.81692529183	0.16722919463477
SHISA4	0.190659221599909	0.414951823692985	21.2340425531915	10.5966583533954	16.8297479263626	0.548683931808932	1	20	12	8.34683621730678	0.831013093280495	1	20.2266288951841	8.761352631166	123.446879711576	0.558616700819023	1	20.4868904827919	10.4516124131542	98.5478296551706	16.3174193210573	0.165578677664985
LMOD1	0.0295731700132655	0.244679069793965	22.9425287356322	9.803005263314	90.3731299723274	0.388468903781404	1	24	10	60.8982709079855	0.39098405014407	1	21.3134328358209	10.7453005147174	317.766305421872	0.0943951017005742	0.542131366969268	22.7519871904844	10.2179875376448	192.132679087764	91.2987939051238	0.475186180396826
TIMM17A	0.0605944809307191	0.278135689390199	22.1777777777778	20.7277239050131	17.5595735788279	1	1	20	2	13.8306237972422	0.562986304983701	1	20.8163265306122	19.8720265231308	72.2839108977555	0.343992840802713	1	20.9980347694633	20.8826520917869	66.2905171404752	17.4817333628118	0.263713938537642
RNPEP	0.0628920581772368	0.282379594820658	24	21.8041008387955	15.3139699014413	0.548683931808932	1	28	20	3.48309264527195	0.491548254326271	1	25.4092526690391	19.9796036130288	52.9983376181955	0.227070005796804	0.855198979128599	25.803084223013	20.6914066169958	39.9070729428943	16.7941110445917	0.420830439471807
ARL8A	0.372655943581437	0.574814114640273	24	20.380636477255	38.7716711318395	1	1	28	16	37.0914868542	0.584572837423455	1	28	18.3126105994153	277.761165579476	0.802805350553009	1	26.6666666666667	18.285870165226	217.177153959635	65.6251691660811	0.302173446744211
UBE2T	0.281910299448066	0.495787267880217	24	17.9699238289668	1.90971209992267	1	1	20	2	2.03164872956482	0.952122372267942	1	20	15.8267566199142	4.92734997257443	0.853591373203274	1	21.3333333333333	18.2223717929873	3.9435432266197	1.61658018361354	0.409930889739284
PPP1R12B	0.0825520619468655	0.304110837173697	20.0603015075377	11.739056385077	5.6172841241864	1	1	20	12	6.51563570250329	0.820296848266077	1	20	11.375606068339	44.6064384815224	0.495484336273301	1	20.0201005025126	11.7048939053848	35.4875048050746	5.64618961346948	0.159103595603095
KDM5B	0.017547460777614	0.230153762627422	20.5773195876289	13.5430682856415	14.613799774111	0.0290926434676435	0.685514879481689	20	16	11.7122060286836	0.271096367560573	1	20	12.1630466040808	80.2490020832102	0.00683126335906781	0.157223715766931	20.192439862543	13.8675361632828	71.7566076055601	15.0182879710411	0.209294843669246
PCAT6	0.156369631194847	0.381697298506676	22.1777777777778	10.4179947957247	1.88421295071217	0.0772071042383542	0.781588753485603	20	12	2.27706688962387	0.242528703047957	1	20	14.1379111726813	7.13584272430311	0.0698269149770478	0.469674074872478	20.7259259259259	12.29149808293	5.19579062233966	2.2788200390633	0.438589659341805
RABIF	0.225915968979263	0.445835603057355	20.4717948717949	19.1979117324263	2.25718560074704	1	1	20	0	3.80822014630621	0.855523611261889	1	20	5.23562518915613e-05	20.5854723244365	0.772023378952464	1	20.157264957265	19.7415766677207	13.0231365372301	2.28230239939296	0.175249825022444
KLHL12	0.246719788853868	0.465359025805273	24	22.5175915033646	4.91905583903282	0.388468903781404	1	28	20	0.221395139516168	0.771864566722532	1	26.9433962264151	23.6345041427627	23.9048859967703	0.517428275447619	1	26.314465408805	22.2721908997407	22.8163616379827	4.8068311884473	0.210674745812466
ADIPOR1	0.42967697621885	0.619275107572001	24	22.5945898273411	1.91360475428368	1	1	28	24	3.27805183772375	0.995674730233155	1	24.2033898305085	15.7838578965227	22.5260505286533	0.945266898055642	1	25.4011299435028	20.9260747525108	22.4245913449538	1.83390353737756	0.0817809122657765
CYB5R1	0.654746078572611	0.778900091741947	24	21.4594186067104	3.85801335017425	0.548683931808932	1	28	20	0.700826859304401	0.818856603260056	1	28	19.9999324559169	89.6100328100409	0.874332301410449	1	26.6666666666667	20.5617810612646	64.3458357167785	5.51646121474356	0.0857314409439726
TMEM183A	0.761657878644451	0.848222173525305	24	6.21522614306054	2.15811139451853	1	1	28	0	3.13140317213813	0.999894123949506	1	28	3.691835177796	48.3567732380256	0.99725087156193	1	26.6666666666667	3.47949768380808	42.9718946575728	3.17769253426159	0.0739481598282656
BTG2	0.466702305370614	0.647594511369917	24	8.10349037613141	1.16996650941895	1	1	28	6	2.28576428966084	0.970411611172657	1	20	7.9999324559169	8.88388895339393	0.953706759935793	1	24	7.64540599999086	6.57495014423973	1.27055935303303	0.193242431525683
FMOD	0.149881388269779	0.377037902465489	24	19.6648813455676	8.75057869698265	0.182113153050653	0.981377637693137	28	18	21.0991342179414	0.261307112614926	1	28	20.1985442138827	81.0900376702822	0.12952717735515	0.641277305003849	26.6666666666667	19.4002148281786	72.919561257059	12.5753534492088	0.172455144167388
PRELP	0.364386976785691	0.56780251792656	21.2340425531915	6.04779557906852	3.4313535387482	1	1	24	22	1.03607492380592	0.989616859554171	1	20	7.9999324559169	52.7582646803092	0.915987717472352	1	21.7446808510638	5.95271218162256	36.976544317935	3.37381895246734	0.0912421378119672
ATP2B4	0.0884015138002684	0.310491623957278	24	7.4300604168497	18.3998698215362	0.0290926434676435	0.685514879481689	28	6	26.7096555172922	0.282579794763291	1	27.148288973384	5.0275590233431	142.647730318724	0.0249574011623854	0.285479461944791	26.382762991128	6.22067954347342	124.396359364752	21.2680742358488	0.170970230515245
ZC3H11A	0.577833424330438	0.727679253273508	22.5536723163842	12.6714757389351	3.32851063180903	1	1	28	14	10.1294663372764	0.995443165743936	1	27.148288973384	20.8516374107885	55.1728316245404	0.981269793468575	1	25.9006537632561	15.6221826811879	43.7810023088225	1.86638974047974	0.0426301281846997
ZBED6	0.0120913568980172	0.222022261768797	21.9340659340659	11.5084710346929	9.75117473472325	0.182113153050653	0.981377637693137	24	10	7.36797899567505	0.294077615657142	1	22.5236593059937	9.7018585276191	30.8687041405427	0.0228568425418098	0.273685196224238	22.8192417466865	10.4253647611059	25.2045132882213	9.56141641384438	0.379353344558043
SNRPE	0.216565299967322	0.438513650293694	21.5783783783784	19.7005261304579	6.03042189083723	1	1	28	24	11.7175171742012	0.849439984415161	1	20	3.8324389471775	42.5441161904756	0.759059050870754	1	23.1927927927928	22.4621500042392	37.2476709461652	3.5912835850179	0.0964163260089054
SOX13	0.162615519410932	0.386701368989305	24	20.1976420384294	2.6180381521776	0.120192382848633	0.854943103339596	28	20	2.05090713461583	0.719577296268499	1	25.4092526690391	21.3745668213923	10.3577698284273	0.201898937398063	0.802193415707645	25.803084223013	20.6445002398398	6.78723843990671	2.80959080181007	0.413951981602798
ETNK2	0.156539660645323	0.381788119259573	24	16.3068660968329	1.32278812445591	1	1	24	14	1.59957595531715	0.5668032350376	1	25.2296819787986	15.9549601056805	4.91985368897585	0.5639223630058	1	24.4098939929329	15.4205886250009	3.83887332875443	1.36218627830384	0.354840121475385
PPP1R15B	0.240823085147331	0.460012077896693	24	13.8292323450173	4.29164264804696	0.759272267084767	1	24	16	1.36899559347521	0.87011138064328	1	24.2033898305085	13.2266295544623	28.1305050871271	0.720365707608885	1	24.0677966101695	14.343646261156	23.1928257588202	4.42241999454762	0.190680516489707
MDM4	0.668137215136355	0.789284156238374	22.5536723163842	5.87329560699319	1.62497306295103	1	1	28	6	3.91641742569006	0.998793158227424	1	23.4098360655738	6.75440830680987e-05	29.7027080336497	0.991831854951065	1	24.654502793986	4.08214105085935	25.8673124852525	1.3224152685617	0.0511230252201744
NFASC	0.0272757853587419	0.242513040869919	21.9340659340659	5.26369396310191	6.06530899216459	1	1	28	20	6.92897690885367	0.974522896007583	1	20	8.7215256440358	80.0493057407309	0.297896428941913	0.981452785651741	23.3113553113553	10.2975107653188	73.1581335944798	1.68710192412864	0.0230610301443768
RBBP5	0.0223623339674257	0.238180098460757	23.4823529411765	8.34280431796416	17.7161991342951	0.388468903781404	1	20	12	14.6820068756538	0.46667994962494	1	22.5236593059937	9.4770765641474	73.3973008311734	0.0878812836515531	0.526713314434472	22.0020040823901	9.9967848350305	48.8040283695418	16.9690627537879	0.347697993806966
DSTYK	0.0145836673422528	0.225352344210516	22.8114285714286	10.7896849306306	25.2297069701521	0.759272267084767	1	20	14	26.1815058981564	0.286277819292834	1	22.9581993569132	9.3397998131359	111.581484912478	0.0738868060033073	0.487148240419649	21.9232093094473	11.3365831382572	99.362327684181	25.8967614046896	0.260629576704376
TMCC2	0.488778011583565	0.663768140129032	24	0.280330730586747	1.30532865514143	1	1	20	6	1.73126911635722	0.814506733773527	1	20	8.83371743491772	5.47959681159427	0.933637782304648	1	21.3333333333333	5.92958443612914	5.04967485609845	1.67579184291788	0.331861335763834
NUAK2	0.962879608578394	0.976096472850912	24	18.5084788118908	0.437846902934908	1	1	28	12	2.62114034642551	0.999837724329459	1	20	8.0106992370924	5.19416946754165	0.999991118906421	1	24	11.9327817834949	5.59608076953537	0.0647276601599807	0.0115666057774493
ELK4	0.160268062217805	0.384352193445511	24	18.6762632435494	2.52729110969128	0.269101639101639	1	28	16	2.85301796786291	0.230051629783709	1	28	16.3863428746099	17.4723663332139	0.161258590994953	0.713905846097103	26.6666666666667	17.0804816679461	13.5539804745371	3.46104581957276	0.255352722845867
NUCKS1	0.036902695190538	0.249926599553341	24.1939393939394	9.28106081131041	341.556531754934	0.0772071042383542	0.781588753485603	28	8	182.96266908738	0.327698488067822	1	24.3686006825939	7.8536616284912	1427.76602052228	0.030167975801967	0.311369949050748	25.5208466921778	8.43220987698913	1070.00877292552	351.722779593516	0.328710183031368
RAB7L1	0.15729721445612	0.382519327626776	21.9340659340659	10.5602981465966	26.5520213029817	0.548683931808932	1	20	12	16.6841401518183	0.820458677963342	1	20	11.995684250576	149.983326618588	0.506511149733069	1	20.6446886446886	11.5870852601274	107.492452211864	27.785876240379	0.25849141654722
SLC41A1	0.746084744062757	0.838614388185987	24	17.5111427548666	2.0636834803267	0.548683931808932	1	28	20	6.17794495632417	0.829554913780014	1	28	24.15569184543	36.044252132037	0.904407877217879	1	26.6666666666667	20.4655520308011	32.2247242557805	3.02015598049482	0.0937217012788888
RAB7B	0.822052153359389	0.887262603017566	24	3.02533048654961	0.61582319376317	1	1	28	20	1.86847103756791	0.999428279268372	1	28	0.0579156188371002	9.33346489803551	0.998907560905291	1	26.6666666666667	25.9559381566764	6.77060526700029	1.05816074739777	0.156287467023843
SRGAP2	0.499477442975787	0.67125669058446	24	19.4141819071548	2.44480935525575	0.269101639101639	1	24	20	2.03662129268366	0.793721000023296	1	20	19.5781404624927	32.5065427999593	0.612574332897974	1	22.6666666666667	19.7595910059702	30.6587280635829	2.93513598051371	0.0957357387568903
IKBKE	0.304589967236662	0.516918236134809	24	4.56943352424411	2.74476940244938	1	1	28	4	2.57603981127848	0.88997103324713	1	23.5643564356436	8.4380744105902	9.69419290670985	0.855877484471328	1	25.1881188118812	5.71967851297566	9.30334352061569	2.45666155998525	0.264062221774508
RASSF5	0.0871129360763804	0.308711955030703	24	20.0645198275242	4.16182704999096	0.182113153050653	0.981377637693137	28	20	4.77992329793559	0.284295236521048	1	28	19.9961958846563	14.035692211274	0.0946644684503912	0.54329660636516	26.6666666666667	20.1038209837646	8.68790009159654	4.856082883233	0.558947827672431
EIF2D	0.0229420705000354	0.239373526180232	22.4269662921348	19.4469964180907	12.1012303148947	0.0290926434676435	0.685514879481689	28	20	8.03106478175429	0.265528413603232	1	23.5643564356436	20.0391779480583	30.47595112592	0.0083201021911804	0.169498162065532	24.6637742425928	20.0303317422903	19.9091428168078	11.2122228440479	0.563169542115209
DYRK3	0.643480382229144	0.771503391376062	24	19.9848706684996	0.486639852215245	1	1	28	12	0.922771608053656	0.88977763376384	1	28	10.4025547933121	2.84067829783061	0.980861792320811	1	26.6666666666667	12.2416021304519	2.37624798787664	0.182447115138075	0.0767794927418773
MAPKAPK2	0.48296031851944	0.660021776575747	20.1616161616162	7.05627985537531	28.5630974144778	1	1	20	6	30.0658810584307	0.997464106857568	1	28	12.2409209008114	387.42556404532	0.962060976100652	1	22.7205387205387	8.22455141004166	328.590669236005	7.34405743932393	0.0223501703697167
YOD1	0.69891920433709	0.811362688524669	23.6213017751479	22.180357627077	0.646222240483463	1	1	20	18	1.04916282617653	0.996484472073112	1	21.3134328358209	5.3730667842751	6.69691021350676	0.993970168569851	1	21.6449115369896	0.0762660486578209	4.16702828966169	0.942952021001993	0.226288845540463
PFKFB2	0.368364090168784	0.571478756298452	20.3673469387755	14.834231198851	2.74755762916611	1	1	24	12	2.64598743695805	0.972382224553159	1	20	15.7707193424399	12.6342041633117	0.914724366353155	1	21.4557823129252	14.6287710851522	11.1762022369681	2.40842193698838	0.215495557965291
CD55	0.013369606801888	0.223584183373303	25.7548387096774	1.99988537190664	7.5613832337939	0.0290926434676435	0.685514879481689	28	0	4.65932888302762	0.140544729814652	1	26.3468634686347	1.2423056337025	58.1468348512419	0.00322387824034331	0.111208639989774	26.7005673927707	1.11225344133016	49.5660606459777	8.43971581979437	0.170272071449746
CD46	0.00602589648280993	0.219055642978056	21.0105263157895	20.7033935347314	4.4484177180784	0.0772071042383542	0.781588753485603	20	2	3.07075755938007	0.21611284064328	1	21.4414414414414	1.571713962893	36.9491825136383	0.00528564557875388	0.137501758743754	20.8173225857436	1.11034536649065	32.8525156901134	4.209974118358	0.128147693712995
CD34	0.30455509770316	0.516918236134809	22.1777777777778	6.18998705063869	0.876530905015316	1	1	28	10	1.39827362862895	0.903634088525037	1	20	7.9999324559169	1.81741542392424	0.859355542144914	1	23.3925925925926	8.0869523312311	1.28600092330282	0.719161058640499	0.559222816725115
PLXNA2	0.327405735509537	0.537773186721052	24	0.305629274107333	1.0033399966329	0.759272267084767	1	20	4	1.24069890239452	0.878943066246125	1	20	6.75440830680987e-05	7.36040466900825	0.803560997342632	1	21.3333333333333	1.42761299720491	2.60719698838586	1.36861825783048	0.524938569631366
TRAF3IP3	0.0180070477903767	0.231850444346678	20.7916666666667	14.3122712305293	2.38798333605597	0.120192382848633	0.854943103339596	20	16	2.6731547539971	0.207036519155307	1	20	15.7788415021861	7.16523749470672	0.0172230688107152	0.236018243079839	20.2638888888889	15.3943258429298	4.97180974726721	2.41104771180074	0.484943679336481
C1orf74	0.234432825556353	0.452737594317674	20.6839378238342	7.7690213541922	1.98462144523194	0.548683931808932	1	24	6	2.40296546192857	0.881598481805626	1	22.6666666666667	8.4180905794063	6.12581095462405	0.628930947134532	1	22.4502014968336	7.48253437735961	6.2734739033882	1.98097001172571	0.315769228059723
DIEXF	0.95389822655071	0.970658043736269	24	3.82174084387349	0.639061370971926	1	1	28	4	4.77271609784098	0.999827251768266	1	26.1538461538462	6.75440830680987e-05	21.8033327142201	0.999982900769795	1	26.0512820512821	2.66942050863869	14.1157349932013	0.689378859566983	0.0488376170209354
SERTAD4-AS1	0.119441337749626	0.346423953768288	22.6818181818182	17.8224792709797	7.51850202958988	0.269101639101639	1	28	20	3.59798240945372	0.55394615118018	1	24.040404040404	19.2189233586146	19.8680977509087	0.233988245475582	0.870691822418935	24.9074074074074	19.0969808832048	16.705696925525	6.02430563468976	0.360613846973668
SERTAD4	0.725172078910158	0.826236649029548	24	13.8299403005084	3.02556194603653	1	1	28	12	10.1357240424041	0.987506152295334	1	28	12.7557514894401	51.3504858153624	0.99515903367048	1	26.6666666666667	12.9507823066363	43.4299171740044	4.35989875963657	0.100389294830299
HHAT	0.23012129267203	0.449087707692801	21.8142076502732	18.8309505466323	1.84490942200122	1	1	24	22	1.4547700302784	0.784563985263139	1	24.5360824742268	21.8573353042508	6.7261222299638	0.754111450265288	1	23.4500967081667	20.8763823976135	6.3327655220093	1.23257496797835	0.194634550054724
RCOR3	0.512745354394634	0.681513453286454	21.1216931216931	13.0063830137672	2.71745871206701	1	1	28	20	4.96924615521022	0.995527891891455	1	22.1052631578947	19.9230741867925	35.487664778886	0.969123308698904	1	23.7423187598626	17.5423867269875	28.7919006391177	0.937194616344492	0.0325506338776116
TRAF5	0.13472766922296	0.362037429091441	24	5.8350351131472	6.35659365917307	1	1	24	6	5.74136402580008	0.758145468539682	1	28	0.401802477692499	36.4004352514202	0.600982508612896	1	25.3333333333333	4.47235287571954	26.1233446122792	7.37146504014168	0.282179221288408
LINC00467	0.849227622850237	0.905425904645287	25.4267515923567	14.0000561383585	0.757298111681646	1	1	28	10	1.71787669193372	0.999995017892483	1	24.040404040404	9.44407711047609	15.9071898297788	0.999356047285934	1	25.8223852109202	11.1257811580379	11.4683964406274	0.608618431095153	0.0530691831457004
LPGAT1	0.0807731623209553	0.302322407544147	24	18.3426825411656	9.73799435036878	0.0481594158156658	0.703779829529331	28	20	9.8354017650365	0.27693396849016	1	26.1538461538462	19.2116001194505	47.8763673676587	0.0335898062561366	0.329480320816265	26.0512820512821	19.2179129236227	39.3057727068646	10.4954217494429	0.267019855523918
INTS7	0.0114198525611162	0.222022261768797	27.9160839160839	15.8854430835357	3.17863032858663	1	1	20	0	1.75910876878939	0.856084780386855	1	28	11.8570440139248	13.8729793558709	0.159706630069018	0.712193867139378	25.3053613053613	12.4386704582413	10.3542083094395	0.98650816764625	0.0952760595657411
RPL21P28	0.372489447803479	0.574814114640273	23.3450292397661	13.3889924535237	0.707445554659161	1	1	28	6	1.32158802054699	0.987161410830617	1	20	4.22803613584257e-05	3.94303845090946	0.919612446419361	1	23.7816764132554	3.84873883797256	2.69153468390439	0.598550988755046	0.222382788650071
PPP2R5A	0.0496274961660438	0.267635829364355	25.2658227848101	23.7431794734246	5.80097648931519	0.548683931808932	1	28	22	6.50107023337992	0.628165600244422	1	25.4092526690391	24.545943764679	32.0694920551892	0.228252167377749	0.857816547071293	26.2250251512831	23.5901494385074	27.2704860784396	5.88520884258141	0.215808725435016
NENF	0.0627202034674841	0.282202093415259	20.9005235602094	10.7442759909022	16.4702858718213	0.269101639101639	1	20	12	8.29445173274875	0.542512331458325	1	20.8163265306122	10.5237672553682	105.798240321637	0.152976565497468	0.696720467338038	20.5722833636072	11.0990255057754	93.1493905410201	16.3700877321968	0.175740148562625
NSL1	0.0829018968834705	0.304490144628074	20.6839378238342	0.816501495722757	6.74162808005328	1	1	28	24	5.8544568048893	0.853184954391643	1	23.7209302325581	0.3359255544155	31.5677194133503	0.506229808100937	1	24.1349560187974	23.4775331861258	24.75552794383	4.24309728109081	0.17139999157838
TATDN3	0.726883429639056	0.827158765227319	24	21.7688976304	0.956646834823704	1	1	28	24	2.43319183578088	0.986156494683181	1	28	24.2046264437136	10.2001037212214	0.995198439892523	1	26.6666666666667	23.3643891385863	6.97268083583774	1.27256643494899	0.182507483837254
ANGEL2	0.898516583130501	0.936516864427838	24	19.9444453682223	0.704585864123897	1	1	28	22	3.86265172834946	0.999576138086115	1	22.5236593059937	17.0448553832404	20.5017455796497	0.999809288955029	1	24.8412197686646	19.6521927293297	17.5244222453032	0.526579719656847	0.0300483355334569
RPS6KC1	0.275503792121746	0.490398532595874	24	15.1211485385218	3.39215201004349	1	1	28	6	3.94174255316249	0.814496567626549	1	28	4.07510268489918	20.462235631504	0.810266528477043	1	26.6666666666667	6.06389307616629	17.3827307677659	0.0409752503537245	0.00235723896901791
SMYD2	0.0325458851403482	0.245487437944033	21.4623655913979	20.6361890302062	4.94155669647781	0.120192382848633	0.854943103339596	20	2	5.46206328230427	0.452209703218173	1	20	1.2435191359627	22.7324576276919	0.0485017263663676	0.389571530609861	20.4874551971326	0.858575089423742	18.5766520529444	4.98332667220925	0.268257523368932
PTPN14	0.0642006739502038	0.284291435069635	21.9340659340659	10.6230795292279	55.3927104897189	0.269101639101639	1	24	10	37.9687273538345	0.467188804804557	1	24.040404040404	7.802948557324	324.329121257158	0.140707580747254	0.666815770259598	23.3248233248233	9.5371624061425	264.342420176701	56.3191714960408	0.213053854384756
CENPF	0.0695046421153496	0.289462224623113	24	14.0614963199116	12.6611704205973	1	1	28	12	23.9546800443592	0.915348933044595	1	26.7415730337079	12.0382190559658	53.5479015028094	0.480294356018122	1	26.247191011236	12.7729718583989	27.1728755655689	14.789495221406	0.544274204094393
KCNK2	0.127113875734078	0.354206403792807	24	6.83993689393738	24.7308402620157	0.0772071042383542	0.781588753485603	28	6	33.656656864461	0.426494964145218	1	25.7761732851986	4.0390472222493	199.423929241237	0.0898656301317179	0.530590208843567	25.9253910950662	5.66564906438022	186.993413343043	27.2249404924319	0.145593045261371
KCTD3	0.0247057669336161	0.239699274637991	24.4907975460123	11.9048418170085	20.4555483286761	0.0772071042383542	0.781588753485603	28	12	12.7816847391362	0.201453123254822	1	24.7058823529412	13.79275358853	66.3496989753082	0.0152886517005245	0.222534601843423	25.7322266329845	12.6304175162926	60.3890298953694	17.0373356849264	0.282126335104992
GPATCH2	0.217319598981302	0.438947295739766	22.1777777777778	10.858528806069	8.90980741619816	0.548683931808932	1	28	6	3.34483523048924	0.8572886762594	1	23.7209302325581	8.3000790503706	40.5771348396056	0.601189934239085	1	24.632902670112	8.647617193545	29.533960264463	8.9058735629514	0.301546879700637
RRP15	0.0181856081608021	0.231850444346678	24.641975308642	10.2501308120444	8.30972760746607	0.0095169702982203	0.58834124248099	28	8	3.56283367113343	0.238818579408238	1	26.3468634686347	7.6605987360682	35.485356642762	0.00256415382300312	0.102146070907644	26.3296129257589	8.68199890613716	27.7522486902099	8.79526202784039	0.316920698067363
TGFB2	0.249549947424232	0.4680497053786	24	17.7053708279057	6.03574672193359	1	1	28	12	3.91195960963067	0.937625495165662	1	28	15.4011867308005	28.7861207525983	0.82067223652572	1	26.6666666666667	15.1359572568254	18.3797200716797	7.44514155160055	0.405073718346361
LYPLAL1	0.0782075281076573	0.300121620783878	23.6213017751479	15.6948373691407	3.13824929186647	0.548683931808932	1	24	18	1.86790913032523	0.576135145813559	1	23.5643564356436	15.5853399379568	9.20149236528009	0.285427172101389	0.956115860518626	23.7285527369305	16.4110056004785	7.39954355494173	3.33333748152709	0.450478797344323
EPRS	0.0653912387008868	0.286143033539939	24	9.27307119552244	41.0395755874929	0.0290926434676435	0.685514879481689	28	6	45.9937222294407	0.0978279419864511	1	28	5.0792034243093	278.515913347532	0.00864960607259924	0.171078737117179	26.6666666666667	6.85963139092131	224.751649336497	54.2338272247311	0.241305580558977
BPNT1	0.338089980361709	0.546145352891992	20.1616161616162	18.605614644692	2.18761758832241	1	1	20	16	2.33878059620128	0.959343219859833	1	20	15.7975353803203	8.53882960362091	0.895135475085977	1	20.0538720538721	16.7751557262657	8.37254940769125	1.91325429058203	0.22851513886851
IARS2	0.616414655378068	0.754843853525513	24	22.2319782445877	3.60780547469918	1	1	20	16	5.00089883541959	0.994521543293554	1	24.5360824742268	23.4638499816901	73.024770241468	0.986408430148527	1	22.8453608247423	20.4588576655776	49.4127099218441	3.81222637886315	0.0771507246798028
RAB3GAP2	0.746148901746087	0.838614388185987	24	1.11190437002524	2.15957551677179	1	1	20	18	5.81409772435508	0.916661527639418	1	28	4.0867503326137	53.2152908506855	0.993111086305919	1	24	0.781815303441013	49.5176440036742	2.1542138369535	0.0435039647038469
C1orf115	0.217609815205184	0.439291580722408	21.9340659340659	20.2188542306471	1.0203199500093	1	1	24	18	2.4416957514579	0.830502482992755	1	26.1538461538462	21.8460863020707	9.22775487565032	0.75437591026287	1	24.029304029304	20.0807225163763	4.37391066430591	0.953877820810474	0.218083517021682
MARC2	0.446333482790486	0.632756202605837	23.9041916167665	1.51071678123076	1.03374827607028	1	1	28	0	2.44315196790107	0.981669281672786	1	25.4092526690391	1.6331212975892	4.09269290963677	0.948887412811868	1	25.7711480952685	1.0983231457761	3.49359489091293	1.06306775774829	0.304290506181298
HLX	0.906627634721434	0.94144856963996	24	12.9143767172026	1.04144948335293	1	1	28	10	7.56392072442596	0.886715222312981	1	28	9.12948984538908	26.151038645934	0.998527541762627	1	26.6666666666667	10.7492224991108	23.5948553458038	2.41289578931577	0.102263639846594
DUSP10	0.677427988821651	0.795577650282926	24	19.5345962244062	1.16252854496622	0.388468903781404	1	28	20	1.86098404187782	0.696998848219754	1	28	22.0217926298156	7.679025276299	0.75828779238279	1	26.6666666666667	20.5818112849751	5.44709875485338	1.73289027923334	0.318130872455604
TAF1A	0.404807405168213	0.600417938599679	24	4.94095595814554	1.4274181357181	0.548683931808932	1	28	2	0.85477830238353	0.75402357169065	1	28	3.8324758932558	3.71266006594402	0.734124242784704	1	26.6666666666667	3.68058055186108	2.59562585393338	1.96185506988936	0.755831225411932
MIA3	0.0852679034000412	0.307232484942388	25.9220779220779	7.54637760026596	14.0101188159301	0.388468903781404	1	24	12	9.84772912184151	0.818820781939085	1	23.7209302325581	8.9760852367757	82.874155734553	0.301440647065906	0.989966068568112	24.5476693848787	9.54715761707896	61.1018388087311	13.8714855874127	0.227022391761974
AIDA	0.158793246780994	0.38308197238903	24	23.3596285466859	1.9534786284879	1	1	28	0	3.50001100524838	0.680596589382622	1	20.695652173913	2.5820807386639	5.26976416735945	0.616034699687336	1	24.231884057971	0.761787198618073	3.09176552909864	1.8025739465506	0.583024142544247
BROX	0.0602526456137584	0.277974777911309	23.2093023255814	20.9931083616985	11.2330892815742	0.759272267084767	1	20	2	10.0325230255532	0.532438559331969	1	21.7021276595745	19.8419845468284	47.6054342652484	0.282921616436671	0.95440751145664	21.6371433283853	20.9691412274273	39.5380665067516	11.1625277739249	0.282323562079565
DISP1	0.237186915736776	0.456134870106535	27.7222222222222	12.1550723847726	2.04028113315031	0.548683931808932	1	28	12	1.24205373814467	0.843188961873077	1	27.3563218390805	11.7259072097584	10.1677414684401	0.620112932390847	1	27.6928480204342	11.9602240438109	8.8533065042054	2.10588722463132	0.23786448866658
CAPN2	0.48761612090117	0.662857952414899	22.1777777777778	1.43631004475965	6.65596841946561	1	1	28	0	12.4675785872973	0.99166467367589	1	20.458452722063	17.7068613434987	142.445127325916	0.962542860053351	1	23.5454101666136	23.0373419576585	130.144895008782	5.10853721782715	0.0392526899920464
TP53BP2	0.621165820631945	0.757287316159042	26.7919463087248	12.3248352124662	0.96271168922354	1	1	20	8	1.65862821365764	0.999953190906281	1	26.542750929368	9.90361570450128	19.0842562405328	0.987352233144751	1	24.4448990793643	10.0446249322606	17.7378479703706	0.533904772183972	0.030099749026816
FBXO28	0.29401788746042	0.507514138067367	22.3016759776536	0.0325299582690921	2.04168866294964	1	1	20	4	2.63589688481732	0.956309234930464	1	21.4414414414414	0.76846001945	12.1921715556069	0.864238695969888	1	21.247705806365	1.6168833027551	11.2404958909215	2.05604043460962	0.182913676990906
DEGS1	0.742202734929988	0.836546030438348	24	11.9586661723205	3.16355317612841	1	1	20	16	3.54996017413446	0.998412670071167	1	20.695652173913	16.4467000104992	67.4607890635776	0.996409785908644	1	21.5652173913043	15.4383353521335	54.064527963166	4.27311560808657	0.0790373238992827
NVL	0.664590741610711	0.786530062452599	24	23.6722054675796	0.956542143416851	1	1	28	22	2.32938983947392	0.854903817147687	1	28	20.4885801601731	8.81987257987934	0.980169233433559	1	26.6666666666667	22.0936242737169	6.88614136315576	1.04523539658675	0.151788257234925
CNIH4	0.0242700453774456	0.239525103384338	23.6213017751479	21.0742071341755	17.7798710033343	0.182113153050653	0.981377637693137	24	22	15.8142179450005	0.327919832024709	1	23.4098360655738	19.9671665687511	92.2777540065064	0.0418873489618415	0.360946270928821	23.6770459469072	21.0084399782178	79.4337620372334	18.5120189639981	0.233049757297418
WDR26	0.249865393774661	0.468322056395226	24	19.662091542548	11.2911177961388	0.0772071042383542	0.781588753485603	28	20	13.1736398038983	0.729323597571202	1	25.7761732851986	22.1292320088946	60.776062936402	0.201948184046654	0.802193415707645	25.9253910950662	20.6917294883944	47.9327052205103	11.0050398239428	0.229593547314199
DNAH14	0.251618149605107	0.470082605657098	22.3016759776536	20.9543688113688	0.7923102924412	0.0481594158156658	0.703779829529331	20	2	1.07922191130256	0.42844488576809	1	20	3.587811616718	2.85140683897141	0.104344954508886	0.573737542624092	20.7672253258845	1.57717007188793	2.66864861290196	0.983325029810409	0.368473026031373
LBR	0.20909581302246	0.431757428599904	24	20.1509861739293	5.08744619661687	0.388468903781404	1	24	22	2.47035057912645	0.644900910629324	1	26.1538461538462	19.935438590854	32.3352388588489	0.434675527828853	1	24.7179487179487	20.75107073767	28.3120079501266	5.18241976778109	0.183046705020366
ENAH	0.528555505098272	0.693480956015427	24	6.78892244222826	44.3443663535468	0.0095169702982203	0.58834124248099	28	6	111.949910222944	0.431966178568304	1	28	4.1778780140503	409.121366896996	0.0563443621037009	0.422176324773097	26.6666666666667	5.74452905242908	372.627790907011	71.4265908047363	0.191683477581952
SRP9	0.0381343203607123	0.251426040293156	20.7916666666667	19.9430216774393	10.575349859789	0.0481594158156658	0.703779829529331	24	20	6.02869615166912	0.423837453069761	1	22.2429906542056	19.6901749291457	24.9837965156658	0.0262930401829549	0.293139426720603	22.3448857736241	19.9402123697714	22.6530052209622	10.3787255114329	0.458161087687774
EPHX1	0.44291687620637	0.630040271049913	24	13.3204579393508	2.08388032693287	1	1	20	12	3.07750065819836	0.982096243801623	1	23.4098360655738	14.1446153581842	12.7437025620425	0.947800390365743	1	22.4699453551913	13.1777756067151	9.52306927153682	2.10115247006826	0.220638158786509
TMEM63A	0.0180535757280639	0.231850444346678	24	2.73439062195699	12.8494992195165	0.0772071042383542	0.781588753485603	24	4	9.17854989152362	0.333273371666587	1	23.5643564356436	4.4621789106566	46.5595617299573	0.0177096664520526	0.239113091580843	23.8547854785479	3.73916841518757	41.039384206043	13.5560724771512	0.330318613190964
PYCR2	0.125322208756431	0.351707621819884	21.5783783783784	19.8642748035864	38.8755605292933	1	1	24	22	21.1855173868425	0.678846024472219	1	22.5236593059937	18.8832432226406	122.743206871167	0.55302142718844	1	22.700679228124	20.2518198091171	111.126358943617	39.2338152065845	0.353055886826011
SDE2	0.788587048792874	0.866448797698461	24	15.4850681551864	1.1030454228157	0.0772071042383542	0.781588753485603	20	18	4.06753824720776	0.488381826770488	1	20	15.8760014542166	12.9276739609179	0.318001975263462	1	21.3333333333333	16.671163104116	12.3983422322518	2.53479186043486	0.20444603100575
ACBD3	0.036372804122854	0.248981211895695	24	8.22097545880694	59.2048098822599	0.0290926434676435	0.685514879481689	28	6	49.9532606468557	0.283899134052891	1	24.8780487804878	7.4106723236897	291.821147600791	0.0126172446180494	0.207533871116615	25.6260162601626	7.3102003480188	239.154337222158	63.9701310401286	0.267484720466118
PARP1	0.142567817255555	0.369632565275331	22.6818181818182	9.4120740862676	12.3960995171795	0.269101639101639	1	20	14	7.25566934176724	0.610984905401664	1	20	11.9903546585386	72.6194428287547	0.276525384572031	0.942945563009182	20.8939393939394	12.0379972288563	55.2024942161023	12.9521732986416	0.234630218843691
ITPKB	0.196839331882059	0.420504757916944	24	5.73030037262262	1.77750389950247	1	1	20	12	1.18227798605758	0.96847386577032	1	28	3.8433899411813	8.15006635980665	0.768423798898929	1	24	6.28661228430754	4.66251525404199	1.94703776457279	0.417593864788942
PSEN2	0.760288159206862	0.847554544008946	20.5773195876289	12.0212105268985	1.6201722976601	1	1	20	12	4.35572716163593	0.999808554372365	1	28	12.4937262922042	18.3778252290793	0.99719729053157	1	22.8591065292096	12.4594052832104	15.7878893284729	1.25881121511995	0.0797327108728669
ADCK3	0.780571707075153	0.861438725152198	24	19.0895559030388	1.81554551947119	1	1	28	20	3.81977473085728	0.773342405132168	1	28	12.5247422847303	20.9443440362634	0.985248701173332	1	26.6666666666667	17.8626032137181	19.505854308031	3.36854164900847	0.172693879274058
CDC42BPA	0.200514253022203	0.423216315854613	24	15.4401554679923	10.7598306666605	0.269101639101639	1	28	16	13.2525726552799	0.636666453406792	1	25.9636363636364	16.6957877125017	100.918057787789	0.345358437655217	1	25.9878787878788	16.0983050566217	96.5650044285685	11.3174353329632	0.117200174120376
JMJD4	0.0658389364061529	0.286330960197243	22.3016759776536	9.66904160759372	4.61059713553293	0.759272267084767	1	20	10	2.69589626872746	0.628989496543049	1	20.5763688760807	11.5230385071634	23.6025428765238	0.328388134929096	1	20.9593482845781	10.4359806460032	17.6435295714176	4.47439988531077	0.253600044548868
SNAP47	0.135248217935355	0.362134659021061	24	16.7127139568539	3.25580381285953	1	1	28	16	6.51909467916489	0.510124306364411	1	27.3563218390805	15.9795221123936	15.8703721159215	0.500077909913295	1	26.4521072796935	16.307069085022	10.7533081357419	4.06220792355208	0.377763556319019
ARF1	0.0670243115663134	0.288121266825047	22.9425287356322	20.8194208062772	73.6080300466542	1	1	20	2	75.3058924835036	0.721472232147899	1	21.9692307692308	19.4142480513289	396.255326112964	0.41668859511362	1	21.6372531682877	20.7510138973782	350.93054513506	70.2302483462579	0.200125777934858
C1orf35	0.361541256135558	0.565434903711723	24.4907975460123	0.600122374684081	3.42856081029684	1	1	28	0	5.95514355341532	0.941987082072209	1	26.1538461538462	20.2462778423989	42.963157812354	0.904975981704628	1	26.2148812332862	24.6618740215245	42.4726841868322	3.56267818264125	0.0838816347695251
MRPL55	0.178582732140807	0.402675307233287	24	8.05954151385778	12.1028476961882	1	1	20	14	5.04421461130559	0.867175242448545	1	28	4.0792806144337	68.3709603145692	0.713100985830029	1	24	7.12834521761463	45.8685190436749	13.033100614965	0.28414042761126
GUK1	0.353228962220316	0.559270719463649	20.6839378238342	8.10497968075811	15.9928075530685	1	1	28	6	48.2643995137129	0.918399975119656	1	25.2296819787986	6.75440830680987e-05	291.01609901269	0.895174223939606	1	24.6378732675443	5.09867207422529	225.979683585375	14.2695559894385	0.0631453047594319
GJC2	0.40799627141588	0.602586246446127	24	14.9887501341242	0.799031943739919	1	1	28	10	1.85626508347129	0.992323647202777	1	28	11.4946136580167	3.85568402066327	0.936449186226744	1	26.6666666666667	12.1749851056641	1.93737034559388	0.942889512200911	0.486685219656276
IBA57	0.664319700472845	0.786530062452599	24	14.3623081016823	1.43365105531432	1	1	28	10	3.93563544679096	0.994754681240821	1	28	9.56482004503351	12.7879441411704	0.991287585609188	1	26.6666666666667	11.2813348569477	10.0228001862588	1.72619160095331	0.172226480511894
TRIM11	0.0751783316990056	0.296191321881797	21.2340425531915	9.82744872609779	26.2218587770269	0.388468903781404	1	28	6	6.55733704076267	0.619119002965862	1	23.4098360655738	7.2108203232991	155.692757878655	0.23622036216069	0.873421456747535	24.2146262062551	7.89272347097361	136.386210012451	23.1724016084483	0.169902819400384
RNF187	0.262516558746929	0.478980635458665	21.4623655913979	10.7152574351946	57.0845912298775	1	1	20	14	38.935526949995	0.937688312483797	1	20.112676056338	10.9897949043107	535.579943970958	0.833067702486369	1	20.5250138825786	11.8908795789325	420.514158372165	57.366157512178	0.136419086896493
RAB4A	0.625974365868193	0.759745171494835	24	15.6460607186224	2.62802005478175	1	1	28	16	6.50375144782622	0.805733016010181	1	28	15.2394258001665	28.2879117755468	0.967723071903143	1	26.6666666666667	15.7030451127344	22.7129367698993	4.42225767323707	0.194702152259665
CCSAP	0.29360603396524	0.507116747410689	22.5536723163842	6.48295968732067	2.74549065214986	1	1	28	2	4.51856687039028	0.934883187779579	1	22.8115015974441	5.3814234907212	13.5390248023704	0.858755848077988	1	24.4550579712761	4.92674499895989	10.5644214672599	2.91329897465871	0.275765121988676
NUP133	0.760603129248213	0.847733904005605	21.3475935828877	0.295530730147686	2.10488444078889	1	1	28	6	4.58769352647348	0.992631194440438	1	28	7.7675966490924	34.0729341478578	0.996999011625531	1	25.7825311942959	4.50503826689899	31.504042193702	1.99820651239531	0.0634269881975584
ABCB10	0.707554955148172	0.816406507480281	24	18.8271084334538	0.624614735815109	1	1	24	18	0.767898984622462	0.901981783805408	1	28	19.9800336100052	2.38781103196649	0.989178624051322	1	25.3333333333333	18.9835495667703	2.54520670234488	0.710145133002071	0.279012754582102
TAF5L	0.185542093623852	0.410723234406934	21.9340659340659	20.7826843397036	2.62435693669454	0.120192382848633	0.854943103339596	20	4	2.83809410503189	0.381616168858823	1	20	18.6722606459666	8.74404355414989	0.145748832920738	0.678677940729587	20.6446886446886	0.335148039572671	6.71566111989195	3.23241389121883	0.481324747260452
URB2	0.491269633784914	0.665509177664557	20.6839378238342	3.93693414195106	1.13312211044954	1	1	20	6	2.24488545369626	0.995944524762084	1	20	2.9018259322407	4.19906736886861	0.964029860772474	1	20.2279792746114	4.26654864904883	3.38030324910319	1.15758205788733	0.342449174698879
GALNT2	0.00498451325894811	0.218295214469619	20.5773195876289	2.10976859692625	11.8448282543874	0.0481594158156658	0.703779829529331	20	4	14.0580506827885	0.218116707701716	1	20.2266288951841	3.0096230699448	51.2740028847708	0.00311230258912654	0.110121471674432	20.2679828276043	3.0486080637866	48.2322177582867	11.7289487645948	0.243176642288642
COG2	0.913873104562184	0.945581536680985	24	11.419172974425	0.530349544593381	1	1	28	26	2.57577297245258	0.999694705896873	1	20	5.2846998446583	10.2770364018238	0.999885042465927	1	24	6.92776361919459	8.23134122659772	0.244020901047139	0.0296453389951373
AGT	0.430981464273037	0.620586238270152	24	23.1245738589014	0.618824386600066	1	1	28	0	0.918708083577611	0.998687064448583	1	24.3686006825939	6.75440830680987e-05	3.83543816307057	0.946196356625162	1	25.4562002275313	25.1473143864394	1.56261199272529	0.513161570698349	0.328399867073441
C1orf198	0.353579134603013	0.559371506991436	24	20.0593417053803	20.3534181277649	1	1	28	18	41.9450181569858	0.760792456405981	1	28	19.872285666481	149.514500425013	0.854098436492335	1	26.6666666666667	19.4171237737708	119.188760961488	26.5019688157881	0.222352918194623
TTC13	0.0396182955651294	0.25288453134801	23.4823529411765	3.1422380338906	1.7333312579649	0.182113153050653	0.981377637693137	24	4	1.64710400530124	0.367879918670326	1	23.4098360655738	4.1858411600547	6.46158402659072	0.0650916240157937	0.454196722048062	23.6307296689168	3.77582878151265	4.7404104187298	1.80420488952625	0.380600988133364
ARV1	0.304807780381161	0.516918236134809	21.9340659340659	21.0811005597502	1.54393472329493	1	1	24	22	1.22802739655097	0.908182539013395	1	24.2033898305085	20.7990513250743	7.5339598891262	0.860693479735878	1	23.3791519215248	21.3322936261618	7.03293405261209	1.44297625415475	0.205174148280093
C1orf131	0.633321101342564	0.764415700958126	24	12.5239557377192	4.07208954773927	1	1	20	18	11.3503005565435	0.633629891313083	1	20	17.5264816205267	35.5552125317202	0.934974158940218	1	21.3333333333333	17.211299004366	29.681744784376	5.23116935433814	0.176241976081263
GNPAT	0.134580238095679	0.362037429091441	23.0751445086705	16.4288215945595	5.98250529409318	1	1	20	18	4.44403030396442	0.48526940513356	1	21.186943620178	20.3801162549161	24.8793589889285	0.486633561709295	1	21.4206960429495	18.4858623441575	24.7772312208644	6.47954090541731	0.261511903717516
EXOC8	0.364841989409348	0.568174533181498	21.2340425531915	18.153325433639	1.65073514940535	1	1	24	18	2.4906728342825	0.957474030572293	1	23.5643564356436	15.8257957879189	11.828130280188	0.909938184904398	1	22.932799662945	17.3900973953347	12.4251326311189	1.59334888031338	0.128235965572136
SPRTN	0.919357375848839	0.949309396435567	24	13.3404987182574	0.242708072624053	0.759272267084767	1	20	2	0.525497403005424	0.999978533594949	1	28	6.75440830680987e-05	8.04959462987564	0.994071958477312	1	24	1.04455541497036	7.75804033846661	0.242855434383044	0.0313037086413301
EGLN1	0.439448302411297	0.627590453451352	24	22.5402556724775	3.23472352074699	1	1	28	26	3.90900694333337	0.898309836011827	1	28	24.057703105899	28.3205236574577	0.932202889283895	1	26.6666666666667	24.2448406282417	18.9211163085157	3.91199411637916	0.206752817994069
TSNAX	0.246000425928116	0.464559582446025	24	14.7760404870091	5.98537652675311	0.548683931808932	1	24	14	3.28521127687991	0.976166510708785	1	23.8795986622074	12.846802785533	53.5176423650989	0.669429145783123	1	23.9598662207358	13.8736795596057	48.7086794289708	5.83604698207777	0.119815339904424
SIPA1L2	0.0613703042365811	0.279325967364453	26.972972972973	13.1898465538101	3.34436389804279	0.269101639101639	1	28	14	5.13949174391797	0.270746646281624	1	28	12.5258353588366	24.3973101444252	0.0940970283747333	0.54137655892614	27.6576576576577	13.2433081335331	21.1216882185685	3.76949095104108	0.178465419621488
NTPCR	0.157628131035036	0.382519327626776	20.1616161616162	0.306177188767362	5.84320015861244	1	1	20	0	5.22147981783164	0.959004265977485	1	20.3418803418803	0.776222342578897	36.7457951272687	0.706587595781098	1	20.1678321678322	0.358492230588791	27.58569205284	5.90202275916441	0.213952318029911
PCNXL2	0.387036069086344	0.586793180521649	21.695652173913	11.7577978553519	3.53973789923704	1	1	28	10	6.79261390426148	0.988498565416238	1	20.458452722063	9.70925047743657	19.9550150642479	0.926764920546457	1	23.384701631992	10.7314083289425	14.327697344685	3.10998067760694	0.217060746244798
KCNK1	0.12135580757411	0.347857435762179	20.9005235602094	18.9655630331884	3.05482338274975	0.269101639101639	1	20	0	0.548341686747109	0.546751661524741	1	20.3418803418803	15.9003007414572	6.05563728472177	0.23439716465169	0.870785317403888	20.4141346340299	18.3183908286664	6.55623186502073	2.56787417623223	0.391669213215679
COA6	0.561321295135664	0.716065329431121	22.3016759776536	19.284956047199	2.57069047962515	1	1	28	0	3.43924924281756	0.916643662032537	1	20	18.1448403876176	18.6808327331209	0.970034750660836	1	23.4338919925512	21.6405003855752	14.3392496217729	1.04395053025063	0.0728037071525332
IRF2BP2	0.692665227215871	0.80657017569137	24	19.6837229731406	6.13305118765685	1	1	28	18	10.1559558990455	0.975361841995757	1	28	23.0155078266215	84.3514387851959	0.992487763627412	1	26.6666666666667	20.393113029222	81.446250847412	6.6224610720068	0.0813108154531736
TOMM20	0.21515533083949	0.437466603946369	20.5773195876289	17.7624263044298	6.15923711466527	0.548683931808932	1	20	0	4.67203606789254	0.794911821883841	1	20	0.316523784910601	65.5990917974771	0.578576574010063	1	20.192439862543	19.4093916957736	61.8342955709695	5.64674763149544	0.0913206430081258
RBM34	0.282814962742049	0.496743152436314	24	8.13339666404653	13.0463608304938	0.759272267084767	1	28	6	9.68161942459334	0.616187024421514	1	28	4.3919525608789	73.1332074576022	0.670569794905303	1	26.6666666666667	6.2763699558867	47.8504589661797	17.399862878396	0.363630010125797
ARID4B	0.0729005548980169	0.292587615952518	21.9340659340659	12.9584826738278	32.0916408017718	0.548683931808932	1	24	12	29.2789773412958	0.575909369401494	1	21.0619469026549	12.1039696858735	162.713334819144	0.273662559669777	0.938154159915446	22.3320042789069	12.4035844345361	131.363076649048	31.4675414057181	0.239546318557895
GGPS1	0.153744767273414	0.380466950603057	22.1777777777778	17.1952395119693	6.32554148393915	1	1	28	22	9.2586716964844	0.636117231406436	1	20.695652173913	15.0077385013227	31.0552103795498	0.589464188368414	1	23.6244766505636	18.00535897107	24.2267854482266	4.83312620242521	0.199495150223448
B3GALNT2	0.03283941234333	0.246278364649782	21.9340659340659	21.1464674046933	10.9255726477085	0.182113153050653	0.981377637693137	24	22	9.2641121862859	0.373529063896156	1	22.9581993569132	20.765255767662	28.8508579834288	0.0574857079804474	0.425688244022102	22.9640884303264	21.3186364790447	23.0318033483017	10.856740987473	0.471380413565123
LYST	0.00961655395185268	0.21969150578485	24.1939393939394	3.99717542919938	4.27826770345545	1	1	28	0	2.01420694025013	0.859679957803046	1	22.1052631578947	7.2581664368374	25.4225343801462	0.142969793634961	0.672597981509927	24.7664008506114	4.07869002367321	20.7973505913756	4.79475150035263	0.230546264981509
NID1	0.224256740325158	0.44455434525996	24	8.80868086787756	11.9892213117749	1	1	20	12	17.8117403887692	0.999944018216019	1	22.1052631578947	11.0743495791849	156.7682385029	0.810095949681542	1	22.0350877192982	10.808961637678	124.232463312139	9.8388534001564	0.0791971207673466
GPR137B	0.761427761604105	0.84816380223711	24	9.25309074807415	1.96466783599353	1	1	28	26	3.97189834498339	0.999748693882896	1	28	3.3578811240649	23.676420745599	0.997238209159273	1	26.6666666666667	3.40734302677269	16.3776885693848	2.93672667935064	0.179312646403616
ERO1LB	0.370544770591407	0.573565150596124	24	6.46269512992559	1.7047315023395	1	1	24	10	1.80436178695757	0.745897811771472	1	28	2.4996048791811	9.09003178635269	0.860336252181505	1	25.3333333333333	6.61187264664727	6.17706730597949	2.12140215730705	0.343431931728103
LGALS8	0.160491584141305	0.384537369880548	20.0603015075377	12.8862205889641	4.36467553698927	1	1	20	12	5.19011393631826	0.832849948729421	1	20	12.0299549931442	23.2727417142685	0.673315932649708	1	20.0201005025126	12.3041283481524	17.3168893387761	4.26582406506375	0.246338934297611
HEATR1	0.238114101593248	0.457215975039312	24	5.22007695862886	3.44288773866147	1	1	28	4	3.97381537434474	0.66848347830549	1	25.0526315789474	6.4950326803848	14.578160519546	0.720492769322444	1	25.6842105263158	5.31122247038399	13.3975267857991	3.55954684576161	0.265686861662752
MTR	0.583609589571853	0.731273049834738	24	8.77916082249783	5.9522605458024	1	1	20	12	11.7638099877954	0.998910039829108	1	20	12.2534273156548	77.2015046205132	0.982429818307219	1	21.3333333333333	11.4016799292801	60.4459168018856	5.92309828963523	0.0979900480134741
FMN2	0.204584542888334	0.427286794875472	20.1616161616162	1.86548808075908	3.54819399331607	1	1	28	8	4.49544473771521	0.969007160615406	1	20.112676056338	6.75440830680987e-05	28.2568494991435	0.778629732891165	1	22.7580974059847	2.74194321962036	11.1513517716212	2.32627714700494	0.208609430914467
GREM2	0.168320259159356	0.392715316777005	20.3673469387755	0.436106503690746	27.67158657513	1	1	20	2	23.1776280376984	0.937266547125515	1	20	6.75440830680987e-05	208.346342360961	0.718092735268773	1	20.1224489795918	0.808141986774605	94.2738104639613	27.2896512452683	0.28947224166462
FH	0.0642505763932149	0.284397965660071	21.9340659340659	21.4590542689859	13.0895643987629	0.182113153050653	0.981377637693137	20	2	12.9107083889731	0.366384605235745	1	20	6.75440830680987e-05	59.412619706737	0.0913787235439782	0.533098671055249	20.6446886446886	0.526089205801556	35.0535978099066	13.932210513991	0.397454509221692
OPN3	0.284580542335559	0.498384891301331	24	17.3775126635489	1.11811552228004	1	1	28	16	1.29682109454637	0.997605530104336	1	28	15.9398458164722	5.56335842956359	0.866417090211009	1	26.6666666666667	16.5246185072512	2.87712283879927	1.4813595313569	0.514875316194399
CHML	0.443151153978959	0.630201982967044	24	11.2435045593105	1.47652170765337	1	1	28	2	1.44156849751127	0.929083466870461	1	28	7.2759085026338	11.740329064487	0.939201590210652	1	26.6666666666667	7.03409500728189	9.86754937087187	1.78082749968701	0.180473127901833
CEP170	0.237172359175257	0.456134870106535	20.5773195876289	18.3801894806096	2.62580487248806	1	1	20	18	4.87415670668676	0.862090258266165	1	20	18.5302233735548	18.5076745921107	0.786618900463161	1	20.192439862543	18.3058072982253	16.5484505403341	2.67898765711749	0.161887522374853
SDCCAG8	0.155958534384985	0.381387825928009	27.156462585034	6.23254615567214	9.58403154643841	1	1	28	4	8.03700071347561	0.833345077556108	1	26.7415730337079	5.8532024683188	37.9613982277154	0.665723161298939	1	27.2993452062473	5.38721687433144	23.6600973201537	10.9557960529872	0.463049492347396
AKT3	0.03337267594467	0.246493494889	22.3016759776536	10.3380759062338	9.94446679783112	0.269101639101639	1	24	10	8.56565117058512	0.313512536830994	1	24.2033898305085	7.6385849340235	68.2901600846425	0.0679005393427545	0.464224006519784	23.5016886027207	9.38390120613473	54.9364095554482	10.2030140881095	0.185724079361456
ZBTB18	0.000325855459124891	0.14492095988917	21.3475935828877	10.3606547235613	4.51048930487787	0.0481594158156658	0.703779829529331	24	10	4.20571062750311	0.0838839799444392	1	21.9692307692308	9.9157879487915	16.9161086282842	0.000139820255543488	0.0207916498918992	22.4389414507062	10.1225978253451	13.545295207869	4.35096176129449	0.321215720626512
ADSS	0.221788313094203	0.442136249190538	23.9041916167665	19.1292432441623	8.2348198229071	0.759272267084767	1	24	22	7.01955013304832	0.912170214255697	1	21.8348623853211	7.56836056101717e-05	59.5202663615136	0.710908113244907	1	23.2463513340292	21.0714107589367	54.1860785381588	7.5096551362366	0.1385901201717
DESI2	0.014622098670148	0.225352344210516	22.3016759776536	21.018204714777	6.94622394058841	0.182113153050653	0.981377637693137	24	20	7.95833487055588	0.232623938240873	1	23.8795986622074	20.0978488286609	24.057232022924	0.0220946272257462	0.268651135902885	23.393758213287	20.3969040642672	22.8647661999622	7.2131945676716	0.315472045705131
COX20	0.801413205916254	0.874546824764748	20.1616161616162	1.49277385381294	1.37422573251785	1	1	28	10	4.04499848088921	0.92317411290965	1	28	10.9645519410807	9.88905197596512	0.996356470962573	1	25.3872053872054	7.42117933372347	8.14644944709122	1.98947057620439	0.244213210813547
HNRNPU-AS1	0.451217095947541	0.636153599189648	24	4.6261732265943	1.64611990339123	1	1	28	4	2.3435051772655	0.979575724389	1	22.3824451410658	9.7518828547386	6.9612623674915	0.950184165282388	1	24.7941483803553	6.09392424827587	6.51436470712511	1.43310445328333	0.219991437033893
HNRNPU	0.0721788857232486	0.292334271685306	22.5536723163842	21.2069334023328	29.4092945779954	0.548683931808932	1	24	22	24.9514686810759	0.538722819425129	1	22.8115015974441	0.455977172943999	268.297924332432	0.261327333405109	0.918736733798664	23.1217246379428	22.1657343670021	249.527449474698	27.672428792542	0.110899337330613
EFCAB2	0.549877863737082	0.707916061486821	27.156462585034	26.6897887750664	1.44339980724999	1	1	28	26	3.89795456700082	0.951454692335507	1	20	4.0835297214401	9.96156447228592	0.97189732008464	1	25.0521541950113	0.754218042293551	8.78825656757958	1.38380123304686	0.157460267847867
KIF26B	0.444176281923347	0.63065494138453	23.4823529411765	10.8205113141172	1.65064634199922	1	1	20	10	3.68204457513769	0.983661799344395	1	20	7.9999356392729	11.2767786582025	0.948466307196456	1	21.1607843137255	9.60101806959053	8.47213136903551	1.54950661707134	0.182894545608036
SMYD3	0.207969942598676	0.430351297545109	22.4269662921348	13.5544318692849	6.49539548103947	1	1	28	4	7.47738645573728	0.865684243707061	1	20	6.75440830680987e-05	59.1203853342016	0.75336511350928	1	23.4756554307116	0.762702753390447	51.7973612194682	6.01948837656152	0.116212259366971
TFB2M	0.0580987372250803	0.274501504601243	20.1616161616162	2.32687034017621	2.6641307747492	0.548683931808932	1	20	4	0.396033373498176	0.744061668112479	1	20	19.9414252089232	3.30844303451948	0.278480864179116	0.9468824817319	20.0538720538721	2.10578849769279	3.09704918325807	1.9721207146948	0.636774102702543
CNST	0.401696082994028	0.597615369320237	20.0603015075377	1.1671614998352	3.38697735681629	1	1	28	20	5.41785674637087	0.979244213560303	1	20	0.0681677571087995	27.5561072680376	0.931594885462069	1	22.6867671691792	21.4765465595988	23.8062188906351	2.05840265392803	0.0864649133650438
SCCPDH	0.0630623425128025	0.282379594820658	22.6818181818182	0.755438721072241	6.69988575307886	0.759272267084767	1	28	20	2.03062973176312	0.656740420550249	1	25.4092526690391	23.8752291883854	41.558733465144	0.328404446026158	1	25.3636902836191	22.9662132316852	39.0830569230491	6.3128985338283	0.161525198662372
AHCTF1	0.0589683558197984	0.275185660492393	26.6133333333333	14.3184956826001	2.58339753783993	0.182113153050653	0.981377637693137	28	18	1.0846063838749	0.29947525208589	1	27.5675675675676	14.9298162072337	13.0557028438712	0.0746479157341222	0.490403381933302	27.3936336336336	15.7129380030294	13.3281498724049	2.75918395093126	0.207019277044894
ZNF670	0.794845568699728	0.870903180122653	24	18.0393477592349	1.19584295466126	1	1	28	16	2.54083490876414	0.999999901025457	1	20	15.0844279956044	18.7981184895852	0.998299980220933	1	24	16.696643859964	14.4902370812054	1.20731853014342	0.083319446284932
ZNF496	0.415191044414301	0.60690253091591	26.6133333333333	4.83150280820169	1.72227505532032	0.548683931808932	1	20	6	3.13667692451967	0.716933856990263	1	20	19.3821078931781	15.9938319634384	0.727399968277458	1	22.2044444444444	3.50592438140874	13.9709422434596	1.79652433891738	0.128590062689465
SH3BP5L	0.022402435651298	0.238180098460757	23.4823529411765	8.42545438432944	19.1875083853194	0.0772071042383542	0.781588753485603	28	6	12.8889140785533	0.233829036746289	1	25.2296819787986	5.9196206680275	82.9586473696666	0.0159083746655388	0.226170225865103	25.5706783066584	6.85410965000527	69.5155222557246	20.4275209051002	0.293855533875645
ZNF672	0.0861972109289461	0.308046846383066	21.0105263157895	6.43739720815154	3.12179860970303	0.759272267084767	1	20	8	0.810592106382505	0.610249634868193	1	20.8163265306122	7.3615250274974	12.6043886740827	0.375662620220993	1	20.6089509488006	7.28213307273467	12.2166394833453	3.06964833254864	0.2512678168766
ZNF692	0.78752889056157	0.866077144887019	24	12.7541318926859	0.665401269722696	1	1	28	0	0.924656018395986	0.95669340195127	1	20	12.0294087846423	6.49276757587335	0.996936361181856	1	24	15.0176015078589	4.84442294967386	0.606646405088075	0.125225730988025
ZMYND11	0.925310651584292	0.953192540514009	24	5.08221760065153	3.42444966387846	1	1	28	4	21.1123632354337	0.999994850473226	1	28	11.3894826833014	143.650940599366	0.999926427413464	1	26.6666666666667	6.6147881102556	127.120281669798	7.76475995838458	0.0610819914524258
DIP2C	0.867022760655144	0.916935940244998	24	1.49365354442676	1.95137500865538	1	1	28	20	11.9160611746006	0.939169762615197	1	28	27.7600633616442	64.6672532433357	0.998760090714817	1	26.6666666666667	25.1223946533933	54.5887822081459	4.85635345060426	0.0889624800950327
LARP4B	0.121449087830466	0.347857435762179	24	18.0838580658505	13.20091151785	0.548683931808932	1	28	20	1.71995520477751	0.639628275667327	1	24.7058823529412	15.9738809494413	64.9506129716689	0.389297819242878	1	25.5686274509804	18.0249410218402	56.0973828711033	14.7796123194496	0.263463490862117
GTPBP4	0.423094677739865	0.613413082752086	24	0.225408513472636	8.16079915073967	1	1	28	4	24.6508727062648	0.991563313871459	1	23.257328990228	6.75440830680987e-05	114.735154183736	0.942208352876356	1	25.085776330076	1.23907617350406	75.7387348946917	6.54380644827259	0.0863997326780173
IDI2	0.0330565082708228	0.246278364649782	20.7916666666667	4.86490606815468	2.94233673558843	0.182113153050653	0.981377637693137	20	6	2.24221813982302	0.400243565365715	1	21.0619469026549	3.3692020595771	5.50643872039882	0.0607159652877287	0.437536661444772	20.6178711897739	4.77111859608844	3.82846641317009	2.94222111153153	0.768511668643654
WDR37	0.18551458556841	0.410723234406934	27.9160839160839	23.6384889786912	2.62105885485067	1	1	28	24	2.56058884182432	0.832477864883104	1	28	24.0818141239676	8.69671001412632	0.712359313874502	1	27.972027972028	23.9065665204157	6.59526781833896	2.62290618654662	0.397695174599779
PFKP	0.0521400625605419	0.26876563020391	24.1939393939394	6.5755940491889	10.6583898934408	0.120192382848633	0.854943103339596	28	4	12.7583883280489	0.229635940783394	1	26.7415730337079	3.437954902045	46.8230834930825	0.041667496455559	0.360023034313654	26.3118374758824	4.73068721041954	42.1616638491877	12.6804134681531	0.300756950994889
PITRM1	0.0414836556170989	0.255235695022682	20.9005235602094	0.583797489593579	4.45594246481539	1	1	28	0	5.46559023545039	0.440578259474399	1	20.8163265306122	20.3428477532631	24.2093248426092	0.237792403859848	0.87689933380488	23.2389500302739	0.0400067784314572	22.5956868550543	3.41380251783164	0.1510820423265
KLF6	0.855780197727478	0.909767683875294	20.7916666666667	5.58262804354536	10.1351309545621	1	1	28	4	83.7890158320645	0.996878002562398	1	26.542750929368	6.75440830680987e-05	472.247846593992	0.999406496289093	1	25.1114725320116	3.46402837718878	337.880249002131	1.93714772043174	0.00573323751877406
AKR1C1	0.753072830442658	0.842270335568979	24	19.9617498836412	1.59033397148533	1	1	28	18	4.79550381430536	0.992738778291506	1	25.7761732851986	1.7257550940393	18.651985028466	0.996696691418997	1	25.9253910950662	21.7556943630704	15.839285884613	1.38610792581938	0.0875107587499197
AKR1C2	0.37972278086633	0.580741670934873	20.2639593908629	19.058766417918	2.01245536128211	1	1	28	24	4.63409184551619	0.967938144157734	1	24.040404040404	15.0055112962008	19.2782996519285	0.919532814997872	1	24.101454477089	19.7171604886133	15.6578849777268	1.59894926124562	0.102117831592205
AKR1C3	0.699872133648832	0.811545050229465	24	18.4261563565608	4.5765537013321	1	1	28	18	21.3249756669634	0.667861710323187	1	28	24.037993757716	67.2182718572861	0.9580831219829	1	26.6666666666667	20.1960591237637	56.6562780659245	7.13940260161167	0.126012559337279
NET1	0.872233433531384	0.919530245504824	24	18.9296356098834	1.17751520052633	1	1	20	12	2.69897486524785	0.999671664082225	1	25.5913978494624	22.4085346064545	15.7955473258093	0.999612934141643	1	23.1971326164875	17.6290125391255	10.2835156243184	1.16729789039091	0.113511558987716
ASB13	0.188233997993684	0.413005832367035	20.2639593908629	12.7523237106474	1.38523411331157	1	1	24	10	1.30360670682061	0.815063550343129	1	20	12.0453499043706	4.85371689705722	0.710583790003287	1	21.4213197969543	11.8600982744075	2.83239832596709	1.18619602195927	0.418795623159484
FAM208B	0.325933593563694	0.536826451545727	24	8.02720308173167	3.15362454766964	0.759272267084767	1	28	6	2.20620640132026	0.971851705909742	1	28	5.0027716146154	24.0137727384286	0.827422192078158	1	26.6666666666667	6.4349177135778	19.7593264457833	3.83538315677394	0.194104954300829
GDI2	0.269713843873934	0.485273240351336	22.6818181818182	12.5789976321479	2.85933797852305	0.548683931808932	1	20	16	3.68698301525071	0.701642734284401	1	20	12.7222151144966	17.7649478874959	0.605352136440202	1	20.8939393939394	13.7982774302668	15.9960366839526	3.65405988181067	0.228435327700672
ANKRD16	0.691962529223108	0.806030001376216	24	4.58271162297386	0.68825803225978	1	1	28	0	1.22902188535606	0.839590004743012	1	28	0.536928067125899	5.43178077394534	0.982135501930889	1	26.6666666666667	1.78300668436494	3.36623972539791	1.21299288836162	0.360340613655564
FBXO18	0.225697555438541	0.445710815296581	24	18.3014431845704	9.69455792070714	1	1	28	18	13.4881350885752	0.887486336220063	1	28	19.0056911278821	69.0171957690372	0.781309323699431	1	26.6666666666667	18.5159200852705	55.2930829797274	11.7338792129596	0.212212424784881
IL15RA	0.639269308715319	0.76838006260004	24	19.7373583782745	0.921118168387765	1	1	28	18	1.7766237235485	0.960228470266249	1	26.1538461538462	23.9329132078446	4.18051782861964	0.98650477812806	1	26.0512820512821	20.7819195311678	2.84126898442074	0.838288542116097	0.295040190391197
RBM17	0.261598094096969	0.478097563102981	25.5897435897436	12.372912462955	13.6428828926169	1	1	28	14	22.2340619154594	0.874121189638971	1	25.0526315789474	13.4430461365536	117.75757605102	0.814975694577156	1	26.2141250562303	13.2819144459085	96.3831147813633	13.5706941078643	0.140799497283816
PFKFB3	0.0785983728905891	0.300121620783878	22.4269662921348	2.38244823048225	6.80104116474081	0.269101639101639	1	20	6	6.37819783170501	0.525667812264716	1	20	4.3693816079896	35.6252635595656	0.173673001187727	0.741310203673291	20.8089887640449	4.34758863477069	27.9738426337548	7.58525056307824	0.271155116670509
ITIH5	0.195658356635391	0.419447604990423	21.1216931216931	11.6055761634039	6.75164843834005	1	1	20	14	12.3566705744453	0.995219108520104	1	20	7.9999466525062	67.6193872944463	0.773968386805084	1	20.373897707231	11.2005944666797	44.820901432106	6.79695907240818	0.151647085516656
KIN	0.0761732785072472	0.297775232314299	23.4823529411765	10.5231347371228	5.87465263614367	0.388468903781404	1	28	10	10.0920611786776	0.527924206844693	1	22.3824451410658	9.9478850740542	27.3549580247538	0.215707099596385	0.833441335659627	24.6215993607474	10.265420119887	24.2344807056133	5.72453533279862	0.236214483088663
ATP5C1	0.112381179786415	0.338282169145618	25.4267515923567	20.7200805984462	15.8007865504247	0.388468903781404	1	28	24	17.058990480424	0.55095004849919	1	23.8795986622074	21.8791043633214	64.1974207790459	0.280806562284339	0.951779490255727	25.768783418188	22.2296190775221	50.8211012197904	14.8577737382882	0.292354423294204
TAF3	0.262899764078472	0.479600299058274	24	9.7896622233143	9.59031932982131	1	1	20	14	5.79057237970546	0.975505448887141	1	26.9433962264151	7.1800612085534	47.1897272473555	0.842893675834242	1	23.6477987421384	10.162478965759	31.3933506287299	9.55228890003055	0.304277457127774
CELF2	0.536349075277767	0.699068529949326	24	2.26548544833139	5.81768469515555	1	1	28	20	18.6118471862874	0.998936579592001	1	28	0.389484473080898	120.374397566538	0.97444394469175	1	26.6666666666667	25.8082203814761	96.0671746346822	8.37479189910809	0.08717641515903
USP6NL	0.535676007222844	0.698715782607885	24	11.3705230007222	1.01169982008146	0.759272267084767	1	28	10	0.637145491730183	0.941774125451865	1	28	13.060074637608	3.90868449492253	0.926975818861681	1	26.6666666666667	11.5513313873979	3.15420121931166	1.32042485741333	0.418624166818846
PROSER2	0.816783331410186	0.884547168471379	21.9340659340659	6.12619515094209	0.388650323161774	1	1	28	18	1.37830562743981	0.597569096953112	1	28	16.4206606254626	4.81128779481143	0.963724067095646	1	25.978021978022	13.7646159052576	4.24402870289229	0.0594805695340351	0.0140151195239324
UPF2	0.0375442387097504	0.250842017463323	27.9160839160839	7.26588378009806	24.0404778218749	0.269101639101639	1	28	10	25.8064039046827	0.349173884374205	1	26.9433962264151	6.2290681291777	103.784773158054	0.0796991684083612	0.505192951520953	27.6198267141663	7.79635223895569	78.1786748151734	25.3372500933716	0.324094136326471
DHTKD1	0.000512301614524202	0.14492095988917	21.3475935828877	10.3714864787646	17.3904185077409	0.0481594158156658	0.703779829529331	24	10	16.4448488414547	0.108326375571888	1	22.9581993569132	8.8620587565102	55.8564339764322	0.000257023460284889	0.0288600628262746	22.7685976466003	9.77438001754733	44.3754733053368	17.1487103860417	0.386445689672888
SEC61A2	0.780809028707959	0.861442004401682	24	22.4712308604991	0.632523362715796	1	1	28	16	0.768136281213373	0.999993346939627	1	25.4092526690391	6.75440830680987e-05	7.28343002895828	0.997900457432434	1	25.803084223013	23.0137963075171	6.2633424684434	0.639988126493632	0.102179966961424
NUDT5	0.551035609949858	0.70877800723416	24	9.43909508692652	2.00791069961813	1	1	20	10	3.82148881142982	0.998664869758505	1	20	16.1394864028156	32.3317996938033	0.977151392910963	1	21.3333333333333	11.4018694220221	27.9514684313238	2.1154833506829	0.0756841579139428
CDC123	0.0648141705152805	0.28536455562315	26.2631578947368	17.4475541248929	12.0755992837887	1	1	20	2	8.26351334143395	0.955653491812588	1	22.1052631578947	14.8263730946452	70.4677274897344	0.473853456467067	1	22.7894736842105	16.5242646432759	59.5380016248654	7.82218617249248	0.131381402785034
CAMK1D	0.0870555944394448	0.308711955030703	22.9425287356322	7.41420813519591	3.80620511817031	1	1	24	10	3.62651434856147	0.756996603262637	1	21.9692307692308	9.4440887679211	13.3670146406839	0.488834272200659	1	22.970586501621	8.96746464137309	8.79651390005732	3.45107129478863	0.392322610297489
OPTN	0.0284410108485891	0.244643401144087	22.0552486187845	10.27995214372	124.7480275721	0.548683931808932	1	24	10	86.1284449905133	0.402988281771605	1	21.8348623853211	10.1485014866466	606.582923624406	0.118959255371277	0.611409456378108	22.6300370013685	10.1663309482679	470.237974469566	124.678512838297	0.265139184003452
MCM10	0.348928474311697	0.555338289170656	24	23.8782990135022	0.761514343902605	1	1	28	4	2.60709346387315	0.956907940270531	1	27.7821011673152	6.75440830680987e-05	7.14074537887085	0.901032474279526	1	26.5940337224384	1.17876975461491	1.63138610110159	0.540261416900832	0.331167107857559
PHYH	0.10190699281083	0.327029614724518	22.3016759776536	0.251848120065101	8.94161073447547	0.269101639101639	1	28	24	8.17363540488914	0.769753749865883	1	24.2033898305085	23.9919848616496	35.0054494255768	0.259649773505535	0.914885080901348	24.835021936054	23.7108207305476	29.5330011717701	7.86286025791791	0.266239797715982
SEPHS1	0.0022369526492676	0.186993003275798	21.4623655913979	19.4380399362805	8.08750437997601	0.00511161292411292	0.540847967470564	24	20	8.5163192546723	0.101095148549803	1	22.3824451410658	19.5764672713418	29.4848405602956	0.000124974807380607	0.0207916498918992	22.6149369108212	19.7031710502655	23.6467205965257	8.49708992037763	0.359334812863061
BEND7	0.1218385010229	0.347857435762179	25.5897435897436	12.7114509324572	2.51801808305507	0.548683931808932	1	24	14	2.30726939399868	0.75089459510975	1	25.5913978494624	10.6711854562497	10.5113349375898	0.425033869965474	1	25.0603804797353	12.5028147998032	9.10046301449032	2.48898953167753	0.273501417204202
PRPF18	0.122170529767874	0.348160880247298	25.5897435897436	6.75578230529891	10.2585050489772	0.0481594158156658	0.703779829529331	28	6	3.31004347852276	0.519633973985704	1	24.8780487804878	7.0652468050315	44.7259691633523	0.0720111576237217	0.479410027627359	26.1559307900771	6.64814233326607	32.1415515193231	11.3899567075773	0.3543686029198
FRMD4A	0.578202709318242	0.727813156410196	24	4.59174491247652	0.954248623815177	1	1	28	6	3.26518797790206	0.913340862832878	1	26.3468634686347	23.9630440534393	9.35119257825892	0.972913277762797	1	26.1156211562116	3.18081508952612	9.43967333144951	0.944305158168817	0.100035787787565
FAM107B	0.749975050152325	0.840454416320566	24	8.36245662560742	1.65263386436079	1	1	20	10	5.41835650812719	0.956070524770688	1	20	9.9466798004409	14.8662889892541	0.995209969848433	1	21.3333333333333	9.60795695117478	13.0420385995974	2.56973010760153	0.197034389062524
HSPA14	0.700834824978582	0.811973801514329	22.1777777777778	16.2870212664876	1.40604319338758	1	1	28	14	2.45409921355081	0.999843941097709	1	22.8115015974441	13.0857006352161	19.5612156742147	0.994244427337466	1	24.3297597917406	14.5898663482924	18.0939677373715	1.1847193385828	0.0654759285403095
DCLRE1C	0.0363931357838486	0.248981211895695	24.1939393939394	9.79321790055487	3.32990740255589	0.388468903781404	1	28	8	1.46554628408063	0.434281673114186	1	23.7209302325581	8.932930613903	16.4968094358949	0.117036199377656	0.606326708636389	25.3049565421658	9.01321291081223	12.912548223219	3.41394495263109	0.264389715617265
RPP38	0.409186422987034	0.603145072786821	20.7916666666667	1.02662531414415	1.48674017040943	1	1	28	22	2.74566950646894	0.996528850003526	1	23.7209302325581	18.2990093229779	12.1495064820456	0.937626033058001	1	24.1708656330749	20.6961805369158	8.96708504034883	0.938681829190601	0.104680821578791
NMT2	0.0563685606357005	0.273112910281471	24	7.64617793619987	17.8489199344784	0.0169666213416213	0.650525091439726	28	6	16.7074294885152	0.225140429399224	1	26.3468634686347	5.6770027173921	74.5274690661059	0.00970853766966706	0.1813798786367	26.1156211562116	6.49981100475727	55.5529030592526	20.3863297669406	0.366971456832716
FAM171A1	0.632453030679321	0.764133164526929	23.3450292397661	5.18258879006322	3.10265197218909	1	1	28	0	5.59393724922637	0.99730430241267	1	24.7058823529412	3.8625344648808	28.4938580761948	0.988407169865054	1	25.3503038642358	3.26686608631354	26.9286231373241	3.27240148262112	0.121521307121174
ITGA8	0.00498274010142197	0.218295214469619	22.8114285714286	7.85699110905325	9.41680987452873	0.548683931808932	1	20	10	7.57705910566309	0.614729523373557	1	21.0619469026549	11.180048583397	40.0832867160182	0.0467143211571058	0.383615216427457	21.2911251580278	9.81348994294503	28.3910622574428	8.24877096727778	0.290541117922256
FAM188A	0.0486294881349304	0.265518823996107	20.0603015075377	19.1469555700762	3.60442403452488	1	1	28	20	5.41092085588477	0.495081424166775	1	21.0619469026549	20.1847434839428	18.207906467317	0.280965985612447	0.951779490255727	23.0407494700642	20.3734333653425	13.152469050516	2.69701806009589	0.205057928647251
PTER	0.280422797595477	0.494118889470077	24	5.29618202568931	2.12200499028692	0.269101639101639	1	28	2	3.20273404126864	0.617572813969569	1	28	4.0779476069532	7.52779964791984	0.408549311369565	1	26.6666666666667	3.89077324964269	5.05779519893125	2.96451289311224	0.586127507444086
RSU1	0.104646074236524	0.33099321669983	21.1216931216931	0.827724727796187	15.7895890478254	0.759272267084767	1	20	4	17.3227683446681	0.646292113524368	1	20	6.75440830680987e-05	161.480288209132	0.430155317674816	1	20.373897707231	1.56587185668614	122.062844595959	16.465382478458	0.13489266560156
VIM	0.229955039454131	0.449087707692801	20.0603015075377	1.41643464040917	122.208893731239	0.759272267084767	1	20	2	89.2097477737144	0.88708084461738	1	20	2.4490449730891	1334.18038577868	0.713136550775961	1	20.0201005025126	1.95590984593935	1207.16702910346	123.489615756347	0.102297041568523
PTPLA	0.540248926440566	0.700825842756908	24	21.9543401564594	3.32877074844091	1	1	20	4	11.8408717632651	0.937573421165838	1	20	6.75440830680987e-05	55.9387816160369	0.968224666765791	1	21.3333333333333	0.680688782271573	39.6760339631713	5.71028213417555	0.143922705063617
STAM	0.632544836585184	0.764136939486592	24	10.7708547177373	2.42511930801296	1	1	28	14	3.22391231502394	0.994429344818477	1	27.3563218390805	8.04692166632	28.0391682429742	0.988222687743949	1	26.4521072796935	11.0290417641426	24.6075950662788	2.38723758740218	0.0970122265492552
NSUN6	0.0896420615516943	0.312365571608536	21.4623655913979	15.2273449835097	2.23884338111006	0.548683931808932	1	24	16	1.15734188927846	0.659877320073128	1	20.3418803418803	15.9171340424522	8.3539910354313	0.334395695797577	1	21.9347486444261	15.778063211332	4.92073501518546	2.2358845910347	0.454380206236412
ARL5B	0.103374470037473	0.328585313916984	21.3475935828877	19.0974325824886	3.38481445466876	0.548683931808932	1	20	2	1.38886988962154	0.664164959605098	1	22.3824451410658	22.1105349391522	13.0071975403851	0.363690730252746	1	21.2433462413178	21.1086951397429	11.0760682541425	2.79783111622696	0.252601469405045
PLXDC2	0.184518254676321	0.410134367834157	21.3475935828877	13.8399207954091	10.3156723460645	1	1	28	20	11.5629386280668	0.995595505372006	1	21.570996978852	14.8175971720336	93.4198557560849	0.7586951818034	1	23.6395301872466	16.1505427192486	69.7407751872187	3.11830403286736	0.0447127813606357
CASC10	0.28492694308665	0.498701460430332	21.1216931216931	5.19999793280068	1.0157350071101	1	1	20	6	1.00900445647733	0.954562193471208	1	21.4414414414414	1.3506967212778	3.16737629198258	0.856645910375623	1	20.8543781877115	4.3293389146826	2.07607418957932	0.973970145605566	0.469140337322397
SKIDA1	0.640092108105001	0.769117007816928	24	16.6591455304395	0.525093520172056	1	1	28	12	1.40720401587488	0.915416417912485	1	28	10.7625177268939	3.56762086812187	0.982859211591669	1	26.6666666666667	12.9951003373742	2.965611022942	0.605987545356828	0.204338175394177
MLLT10	0.358331789186545	0.562848465350934	20.5773195876289	11.7921225746018	2.88338704443514	1	1	28	10	4.55026697784859	0.97484797414293	1	21.4414414414414	9.37120599636511	17.7784727521048	0.909933919764415	1	23.3395870096901	10.5995536972713	15.0904217897913	2.67829643334598	0.177483205615754
DNAJC1	0.31538903512385	0.527919218512754	24	7.6415684495015	8.59706489947284	0.388468903781404	1	28	6	10.7732664813752	0.370393876611728	1	28	4.1763885565449	111.537695881571	0.402749954931253	1	26.6666666666667	6.04332847734244	99.9727619572128	11.8458883627704	0.1184911583001
COMMD3	0.0276211174533787	0.243491455370738	24.0481927710843	20.1227076213551	8.28582451203134	0.182113153050653	0.981377637693137	28	20	10.0165340908163	0.275035250232563	1	25.5913978494624	22.1778984664348	51.0782942707222	0.0404695682574201	0.356604028114218	25.8798635401822	20.8875453013503	43.0777011712462	8.05394675929339	0.186963244098766
LOC100499489	0.138909557375847	0.365859446951608	26.6133333333333	26.5931966859001	1.42443446372976	1	1	28	0	2.37189341913979	0.910840186836423	1	24.8780487804878	5.4593367488264	5.7522698086677	0.658461626749599	1	26.4971273712737	1.76882822159956	5.22007918677762	1.48871183611634	0.285189512045568
PIP4K2A	0.350462886674876	0.556894383389218	24	1.25571026515036	5.88263679975651	0.548683931808932	1	24	2	0.501475407710347	0.94824522456822	1	22.9581993569132	4.8467285244435	38.437723232804	0.756728083134322	1	23.6527331189711	2.70137941611707	42.8532438757784	6.05778563065242	0.141361191890456
MSRB2	0.0499590828953219	0.267648368150011	24	5.67022045183971	9.48175397151609	1	1	20	10	9.91890212841595	0.796460571138922	1	20	8.9338277433569	68.8329072388096	0.374890849391438	1	21.3333333333333	8.5635017518836	52.2234095028354	8.37347324086423	0.160339459268924
OTUD1	0.653844047111269	0.778416447121791	24	22.4537266188072	0.848127984884758	0.0290926434676435	0.685514879481689	20	4	1.81762516675769	0.484115426455705	1	20	4.2090864355697	4.14321354473831	0.15355171707684	0.698187314128946	21.3333333333333	2.72593222715051	2.83407069737619	1.54470715829865	0.545048914880195
KIAA1217	0.0993583671195053	0.324366013348807	23.0751445086705	10.7151810588467	3.38407118750861	1	1	20	10	3.38292667345302	0.767947417808228	1	21.3134328358209	12.8619167085026	9.66294588510641	0.525214524861529	1	21.4628591148305	11.200822119078	7.13061467512068	3.43812301865041	0.482163624777863
ARHGAP21	0.00623647754396317	0.219055642978056	22.3016759776536	9.94651136727735	49.1524165960262	0.0481594158156658	0.703779829529331	24	10	31.9607306979977	0.170242227404061	1	22.9581993569132	8.9937915236845	240.408472244333	0.00305250966228587	0.108857071840239	23.0866251115223	9.65321001894069	190.64582143018	49.8709921252027	0.261589746636367
PRTFDC1	0.704919577868747	0.815146598872183	24.0481927710843	13.261193679668	0.549304948811487	1	1	28	18	0.968613430158494	0.999905174619323	1	24.2033898305085	19.9458698449104	4.06181276795979	0.994501144323555	1	25.4171942005309	16.9874973671399	3.62515022561172	0.197610192644622	0.0545108975756381
APBB1IP	0.524372677494318	0.689752354158689	24	20.6194645189313	2.3253520773244	0.388468903781404	1	28	18	2.5726935077125	0.51124032204197	1	28	13.7974567033895	22.8601431619961	0.606137188488702	1	26.6666666666667	17.5390581494946	19.9249550444332	4.02579331521484	0.202047799166282
ABI1	0.394544267062764	0.592345465537161	24	21.0738254873268	5.11207826483652	1	1	24	18	3.55870190470664	0.851656405023099	1	28	10.142516606404	42.8405353704691	0.902302801921871	1	25.3333333333333	19.3129463054676	41.3690860550184	5.9367407234081	0.143506692787764
ANKRD26	0.179288242504342	0.403706636577766	24	10.4351412860704	7.03214097359991	1	1	20	12	10.4138560936843	0.893787103145976	1	24.2033898305085	9.5820742735691	42.6523328004973	0.722293344748687	1	22.7344632768362	10.7710837678607	31.5742510419486	6.7499615696315	0.21378057584529
YME1L1	0.278777210021954	0.492797497041218	24	4.79809142561088	6.98455502519856	0.0772071042383542	0.781588753485603	28	2	13.5184662364015	0.209892213156077	1	28	4.723440201981	103.417287451025	0.0947731930249832	0.54329660636516	26.6666666666667	3.92768616624335	94.0599113249856	11.4136273552487	0.121344228316499
MASTL	0.742634707353569	0.836690111571483	24	1.89249852472354	0.942148149849329	0.182113153050653	0.981377637693137	20	4	1.99150378409209	0.555173183636394	1	20	2.0152078915173	5.9855822893338	0.521155993202575	1	21.3333333333333	2.68626382126173	4.83509837941294	2.0037051657847	0.414408355022547
ACBD5	0.0186923873140519	0.232156918740211	20.6839378238342	10.3621015839727	4.55594190342342	0.120192382848633	0.854943103339596	24	10	4.13647166362882	0.289898029059948	1	21.4414414414414	9.1753864999159	20.159676497589	0.0229578800752941	0.274298059010354	22.0417930884252	9.88114578181649	17.0279259030861	4.59357650602359	0.269767236019689
RAB18	0.0771415091653427	0.298785935810031	24	21.1472958920839	26.2511347898955	1	1	20	2	22.3700858334138	0.60025756855627	1	24.2033898305085	19.9168923100491	162.843148094061	0.40714258756395	1	22.7344632768362	21.062763627179	138.482613571556	26.2325889778838	0.189428754277005
MKX	0.0697887342367924	0.289462224623113	24	19.8121603836344	10.6954357954782	0.0095169702982203	0.58834124248099	28	20	4.96470615079922	0.388808910209889	1	24.2033898305085	20.2087752793371	29.7906430682007	0.0112046608373161	0.196846883407829	25.4011299435028	20.126990972955	20.0554263168133	10.8956251504625	0.543275669055623
WAC-AS1	0.0136813317181602	0.223584183373303	22.5536723163842	10.4228985450615	20.7647982927366	0.182113153050653	0.981377637693137	24	12	14.648434293855	0.262430490753102	1	21.7021276595745	10.4072401570015	77.8970666804374	0.0230264688125199	0.27461618708888	22.7519333253196	10.9336664284342	54.14209708711	20.2411615004197	0.373852558164738
WAC	0.0200129145907768	0.23600743687043	26.2631578947368	7.99676513118085	21.340892968486	0.0772071042383542	0.781588753485603	28	6	20.1822448905912	0.119845055529264	1	28	7.5331228741849	246.08753099024	0.0086152450895195	0.171078737117179	27.4210526315789	7.20327563360669	223.379932393822	24.8015255047983	0.111028440375176
BAMBI	0.580665186477585	0.729327669444053	24	16.6384138497601	1.21762048539516	1	1	24	18	2.23251679511232	0.970319158079456	1	24.7058823529412	24.0030555121979	4.30223375649088	0.979402013225815	1	24.2352941176471	19.3017187426143	4.58703159066563	0.919925800051597	0.200549261950495
PTCHD3P1	0.0521718257235306	0.26876563020391	27.5310344827586	7.5159411233663	9.0057821274789	0.0772071042383542	0.781588753485603	28	6	5.15005512676867	0.355226480006344	1	28	7.230311753648	42.4076529230803	0.0414912122298436	0.360023034313654	27.8436781609195	6.92075357563705	34.9895437318829	9.71610501742026	0.277685959321808
SVIL	0.302736011015812	0.515363097960705	24	7.70473430200619	2.89937605104704	1	1	24	10	3.94757830738564	0.963724271443113	1	23.4098360655738	7.8075485960642	16.5327217183706	0.872509182138049	1	23.8032786885246	8.49131985168527	12.4626614387816	3.00323478848957	0.240978606635662
KIAA1462	0.150359357931954	0.377037902465489	24	20.8985525680698	11.3429594142644	1	1	20	2	21.4490407775636	0.999750985053311	1	20	4.22142844477141e-05	228.375117052107	0.705076459447542	1	21.3333333333333	21.1461066701007	158.110278595448	10.5473493349147	0.0667088150663618
MTPAP	0.0704996678808132	0.290346304682995	26.0915032679739	22.8904281506285	4.70652889329484	0.388468903781404	1	28	22	2.87819280495464	0.533961245339493	1	26.1538461538462	23.1481075485296	19.1451455009925	0.206937203357853	0.813523700895281	26.7484498072734	22.7307895161859	14.0142570306968	4.83586589577178	0.345067589753729
ZNF438	0.294644140017116	0.508112226414096	24	11.1479353778677	2.01472570747119	1	1	20	12	2.33166279286773	0.955386908590859	1	24.040404040404	11.0972620387274	11.641995034086	0.864501768094651	1	22.6801346801347	11.5072114927413	9.59941716451219	1.96630580829032	0.204835957703714
ZEB1	0.0292232904097772	0.244648114542755	24	8.70702940669201	64.439118484758	1	1	20	12	74.456394399879	0.704755500636334	1	20.9384164222874	11.5552031459747	325.261205253256	0.255800488107661	0.909500664947474	21.6461388074291	11.0356425376248	231.168630193087	61.2560509310301	0.264984270918874
ARHGAP12	0.464725532830382	0.646421408578628	27.9160839160839	14.383934316122	9.30066835037614	1	1	28	20	11.905404365467	0.86496120198307	1	26.542750929368	20.3372282345375	74.955010425923	0.935256414245209	1	27.4862782818173	18.4471853151405	73.2869636934511	7.52781904629294	0.102717027243491
KIF5B	0.537177837783914	0.699125360966788	20.1616161616162	16.7726092270196	21.9391228667804	1	1	20	18	25.3935842551302	0.995906448925689	1	28	8.6230420295911	401.30323978276	0.974287835817854	1	22.7205387205387	20.89024527216	352.39238353226	5.48764481492303	0.0155725409270109
EPC1	0.401425066984735	0.59757595198864	27.9160839160839	10.2931471261696	5.42325580189887	1	1	28	4	4.88100008928002	0.975895564581153	1	20	7.76393897593927e-05	63.1488646032138	0.930891174052202	1	25.3053613053613	4.08206175420748	56.5526119175251	3.43082106283772	0.0606660054506614
CCDC7	0.231810163031127	0.449891946955944	20.5773195876289	10.5041803309959	1.36003434356757	0.759272267084767	1	28	8	1.95708334897042	0.741764837935936	1	24.7058823529412	7.3855878452742	4.82238339749421	0.666945665740596	1	24.42773398019	8.77211842183409	4.33040787413626	1.30428632377189	0.301192488486328
ITGB1	0.0998202829791772	0.324688854242644	23.0751445086705	9.76368139041558	74.3195729970446	0.388468903781404	1	28	6	73.748366623687	0.572732083458023	1	25.5913978494624	6.3837442003033	573.928005612435	0.267725552902214	0.929353938213237	25.5555141193776	7.462996725857	537.59520129024	76.3566590889039	0.14203374380137
NRP1	0.417477228644784	0.608864097933643	24	9.2208965733324	11.9740735365952	1	1	20	12	11.1912560992201	0.992366278276791	1	23.8795986622074	7.9686719953559	143.336547099138	0.940204829668299	1	22.6265328874025	9.7671309250306	117.077694193569	11.3272391204325	0.0967497626123791
PARD3	0.103075886943962	0.328073309730247	20.7916666666667	14.2536871634284	10.027437454685	0.548683931808932	1	28	6	1.06683947423679	0.715745846106542	1	20.9384164222874	14.1491624683292	50.4314164782934	0.37845459723266	1	23.2433610296514	15.0711880451747	45.0984785403954	7.55564942919093	0.16753668136328
CUL2	0.202738184172298	0.425124196202785	27.9160839160839	10.8810394270069	2.00621596144566	1	1	28	8	2.95548254812444	0.904785616903633	1	28	8.70222214953222	9.53372254153296	0.758305882881595	1	27.972027972028	9.18718149147457	7.27327161650341	1.86618453158276	0.256581168692819
CREM	0.0486305960268469	0.265518823996107	23.3450292397661	20.191524878508	2.88467896501871	0.759272267084767	1	28	20	2.58259489137103	0.358329998820181	1	23.8795986622074	20.402015230721	11.5682363841236	0.194215039564588	0.788322499213843	25.0748759673245	20.3803738047305	10.4966280696859	2.8490908836103	0.271429154648095
CCNY	0.190383462047364	0.414836024638645	24	20.7980360673455	13.3189272345623	1	1	20	2	12.7913155588736	0.891287915194102	1	20	19.5320673450911	123.249779886326	0.737625588053404	1	21.3333333333333	20.9195042889552	107.631286680272	11.0583440321877	0.102742839682271
FZD8	0.160545853633392	0.38455519664385	24	20.9755349656372	1.9667297066816	0.759272267084767	1	28	22	2.02965661134252	0.566755595307292	1	26.3468634686347	23.9330523053791	8.06341911891791	0.500410089126523	1	26.1156211562116	22.3674766274282	5.92528081026092	1.84283465808941	0.311012206357906
ZNF248	0.460362560521352	0.643525103655609	24	17.3641434135444	2.30652587219634	1	1	28	18	5.64983700225211	0.760374342087828	1	27.7821011673152	17.2269245399235	13.0631332248716	0.910336260827352	1	26.5940337224384	17.6001401970857	9.71966558406758	2.97219656371504	0.305792060231686
ZNF25	0.297748157891378	0.510743683466364	23.6213017751479	21.6402900603848	7.28513931784427	1	1	24	0	5.19596370758207	0.898865899855405	1	24.3686006825939	22.7657642368597	33.9907538991443	0.852917474783679	1	23.9966341525806	22.7953433653006	33.0118107221881	6.70386146325739	0.203074636519455
ZNF33A	0.834240265706636	0.895869999398441	24	8.30377613487239	1.90586434083616	1	1	20	0	2.5393664071578	0.999999827221271	1	28	7.0782087552436	34.1897349170228	0.999133424794865	1	24	5.14475216187406	29.5648012094915	1.3720662751149	0.0464087772954283
ZNF37A	0.220241988517543	0.440964854739273	24	8.06632174419693	12.4502002326941	0.388468903781404	1	28	6	5.26670754550986	0.547610324711123	1	28	4.6318487831379	77.0208791880441	0.409715630312945	1	26.6666666666667	6.32977900691792	59.6042971603326	16.2086300764912	0.271937273799081
ZNF37BP	0.449484138525443	0.635095462292498	24	10.4148834891855	1.80344849036059	1	1	24	10	2.69645053046613	0.99418006231084	1	23.8795986622074	9.6560619242874	12.5309782094131	0.951784536505024	1	23.9598662207358	10.0230307772065	10.1170943815994	1.84358226061838	0.182224479784573
ZNF33B	0.851370369334146	0.907270922346789	24	16.0396093079608	0.902325920616077	1	1	28	4	3.56852199931783	0.999979623448484	1	20	6.75440830680987e-05	17.0198962134761	0.999384055037274	1	24	23.6993917709834	12.9398881070113	0.388630995944008	0.0300335669621002
BMS1	0.0208550833573246	0.236359990363298	22.3016759776536	21.6709998666562	14.8518410003061	1	1	20	0	19.9511374012075	0.712091129424192	1	20.458452722063	19.7148253922725	107.389056893477	0.208957398311333	0.818862966886718	20.9200428999055	20.4690761445074	97.3856131762275	13.2543868326467	0.136102103794959
CSGALNACT2	0.834467961722181	0.895939647847681	24	14.199982353789	1.91662843961792	1	1	20	12	4.36178264490278	0.999855894354529	1	20	16.2690800465097	35.3072232724293	0.999135190452915	1	21.3333333333333	14.1323849811628	30.0075263850534	2.24172585638756	0.0747054531460531
HNRNPF	0.0440336639817466	0.259660592588445	24	21.7667903661131	33.5082943575526	0.182113153050653	0.981377637693137	28	20	22.4519351162098	0.352745704567951	1	25.7761732851986	22.1022396788954	141.184605987084	0.0681273310810347	0.464723131761285	25.9253910950662	21.4738287682501	107.926038218131	35.7702881805639	0.331433347977326
CXCL12	0.235700416180315	0.454308526825746	21.3475935828877	0.303549597234704	17.3663038434937	1	1	24	22	9.54258436083711	0.93560201024876	1	22.3824451410658	0.515461375494795	101.952159606551	0.805889388079095	1	22.5766795746512	22.2417440081453	73.183643933576	15.0217554774445	0.205261103028413
RASSF4	0.143152304050895	0.370003499095185	21.5783783783784	10.3974861507387	4.55755641716099	1	1	20	12	5.92088828761709	0.945622888462743	1	20	12.4466779477724	22.9298855283412	0.676742032248946	1	20.5261261261261	11.6814620709347	13.9289718452842	4.71491310084325	0.338496850536713
C10orf10	0.375322381453962	0.577064061131675	24	23.0325695161666	21.3820850458989	1	1	28	20	47.3631645569728	0.870200895468898	1	27.7821011673152	20.2178174411541	243.770329409522	0.896560185413885	1	26.5940337224384	21.0756664020745	141.738391083786	24.6313687734528	0.173780502128689
C10orf25	0.748600165279655	0.839714191512469	23.4823529411765	5.82053572032922	0.738675044506429	1	1	28	2	2.22521648737797	0.999579002796725	1	23.257328990228	0.784513412401601	2.06572506254454	0.996725386619174	1	24.9132273104682	2.8367155056672	2.08074126983273	0.522837854657717	0.251274803954721
ZNF22	0.00200490172236867	0.184953303146351	21.8142076502732	17.2864475093084	6.82731647213312	0.0005747261997262	0.395267943861694	24	18	5.12437872806301	0.10323498382638	1	22.8115015974441	16.5837406845251	40.8764874415399	1.71364056357204e-05	0.00819865250502031	22.8752364159058	17.3035387640965	36.7995415793651	7.12605039291	0.193645085973186
MARCH8	0.466576644162705	0.647594511369917	20.7916666666667	7.32263259532977	2.49703829898392	1	1	28	20	2.74224080974577	0.990887723185913	1	20	4.6401828294932	37.9219898825698	0.956589003466617	1	22.9305555555556	8.33444202825021	35.7166464478556	1.5502635559168	0.0434045105040894
FAM21C	0.825433405491563	0.889886273540625	24	9.76179686138648	2.37534403120945	1	1	28	4	10.2619036327783	0.988334951832289	1	28	8.6236829568501	39.1478547446582	0.998791944151268	1	26.6666666666667	7.70417138068949	38.0987632485378	3.79146999623722	0.0995168785795884
TIMM23	0.241645711806078	0.460764063890848	21.9340659340659	19.1356948057786	3.87160908558058	1	1	24	22	4.72220731181773	0.899653958536201	1	21.570996978852	16.2190251610664	28.221783582147	0.8022855485153	1	22.5016876376393	19.085612733635	28.8137780289637	3.89482453839916	0.135172296200938
NCOA4	0.0301017388947415	0.245073495777051	24.3414634146341	22.3821991777161	22.6752268234564	0.120192382848633	0.854943103339596	24	2	16.5452145019893	0.372298211066734	1	24.5360824742268	21.9883797998774	140.92584967929	0.0396754719936465	0.354730354876508	24.292515296287	23.4063107389511	124.682053008072	21.8228507579827	0.175028003080523
MAPK8	0.251096561531792	0.469735163323431	24	17.6779798218731	3.63421318645126	0.182113153050653	0.981377637693137	28	18	6.47836974799129	0.637123919117129	1	28	16.9069856034026	22.3009935923601	0.314269898274713	1	26.6666666666667	17.6144903499728	15.9365048662659	5.01884444544015	0.31492755077457
ARHGAP22	0.31184892830905	0.524306433477889	27.9160839160839	6.79885996967692	2.78648116525788	1	1	28	10	2.79176775774051	0.926916794772815	1	28	8.1069037409083	13.658995794011	0.870448217424433	1	27.972027972028	8.29602903895112	11.0421002105838	2.76262196017383	0.250189901149952
VSTM4	0.0713369573468208	0.291601737980838	24	7.02253492192687	40.2788615340375	1	1	20	12	35.9404226456887	0.973456683048317	1	20	12.2299048023	225.177847465531	0.501682625094811	1	21.3333333333333	11.158336798844	152.70072918189	30.9218875946696	0.202499934088965
ERCC6	0.571387547915338	0.723621656952512	24	21.6986979030884	1.61196661867188	1	1	20	0	3.88830485490097	0.998707138776298	1	20	6.75440830680987e-05	21.9870720793391	0.980563721072485	1	21.3333333333333	20.6609427451092	13.6698849048021	1.5388704000984	0.112573764213465
PARG	0.120252312619911	0.346768602187035	20.7916666666667	19.6781026810992	2.33692404392261	0.548683931808932	1	20	2	1.51418225549995	0.618782909197017	1	20	19.9647674795315	5.79901820581623	0.380238467342992	1	20.2638888888889	0.288035880019842	5.56594774237962	2.38870273997414	0.429163702308296
FAM21A	0.804405037351807	0.876470335275647	24	1.56371859519377	2.22473006968849	1	1	28	16	5.26275863625157	0.99998339996919	1	28	23.4780489124266	46.4195850446433	0.998538733547291	1	26.6666666666667	22.3396584402914	43.4917924654819	2.29441606000374	0.0527551505683457
SGMS1	0.497681175339827	0.670070188846134	21.695652173913	11.4068337951292	1.76761897489718	1	1	28	14	4.89561204975506	0.965019056262707	1	20	15.8715433693922	21.7776201880663	0.961668943245714	1	23.231884057971	13.7594482244883	17.8047003682971	0.87523844624454	0.0491577183631231
ASAH2B	0.188659128543856	0.413382128732894	26.2631578947368	23.5119027175382	1.78559364418515	1	1	28	22	2.36472627092666	0.835632389725463	1	26.7415730337079	23.3365793151347	3.65228427775265	0.717902936491769	1	27.0015769761482	22.9953603663205	3.03327677462919	1.80744569136607	0.5958723274064
PRKG1	0.573978158522352	0.725733155966904	24	7.1428290845098	3.46573673363834	1	1	28	4	6.58046413287581	0.989909924902165	1	28	8.0218176288345	30.5185483692025	0.980173310505064	1	26.6666666666667	6.50793167300447	22.8124044721515	5.69596334674444	0.249687110085123
CSTF2T	0.137724851347485	0.3644539591211	22.1777777777778	2.38819882681101	3.07201056718119	1	1	20	6	2.36410777330366	0.896287039618861	1	20.3418803418803	7.3161717721563	24.4997725427729	0.651794051834833	1	20.839886039886	5.44268793428282	16.9659758812749	2.69119162553159	0.158622860504112
DKK1	0.0278202386477888	0.243550857251476	21.4623655913979	0.278507359090819	55.4820928698965	0.759272267084767	1	20	4	53.4574833771163	0.719707169863386	1	20	6.75440830680987e-05	287.201753500506	0.21205684350309	0.825786151427308	20.4874551971326	1.37285768898858	100.370882721172	55.1804222926698	0.549765238649536
ZWINT	0.960404068758382	0.974656323705676	24	20.1099828059113	0.220620954888105	1	1	24	0	0.786937354708885	0.999992932329654	1	28	27.6661995958173	4.50932549599063	0.999989331330554	1	25.3333333333333	23.914358868126	3.7815358664787	0.144272510818428	0.0381518292864354
IPMK	0.338234366987463	0.5462345405096	24	19.7652253345967	3.47894421904485	0.548683931808932	1	28	20	5.08890566447552	0.486352446930821	1	28	20.3328586342244	19.5897615018066	0.568384506410718	1	26.6666666666667	20.1101172054592	16.920367869483	4.14656436822898	0.24506348799352
CISD1	0.00432773190334612	0.217204466344505	20.0603015075377	1.51477762743521	12.3625178133686	0.0772071042383542	0.781588753485603	24	22	9.43697396113778	0.22385195054352	1	20.9384164222874	2.5097457877527	52.2006010560619	0.00416111447199152	0.122613757150459	21.6662393099417	0.870161494231187	46.9930947193917	10.7108821708898	0.227924596897635
UBE2D1	0.106658094165311	0.332208262675851	24	18.9191627866065	8.21061541534589	0.0772071042383542	0.781588753485603	28	20	5.69212649612861	0.52492753619483	1	25.0526315789474	19.8216959974	29.5764722599431	0.0919075358332503	0.534759539395782	25.6842105263158	19.64349449621	19.0411586811666	8.74664503924251	0.459354663531779
TFAM	0.478803679262351	0.657577320944425	23.6213017751479	19.0965637094606	3.88624933006388	1	1	24	22	4.1874833010711	0.983070804958105	1	24.040404040404	20.2045691358784	32.7660928228952	0.959023040338419	1	23.8872352718506	20.4211419637999	28.7288835198622	3.70265963718853	0.128882823957591
BICC1	0.43231652938203	0.621613888582237	25.2658227848101	11.8064439033393	11.9613510247701	1	1	28	14	18.6720735401782	0.984586179665926	1	25.9636363636364	12.9097244817054	147.016439453	0.944481630488427	1	26.4098197161488	12.8928925976966	142.715224987743	11.5676554178767	0.0810541091104344
FAM133CP	0.396206010244769	0.593684201201497	24.1939393939394	8.9398515978517	0.844477106324135	1	1	20	14	1.39161079861362	0.988507328671587	1	22.8115015974441	9.6555180252812	5.19537421612777	0.930848833774028	1	22.3351469971278	10.7087835896358	4.47449672892782	0.835897848672236	0.186813824953345
CCDC6	0.365935569156475	0.569313587303528	22.1777777777778	22.1056988105478	5.90690992179713	1	1	28	2	6.30376914079142	0.976067501485067	1	21.0619469026549	7.86789503350719e-05	48.9265424771819	0.914189060721767	1	23.7465748934776	0.535126194655864	34.7607958268329	4.0288814818011	0.115903027706031
CDK1	0.460774021365351	0.64369142200131	24	13.8303857727801	3.00362809335932	1	1	28	12	7.27883472603796	0.943023079463146	1	28	11.3465145694454	17.1746966235418	0.94763856278535	1	26.6666666666667	12.4792790924898	9.03585295353059	4.18996812836636	0.463704771416097
RHOBTB1	0.205769188418129	0.428619514243902	25.2658227848101	12.7008352649469	6.66169399888267	1	1	28	18	11.655818867469	0.8069787133513	1	25.0526315789474	24.0739000226875	56.8638526230133	0.731837006430412	1	26.1061514545858	17.252253473336	54.7342914457279	2.58873278860847	0.0472963606585707
ARID5B	0.037049060801853	0.249926599553341	23.6213017751479	10.9473359468342	63.907995491478	0.182113153050653	0.981377637693137	24	12	46.0730049288271	0.570982255955649	1	22.3824451410658	11.100294721747	353.571898138082	0.0847950770228163	0.517736304107024	23.3345823054046	11.3518688325839	258.091869251587	63.9834161399455	0.247909460788068
ADO	0.643442333225691	0.771503391376062	20.4717948717949	3.37524038119344	2.07026055570443	1	1	20	6	2.22397158063511	0.999698431320112	1	20	7.9999324559169	25.9531880091738	0.989678668479877	1	20.157264957265	5.83591945085144	20.392756057669	1.73374981367021	0.0850179254225034
NRBF2	0.471028779290208	0.65148324375433	22.9425287356322	3.30277914811559	5.1290608767039	1	1	20	6	7.71231659040593	0.850798660431886	1	20	9.3534115562522	35.8040698077243	0.934748509761708	1	20.9808429118774	6.35679422373803	33.6972936732039	6.53596159785674	0.193961024325646
JMJD1C	0.0260202416100255	0.241372237758636	24.95	10.8406554543575	11.7393103502641	0.0772071042383542	0.781588753485603	24	14	8.11351799373226	0.46639985006085	1	24.040404040404	11.6117726433895	63.2153207746334	0.0302484983219965	0.311369949050748	24.3301346801347	12.1558623534909	46.6611436664459	11.432409719062	0.245009205106197
REEP3	0.112137397225011	0.337913279830896	24	9.54464116834368	12.2334558110251	0.759272267084767	1	0	NaN	0	0.62280706440101	1	25.9636363636364	7.574333044962	114.025802079322	0.437464697482624	1	24.9818181818182	8.6115062238565	97.154550141117	13.7209451585357	0.141228024200679
ANXA2P3	0.669306592241299	0.790071845207386	22.0552486187845	16.8445372414341	15.7197356079581	1	1	28	26	26.9935765951328	0.992779703605723	1	20	15.6252013573869	197.741651751725	0.991595683105713	1	23.3517495395948	19.2083795983232	170.820671058652	4.84264762851962	0.0283493068989109
SIRT1	0.506979279269696	0.677390135036692	24	16.4473516591464	2.03280790798321	1	1	24	18	1.82011466642013	0.998443977205555	1	28	4.43331078530035	13.3364935215508	0.968147647282338	1	25.3333333333333	19.5538047092936	11.0644753474202	1.38821403900499	0.125465871215363
HERC4	0.135422039428541	0.362134659021061	23.6213017751479	21.8288785873098	8.59332868772762	1	1	20	4	7.95559255619556	0.774493576865146	1	23.7209302325581	23.4273647936005	34.578136006307	0.608030992835604	1	22.4474106692353	0.666882197192826	32.4863233272386	7.99214619941565	0.246015719258527
PBLD	0.199352519154262	0.422324484910097	22.6818181818182	9.93484260061365	2.21983249629981	1	1	24	12	3.40937472405375	0.930244122098535	1	20.3418803418803	7.3161915964689	14.1325958591925	0.761180482279555	1	22.3412328412328	9.66799556106123	11.8633146490471	2.27434079361059	0.191712085609504
HNRNPH3	0.387498239576527	0.586952506129314	20.3673469387755	1.11489676717082	19.5669382633602	1	1	20	4	24.1166986662135	0.980104133540381	1	20	19.6400277123282	102.808492540993	0.92546450817413	1	20.1224489795918	1.54522819088586	91.8684933469183	19.7912642584785	0.215430378113874
RUFY2	0.440980269361532	0.628812606460321	24	7.29439250335706	3.51117341075968	1	1	28	10	6.01228341239511	0.983114275239821	1	22.2429906542056	8.9339039270644	26.3750270626239	0.947294932657376	1	24.7476635514019	8.76781710942603	21.681740504402	2.93266873820822	0.135259839384795
SLC25A16	0.709594663257079	0.817460183676811	24	1.45176770832116	0.673100007065066	1	1	28	4	2.85071287149081	0.998086801006308	1	20.5763688760807	6.75440830680987e-05	8.34052948448953	0.994705333823447	1	24.1921229586936	1.63360671208234	5.30871803605035	0.663438330361583	0.124971476325606
TET1	0.353577637708261	0.559371506991436	24	7.33341079518139	2.65612071636051	0.759272267084767	1	20	12	5.28339149261977	0.446125332554885	1	20	11.5552577890352	17.0853501442819	0.643639731554097	1	21.3333333333333	10.8625650758734	11.868564997408	3.79289663660932	0.319574998109514
CCAR1	0.0191584709013402	0.233380503158284	26.7919463087248	10.2942102027486	32.6507826149981	0.0772071042383542	0.781588753485603	28	10	35.8986629376127	0.316331847087781	1	26.7415730337079	9.62537982809165	186.478649105535	0.0178088368898965	0.239233500402251	27.1778397808109	9.97686853928756	155.694669972857	32.9751096658447	0.211793439503056
DDX50	0.0251340014402652	0.239778855983681	22.5536723163842	19.471591726713	17.7979174601151	0.269101639101639	1	24	20	16.9946987574353	0.283667889129051	1	23.4098360655738	18.8780039769067	80.0930700853934	0.0514685419452426	0.401997700429052	23.3211694606527	19.4582096174225	68.2368094836257	18.9922950299189	0.278329177076726
DDX21	0.364113815650222	0.567640399519884	24	9.62810834412048	32.400428792805	0.120192382848633	0.854943103339596	28	6	43.6823898800193	0.534101515150059	1	28	4.7529006052938	306.33529130722	0.276057928898195	0.942183023003991	26.6666666666667	6.85438519368986	260.420598139811	43.7663414034747	0.168060213808349
KIAA1279	0.641757703989444	0.770162654857325	24	4.71264610685188	1.96554867827444	1	1	24	6	3.78541104494518	0.816394022792786	1	28	24.1260857563817	37.5884656116355	0.972052945993822	1	25.3333333333333	3.54671506136385	31.9282599937635	2.51258693995791	0.0786947657169131
SRGN	0.161599687195525	0.385888693307077	26.6133333333333	21.4188822671716	4.28980785704145	0.269101639101639	1	28	22	5.13957743380769	0.851877677549659	1	26.7415730337079	19.9869882953324	19.2382127654887	0.360308558988701	1	27.1183021223471	21.1346328569997	14.5447323564115	4.60328972373463	0.316491882485927
VPS26A	0.302335535448501	0.51510354011566	23.0751445086705	19.4749982585139	5.09966636293698	1	1	20	4	6.43589664815356	0.976855683233257	1	20.9384164222874	17.906607954065	31.7433990806037	0.87520162452376	1	21.3378536436526	19.8959137451435	29.9632304045035	4.89351028741956	0.16331717980195
SUPV3L1	0.0514522073325785	0.268271817033564	24.3414634146341	7.10905443453916	4.11336739617555	1	1	24	10	3.57905356213405	0.89641240638436	1	23.8795986622074	8.2498037825017	18.9221635688919	0.406280630114204	1	24.0736873589472	8.45568966228649	11.8108590611284	4.08362703769545	0.345751906492169
HK1	0.302717707469672	0.515363097960705	24	8.2069652469643	15.0793515869433	1	1	28	8	28.9157606642159	0.823957999345051	1	23.257328990228	4.7345202228007	166.878968983978	0.836248274790672	1	25.085776330076	6.95792199075735	169.359186373948	14.3727007952283	0.0848651974714446
COL13A1	0.10732054306378	0.33331539163044	21.0105263157895	4.43436809205662	1.65349841684409	1	1	28	6	3.47259541562439	0.909292595003352	1	25.9636363636364	6.75440830680987e-05	13.2389346555833	0.588885539263918	1	24.9913875598086	3.68058082353749	5.53928331477946	1.23888638589583	0.223654634633029
H2AFY2	0.0903147537742045	0.313058989073358	20.2639593908629	3.54020756240524	2.13602206371935	0.388468903781404	1	20	6	1.08444288253684	0.650948583059965	1	20.2266288951841	2.1026413457083	6.62060782372217	0.272253029577201	0.936795602710295	20.1635294286823	3.86383197153239	5.40344433231656	2.13711644809718	0.395510033353292
AIFM2	0.711753492938175	0.819089671228998	24	4.72559874761318	1.8913859639383	1	1	28	24	5.10324834246714	0.999999999929002	1	28	4.7730395250169	34.1566922486927	0.99491158432315	1	26.6666666666667	2.66990247286581	28.8045221724967	3.16211360653609	0.109778373951135
TYSND1	0.335039919982394	0.543901182419468	23.0751445086705	3.84747314534439	1.30604493158738	1	1	28	20	1.63693868658063	0.942187013353849	1	20	8.1267190170306	8.67983248909795	0.889504315033296	1	23.6917148362235	9.29047249931121	7.72326249234619	0.236158969486087	0.0305776179069561
SAR1A	0.338884463429326	0.547107487613894	22.0552486187845	18.8885284501327	9.1276347523331	1	1	24	22	9.92756881846504	0.950045162598539	1	21.186943620178	6.75440830680987e-05	123.574321081968	0.893611318270583	1	22.4140640796542	20.7125809833921	110.689211852089	7.43438951631221	0.0671645356572472
PPA1	0.207638119051154	0.43029376923118	21.0105263157895	1.45110632230175	5.29942943747001	1	1	20	4	6.10961933250993	0.878013942406242	1	20.112676056338	3.8624138646754	19.3835706530679	0.756681603416139	1	20.3744007907092	3.15284125345322	14.6382661959837	5.29389900599253	0.361647953050957
LRRC20	0.0545807489981955	0.271678243368743	27.3424657534247	6.54829001820357	2.53822916889962	0.759272267084767	1	28	8	1.46382547482319	0.74254164423693	1	26.3468634686347	6.696502626354	6.94427042325985	0.32434865512937	1	27.2297764073531	7.07351613805318	3.25756040881929	2.78394312242019	0.854609822394433
EIF4EBP2	0.168385892957774	0.392715316777005	26.7919463087248	20.5784142790676	17.9012695692998	0.120192382848633	0.854943103339596	28	20	20.076412705152	0.560774455559599	1	26.9433962264151	22.9860155233845	148.762978975932	0.176000020290735	0.746609183993541	27.24511417838	21.2008333890309	131.066332965126	19.0772750477086	0.145554351114596
SGPL1	0.575285728646567	0.726635004364879	24	18.4187001895045	1.64657680415027	1	1	28	18	4.07501146767214	0.998609962167251	1	28	16.9323463867304	32.8440690331214	0.981160317718385	1	26.6666666666667	17.8764704445989	27.2881893933099	2.60034046650113	0.0952917919551908
PCBD1	0.0634933019121594	0.283210496247021	20.5773195876289	0.450236563954139	7.52767668968578	1	1	28	26	6.31203616091055	0.702337440694293	1	20	1.4253585280046	34.6586573996466	0.398967399542801	1	22.8591065292096	0.177192325807575	28.3286111488699	3.78307438195611	0.133542529214568
UNC5B	0.448913661397094	0.634772204331024	24	17.4761704061092	12.9524580767013	1	1	24	18	14.1488153521227	0.950653218074513	1	24.5360824742268	18.8338048694013	70.2376553221688	0.944884688289441	1	24.1786941580756	18.1000161658	68.4427372651182	14.0873521017595	0.205826836632659
SLC29A3	0.021126083637089	0.236707981197308	21.1216931216931	8.38089614066697	5.50396445980929	0.269101639101639	1	24	8	5.27597925489687	0.304722771637125	1	20.9384164222874	7.1903616116407	21.3349561876315	0.0477649264164018	0.385623807986857	22.0200365146602	7.87769941228883	14.9776959268873	5.59708699088108	0.373694793792244
C10orf54	0.000485647707738623	0.14492095988917	22.0552486187845	12.3503914217441	27.5996902673914	0.269101639101639	1	24	12	26.1887667171641	0.476507275417518	1	21.186943620178	11.8439969967676	132.302314553423	0.00358533963190455	0.119708719684191	22.4140640796542	12.098439245108	103.999292943079	27.1945150603275	0.261487499489171
PSAP	0.460449341759576	0.643531685399006	24.641975308642	23.0695319497038	283.746046503871	0.388468903781404	1	28	22	127.375655474001	0.572214279855802	1	28	20.2107222949091	4031.73358046451	0.601525755866209	1	26.880658436214	21.8308954777512	3828.09832179794	383.06829327432	0.100067516838075
CHST3	0.959152873669969	0.974095903957082	24	19.4489072869137	0.571463016366679	1	1	20	8	3.00210092129327	0.998977609674116	1	20	15.9357876120474	25.5334436541734	0.99998740855657	1	21.3333333333333	15.6121268603483	23.9608456012126	0.333266781059367	0.0139088071684124
ASCC1	0.781415673683792	0.861765691843701	24	19.5231241978546	1.85427846040898	1	1	28	22	5.96893773785364	0.999999950870822	1	28	15.9951624755727	29.6108726041224	0.997919126136105	1	26.6666666666667	19.4731601206769	26.6634988309588	2.27921393202764	0.0854806770288249
ANAPC16	0.326736826590699	0.537444238709635	24	10.1687065665452	8.56535220388257	1	1	20	14	2.23500884504608	0.934201656413141	1	28	7.2759160763469	83.8918152737234	0.882366376091055	1	24	10.533394623231	65.0989180063463	8.59313222788883	0.132001152877089
DDIT4	0.0693791090255714	0.289462224623113	21.0105263157895	3.42692253655793	97.6290621670797	1	1	20	2	128.684143313578	0.926302404864697	1	22.1052631578947	7.84995705267775e-05	656.743735461934	0.482732972533128	1	21.0385964912281	1.85720304461789	423.925340922683	87.2949239657219	0.20592051368225
DNAJB12	0.236291654646576	0.454890372241239	24	11.5571671344306	3.97124339644234	1	1	28	10	2.52167824607524	0.701765760032945	1	27.5675675675676	7.5128389527781	58.7608045752814	0.731466059027097	1	26.5225225225225	9.7958481017699	54.3031814323409	4.31817955094322	0.0795198262246101
MICU1	0.967536069314598	0.979013048895433	24	1.29354935465063	1.39306810765824	1	1	20	0	11.5764968485878	0.999974898902093	1	20	0.169359761199701	68.1162341241262	0.999994142209136	1	21.3333333333333	0.442290387403036	64.8750640732321	2.94503748051161	0.0453955232658761
MCU	0.393161501254603	0.591354450492845	24	18.6887778670582	10.9002848526658	0.759272267084767	1	28	18	4.22403741091176	0.874688209673305	1	28	12.2683872423489	76.4057346176119	0.847141108335825	1	26.6666666666667	16.6930809140347	60.3135034252882	16.4936534656079	0.273465352349147
P4HA1	0.398485153446926	0.59527680762385	24	21.9221920642798	13.354805525796	1	1	20	2	21.2046247411235	0.994195887869108	1	20.3418803418803	7.30831918616908e-05	195.880366928837	0.932810293696937	1	21.4472934472934	0.0899970196171082	151.058215082191	13.7232784747816	0.0908476143936615
ECD	0.243096552110963	0.461813775002656	24	11.2335279493636	2.66309600000105	0.759272267084767	1	24	10	2.64563686406147	0.908231931554024	1	24.3686006825939	12.100162074394	15.8199049856853	0.734381262794432	1	24.122866894198	11.1087395492958	12.1912442848644	2.67608929570315	0.219509119264025
FAM149B1	0.263601521009657	0.48016406839766	27.7222222222222	20.3263642572891	4.36117271500212	1	1	24	0	3.13328098546566	0.940615626552735	1	28	20.9305503043775	21.0998765945731	0.834816306125318	1	26.5740740740741	21.686599051527	13.3821043792086	4.24967153054454	0.317563770997566
DNAJC9	0.323305376210064	0.53466371503089	22.1777777777778	0.879821948592401	4.33092857590045	1	1	28	26	8.06076579322089	0.993048539077774	1	21.7021276595745	6.75440830680987e-05	32.5629136094993	0.893033421621729	1	23.9599684791174	23.7116275974142	16.5530122211927	3.85555961640556	0.232921933777667
MRPS16	0.123183664757696	0.349225380446473	25.7548387096774	23.530207096209	6.90688933214231	0.548683931808932	1	24	2	4.00223801240709	0.81554043742828	1	25.7761732851986	22.5676140173872	52.3289318653185	0.446376123373536	1	25.177003998292	24.021641905177	49.139350220354	6.73945125388355	0.13714978370007
ANXA7	0.0404357716075874	0.254439844748898	21.8142076502732	20.8040785504445	10.440217007152	0.269101639101639	1	24	22	9.04324241264732	0.356469952231966	1	23.8795986622074	20.3035041122456	39.9003788727583	0.085202208748938	0.518851746028397	23.2312687708269	21.0717868560383	31.0811691419616	10.1138386476945	0.325400843240488
PPP3CB	0.73417662110689	0.831759450083416	20.3673469387755	4.46781512326771	1.74525990459357	1	1	28	0	4.62540495338333	0.999939474495173	1	20	8.0323673580402	27.9656867397486	0.996090465031077	1	22.7891156462585	4.83919252522096	25.2493311331907	0.939308462200971	0.0372013205912703
SEC24C	0.0126601373329263	0.223584183373303	23.2093023255814	20.4597998181202	12.1278673296135	0.182113153050653	0.981377637693137	24	20	12.2398168608524	0.193761730081845	1	24.040404040404	19.5601813750053	30.9311995992415	0.0171826696986154	0.235758226139107	23.7499021219951	20.0155552550449	25.1107272770349	12.9514063356473	0.515771852912126
FUT11	0.159167967252362	0.383262543627954	24	7.39525956402193	16.6987210302507	0.120192382848633	0.854943103339596	28	4	5.6861030619008	0.522312742243158	1	28	3.91373632001	67.5938725648656	0.162007457348105	0.715381244245005	26.6666666666667	5.18496036022728	36.939573805367	21.1236708315828	0.571843923887225
CHCHD1	0.0396194958236977	0.25288453134801	22.4269662921348	20.4565432796543	15.3903420579783	0.0772071042383542	0.781588753485603	28	20	8.40344445695257	0.376046418287209	1	23.7209302325581	22.7045601681733	52.6356392992776	0.0352781503181424	0.337565883565947	24.715965508231	21.4246950035239	41.0304242952518	13.1756388484279	0.321118756989131
ZSWIM8	0.599625834870515	0.743635789673368	24	17.5260066495095	4.382047882369	1	1	20	2	6.32203559055551	0.973685438727268	1	28	19.3264547051277	53.386971282469	0.982556634819885	1	24	18.8945904568719	42.7077286955175	4.46524455075281	0.104553547733422
NDST2	0.272170077991489	0.487778426419926	25.2658227848101	19.6022154384926	5.02081806648811	1	1	20	2	3.80749588561811	0.915674671525899	1	28	18.9279348112637	33.2589682370562	0.836048173611627	1	24.42194092827	19.8086377388371	27.7525712914363	5.16043810119724	0.185944503916637
CAMK2G	0.332611473310971	0.541596331419231	23.0751445086705	17.5969399157774	3.48179950392273	1	1	24	18	3.33214150553539	0.940278661633737	1	20	10.0830812725035	20.0398804853653	0.887545638076607	1	22.3583815028902	15.2490699925342	18.9753876425295	2.24201085540521	0.118153626036087
PLAU	0.213925489048841	0.43625576009886	24	19.3968482857974	1.97775848676751	0.759272267084767	1	24	20	1.86004636615596	0.684481840685846	1	23.7209302325581	19.9719697557445	5.4846513374877	0.623621416169357	1	23.906976744186	19.7911607251752	4.72640237731199	2.13126735600764	0.450928039101855
VCL	0.903749024751739	0.940164927596183	24	19.9238834678708	4.48591581107307	1	1	20	4	20.0630775397376	0.965222062335606	1	20	7.96565005356906e-05	203.270024631231	0.999616410534068	1	21.3333333333333	0.142548069302259	165.588309594218	10.6935565157737	0.0645791755588225
AP3M1	0.168710834870527	0.392869740617735	20.6839378238342	1.84205827507819	5.26177391278475	0.548683931808932	1	24	22	5.27329213586424	0.777605722490506	1	24.2033898305085	23.9214891515728	23.868318433064	0.510591229382968	1	22.9624425514476	22.9054222859277	18.2529471654161	4.58361259477016	0.251116302108995
ADK	0.519790019066149	0.687307061980762	24	7.15129086209363	2.68504244820769	1	1	20	12	4.72752968736018	0.994123386042664	1	20	0.980877063527302	24.5899487114376	0.970518179797363	1	21.3333333333333	6.09506336894788	19.2193719316394	0.981534247737041	0.0510700480342552
KAT6B	0.718507016826421	0.822439433024122	24	12.1631802632593	3.55573589749524	1	1	20	16	5.26113685432278	0.999838921837621	1	26.9433962264151	12.5142025371238	44.9921579484905	0.995284905584839	1	23.6477987421384	13.458322873481	34.5386274016022	3.47952873296032	0.100743109808669
SAMD8	0.0634783404228383	0.283210496247021	26.6133333333333	21.6692333331985	3.87126148854398	1	1	20	4	4.96436334717743	0.475749718112512	1	26.542750929368	23.438518996561	16.3392244947588	0.32086201575609	1	24.3853614209004	22.767895326947	11.9154655382431	3.56774620527395	0.29942146983877
VDAC2	0.0968736902267535	0.321562456639622	22.3016759776536	21.5777959082017	14.2792619151894	1	1	20	2	15.2030506202928	0.809812938486887	1	20.695652173913	19.8816988344734	64.391812349801	0.53224686608774	1	20.9991093838555	0.170289396322974	59.0551192083578	13.9682804837668	0.236529545126884
COMTD1	0.87983578031041	0.924435777849583	24	22.3515689707027	0.837967301166307	1	1	24	0	2.2453996289809	0.995516394231536	1	28	16.9546889770956	25.1041947248653	0.999648753053079	1	25.3333333333333	22.3282885493153	21.1534208663387	1.32429709713542	0.0626043941310108
ZNF503	0.471924563625345	0.652386042076691	22.3016759776536	19.6868528071173	7.01544064323161	0.120192382848633	0.854943103339596	20	2	8.24928844178856	0.610730312906626	1	20	6.75440830680987e-05	169.680097102418	0.346990686754155	1	20.7672253258845	20.6583319286823	148.220384152596	10.1214359665561	0.0682863968031271
ZNF503-AS2	0.477717995302563	0.656690670869382	24	5.02797374218981	1.70378275022089	1	1	28	2	3.43549296936359	0.796702267967985	1	28	7.7538397388753	6.80063956833516	0.925843457114755	1	26.6666666666667	5.00689999385868	6.8250714336539	2.18552764020911	0.320220478489418
C10orf11	0.2526909253834	0.470651818368134	20.4717948717949	15.2610579424023	1.18448454435006	1	1	28	20	1.13178270045268	0.857002157422463	1	20	19.7887377442036	9.34274583925264	0.801303989063276	1	22.8239316239316	18.3922221403869	7.69342092659528	0.260491190950288	0.0338589547401209
KCNMA1	0.014166738071402	0.223584183373303	21.695652173913	18.9113836476208	7.21886943159524	0.0290926434676435	0.685514879481689	20	2	7.244467353583	0.350604891513697	1	20	19.7644622241503	41.1697643473566	0.00707111351461842	0.159121744611168	20.5652173913043	20.2934812985885	33.407705851793	6.97814790954268	0.208878392922277
DLG5	0.247188857473388	0.465757301882061	22.4269662921348	16.273189230959	8.47516273103447	1	1	28	18	11.4620543855278	0.912944844057573	1	22.6666666666667	18.4382637817869	104.084243890673	0.811682374302395	1	24.3645443196005	17.7183473807984	89.3339201140616	8.67488970313836	0.0971063364516216
POLR3A	0.0578033531886318	0.274501504601243	22.4269662921348	9.06734515617868	7.7308548785702	0.182113153050653	0.981377637693137	24	8	7.26957589941896	0.394633953579563	1	23.8795986622074	8.2832273420646	28.66837981043	0.0893934500275404	0.530393263633951	23.4355216514474	8.4692874514931	24.713268253727	8.12204575015718	0.328651219529909
RPS24	0.234572918507288	0.452849192149859	24.641975308642	11.1971882925823	357.279183950265	0.548683931808932	1	28	8	166.59334533767	0.719010400020511	1	28	7.6907983476172	3730.25022936714	0.57491623333854	1	26.880658436214	9.01645118503962	3457.00163445328	413.84953990477	0.119713434839095
LINC00856	0.105439184241123	0.331593301890418	24	18.0306118819602	0.888010567646946	1	1	28	16	1.07684912768602	0.97693417581418	1	20.5763688760807	15.9275706591871	3.54911371919194	0.603222557620808	1	24.1921229586936	16.9992521459903	2.28188708859964	0.939030933180244	0.411515073586096
ZMIZ1	0.266524613664317	0.4823744817043	24	8.72282483814055	3.10933104525611	1	1	24	10	3.60231195530223	0.986496202320842	1	24.040404040404	8.2289978811977	41.487234521365	0.848770419053589	1	24.013468013468	8.98204949587015	35.9734693412603	3.23797571011009	0.0900101038182671
PPIF	0.0625684206635253	0.282057722647043	24	20.5986243981018	8.15718326440465	0.548683931808932	1	24	22	4.73794830322974	0.57837828599799	1	21.570996978852	19.4238137076664	39.6616808935751	0.250174958431936	0.901416254939431	23.190332326284	20.6822682459099	34.6512060483989	8.43468607595804	0.243416811067902
ZCCHC24	0.0785084901412211	0.300121620783878	20.2639593908629	5.79264012941103	22.6252984129975	1	1	28	18	31.8563077354878	0.81416074244093	1	28	27.707973567495	240.515273191557	0.481421421564257	1	25.4213197969543	2.83625443289112	221.17874361423	7.2879650381677	0.0329505671253792
EIF5AL1	0.231054652762135	0.449776378141294	20.0603015075377	1.97663350678805	2.44821632084578	1	1	20	2	3.50799744109143	0.95340622438536	1	20	19.6234980069194	13.5974659521379	0.805623135219626	1	20.0201005025126	1.21610134477609	11.3048772258942	2.35661998753318	0.208460467145566
LOC100288974	0.19637587354385	0.420144243575774	24	9.84520447685137	0.80407636491246	0.653978099446849	1	28	10	0.594765302987173	0.703718188394985	1	28	10.6959424899748	2.8895603389181	0.568720565042815	1	26.6666666666667	10.2163730478323	1.55745872230251	0.920239379392334	0.590859562577604
TMEM254	0.289710555897576	0.503470460691239	24.1939393939394	4.03734820387934	2.06984259775723	0.269101639101639	1	28	0	1.5871608799063	0.35851469563943	1	28	2.9934487249425	14.3504611817109	0.306781927521932	0.999653044255653	26.7313131313131	2.45995379878683	11.5654668516968	3.12177250195257	0.269921875353831
PLAC9	0.402166092105133	0.597870261756942	24	0.909439024395619	21.8290912086542	1	1	28	18	46.2206841079511	0.91487428717384	1	28	24.3301380887531	265.06744130805	0.919724587091638	1	26.6666666666667	22.8724297206509	248.255398422398	24.750207689538	0.0996965538184444
ANXA11	0.387401695559001	0.586952506129314	20.6839378238342	8.95070309438468	9.48636753780094	0.759272267084767	1	20	12	2.38819989210652	0.992851892529446	1	20.8163265306122	6.6249890245468	194.42246995236	0.872726574366383	1	20.5000881181488	9.17354211494177	182.286952253496	9.6264844042379	0.0528095087730189
TSPAN14	0.314623480623903	0.527038633092621	21.0105263157895	9.51086486734934	2.12144773296978	1	1	28	12	4.16143018790478	0.901406949406809	1	20	12.1283637399568	25.7354647469103	0.866182784279211	1	23.0035087719298	11.353586978561	22.5677494996487	1.66424664363006	0.0737444663525693
GHITM	0.346613663438242	0.553881671379839	20.6839378238342	1.30864811615422	10.8350604478763	0.548683931808932	1	28	22	6.66208608500094	0.992933619087549	1	22.3824451410658	3.2350421737853	119.780401172391	0.765942509240713	1	23.6887943216333	0.427873541358795	100.849895536281	5.67659335726021	0.0562875482128589
CCSER2	0.351494679938116	0.557794068676515	22.1777777777778	19.3584307968662	6.18434249428883	1	1	20	18	8.77849171167543	0.935198638324897	1	20.9384164222874	18.7790212898497	55.8435650470705	0.897874534120849	1	21.0387314000217	18.7228439654778	50.757675449761	6.54543315162711	0.12895454911259
WAPAL	0.732140428081015	0.830662557516571	24	5.43886147653288	2.50113439126032	0.388468903781404	1	20	10	3.09276011968524	0.98007162654356	1	20	9.6597161673823	52.6218154331394	0.862272520273558	1	21.3333333333333	8.8491496357338	46.5963914657134	3.67540994139601	0.0788775659613138
ADIRF	0.606761304293302	0.747765863192238	24	10.0878996502167	1.5107564576496	1	1	28	8	5.19501130837277	0.969159624424538	1	28	7.83922612694745	15.6118635754342	0.983156884037222	1	26.6666666666667	8.72871740766401	10.4067129411369	1.91183513357523	0.183711719962785
GLUD1	0.0582168587610437	0.274501504601243	21.2340425531915	20.9694108964628	7.18773915284948	0.759272267084767	1	20	2	7.71120526987867	0.595599861343962	1	20	19.5283437693373	35.0719599516867	0.296221407239879	0.977884461055989	20.4113475177305	0.418332476598483	30.74065814776	6.99847854598288	0.227661961963974
FAM35A	0.87064274062504	0.918694658421202	26.0915032679739	23.4425586394681	1.41152751233922	1	1	24	6	2.02031948833616	0.99999969089257	1	20	12.3531139871247	20.8467541675398	0.999600552310036	1	23.363834422658	18.3955509554844	19.6056807315624	0.678736664012535	0.0346193877838612
MINPP1	0.921586834015763	0.950167855477322	24	11.2631780682439	0.684095011885392	1	1	20	10	3.60898749857287	0.999999871401127	1	25.0526315789474	10.8973129364343	17.4543935487801	0.999914629444524	1	23.0175438596491	10.7745223011326	14.6105834534845	0.620581548544022	0.0424747957889402
PAPSS2	0.453168900270642	0.637926388458251	24	8.16997386573335	3.05821993587505	1	1	28	24	3.56224020723371	0.758163894794836	1	28	2.9861230902332	50.9930700820813	0.906707380810871	1	26.6666666666667	2.8239866282377	44.1357231219277	3.87787553903603	0.0878625128294184
ATAD1	0.798447482566644	0.872937515962578	20.7916666666667	19.1473479783128	4.21403838009425	1	1	28	14	12.7557159993409	0.999850539931983	1	26.542750929368	23.6299180594146	87.4521340621323	0.998390044204382	1	25.1114725320116	20.9479413722985	86.3615524715682	1.32060006361787	0.0152915276048637
PTEN	0.117944934446375	0.344535720373748	20.9005235602094	0.567020801490185	17.8870550562538	0.388468903781404	1	28	20	13.8369891311137	0.856371405319351	1	23.257328990228	0.719456103925801	90.3695042687311	0.372002767690137	1	24.0526175168125	22.760488328374	77.8197863476273	11.608639210601	0.149173362655408
RNLS	0.499887984385919	0.671413272776928	24	0.568643902563628	1.13987230325667	0.388468903781404	1	20	4	1.06147038148338	0.648619737392755	1	20	7.9999506293495	5.56365839170198	0.657244509024677	1	21.3333333333333	4.37560062004651	4.09820722509637	1.34344131902884	0.327811954164237
STAMBPL1	0.377776921983097	0.579361476513042	22.6818181818182	17.1304348065891	1.94278140488348	0.548683931808932	1	20	0	2.08994011528143	0.702383334934752	1	20	6.75440830680987e-05	10.4122936475753	0.696437219644819	1	20.8939393939394	19.3745294810841	4.12008570071389	2.23198548113207	0.541732780156815
ACTA2	0.0139314382543759	0.223584183373303	20.6839378238342	10.3852052798505	657.26808918814	0.120192382848633	0.854943103339596	24	8	545.017990021009	0.418853086524484	1	22.8115015974441	4.9451708453454	4973.52562556862	0.0242908863025357	0.28166165740053	22.4984798070928	7.82572392886018	4336.26974640172	633.358917054094	0.146060774374025
FAS	0.0416599745251111	0.255445874748455	20.2639593908629	18.8070800415268	5.4370187196787	0.548683931808932	1	20	0	4.28622341223753	0.396933010135124	1	20	0.0465936314125983	19.092762679418	0.152055979822688	0.694113657137293	20.087986463621	19.6260541884246	14.8231541156361	5.39656194215663	0.364062999012072
[truncated: 9,682 more rows]
