# Supplementary material for: Fibroblasts as an in vitro model of circadian genetic and genomic studies
Source: Mamm Genome. 2024 Jul 3;35(3):432–44. doi: 10.1007/s00335-024-10050-7 (PMC11329553; doi:10.1007/s00335-024-10050-7)
Supplement: Supplementary file 6 — Supplementary file6 (ZIP 46445 kb) [file 335_2024_10050_MOESM6_ESM.zip › MetaCycle_Results/meta2dout/JTKresult_MCPM2014L00641_Input.txt]

CycID	BH.Q	ADJ.P	PER	LAG	AMP
LOC102723897	1	1	28	16	1.1494792422035
LINC01128	1	1	20	8	1.64011657842164
NOC2L	1	1	28	26	1.81867937496635
KLHL17	1	0.759272267084767	20	2	2.03494489116799
HES4	1	1	28	14	0.39264560857404
ISG15	1	1	28	24	14.72120679978
AGRN	1	0.759272267084767	28	12	17.1309092446589
C1orf159	1	0.548683931808932	24	10	2.53774677247672
SDF4	1	0.759272267084767	20	14	24.1715456921171
B3GALT6	1	0.548683931808932	0	0	0
UBE2J2	1	0.0095169702982203	28	16	20.4322450452017
SCNN1D	1	1	28	20	2.91476871788999
ACAP3	1	1	28	26	3.64382860956873
PUSL1	1	1	24	18	0.781305308072331
CPSF3L	1	0.388468903781404	28	20	2.64235954796034
GLTPD1	1	0.548683931808932	28	12	7.09996562662249
DVL1	1	1	28	14	11.0577769435797
MXRA8	1	1	28	16	251.272178887882
AURKAIP1	1	1	20	16	9.77943213079535
CCNL2	1	1	24	10	8.73417888341936
LOC148413	1	1	20	0	3.35966203460178
MRPL20	1	1	28	22	17.0550296624914
VWA1	1	0.548683931808932	28	20	3.22879246591834
ATAD3B	1	1	28	0	9.15383970365267
ATAD3A	1	1	20	16	7.08871964841582
TMEM240	1	0.759272267084767	24	18	3.08091576041348
SSU72	1	1	28	16	4.2530088219353
C1orf233	1	0.759272267084767	24	10	3.78420009957342
MIB2	1	0.548683931808932	24	18	5.43284853525459
CDK11B	1	1	28	18	6.89284935039637
SLC35E2B	1	1	28	20	0.977906478074131
CDK11A	1	0.182113153050653	24	12	3.07372667659056
SLC35E2	1	1	28	20	34.1398159520615
NADK	1	1	28	18	3.67252260873706
GNB1	1	1	20	4	26.1821159568993
C1orf86	1	1	20	10	4.70996546793866
SKI	1	1	28	12	5.7016325783434
RER1	1	1	28	6	23.8626292800662
TNFRSF14	1	0.269101639101639	28	12	8.31778867625679
FAM213B	1	1	28	26	3.10644291035574
MEGF6	1	1	28	20	8.20307987404262
TPRG1L	1	0.182113153050653	28	20	38.9935514124342
WRAP73	1	1	28	6	5.50295564730566
TP73-AS1	1	0.388468903781404	20	10	3.75794909625037
LRRC47	1	0.269101639101639	28	22	28.5268699054581
CEP104	1	0.388468903781404	28	22	3.60605619289907
DFFB	1	1	28	8	2.31352805939044
C1orf174	1	1	28	8	5.1236670324783
NPHP4	1	1	28	0	8.57679959576076
KCNAB2	1	1	28	8	2.06119329141446
RPL22	1	1	28	6	61.648944643437
ICMT	1	1	28	2	27.7620946580025
GPR153	1	1	28	24	2.20667402036463
ACOT7	1	1	28	8	7.47139798741829
PLEKHG5	1	1	28	20	2.25313505285143
NOL9	1	1	20	2	6.43944522065415
ZBTB48	1	0.468576417795168	24	16	1.69239513361752
KLHL21	1	1	28	22	8.89213407145301
PHF13	1	0.182113153050653	28	10	5.47600010059816
THAP3	1	1	28	16	18.0479953351149
CAMTA1	1	1	28	6	8.13415848766032
VAMP3	1	0.0772071042383542	28	4	9.70202044972803
PER3	1	0.388468903781404	28	18	0.788081656758924
PARK7	1	0.548683931808932	20	2	31.684798641068
ERRFI1	1	0.182113153050653	28	2	1.75443506878145
RERE	1	1	28	2	7.62455149443394
ENO1	1	0.759272267084767	0	0	0
LOC102724571	1	0.548683931808932	0	0	0
H6PD	1	1	20	8	2.82814152228949
SPSB1	1	1	20	2	1.78173318740734
SLC25A33	1	1	20	12	1.21194602767458
TMEM201	1	0.388468903781404	20	14	3.24333422451538
PIK3CD	1	1	28	8	9.39185127898313
LOC101929074	1	0.548683931808932	24	12	1.55135675914292
CLSTN1	1	1	20	18	9.43952209201071
CTNNBIP1	1	1	28	26	7.05909321461039
LZIC	1	1	28	0	9.3621287960461
NMNAT1	1	0.388468903781404	20	10	1.33621039046037
UBE4B	1	1	28	16	3.51646399756496
KIF1B	1	1	28	18	16.8780672142557
PGD	1	1	28	20	24.6817392257828
APITD1	1	1	20	10	1.51970779894349
DFFA	1	1	28	4	4.47796058502938
PEX14	1	1	28	20	6.3894660193525
TARDBP	1	1	28	14	15.8360154237963
SRM	1	1	28	4	26.0131421536857
EXOSC10	1	0.759272267084767	28	10	5.41644973098356
MTOR	1	1	28	2	7.34047870460579
UBIAD1	1	1	28	18	9.3336662591404
FBXO44	1	0.548683931808932	28	18	4.32544635270056
MAD2L2	1	1	24	6	3.14002974690782
AGTRAP	1	1	24	0	7.50107929642269
MTHFR	1	1	28	20	9.83666513169228
CLCN6	1	1	28	0	3.65846599785187
KIAA2013	1	1	20	10	10.747024602037
PLOD1	1	0.759272267084767	28	20	34.2726547985944
MFN2	1	1	28	20	17.9699334842838
MIIP	1	0.388468903781404	24	0	3.34666602281124
TNFRSF1B	1	0.759272267084767	20	18	1.29550767631738
VPS13D	1	1	20	14	5.04158998130433
DHRS3	1	1	28	18	50.1432880428147
PDPN	1	1	28	20	5.17015150489343
PRDM2	1	1	24	10	9.09395135478438
KAZN	1	1	28	22	4.27597340415213
TMEM51	1	1	20	14	1.50705880190301
EFHD2	1	0.759272267084767	24	10	5.00768195117493
CASP9	1	1	28	6	3.4009858767007
DNAJC16	1	1	20	16	5.75382876439921
PLEKHM2	1	1	20	16	21.2851988077396
FBLIM1	1	0.548683931808932	20	16	9.2575465561064
FLJ37453	1	0.388468903781404	28	22	1.51032273605297
SPEN	1	1	28	20	11.8088081036695
ZBTB17	1	1	28	6	4.79396046827723
HSPB7	1	1	20	16	21.1393242486795
EPHA2	1	1	28	4	18.8762521002759
ARHGEF19	1	1	28	26	6.66633709795466
RSG1	1	0.894947587135087	24	18	1.49139519490607
FBXO42	1	1	20	16	2.23461183650223
SZRD1	1	0.269101639101639	24	10	6.40883234966368
NECAP2	1	1	28	6	34.1085026043897
CROCCP2	1	1	20	16	2.45207052797306
LOC101927663	1	0.182113153050653	20	10	1.35212159749187
CROCC	1	0.759272267084767	28	8	9.21558359414597
ATP13A2	1	1	20	2	2.16968787267097
SDHB	1	1	28	6	23.8486516514597
RCC2	1	1	28	6	74.9251378372472
ARHGEF10L	1	1	28	10	9.06679635437231
ALDH4A1	1	0.388468903781404	28	16	10.4075762827927
IFFO2	1	1	28	20	5.50469079408747
UBR4	1	0.759272267084767	28	22	33.174697661222
EMC1	1	0.0772071042383542	28	4	29.9120375475074
MRTO4	1	0.269101639101639	28	22	7.72138188682979
AKR7A2	1	0.0772071042383542	28	14	17.6460715204915
PQLC2	1	1	28	22	6.28204178979741
CAPZB	1	0.269101639101639	28	6	382.799924631578
MINOS1	1	0.759272267084767	28	6	12.0498561014026
RPS14P3	1	0.759272267084767	20	8	6.19700505431515
TMCO4	1	1	28	14	3.80492197413517
OTUD3	1	1	28	6	3.04861728809243
CAMK2N1	1	0.269101639101639	28	22	18.5068861562561
MUL1	1	0.388468903781404	20	10	7.2424698302688
CDA	1	1	28	10	2.08137845347859
DDOST	1	0.0772071042383542	28	8	16.9052627631
HP1BP3	1	1	28	8	14.4646293452174
EIF4G3	1	1	28	20	12.8681835280831
ECE1	1	1	28	16	24.1459060081191
NBPF3	1	0.388468903781404	28	14	3.67302134803381
USP48	1	0.548683931808932	28	20	73.500810101024
HSPG2	1	1	28	18	1.33087524738493
LINC00339	1	0.548683931808932	20	8	1.63425235961869
CDC42	1	1	28	6	33.4144717088016
WNT4	1	0.548683931808932	28	24	1.96731960035582
ZBTB40	1	1	28	14	3.9611461451492
EPHB2	1	1	28	4	4.19488340327185
KDM1A	1	0.388468903781404	20	8	3.36446579023998
LUZP1	1	0.548683931808932	20	14	7.48810104611174
HNRNPR	1	1	20	0	7.36206925928919
ZNF436	1	1	28	6	3.90642975375909
C1orf213	1	0.894947587135087	28	12	0.696857141799808
TCEA3	1	1	28	18	2.54642277491808
ASAP3	1	0.120192382848633	28	8	0.604972141637922
ID3	1	0.548683931808932	28	8	145.595850724126
RPL11	1	1	28	0	142.171294766629
TCEB3	1	1	28	6	26.4217407736256
PITHD1	1	1	28	18	5.93627956591022
LYPLA2	1	1	28	10	7.73650645531085
GALE	1	1	20	16	2.54600601619848
HMGCL	1	1	28	20	8.05405563040179
FUCA1	1	1	28	0	5.13015809655104
PNRC2	1	1	24	10	5.40083651869517
SRSF10	1	1	28	0	11.4541570546627
STPG1	1	1	28	4	3.08969434874256
NIPAL3	1	1	20	0	5.38544323144174
RCAN3	1	0.182113153050653	28	20	2.55614958618928
SRRM1	1	0.759272267084767	24	12	12.7586737183711
CLIC4	1	0.269101639101639	28	6	88.1614549883831
RUNX3	1	1	24	18	7.65379948181699
SYF2	1	1	28	20	19.4476197757686
C1orf63	1	1	20	6	6.93313229031612
TMEM50A	1	0.182113153050653	28	6	61.8964856051453
TMEM57	1	1	24	6	5.640038126615
LDLRAP1	1	1	28	20	26.5607477156148
MAN1C1	1	1	20	10	9.0770880608392
SEPN1	1	0.759272267084767	20	10	6.12106198535159
MTFR1L	1	1	24	18	4.9235232469938
PAQR7	1	1	28	12	4.0507923863056
STMN1	1	1	28	18	35.1310960426782
PAFAH2	1	1	28	26	3.21503572035087
ZNF593	1	1	24	18	9.01969981083384
CEP85	1	1	24	12	1.53945079671545
SH3BGRL3	1	0.388468903781404	28	6	61.6051452789187
DHDDS	1	1	28	2	7.33759300864892
HMGN2	1	1	28	16	5.49594925536994
ARID1A	1	1	20	18	5.84063560687724
PIGV	1	1	28	0	5.77997961804163
ZDHHC18	1	0.182113153050653	28	12	3.90950025489848
GPN2	1	1	28	22	3.77225758466408
GPATCH3	1	0.269101639101639	20	4	3.59690585574579
NUDC	1	0.548683931808932	28	22	9.05561268167392
TRNP1	1	0.759272267084767	24	6	23.0701909625844
FAM46B	1	1	28	24	3.83276525506611
SLC9A1	1	0.269101639101639	24	22	4.92560606543412
WDTC1	1	1	28	12	4.83621851240027
TMEM222	1	1	28	18	2.85187594777005
LOC644961	1	1	28	16	2.50900160445946
MAP3K6	1	1	20	16	4.17987380526175
WASF2	1	1	24	18	35.5395558994276
AHDC1	1	1	28	10	6.2839124392674
IFI6	1	1	20	12	20.5146759328621
FAM76A	1	1	28	2	4.56470224168015
STX12	1	1	20	0	14.3691914758787
PPP1R8	1	1	28	22	3.57565090834795
RPA2	1	1	20	4	8.7001070507808
XKR8	1	1	20	4	1.48452501779931
EYA3	1	1	20	8	2.48762370873465
DNAJC8	1	1	28	20	23.2790479214821
ATPIF1	1	1	28	4	25.3131439967663
SESN2	1	1	28	14	25.8398898337105
MED18	1	1	28	14	4.1184407952373
PHACTR4	1	0.388468903781404	20	18	2.95791768366984
SNHG3	1	1	28	14	2.16697373490362
RCC1	1	0.548683931808932	28	6	15.2735039933929
TRNAU1AP	1	0.759272267084767	28	4	4.06391715320173
SNHG12	1	1	24	10	5.20106997549473
TAF12	1	1	28	26	7.82747525547583
GMEB1	1	1	24	12	2.3541048811273
YTHDF2	1	1	28	0	8.5602586574779
SRSF4	1	1	28	20	26.0373885550381
MECR	1	1	24	0	2.55128174139674
PTPRU	1	1	28	26	1.28527977888291
LAPTM5	1	1	28	18	3.71903105493425
SDC3	1	1	28	8	11.5514434968586
PUM1	1	1	28	6	15.1858532209614
SNRNP40	1	1	28	6	1.91013805992707
ZCCHC17	1	1	20	6	9.45917701524929
SERINC2	1	0.759272267084767	24	16	27.2694856000104
TINAGL1	1	1	28	14	5.61982490945697
PEF1	1	0.759272267084767	28	12	5.68134717244037
COL16A1	1	1	28	6	33.8925304335014
SPOCD1	1	1	28	6	5.53084390288722
PTP4A2	1	1	28	14	41.6911397997527
KHDRBS1	1	0.182113153050653	28	6	19.2590645323808
TMEM39B	1	1	28	6	12.7700247974761
KPNA6	1	1	28	20	29.341163091654
TXLNA	1	1	28	16	9.13647280800793
CCDC28B	1	1	28	10	3.783786114316
TMEM234	1	1	28	22	3.68913988156646
EIF3I	1	1	28	2	25.2675552283048
MTMR9LP	1	1	20	18	0.896473860626191
FAM167B	1	0.759272267084767	20	16	1.87166244412429
HDAC1	1	1	20	16	9.39639086137115
MARCKSL1	1	1	28	6	8.22266675273488
BSDC1	1	1	28	6	17.8506569203002
ZBTB8A	1	1	24	22	7.15944603670791
ZBTB8OS	1	0.120192382848633	28	0	12.6214445493905
RBBP4	1	0.759272267084767	24	20	2.00460196945171
SYNC	1	0.0481594158156658	28	20	3.78144421289083
KIAA1522	1	1	20	12	1.79818438200794
YARS	1	1	28	12	9.66573796083831
S100PBP	1	0.759272267084767	20	14	1.33664693684758
TMEM54	1	0.388468903781404	28	10	2.27670911403232
AK2	1	0.548683931808932	24	0	9.91303710376552
ADC	1	1	28	4	1.96145650803237
ZNF362	1	0.0772071042383542	28	18	13.0694456832153
PHC2	1	0.548683931808932	28	8	14.4901659741466
CSMD2	1	1	28	8	0.849434104998457
SMIM12	1	0.388468903781404	24	10	7.66099012309237
ZMYM6NB	1	0.548683931808932	28	6	5.45610449621563
ZMYM6	1	1	28	4	3.38237900222796
ZMYM1	1	1	28	12	2.8407883117431
SFPQ	1	1	20	0	16.0359484367949
ZMYM4	1	1	20	14	7.13992324815729
KIAA0319L	1	0.759272267084767	28	18	13.1995712284296
NCDN	1	0.759272267084767	28	20	10.4789493421806
PSMB2	1	1	28	6	16.549017809694
C1orf216	1	0.388468903781404	20	14	1.85633646856415
CLSPN	1	1	24	10	1.42683058311525
AGO4	1	1	28	12	2.83183936132459
AGO1	1	1	28	20	5.90179911121943
AGO3	1	0.468576417795168	24	12	0.381942039509058
ADPRHL2	1	1	28	8	9.57280104045275
COL8A2	1	1	20	10	5.36406710615125
TRAPPC3	1	0.759272267084767	28	22	18.5776235338948
MAP7D1	1	1	20	2	11.7984328713382
THRAP3	1	1	28	20	37.4247668439868
EVA1B	1	1	24	18	25.3463437568109
STK40	1	1	28	18	5.86224014877929
LSM10	1	1	28	18	8.14311303301226
OSCP1	1	1	28	14	2.04840612453957
MRPS15	1	1	28	20	8.45351369128711
LINC01137	1	1	28	20	1.39618140130354
ZC3H12A	1	1	28	16	3.63914272532728
MEAF6	1	1	28	12	8.41365703881127
SNIP1	1	1	28	0	5.84090707212993
DNALI1	1	1	20	6	2.73849259181111
GNL2	1	1	28	0	10.6636370367216
RSPO1	1	1	28	20	6.10426051449489
C1orf109	1	0.182113153050653	28	6	1.04691943190201
CDCA8	1	1	28	12	5.85703745781261
YRDC	1	1	28	6	5.28181360552283
C1orf122	1	1	28	6	27.9417508727919
MTF1	1	1	28	0	7.64069678577631
INPP5B	1	1	28	18	4.47723972898974
SF3A3	1	1	28	8	12.9595628484148
FHL3	1	1	20	16	8.68144563629344
UTP11L	1	1	28	20	19.6913121856238
RRAGC	1	0.182113153050653	28	16	50.3347527117717
RHBDL2	1	1	28	26	1.66939183578034
AKIRIN1	1	1	28	20	38.684057486502
NDUFS5	1	1	20	2	31.4915238025583
MACF1	1	0.548683931808932	20	16	47.1847734989552
KIAA0754	1	1	20	12	6.14451686291643
PABPC4	1	0.0772071042383542	28	16	32.075232243104
PPIE	1	1	28	6	9.35065298520427
TRIT1	1	1	24	0	4.35897767126586
CAP1	1	1	20	18	38.6764799754841
PPT1	1	0.548683931808932	24	0	9.59848377911925
RLF	1	1	28	20	20.621814621338
ZMPSTE24	1	1	28	6	12.6461466839503
SMAP2	1	0.269101639101639	28	2	9.58219050889496
EXO5	1	0.759272267084767	24	16	1.35549136888433
NFYC	1	1	28	0	7.85868996130166
CTPS1	1	1	28	14	10.4866407410608
SCMH1	1	1	28	14	8.1580103339034
HIVEP3	1	0.0772071042383542	28	24	1.63139377916388
FOXJ3	1	0.759272267084767	24	4	3.79888872906159
PPCS	1	1	28	20	22.73316389249
PPIH	1	0.759272267084767	20	0	5.7388235511996
YBX1	1	1	28	16	46.6499191851359
LEPRE1	1	1	28	6	9.77898797100541
C1orf50	1	1	20	6	2.51633664066886
CCDC23	1	0.548683931808932	28	12	1.20864436639476
ERMAP	1	1	28	6	4.83046235280403
ZNF691	1	1	28	14	2.3574669840909
SLC2A1	1	1	28	24	9.74575154849942
EBNA1BP2	1	1	28	10	11.6973655282431
CDC20	1	1	20	18	1.95355700404454
ELOVL1	1	1	28	12	4.37482354204113
MED8	1	0.388468903781404	20	2	12.0342489402808
PTPRF	1	1	20	14	11.9784879776228
KDM4A	1	1	28	18	8.83414708681441
ST3GAL3	1	1	24	22	2.8545650457964
IPO13	1	1	28	22	5.8482493957512
DPH2	1	1	20	18	2.64799849557724
ATP6V0B	1	1	28	4	51.8401014486564
B4GALT2	1	1	28	16	57.8063818660425
SLC6A9	1	1	28	14	5.89152279758901
DMAP1	1	1	20	12	3.7839655345207
ERI3	1	1	24	6	2.85773379248971
RNF220	1	1	28	14	8.76266769240471
TMEM53	1	1	28	22	2.85284145154578
KIF2C	1	1	28	12	4.6418683735465
RPS8	1	0.388468903781404	20	6	68.987792505034
PLK3	1	0.759272267084767	24	18	3.43612055658647
EIF2B3	1	1	28	14	5.90001316286838
HECTD3	1	1	28	0	8.21007458566384
UROD	1	1	20	6	13.8090050106735
MUTYH	1	1	20	16	1.86641103894787
TOE1	1	1	28	12	2.31979911861672
MMACHC	1	1	28	16	1.44895968276562
PRDX1	1	1	20	0	69.6573362854112
AKR1A1	1	1	28	22	19.8691106647414
NASP	1	1	28	20	18.5682523205124
GPBP1L1	1	1	28	4	13.756265983748
TMEM69	1	1	24	22	2.46365342245399
IPP	1	0.388468903781404	28	18	0.978473725586583
MAST2	1	1	20	10	5.77754355385798
PIK3R3	1	1	28	4	3.51956023616072
POMGNT1	1	1	20	4	4.10897401499192
LRRC41	1	0.269101639101639	24	8	5.00815485685265
UQCRH	1	1	20	14	12.9365622645588
NSUN4	1	1	20	14	1.94948057427048
MKNK1	1	1	28	14	6.25671764233325
MOB3C	1	1	28	22	3.01834680796599
ATPAF1	1	1	20	10	7.17486538094385
EFCAB14	1	1	28	2	7.2160961250109
STIL	1	1	28	6	2.52080986348595
CMPK1	1	1	28	6	55.5928750047994
SPATA6	1	1	28	18	3.4821638021782
FAF1	1	0.269101639101639	28	18	4.45055254673376
CDKN2C	1	1	28	18	8.08497277024432
RNF11	1	1	28	2	13.8832171491503
EPS15	1	0.759272267084767	28	2	7.15120357928419
OSBPL9	1	1	28	8	6.45876198563175
NRD1	1	1	28	20	24.9577768287761
RAB3B	1	1	28	10	22.978414313474
TXNDC12	1	1	28	2	11.4531271161163
BTF3L4	1	0.0772071042383542	28	8	16.6026079740114
ZFYVE9	1	1	28	20	5.44519173824093
CC2D1B	1	1	28	6	12.8105843239325
PRPF38A	1	0.759272267084767	0	0	0
ZCCHC11	1	1	28	22	2.85603269435089
GPX7	1	0.120192382848633	28	2	11.3551776862967
COA7	1	1	24	10	1.47851732898887
ZYG11B	1	0.0290926434676435	28	0	10.284424533676
ECHDC2	1	0.269101639101639	20	14	3.39453694760362
SCP2	1	0.548683931808932	20	10	7.34529477706579
PODN	1	0.120192382848633	28	6	175.790582862014
CPT2	1	1	28	14	3.32963682372734
C1orf123	1	1	28	24	7.17470143553719
MAGOH	1	1	28	16	3.45033452047492
LRP8	1	1	28	0	3.31961039442897
GLIS1	1	1	28	0	3.35892524028712
NDC1	1	0.0772071042383542	24	16	4.82017973681905
YIPF1	1	1	28	0	7.10275018415302
HSPB11	1	1	28	10	1.73221137668785
LRRC42	1	1	28	6	15.2400110473223
TMEM59	1	1	28	0	53.2577434497056
TCEANC2	1	0.759272267084767	24	10	2.04566569393633
CYB5RL	1	0.388468903781404	28	24	1.56946298579885
MRPL37	1	0.182113153050653	28	14	14.3509273144711
SSBP3	1	1	28	6	11.351101709565
PARS2	1	1	28	6	2.37117074527079
DHCR24	1	1	28	26	61.4635507155749
PCSK9	1	0.548683931808932	20	12	2.4306302016792
USP24	1	0.388468903781404	28	14	2.58787442513392
PPAP2B	1	1	28	10	148.675724898311
PRKAA2	1	1	28	22	3.32234740808351
DAB1	1	1	28	4	1.12254683774715
OMA1	1	1	20	14	2.56190183287551
MYSM1	1	1	24	6	1.66911046166269
JUN	1	1	28	14	28.8748073532058
FGGY	1	1	28	26	3.68503732611617
NFIA	1	1	28	20	13.9248586155004
TM2D1	1	1	28	6	10.0536580617465
INADL	1	1	28	20	2.63375538477069
KANK4	1	1	20	4	2.97688946406988
USP1	1	0.0169666213416213	20	4	5.6875069042018
DOCK7	1	1	28	18	8.20005861930647
ATG4C	1	0.120192382848633	20	8	3.6869071547733
ALG6	1	1	20	18	2.90320174138043
ITGB3BP	1	1	28	20	5.56595080714511
PGM1	1	0.0772071042383542	28	8	15.1759510917688
ROR1	1	1	28	2	13.6179803543479
CACHD1	1	1	24	6	1.26600681517267
JAK1	1	0.0772071042383542	28	8	20.0237236603109
AK4	1	1	28	18	10.4478418461454
DNAJC6	1	1	24	6	2.75845829556844
LEPROT	1	0.548683931808932	24	6	28.6057128651423
LEPR	1	1	20	12	2.71642088364952
PDE4B	1	1	20	12	0.765838098801247
SGIP1	1	0.388468903781404	20	18	1.5725349945996
MIER1	1	0.759272267084767	20	16	5.2603566214874
SLC35D1	1	1	28	2	4.85652720054431
SERBP1	1	1	28	20	98.6096310581009
GADD45A	1	1	28	4	10.6919171823261
GNG12	1	1	28	24	23.2678286320855
DIRAS3	1	0.388468903781404	24	22	1.99772211635683
WLS	1	1	28	24	5.69489509617366
DEPDC1	1	0.225607396076146	24	10	2.21508706253375
LRRC40	1	0.759272267084767	20	2	1.39543337255314
SRSF11	1	1	28	20	114.318472148211
ANKRD13C	1	1	28	0	4.7846563830981
HHLA3	1	0.759272267084767	20	18	2.87507477597909
CTH	1	0.269101639101639	28	4	2.64032667793265
PTGER3	1	0.269101639101639	24	20	1.73672757713882
ZRANB2	1	1	28	20	16.2967272748769
NEGR1	1	1	20	10	11.9933440547386
FPGT	1	0.388468903781404	24	22	1.31940563300049
CRYZ	1	1	28	6	6.63445645424227
TYW3	1	1	28	22	12.5783460853743
ACADM	1	0.269101639101639	28	16	3.81606376101782
RABGGTB	1	1	28	0	4.80943619707476
PIGK	1	1	20	8	4.17138882311643
AK5	1	0.388468903781404	28	26	4.12260653224962
ZZZ3	1	1	28	20	6.97607225819622
USP33	1	1	24	6	5.3444907604374
FAM73A	1	0.759272267084767	28	20	6.19259524089139
NEXN	1	1	28	20	130.675377898297
FUBP1	1	0.182113153050653	28	20	31.6557518618954
DNAJB4	1	1	28	16	9.74998746549374
PTGFR	1	1	24	18	7.69518845796317
IFI44L	1	0.0481594158156658	28	0	3.50342847741846
IFI44	1	1	20	16	1.58673778136999
ELTD1	1	1	28	4	6.84970746411341
LPHN2	1	1	28	0	5.91916193183531
TTLL7	1	0.759272267084767	28	20	3.31037922146525
PRKACB	1	0.388468903781404	24	6	4.26168978940115
RPF1	1	1	28	14	12.14466463142
GNG5	1	1	28	6	17.2221446040749
CTBS	1	1	24	18	0.998649449277275
SSX2IP	1	1	20	8	2.85683250713596
C1orf52	1	0.548683931808932	24	18	10.0168233113652
BCL10	1	1	28	6	3.83529682706213
DDAH1	1	1	20	18	32.4116533541823
LOC101930232	1	0.388468903781404	28	6	6.11992854426829
CYR61	1	0.269101639101639	28	6	1563.33803715728
ZNHIT6	1	1	28	20	10.9587822416023
ODF2L	1	0.548683931808932	20	8	4.56028445855038
SH3GLB1	1	1	20	0	10.8580318136116
SEP15	1	1	28	6	25.5603446031516
HS2ST1	1	0.182113153050653	20	2	5.69264573650503
LMO4	1	0.759272267084767	20	10	5.91559899253955
PKN2	1	1	24	6	2.52521451449187
GTF2B	1	1	28	0	6.53801175967437
CCBL2	1	1	24	22	2.18505387771986
RBMXL1	1	1	28	6	6.35730811596594
GBP3	1	1	28	20	4.72505290858713
GBP1	1	1	28	22	9.50929421798228
GBP2	1	1	20	12	6.54910702229383
LRRC8D	1	1	28	0	6.5533375740048
ZNF326	1	1	28	20	8.86711973275632
ZNF644	1	1	28	22	6.5315143346245
TGFBR3	1	1	28	4	7.86455297642548
KIAA1107	1	1	28	0	1.72835993064381
GLMN	1	1	28	18	1.84096504551558
RPAP2	1	1	28	26	2.6022516556647
EVI5	1	1	28	20	13.3464560771225
RPL5	1	1	28	20	158.005342329099
FAM69A	1	1	28	18	7.37769615894205
MTF2	1	1	28	24	3.61288439474695
TMED5	1	1	28	8	2.8013178633417
CCDC18	1	0.548683931808932	20	12	2.64011496127569
LOC100131564	1	0.548683931808932	28	20	2.12004820878974
DR1	1	1	28	4	12.4779206904234
FNBP1L	1	0.0772071042383542	28	4	3.92087553576391
BCAR3	1	0.388468903781404	28	6	12.9336680444404
DNTTIP2	1	0.759272267084767	24	20	11.0721644856906
GCLM	1	1	28	20	20.5733662112219
ARHGAP29	1	1	28	20	29.9229564498961
ABCD3	1	0.388468903781404	28	4	2.9896172897053
F3	1	1	28	6	19.6693224938213
CNN3	1	0.759272267084767	28	6	106.453784279552
ALG14	1	1	28	8	4.23992087078133
RWDD3	1	0.759272267084767	28	12	3.44862570613438
PTBP2	1	0.0772071042383542	20	2	0.891247772383228
DPYD	1	0.269101639101639	20	4	3.99036483485845
SNX7	1	1	28	6	21.1004619398068
AGL	1	0.269101639101639	24	12	4.83729483909887
SLC35A3	1	0.120192382848633	24	12	6.68709775667574
HIAT1	1	1	28	6	14.1291818796381
SASS6	1	1	28	22	4.15395583517023
TRMT13	1	0.0772071042383542	28	24	4.57753109304929
DBT	1	1	28	12	4.15831608970011
RTCA	1	1	28	20	5.52552456588845
VCAM1	1	0.06268326002701	28	20	0.735827900875216
EXTL2	1	1	28	6	5.05808423090421
SLC30A7	1	0.388468903781404	28	4	8.56238312862146
DPH5	1	0.0290926434676435	28	12	5.24493907124679
LOC102606465	1	0.0169666213416213	24	10	1.68282894297958
S1PR1	1	0.548683931808932	28	2	0.335428754614219
COL11A1	1	1	28	20	26.872885319861
RNPC3	1	0.0169666213416213	24	2	2.24221668779688
PRMT6	1	1	28	4	1.93540702485662
NTNG1	1	0.468576417795168	20	6	0.904431541860982
SLC25A24	1	1	28	8	6.52719699509743
HENMT1	1	1	24	18	0.702186591173371
PRPF38B	1	1	28	20	28.8599221793977
STXBP3	1	1	20	18	1.74994864450977
CLCC1	1	0.0095169702982203	24	18	10.0885600626234
WDR47	1	1	28	10	3.51016201204186
TAF13	1	1	28	16	5.07285182322823
TMEM167B	1	1	28	26	8.334106612493
SCARNA2	1	1	28	18	1.47810167506076
SARS	1	1	28	14	92.3797668470316
PSRC1	1	1	28	16	1.69223601380402
SORT1	1	0.548683931808932	28	2	10.3650222458365
PSMA5	1	1	28	6	4.22492511592517
SYPL2	1	1	20	14	3.65483838792387
CYB561D1	1	1	28	22	8.196147758209
GNAI3	1	1	28	0	25.6874099532685
AMPD2	1	1	20	16	4.3479575352209
GSTM4	1	1	28	22	3.66781163047129
GSTM5	1	0.182113153050653	28	16	9.25378957741809
GSTM3	1	0.759272267084767	28	20	16.7373874989208
CSF1	1	1	20	10	29.5912246486432
AHCYL1	1	0.269101639101639	20	2	12.7878812681192
STRIP1	1	0.182113153050653	24	10	10.3813291139084
KCNC4	1	0.759272267084767	20	14	1.61957943875853
RBM15	1	1	28	0	7.88548586619077
LAMTOR5	1	1	28	6	17.4947160045584
LRIF1	1	1	20	12	8.44212907076844
DRAM2	1	1	28	2	4.5525386857708
CEPT1	1	1	28	16	2.38853968993825
PIFO	1	1	28	8	2.66951102467748
WDR77	1	0.120192382848633	28	6	2.00472993999934
ATP5F1	1	0.120192382848633	28	0	8.56061719228057
RAP1A	1	1	28	4	9.08324431703331
FAM212B	1	1	28	24	0.926211413943226
DDX20	1	1	20	8	3.30589129174292
LOC643355	1	0.468576417795168	20	10	2.15501191717995
CTTNBP2NL	1	1	24	12	7.92669747075364
ST7L	1	1	28	22	3.29347082260664
CAPZA1	1	1	28	0	26.5978668154468
MOV10	1	1	28	20	4.60366332622338
RHOC	1	1	28	6	24.764332013552
SLC16A1	1	0.759272267084767	20	18	20.1530427404811
LRIG2	1	1	20	6	1.43134828031427
MAGI3	1	0.759272267084767	20	4	3.05250689525215
PHTF1	1	1	28	6	3.80901638421467
RSBN1	1	1	24	12	4.25104904438565
AP4B1	1	1	28	20	5.11600406286244
DCLRE1B	1	0.182113153050653	24	12	1.16354101763581
HIPK1	1	0.182113153050653	24	12	11.0400903836361
OLFML3	1	1	28	16	57.2648765329923
TRIM33	1	1	20	8	7.61646433892913
BCAS2	1	0.388468903781404	28	6	7.32100361687606
NRAS	1	0.269101639101639	28	6	36.6650614884901
CSDE1	1	1	20	6	56.7625372555379
SIKE1	1	1	20	10	3.9729285247946
TSPAN2	1	1	28	6	7.19663941620676
NGF	1	1	28	8	4.42126967654676
VANGL1	1	1	24	0	2.21047216141978
SLC22A15	1	1	28	6	1.84511547638949
ATP1A1	1	0.759272267084767	28	8	76.2670042832409
CD58	1	0.269101639101639	20	8	1.1676687240704
PTGFRN	1	1	20	16	3.6092834651138
TTF2	1	1	28	24	4.80127617957479
MAN1A2	1	1	28	22	36.9405842421976
GDAP2	1	0.548683931808932	24	4	2.74327935385352
WDR3	1	1	28	14	2.6706814597287
TBX15	1	1	20	8	9.76930908190266
WARS2	1	1	28	20	5.15199640308763
ZNF697	1	0.0481594158156658	20	2	2.21925406181152
PHGDH	1	0.269101639101639	24	18	20.8813410623692
NOTCH2	1	1	24	6	4.73974412998378
SEC22B	1	1	28	0	3.16973900460565
GPR89A	1	1	28	6	4.44308993004847
RNF115	1	1	24	0	12.0942993061402
POLR3C	1	1	28	22	3.55073162889604
PIAS3	0.889067922817923	0.00024238492988493	24	6	2.36284411493861
ANKRD35	1	0.388468903781404	28	20	10.4487365042364
ITGA10	1	1	28	24	1.47099335416151
PEX11B	1	1	28	26	6.16690363086982
RBM8A	1	0.759272267084767	20	4	16.5183799529469
LIX1L	1	0.548683931808932	28	6	59.4697255774968
POLR3GL	1	1	28	20	11.3896353719758
ANKRD34A	1	1	24	22	2.30541603265739
TXNIP	1	1	20	14	29.8835528389322
PRKAB2	1	1	28	2	9.64030510406614
CHD1L	1	1	28	10	15.4145061286941
PDIA3P1	1	1	28	10	4.81930315665951
BCL9	1	1	20	10	1.64506431432171
ACP6	1	1	20	8	0.678509941202842
GPR89B	1	0.759272267084767	20	10	0.436542510299833
NBPF11	1	1	28	12	3.09418808128366
PDE4DIP	1	0.759272267084767	28	0	4.42956698284115
NBPF9	1	0.182113153050653	28	8	4.34780144799477
NBPF19	1	1	28	6	4.37598789524185
HIST2H2BE	1	1	28	10	2.70593424078133
BOLA1	1	1	20	8	1.96023799148749
SV2A	1	1	24	10	2.91587534914462
SF3B4	1	1	28	4	15.0490725576759
OTUD7B	1	1	28	4	5.59796773808978
VPS45	1	0.388468903781404	28	10	1.87617258199317
PLEKHO1	1	1	28	14	12.4062236671899
ANP32E	1	1	28	16	9.94574235576366
APH1A	1	0.759272267084767	28	14	31.4976787947034
C1orf54	1	1	24	18	1.01876050440109
MRPS21	1	1	28	8	16.4138819666082
PRPF3	1	1	20	0	2.95032143589028
RPRD2	1	1	28	10	3.90313078849431
TARS2	1	1	28	6	1.86893556374804
ECM1	1	1	28	2	4.90884651882152
ADAMTSL4	1	1	20	10	4.86872203778893
MCL1	1	1	28	6	89.8526489050219
ENSA	1	0.759272267084767	28	6	21.2156619068108
GOLPH3L	1	0.759272267084767	20	18	4.87607708610891
CTSS	1	0.548683931808932	24	22	3.69852515332854
CTSK	1	1	28	6	82.9346539323825
ARNT	1	0.388468903781404	28	14	7.48993041480928
SETDB1	1	0.388468903781404	24	6	5.04376327862245
CERS2	1	1	28	6	42.2633884349854
FAM63A	1	0.759272267084767	20	12	2.07468000003693
PRUNE	1	1	28	20	4.26241452424547
C1orf56	1	1	24	18	1.36501561559596
CDC42SE1	1	1	28	18	2.16049464265451
MLLT11	1	0.759272267084767	20	4	2.37395539495193
GABPB2	1	1	20	18	2.91512403688648
SEMA6C	1	1	28	24	2.11460634003132
LYSMD1	1	0.388468903781404	20	8	1.10475387276743
SCNM1	1	1	28	16	1.88471845563699
VPS72	1	0.0481594158156658	28	14	9.52429505528366
PIP5K1A	1	1	28	10	4.40194047634968
PSMD4	1	1	28	22	19.8637012305493
PI4KB	1	1	20	14	10.0187616564741
RFX5	1	1	28	24	4.4812220495708
SELENBP1	1	1	28	22	6.45056100680105
PSMB4	1	0.759272267084767	24	0	21.112944492586
POGZ	1	1	28	4	7.61610238116163
TUFT1	1	0.120192382848633	28	14	5.40726883476176
SNX27	1	0.759272267084767	24	0	3.88591753827412
MRPL9	1	1	28	4	9.40881290628964
THEM4	1	0.0169666213416213	28	26	5.8097764254571
S100A10	1	1	28	2	54.3681807742009
S100A11	1	1	28	10	55.8589278388781
S100A9	1	1	20	6	4.64179915104588
S100A8	1	0.759272267084767	20	0	0.918733181267156
S100A6	1	0.548683931808932	28	6	990.1255598054
S100A4	1	1	28	8	230.09065399679
S100A3	1	1	28	24	3.39313676339814
S100A2	1	1	28	26	4.25230503988564
S100A16	1	1	28	4	53.5419142300969
S100A13	1	1	24	0	24.6362072302926
CHTOP	1	0.759272267084767	20	0	8.80820073708868
SNAPIN	1	1	28	18	17.4243615394523
ILF2	1	1	28	8	11.7411633872067
INTS3	1	1	24	10	1.08646719885325
SLC27A3	1	0.388468903781404	28	18	6.21767117957226
GATAD2B	1	0.759272267084767	20	16	2.11995658786049
DENND4B	1	1	20	4	3.74499585380432
CRTC2	1	1	28	6	1.01602663864496
SLC39A1	1	1	28	2	11.6491872884735
JTB	1	1	28	6	8.93702027302589
RAB13	1	1	28	12	25.5712697490805
RPS27	1	1	28	24	66.5242887432894
TPM3	1	1	24	6	19.7274459671454
C1orf43	1	0.388468903781404	28	4	25.8220322034095
UBAP2L	1	1	28	26	3.1794499018119
HAX1	1	1	28	18	14.8019353241998
ATP8B2	1	0.759272267084767	28	8	9.46000901751787
IL6R	1	1	20	18	7.00144378109174
UBE2Q1	1	1	20	16	18.6360039101693
ADAR	1	1	20	10	7.24539248401415
PMVK	1	1	28	10	4.20958232006902
PBXIP1	1	1	28	16	7.12025845778045
PYGO2	1	1	24	18	3.95930855913278
SHC1	1	0.182113153050653	28	14	6.36217713789698
CKS1B	1	1	20	16	4.60007695295503
FLAD1	1	1	28	0	1.82715437999807
ADAM15	1	1	20	16	5.40266910833406
EFNA4	1	1	28	18	1.74522675162943
SLC50A1	1	1	28	0	5.59036651314132
DPM3	1	1	20	16	13.6005407017206
KRTCAP2	1	1	20	2	13.019958471095
MUC1	1	0.0772071042383542	28	20	7.69965023489525
THBS3	1	0.388468903781404	28	8	6.81205593164623
GBA	1	0.182113153050653	24	22	1.19448102001808
FAM189B	1	1	20	16	7.45192831051893
SCAMP3	1	1	28	6	6.76820134469147
CLK2	1	1	20	2	1.62207279136962
FDPS	1	1	28	6	7.81091820504649
RUSC1	1	0.120192382848633	28	12	10.6973395109581
ASH1L	1	1	28	14	18.0717819187347
MSTO1	1	1	28	10	2.91007207736921
YY1AP1	1	1	28	18	11.868918547212
DAP3	1	1	28	0	16.0172332905419
GON4L	1	0.182113153050653	28	22	12.1232105610601
SYT11	1	1	28	0	7.61235187661121
RIT1	1	0.182113153050653	28	16	6.25484043788282
KIAA0907	1	1	28	6	10.2795424296606
ARHGEF2	1	1	28	8	42.57959429393
SSR2	1	0.269101639101639	20	4	12.1300282812295
UBQLN4	1	1	28	8	2.00658354605293
LAMTOR2	1	1	28	14	16.6830423207431
MEX3A	1	1	20	10	0.914455118925717
LMNA	1	0.388468903781404	28	12	114.129416299354
SLC25A44	1	0.269101639101639	24	16	3.99803011129401
PMF1	1	1	20	16	3.4398803848676
SMG5	1	1	28	16	6.93365901388701
TMEM79	1	0.548683931808932	20	12	3.24595707451042
C1orf85	1	1	20	16	6.88744157374622
CCT3	1	1	28	6	21.7835649064619
MEF2D	1	1	28	2	13.7021347418108
IQGAP3	1	1	28	16	1.98032517917405
APOA1BP	1	1	28	18	21.623543268386
GPATCH4	1	1	28	20	13.4917812023038
NES	1	1	28	14	9.27067164452842
CRABP2	1	1	28	0	4.45203444543632
ISG20L2	1	1	28	20	24.74836622707
RRNAD1	1	1	28	8	4.21293074676013
MRPL24	1	1	28	14	22.179571195326
HDGF	1	0.548683931808932	28	10	9.88329754696177
PRCC	1	1	28	6	3.19878475456403
PEAR1	1	1	28	22	3.85115222167567
ARHGEF11	1	0.269101639101639	28	22	1.78325600336265
ETV3	1	0.548683931808932	28	2	0.883852636083285
KIRREL	1	1	28	16	6.5340012359249
IFI16	1	1	28	20	8.91291607431385
CADM3	1	1	28	14	2.50960529334271
DUSP23	1	1	28	22	14.7903479904907
C1orf204	1	1	20	0	0.882140038347255
TAGLN2	1	1	28	10	65.5447198503292
LINC01133	1	0.269101639101639	28	14	10.88107568206
PIGM	1	1	28	20	9.13747367140367
IGSF8	1	0.759272267084767	28	12	6.21800857524394
PEA15	1	1	28	10	59.7182817195194
DCAF8	1	0.388468903781404	28	18	5.03018600528945
PEX19	1	1	28	18	6.8215949391548
COPA	1	1	28	2	15.4013425263538
NCSTN	1	1	28	6	17.9867483749326
KLHDC9	1	0.894947587135087	20	10	1.01453689429216
PFDN2	1	1	28	6	23.6071417570105
NIT1	1	1	20	16	2.67299490051437
DEDD	1	1	28	4	5.47795377661578
UFC1	1	1	28	14	24.2339301097182
USP21	1	1	24	22	1.02573732885233
PPOX	1	1	20	8	3.32095217600275
B4GALT3	1	1	20	18	8.34645866319034
ADAMTS4	1	0.548683931808932	24	0	2.10300385860608
NDUFS2	1	1	28	14	56.0063563456674
TOMM40L	1	1	20	4	5.11293561577231
SDHC	1	1	28	0	28.7231258432039
DUSP12	1	0.388468903781404	28	0	6.0746684937116
ATF6	1	1	24	10	6.60325086865127
OLFML2B	1	0.120192382848633	28	22	3.18092489587447
UHMK1	1	1	28	10	5.73547329317266
UAP1	1	1	20	18	6.83783381995642
DDR2	1	0.759272267084767	28	18	59.1272294031741
RGS4	1	1	20	10	3.73862002193481
NUF2	1	1	28	18	2.49585310182092
PBX1	1	1	28	8	15.4082388682851
MGST3	1	0.759272267084767	28	6	200.438747076284
ALDH9A1	1	1	28	18	14.486304274782
TMCO1	1	1	20	0	30.9850135185231
UCK2	1	0.120192382848633	20	18	3.18408572126169
POGK	1	0.269101639101639	28	14	2.00130616146752
TADA1	1	0.0772071042383542	24	0	1.43817626938303
MAEL	1	1	20	14	0.289791936553124
POU2F1	1	1	28	2	3.79317047614769
CREG1	1	1	28	6	12.3340700606127
MPZL1	1	0.182113153050653	28	6	42.6083210107886
MPC2	1	1	28	4	31.2560753938186
DCAF6	1	0.388468903781404	28	4	1.73250427848277
GPR161	1	0.182113153050653	24	22	7.1744699410985
TIPRL	1	1	28	2	14.9819285652016
SFT2D2	1	1	20	6	3.34038648747007
TBX19	1	1	28	18	6.84125024756665
DPT	1	1	28	20	349.446405319132
ATP1B1	1	0.548683931808932	24	8	13.8288284933476
NME7	1	1	20	14	1.92408045404645
BLZF1	1	1	20	14	0.420223824094212
METTL18	1	1	28	18	2.64525467767451
SCYL3	1	0.269101639101639	20	0	1.83530050666337
KIFAP3	1	1	20	14	4.35234323428286
GORAB	1	1	20	8	3.66014761803152
PRRX1	1	0.0481594158156658	24	22	19.7510818840764
FMO4	1	1	20	14	1.654819033858
PRRC2C	1	1	28	20	86.0874555437287
VAMP4	1	0.759272267084767	20	4	2.81175240636007
METTL13	1	1	24	22	2.91625727271007
DNM3OS	1	1	24	8	4.44697119461169
LOC102724528	1	1	28	24	1.03829044015609
PIGC	1	0.548683931808932	28	10	4.07647415138946
SUCO	1	0.182113153050653	24	22	10.9548119789235
LOC101928673	1	0.548683931808932	24	14	1.95122015898004
PRDX6	1	1	28	6	49.9304140125227
KLHL20	1	0.759272267084767	20	18	4.78155553159164
DARS2	1	0.759272267084767	20	2	0.698278806203299
GAS5	1	1	20	6	13.8329151990723
RC3H1	1	0.388468903781404	20	6	3.75284465636678
RABGAP1L	1	0.182113153050653	20	0	3.84698010891809
CACYBP	1	1	28	18	10.7267819809927
MRPS14	1	0.759272267084767	28	6	9.05976861826842
RFWD2	1	1	20	2	1.92425374631796
PAPPA2	1	1	28	18	3.59769885336389
LOC730102	1	1	28	18	1.9836551542724
RASAL2-AS1	1	1	28	20	1.2975603449084
RASAL2	1	1	28	0	3.89817945519035
RALGPS2	1	1	20	18	4.01265310257179
ANGPTL1	1	1	28	24	4.0361316417307
FAM20B	1	1	28	6	19.3479189520504
TOR3A	1	1	28	16	6.51773403666243
ABL2	1	1	28	22	3.33484440705338
SOAT1	1	1	28	6	4.08732670931147
TOR1AIP2	1	1	28	20	25.0118382311152
TOR1AIP1	1	1	28	4	7.93479508432434
CEP350	1	1	20	6	6.48678486774101
QSOX1	1	0.759272267084767	24	12	24.163860329671
FLJ23867	1	0.0481594158156658	20	18	2.28412858739399
ACBD6	1	0.269101639101639	28	2	2.21247840795412
XPR1	1	1	24	0	4.50976047972175
LOC102724791	1	1	28	16	2.72545881870565
STX6	1	1	20	4	3.3980716765896
MR1	1	0.759272267084767	28	20	4.6090577751453
IER5	1	0.388468903781404	28	26	8.37490009554237
GLUL	1	1	20	10	27.0439454136515
RNASEL	1	1	20	12	1.88870790048483
RGS16	1	0.548683931808932	20	10	1.76107731883944
DHX9	1	1	28	6	16.9075834297181
LAMC1	1	1	20	12	103.721566665153
LAMC2	1	1	28	16	2.70392912721541
NMNAT2	1	1	24	10	1.10016662408871
SMG7	1	0.0772071042383542	28	14	7.9673604679563
ARPC5	1	1	28	22	29.7996873995256
RGL1	1	0.548683931808932	20	2	9.01830422266323
COLGALT2	1	1	20	12	1.70687518062232
TSEN15	1	1	28	6	19.0444686772602
C1orf21	1	1	20	10	11.2851099344142
EDEM3	1	0.759272267084767	20	2	4.62996209104385
FAM129A	1	0.120192382848633	28	16	22.9050606255251
RNF2	1	1	20	10	2.58326755673253
TRMT1L	1	1	24	0	3.81990105383404
SWT1	1	1	28	18	2.10930962004257
IVNS1ABP	1	1	20	4	13.8849243868504
HMCN1	1	0.548683931808932	20	12	4.65707360475869
TPR	1	1	28	20	53.6458320045764
C1orf27	1	1	28	22	9.6668686657905
PTGS2	1	0.388468903781404	28	0	1.14958471572956
RGS2	1	0.388468903781404	20	4	1.03821813696673
UCHL5	1	1	28	10	7.31301040330767
TROVE2	1	1	28	18	5.59155134868067
GLRX2	1	1	20	6	6.91411341382362
CDC73	1	0.0290926434676435	20	2	8.24204394504281
B3GALT2	1	0.388468903781404	20	14	0.902468934669143
CFH	1	1	28	14	3.72043035688358
ASPM	1	1	28	16	10.0623268953144
ZBTB41	1	1	28	8	3.09373633253482
DENND1B	1	1	24	6	2.63640637058456
C1orf53	1	0.759272267084767	20	10	1.72241891224907
NEK7	1	1	28	6	14.046538798556
PTPRC	1	0.120192382848633	20	18	2.79328584700605
ZNF281	1	1	28	6	5.56122699769205
KIF14	1	1	28	10	3.36376899701715
DDX59	1	0.269101639101639	20	2	3.03915473801579
CAMSAP2	1	1	20	18	11.7191105448649
TMEM9	1	0.388468903781404	24	16	11.0973687337019
PHLDA3	1	1	28	14	38.6958926259167
CSRP1	1	1	28	6	22.9458430923865
RPS10P7	1	1	24	6	1.56718238775847
NAV1	1	1	20	4	13.1907643489821
IPO9	1	1	20	10	4.19669166493917
SHISA4	1	0.182113153050653	28	20	20.1596396843075
LMOD1	1	1	28	20	48.1761512245547
TIMM17A	1	1	28	4	8.43233298827474
RNPEP	1	0.120192382848633	28	10	17.1793330643479
ARL8A	1	0.548683931808932	28	12	16.035193911252
UBE2T	1	0.269101639101639	20	4	1.34813531766126
PPP1R12B	1	1	28	20	20.8054558880743
KDM5B	1	1	28	20	5.92751442334737
PCAT6	1	1	28	14	2.94454044429557
RABIF	1	1	28	20	5.294891771547
KLHL12	1	1	28	8	5.87370742207461
ADIPOR1	1	1	28	6	10.4715175388198
CYB5R1	1	0.759272267084767	24	4	10.7999598153841
TMEM183A	1	0.388468903781404	24	22	6.69826871075813
BTG2	1	1	20	0	1.22711365821167
FMOD	1	1	28	18	12.857455515752
PRELP	1	1	28	10	4.26506456689783
ATP2B4	1	1	28	20	46.5818663156549
ZC3H11A	1	1	28	2	2.70997727924223
ZBED6	1	1	28	20	3.03799471646538
SNRPE	1	1	20	18	7.3648481786888
SOX13	1	1	24	0	2.20224054787316
ETNK2	1	1	28	4	3.24419678447855
PPP1R15B	1	1	28	4	5.28814442533434
MDM4	1	1	28	26	3.6945081331673
NFASC	1	1	28	20	19.1009818473573
RBBP5	1	1	28	20	7.97564692266742
DSTYK	1	1	28	14	10.6315848310927
TMCC2	1	0.269101639101639	24	12	2.91391455149195
NUAK2	1	0.0481594158156658	0	0	0
ELK4	1	1	28	12	4.28412306529236
NUCKS1	1	1	28	20	215.549403286003
RAB7L1	1	1	28	24	8.21736179815972
SLC41A1	1	1	20	2	4.43226998485024
RAB7B	1	0.0169666213416213	24	18	4.34623306716055
SRGAP2	1	1	28	8	6.77139657354333
IKBKE	1	1	20	10	2.83389326515119
RASSF5	1	1	28	16	2.3836870517365
EIF2D	1	0.388468903781404	28	12	8.80285866064389
DYRK3	1	1	28	6	1.89112117655085
MAPKAPK2	1	1	28	16	44.7583200486764
YOD1	1	0.00511161292411292	24	10	1.39492736619522
PFKFB2	1	1	20	6	4.82828106661665
CD55	1	1	28	26	14.4864079481909
CD46	1	1	28	0	17.0726893930447
CD34	1	1	28	22	1.1105695505144
PLXNA2	1	1	28	4	1.20762704613621
TRAF3IP3	1	0.894947587135087	28	16	2.55997196893257
C1orf74	1	0.388468903781404	20	8	2.28517248827234
DIEXF	1	1	28	4	3.69530331938264
SERTAD4-AS1	1	0.759272267084767	20	8	6.79464243965046
SERTAD4	1	1	28	20	16.865255980763
HHAT	1	1	28	20	5.179307472964
RCOR3	1	1	28	10	4.93750643576532
TRAF5	1	1	20	12	3.93323014813306
LINC00467	1	1	28	24	2.57387534514619
LPGAT1	1	0.548683931808932	28	8	7.38837594843019
INTS7	1	1	28	22	2.99414704724191
RPL21P28	1	1	28	6	2.37555047335364
PPP2R5A	1	1	28	2	6.00556540814262
NENF	1	0.269101639101639	28	4	17.1203750666594
NSL1	1	1	28	0	5.6930147772928
TATDN3	1	1	28	10	3.35483163564612
ANGEL2	1	1	28	18	3.42969797921002
RPS6KC1	1	1	28	20	4.98614445032524
SMYD2	1	0.759272267084767	20	12	4.99964382277389
PTPN14	1	1	28	20	58.0996052002889
CENPF	1	1	28	16	19.0934913588904
KCNK2	1	1	20	4	17.7879502000571
KCTD3	1	1	24	6	7.28807499589726
GPATCH2	1	1	28	20	7.58476496985231
RRP15	1	1	28	4	5.48835069255636
TGFB2	1	0.388468903781404	28	20	4.96691198493105
LYPLAL1	1	1	28	0	6.00295906630827
EPRS	1	1	28	20	23.5355643857925
BPNT1	1	1	28	6	2.40417721161401
IARS2	1	0.388468903781404	28	6	13.5731917578258
RAB3GAP2	1	0.388468903781404	24	2	8.81453365405517
C1orf115	1	1	28	16	4.37732931433988
MARC2	1	1	28	12	3.78943754805032
HLX	1	0.182113153050653	28	18	8.26296711924435
DUSP10	1	1	20	10	1.66986359887858
TAF1A	1	1	28	14	0.985725694761433
MIA3	1	1	28	10	4.84780610251707
AIDA	1	0.120192382848633	24	10	2.8196940279211
BROX	1	0.120192382848633	28	2	14.2074220322218
DISP1	1	0.0481594158156658	24	22	3.15213782222812
CAPN2	1	1	20	6	9.09381882316029
TP53BP2	1	0.548683931808932	28	26	2.92753848357926
FBXO28	1	1	20	16	2.40826490048131
DEGS1	1	1	24	6	4.33168276603469
NVL	1	1	20	6	3.10908313793897
CNIH4	1	1	28	6	9.85372911553459
WDR26	1	0.759272267084767	20	12	9.44620067214924
DNAH14	1	0.269101639101639	28	0	0.48705331649015
LBR	1	1	28	0	8.94664441083194
ENAH	1	0.759272267084767	28	26	35.9970412728723
SRP9	1	0.759272267084767	28	6	2.7224976557737
EPHX1	1	1	28	16	3.98269623467739
TMEM63A	1	0.759272267084767	20	18	6.71586299398969
PYCR2	1	0.182113153050653	28	6	32.5576706280976
SDE2	1	1	28	12	7.49233328021213
ACBD3	1	1	28	20	51.8110865208143
PARP1	1	1	28	22	18.2744916401652
ITPKB	1	1	20	8	1.5416088070546
PSEN2	1	0.548683931808932	20	0	2.57732604404194
ADCK3	1	0.0772071042383542	24	0	4.07830052098751
CDC42BPA	1	1	20	12	15.5166051311016
JMJD4	1	1	20	10	1.28130296029692
SNAP47	1	1	20	14	2.63374395925855
ARF1	1	1	28	6	101.160026168118
C1orf35	1	1	20	10	3.71602006705071
MRPL55	1	0.120192382848633	28	20	8.26366303277595
GUK1	1	0.269101639101639	20	0	9.21129644314028
GJC2	1	1	24	18	1.95560861135624
IBA57	1	0.388468903781404	28	0	3.86390101626825
TRIM11	1	1	28	20	25.9073044794014
RNF187	1	0.0290926434676435	28	20	74.2525151027428
RAB4A	1	0.759272267084767	20	0	3.38920969826466
CCSAP	1	1	28	18	6.83162198595219
NUP133	1	1	20	12	6.56401140354359
ABCB10	1	1	28	8	2.5252158698036
TAF5L	1	0.548683931808932	24	0	2.29044411095868
URB2	1	1	28	6	1.76065359051901
GALNT2	1	0.548683931808932	28	6	47.8915968143436
COG2	1	1	28	26	2.91279423656853
AGT	1	1	20	8	4.37377056234875
C1orf198	1	1	28	8	35.4801554804284
TTC13	1	1	28	6	2.99206834506238
ARV1	1	0.759272267084767	28	4	3.83192024511929
C1orf131	1	1	28	0	3.862990748933
GNPAT	1	1	28	20	11.0667948155502
EXOC8	1	1	20	0	3.85450888941354
SPRTN	1	0.548683931808932	20	2	1.08431006798437
EGLN1	1	1	28	18	12.2802969258704
TSNAX	1	1	28	22	6.2967902903708
SIPA1L2	1	1	28	10	6.28252980794839
NTPCR	1	0.548683931808932	24	18	3.74866203792606
PCNXL2	1	1	28	20	5.84581765542365
KCNK1	1	1	28	6	1.44560326931624
COA6	1	1	28	12	3.9277763645272
IRF2BP2	1	1	28	6	19.7277167778545
TOMM20	1	0.269101639101639	28	10	7.36017237435389
RBM34	1	1	28	18	13.6181327701548
ARID4B	1	1	28	18	24.7297139131789
GGPS1	1	1	28	12	5.47136811390843
B3GALNT2	1	0.759272267084767	28	8	6.8154901763507
LYST	1	0.388468903781404	20	0	3.96959344762914
NID1	1	0.388468903781404	20	12	9.5055641664505
GPR137B	1	0.548683931808932	28	0	1.94535327706698
ERO1LB	1	0.548683931808932	20	18	2.36055132839576
LGALS8	1	1	28	14	3.53449295907915
HEATR1	1	1	28	10	5.54397137609488
MTR	1	1	28	0	7.54460932052872
FMN2	1	1	28	6	6.84382975248805
GREM2	1	0.00511161292411292	28	4	52.2663443203257
FH	1	0.388468903781404	28	2	19.9540920147863
OPN3	1	0.0386260296416546	28	18	0.861335892712815
CHML	1	1	20	14	1.84896365630773
CEP170	1	0.120192382848633	28	0	6.70469128630281
SDCCAG8	1	1	28	10	6.16239335655471
AKT3	1	1	28	10	11.4073872812785
ZBTB18	1	0.759272267084767	20	12	1.15190413326324
ADSS	1	1	28	4	3.87043142430835
DESI2	1	1	28	6	11.3646338540609
COX20	1	0.548683931808932	20	10	3.66462573067853
HNRNPU-AS1	1	1	28	20	2.42253216282362
HNRNPU	1	0.269101639101639	28	6	30.443028878797
EFCAB2	1	1	20	16	2.86029651176134
KIF26B	1	1	20	18	1.79736305281301
SMYD3	1	1	28	18	11.4883545474726
TFB2M	1	1	28	10	2.55098889064227
CNST	1	0.759272267084767	28	6	10.0950607935989
SCCPDH	1	0.548683931808932	28	6	6.90997323956811
AHCTF1	1	1	28	10	2.19482355321489
ZNF670	1	1	28	16	2.34214301118957
ZNF496	1	0.0095169702982203	24	12	1.49704691212868
SH3BP5L	1	1	28	14	19.1977137005426
ZNF672	1	1	28	20	3.8638526542832
ZNF692	1	1	28	14	1.93659945282702
ZMYND11	1	1	28	26	9.38086645548591
DIP2C	1	0.759272267084767	28	20	4.57661138675356
LARP4B	1	0.269101639101639	28	10	17.902901625678
GTPBP4	1	1	20	2	10.7057021599829
IDI2	1	1	28	24	2.46200472467672
WDR37	1	1	28	8	3.35851699929393
PFKP	1	0.269101639101639	24	22	8.25823254911479
PITRM1	1	1	28	14	6.72491358831532
KLF6	1	1	28	4	49.3094083981139
AKR1C1	1	1	28	18	5.88371658783323
AKR1C2	1	0.548683931808932	24	18	6.5169329172553
AKR1C3	1	1	28	18	20.0567284462203
NET1	1	0.120192382848633	24	6	5.59093470845617
ASB13	1	1	20	10	2.53170437679232
FAM208B	1	1	28	14	4.78367535434534
GDI2	1	1	28	10	2.64167207048723
ANKRD16	1	0.468576417795168	28	22	1.76996917239129
FBXO18	1	0.269101639101639	28	10	21.2585569755062
IL15RA	1	1	28	0	2.02191603578324
RBM17	1	1	20	8	9.26161974391463
PFKFB3	1	0.759272267084767	20	2	0.660236220278358
ITIH5	1	1	28	18	8.00492103225376
KIN	1	1	20	12	4.07228544708324
ATP5C1	1	1	28	2	20.7752030244
TAF3	1	1	24	12	6.97169316275475
CELF2	1	0.388468903781404	24	22	9.72664568882084
USP6NL	1	1	28	0	1.75530264143707
PROSER2	1	0.120192382848633	24	8	1.65980064937992
UPF2	1	1	28	18	15.677408168276
DHTKD1	1	0.548683931808932	20	16	5.67183307944863
SEC61A2	1	1	28	8	3.01072238085443
NUDT5	1	0.120192382848633	20	16	3.67494369317086
CDC123	1	0.759272267084767	28	6	5.49374031650744
CAMK1D	1	1	20	14	1.01039123859292
OPTN	1	0.548683931808932	28	20	119.527538629907
MCM10	1	1	28	20	2.16334996176014
PHYH	1	1	20	16	2.9093752528724
SEPHS1	1	1	28	24	5.74476559299666
BEND7	1	1	28	22	5.09697882218964
PRPF18	1	0.759272267084767	20	10	0.907931542193947
FRMD4A	1	1	28	20	2.58366320394328
FAM107B	1	1	28	0	2.55617534995367
HSPA14	1	1	28	4	5.24143954873631
DCLRE1C	1	0.269101639101639	24	22	2.33173587542441
RPP38	1	1	28	24	6.29073987695423
NMT2	1	1	28	16	8.18763049070941
FAM171A1	1	0.388468903781404	20	14	9.06511761187958
ITGA8	1	1	28	14	9.3740848287174
FAM188A	1	0.759272267084767	24	0	4.44724123819215
PTER	1	1	28	14	0.852691113481741
RSU1	1	0.548683931808932	28	6	32.9884413177033
VIM	1	1	28	8	291.200529838281
PTPLA	1	1	28	0	10.5065347126355
STAM	1	1	28	22	7.95783204106851
NSUN6	1	1	28	18	2.10273051541902
ARL5B	1	0.120192382848633	24	6	8.11746382295895
PLXDC2	1	1	28	20	12.7254631628934
CASC10	1	0.0986997435434935	24	20	1.81027195093493
SKIDA1	1	1	20	10	0.398530191849603
MLLT10	1	1	28	18	6.32302385601763
DNAJC1	1	1	28	20	7.5013340881586
COMMD3	1	0.388468903781404	28	2	5.74928529893229
LOC100499489	1	1	28	24	3.56280205695844
PIP4K2A	1	0.182113153050653	24	12	6.70722041603273
MSRB2	1	1	28	20	6.09292353951593
OTUD1	1	0.388468903781404	20	14	0.647753643367179
KIAA1217	1	0.269101639101639	28	16	1.16736007942576
ARHGAP21	1	1	28	14	42.4255906656541
PRTFDC1	1	0.0772071042383542	20	6	0.931363563881507
APBB1IP	1	0.120192382848633	28	12	2.35981163209299
ABI1	1	1	28	4	9.88750279430892
ANKRD26	1	1	28	20	9.27859474313868
YME1L1	1	1	24	0	11.2896354691
MASTL	1	1	28	2	1.88175694336448
ACBD5	1	0.269101639101639	24	10	7.95118534324876
RAB18	1	0.269101639101639	28	6	37.697601219433
MKX	1	1	28	2	6.17932451123828
WAC-AS1	1	0.548683931808932	28	20	7.52221825974278
WAC	1	1	28	20	22.8765961230369
BAMBI	1	0.120192382848633	28	10	2.08593779331212
PTCHD3P1	1	1	28	0	7.52063528134942
SVIL	1	1	20	8	3.77153703689023
KIAA1462	1	1	20	2	25.4959390782865
MTPAP	1	1	28	4	3.65705470103158
ZNF438	1	1	28	18	7.7979462242162
ZEB1	1	1	28	20	69.812621190993
ARHGAP12	1	1	20	6	12.2808222942954
KIF5B	1	1	28	20	71.6372784905046
EPC1	1	1	28	20	16.1982714235046
CCDC7	1	1	28	20	2.25245998217723
ITGB1	1	1	28	20	71.426446263436
NRP1	1	1	28	14	16.2719404942775
PARD3	1	1	28	20	4.19319502842
CUL2	1	0.388468903781404	28	4	3.93862215112983
CREM	1	1	20	6	4.18514471550036
CCNY	1	1	20	14	10.9815025922392
FZD8	1	1	28	0	2.1220443909772
ZNF248	1	1	28	20	4.74412443397401
ZNF25	1	1	28	8	4.69244838620422
ZNF33A	1	1	20	0	3.04042928660179
ZNF37A	1	1	28	18	5.82768852931548
ZNF37BP	1	0.548683931808932	28	18	0.899095648044186
ZNF33B	1	1	20	2	4.19319972479923
BMS1	1	1	28	6	9.89692215777415
CSGALNACT2	1	1	28	18	3.14684186482287
HNRNPF	1	1	28	6	41.0053456176277
CXCL12	1	1	28	6	24.2192112415367
RASSF4	1	1	28	20	5.04817709304371
C10orf10	1	1	20	12	16.6743625713904
C10orf25	1	1	20	8	0.723822800486816
ZNF22	1	1	28	6	5.66720102427072
MARCH8	1	1	28	8	9.25247116975028
FAM21C	1	1	20	0	5.94489181502658
TIMM23	1	1	28	6	8.28123593789678
NCOA4	1	0.759272267084767	28	2	14.1290820017409
MAPK8	1	1	28	6	4.87616257812173
ARHGAP22	1	1	28	20	10.4238247801899
VSTM4	1	1	28	20	38.3711301518415
ERCC6	1	1	28	22	3.01149200617009
PARG	1	1	28	6	3.08288763813244
FAM21A	1	0.269101639101639	28	26	11.046034087881
SGMS1	1	0.759272267084767	20	4	5.07314777076142
ASAH2B	1	1	28	10	0.629545872996113
PRKG1	1	1	24	14	2.5356076394869
CSTF2T	1	0.120192382848633	20	4	3.34832881797152
DKK1	1	0.548683931808932	28	6	54.2644226550353
ZWINT	1	1	28	6	0.933238733893676
IPMK	1	0.182113153050653	28	14	7.70684005037466
CISD1	1	1	28	0	6.76266296557877
UBE2D1	1	1	20	16	7.37107544597906
TFAM	1	1	28	10	5.40531020641959
BICC1	1	0.548683931808932	24	4	7.59288492030359
FAM133CP	1	1	20	8	0.866335401784674
CCDC6	1	1	20	4	8.89579995999722
CDK1	1	1	28	10	3.63251840150373
RHOBTB1	1	1	20	18	4.54451322824145
ARID5B	1	1	28	20	44.7611061244622
ADO	1	1	28	14	1.55303506750598
NRBF2	1	1	24	22	2.91116587124227
JMJD1C	1	0.759272267084767	20	12	7.41148831976744
REEP3	1	1	20	12	6.02952244927102
ANXA2P3	1	1	28	6	57.4287168671122
SIRT1	1	1	28	10	3.12530795804722
HERC4	1	1	28	2	10.6567391334911
PBLD	1	0.388468903781404	20	4	2.27059810964972
HNRNPH3	1	0.759272267084767	28	6	43.8180716576352
RUFY2	1	1	20	6	5.15032635604645
SLC25A16	1	0.548683931808932	24	8	1.65941677778211
TET1	1	1	28	16	4.8417599767704
CCAR1	1	1	28	20	25.4555610515887
DDX50	1	1	28	22	6.54852880797779
DDX21	1	1	24	0	46.9091912353003
KIAA1279	1	1	28	0	11.6546887530441
SRGN	1	1	28	0	2.3343661151708
VPS26A	1	1	28	8	8.19633183869883
SUPV3L1	1	1	20	18	1.59599729625831
HK1	1	1	28	20	29.1789953251898
COL13A1	1	1	28	26	3.07677800176737
H2AFY2	1	0.388468903781404	20	6	2.33806402101221
AIFM2	1	1	20	18	10.2654382818467
TYSND1	1	1	28	14	3.05562283575206
SAR1A	1	0.269101639101639	24	6	17.5041515704548
PPA1	1	1	24	12	1.59717896048938
LRRC20	1	1	24	12	1.03780992894039
EIF4EBP2	1	1	20	14	16.9091920161201
SGPL1	1	1	28	12	6.03933363262364
PCBD1	1	1	28	0	13.0732085487713
UNC5B	1	1	28	6	14.0243428070622
SLC29A3	1	0.269101639101639	24	16	3.10291341771789
C10orf54	1	1	28	18	25.3875403057001
PSAP	1	1	24	18	399.377135077619
CHST3	1	1	28	24	5.6062597967544
ASCC1	1	0.388468903781404	28	6	7.50050838094385
ANAPC16	1	0.182113153050653	28	18	17.852540231644
DDIT4	1	1	28	4	74.8996224613725
DNAJB12	1	1	20	18	5.66280175913646
MICU1	1	1	28	20	15.9614481824647
MCU	1	0.00511161292411292	28	6	10.5282267347468
P4HA1	1	1	28	6	31.8599807369771
ECD	1	1	20	6	3.99570263170784
FAM149B1	1	0.759272267084767	28	8	5.68256978616152
DNAJC9	1	1	28	6	10.5703587009983
MRPS16	1	1	28	2	3.34042848453917
ANXA7	1	1	28	0	10.1079732471389
PPP3CB	1	1	28	20	6.64584919073698
SEC24C	1	0.182113153050653	28	8	6.61257282412717
FUT11	1	1	28	20	3.54133224315353
CHCHD1	1	1	28	6	13.3666524614515
ZSWIM8	1	1	28	6	11.0988679742449
NDST2	1	1	28	18	9.77905341763256
CAMK2G	1	1	24	12	2.97100932924499
PLAU	1	0.548683931808932	28	14	1.50865322523458
VCL	1	1	28	6	45.7560919518584
AP3M1	1	1	20	14	3.75414944150518
ADK	1	1	28	8	4.06869363213821
KAT6B	1	1	28	14	6.75956000558088
SAMD8	1	1	24	0	4.02306373973718
VDAC2	1	1	28	18	4.68243429016003
COMTD1	1	0.182113153050653	20	16	4.17869359894143
ZNF503	1	1	20	8	18.665230813633
ZNF503-AS2	1	1	28	18	2.31171495129963
C10orf11	1	1	28	22	3.75290496804241
KCNMA1	1	1	28	20	6.75650007519684
DLG5	1	1	20	12	12.8307554068401
POLR3A	1	1	28	20	5.03315336728333
RPS24	1	1	28	20	570.053605810122
LINC00856	1	1	28	12	2.82895685485542
ZMIZ1	1	1	20	0	6.1206094401219
PPIF	1	1	28	6	11.3090628798807
ZCCHC24	1	1	28	14	32.0699272158033
EIF5AL1	1	1	28	6	10.3571158970275
LOC100288974	1	1	28	16	5.37537639772572
TMEM254	1	1	24	22	2.35002137464988
PLAC9	1	1	20	10	35.1834882581399
ANXA11	1	1	28	20	32.8426124148563
TSPAN14	1	1	28	4	8.11246163307921
GHITM	1	1	28	2	18.5357738954345
CCSER2	1	0.548683931808932	28	26	1.66007618821346
WAPAL	1	0.759272267084767	28	2	0.970137637108302
ADIRF	1	1	28	4	7.28806432881531
GLUD1	1	1	28	26	6.2685537639291
FAM35A	1	0.759272267084767	28	4	1.59624169824815
MINPP1	1	0.388468903781404	24	18	4.07822949734616
PAPSS2	1	1	28	20	8.69855975256827
ATAD1	1	0.0290926434676435	28	4	25.1448925475736
PTEN	1	0.388468903781404	28	26	10.1364649644235
RNLS	1	1	24	6	1.91432658024113
STAMBPL1	1	0.548683931808932	20	2	1.09601449153044
ACTA2	1	1	28	20	1062.91252819652
FAS	1	1	28	0	7.55070804237701
CH25H	1	1	28	8	10.7585332514451
LIPA	1	1	20	14	7.21731686332071
IFIT2	1	1	20	12	2.0596412521579
IFIT3	1	0.548683931808932	20	4	5.06306075086032
IFIT1	1	1	28	4	2.57510377537406
IFIT5	1	1	20	10	2.25095597635138
PANK1	1	1	20	0	1.73630883761851
KIF20B	1	1	28	20	2.60863010132639
RPP30	1	1	28	6	6.53026202930367
ANKRD1	1	1	28	4	74.92399913595
PCGF5	1	1	28	8	7.89814461850129
HECTD2	1	0.0772071042383542	28	4	3.15376040405531
PPP1R3C	1	1	20	10	8.98941490023138
TNKS2	1	1	28	6	8.76952643720803
BTAF1	1	1	28	22	2.65546481071349
CPEB3	1	1	24	12	2.39632210918206
MARCH5	1	1	20	6	6.20945258053442
IDE	1	1	20	0	3.99659144975446
KIF11	1	1	28	26	2.21145955136148
MYOF	1	0.388468903781404	20	16	13.6377330117462
CEP55	1	1	28	12	7.8816050434601
FRA10AC1	1	0.759272267084767	28	22	3.41278431568383
PLCE1	1	0.548683931808932	28	16	2.54078408395962
PLCE1-AS1	1	1	28	12	1.57521159806312
NOC3L	1	0.548683931808932	20	12	6.77647511767464
TBC1D12	1	1	20	6	3.08061645471126
HELLS	1	0.269101639101639	20	8	2.49215150008438
PDLIM1	1	1	28	14	19.7218033116556
SORBS1	1	1	28	18	2.46803686220401
ALDH18A1	1	0.388468903781404	28	6	16.9479894473788
TCTN3	1	1	20	0	4.07739999221698
ENTPD1	1	0.388468903781404	20	18	2.04655702733165
CCNJ	1	0.269101639101639	20	12	3.09961022438236
ZNF518A	1	0.0772071042383542	24	8	4.25156958710942
TM9SF3	1	0.120192382848633	20	2	33.1224548969409
RPL13AP5	1	1	28	6	17.7449485038611
LCOR	1	0.548683931808932	28	24	2.59429840214735
C10orf12	1	1	28	10	3.66371707717763
LOC102724002	1	1	28	14	8.00487821776144
ARHGAP19	1	1	28	0	1.11396274813557
FRAT1	1	1	20	6	1.28845864256425
FRAT2	1	1	20	4	1.86633300229063
RRP12	1	1	28	0	1.75416444993112
EXOSC1	1	1	28	2	6.98419499952245
ZDHHC16	1	1	28	18	4.59899185363132
MMS19	1	1	28	20	25.8311661500456
UBTD1	1	1	28	18	47.5583086017394
MORN4	1	1	20	6	3.7646440116283
PI4K2A	1	1	28	18	6.64902352839946
AVPI1	1	1	20	12	0.835665416307306
MARVELD1	1	0.759272267084767	20	16	14.5703804315209
ZFYVE27	1	1	24	10	1.91581691955339
R3HCC1L	1	1	24	12	5.05661443990845
LOXL4	1	1	28	20	9.14259788521618
PYROXD2	1	0.548683931808932	20	16	0.957145094870504
HPS1	1	0.0772071042383542	28	20	10.216484419715
GOT1	1	1	24	0	7.3273871050275
SLC25A28	1	1	28	12	6.2396382613681
ENTPD7	1	1	28	6	2.71586079653507
COX15	1	1	28	14	11.6280279666401
CUTC	1	0.388468903781404	28	0	4.87850948964901
DNMBP	1	0.759272267084767	20	2	3.4826674194068
ERLIN1	1	1	28	6	10.4501778957871
CHUK	1	1	28	6	14.3555940509461
CWF19L1	1	1	28	0	2.21185331658354
SNORA12	1	1	28	14	11.5027655659982
BLOC1S2	1	1	28	8	16.9292624194881
SCD	1	1	28	0	56.2910384622127
SEC31B	1	1	28	4	3.45784675202912
NDUFB8	1	1	20	16	32.5879100559761
HIF1AN	1	1	28	20	28.0887343182812
FAM178A	1	1	28	20	5.74836375949683
MRPL43	1	1	28	20	11.1453803042289
C10orf2	1	0.0290926434676435	24	16	2.21632955591245
LZTS2	1	1	28	6	5.71157209211936
SFXN3	1	0.759272267084767	20	14	8.80015132778022
KAZALD1	1	1	28	4	7.80847262962607
BTRC	1	1	20	6	5.22735955183747
POLL	1	0.120192382848633	24	22	4.85141471547104
DPCD	1	1	28	20	3.04582623732502
FBXW4	1	1	28	8	7.25174090926687
NPM3	1	1	24	0	17.7355209827377
MGEA5	1	1	20	6	13.7181674050024
C10orf76	1	0.182113153050653	28	6	5.67709471589879
HPS6	1	1	20	16	5.23700345518791
LDB1	1	0.388468903781404	28	8	4.37089267223678
PPRC1	1	1	28	2	8.49032687269775
NOLC1	1	1	28	0	8.94409962359851
GBF1	1	1	20	4	4.9894337161046
NFKB2	1	1	28	22	1.62269318603402
FBXL15	1	1	20	8	2.36438490413923
CUEDC2	1	1	28	2	4.88860970583528
ACTR1A	1	1	28	14	11.0188981960204
SUFU	1	1	28	16	4.80978914395335
TRIM8	1	0.388468903781404	28	20	8.00864114982553
ARL3	1	1	20	8	1.20317366705638
WBP1L	1	1	20	16	14.2398495561956
C10orf32	1	1	28	18	9.72159584618281
CNNM2	1	1	28	4	1.74321641665166
NT5C2	1	1	28	18	4.2029069255584
PCGF6	1	0.388468903781404	24	4	1.36409658134151
TAF5	1	1	24	12	2.50965217973053
USMG5	1	0.388468903781404	28	4	34.7421495713852
PDCD11	1	0.0169666213416213	20	4	4.52266321349965
CALHM2	1	0.759272267084767	28	6	11.0927895361646
SH3PXD2A	1	0.269101639101639	24	18	32.8213704596725
OBFC1	1	1	24	10	3.72425865964894
SLK	1	1	20	12	15.0704459451592
SFR1	1	1	28	0	2.14605163702654
GSTO1	1	0.548683931808932	20	2	33.1171603896393
ITPRIP	1	1	20	8	6.52507299346768
XPNPEP1	1	1	28	20	12.0505277551178
ADD3	1	1	28	18	8.7665471494702
MXI1	1	0.548683931808932	28	2	14.0956976136248
SMNDC1	1	0.269101639101639	28	24	9.55318747546814
DUSP5	1	1	28	2	2.16578757389089
SMC3	1	1	28	20	19.8264533311008
PDCD4	1	1	20	14	5.03119859024983
BBIP1	1	1	28	20	3.88009826443655
SHOC2	1	0.548683931808932	28	4	16.6123878682667
ADRA2A	1	1	28	2	21.3960258112488
GPAM	1	0.548683931808932	28	2	3.09355747048216
ZDHHC6	1	1	20	12	5.90558812833613
VTI1A	1	0.120192382848633	24	10	7.99451002141347
TCF7L2	1	1	28	20	24.6395536615115
CASP7	1	1	28	10	3.83170637244506
NHLRC2	1	1	20	8	1.13848733566475
C10orf118	1	0.269101639101639	20	18	8.65728385385948
ABLIM1	1	1	28	4	5.43523915051838
FAM160B1	1	1	20	10	5.193601245127
TRUB1	1	1	28	8	7.2687851478015
GFRA1	1	1	28	22	2.57009942820102
HSPA12A	1	0.759272267084767	28	0	1.94754980223771
KIAA1598	1	1	28	14	4.12443031394855
PDZD8	1	1	28	12	8.19266500995186
EMX2OS	1	1	28	18	22.8775384341276
EMX2	1	1	20	12	32.5955712309325
RAB11FIP2	1	1	20	12	13.5067102763152
CASC2	1	0.0290926434676435	28	26	3.98826349874384
FAM204A	1	1	28	8	10.6097813399769
CACUL1	1	1	28	8	12.5719955239398
NANOS1	1	1	24	22	4.95911297122678
EIF3A	1	1	28	20	149.796159799815
FAM45A	1	1	24	12	2.21736080324238
SFXN4	1	1	28	22	9.31468339003907
PRDX3	1	0.759272267084767	28	6	15.5021739034255
GRK5	1	1	20	6	14.5077076383732
RGS10	1	0.388468903781404	28	0	7.43536274171844
TIAL1	1	1	28	6	18.4857333061017
BAG3	1	0.548683931808932	28	6	48.1166108257237
INPP5F	1	1	24	10	2.20345498087324
MCMBP	1	0.759272267084767	24	4	3.02370658387309
SEC23IP	1	1	28	6	3.67937260425377
PPAPDC1A	1	1	28	4	22.6511687580825
WDR11	1	0.388468903781404	24	22	5.33716592903865
FGFR2	1	1	20	14	0.674443236684502
ATE1	1	1	20	18	3.29591362557423
NSMCE4A	1	1	20	0	3.01109760518304
TACC2	1	1	28	20	4.30747490049241
PLEKHA1	1	0.388468903781404	20	16	4.87840252931402
HTRA1	1	0.120192382848633	28	20	150.42491162977
FAM24B	1	1	28	6	4.286520302836
C10orf88	1	1	24	6	1.70863228926745
IKZF5	1	1	28	0	1.78876911447875
ACADSB	1	1	20	6	4.04209275379429
BUB3	1	1	28	20	11.9732144730708
CPXM2	1	0.759272267084767	20	0	4.87869529512035
OAT	1	1	28	6	25.9408456498252
LHPP	1	1	28	4	1.09354136153464
FAM53B	1	0.388468903781404	20	12	7.86676108660813
METTL10	1	1	28	8	3.93162954015254
FAM175B	1	1	28	6	9.05531555497359
ZRANB1	1	1	20	18	6.24150443725276
CTBP2	1	0.120192382848633	28	20	33.8596909489914
EDRF1	1	1	28	20	4.55323235128029
UROS	1	0.388468903781404	28	16	4.44087440639749
BCCIP	1	0.759272267084767	20	0	3.64512732077768
DHX32	1	0.269101639101639	20	16	2.17279863524416
FANK1	1	1	28	24	3.77327123088802
ADAM12	1	1	20	0	33.0981990999795
DOCK1	1	1	28	18	12.7092838401163
MKI67	1	1	28	18	13.5228957083651
MGMT	1	0.388468903781404	28	22	20.7449584611754
GLRX3	1	1	28	12	7.07058648135847
PPP2R2D	1	1	28	18	8.79249067403646
BNIP3	1	1	28	20	6.12153523320255
DPYSL4	1	1	28	20	1.73710284614053
STK32C	1	1	20	4	4.19694499815753
LOC102724967	1	0.548683931808932	24	14	2.62908762026272
LRRC27	1	1	28	20	2.96897138626001
PWWP2B	1	1	28	18	2.15425818022954
INPP5A	1	1	28	18	14.5371869956436
TUBGCP2	1	1	20	16	13.8753583230158
ZNF511	1	1	28	24	7.58830179022505
FUOM	1	0.759272267084767	28	10	1.72523024492021
ECHS1	1	0.388468903781404	28	20	5.46581627362109
PAOX	1	0.548683931808932	20	16	3.6489753953637
MTG1	1	1	28	18	3.84978674264861
SPRN	1	1	28	20	1.89233738824416
BET1L	1	1	28	4	2.86940821130765
RIC8A	1	1	28	24	8.17372621955985
SIRT3	1	1	20	14	3.96303104486267
PSMD13	1	1	20	18	30.3381378069601
ATHL1	1	1	20	14	2.23186082196044
IFITM2	1	1	28	16	148.094075750648
IFITM1	1	1	28	26	9.33632706881755
IFITM3	1	1	20	16	117.963788122079
SIGIRR	1	0.269101639101639	24	18	4.06019775377226
PTDSS2	1	1	20	16	6.4326694920723
RNH1	1	1	28	6	62.9266805428087
HRAS	1	0.388468903781404	24	20	9.06128106851215
RASSF7	1	0.548683931808932	20	16	2.10485782284875
MIR210HG	1	1	28	18	7.98855652996455
PHRF1	1	1	28	20	11.6001215424124
DEAF1	1	1	24	18	16.1956220902577
TMEM80	1	0.269101639101639	24	10	3.16837239648736
EPS8L2	1	1	24	0	4.34526046017352
TALDO1	1	1	28	18	58.0943261393634
PDDC1	1	1	28	18	8.44062601956446
LOC100506518	1	1	24	18	1.729698529907
SLC25A22	1	1	28	10	2.61304578004044
PIDD	1	1	28	6	7.12889147920661
RPLP2	1	1	28	18	461.842352960369
PNPLA2	1	0.759272267084767	28	14	4.95869336589779
CD151	1	1	24	12	28.3190525151728
POLR2L	1	1	28	22	45.5328756354617
TSPAN4	1	1	28	24	34.6280100686882
CHID1	1	1	28	14	44.1123859971266
AP2A2	1	0.182113153050653	28	18	11.5141801686482
TOLLIP	1	0.548683931808932	20	16	13.0854890371168
MOB2	1	1	20	16	8.40200423908992
IFITM10	1	1	28	0	4.938864527589
CTSD	1	0.269101639101639	28	16	356.719020794879
LSP1	1	1	28	4	3.14177359743727
CD81	1	1	28	6	201.026780649769
TSSC4	1	1	28	16	11.6096022126254
KCNQ1OT1	1	1	28	20	6.96900873287828
CDKN1C	1	1	28	6	14.2339455706498
SLC22A18	1	1	28	24	5.40938960367376
PHLDA2	1	1	28	6	10.8864135188594
NAP1L4	1	0.759272267084767	28	20	57.8420787576288
CARS	1	1	28	18	52.232810220315
OSBPL5	1	1	28	24	32.7375559064844
ZNF195	1	1	28	0	1.64975368795881
NUP98	1	1	28	0	9.54626364195807
PGAP2	1	1	28	24	1.96138321012093
RHOG	1	0.759272267084767	28	18	2.55967944944257
STIM1	1	0.269101639101639	28	16	32.5449116439775
RRM1	1	1	28	0	11.131758630673
TRIM21	1	1	28	2	1.78681209593426
TRIM68	1	1	28	18	4.07477995866109
HBB	1	0.759272267084767	28	8	892.82109520938
TRIM5	1	0.120192382848633	24	22	3.67054496377297
TRIM22	1	1	28	0	7.57727058713485
FAM160A2	1	0.269101639101639	20	10	2.65707995461385
PRKCDBP	1	1	28	16	14.0960407863944
SMPD1	1	1	28	20	26.9668563675465
APBB1	1	1	28	2	4.23781704712171
ARFIP2	1	1	28	0	3.84702611576546
TIMM10B	1	1	28	16	6.92636066039139
RRP8	1	0.388468903781404	20	18	3.09575224443816
ILK	1	1	28	8	14.3476464631347
TAF10	1	1	28	6	13.5863946749553
TPP1	1	1	28	26	20.4791032600989
DCHS1	1	0.759272267084767	28	20	2.38746101317671
MRPL17	1	0.269101639101639	20	12	2.70960816870908
ZNF215	1	1	28	26	2.2927103366166
OLFML1	1	0.759272267084767	28	12	0.742020035564612
PPFIBP2	1	1	28	14	10.0025495979447
CYB5R2	1	0.0772071042383542	20	0	6.73695452370183
EIF3F	1	1	20	14	12.8973583005799
TRIM66	1	1	20	10	1.56201771658212
RPL27A	1	0.759272267084767	28	18	247.390189530695
ST5	1	1	20	12	5.19077495385746
AKIP1	1	0.759272267084767	28	16	0.797147805365084
TMEM9B	1	1	28	10	9.18143752182738
NRIP3	1	1	28	20	5.78337927248912
DENND5A	1	0.548683931808932	20	12	0.402484123499403
TMEM41B	1	1	24	14	2.73467808554685
IPO7	1	1	28	4	30.927171406002
ZNF143	1	1	20	18	2.34240802207133
WEE1	1	1	28	24	8.48667193565247
SWAP70	1	1	28	20	32.4370110795949
RP11-540A21.2	1	1	28	26	2.10602013754396
SBF2-AS1	1	1	28	20	3.85407232306749
SBF2	1	0.548683931808932	20	6	4.3375001998515
ADM	1	1	28	20	377.26935316558
AMPD3	1	1	20	16	3.50577285206306
MTRNR2L8	1	1	20	6	7.7217325474562
RNF141	1	0.548683931808932	24	22	6.01427573191633
MRVI1	1	1	28	20	28.8336490049131
CTR9	1	1	28	20	30.4596555346197
EIF4G2	1	0.548683931808932	20	0	117.381947544697
ZBED5	1	0.0290926434676435	28	0	4.71277995828685
ZBED5-AS1	1	1	28	8	1.1931660617773
USP47	1	1	28	20	21.9370361401743
DKK3	1	1	28	6	37.3259638175404
MICAL2	1	0.759272267084767	20	0	23.5923173034667
PARVA	1	0.548683931808932	20	8	27.4358674110812
TEAD1	1	1	28	0	7.74775289031158
ARNTL	1	0.759272267084767	20	6	1.66253824904301
BTBD10	1	1	28	0	4.8862771510934
FAR1	1	0.759272267084767	28	8	9.59912666411953
SPON1	1	0.269101639101639	24	22	3.36846080051268
RRAS2	1	1	24	10	2.39436883202099
COPB1	1	1	28	6	17.005378086349
PSMA1	1	1	28	8	23.8600478389303
CYP2R1	1	1	20	0	1.40468017501538
C11orf58	1	1	28	16	72.691078121279
RPS13	1	1	28	24	174.627404146755
PIK3C2A	1	0.269101639101639	28	20	13.5187664256543
NUCB2	1	1	28	10	8.79646374645613
SERGEF	1	1	20	6	1.9939247256536
SAAL1	1	1	28	24	1.5963435525816
SAA1	1	1	20	12	60.5763439087937
HPS5	1	1	20	12	10.2622134026658
GTF2H1	1	0.182113153050653	28	6	4.48998810612096
LDHA	1	0.269101639101639	28	4	191.82465722158
TSG101	1	1	20	10	13.4656062080271
UEVLD	1	1	28	18	9.98778313000735
SPTY2D1-AS1	1	0.468576417795168	20	10	0.390546264880452
SPTY2D1	1	1	28	26	3.86551340790529
TMEM86A	1	0.0386260296416546	28	18	2.03803150502612
NAV2	1	1	28	26	15.7330346496133
HTATIP2	1	1	28	0	5.30152284626597
FANCF	1	0.182113153050653	24	10	2.6906994568052
SVIP	1	1	28	18	7.44277390611468
ANO3	1	1	20	12	2.02936265330441
FIBIN	1	0.759272267084767	28	14	9.92813676465108
CCDC34	1	1	28	18	9.60184437358859
LGR4	1	1	28	10	5.49789036768818
LIN7C	1	1	28	0	5.14749646933945
BDNF-AS	1	1	28	12	1.59863514259605
BDNF	1	1	20	14	2.27532638396888
METTL15	1	1	28	18	6.222881208619
KCNA4	1	1	24	18	1.51188706381999
ARL14EP	1	1	28	16	11.7159671059543
DNAJC24	1	0.269101639101639	28	18	0.241020883950945
ELP4	1	0.182113153050653	28	0	3.23523570047517
PAX6	1	1	28	16	2.02373717051568
RCN1	1	1	28	26	28.803919664174
EIF3M	1	1	28	6	3.97076279050824
QSER1	1	1	28	22	9.54554841284235
DEPDC7	1	0.653978099446849	20	12	1.73513775385472
TCP11L1	1	1	28	0	3.65681341598505
CSTF3	1	0.120192382848633	24	4	4.64554602144858
HIPK3	1	1	28	8	6.30936174168058
KIAA1549L	1	1	28	4	5.20768089367774
CD59	1	1	28	0	98.8729327094545
FBXO3	1	1	20	10	3.83885293240591
CAPRIN1	1	1	20	6	8.89939401448315
NAT10	1	0.269101639101639	28	22	14.9876744310021
ABTB2	1	1	20	2	3.29296957750551
CAT	1	1	20	16	2.73500575171014
APIP	1	1	20	10	0.667531165531317
PDHX	1	1	20	6	4.31856956506111
CD44	1	1	28	8	64.9179205329792
PAMR1	1	0.759272267084767	28	12	6.50412845322174
FJX1	1	1	20	18	1.80123434533424
TRIM44	1	0.0772071042383542	28	20	26.7286241146256
COMMD9	1	0.120192382848633	20	8	2.36162207915716
PRR5L	1	0.759272267084767	20	2	2.50548767646783
TRAF6	1	1	24	10	3.01551982968393
C11orf74	1	1	24	12	4.20393595963051
API5	1	1	28	4	4.56107175984686
TTC17	1	1	28	4	13.4762584420037
HSD17B12	1	1	24	0	8.82462278880592
ALKBH3	1	1	28	22	16.1786857121179
C11orf96	1	1	20	10	26.9539630675049
ACCS	1	1	28	22	3.55614869770802
EXT2	1	1	28	6	15.1153382107938
CD82	1	1	28	20	5.30334656195366
TSPAN18	1	0.759272267084767	28	20	20.8673954825829
TP53I11	1	1	24	12	35.7767005585284
LOC101060179	1	1	28	12	2.5629212095534
SLC35C1	1	0.548683931808932	20	14	5.65405414797528
CRY2	1	0.548683931808932	28	12	5.84979935501872
MAPK8IP1	1	1	20	14	3.36639883977356
PEX16	1	1	28	16	1.89911496370905
PHF21A	1	0.548683931808932	20	8	4.70449558354984
CREB3L1	1	1	28	10	34.0573261181402
DGKZ	1	1	28	8	11.1776806251207
MDK	1	0.269101639101639	24	0	1.58372497656507
AMBRA1	1	1	20	12	1.08249894590166
ATG13	1	1	28	26	5.79383531608771
ARHGAP1	1	0.269101639101639	20	18	34.7896838079638
ZNF408	1	1	28	20	6.01974765848956
CKAP5	1	1	20	8	6.18483785461313
LRP4	1	1	28	4	8.16383510026353
C11orf49	1	1	28	6	4.44262622284318
ARFGAP2	1	0.0095169702982203	24	16	3.77961663523908
PACSIN3	1	0.548683931808932	28	20	8.3719813421974
DDB2	1	1	20	12	1.85866622597171
ACP2	1	1	28	20	22.4016759693926
NR1H3	1	0.759272267084767	20	8	1.4543567258792
MADD	1	1	28	18	5.64596348186153
SLC39A13	1	0.759272267084767	28	6	63.5033885393714
PSMC3	1	1	28	20	47.4203937748252
CELF1	1	0.759272267084767	24	12	12.4196488364586
PTPMT1	1	0.0481594158156658	20	0	4.1505319942092
NDUFS3	1	1	20	18	6.35521590762288
MTCH2	1	1	28	8	22.2979717563144
FNBP4	1	1	28	18	17.8587263470415
NUP160	1	0.548683931808932	20	6	1.81192101828331
PTPRJ	1	1	28	4	4.13321875423861
TNKS1BP1	1	0.388468903781404	24	10	17.0600960229326
SSRP1	1	1	20	6	17.1437681199289
SLC43A3	1	0.759272267084767	20	6	5.10073482940092
SLC43A1	1	0.182113153050653	20	12	4.59248173928576
TIMM10	1	1	20	2	6.01134697752438
UBE2L6	1	1	28	24	7.73009879023415
SERPING1	1	1	24	18	23.3311167268015
CLP1	1	1	20	10	2.14251796812399
ZDHHC5	1	1	28	6	23.4715100277829
MED19	1	1	24	12	4.51800286380443
TMX2	1	1	20	18	3.94425300772015
C11orf31	1	1	28	2	24.8354260668311
CTNND1	1	1	20	18	1.03445462121656
LPXN	1	1	28	8	5.63418290053968
ZFP91	1	1	28	16	23.0419364860593
FAM111B	1	0.182113153050653	20	18	2.00628170593996
FAM111A	1	1	24	6	1.8062924005303
DTX4	1	1	28	22	2.00215441514083
OSBP	1	0.759272267084767	28	0	0.445579243365759
PATL1	1	1	28	6	18.8048971566383
STX3	1	1	28	8	4.11198571339264
MRPL16	1	1	28	8	7.98601606341451
PRPF19	1	1	20	2	8.87938114284909
TMEM109	1	0.759272267084767	28	8	20.8138990031305
TMEM132A	1	1	28	6	1.1057495879475
SLC15A3	1	1	20	14	10.1041788997326
VPS37C	1	0.759272267084767	24	8	6.92228368719434
DDB1	1	0.269101639101639	28	6	48.2617761541335
DAK	1	1	28	20	3.34826028873281
CYB561A3	1	0.182113153050653	24	22	13.8176203989608
TMEM138	1	1	28	6	5.75708266548452
CPSF7	1	1	28	6	6.3504923841626
SDHAF2	1	1	28	20	7.33414632421731
RPLP0P2	1	0.759272267084767	28	22	1.83746216188519
TMEM258	1	0.0481594158156658	28	18	17.0322242079028
FEN1	1	0.120192382848633	28	0	16.6866060098522
FADS1	1	1	28	20	29.6575072249152
FADS2	1	1	28	2	9.23297041290059
FADS3	1	1	20	10	15.2299889731271
RAB3IL1	1	1	28	20	5.7892487436149
BEST1	1	1	28	20	1.42422043784905
FTH1	1	1	28	6	659.127348428838
INCENP	1	1	28	16	7.09276136393522
AHNAK	1	0.182113153050653	28	6	100.128244059218
EEF1G	1	0.182113153050653	28	20	450.616856940059
TUT1	1	1	28	18	2.29596919518124
MTA2	1	1	28	4	13.8821550031626
EML3	1	1	28	14	10.130198177052
ROM1	1	1	20	6	4.18320824687552
B3GAT3	1	1	20	16	5.63815769702929
GANAB	1	0.388468903781404	28	12	74.0526251859169
INTS5	1	1	28	0	3.31873330343179
METTL12	1	1	28	18	2.74813407949175
C11orf83	1	0.0481594158156658	28	14	4.96356485014793
UBXN1	1	0.182113153050653	24	20	28.6370461959918
LRRN4CL	1	0.388468903781404	28	22	7.72582823074204
HNRNPUL2	1	1	28	14	31.8585060951123
TTC9C	1	0.759272267084767	24	6	2.32642859691463
POLR2G	1	1	28	24	22.0334122789046
TMEM179B	1	0.548683931808932	24	22	8.36529355194778
TMEM223	1	1	28	14	3.51831200529449
NXF1	1	1	28	14	9.44092224381811
STX5	1	1	28	10	2.79111293308591
WDR74	1	1	28	10	4.52936002567671
SNHG1	1	1	20	18	3.66317340359786
SNORD26	1	1	28	14	2.47049976521174
SLC3A2	1	1	28	6	33.7758837697753
RARRES3	1	1	28	18	2.64475947441999
PLA2G16	1	1	28	22	8.60192552302544
ATL3	1	1	28	18	13.5095283989422
RTN3	1	1	20	14	5.86262337331599
C11orf95	1	0.388468903781404	20	8	1.11997280452444
C11orf84	1	1	28	6	4.2122159652309
MARK2	1	0.759272267084767	20	12	5.19833728852412
NAA40	1	1	20	12	1.88192040322259
COX8A	1	1	28	6	66.1405525044518
OTUB1	1	1	28	8	7.83160849204931
MACROD1	1	0.388468903781404	20	10	3.09939627742446
STIP1	1	1	20	16	4.63085154229483
FERMT3	1	1	28	8	2.8574829061281
TRPT1	1	1	28	6	7.11969162025206
NUDT22	1	1	28	10	1.65882399924058
DNAJC4	1	1	24	22	2.88652507646914
VEGFB	1	1	20	12	7.70048936351445
FKBP2	1	1	28	12	34.0009430478577
PPP1R14B	1	1	28	6	36.4940009465935
LOC101927696	1	0.548683931808932	20	2	1.64088421825458
PLCB3	1	1	28	2	7.98944788960999
BAD	1	1	28	0	3.95324179760724
GPR137	1	0.120192382848633	28	18	2.42583967171002
TRMT112	1	1	28	6	41.0927712572861
PRDX5	1	1	28	6	33.2743238117625
RPS6KA4	1	1	28	16	10.3658326064897
SF1	1	1	28	8	23.2619773219337
MEN1	1	1	28	16	6.27977154751458
EHD1	1	1	28	16	18.878362564862
ATG2A	1	0.548683931808932	24	12	10.8963579691958
PPP2R5B	1	0.269101639101639	24	12	1.65447741156832
ARL2	1	1	20	16	15.8510242134313
SAC3D1	1	0.548683931808932	28	22	17.6060711436595
NAALADL1	1	1	20	16	3.18001823228269
CDCA5	1	1	28	8	1.32289755478361
ZFPL1	1	0.120192382848633	28	12	3.05351836197626
VPS51	1	1	28	20	16.3627867423333
TM7SF2	1	1	28	10	1.18473552925987
ZNHIT2	1	0.388468903781404	28	24	5.02314300559751
FAU	1	1	24	18	91.7172660963392
MRPL49	1	0.759272267084767	28	12	1.55470435124131
SYVN1	1	1	28	6	4.06776900369471
CAPN1	1	1	28	6	7.36076402300518
POLA2	1	0.388468903781404	24	22	2.58455604375467
CDC42EP2	1	0.759272267084767	28	20	0.920246592925553
DPF2	1	1	28	24	3.98247144821146
SLC25A45	1	1	28	6	2.4548894416523
FRMD8	1	1	20	0	43.3359077570899
NEAT1	1	1	28	20	81.6537887072164
LOC101927789	1	1	20	12	2.21269085684801
MALAT1	1	1	28	14	1184.35547751319
SCYL1	1	0.759272267084767	28	6	10.2452214831424
LTBP3	1	1	24	18	14.784920144562
SSSCA1	1	0.269101639101639	28	8	3.75086936079476
FAM89B	1	1	20	14	15.0176237285257
EHBP1L1	1	1	28	18	5.6701281824563
MAP3K11	1	0.388468903781404	24	12	3.50495863807256
PCNXL3	1	1	20	16	1.81525428923287
SIPA1	1	1	28	8	1.9327164236161
RELA	1	0.759272267084767	20	14	2.96719234736694
RNASEH2C	1	1	28	26	15.0240154197287
AP5B1	1	1	28	14	4.60328048783859
CFL1	1	1	28	6	356.906063454163
MUS81	1	0.269101639101639	24	8	5.87111553280697
EFEMP2	1	1	28	14	32.9465289146668
FIBP	1	1	28	14	40.1310220338022
CCDC85B	1	0.120192382848633	28	2	1.8178644723929
FOSL1	1	1	28	24	5.0676472903933
C11orf68	1	1	28	22	7.77676248591988
DRAP1	1	1	28	6	46.5103641205409
SART1	1	1	28	10	5.56189054827598
EIF1AD	1	1	28	6	5.87166312428068
BANF1	1	1	28	10	8.65785621750868
CST6	1	1	28	4	4.37507214603554
SF3B2	1	1	28	16	27.2950019993178
PACS1	1	1	28	14	5.23697245529437
KLC2	1	1	28	12	2.70029276292921
RAB1B	1	1	28	8	9.21028057919794
YIF1A	1	0.388468903781404	28	8	36.6206238575108
CD248	1	1	20	16	20.3491517038894
RIN1	1	1	28	12	2.95656772702722
BRMS1	1	1	28	14	4.52419363087313
B3GNT1	1	0.269101639101639	28	20	14.9461070941021
MRPL11	1	1	20	8	2.41973325028424
PELI3	1	1	28	20	18.3760864444125
DPP3	1	1	28	4	9.33968747372966
BBS1	1	1	24	10	2.97344524845352
ZDHHC24	1	1	20	10	5.86097341455851
CTSF	1	1	24	10	11.6986631305822
CCS	1	1	20	16	6.62904282608063
RBM14	1	0.548683931808932	28	8	3.65349387349088
RBM4	1	1	28	12	2.43428053476887
RBM4B	1	1	28	24	5.71853586459123
RCE1	1	1	20	10	2.6849300327468
PC	1	0.388468903781404	24	16	1.72102166555443
LRFN4	1	1	28	6	9.92676458308227
RHOD	1	1	20	16	4.95871767048181
KDM2A	1	1	28	16	29.2191013019332
ADRBK1	1	0.182113153050653	28	12	7.92032341344744
ANKRD13D	1	1	28	0	5.31070566368069
SSH3	1	1	20	4	2.66961327127491
POLD4	1	1	28	18	5.54174520215834
CLCF1	1	1	28	4	3.83912471327966
PPP1CA	1	0.0772071042383542	28	6	14.3878753083503
RPS6KB2	1	1	28	16	24.2283958816164
CORO1B	1	1	28	6	26.7505924606435
TMEM134	1	1	24	18	4.98437357252412
AIP	1	0.388468903781404	20	14	7.89486881693683
PITPNM1	1	1	24	18	1.553570014933
CDK2AP2	1	1	28	6	18.2108088866966
GSTP1	1	0.759272267084767	28	14	125.711668513206
NDUFV1	1	1	28	14	12.1664884702042
NUDT8	1	1	20	8	1.56825078791338
UNC93B1	1	0.548683931808932	24	20	4.44145892408612
ALDH3B1	1	1	28	24	8.05200825670956
NDUFS8	1	1	28	12	8.99136767054368
TCIRG1	1	1	28	24	6.46474266780475
SUV420H1	1	1	28	12	11.6106092087764
C11orf24	1	1	28	26	23.6082797042374
LRP5	1	1	20	14	3.35518780949351
PPP6R3	1	1	28	18	12.2148649756903
CPT1A	1	1	28	14	18.3610693052156
MRPL21	1	0.0772071042383542	28	20	14.8541908034257
IGHMBP2	1	1	28	4	4.00465729022167
MRGPRF	1	1	28	4	3.41834038632928
TPCN2	1	1	24	0	3.39294446938341
CCND1	1	1	28	8	53.2907334075079
ORAOV1	1	1	28	0	2.55491569235573
FADD	1	0.548683931808932	28	8	12.8625886185614
PPFIA1	1	1	28	18	22.8648765673403
CTTN	1	1	28	6	137.634101310834
DHCR7	1	1	28	6	5.05005979016131
NADSYN1	1	1	28	18	4.9081414893996
FAM86C1	1	1	20	12	1.3407516601816
RNF121	1	1	28	20	8.00640720211991
NUMA1	1	1	28	4	4.49469138595547
LRTOMT	1	1	28	20	1.10594786770847
LAMTOR1	1	1	28	6	50.3537083255864
INPPL1	1	1	28	16	56.7565533331025
CLPB	1	0.0290926434676435	20	2	2.48333339748059
ARAP1	1	0.548683931808932	20	12	14.3813690126203
STARD10	1	1	28	18	2.62859916289511
ATG16L2	1	1	20	10	3.1899704121096
FCHSD2	1	1	28	18	1.63290176471074
ARHGEF17	1	1	28	10	19.8735316867927
RELT	1	1	28	22	2.03569716342632
FAM168A	1	1	28	10	5.76503701717944
RAB6A	1	1	28	16	20.4713820867263
MRPL48	1	0.759272267084767	28	0	1.4854120647072
COA4	1	1	28	8	9.91092972921457
PAAF1	1	0.0772071042383542	24	6	2.19060062293875
UCP2	1	1	28	26	1.48996534129004
C2CD3	1	0.269101639101639	20	18	1.1851214037517
PPME1	1	1	20	12	12.9146787108772
P4HA3	1	1	28	8	10.0271511427653
PGM2L1	1	1	28	16	19.6098292579606
POLD3	1	1	28	0	3.72387101662425
RNF169	1	1	28	20	4.40538912421542
XRRA1	1	0.759272267084767	28	20	1.32053986198919
SPCS2	1	0.548683931808932	28	14	3.38699490313568
ARRB1	1	1	28	18	4.9096086528119
RPS3	1	1	28	6	86.614111956508
KLHL35	1	1	28	16	2.32011316367723
GDPD5	1	1	28	14	3.68073053409006
SERPINH1	1	1	28	6	360.570534636607
MAP6	1	1	28	18	5.4891649403748
UVRAG	1	0.0772071042383542	24	10	9.80032353762256
PRKRIR	1	0.269101639101639	24	12	3.14392742444482
C11orf30	1	0.548683931808932	20	14	2.37776825511418
LRRC32	1	0.388468903781404	28	20	13.3438458004916
TSKU	1	1	28	18	6.09631515426688
ACER3	1	1	28	18	6.47226478073729
CAPN5	1	1	28	18	2.07390692132495
PAK1	1	0.388468903781404	24	18	12.5185844866138
CLNS1A	1	0.120192382848633	20	18	8.35130037823777
RSF1	1	1	28	20	24.2802705937438
AAMDC	1	1	28	20	23.6856961577909
INTS4	1	1	28	2	3.11862602313537
NDUFC2	1	1	28	14	9.42849015609552
ALG8	1	1	28	18	9.28716625690184
KCTD21	1	1	28	18	3.89718162974874
USP35	1	1	28	8	1.73042199036727
GAB2	1	0.328785271441521	24	6	1.95635272888923
NARS2	1	1	28	0	0.837251110217568
TENM4	1	1	20	18	2.29859153236073
PRCP	1	1	28	6	14.1629781901839
RAB30	1	1	20	14	4.18942819208634
RAB30-AS1	1	1	28	22	2.97194672197786
PCF11	1	1	24	22	3.81864931661379
ANKRD42	1	0.388468903781404	24	0	0.97349900818437
CCDC90B	1	1	28	6	14.462587737054
TMEM126B	1	0.548683931808932	20	12	2.44991553719413
TMEM126A	1	1	28	2	8.50471463899722
CREBZF	1	0.00511161292411292	24	10	10.3583641114718
SYTL2	1	1	28	20	7.45940719982155
PICALM	1	1	28	0	41.9172504813894
EED	1	1	28	2	7.42768994855592
C11orf73	1	1	28	6	9.15716831662788
ME3	1	0.0290926434676435	24	20	3.70329731482009
PRSS23	1	0.548683931808932	28	6	425.199250024011
FZD4	1	1	28	20	19.296932588324
TMEM135	1	1	20	6	1.87969807559749
CTSC	1	1	28	0	17.5683867117376
NOX4	1	0.0772071042383542	28	22	4.85397657407229
CHORDC1	1	0.0169666213416213	28	24	5.13871964557982
[truncated: 9,005 more rows]
