# Supplementary material for: Fibroblasts as an in vitro model of circadian genetic and genomic studies
Source: Mamm Genome. 2024 Jul 3;35(3):432–44. doi: 10.1007/s00335-024-10050-7 (PMC11329553; doi:10.1007/s00335-024-10050-7)
Supplement: Supplementary file 6 — Supplementary file6 (ZIP 46445 kb) [file 335_2024_10050_MOESM6_ESM.zip › MetaCycle_Results/meta2dout/LSresult_MCPM2014L00478_Input.txt]

CycID	PhaseShift	PhaseShiftHeight	PeakIndex	PeakSPD	Period	p	N	Nindependent	Nyquist	BH.Q
LOC102723897	38.1693655542528	3.88068416144172	1	1.18238534669667	28	0.962918672052498	13	9	0.135416666666667	0.999999999999989
LINC01128	26.7885459963699	9.06930982443697	1	1.82411783982824	28	0.794798516158345	13	9	0.135416666666667	0.999999999999989
NOC2L	38.0699475430832	5.28090615479912	1	2.91534264772315	28	0.394305165740957	13	9	0.135416666666667	0.999999999999989
KLHL17	47.9999195588975	20.1887903035186	1	0.560270020083043	28	0.999508395460018	13	9	0.135416666666667	0.999999999999989
HES4	32.3178626630336	5.03609647084818	52	0.288327836117466	20	0.999996118295186	13	9	0.135416666666667	0.999999999999989
ISG15	38.8352028839266	80.262698130422	4	3.7500871073432	27.3563218390805	0.192788396814768	13	9	0.135416666666667	0.999999999999989
AGRN	47.9999472799375	44.6624670979618	52	0.649941627202768	20	0.998699149138503	13	9	0.135416666666667	0.999999999999989
C1orf159	35.7701542955027	11.0785318187487	37	2.55236687032944	21.8348623853211	0.518036005305955	13	9	0.135416666666667	0.999999999999989
SDF4	8.69660173716583	653.114030568982	3	2.85039164980749	27.5675675675676	0.414943243479978	13	9	0.135416666666667	0.999999999999989
B3GALT6	27.9217470817249	88.5389655784992	52	1.88260522538657	20	0.773706249436976	13	9	0.135416666666667	0.999999999999989
UBE2J2	32.6884406711494	101.849943594068	24	3.69723502795048	23.7209302325581	0.202234273603331	13	9	0.135416666666667	0.999999999999989
SCNN1D	32.378737589718	21.9942701208224	52	0.371729646339894	20	0.999973205672795	13	9	0.135416666666667	0.999999999999989
ACAP3	20.0254557018946	11.8247134974324	33	2.80487978119443	22.3824451410658	0.429819153248439	13	9	0.135416666666667	0.999999999999989
PUSL1	28.1679359055617	3.71470318617275	46	0.695554687749426	20.695652173913	0.998004197591821	13	9	0.135416666666667	0.999999999999989
CPSF3L	47.9999212325001	24.805508460478	52	3.20787494056942	20	0.310333418300781	13	9	0.135416666666667	0.999999999999989
GLTPD1	9.24392430472659	19.976135160463	15	2.05568086466988	25.2296819787986	0.708510421249938	13	9	0.135416666666667	0.999999999999989
DVL1	39.9665014935605	63.0013416409672	1	3.32797655887889	28	0.280156325232524	13	9	0.135416666666667	0.999999999999989
MXRA8	34.591091228725	1714.56898456067	3	2.7351812945833	27.5675675675676	0.453240000748472	13	9	0.135416666666667	0.999999999999989
AURKAIP1	32.1591510674375	135.776998645819	52	1.38650110370911	20	0.924868736090338	13	9	0.135416666666667	0.999999999999989
CCNL2	39.0593043894436	188.377901019747	15	1.35530425265307	25.2296819787986	0.931714879722533	13	9	0.135416666666667	0.999999999999989
LOC148413	27.8246206283317	9.1392637667835	1	0.302613668168414	28	0.999994357209379	13	9	0.135416666666667	0.999999999999989
MRPL20	38.1178012563061	121.201408528895	1	1.79606680443764	28	0.804688743336465	13	9	0.135416666666667	0.999999999999989
VWA1	38.3137905165452	5.73765818039236	1	2.59903568706644	28	0.501067991259423	13	9	0.135416666666667	0.999999999999989
ATAD3B	31.414880599118	15.4811242608485	1	1.61257678821445	28	0.86483287790892	13	9	0.135416666666667	0.999999999999989
ATAD3A	6.75440830680987e-05	88.3480395408872	1	1.15933344113753	28	0.966220494763764	13	9	0.135416666666667	0.999999999999989
TMEM240	20.0589115430399	14.0080391275904	15	2.51845431006697	25.2296819787986	0.530529590877834	13	9	0.135416666666667	0.999999999999989
SSU72	16.8166138435537	103.576892745832	25	1.35748635332134	23.5643564356436	0.931248001262521	13	9	0.135416666666667	0.999999999999989
C1orf233	12.8579971276947	16.2444728744725	1	2.39879141303326	28	0.575560366472648	13	9	0.135416666666667	0.999999999999989
MIB2	6.75440830680987e-05	29.6800064011828	38	1.12342289981811	21.7021276595745	0.970974541997773	13	9	0.135416666666667	0.999999999999989
CDK11B	25.7938214209757	29.459945881995	47	0.876097721572314	20.5763688760807	0.992147530537615	13	9	0.135416666666667	0.999999999999989
SLC35E2B	32.5501346451582	4.69286384765956	52	0.411318941660279	20	0.999943600929655	13	9	0.135416666666667	0.999999999999989
CDK11A	32.3325741828698	15.9611683678889	52	2.45529501580034	20	0.554129186749191	13	9	0.135416666666667	0.999999999999989
SLC35E2	34.9596947490171	196.882636217391	23	0.947726553352832	23.8795986622074	0.987888973575387	13	9	0.135416666666667	0.999999999999989
NADK	32.1562668636381	10.0146297208473	2	2.20463448608535	27.7821011673152	0.65067264353003	13	9	0.135416666666667	0.999999999999989
GNB1	15.5244208436396	332.311921818004	52	0.889489460843498	20	0.991450703974934	13	9	0.135416666666667	0.999999999999989
C1orf86	38.9520111817298	33.0423279738502	43	1.27549311079952	21.0619469026549	0.947540093312901	13	9	0.135416666666667	0.999999999999989
SKI	15.5401340615004	85.6782994303419	52	1.43280436943022	20	0.914035940733695	13	9	0.135416666666667	0.999999999999989
RER1	19.012736687931	145.018012740005	10	0.410910047002033	26.1538461538462	0.999944007622063	13	9	0.135416666666667	0.999999999999989
TNFRSF14	16.5481528967406	19.2760091612171	1	1.45187580064015	28	0.909344953809685	13	9	0.135416666666667	0.999999999999989
FAM213B	21.0549491501906	7.40163414934022	44	0.436908791564871	20.9384164222874	0.999912764307254	13	9	0.135416666666667	0.999999999999989
MEGF6	6.37033461377573	29.7230757773124	27	1.09656260137701	23.257328990228	0.974226894785083	13	9	0.135416666666667	0.999999999999989
TPRG1L	33.4006787535835	207.802067900271	19	2.17945039041057	24.5360824742268	0.660487560078148	13	9	0.135416666666667	0.999999999999989
WRAP73	17.9810863422198	22.2753193838746	16	2.57948719108999	25.0526315789474	0.508142565182919	13	9	0.135416666666667	0.999999999999989
TP73-AS1	40.870659224886	17.898970056979	52	0.992839128525705	20	0.984482657383625	13	9	0.135416666666667	0.999999999999989
LRRC47	32.4545370093709	148.456011191476	24	1.72930663486021	23.7209302325581	0.827549959191179	13	9	0.135416666666667	0.999999999999989
CEP104	32.0259460165416	45.0738350464183	52	0.993886981951889	20	0.984396351630332	13	9	0.135416666666667	0.999999999999989
DFFB	15.0593688642186	9.87638108056316	1	2.21556984586481	28	0.64641106783882	13	9	0.135416666666667	0.999999999999989
C1orf174	23.4738936308355	36.9575333684054	1	1.02034784974677	28	0.982104197667855	13	9	0.135416666666667	0.999999999999989
NPHP4	19.8544544884731	13.4047698627845	27	1.5673608728195	23.257328990228	0.878216267717425	13	9	0.135416666666667	0.999999999999989
KCNAB2	47.9999324559169	4.59734025141013	1	0.448761702000085	28	0.999894352577368	13	9	0.135416666666667	0.999999999999989
RPL22	20.3211335062869	291.627104440672	20	1.99508825714839	24.3686006825939	0.731702753542865	13	9	0.135416666666667	0.999999999999989
ICMT	16.4322113134115	98.8989028191901	39	1.00354487949685	21.570996978852	0.983585019272221	13	9	0.135416666666667	0.999999999999989
GPR153	29.5539147583401	9.40437699362528	1	0.800858436046777	28	0.995314393562723	13	9	0.135416666666667	0.999999999999989
ACOT7	5.63149026982238	14.3951866734569	26	0.578262329777431	23.4098360655738	0.999392817842005	13	9	0.135416666666667	0.999999999999989
PLEKHG5	10.5288404871524	6.90600541711078	1	2.86177133697902	28	0.41127662069129	13	9	0.135416666666667	0.999999999999989
NOL9	6.75440830680987e-05	49.6658429797532	52	1.33761127923674	20	0.935433508842781	13	9	0.135416666666667	0.999999999999989
ZBTB48	32.4186614241196	5.59106667677387	52	0.597914525639824	20	0.999242673860461	13	9	0.135416666666667	0.999999999999989
KLHL21	33.1501351179135	59.0257393937467	40	4.31254143908404	21.4414414414414	0.114329519953057	13	9	0.135416666666667	0.999999999999989
PHF13	5.69678756412968	48.4307400790682	50	0.844511295257251	20.2266288951841	0.993625166937245	13	9	0.135416666666667	0.999999999999989
THAP3	37.4274295746844	67.7683246794522	42	1.13998518946263	21.186943620178	0.968840310477857	13	9	0.135416666666667	0.999999999999989
CAMTA1	6.75440830680987e-05	39.7266158800614	40	0.33368662880755	21.4414414414414	0.999988086640492	13	9	0.135416666666667	0.999999999999989
VAMP3	32.4286721447469	84.6328904905097	1	2.38322771397654	28	0.581508852462856	13	9	0.135416666666667	0.999999999999989
PER3	15.8476494146382	5.39250280610343	19	4.16480703524442	24.5360824742268	0.131416430505538	13	9	0.135416666666667	0.999999999999989
PARK7	32.0857145952576	399.186217518213	21	3.54521796311511	24.2033898305085	0.231706425180912	13	9	0.135416666666667	0.999999999999989
ERRFI1	15.7173929610935	30.4032158095621	23	1.18295236521422	23.8795986622074	0.962834960273722	13	9	0.135416666666667	0.999999999999989
RERE	23.1816056539857	85.7589624823397	1	0.385929480036077	28	0.999964635579641	13	9	0.135416666666667	0.999999999999989
ENO1	6.75440830680987e-05	729.918632278705	1	1.43833857697294	28	0.912688310825239	13	9	0.135416666666667	0.999999999999989
LOC102724571	28.0265665487302	7.10556350270857	52	1.64122457716335	20	0.856032915640893	13	9	0.135416666666667	0.999999999999989
H6PD	47.9999533920719	107.664288367666	40	1.02840915347832	21.4414414414414	0.981361981706173	13	9	0.135416666666667	0.999999999999989
SPSB1	15.8617011825907	7.17825203327438	34	2.10960719623151	22.2429906542056	0.687658495397745	13	9	0.135416666666667	0.999999999999989
SLC25A33	15.7100314443261	4.04181168093488	23	0.995548812696625	23.8795986622074	0.984258788115801	13	9	0.135416666666667	0.999999999999989
TMEM201	8.14018494872622	8.71589566394112	52	0.724002910464472	20	0.997443039119975	13	9	0.135416666666667	0.999999999999989
PIK3CD	31.9922431906449	39.1377336893704	1	2.03822595003962	28	0.715221744384836	13	9	0.135416666666667	0.999999999999989
LOC101929074	26.414035154532	4.67455060856504	1	0.974779602240791	28	0.985918023851052	13	9	0.135416666666667	0.999999999999989
CLSTN1	31.8920340060815	124.1755028293	16	3.05526998177252	25.0526315789474	0.352283555906628	13	9	0.135416666666667	0.999999999999989
CTNNBIP1	20.1610300520858	43.1422324881163	52	0.711103921651692	20	0.997710827404794	13	9	0.135416666666667	0.999999999999989
LZIC	24.6924482524859	22.5969789192256	52	0.944828304423528	20	0.988087759930211	13	9	0.135416666666667	0.999999999999989
NMNAT1	20.3700921023952	28.6009490689954	52	1.85554908832391	20	0.783537954277236	13	9	0.135416666666667	0.999999999999989
UBE4B	28.3018916550051	32.4202973699001	52	1.95209178043383	20	0.747947282202807	13	9	0.135416666666667	0.999999999999989
KIF1B	20.064570510304	81.7817748852724	1	0.516102003321417	28	0.999718633364436	13	9	0.135416666666667	0.999999999999989
PGD	32.9169904671089	102.706094252381	52	1.21335526213964	20	0.958169358089399	13	9	0.135416666666667	0.999999999999989
APITD1	32.1354199702464	9.55916397291664	52	1.77659413845633	20	0.811459372032709	13	9	0.135416666666667	0.999999999999989
DFFA	31.671834432476	35.5475424735557	41	1.53363523011198	21.3134328358209	0.887774629311226	13	9	0.135416666666667	0.999999999999989
PEX14	23.4680559280328	19.714765183263	52	1.49699243704963	20	0.897729253982382	13	9	0.135416666666667	0.999999999999989
TARDBP	6.75440830680987e-05	84.052092324337	52	0.492053087624695	20	0.999797778270376	13	9	0.135416666666667	0.999999999999989
SRM	6.75440830680987e-05	207.373349789976	6	1.21132352503359	26.9433962264151	0.958492033568951	13	9	0.135416666666667	0.999999999999989
EXOSC10	15.7948552335275	25.145485385365	27	0.206571918992291	23.257328990228	0.999999725286527	13	9	0.135416666666667	0.999999999999989
MTOR	28.1765597523296	27.364378917152	52	0.17821665130764	20	0.999999917697601	13	9	0.135416666666667	0.999999999999989
UBIAD1	24.4569479522589	28.9187815184607	1	1.36341732522723	28	0.929969887448576	13	9	0.135416666666667	0.999999999999989
FBXO44	20.0434045151929	7.506742973494	16	3.79932145476744	25.0526315789474	0.184344283644331	13	9	0.135416666666667	0.999999999999989
MAD2L2	31.6967724668878	28.8603126008352	12	2.22476825362613	25.7761732851986	0.642827105660135	13	9	0.135416666666667	0.999999999999989
AGTRAP	32.2203218653161	69.8518277773655	49	1.77575152311625	20.3418803418803	0.811750515524861	13	9	0.135416666666667	0.999999999999989
MTHFR	35.8867225177811	38.3932058310338	15	1.16083268032762	25.2296819787986	0.966011746980428	13	9	0.135416666666667	0.999999999999989
CLCN6	24.1387835629305	10.5344603793984	1	0.95812184899311	28	0.987156506033236	13	9	0.135416666666667	0.999999999999989
KIAA2013	20.0755855924843	113.115188954866	25	2.62233885462128	23.5643564356436	0.492699093215595	13	9	0.135416666666667	0.999999999999989
PLOD1	31.4126929806339	447.000805095291	15	3.34503456365638	25.2296819787986	0.276069896939634	13	9	0.135416666666667	0.999999999999989
MFN2	8.2633181922421	69.1079583125935	1	3.16418715972798	28	0.321928183689155	13	9	0.135416666666667	0.999999999999989
MIIP	35.8759517784922	18.7815063737614	17	0.583478743068748	24.8780487804878	0.999355523456207	13	9	0.135416666666667	0.999999999999989
TNFRSF1B	28.1251354618192	15.2042478338916	1	1.22590528906417	28	0.956141437745771	13	9	0.135416666666667	0.999999999999989
VPS13D	15.9988875202126	60.7683345576618	16	1.6352441311418	25.0526315789474	0.857889810650214	13	9	0.135416666666667	0.999999999999989
DHRS3	28.3217441191081	275.111981714289	52	1.03832984048459	20	0.980419789920106	13	9	0.135416666666667	0.999999999999989
PDPN	47.9999324559169	9.76903518583357	22	1.31958522604848	24.040404040404	0.939099184205712	13	9	0.135416666666667	0.999999999999989
PRDM2	32.0337243260464	72.7543719224862	52	0.401007434109027	20	0.999953137335344	13	9	0.135416666666667	0.999999999999989
KAZN	32.0699507256422	18.8136797895871	49	2.4631566586641	20.3418803418803	0.551169864903403	13	9	0.135416666666667	0.999999999999989
TMEM51	13.2367935411587	3.19131035543599	1	2.26624421737315	28	0.626684070292654	13	9	0.135416666666667	0.999999999999989
EFHD2	15.2826779372395	40.009108928616	50	1.73329769231125	20.2266288951841	0.826212110474394	13	9	0.135416666666667	0.999999999999989
CASP9	20.3017250721674	12.291661217991	1	0.435221099808862	28	0.999915155053169	13	9	0.135416666666667	0.999999999999989
DNAJC16	32.8481835720346	33.4755501882762	10	2.67127468123659	26.1538461538462	0.475363488412381	13	9	0.135416666666667	0.999999999999989
PLEKHM2	7.84803479792668e-05	164.048603513521	52	2.10569281378391	20	0.68917696808342	13	9	0.135416666666667	0.999999999999989
FBLIM1	5.10248090150709	58.0157365538239	9	1.80718174890512	26.3468634686347	0.800788647654782	13	9	0.135416666666667	0.999999999999989
FLJ37453	38.6456140399655	18.4297402415917	7	2.1443843719204	26.7415730337079	0.674143798070713	13	9	0.135416666666667	0.999999999999989
SPEN	47.9999324559169	75.1581035991334	52	1.7539321093832	20	0.819234809206762	13	9	0.135416666666667	0.999999999999989
ZBTB17	38.4569681269461	17.9236159155118	52	0.743979509858876	20	0.996981418829136	13	9	0.135416666666667	0.999999999999989
HSPB7	6.75440830680987e-05	361.371662356449	1	1.46759391795922	28	0.905380118193937	13	9	0.135416666666667	0.999999999999989
EPHA2	6.75440830680987e-05	19.39327262457	52	0.96157916645458	20	0.986906075215002	13	9	0.135416666666667	0.999999999999989
ARHGEF19	32.0853658442805	31.7368887153701	10	2.4251381341282	26.1538461538462	0.565533506771244	13	9	0.135416666666667	0.999999999999989
RSG1	24.4452834619316	5.16475407497991	1	1.44589080799692	28	0.910831286657961	13	9	0.135416666666667	0.999999999999989
FBXO42	32.1104255823645	19.7504686455168	39	2.54514444012109	21.570996978852	0.520685651921665	13	9	0.135416666666667	0.999999999999989
SZRD1	32.0961162173759	69.8039315840727	8	2.64459816550602	26.542750929368	0.484772746351552	13	9	0.135416666666667	0.999999999999989
NECAP2	19.9320016740583	68.8243933580172	38	1.44432341167292	21.7021276595745	0.911218397594562	13	9	0.135416666666667	0.999999999999989
CROCCP2	5.41961130503409e-05	5.88255237634664	52	0.966569942183123	20	0.986538487690407	13	9	0.135416666666667	0.999999999999989
LOC101927663	16.1838949849435	3.93077818667376	52	1.3492388515699	20	0.933003112402806	13	9	0.135416666666667	0.999999999999989
CROCC	15.8489330402061	33.9899303362252	19	0.959742893512984	24.5360824742268	0.987039513078046	13	9	0.135416666666667	0.999999999999989
ATP13A2	24.417231571375	9.85996779816176	52	0.667759465400645	20	0.998455054012343	13	9	0.135416666666667	0.999999999999989
SDHB	20.2919441831207	26.3700985746394	38	2.19432627783348	21.7021276595745	0.654690177940516	13	9	0.135416666666667	0.999999999999989
RCC2	19.7954490156241	94.7938850728425	48	1.69793966253262	20.458452722063	0.837927248404721	13	9	0.135416666666667	0.999999999999989
ARHGEF10L	27.8968094271636	50.3540645942543	1	2.23987830065593	28	0.636942131067215	13	9	0.135416666666667	0.999999999999989
ALDH4A1	31.9806929546159	48.8729210002454	20	0.943442951538347	24.3686006825939	0.988181951241195	13	9	0.135416666666667	0.999999999999989
IFFO2	29.1179909437205	12.0319869621425	52	1.46684364099966	20	0.905571381102478	13	9	0.135416666666667	0.999999999999989
UBR4	32.3323624736002	117.445206635197	34	1.94663699796151	22.2429906542056	0.7499929864235	13	9	0.135416666666667	0.999999999999989
EMC1	6.75440830680987e-05	134.321879969185	2	0.753669275517048	27.7821011673152	0.996735730228731	13	9	0.135416666666667	0.999999999999989
MRTO4	2.87949086435112	38.1804495835957	19	0.766861546319903	24.5360824742268	0.996377025986689	13	9	0.135416666666667	0.999999999999989
AKR7A2	47.9999273152067	139.172646579446	52	1.73146883333009	20	0.826825643116383	13	9	0.135416666666667	0.999999999999989
PQLC2	16.3546727364874	6.9584134258077	37	0.945762916819713	21.8348623853211	0.988023912762947	13	9	0.135416666666667	0.999999999999989
CAPZB	6.75440830680987e-05	932.846385074185	52	0.887989301762322	20	0.991530927719852	13	9	0.135416666666667	0.999999999999989
MINOS1	19.2999081051933	63.3514993107233	21	0.372594735935551	24.2033898305085	0.999972738957312	13	9	0.135416666666667	0.999999999999989
RPS14P3	19.1620136696095	63.1474787372664	25	2.27503352421018	23.5643564356436	0.623268560070309	13	9	0.135416666666667	0.999999999999989
TMCO4	28.5059108384973	14.0879308474461	26	1.44611010603644	23.4098360655738	0.910777054090935	13	9	0.135416666666667	0.999999999999989
OTUD3	6.30900711522805e-05	4.84210848783388	52	1.04389682941877	20	0.979877014412431	13	9	0.135416666666667	0.999999999999989
CAMK2N1	47.9999324559169	127.363264137971	2	1.44654778885482	27.7821011673152	0.91066876274289	13	9	0.135416666666667	0.999999999999989
MUL1	37.0432524203959	40.3145965795922	1	1.72890220823255	28	0.827685312441481	13	9	0.135416666666667	0.999999999999989
CDA	31.0371290693252	2.8609013120135	37	1.96656453592897	21.8348623853211	0.742502281287841	13	9	0.135416666666667	0.999999999999989
DDOST	5.32079436250071e-05	81.315497965436	52	0.696949714268667	20	0.99797913867961	13	9	0.135416666666667	0.999999999999989
HP1BP3	9.36300650422995	111.908463723391	29	1.83138579932333	22.9581993569132	0.792210899659762	13	9	0.135416666666667	0.999999999999989
EIF4G3	24.1692639447831	108.140130646873	52	0.868025505304519	20	0.992546898179114	13	9	0.135416666666667	0.999999999999989
ECE1	47.9999324559169	230.974003433762	24	1.56232368997418	23.7209302325581	0.879667401937811	13	9	0.135416666666667	0.999999999999989
NBPF3	16.2069478930057	9.13518983673273	43	1.61157844607535	21.0619469026549	0.86513516138524	13	9	0.135416666666667	0.999999999999989
USP48	32.1307350352581	295.334010789544	40	1.3017079003525	21.4414414414414	0.942611601481606	13	9	0.135416666666667	0.999999999999989
HSPG2	32.1451254977346	3.56372175352374	18	0.516549385671548	24.7058823529412	0.999716952114126	13	9	0.135416666666667	0.999999999999989
LINC00339	47.9999324559169	7.31268145024607	44	1.30720850997412	20.9384164222874	0.941543945235431	13	9	0.135416666666667	0.999999999999989
CDC42	18.4045265704199	190.351147671405	50	1.35655251693095	20.2266288951841	0.931448024699606	13	9	0.135416666666667	0.999999999999989
WNT4	44.2181697418207	6.41431077817622	52	1.01011618867514	20	0.983016461864285	13	9	0.135416666666667	0.999999999999989
ZBTB40	47.999929311584	17.6715623647236	52	0.492346076797511	20	0.999796937985377	13	9	0.135416666666667	0.999999999999989
EPHB2	1.63480258636564	15.2395820867317	1	0.634676535151024	28	0.998883159002497	13	9	0.135416666666667	0.999999999999989
KDM1A	4.15612274293838	17.7610711880012	1	0.321703634250399	28	0.999990979499522	13	9	0.135416666666667	0.999999999999989
LUZP1	31.8352602122465	82.3730834692393	52	1.13267662860108	20	0.969794335887712	13	9	0.135416666666667	0.999999999999989
HNRNPR	21.615600731174	76.4991880479218	20	3.3175222691904	24.3686006825939	0.282685092485114	13	9	0.135416666666667	0.999999999999989
ZNF436	20.2020427061032	12.7685604706963	14	2.08971727982825	25.4092526690391	0.695367183181538	13	9	0.135416666666667	0.999999999999989
C1orf213	24.4153507429055	6.14790276605224	52	0.523267955647434	20	0.999690704983194	13	9	0.135416666666667	0.999999999999989
TCEA3	32.3648761704067	13.4270342738511	49	0.537944477887196	20.3418803418803	0.99962646202323	13	9	0.135416666666667	0.999999999999989
ASAP3	36.1061869805216	54.9830444022413	25	1.15665089021156	23.5643564356436	0.966591931844865	13	9	0.135416666666667	0.999999999999989
ID3	6.75440830680987e-05	1181.20611326929	52	0.802985322680334	20	0.995240892275294	13	9	0.135416666666667	0.999999999999989
RPL11	47.9999324559169	1893.95106072716	52	0.747974568739476	20	0.996881901964398	13	9	0.135416666666667	0.999999999999989
TCEB3	20.2348732987887	76.3544524709665	48	1.6720788847651	20.458452722063	0.84629190345449	13	9	0.135416666666667	0.999999999999989
PITHD1	42.2063759382257	58.6240226326747	52	1.41740185644564	20	0.917727521689994	13	9	0.135416666666667	0.999999999999989
LYPLA2	24.4097701876845	48.3196009157827	52	2.30136460490492	20	0.61305238503877	13	9	0.135416666666667	0.999999999999989
GALE	23.8372460854335	4.40652955170254	52	1.80964374959684	20	0.79992137827399	13	9	0.135416666666667	0.999999999999989
HMGCL	29.2044116940804	44.3663931409167	52	0.867796208612925	20	0.992558019778569	13	9	0.135416666666667	0.999999999999989
FUCA1	4.6413129334887	26.5869623586148	1	2.20917782103317	28	0.648901999111752	13	9	0.135416666666667	0.999999999999989
PNRC2	24.4218823228341	41.5877499671461	52	2.11596559150109	20	0.685190630153975	13	9	0.135416666666667	0.999999999999989
SRSF10	25.4819670680036	66.9313846110594	17	1.8779157131452	24.8780487804878	0.775418999569887	13	9	0.135416666666667	0.999999999999989
STPG1	45.3756302935013	12.5649029845796	1	0.724861992328145	28	0.99742438310272	13	9	0.135416666666667	0.999999999999989
NIPAL3	32.3719174225055	105.50987440763	52	1.12097441956828	20	0.971281659626941	13	9	0.135416666666667	0.999999999999989
RCAN3	11.2759570351328	9.09469063236257	52	1.01192201249843	20	0.982857853745073	13	9	0.135416666666667	0.999999999999989
SRRM1	16.1564161994725	168.842814370385	1	0.767639406317151	28	0.996354977271714	13	9	0.135416666666667	0.999999999999989
CLIC4	19.0984403377712	325.236991378726	52	0.930936476017741	20	0.989008319014991	13	9	0.135416666666667	0.999999999999989
RUNX3	16.5795700840047	11.8671732509478	43	1.51369206879476	21.0619469026549	0.893249234773027	13	9	0.135416666666667	0.999999999999989
SYF2	31.7378898756841	163.571714833334	48	0.881904144439833	20.458452722063	0.991850714728398	13	9	0.135416666666667	0.999999999999989
C1orf63	39.8591924327258	95.6020873422045	1	1.94767301827253	28	0.749604730506783	13	9	0.135416666666667	0.999999999999989
TMEM50A	20.8075571085291	127.62476823663	1	2.31885872224335	28	0.606280743322262	13	9	0.135416666666667	0.999999999999989
TMEM57	22.783699822063	52.0946950977897	1	2.40407487704812	28	0.573545171871575	13	9	0.135416666666667	0.999999999999989
LDLRAP1	33.6691980726274	89.6171951714923	21	2.65852218789089	24.2033898305085	0.479849073927593	13	9	0.135416666666667	0.999999999999989
MAN1C1	47.9999254881502	37.6772219050913	52	0.56797101419858	20	0.999461318190147	13	9	0.135416666666667	0.999999999999989
SEPN1	7.50280294616445e-05	30.0044436844634	52	1.74366405185017	20	0.822719358582183	13	9	0.135416666666667	0.999999999999989
MTFR1L	32.0007223726135	59.1520996222839	1	1.37782875483086	28	0.926808755891852	13	9	0.135416666666667	0.999999999999989
PAQR7	32.0024064208017	28.6435496688099	52	0.312327083131134	20	0.999992805974437	13	9	0.135416666666667	0.999999999999989
STMN1	12.6635399365963	201.748676310541	12	1.8842233302693	25.7761732851986	0.773114452586935	13	9	0.135416666666667	0.999999999999989
PAFAH2	31.9005417674654	15.5216047691289	52	2.30996912138193	20	0.609719985928902	13	9	0.135416666666667	0.999999999999989
ZNF593	37.8683898324891	74.316725634143	49	0.495704729633101	20.3418803418803	0.999787099692111	13	9	0.135416666666667	0.999999999999989
CEP85	19.8584149369454	6.08246392763302	1	0.567376987617071	28	0.999465073785389	13	9	0.135416666666667	0.999999999999989
SH3BGRL3	6.75440830680987e-05	928.767464661174	3	0.598245141552658	27.5675675675676	0.999239916112285	13	9	0.135416666666667	0.999999999999989
DHDDS	6.75440830680987e-05	67.0213907749069	5	1.11494816710631	27.148288973384	0.972028397386462	13	9	0.135416666666667	0.999999999999989
HMGN2	27.8085436033741	19.3203267077928	41	1.6978939078896	21.3134328358209	0.837942203320926	13	9	0.135416666666667	0.999999999999989
ARID1A	23.8668970894509	44.6405592019096	52	2.50824169760285	20	0.534317345388104	13	9	0.135416666666667	0.999999999999989
PIGV	39.2056322848634	9.92774598641903	25	0.413130907210976	23.5643564356436	0.99994176900977	13	9	0.135416666666667	0.999999999999989
ZDHHC18	39.2086192148236	17.6261569107374	1	0.944873950011241	28	0.988084647353559	13	9	0.135416666666667	0.999999999999989
GPN2	38.2082303911303	7.5767998620618	5	2.04100236358004	27.148288973384	0.71415570743816	13	9	0.135416666666667	0.999999999999989
GPATCH3	39.9851837921585	24.0705439923955	1	3.07979311410739	28	0.345268343367931	13	9	0.135416666666667	0.999999999999989
NUDC	27.8435052152128	84.4895628400047	46	1.44499807545256	20.695652173913	0.911051880258844	13	9	0.135416666666667	0.999999999999989
TRNP1	27.9493270190225	437.105059388262	12	3.03170844051899	25.7761732851986	0.359122373850916	13	9	0.135416666666667	0.999999999999989
FAM46B	15.8777173253816	15.9909661945631	4	3.50334683187544	27.3563218390805	0.240449258563966	13	9	0.135416666666667	0.999999999999989
SLC9A1	6.75440830680987e-05	27.443939029401	52	1.3973329677304	20	0.922405990226081	13	9	0.135416666666667	0.999999999999989
WDTC1	16.0832501250412	27.2312675223319	13	1.95079885160401	25.5913978494624	0.748432498860734	13	9	0.135416666666667	0.999999999999989
TMEM222	47.9999324559169	21.2627581802412	1	0.29000499011823	28	0.999995939564339	13	9	0.135416666666667	0.999999999999989
LOC644961	10.346231315185	4.59351308421788	52	2.05273051231811	20	0.70964632711999	13	9	0.135416666666667	0.999999999999989
MAP3K6	47.9999324559169	33.7817833462759	51	1.69122156396551	20.112676056338	0.84011722802608	13	9	0.135416666666667	0.999999999999989
WASF2	32.4743148141313	413.811678288704	50	2.79348477820729	20.2266288951841	0.433596007264679	13	9	0.135416666666667	0.999999999999989
AHDC1	19.7465964932421	22.0381019545874	24	3.73400126922441	23.7209302325581	0.195620998919536	13	9	0.135416666666667	0.999999999999989
IFI6	47.9999252025735	261.452571535555	52	0.542423731844584	20	0.999604837053388	13	9	0.135416666666667	0.999999999999989
FAM76A	16.1847672783155	18.0240500875057	39	2.2118460987314	21.570996978852	0.647862156019204	13	9	0.135416666666667	0.999999999999989
STX12	16.7192086434638	117.137402364182	52	0.538955789379565	20	0.999621665421032	13	9	0.135416666666667	0.999999999999989
PPP1R8	32.6925526411683	27.0570676583393	1	1.9753519837314	28	0.73918450253117	13	9	0.135416666666667	0.999999999999989
RPA2	6.75440830680987e-05	43.2933828755679	52	0.664614398008738	20	0.998500558374057	13	9	0.135416666666667	0.999999999999989
XKR8	30.4449978918876	9.96347626213288	17	1.16295558864354	24.8780487804878	0.965714741221223	13	9	0.135416666666667	0.999999999999989
EYA3	19.9774371074141	28.5574801126792	40	2.51276312977651	21.4414414414414	0.532638985316433	13	9	0.135416666666667	0.999999999999989
DNAJC8	27.8685825246341	273.866897584381	43	2.24948581858099	21.0619469026549	0.633202319205082	13	9	0.135416666666667	0.999999999999989
ATPIF1	27.9023683824446	208.882316403794	52	0.79633948798836	20	0.995467721266115	13	9	0.135416666666667	0.999999999999989
SESN2	9.98860371628271	163.373614514845	13	1.56087072009483	25.5913978494624	0.880084462480437	13	9	0.135416666666667	0.999999999999989
MED18	16.4640831742313	13.0557185766792	1	0.993986716751205	28	0.984388119569839	13	9	0.135416666666667	0.999999999999989
PHACTR4	12.1230836480118	52.0057956088673	39	0.550028049154715	21.570996978852	0.999565813256829	13	9	0.135416666666667	0.999999999999989
SNHG3	31.537324475384	19.4408650856321	52	1.83446751639723	20	0.791110709487957	13	9	0.135416666666667	0.999999999999989
RCC1	20.3848245371643	54.9751262374682	1	1.3745677087851	28	0.927530930896783	13	9	0.135416666666667	0.999999999999989
TRNAU1AP	34.4105406054349	22.5751851109339	18	0.942378431287284	24.7058823529412	0.988253966376061	13	9	0.135416666666667	0.999999999999989
SNHG12	24.1511745412874	41.3253463635854	1	0.946214397373769	28	0.987992982942714	13	9	0.135416666666667	0.999999999999989
TAF12	28.3218178559637	31.4607017491599	9	0.293873434280945	26.3468634686347	0.999995500404397	13	9	0.135416666666667	0.999999999999989
GMEB1	5.71609546504075e-05	16.238873987003	52	0.771695864735716	20	0.996238337295173	13	9	0.135416666666667	0.999999999999989
YTHDF2	47.99995576003	57.6036939094191	26	0.527695119001891	23.4098360655738	0.999672353501035	13	9	0.135416666666667	0.999999999999989
SRSF4	27.9370419453432	123.406694157404	52	0.622151234805808	20	0.999018219208366	13	9	0.135416666666667	0.999999999999989
MECR	31.9721829045799	20.4989123665425	17	1.01197148592459	24.8780487804878	0.98285349400229	13	9	0.135416666666667	0.999999999999989
PTPRU	33.2581787227272	22.888144956594	1	0.876251994941673	28	0.992139748358306	13	9	0.135416666666667	0.999999999999989
LAPTM5	19.8652317434242	15.9772858345619	1	1.52172835529206	28	0.891059343182361	13	9	0.135416666666667	0.999999999999989
SDC3	10.41670024893	43.1401970374461	1	3.14775718991733	28	0.326374665995246	13	9	0.135416666666667	0.999999999999989
PUM1	19.9307571358789	76.5756574505042	1	3.45510339197478	28	0.250869551301439	13	9	0.135416666666667	0.999999999999989
SNRNP40	20.4501681683315	11.6216303074235	1	1.05049975440869	28	0.979219995089028	13	9	0.135416666666667	0.999999999999989
ZCCHC17	16.4768956328165	64.7219297668513	16	1.65340144892877	25.0526315789474	0.852220425927539	13	9	0.135416666666667	0.999999999999989
SERINC2	16.3509974766821	66.9973482315169	39	2.70570158535537	21.570996978852	0.463370608616628	13	9	0.135416666666667	0.999999999999989
TINAGL1	19.0250313114908	59.079928794051	36	1.29096970940045	21.9692307692308	0.944662363916087	13	9	0.135416666666667	0.999999999999989
PEF1	34.955558698699	52.2850215596309	48	2.54655472602204	20.458452722063	0.520167786653619	13	9	0.135416666666667	0.999999999999989
COL16A1	11.0318026616649	186.054472375583	42	0.710106632601568	21.186943620178	0.997730589229268	13	9	0.135416666666667	0.999999999999989
SPOCD1	6.75440830680987e-05	31.3105590217296	6	1.3444651246032	26.9433962264151	0.934007156109233	13	9	0.135416666666667	0.999999999999989
PTP4A2	19.9882300850858	642.082762451354	46	0.51317520779885	20.695652173913	0.999729432802458	13	9	0.135416666666667	0.999999999999989
KHDRBS1	19.6250419628462	92.1798129722558	52	1.9206898800992	20	0.759671701294762	13	9	0.135416666666667	0.999999999999989
TMEM39B	6.75440830680987e-05	68.5041232690149	1	1.1258485864084	28	0.970668159216484	13	9	0.135416666666667	0.999999999999989
KPNA6	26.2141078070424	185.73626728667	1	1.92344677786867	28	0.758647594863897	13	9	0.135416666666667	0.999999999999989
TXLNA	36.1272434856087	99.8047002477121	13	2.52502654598466	25.5913978494624	0.528098102097425	13	9	0.135416666666667	0.999999999999989
CCDC28B	36.5223821105774	23.5895777503823	33	2.10888386573034	22.3824451410658	0.687939138299401	13	9	0.135416666666667	0.999999999999989
TMEM234	34.2569863253427	13.471357016774	1	1.50609927809445	28	0.895298044249006	13	9	0.135416666666667	0.999999999999989
EIF3I	20.7673264310138	137.132374354097	11	3.61119328245948	25.9636363636364	0.21848578114987	13	9	0.135416666666667	0.999999999999989
MTMR9LP	11.6853560678376	6.04053923696446	1	2.03004782646851	28	0.718358383515279	13	9	0.135416666666667	0.999999999999989
FAM167B	28.1324618652677	7.70510195548398	1	1.11037826025662	28	0.972586034175916	13	9	0.135416666666667	0.999999999999989
HDAC1	45.2531281626575	68.9970472361665	1	1.28950814857573	28	0.944938064169	13	9	0.135416666666667	0.999999999999989
MARCKSL1	24.0368890751252	43.2764023929912	39	2.35222109890747	21.570996978852	0.593410083518186	13	9	0.135416666666667	0.999999999999989
BSDC1	23.3785375326714	66.0736374395757	52	1.58457026022936	20	0.873197528733465	13	9	0.135416666666667	0.999999999999989
ZBTB8A	15.880752622785	37.9552751244821	4	1.00782279125625	27.3563218390805	0.983216420525434	13	9	0.135416666666667	0.999999999999989
ZBTB8OS	16.4552593358836	30.3125064973946	1	1.44497859519531	28	0.911056690597483	13	9	0.135416666666667	0.999999999999989
RBBP4	47.9999324559169	24.6210564332381	17	0.200795655637001	24.8780487804878	0.999999781760703	13	9	0.135416666666667	0.999999999999989
SYNC	28.5040279817444	1.40537762885641	52	0.451355315578091	20	0.999889923643387	13	9	0.135416666666667	0.999999999999989
KIAA1522	16.1354434106209	4.46323259038926	16	3.08839641178195	25.0526315789474	0.342832096211225	13	9	0.135416666666667	0.999999999999989
YARS	31.7157877603719	131.147403384057	9	2.56343996443385	26.3468634686347	0.513985752623699	13	9	0.135416666666667	0.999999999999989
S100PBP	26.4864731412222	30.0558989348638	1	0.368841818956744	28	0.999974715421827	13	9	0.135416666666667	0.999999999999989
TMEM54	5.60101973197128e-05	14.8398663496169	1	0.732943211416378	28	0.99724371084685	13	9	0.135416666666667	0.999999999999989
AK2	37.6229315697563	69.4042827903121	1	1.25560558146003	28	0.951102893252911	13	9	0.135416666666667	0.999999999999989
ADC	23.9813924693397	3.13140851914423	23	2.02845353659507	23.8795986622074	0.718969241254047	13	9	0.135416666666667	0.999999999999989
ZNF362	32.1692733531953	34.8943547105569	1	1.40646828046504	28	0.920294911163597	13	9	0.135416666666667	0.999999999999989
PHC2	6.75440830680987e-05	62.5579556051404	44	0.57971121655155	20.9384164222874	0.999382637352383	13	9	0.135416666666667	0.999999999999989
CSMD2	6.75440830680987e-05	10.5463908545733	9	0.815681696604561	26.3468634686347	0.994783950798876	13	9	0.135416666666667	0.999999999999989
SMIM12	20.3192288678217	43.3870903510387	1	1.61179097314724	28	0.865070836400363	13	9	0.135416666666667	0.999999999999989
ZMYM6NB	23.512599303603	25.1219627123344	39	2.00830842466118	21.570996978852	0.726669450251284	13	9	0.135416666666667	0.999999999999989
ZMYM6	43.3571976743211	7.21244593116793	1	1.30399593888108	28	0.94216890979688	13	9	0.135416666666667	0.999999999999989
ZMYM1	23.7352256565196	4.61171718061787	35	1.59255543534048	22.1052631578947	0.870837212659623	13	9	0.135416666666667	0.999999999999989
SFPQ	26.4477095472848	198.175292575407	11	2.4696887369797	25.9636363636364	0.548715531239749	13	9	0.135416666666667	0.999999999999989
ZMYM4	20.6337274911598	49.1138793489401	52	0.99518164295892	20	0.984289254516302	13	9	0.135416666666667	0.999999999999989
KIAA0319L	22.8525235379062	59.9414527224009	1	1.58758996170601	28	0.872307278028931	13	9	0.135416666666667	0.999999999999989
NCDN	29.7383142317987	38.8796633864661	42	1.00079561359322	21.186943620178	0.983818904657184	13	9	0.135416666666667	0.999999999999989
PSMB2	23.8170697858266	84.8680283652157	29	1.5696136629143	22.9581993569132	0.877564640855165	13	9	0.135416666666667	0.999999999999989
C1orf216	6.75440830680987e-05	22.4337349794145	52	1.86749318339131	20	0.779212776560821	13	9	0.135416666666667	0.999999999999989
CLSPN	6.28990263871059	31.1083260266643	10	1.18728038816385	26.1538461538462	0.962192024964077	13	9	0.135416666666667	0.999999999999989
AGO4	24.4210858816961	12.7290475258295	52	2.00543629400306	20	0.727764357105902	13	9	0.135416666666667	0.999999999999989
AGO1	28.3081256180869	29.1206425953932	52	1.38634114141736	20	0.92490477585804	13	9	0.135416666666667	0.999999999999989
AGO3	35.366632051269	7.62953755336696	1	1.54198039701505	28	0.885444240188853	13	9	0.135416666666667	0.999999999999989
ADPRHL2	35.0173158869422	68.8544296076196	1	2.07246871730171	28	0.702036243272082	13	9	0.135416666666667	0.999999999999989
COL8A2	21.4821553340143	35.8607647352845	52	1.02658478697308	20	0.981531779057942	13	9	0.135416666666667	0.999999999999989
TRAPPC3	32.8648940637529	104.396658614194	15	3.7720613750131	25.2296819787986	0.188977884078552	13	9	0.135416666666667	0.999999999999989
MAP7D1	6.75440830680987e-05	167.002745426815	52	0.609930307485374	20	0.999137181256949	13	9	0.135416666666667	0.999999999999989
THRAP3	13.1299613535693	201.275371832002	52	0.84213748728745	20	0.993727200730488	13	9	0.135416666666667	0.999999999999989
EVA1B	18.0524232343269	160.395156173199	11	1.54314913679117	25.9636363636364	0.885116027042155	13	9	0.135416666666667	0.999999999999989
STK40	31.8800665426766	14.3411934675132	25	1.09434898772081	23.5643564356436	0.974483560421912	13	9	0.135416666666667	0.999999999999989
LSM10	15.816456244749	26.7530069502409	52	0.170649046101013	20	0.999999942433135	13	9	0.135416666666667	0.999999999999989
OSCP1	22.5084068072422	6.88571549630982	33	1.12725954255003	22.3824451410658	0.970488970345129	13	9	0.135416666666667	0.999999999999989
MRPS15	23.5092854563869	51.001677933653	5	3.1305564600999	27.148288973384	0.33108018051653	13	9	0.135416666666667	0.999999999999989
LINC01137	20.0209733679672	6.49587556983629	52	1.29107627933515	20	0.944642229073069	13	9	0.135416666666667	0.999999999999989
ZC3H12A	33.9429612213212	16.1296921454117	1	0.924515559005547	28	0.989416062324898	13	9	0.135416666666667	0.999999999999989
MEAF6	21.0719746536858	57.8114026152135	1	0.607126430372462	28	0.999162784554929	13	9	0.135416666666667	0.999999999999989
SNIP1	20.0745769843135	13.2886200494517	26	2.10588518385969	23.4098360655738	0.689102358532297	13	9	0.135416666666667	0.999999999999989
DNALI1	47.9999499154312	7.79499926370234	52	1.33244578014661	20	0.936496644348275	13	9	0.135416666666667	0.999999999999989
GNL2	3.77208570078569	66.2594022709386	52	0.329187577402257	20	0.999989253086687	13	9	0.135416666666667	0.999999999999989
RSPO1	32.0036453573148	9.48363752787936	47	0.768193060467622	20.5763688760807	0.996339221684664	13	9	0.135416666666667	0.999999999999989
C1orf109	22.6315839495235	9.16430725727563	1	1.3240575452969	28	0.938201322039672	13	9	0.135416666666667	0.999999999999989
CDCA8	14.403673103606	27.4570591182163	17	1.73148197575841	24.8780487804878	0.826821237067184	13	9	0.135416666666667	0.999999999999989
YRDC	15.7483789256422	8.63801292965728	42	1.21664453553283	21.186943620178	0.957643643276603	13	9	0.135416666666667	0.999999999999989
C1orf122	6.68778932604499e-05	192.165998643176	52	0.87747486300804	20	0.992077861718975	13	9	0.135416666666667	0.999999999999989
MTF1	19.572331455389	35.80423723481	52	2.26041907914101	20	0.6289489573169	13	9	0.135416666666667	0.999999999999989
INPP5B	27.0783656517457	18.5517647689071	1	1.16150452976958	28	0.965917932027343	13	9	0.135416666666667	0.999999999999989
SF3A3	5.36759132446767e-05	55.2850459976305	52	0.999290028139243	20	0.98394599746968	13	9	0.135416666666667	0.999999999999989
FHL3	35.2006348786322	50.5975112165537	1	3.38766355824334	28	0.266071496392648	13	9	0.135416666666667	0.999999999999989
UTP11L	28.2881659426593	48.7570009313164	20	1.56752703164425	24.3686006825939	0.87816826119925	13	9	0.135416666666667	0.999999999999989
RRAGC	32.1843157261688	260.768954587165	30	1.93084883802631	22.8115015974441	0.755892825295027	13	9	0.135416666666667	0.999999999999989
RHBDL2	9.62380323483466	3.90570351007802	1	1.84532953149145	28	0.787218937156222	13	9	0.135416666666667	0.999999999999989
AKIRIN1	29.8191747090913	99.5879550791705	27	1.6330713000711	23.257328990228	0.858561898787693	13	9	0.135416666666667	0.999999999999989
NDUFS5	28.4751132436754	297.748243745807	17	4.02488130067686	24.8780487804878	0.149765887439159	13	9	0.135416666666667	0.999999999999989
MACF1	32.0847784071465	322.116081044312	26	2.13886257143892	23.4098360655738	0.676292057786067	13	9	0.135416666666667	0.999999999999989
KIAA0754	32.5422283275182	21.0911995021066	43	0.387811364142808	21.0619469026549	0.999963344557014	13	9	0.135416666666667	0.999999999999989
PABPC4	20.0995272878298	302.833217580064	10	4.05680471033027	26.1538461538462	0.145382447877827	13	9	0.135416666666667	0.999999999999989
PPIE	19.6987892638321	40.1414870650126	28	0.872710276602576	23.1067961165049	0.992316986993012	13	9	0.135416666666667	0.999999999999989
TRIT1	38.6772171727856	9.00240347984325	47	1.26674024854169	20.5763688760807	0.949126857425654	13	9	0.135416666666667	0.999999999999989
CAP1	6.75440830680987e-05	582.595039905746	4	1.83914219192463	27.3563218390805	0.789438458733612	13	9	0.135416666666667	0.999999999999989
PPT1	4.09341776402998	79.6126620323533	1	1.58576033430652	28	0.872847018152649	13	9	0.135416666666667	0.999999999999989
RLF	32.5192449531522	35.9647862140164	16	1.61532488920034	25.0526315789474	0.863999247034596	13	9	0.135416666666667	0.999999999999989
ZMPSTE24	20.870821056294	67.740247947362	9	2.03215792364301	26.3468634686347	0.717549579017852	13	9	0.135416666666667	0.999999999999989
SMAP2	36.7266824233736	19.8554337939697	1	1.44729208479899	28	0.910484450037494	13	9	0.135416666666667	0.999999999999989
EXO5	7.25625827861808e-05	9.60614025710546	52	1.12068674191145	20	0.971317602383013	13	9	0.135416666666667	0.999999999999989
NFYC	10.7944620529508	17.896381933283	37	1.95048334624837	21.8348623853211	0.748550872286452	13	9	0.135416666666667	0.999999999999989
CTPS1	6.75440830680987e-05	36.9501128480777	2	0.956600327818829	27.7821011673152	0.987265631897879	13	9	0.135416666666667	0.999999999999989
SCMH1	35.345196275001	43.2727774583374	10	0.635170952218927	26.1538461538462	0.998877541370423	13	9	0.135416666666667	0.999999999999989
HIVEP3	41.6079115648777	15.4191270291606	14	0.484688785395482	25.4092526690391	0.999817982844584	13	9	0.135416666666667	0.999999999999989
FOXJ3	16.2037495247066	24.203545332855	50	1.86852234552764	20.2266288951841	0.77883896462801	13	9	0.135416666666667	0.999999999999989
PPCS	33.1238805426315	86.1398336504426	29	0.623073804421107	22.9581993569132	0.99900873640666	13	9	0.135416666666667	0.999999999999989
PPIH	23.40564926669	48.673311600934	1	1.20529673189595	28	0.959439992825915	13	9	0.135416666666667	0.999999999999989
YBX1	27.3192886957452	294.719097655114	44	0.923765568385102	20.9384164222874	0.989462967757878	13	9	0.135416666666667	0.999999999999989
LEPRE1	9.80792862780108	105.309358648286	11	0.580433519506867	25.9636363636364	0.999377511289383	13	9	0.135416666666667	0.999999999999989
C1orf50	34.8114308102623	10.7900872290001	1	2.04517032287108	28	0.712554293296929	13	9	0.135416666666667	0.999999999999989
CCDC23	22.3082993434478	29.3113791950855	52	2.65236134723583	20	0.48202428526043	13	9	0.135416666666667	0.999999999999989
ERMAP	24.4800314243333	14.3022633991744	39	0.370434625056367	21.570996978852	0.999973891798322	13	9	0.135416666666667	0.999999999999989
ZNF691	14.0311178783809	5.19753047510868	1	1.4583756116786	28	0.907716141081029	13	9	0.135416666666667	0.999999999999989
SLC2A1	6.75440830680987e-05	34.2245956416366	1	1.2030308551078	28	0.959792839369718	13	9	0.135416666666667	0.999999999999989
EBNA1BP2	19.3833484746346	83.1004316006345	16	1.63455213954867	25.0526315789474	0.858104002512412	13	9	0.135416666666667	0.999999999999989
CDC20	15.5031956922367	23.0629406563902	17	1.89015555694074	24.8780487804878	0.770941299208949	13	9	0.135416666666667	0.999999999999989
ELOVL1	31.8563452908032	40.8923166225561	2	0.962072608037711	27.7821011673152	0.986870052427883	13	9	0.135416666666667	0.999999999999989
MED8	35.8635323709368	82.6789871915971	1	2.82057395072732	28	0.424651434699131	13	9	0.135416666666667	0.999999999999989
PTPRF	6.75440830680987e-05	79.3465718653552	52	0.686062794519286	20	0.998168351725183	13	9	0.135416666666667	0.999999999999989
KDM4A	15.5287231530406	51.1383870943042	52	0.27125864260815	20	0.99999758842485	13	9	0.135416666666667	0.999999999999989
ST3GAL3	27.9919875699018	9.50404254832167	52	1.83580202888218	20	0.790633732251329	13	9	0.135416666666667	0.999999999999989
IPO13	28.1913559728871	21.6414842269826	52	1.5521090138384	20	0.882584927662041	13	9	0.135416666666667	0.999999999999989
DPH2	15.9309040159413	9.6825252974347	52	0.66185146553826	20	0.998539660630478	13	9	0.135416666666667	0.999999999999989
ATP6V0B	32.059159149797	170.700078459663	1	3.44821910463807	28	0.252387192391971	13	9	0.135416666666667	0.999999999999989
B4GALT2	35.0404720078447	460.696082830669	2	2.84513288088044	27.7821011673152	0.4166448631221	13	9	0.135416666666667	0.999999999999989
SLC6A9	12.0893617345491	19.5200456519602	15	2.27328752634081	25.2296819787986	0.623946861226924	13	9	0.135416666666667	0.999999999999989
DMAP1	47.9999324559169	21.731000555502	1	0.983702311096698	28	0.985221084374796	13	9	0.135416666666667	0.999999999999989
ERI3	23.2700528246643	16.1469364194029	8	0.777133554402394	26.542750929368	0.996077559799718	13	9	0.135416666666667	0.999999999999989
RNF220	28.5205557704768	125.593571081684	21	1.38941164737593	24.2033898305085	0.924211309146242	13	9	0.135416666666667	0.999999999999989
TMEM53	39.3200568193756	11.6987202417667	1	0.242091361220145	28	0.999999017734943	13	9	0.135416666666667	0.999999999999989
KIF2C	13.0992873520956	17.1740692818835	36	0.678967078807338	21.9692307692308	0.998284037756127	13	9	0.135416666666667	0.999999999999989
RPS8	47.9999324559169	2973.05576714559	52	0.507410176955496	20	0.999749718149045	13	9	0.135416666666667	0.999999999999989
PLK3	12.0549246534726	11.8947001092125	1	1.62703732039413	28	0.860421074534292	13	9	0.135416666666667	0.999999999999989
EIF2B3	33.2373767107734	28.7370965420128	52	0.782730519591244	20	0.995906685186697	13	9	0.135416666666667	0.999999999999989
HECTD3	15.766976300555	21.6431167814775	33	2.09116684201135	22.3824451410658	0.694806003312459	13	9	0.135416666666667	0.999999999999989
UROD	31.7196095819	103.013585200503	26	1.87172557622564	23.4098360655738	0.777674357592451	13	9	0.135416666666667	0.999999999999989
MUTYH	30.631837005139	4.18024435809887	52	1.04788779786439	20	0.979481620961896	13	9	0.135416666666667	0.999999999999989
TOE1	47.7108992633929	6.71345758278346	1	1.95870344586068	28	0.745462873393759	13	9	0.135416666666667	0.999999999999989
MMACHC	20.0392491551258	4.01429117756679	52	1.4225920943808	20	0.916493299547379	13	9	0.135416666666667	0.999999999999989
PRDX1	34.0314622854221	543.676469711647	3	3.04375314576654	27.5675675675676	0.355614286886059	13	9	0.135416666666667	0.999999999999989
AKR1A1	10.7823001498414	79.0399533743882	1	1.90263564485831	28	0.766351762106221	13	9	0.135416666666667	0.999999999999989
NASP	28.4595260438124	70.551695601362	23	3.29148750748713	23.8795986622074	0.289063315406071	13	9	0.135416666666667	0.999999999999989
GPBP1L1	19.7999855527216	85.1270851730391	43	0.777325502473849	21.0619469026549	0.996071790774366	13	9	0.135416666666667	0.999999999999989
TMEM69	20.615731246538	10.7664144865017	52	2.72016448848126	20	0.458384205866234	13	9	0.135416666666667	0.999999999999989
IPP	31.2639963486343	22.3871164183859	52	1.92018254503476	20	0.7598600469437	13	9	0.135416666666667	0.999999999999989
MAST2	12.646780852882	31.0652316828223	37	0.951612862008766	21.8348623853211	0.987618718943842	13	9	0.135416666666667	0.999999999999989
PIK3R3	28.664268901391	12.3408950406733	40	2.68854483506053	21.4414414414414	0.469325803780105	13	9	0.135416666666667	0.999999999999989
POMGNT1	24.9378615574173	26.7396972554616	1	1.76593793271433	28	0.815129859691883	13	9	0.135416666666667	0.999999999999989
LRRC41	20.8100668462229	12.5712601351017	37	1.46162621845046	21.8348623853211	0.906895868752543	13	9	0.135416666666667	0.999999999999989
UQCRH	6.75440830680987e-05	306.514040651563	52	0.617628436249993	20	0.999063672057286	13	9	0.135416666666667	0.999999999999989
NSUN4	8.43563073983986	18.59326156883	1	1.84664336404416	28	0.786746748153525	13	9	0.135416666666667	0.999999999999989
MKNK1	32.4866366010928	17.7086831523236	19	2.11689378070519	24.5360824742268	0.684830245493203	13	9	0.135416666666667	0.999999999999989
MOB3C	24.5727577315362	16.1527291671905	51	2.990595512425	20.112676056338	0.371286394350487	13	9	0.135416666666667	0.999999999999989
ATPAF1	35.7566125588776	29.780654854893	15	0.945536384850215	25.2296819787986	0.988039410460752	13	9	0.135416666666667	0.999999999999989
EFCAB14	21.7946999916018	46.1622198484041	49	2.19517165632031	20.3418803418803	0.654360697605555	13	9	0.135416666666667	0.999999999999989
STIL	12.4418272186949	13.0329216488217	1	0.771768217096246	28	0.996236231450334	13	9	0.135416666666667	0.999999999999989
CMPK1	19.9509006728452	64.0262799977754	46	1.87700602550828	20.695652173913	0.775750833833113	13	9	0.135416666666667	0.999999999999989
SPATA6	28.9624345138929	8.26878556990659	16	1.15373668529334	25.0526315789474	0.966992439635553	13	9	0.135416666666667	0.999999999999989
FAF1	10.2767917399035	19.1715003293982	1	2.05706439510189	28	0.707977550437397	13	9	0.135416666666667	0.999999999999989
CDKN2C	16.7724998426286	16.7216924509281	1	1.72690038344567	28	0.828354695961974	13	9	0.135416666666667	0.999999999999989
RNF11	19.1865514636613	62.7382971076719	21	2.58207813890047	24.2033898305085	0.507202128157176	13	9	0.135416666666667	0.999999999999989
EPS15	20.0392170622897	48.028457113364	15	1.91592208003329	25.2296819787986	0.761440306452991	13	9	0.135416666666667	0.999999999999989
OSBPL9	24.0456374478546	44.0594510060018	52	0.879716785519896	20	0.991963476754612	13	9	0.135416666666667	0.999999999999989
NRD1	32.8318343532019	105.03677128388	50	1.77354237880824	20.2266288951841	0.812513091365275	13	9	0.135416666666667	0.999999999999989
RAB3B	1.91983625389139	142.584231704959	9	1.24961785685569	26.3468634686347	0.952145853363859	13	9	0.135416666666667	0.999999999999989
TXNDC12	19.2013808403301	56.199344361017	51	1.15029469942636	20.112676056338	0.967461459205334	13	9	0.135416666666667	0.999999999999989
BTF3L4	19.9116941136717	55.9771913756502	52	0.419020765414944	20	0.999935468741283	13	9	0.135416666666667	0.999999999999989
ZFYVE9	47.9999324559169	24.404528248131	52	0.715085844944301	20	0.997630592987318	13	9	0.135416666666667	0.999999999999989
CC2D1B	20.115848904796	22.8219802333057	45	1.33933045818004	20.8163265306122	0.935077415470686	13	9	0.135416666666667	0.999999999999989
PRPF38A	6.15533455054986	30.0160725131589	52	0.948892998535995	20	0.987808305036128	13	9	0.135416666666667	0.999999999999989
ZCCHC11	47.9999324559169	19.1497245208911	52	1.14938558419989	20	0.967584612978378	13	9	0.135416666666667	0.999999999999989
GPX7	18.5078537309618	61.1343419754088	52	0.505988956386103	20	0.999754523398122	13	9	0.135416666666667	0.999999999999989
COA7	47.9999324559169	6.8204331253318	30	0.406157954082964	22.8115015974441	0.999948557831164	13	9	0.135416666666667	0.999999999999989
ZYG11B	47.7022219033014	46.6927408234355	1	2.44714043870227	28	0.557204896802201	13	9	0.135416666666667	0.999999999999989
ECHDC2	32.8356024781388	9.43647438396383	52	2.18382380357538	20	0.658783283056737	13	9	0.135416666666667	0.999999999999989
SCP2	19.9433672967058	45.3469223088027	35	2.38967997687966	22.1052631578947	0.579040606627926	13	9	0.135416666666667	0.999999999999989
PODN	20.3518098088307	135.017140978515	20	1.6302927397794	24.3686006825939	0.859419344930058	13	9	0.135416666666667	0.999999999999989
CPT2	27.2325712945018	15.8250051606446	1	1.41342504385884	28	0.918666467098751	13	9	0.135416666666667	0.999999999999989
C1orf123	39.6050178836533	34.5544693828748	52	0.261545174253886	20	0.999998189033769	13	9	0.135416666666667	0.999999999999989
MAGOH	39.0766369785835	63.1594179513497	52	1.37389121231433	20	0.927680242013933	13	9	0.135416666666667	0.999999999999989
LRP8	1.28872868983849	4.85154310606459	52	0.963851036042255	20	0.986739638432881	13	9	0.135416666666667	0.999999999999989
GLIS1	29.6102496484202	1.12545266748456	27	2.80488975758077	23.257328990228	0.429815855684388	13	9	0.135416666666667	0.999999999999989
NDC1	33.6919084236209	11.288359789894	25	1.63663987013429	23.5643564356436	0.8574573657485	13	9	0.135416666666667	0.999999999999989
YIPF1	10.3219502055503	28.6883464974214	52	1.03504764565826	20	0.980735047775917	13	9	0.135416666666667	0.999999999999989
HSPB11	20.2344851341432	17.2017713327437	47	2.83493518110716	20.5763688760807	0.419957526747752	13	9	0.135416666666667	0.999999999999989
LRRC42	6.75440830680987e-05	130.181912785902	52	1.52752655433796	20	0.889465760376478	13	9	0.135416666666667	0.999999999999989
TMEM59	20.1262058783756	286.406124416684	26	2.18405425479345	23.4098360655738	0.658693474964954	13	9	0.135416666666667	0.999999999999989
TCEANC2	33.3504553217178	7.51813804379718	52	0.370774139605869	20	0.999973713359652	13	9	0.135416666666667	0.999999999999989
CYB5RL	32.302734538344	8.14310927639976	52	1.05379359419801	20	0.97888683559573	13	9	0.135416666666667	0.999999999999989
MRPL37	39.578975391236	104.879136135399	1	1.69998089852749	28	0.837259518801538	13	9	0.135416666666667	0.999999999999989
SSBP3	20.0239733104488	17.4221839985615	39	2.73353641012138	21.570996978852	0.453801815331985	13	9	0.135416666666667	0.999999999999989
PARS2	36.2953644915134	4.46617806717882	22	2.66750445006663	24.040404040404	0.476687242779113	13	9	0.135416666666667	0.999999999999989
DHCR24	36.0420983161765	358.719071193667	1	1.04940381392467	28	0.979330045255591	13	9	0.135416666666667	0.999999999999989
PCSK9	47.9999519645056	2.33347479499683	10	1.36706807840777	26.1538461538462	0.929176526115639	13	9	0.135416666666667	0.999999999999989
USP24	19.2174104347376	23.008621243834	20	0.787580003976333	24.3686006825939	0.995754126467486	13	9	0.135416666666667	0.999999999999989
PPAP2B	45.7059310242703	1993.8080487336	52	0.904878317299391	20	0.99059545459175	13	9	0.135416666666667	0.999999999999989
PRKAA2	39.7093932567696	3.39958350409196	52	0.871445758079661	20	0.992379550997373	13	9	0.135416666666667	0.999999999999989
DAB1	47.4890093174317	20.2613696575514	52	1.24342362754613	20	0.953210328665293	13	9	0.135416666666667	0.999999999999989
OMA1	15.9783213198272	7.95391810405876	31	3.31417336504855	22.6666666666667	0.283499072948614	13	9	0.135416666666667	0.999999999999989
MYSM1	25.7163762473852	15.2014724564583	25	2.38243181558093	23.5643564356436	0.581813523310986	13	9	0.135416666666667	0.999999999999989
JUN	10.278484166198	76.985192705423	1	2.59275142258287	28	0.503336959105364	13	9	0.135416666666667	0.999999999999989
FGGY	16.4720618947211	11.2483688776853	17	1.65450536975666	24.8780487804878	0.851872721028384	13	9	0.135416666666667	0.999999999999989
NFIA	47.9999324559169	175.015799341631	2	0.416922377103952	27.7821011673152	0.99993777525097	13	9	0.135416666666667	0.999999999999989
TM2D1	40.1656837512793	113.375159865266	13	1.70843080406492	25.5913978494624	0.83448399508221	13	9	0.135416666666667	0.999999999999989
INADL	26.9403222931337	6.14251626147111	18	2.16865118703626	24.7058823529412	0.664695181234288	13	9	0.135416666666667	0.999999999999989
KANK4	28.4513571185576	0.249205468422706	6	1.80999330761307	26.9433962264151	0.799798144006127	13	9	0.135416666666667	0.999999999999989
USP1	7.92892234864392e-05	52.4275380798297	52	0.366570612034839	20	0.9999758520435	13	9	0.135416666666667	0.999999999999989
DOCK7	15.7451433427716	20.9900715822139	36	0.877269836522878	21.9692307692308	0.992088262485144	13	9	0.135416666666667	0.999999999999989
ATG4C	39.7644976712767	11.8901536544036	50	0.912634178908697	20.2266288951841	0.990141654999298	13	9	0.135416666666667	0.999999999999989
ALG6	47.9999324559169	11.8755162474445	1	1.19203639722599	28	0.961477407294098	13	9	0.135416666666667	0.999999999999989
ITGB3BP	12.4955852072129	13.3148319788753	16	1.88163571878247	25.0526315789474	0.774060631641054	13	9	0.135416666666667	0.999999999999989
PGM1	18.978494318218	135.290383266005	25	0.129163386441962	23.5643564356436	0.999999994369536	13	9	0.135416666666667	0.999999999999989
ROR1	15.9707187955999	154.640728168947	47	1.92544575768709	20.5763688760807	0.757904380445307	13	9	0.135416666666667	0.999999999999989
CACHD1	15.739836872521	8.21420630914251	52	1.46721676729115	20	0.905476287663939	13	9	0.135416666666667	0.999999999999989
JAK1	19.9411689781662	193.419518944509	52	0.986966665371106	20	0.984960160507319	13	9	0.135416666666667	0.999999999999989
AK4	16.1574309848775	29.2290684973476	52	1.11029579773491	20	0.972596028330121	13	9	0.135416666666667	0.999999999999989
DNAJC6	26.4901513528052	3.72037518892783	29	0.896209958360047	22.9581993569132	0.99108449569006	13	9	0.135416666666667	0.999999999999989
LEPROT	23.142721140143	278.472385723735	10	1.62506208609812	26.1538461538462	0.861027359431118	13	9	0.135416666666667	0.999999999999989
LEPR	31.6572576009008	17.3105761780535	52	0.891134075542068	20	0.991362119684879	13	9	0.135416666666667	0.999999999999989
PDE4B	25.0361914822103	5.50659664072955	5	2.42569953429201	27.148288973384	0.565320473700865	13	9	0.135416666666667	0.999999999999989
SGIP1	23.5157516907484	7.52124888582759	52	1.26328777913224	20	0.949744646691874	13	9	0.135416666666667	0.999999999999989
MIER1	32.2306220392001	95.262767482275	52	1.58613085633329	20	0.872737798527286	13	9	0.135416666666667	0.999999999999989
SLC35D1	27.953152161699	24.3791747017776	30	1.63755183681117	22.8115015974441	0.857174504513529	13	9	0.135416666666667	0.999999999999989
SERBP1	32.4685276594485	728.273166383817	34	1.96785970585539	22.2429906542056	0.742013821520826	13	9	0.135416666666667	0.999999999999989
GADD45A	20.5245831425143	33.3361486451996	21	2.85928651760166	24.2033898305085	0.412075424582381	13	9	0.135416666666667	0.999999999999989
GNG12	6.75440830680987e-05	211.84172287494	1	0.663270038556405	28	0.998519685581883	13	9	0.135416666666667	0.999999999999989
DIRAS3	47.9999324559169	26.3778024945777	37	1.24013566982849	21.8348623853211	0.953769396333922	13	9	0.135416666666667	0.999999999999989
WLS	42.2766266212323	30.4469772729676	21	0.760939624577086	24.2033898305085	0.996541574847178	13	9	0.135416666666667	0.999999999999989
DEPDC1	14.6041900296584	7.74055259830094	1	1.47208007811525	28	0.904232314398636	13	9	0.135416666666667	0.999999999999989
LRRC40	39.6346168239572	8.6520480014901	52	2.23312290594146	20	0.639572755816512	13	9	0.135416666666667	0.999999999999989
SRSF11	32.1319407618562	518.11330601092	52	1.76257213178189	20	0.816283958210377	13	9	0.135416666666667	0.999999999999989
ANKRD13C	6.75058747365675e-05	26.2368623045156	23	1.10340750263763	23.8795986622074	0.973422356003928	13	9	0.135416666666667	0.999999999999989
HHLA3	47.9999324559169	14.7918195749966	10	1.43030291663076	26.1538461538462	0.914641395713963	13	9	0.135416666666667	0.999999999999989
CTH	47.9999324559169	2.90587308920306	52	1.18283121119076	20	0.962852856956622	13	9	0.135416666666667	0.999999999999989
PTGER3	32.1913234764606	2.19619885959664	52	1.86238282152228	20	0.781066317046254	13	9	0.135416666666667	0.999999999999989
ZRANB2	31.7911997070395	113.58112736771	52	0.926396012898815	20	0.989297795506173	13	9	0.135416666666667	0.999999999999989
NEGR1	20.6753993694006	35.7775962123741	1	2.50991922464412	28	0.533694386619527	13	9	0.135416666666667	0.999999999999989
FPGT	23.3498439385551	10.301483619772	1	0.548624757585088	28	0.999573239420428	13	9	0.135416666666667	0.999999999999989
CRYZ	23.3980005708775	25.8863284079632	13	0.870713619469667	25.5913978494624	0.992415603203345	13	9	0.135416666666667	0.999999999999989
TYW3	27.7511085245163	54.9946569929447	52	1.22442297776096	20	0.956384080266137	13	9	0.135416666666667	0.999999999999989
ACADM	14.3435382801274	32.4563728080001	52	0.443512393239873	20	0.999902866903531	13	9	0.135416666666667	0.999999999999989
RABGGTB	19.7273701863523	9.41369525313161	47	2.86141197764717	20.5763688760807	0.411392082088887	13	9	0.135416666666667	0.999999999999989
PIGK	22.2377002803901	24.5246453490505	41	1.79548964933687	21.3134328358209	0.804890568026046	13	9	0.135416666666667	0.999999999999989
AK5	6.75440830680987e-05	29.4209219920121	1	0.340599806686656	28	0.999986086649735	13	9	0.135416666666667	0.999999999999989
ZZZ3	16.851041014294	38.7399807652266	1	0.614314305469241	28	0.999095904678823	13	9	0.135416666666667	0.999999999999989
USP33	47.9999324559169	116.89324714875	1	1.78226887508125	28	0.809494609898803	13	9	0.135416666666667	0.999999999999989
FAM73A	32.6547701534126	19.8716395085273	26	1.00739597411763	23.4098360655738	0.983253452641697	13	9	0.135416666666667	0.999999999999989
NEXN	27.0657869926219	791.501253668877	1	1.46053127858755	28	0.907172593453688	13	9	0.135416666666667	0.999999999999989
FUBP1	6.75440830680987e-05	68.8373374980564	52	0.787794252745795	20	0.995747288774687	13	9	0.135416666666667	0.999999999999989
DNAJB4	31.8649964836868	26.8909173128369	1	2.28338600176144	28	0.620025116900805	13	9	0.135416666666667	0.999999999999989
PTGFR	33.5105797047248	109.956897452907	40	2.46278837407962	21.4414414414414	0.551308365190294	13	9	0.135416666666667	0.999999999999989
IFI44L	28.2347829119261	47.6265731165473	7	2.78598772823277	26.7415730337079	0.436092161489652	13	9	0.135416666666667	0.999999999999989
IFI44	27.8292423576534	5.24329935376705	52	1.62124721571219	20	0.862195049128696	13	9	0.135416666666667	0.999999999999989
ELTD1	10.9700861817273	8.27645050665023	1	0.654408129991959	28	0.998641030681447	13	9	0.135416666666667	0.999999999999989
LPHN2	6.75440830680987e-05	7.51643636600856	41	1.21872889404014	21.3134328358209	0.957308379609343	13	9	0.135416666666667	0.999999999999989
TTLL7	12.217246212445	7.87801185886049	43	1.05506449419459	21.0619469026549	0.978757321702152	13	9	0.135416666666667	0.999999999999989
PRKACB	24.8510824353891	23.2314211093609	1	2.95460208970355	28	0.382175344441845	13	9	0.135416666666667	0.999999999999989
RPF1	27.7834949050678	52.3789437997566	27	1.45689807502686	23.257328990228	0.908087736581128	13	9	0.135416666666667	0.999999999999989
GNG5	6.75440830680987e-05	75.8096981922098	52	0.883516153691344	20	0.991766875205504	13	9	0.135416666666667	0.999999999999989
CTBS	6.11051577019375e-05	15.0565365754381	1	0.686500827624513	28	0.998161015991326	13	9	0.135416666666667	0.999999999999989
SSX2IP	19.8935637213475	10.478715916402	39	1.33209868742438	21.570996978852	0.936567715390759	13	9	0.135416666666667	0.999999999999989
C1orf52	32.2809609324257	33.8983199352123	52	0.542170147389266	20	0.999606087741626	13	9	0.135416666666667	0.999999999999989
BCL10	19.2032833380575	16.2009392365285	1	0.9821475880761	28	0.985344229859295	13	9	0.135416666666667	0.999999999999989
DDAH1	8.55967659762263	257.686818819834	15	1.00764665837366	25.2296819787986	0.983231709313604	13	9	0.135416666666667	0.999999999999989
LOC101930232	11.2639284851091	6.79592563792178	52	0.314956923586861	20	0.999992328606367	13	9	0.135416666666667	0.999999999999989
CYR61	19.5914836327415	1879.20861366673	52	1.14795632110756	20	0.967777616182491	13	9	0.135416666666667	0.999999999999989
ZNHIT6	32.110523107683	54.8647163128909	2	0.651508000575068	27.7821011673152	0.998678994623095	13	9	0.135416666666667	0.999999999999989
ODF2L	9.79732439746518	23.3488579693181	14	0.236942853409541	25.4092526690391	0.999999172309123	13	9	0.135416666666667	0.999999999999989
SH3GLB1	24.030459578022	156.005378397668	2	1.60242522432779	27.7821011673152	0.867892581344999	13	9	0.135416666666667	0.999999999999989
SEP15	20.3839725546174	106.727804722541	43	2.58418434016304	21.0619469026549	0.50643825974449	13	9	0.135416666666667	0.999999999999989
HS2ST1	28.056042937383	24.492538217139	49	0.986359731859495	20.3418803418803	0.985008916323436	13	9	0.135416666666667	0.999999999999989
LMO4	47.9999324559169	201.51456039943	12	0.475097813526468	25.7761732851986	0.99984178658981	13	9	0.135416666666667	0.999999999999989
PKN2	47.9999356897739	47.8626227521296	52	1.86866310175711	20	0.778787825417175	13	9	0.135416666666667	0.999999999999989
GTF2B	23.1835383277127	19.0797393679466	52	1.53408249900356	20	0.887650316764008	13	9	0.135416666666667	0.999999999999989
CCBL2	19.6861938661063	25.1771706181445	10	2.63701171092654	26.1538461538462	0.487466655726287	13	9	0.135416666666667	0.999999999999989
RBMXL1	31.8623446835914	16.8045312627961	43	1.00589846160737	21.0619469026549	0.983382932285767	13	9	0.135416666666667	0.999999999999989
GBP3	18.7843214983387	35.7037122971597	52	0.532966718376842	20	0.999649359075516	13	9	0.135416666666667	0.999999999999989
GBP1	31.4727489953419	44.3112091872237	32	1.43090124568048	22.5236593059937	0.914496783690552	13	9	0.135416666666667	0.999999999999989
GBP2	47.9999536428926	54.3615879665843	52	0.615611476589812	20	0.9990833953732	13	9	0.135416666666667	0.999999999999989
LRRC8D	15.5458340044223	12.5024780937392	38	0.233735953883755	21.7021276595745	0.999999257618632	13	9	0.135416666666667	0.999999999999989
ZNF326	21.1542626996653	41.066840828223	7	3.34806176510774	26.7415730337079	0.275349827451886	13	9	0.135416666666667	0.999999999999989
ZNF644	8.05690498164566	29.0906045171641	52	0.536365762047741	20	0.99963385126813	13	9	0.135416666666667	0.999999999999989
TGFBR3	47.9999324559169	85.7144915724321	12	1.62116918232914	25.7761732851986	0.86221888932562	13	9	0.135416666666667	0.999999999999989
KIAA1107	29.8152654119419	7.79053926946607	50	0.98556464280167	20.2266288951841	0.985072618896224	13	9	0.135416666666667	0.999999999999989
GLMN	12.9049831123573	7.47245583543204	52	2.49036258809734	20	0.540975502756208	13	9	0.135416666666667	0.999999999999989
RPAP2	35.4369905371336	8.87622558757857	11	0.295078365424688	25.9636363636364	0.999995355623382	13	9	0.135416666666667	0.999999999999989
EVI5	32.0946876404843	46.3766432812562	34	0.910830526371433	22.2429906542056	0.990248572086755	13	9	0.135416666666667	0.999999999999989
RPL5	28.4560570187639	1218.15579082437	1	0.628948564180405	28	0.998946635106133	13	9	0.135416666666667	0.999999999999989
FAM69A	47.9999324559169	19.7964313121097	16	0.357945846819266	25.0526315789474	0.999979785748346	13	9	0.135416666666667	0.999999999999989
MTF2	24.2503047823345	18.6520825114002	1	2.31088569528185	28	0.609365206461025	13	9	0.135416666666667	0.999999999999989
TMED5	29.9580637547521	35.1677201961913	1	0.694083071877291	28	0.998030369818233	13	9	0.135416666666667	0.999999999999989
CCDC18	15.9881837702883	19.6575066366304	52	1.29084615343541	20	0.944685702558824	13	9	0.135416666666667	0.999999999999989
LOC100131564	15.4552010949496	6.65385740563012	5	3.24974483252525	27.148288973384	0.299531673015576	13	9	0.135416666666667	0.999999999999989
DR1	23.876980049585	51.2716968168166	1	1.62506796336298	28	0.861025557148521	13	9	0.135416666666667	0.999999999999989
FNBP1L	31.9984609554672	41.7354923738023	41	2.11984289794629	21.3134328358209	0.683684993163025	13	9	0.135416666666667	0.999999999999989
BCAR3	6.75440830680987e-05	29.6988645046008	34	0.679961457562805	22.2429906542056	0.998268179018396	13	9	0.135416666666667	0.999999999999989
DNTTIP2	32.1914291994837	55.1550851589263	52	1.06719140594446	20	0.977494224818746	13	9	0.135416666666667	0.999999999999989
GCLM	30.7054195756872	78.5706619747457	52	1.15521926844715	20	0.966789074555256	13	9	0.135416666666667	0.999999999999989
ARHGAP29	31.337707020437	88.0011200975212	52	2.23361081968141	20	0.63938273179796	13	9	0.135416666666667	0.999999999999989
ABCD3	23.9287005060548	27.4339319214008	1	1.99818015196823	28	0.730527077186532	13	9	0.135416666666667	0.999999999999989
F3	18.9612534781056	19.9981452919366	43	1.22790422497494	21.0619469026549	0.955812902324301	13	9	0.135416666666667	0.999999999999989
CNN3	20.0318029398444	285.702057285538	33	1.95258553943038	22.3824451410658	0.747761928242081	13	9	0.135416666666667	0.999999999999989
ALG14	19.7967675274188	11.844841748679	14	1.93230450340013	25.4092526690391	0.755350216508141	13	9	0.135416666666667	0.999999999999989
RWDD3	19.971668962771	12.1569358997193	23	2.56885185689644	23.8795986622074	0.512011613756362	13	9	0.135416666666667	0.999999999999989
PTBP2	32.0286500823591	9.09496870131801	13	2.14355378526782	25.5913978494624	0.674466986814725	13	9	0.135416666666667	0.999999999999989
DPYD	6.75440830680987e-05	33.7394235127966	1	0.931696185976326	28	0.988959340344974	13	9	0.135416666666667	0.999999999999989
SNX7	19.4100111097337	105.144663044008	52	0.598382307213092	20	0.99923876963094	13	9	0.135416666666667	0.999999999999989
AGL	23.997969404412	29.968393451892	1	1.53100719235749	28	0.888503708628944	13	9	0.135416666666667	0.999999999999989
SLC35A3	32.0866837580976	24.4947387495353	9	0.682201315586891	26.3468634686347	0.998232037741857	13	9	0.135416666666667	0.999999999999989
HIAT1	17.4865654489218	47.0815050688696	52	1.26825186677009	20	0.948854925816452	13	9	0.135416666666667	0.999999999999989
SASS6	19.9894594519189	23.9378196572108	52	0.763372272660227	20	0.996474684681453	13	9	0.135416666666667	0.999999999999989
TRMT13	23.8635980362091	26.3174599217485	1	0.684937385541914	28	0.99818709439036	13	9	0.135416666666667	0.999999999999989
DBT	32.1847728248653	41.4332711182396	22	0.524609378137658	24.040404040404	0.999685235009843	13	9	0.135416666666667	0.999999999999989
RTCA	21.9059838086381	40.3243634942067	1	0.88022622189004	28	0.99193731712664	13	9	0.135416666666667	0.999999999999989
VCAM1	18.2428283228888	20.2759358584681	9	2.67543435744866	26.3468634686347	0.473905344334652	13	9	0.135416666666667	0.999999999999989
EXTL2	44.5007643589015	29.9890306758038	1	1.34092437036044	28	0.934746260456268	13	9	0.135416666666667	0.999999999999989
SLC30A7	19.69493050468	26.8049165541243	37	2.83868710221892	21.8348623853211	0.418736759235947	13	9	0.135416666666667	0.999999999999989
DPH5	25.7217938234426	49.6802244989369	10	0.996295373255342	26.1538461538462	0.984196713893383	13	9	0.135416666666667	0.999999999999989
LOC102606465	32.115208039252	3.06728962214101	52	1.00478122863857	20	0.983479076657415	13	9	0.135416666666667	0.999999999999989
S1PR1	25.4750325569048	9.83709900795813	1	3.91529689419017	28	0.165751569461729	13	9	0.135416666666667	0.999999999999989
COL11A1	32.4072215809063	49.3088670386452	52	0.909858113831975	20	0.990305865388941	13	9	0.135416666666667	0.999999999999989
RNPC3	36.4187848218333	9.24487323045726	41	0.885229877053771	21.3134328358209	0.991677055829772	13	9	0.135416666666667	0.999999999999989
PRMT6	16.3382855560424	7.70952973947109	36	1.54988979537465	21.9692307692308	0.88321429348065	13	9	0.135416666666667	0.999999999999989
NTNG1	14.1225311343749	1.90631500458867	1	1.40855369546566	28	0.919808639843434	13	9	0.135416666666667	0.999999999999989
SLC25A24	16.579554760737	51.5299925196431	52	2.03968880369775	20	0.714660136731899	13	9	0.135416666666667	0.999999999999989
HENMT1	28.8997019062288	6.64604413018201	17	0.956398666639599	24.8780487804878	0.987280045722997	13	9	0.135416666666667	0.999999999999989
PRPF38B	31.9166135932847	136.696797531965	52	1.27497483203508	20	0.947634869401046	13	9	0.135416666666667	0.999999999999989
STXBP3	6.75440830680987e-05	9.57707226113477	37	0.894242247528372	21.8348623853211	0.99119287874565	13	9	0.135416666666667	0.999999999999989
CLCC1	15.9247365429139	31.591485947902	50	2.17102577695826	20.2266288951841	0.663770093351408	13	9	0.135416666666667	0.999999999999989
WDR47	32.1801691382521	10.4207843069924	52	0.681657337050906	20	0.9982408687311	13	9	0.135416666666667	0.999999999999989
TAF13	6.75440830680987e-05	17.6735790914518	1	0.660895220457631	28	0.998553005825697	13	9	0.135416666666667	0.999999999999989
TMEM167B	8.15957677841061	64.226863334752	52	1.29594383379911	20	0.943717922526181	13	9	0.135416666666667	0.999999999999989
SCARNA2	36.27470616069	5.18755892902852	42	1.31234891298617	21.186943620178	0.940535702835135	13	9	0.135416666666667	0.999999999999989
SARS	31.9158139526391	373.65060441841	48	0.937484199493783	20.458452722063	0.988581029603177	13	9	0.135416666666667	0.999999999999989
PSRC1	19.5075370580692	8.11181293490788	52	0.919999638609095	20	0.989696233341769	13	9	0.135416666666667	0.999999999999989
SORT1	24.755504249923	59.7648028429685	1	0.288608292002631	28	0.999996088883004	13	9	0.135416666666667	0.999999999999989
PSMA5	24.0862789493516	38.4020832414896	20	1.70237572037988	24.3686006825939	0.836474753805621	13	9	0.135416666666667	0.999999999999989
SYPL2	32.5898283756357	94.8059764390956	52	0.1696331407108	20	0.999999945202182	13	9	0.135416666666667	0.999999999999989
CYB561D1	37.6394586348609	36.9645579788506	32	1.21058415711831	22.5236593059937	0.958609069735617	13	9	0.135416666666667	0.999999999999989
GNAI3	15.9976320965431	96.5301584146689	32	2.69070934695158	22.5236593059937	0.468572120323867	13	9	0.135416666666667	0.999999999999989
AMPD2	4.73318969061045	40.3144692689731	1	0.498642862224712	28	0.999778176796839	13	9	0.135416666666667	0.999999999999989
GSTM4	33.2468168527611	29.2136134125912	22	2.13939303640747	24.040404040404	0.676085713908131	13	9	0.135416666666667	0.999999999999989
GSTM5	47.9999324559169	13.8549212065117	52	1.25950381736218	20	0.950416497864659	13	9	0.135416666666667	0.999999999999989
GSTM3	32.6379225331704	123.355383886401	52	0.706843399887862	20	0.997794330402033	13	9	0.135416666666667	0.999999999999989
CSF1	20.5321683404807	53.1378341076556	24	2.88569611399299	23.7209302325581	0.403637874586226	13	9	0.135416666666667	0.999999999999989
AHCYL1	33.0267398537128	442.117014546285	30	2.46319716154234	22.8115015974441	0.551154633834984	13	9	0.135416666666667	0.999999999999989
STRIP1	6.75440830680987e-05	99.380067881588	3	2.07727477838525	27.5675675675676	0.700179652279747	13	9	0.135416666666667	0.999999999999989
KCNC4	26.5264882269492	10.3152680808867	16	0.975077355604489	25.0526315789474	0.985895148165201	13	9	0.135416666666667	0.999999999999989
RBM15	6.75440830680987e-05	12.9985492254262	52	0.969287776724725	20	0.986335266985776	13	9	0.135416666666667	0.999999999999989
LAMTOR5	23.413038440685	90.6906428072842	32	1.8986798911109	22.5236593059937	0.767809039224583	13	9	0.135416666666667	0.999999999999989
LRIF1	36.861010422567	18.7870063366109	52	0.950691522787022	20	0.987683173776874	13	9	0.135416666666667	0.999999999999989
DRAM2	24.2831199385969	30.3955743762399	5	1.37366841140029	27.148288973384	0.927729379110952	13	9	0.135416666666667	0.999999999999989
CEPT1	15.704949869831	18.9542460491037	1	2.03214776972042	28	0.717553471884933	13	9	0.135416666666667	0.999999999999989
PIFO	24.0846811590711	2.16455140129945	2	1.37520477364188	27.7821011673152	0.927390164928366	13	9	0.135416666666667	0.999999999999989
WDR77	18.9795387154217	27.5155330710496	52	1.03406922343624	20	0.980828347091118	13	9	0.135416666666667	0.999999999999989
ATP5F1	34.9975793492304	76.9330324155003	1	2.28160005128307	28	0.620718437636099	13	9	0.135416666666667	0.999999999999989
RAP1A	15.7893276212435	38.983435523174	6	0.693612771952737	26.9433962264151	0.998038677429775	13	9	0.135416666666667	0.999999999999989
FAM212B	16.3116295349602	9.9842589947646	52	0.880523292422414	20	0.991922033770106	13	9	0.135416666666667	0.999999999999989
DDX20	15.3123760182706	26.2718721717054	51	0.75135954127245	20.112676056338	0.996795634094413	13	9	0.135416666666667	0.999999999999989
LOC643355	32.6706934487323	11.1880272652904	49	1.49454967213185	20.3418803418803	0.898376506089415	13	9	0.135416666666667	0.999999999999989
CTTNBP2NL	31.6255830947312	122.460374277246	52	1.13764896381662	20	0.969147380379548	13	9	0.135416666666667	0.999999999999989
ST7L	27.9780782492878	13.2950171707221	25	1.16874133139155	23.5643564356436	0.964896814115382	13	9	0.135416666666667	0.999999999999989
CAPZA1	19.8398419036464	136.284945874276	44	2.72350804022725	20.9384164222874	0.457235887407339	13	9	0.135416666666667	0.999999999999989
MOV10	31.6740321701364	17.8073942155865	52	0.772431583317144	20	0.996216882138808	13	9	0.135416666666667	0.999999999999989
RHOC	6.75440830680987e-05	262.024247919205	52	0.798476049234749	20	0.995395706542082	13	9	0.135416666666667	0.999999999999989
SLC16A1	6.75440830680987e-05	149.47911144547	17	0.192812647693875	24.8780487804878	0.999999843161097	13	9	0.135416666666667	0.999999999999989
LRIG2	25.2605570513653	4.87440302908659	52	3.24178454189217	20	0.301561982833699	13	9	0.135416666666667	0.999999999999989
MAGI3	42.3931411662649	10.172445745261	52	0.893777919790993	20	0.991218313711157	13	9	0.135416666666667	0.999999999999989
PHTF1	15.3713922561967	13.7214774092036	11	1.12018491834517	25.9636363636364	0.971380229749726	13	9	0.135416666666667	0.999999999999989
RSBN1	10.3581823969607	34.3664785779571	52	1.83224361987599	20	0.791904831220652	13	9	0.135416666666667	0.999999999999989
AP4B1	15.8596166286871	15.5663405444742	21	2.21443099452894	24.2033898305085	0.646854850374259	13	9	0.135416666666667	0.999999999999989
DCLRE1B	43.5631685452109	7.06203836595715	40	1.19262924113399	21.4414414414414	0.961387733316297	13	9	0.135416666666667	0.999999999999989
HIPK1	18.7611763589638	45.5520517199708	52	0.332425092394791	20	0.999988424012719	13	9	0.135416666666667	0.999999999999989
OLFML3	32.8431887861339	815.391921965023	13	3.9798983507708	25.5913978494624	0.156148894139279	13	9	0.135416666666667	0.999999999999989
TRIM33	26.5474968037813	29.3810806110356	1	2.79489744377004	28	0.433126657363105	13	9	0.135416666666667	0.999999999999989
BCAS2	16.7324287536104	21.9637161015034	20	0.813946767676661	24.3686006825939	0.994848254167623	13	9	0.135416666666667	0.999999999999989
NRAS	19.564525839063	60.6301755647463	47	0.897313970624033	20.5763688760807	0.991023262464873	13	9	0.135416666666667	0.999999999999989
CSDE1	31.9721446138919	1849.99318768245	20	0.32620539138094	24.3686006825939	0.999989971789654	13	9	0.135416666666667	0.999999999999989
SIKE1	22.8817840709447	27.0592518246121	4	1.70489630651501	27.3563218390805	0.835647186070779	13	9	0.135416666666667	0.999999999999989
TSPAN2	28.1217781564624	4.72243713770651	1	1.76563129041436	28	0.815235109221986	13	9	0.135416666666667	0.999999999999989
NGF	15.8696353205395	4.4320392524607	37	1.40920971835898	21.8348623853211	0.919655336418943	13	9	0.135416666666667	0.999999999999989
VANGL1	23.7046505717141	21.3306724426236	50	0.767432353369591	20.2266288951841	0.996360856201143	13	9	0.135416666666667	0.999999999999989
SLC22A15	11.662573110026	12.8552090095192	52	1.13517867920577	20	0.969469912799039	13	9	0.135416666666667	0.999999999999989
ATP1A1	6.75440830680987e-05	248.311243592998	52	0.949135634880664	20	0.987791476877665	13	9	0.135416666666667	0.999999999999989
CD58	13.8225762687232	4.60086374189875	39	4.09155017054276	21.570996978852	0.140746194359593	13	9	0.135416666666667	0.999999999999989
PTGFRN	31.9847027011008	39.6599302568405	16	2.68669208068087	25.0526315789474	0.469971473221136	13	9	0.135416666666667	0.999999999999989
TTF2	39.1296523820124	7.21036984125919	8	0.497526951877939	26.542750929368	0.999781601035212	13	9	0.135416666666667	0.999999999999989
MAN1A2	28.1676030129564	152.545870722018	52	1.16153228885111	20	0.9659140522469	13	9	0.135416666666667	0.999999999999989
GDAP2	41.1136467873798	7.52247886550937	1	0.652592148538734	28	0.998664901613975	13	9	0.135416666666667	0.999999999999989
WDR3	22.0773010219546	23.7616820811535	33	1.20535636078943	22.3824451410658	0.959430681088956	13	9	0.135416666666667	0.999999999999989
TBX15	24.9790432923521	94.1033741220904	1	0.982735866082431	28	0.985297719110076	13	9	0.135416666666667	0.999999999999989
WARS2	23.0546845840697	32.2694316484634	1	2.55961991165807	28	0.515381364584854	13	9	0.135416666666667	0.999999999999989
ZNF697	31.7213586060481	6.44961153592165	7	3.11514400765457	26.7415730337079	0.335340345200591	13	9	0.135416666666667	0.999999999999989
PHGDH	22.4072338196453	121.603168153919	1	1.14770176930417	28	0.967811911534714	13	9	0.135416666666667	0.999999999999989
NOTCH2	17.8461115233378	34.1289775500675	33	2.12582961679231	22.3824451410658	0.681359189801932	13	9	0.135416666666667	0.999999999999989
SEC22B	6.75440830680987e-05	17.7377623421217	41	0.852498725185075	21.3134328358209	0.99327279363265	13	9	0.135416666666667	0.999999999999989
GPR89A	32.4387098102325	22.1177137659163	52	1.45757267511977	20	0.907918174147565	13	9	0.135416666666667	0.999999999999989
RNF115	31.4418334043308	89.7054192167679	16	3.22577608129129	25.0526315789474	0.305678126215971	13	9	0.135416666666667	0.999999999999989
POLR3C	27.5101964756629	34.1107631791371	51	2.88724664027553	20.112676056338	0.403146111883932	13	9	0.135416666666667	0.999999999999989
PIAS3	20.3218023848294	12.8028902977076	42	0.986324730349605	21.186943620178	0.985011724655032	13	9	0.135416666666667	0.999999999999989
ANKRD35	32.2140958973378	16.073253188118	1	0.89128982376328	28	0.991353696029241	13	9	0.135416666666667	0.999999999999989
ITGA10	19.4004306083991	4.50582419529052	45	1.46365915531828	20.8163265306122	0.906380946209959	13	9	0.135416666666667	0.999999999999989
PEX11B	24.6702520300544	37.5106814796465	52	3.35315140759314	20	0.274142649425105	13	9	0.135416666666667	0.999999999999989
RBM8A	31.7907301335635	136.842737571261	16	2.11441062709776	25.0526315789474	0.685794298211423	13	9	0.135416666666667	0.999999999999989
LIX1L	19.4782820222435	103.508055955466	34	1.51272385270382	22.2429906542056	0.893511591303185	13	9	0.135416666666667	0.999999999999989
POLR3GL	30.9901964172409	138.96103699398	52	1.15334555564829	20	0.967045955861797	13	9	0.135416666666667	0.999999999999989
ANKRD34A	28.343305721069	10.4080340242716	1	0.994913193493407	28	0.984311503353563	13	9	0.135416666666667	0.999999999999989
TXNIP	20.9958082272698	182.46817734067	9	2.25788881076536	26.3468634686347	0.629933043216426	13	9	0.135416666666667	0.999999999999989
PRKAB2	15.9914012171171	48.7734028848435	49	1.88091571495588	20.3418803418803	0.774323716217514	13	9	0.135416666666667	0.999999999999989
CHD1L	31.8135822475616	39.4781407671421	10	2.08336127178946	26.1538461538462	0.697826568434492	13	9	0.135416666666667	0.999999999999989
PDIA3P1	37.4738491454113	5.61681726740222	1	0.512560709130921	28	0.999731656751712	13	9	0.135416666666667	0.999999999999989
BCL9	15.9113591074356	5.46262682741423	52	1.04294846456365	20	0.979970198295635	13	9	0.135416666666667	0.999999999999989
ACP6	12.0125589844318	4.02740383362568	1	3.34100904497855	28	0.27702982468257	13	9	0.135416666666667	0.999999999999989
GPR89B	35.2100650408053	10.9195471627544	12	0.88976106405142	25.7761732851986	0.991436120434752	13	9	0.135416666666667	0.999999999999989
NBPF11	18.9131032421642	19.6430509673149	1	0.527566653479229	28	0.999672898183651	13	9	0.135416666666667	0.999999999999989
PDE4DIP	6.75440830680987e-05	48.1766317006632	1	1.14827581254	28	0.967734538028032	13	9	0.135416666666667	0.999999999999989
NBPF9	27.7742923641981	1.5436855559488	28	2.38037412792635	23.1067961165049	0.582601417525477	13	9	0.135416666666667	0.999999999999989
NBPF19	16.1208702474699	13.9069387498125	50	1.78629626820473	20.2266288951841	0.808096011065072	13	9	0.135416666666667	0.999999999999989
HIST2H2BE	16.6220308645606	17.4200841112758	29	2.61180176502935	22.9581993569132	0.496474459193817	13	9	0.135416666666667	0.999999999999989
BOLA1	47.9999324559169	12.5256606686035	1	0.65277160987356	28	0.99866255740341	13	9	0.135416666666667	0.999999999999989
SV2A	28.2967763971333	18.7425210206288	15	1.22067818912988	25.2296819787986	0.956993346265698	13	9	0.135416666666667	0.999999999999989
SF3B4	15.8919569117114	23.0025037752281	30	1.42830897991029	22.8115015974441	0.91512236987797	13	9	0.135416666666667	0.999999999999989
OTUD7B	26.7136627220856	25.8696591390163	27	2.33390880246311	23.257328990228	0.600467093929927	13	9	0.135416666666667	0.999999999999989
VPS45	42.9783048361666	15.6356883986632	43	2.26899112853808	21.0619469026549	0.625616372376586	13	9	0.135416666666667	0.999999999999989
PLEKHO1	6.75440830680987e-05	118.752947129121	52	1.11459399050439	20	0.972071881188349	13	9	0.135416666666667	0.999999999999989
ANP32E	15.892914133659	54.314535147	1	1.73076199571734	28	0.82706255159922	13	9	0.135416666666667	0.999999999999989
APH1A	23.8432686695584	356.505581610089	52	3.14656912562688	20	0.326698019256815	13	9	0.135416666666667	0.999999999999989
C1orf54	41.0171462728266	28.8684751974866	17	1.76677817542854	24.8780487804878	0.814841353742737	13	9	0.135416666666667	0.999999999999989
MRPS21	36.472373653173	237.22679398881	28	1.98325147360999	23.1067961165049	0.736194783190162	13	9	0.135416666666667	0.999999999999989
PRPF3	32.2367859964897	17.0432929717354	27	1.26921202724131	23.257328990228	0.948681742597062	13	9	0.135416666666667	0.999999999999989
RPRD2	32.4563967151163	40.3036812538837	20	0.456313395095133	24.3686006825939	0.99988103021716	13	9	0.135416666666667	0.999999999999989
TARS2	20.9491062275157	6.44337819563846	52	0.813093663199163	20	0.99487965489431	13	9	0.135416666666667	0.999999999999989
ECM1	28.2117362185897	41.669732864517	36	0.776386822228156	21.9692307692308	0.996099941841997	13	9	0.135416666666667	0.999999999999989
ADAMTSL4	16.4182341044029	8.03028502712574	52	2.80659050815844	20	0.429253927978433	13	9	0.135416666666667	0.999999999999989
MCL1	11.2697708936752	541.524227899703	52	0.344203900419313	20	0.999984936293993	13	9	0.135416666666667	0.999999999999989
ENSA	21.6838327166069	91.1712613435414	26	3.80436819018816	23.4098360655738	0.183497693929377	13	9	0.135416666666667	0.999999999999989
GOLPH3L	31.83059877399	40.6420266912649	37	1.90608645766335	21.8348623853211	0.76507860410004	13	9	0.135416666666667	0.999999999999989
CTSS	47.9999324559169	10.0017699784036	1	1.16582769728046	28	0.96531026388337	13	9	0.135416666666667	0.999999999999989
CTSK	16.2884449874864	122.959509062658	9	1.36070473646978	26.3468634686347	0.930556101516949	13	9	0.135416666666667	0.999999999999989
ARNT	19.8165454938319	81.6492210798736	24	0.941815511524065	23.7209302325581	0.98829192100431	13	9	0.135416666666667	0.999999999999989
SETDB1	30.8075939437237	36.9331267420576	1	1.23248164783491	28	0.955054840541876	13	9	0.135416666666667	0.999999999999989
CERS2	20.3900791317713	93.5678819227051	29	2.46342667512876	22.9581993569132	0.55106832844665	13	9	0.135416666666667	0.999999999999989
FAM63A	31.6588353974052	6.28624117916653	24	0.936269281134382	23.7209302325581	0.98866119674794	13	9	0.135416666666667	0.999999999999989
PRUNE	24.1323962971655	34.1110335080519	52	2.06100047383782	20	0.706460866964675	13	9	0.135416666666667	0.999999999999989
C1orf56	47.9999324559169	4.90963841214165	30	0.518152558996031	22.8115015974441	0.999710860163182	13	9	0.135416666666667	0.999999999999989
CDC42SE1	6.75440830680987e-05	13.0378377357151	29	0.244213594069303	22.9581993569132	0.999998947156157	13	9	0.135416666666667	0.999999999999989
MLLT11	41.8346267167798	12.0109487084955	1	1.93863575006198	28	0.75298696472352	13	9	0.135416666666667	0.999999999999989
GABPB2	10.6645094039059	10.8999058363046	44	2.1383289245574	20.9384164222874	0.676499631862364	13	9	0.135416666666667	0.999999999999989
SEMA6C	37.1876711744653	11.3759092120768	17	0.743333829604345	24.8780487804878	0.996997271518139	13	9	0.135416666666667	0.999999999999989
LYSMD1	28.026219777354	8.91090922634823	9	1.75695173733046	26.3468634686347	0.818205439019318	13	9	0.135416666666667	0.999999999999989
SCNM1	39.490396107793	3.23072656547812	52	1.3842519212725	20	0.92537459828787	13	9	0.135416666666667	0.999999999999989
VPS72	15.4781737587768	56.9248256929542	39	1.55351447318064	21.570996978852	0.882185510405261	13	9	0.135416666666667	0.999999999999989
PIP5K1A	8.61773086471123	75.1187889600976	8	1.34127413684611	26.542750929368	0.934673462388341	13	9	0.135416666666667	0.999999999999989
PSMD4	31.7033628265051	200.679332793292	26	2.21581587978385	23.4098360655738	0.646315195765721	13	9	0.135416666666667	0.999999999999989
PI4KB	23.5669108965344	27.2772601081223	16	1.02065124139982	25.0526315789474	0.982076640423328	13	9	0.135416666666667	0.999999999999989
RFX5	19.6298198612655	12.8788914738223	1	0.587399827600457	28	0.999326300074355	13	9	0.135416666666667	0.999999999999989
SELENBP1	38.3756203396626	31.4804137319322	52	0.098691703220652	20	0.99999999942821	13	9	0.135416666666667	0.999999999999989
PSMB4	19.812350935491	120.112634481881	30	2.21082730799899	22.8115015974441	0.648259179706913	13	9	0.135416666666667	0.999999999999989
POGZ	11.765777181303	28.9549840254338	1	1.43968584059512	28	0.91235855007697	13	9	0.135416666666667	0.999999999999989
TUFT1	4.02515125110391	21.4564431992864	7	0.659618115074941	26.7415730337079	0.99857067940695	13	9	0.135416666666667	0.999999999999989
SNX27	24.990699803161	29.1409889876164	52	1.65681294828894	20	0.851144792379463	13	9	0.135416666666667	0.999999999999989
MRPL9	15.9451458617122	40.4689854447571	30	1.63533953077774	22.8115015974441	0.857860270744891	13	9	0.135416666666667	0.999999999999989
THEM4	13.7475990827541	8.46281048979025	1	1.90845799520047	28	0.764202625453166	13	9	0.135416666666667	0.999999999999989
S100A10	20.2090823491229	388.238605472085	32	2.04620043729078	22.5236593059937	0.71215830698977	13	9	0.135416666666667	0.999999999999989
S100A11	21.7253368710877	527.577089863611	1	1.9032581799561	28	0.766122211309407	13	9	0.135416666666667	0.999999999999989
S100A9	21.191967923575	32.4480558789163	1	1.30313907254038	28	0.942334932568901	13	9	0.135416666666667	0.999999999999989
S100A8	7.13895733002216	4.62877885566999	20	2.80855409657188	24.3686006825939	0.428605735750828	13	9	0.135416666666667	0.999999999999989
S100A6	19.6643265046583	4142.48757912748	52	0.88550618933275	20	0.991662507044764	13	9	0.135416666666667	0.999999999999989
S100A4	44.7799726199814	1998.83066148278	1	1.40246976984382	28	0.92122275182862	13	9	0.135416666666667	0.999999999999989
S100A3	35.604620531722	17.5934370954462	6	0.84419730548905	26.9433962264151	0.993638733355229	13	9	0.135416666666667	0.999999999999989
S100A2	31.9702536821332	7.66425201401925	16	0.972743207979018	25.0526315789474	0.986073773961563	13	9	0.135416666666667	0.999999999999989
S100A16	6.75440830680987e-05	395.883850588524	1	1.74083749861653	28	0.823674244230264	13	9	0.135416666666667	0.999999999999989
S100A13	29.3242640886768	712.337014925283	41	2.76827052261391	21.3134328358209	0.442026376121138	13	9	0.135416666666667	0.999999999999989
CHTOP	40.5857436311918	49.9438829002342	1	1.08447770783325	28	0.975607322200396	13	9	0.135416666666667	0.999999999999989
SNAPIN	37.9319739700719	89.0534690780772	5	1.7740470703556	27.148288973384	0.812338970655154	13	9	0.135416666666667	0.999999999999989
ILF2	6.75440830680987e-05	90.4902354558783	45	1.76955293002251	20.8163265306122	0.813887497436682	13	9	0.135416666666667	0.999999999999989
INTS3	28.054792074562	5.881169055826	26	2.66339341043625	23.4098360655738	0.478132951966477	13	9	0.135416666666667	0.999999999999989
SLC27A3	37.9490131126343	60.8556860932953	19	0.455518182495373	24.5360824742268	0.999882495206531	13	9	0.135416666666667	0.999999999999989
GATAD2B	35.8780825973398	38.3686484703844	1	1.55217556465389	28	0.882566029133458	13	9	0.135416666666667	0.999999999999989
DENND4B	6.75440830680987e-05	12.2192563078617	40	1.63242000080389	21.4414414414414	0.858763087627572	13	9	0.135416666666667	0.999999999999989
CRTC2	16.5632530966599	3.28001848412303	37	1.97033746452355	21.8348623853211	0.74107883339562	13	9	0.135416666666667	0.999999999999989
SLC39A1	43.5561313486152	166.530917377702	52	1.12842988001633	20	0.970339795120711	13	9	0.135416666666667	0.999999999999989
JTB	10.0534130152101	180.875935750832	52	0.483021519837191	20	0.999822319185094	13	9	0.135416666666667	0.999999999999989
RAB13	32.0104302711994	271.244480717131	52	2.63881219076307	20	0.486826602089472	13	9	0.135416666666667	0.999999999999989
RPS27	47.9999454566125	720.862626187562	52	0.569076868674923	20	0.999454270231166	13	9	0.135416666666667	0.999999999999989
TPM3	2.95469698483508	218.328564412656	25	1.38499389613292	23.5643564356436	0.925207931213591	13	9	0.135416666666667	0.999999999999989
C1orf43	19.9425077057332	170.439979888645	37	1.39831101861354	21.8348623853211	0.922181459338728	13	9	0.135416666666667	0.999999999999989
UBAP2L	6.75440830680987e-05	65.8308578624664	52	0.705383698129006	20	0.997822389891205	13	9	0.135416666666667	0.999999999999989
HAX1	11.1447959987276	91.4279483310861	21	2.75583044111046	24.2033898305085	0.446222390474684	13	9	0.135416666666667	0.999999999999989
ATP8B2	19.7869994011363	61.3131468372304	52	1.29227380367629	20	0.944415674104969	13	9	0.135416666666667	0.999999999999989
IL6R	36.7459313382704	36.4269323835466	52	1.33436116050037	20	0.936103620680665	13	9	0.135416666666667	0.999999999999989
UBE2Q1	25.1652588187277	92.2735054549284	52	2.63620155473995	20	0.487754802820067	13	9	0.135416666666667	0.999999999999989
ADAR	20.0550978566803	92.3122749054789	13	3.04712817669513	25.5913978494624	0.35463581754438	13	9	0.135416666666667	0.999999999999989
PMVK	33.0052281184751	59.7409931012352	1	2.70645159639694	28	0.463111262387127	13	9	0.135416666666667	0.999999999999989
PBXIP1	32.3988455114713	83.1728683945081	52	1.02244820095349	20	0.981912819612801	13	9	0.135416666666667	0.999999999999989
PYGO2	37.1435197066419	59.9064623914674	33	2.23628380117942	22.3824451410658	0.638341773343602	13	9	0.135416666666667	0.999999999999989
SHC1	6.75440830680987e-05	28.8612491563285	1	0.759642274460194	28	0.996576850001404	13	9	0.135416666666667	0.999999999999989
CKS1B	27.9568594492751	49.1712821928198	27	1.96276143797578	23.257328990228	0.743935472829555	13	9	0.135416666666667	0.999999999999989
FLAD1	37.6652400088577	21.0196452992936	1	0.491714636423957	28	0.999798745395352	13	9	0.135416666666667	0.999999999999989
ADAM15	24.0591703566404	62.4005514715938	12	1.20614541199794	25.7761732851986	0.959307335024898	13	9	0.135416666666667	0.999999999999989
EFNA4	32.1403517139078	4.72214174385626	1	1.59275580889973	28	0.870777730029005	13	9	0.135416666666667	0.999999999999989
SLC50A1	16.6048051233509	32.8087596199047	52	2.6822617129073	20	0.47151743282837	13	9	0.135416666666667	0.999999999999989
DPM3	42.3999228419934	122.148299105206	1	2.27701441959347	28	0.622499123541136	13	9	0.135416666666667	0.999999999999989
KRTCAP2	47.9999324559169	182.195019177938	44	0.423834917963476	20.9384164222874	0.99992990754257	13	9	0.135416666666667	0.999999999999989
MUC1	47.9999302556288	37.7098354614086	36	0.242900812473958	21.9692307692308	0.999998991310007	13	9	0.135416666666667	0.999999999999989
THBS3	35.0132307558339	25.0238997849563	1	1.43361379478744	28	0.913839536310026	13	9	0.135416666666667	0.999999999999989
GBA	35.4891876864624	5.1618411724782	6	1.42788628038251	26.9433962264151	0.915224145557821	13	9	0.135416666666667	0.999999999999989
FAM189B	40.6670286423609	53.0697118228129	1	1.01678176052504	28	0.982425913303638	13	9	0.135416666666667	0.999999999999989
SCAMP3	47.9999324559169	59.817524618162	52	1.02475850508761	20	0.98170068286577	13	9	0.135416666666667	0.999999999999989
CLK2	9.08935554144744	14.3269981998196	52	1.42617098723494	20	0.915636473375412	13	9	0.135416666666667	0.999999999999989
FDPS	23.9626243445554	9.478531047485	28	1.29050976445927	23.1067961165049	0.94474921376464	13	9	0.135416666666667	0.999999999999989
RUSC1	27.9566715727288	51.0622379481485	52	1.35708788619971	20	0.931333391592728	13	9	0.135416666666667	0.999999999999989
ASH1L	19.953047608282	70.4582961112263	1	0.570030543846315	28	0.999448132815702	13	9	0.135416666666667	0.999999999999989
MSTO1	21.2739412794429	9.9679838048759	30	2.75428104202725	22.8115015974441	0.446746680036615	13	9	0.135416666666667	0.999999999999989
YY1AP1	33.5562212889937	59.893163558158	9	2.06728790889014	26.3468634686347	0.704036079725298	13	9	0.135416666666667	0.999999999999989
DAP3	19.2109357686301	54.2086998593769	33	2.18397259235188	22.3824451410658	0.658725299297778	13	9	0.135416666666667	0.999999999999989
GON4L	32.3808577538127	29.2515698528475	40	0.413484609428743	21.4414414414414	0.9999414057002	13	9	0.135416666666667	0.999999999999989
SYT11	24.5375870815107	59.6387971500391	34	0.307272849441169	22.2429906542056	0.999993652959416	13	9	0.135416666666667	0.999999999999989
RIT1	25.5262480240515	23.8331877377459	52	1.02924401102555	20	0.981283922207089	13	9	0.135416666666667	0.999999999999989
KIAA0907	19.3818440300191	15.7838026418728	52	1.49557261140206	20	0.898105713072487	13	9	0.135416666666667	0.999999999999989
ARHGEF2	19.4966508333028	86.7769164627088	1	0.688283586803806	28	0.998130923650043	13	9	0.135416666666667	0.999999999999989
SSR2	6.75440830680987e-05	311.198747029766	44	1.23242655421412	20.9384164222874	0.955064012060271	13	9	0.135416666666667	0.999999999999989
UBQLN4	27.8915587048564	5.65201649018257	9	1.32382688126559	26.3468634686347	0.938247817564511	13	9	0.135416666666667	0.999999999999989
LAMTOR2	47.9999324559169	99.6017824707927	39	2.05773406554615	21.570996978852	0.707719579130818	13	9	0.135416666666667	0.999999999999989
MEX3A	32.0732404177168	6.23588250652327	52	2.69011035819366	20	0.46878062020545	13	9	0.135416666666667	0.999999999999989
LMNA	6.91347399407797	1611.40572200844	44	0.719150542394598	20.9384164222874	0.997546466441498	13	9	0.135416666666667	0.999999999999989
SLC25A44	11.4205117717706	34.2870983664596	52	1.57029772925245	20	0.877366451454442	13	9	0.135416666666667	0.999999999999989
PMF1	17.2131769232933	22.346768454076	13	1.04691200383532	25.5913978494624	0.979578780988874	13	9	0.135416666666667	0.999999999999989
SMG5	7.04916273022856e-05	40.4607535787129	38	0.518529761229362	21.7021276595745	0.999709411433438	13	9	0.135416666666667	0.999999999999989
TMEM79	22.715765704796	14.5445579855723	17	0.145052134898076	24.8780487804878	0.999999985083598	13	9	0.135416666666667	0.999999999999989
C1orf85	36.9430942105404	104.194959386901	1	2.57823083081807	28	0.508598888516864	13	9	0.135416666666667	0.999999999999989
CCT3	4.51173177917501e-05	157.480867738656	41	2.4048915566559	21.3134328358209	0.573233871562914	13	9	0.135416666666667	0.999999999999989
MEF2D	5.95291033170089e-05	53.3084413231913	52	1.64707685651462	20	0.85420587124587	13	9	0.135416666666667	0.999999999999989
IQGAP3	14.667169071028	9.37380016534671	1	1.73942436494526	28	0.824150930434933	13	9	0.135416666666667	0.999999999999989
APOA1BP	40.5767470085163	79.8607299524443	52	0.777437333427293	20	0.996068426715089	13	9	0.135416666666667	0.999999999999989
GPATCH4	27.1772299210655	66.5691169797991	34	1.42602113302156	22.2429906542056	0.915672444529486	13	9	0.135416666666667	0.999999999999989
NES	8.81721767556989	7.37552933424162	52	0.592778128468992	20	0.999284501805912	13	9	0.135416666666667	0.999999999999989
CRABP2	20.7329015483192	48.4055432836239	40	2.68582979384216	21.4414414414414	0.470272142544619	13	9	0.135416666666667	0.999999999999989
ISG20L2	28.163506518205	113.018582219767	30	2.75687788854769	22.8115015974441	0.445868162806606	13	9	0.135416666666667	0.999999999999989
RRNAD1	25.9584242435076	12.2650409143342	1	0.799155073248368	28	0.995372639971294	13	9	0.135416666666667	0.999999999999989
MRPL24	37.0551797570603	121.025786354639	1	2.34891827126126	28	0.594681443395355	13	9	0.135416666666667	0.999999999999989
HDGF	14.4387083184727	344.08435473081	20	1.09769870306147	24.3686006825939	0.974094498684444	13	9	0.135416666666667	0.999999999999989
PRCC	9.19893501718433	21.3393669085006	52	1.59324485331271	20	0.870632500793687	13	9	0.135416666666667	0.999999999999989
PEAR1	15.8042044708536	5.33922968674545	52	1.19088055142163	20	0.961651861359388	13	9	0.135416666666667	0.999999999999989
ARHGEF11	32.1312890228791	27.1775390872532	52	1.62270132147059	20	0.861750471073189	13	9	0.135416666666667	0.999999999999989
ETV3	16.2311944466627	6.268802906237	52	2.04463362691507	20	0.712760574153374	13	9	0.135416666666667	0.999999999999989
KIRREL	29.6044067647634	28.8973250829995	52	0.491341892731439	20	0.999799806128192	13	9	0.135416666666667	0.999999999999989
IFI16	16.4166550878034	95.7127796343445	1	2.73614497518487	28	0.452911044022044	13	9	0.135416666666667	0.999999999999989
CADM3	47.9999324559169	10.6997436639879	12	1.52919507738066	25.7761732851986	0.889005085905636	13	9	0.135416666666667	0.999999999999989
DUSP23	24.6222835949325	71.9229543089161	2	1.59843829719656	27.7821011673152	0.869085675498575	13	9	0.135416666666667	0.999999999999989
C1orf204	33.5100601484658	6.24425475826826	49	2.3873149013705	20.3418803418803	0.579944990090859	13	9	0.135416666666667	0.999999999999989
TAGLN2	6.75440830680987e-05	498.904934354523	52	0.912396008784923	20	0.99015582163301	13	9	0.135416666666667	0.999999999999989
LINC01133	20.1135952711823	148.215748033276	1	0.712581741592906	28	0.997681299063677	13	9	0.135416666666667	0.999999999999989
PIGM	25.5558375781181	69.8089088832445	52	2.74875251509979	20	0.448620454580882	13	9	0.135416666666667	0.999999999999989
IGSF8	24.3336871363007	10.3524023266514	52	1.43135948435944	20	0.914385941935551	13	9	0.135416666666667	0.999999999999989
PEA15	6.75440830680987e-05	601.55784392118	15	1.16962455866676	25.2296819787986	0.964770860233821	13	9	0.135416666666667	0.999999999999989
DCAF8	40.7044240525004	116.296879664152	3	0.503734098083071	27.5675675675676	0.999761992633146	13	9	0.135416666666667	0.999999999999989
PEX19	20.3994727520155	40.6456272238143	20	1.98911914114345	24.3686006825939	0.733969798956064	13	9	0.135416666666667	0.999999999999989
COPA	6.75440830680987e-05	192.508322422305	1	0.255581447833657	28	0.999998490242339	13	9	0.135416666666667	0.999999999999989
NCSTN	19.0673741211329	55.2063482798524	27	1.64865514934969	23.257328990228	0.853711466665056	13	9	0.135416666666667	0.999999999999989
KLHDC9	37.8687149949826	7.93089522528201	1	0.203455067220672	28	0.999999757149863	13	9	0.135416666666667	0.999999999999989
PFDN2	15.7035443276854	81.2559067910517	52	0.116397999867489	20	0.999999997665271	13	9	0.135416666666667	0.999999999999989
NIT1	31.3824991384749	6.97924970468724	25	1.46993866271979	23.5643564356436	0.904781097184199	13	9	0.135416666666667	0.999999999999989
DEDD	23.3503579328301	50.1103463833475	1	2.72948714124716	28	0.4551866011748	13	9	0.135416666666667	0.999999999999989
UFC1	47.9999399035101	255.276549748238	40	0.379322209886028	21.4414414414414	0.999968871320257	13	9	0.135416666666667	0.999999999999989
USP21	22.9954884203064	12.4029261282855	1	2.78904577872518	28	0.435072902656686	13	9	0.135416666666667	0.999999999999989
PPOX	24.1768556509407	17.5141786654171	52	1.54417302017144	20	0.884828122962211	13	9	0.135416666666667	0.999999999999989
B4GALT3	43.0882186674978	74.4576343092978	52	0.62574351451505	20	0.998980885618562	13	9	0.135416666666667	0.999999999999989
ADAMTS4	24.0468415689223	11.0660426058086	6	1.85776293358719	26.9433962264151	0.782738129664205	13	9	0.135416666666667	0.999999999999989
NDUFS2	31.250040913726	579.325403584167	19	2.02892397081754	24.5360824742268	0.718789014081232	13	9	0.135416666666667	0.999999999999989
TOMM40L	47.9999324559169	19.7513800181767	52	1.28660443917718	20	0.945483366834915	13	9	0.135416666666667	0.999999999999989
SDHC	20.1479987295954	75.9956356501088	45	0.622114129799649	20.8163265306122	0.999018599088575	13	9	0.135416666666667	0.999999999999989
DUSP12	32.4041923432179	9.22543844835733	14	1.36810896712156	25.4092526690391	0.928949401512793	13	9	0.135416666666667	0.999999999999989
ATF6	12.0456888620634	41.629717312963	52	1.28575928492369	20	0.945641473820325	13	9	0.135416666666667	0.999999999999989
OLFML2B	16.6098101308687	8.06517895367989	13	1.4824295787757	25.5913978494624	0.901557162121858	13	9	0.135416666666667	0.999999999999989
UHMK1	24.194192776288	29.434020201771	52	1.53918258099195	20	0.886228106326213	13	9	0.135416666666667	0.999999999999989
UAP1	6.22758930396202e-05	39.1408015927435	41	0.701386508021623	21.3134328358209	0.997897812199914	13	9	0.135416666666667	0.999999999999989
DDR2	16.0467739126209	290.818685716155	1	1.26948481253488	28	0.94863247598445	13	9	0.135416666666667	0.999999999999989
RGS4	6.75440830680987e-05	13.5689582949499	52	1.44350299762357	20	0.911420665927643	13	9	0.135416666666667	0.999999999999989
NUF2	10.5006153789959	6.15582248552435	24	0.638890340204369	23.7209302325581	0.998834561744281	13	9	0.135416666666667	0.999999999999989
PBX1	24.4038402036157	157.145298982995	52	1.32079716523134	20	0.938856632630325	13	9	0.135416666666667	0.999999999999989
MGST3	19.7251063149104	475.234153733779	38	1.14589176567372	21.7021276595745	0.968055086354832	13	9	0.135416666666667	0.999999999999989
ALDH9A1	32.2612250343934	120.967078622257	39	3.20529034265506	21.570996978852	0.311010144766006	13	9	0.135416666666667	0.999999999999989
TMCO1	31.7601394897514	248.995989224849	1	0.712711375823136	28	0.997678694855221	13	9	0.135416666666667	0.999999999999989
UCK2	24.428683228793	18.3171139265713	52	2.56857876198278	20	0.512111147083003	13	9	0.135416666666667	0.999999999999989
POGK	42.1613821749939	21.8612452632001	52	2.82477953758087	20	0.423273388662073	13	9	0.135416666666667	0.999999999999989
TADA1	16.4603573051719	3.42327791973948	38	3.39788146903002	21.7021276595745	0.263720007864817	13	9	0.135416666666667	0.999999999999989
MAEL	20.3013923468687	42.4527257729964	1	1.09910173346108	28	0.973930370937142	13	9	0.135416666666667	0.999999999999989
POU2F1	32.5647145944131	15.7461786805788	2	1.46420846009228	27.7821011673152	0.906241559351379	13	9	0.135416666666667	0.999999999999989
CREG1	20.2303544388909	23.7068151937552	1	2.57711396560699	28	0.50900471085304	13	9	0.135416666666667	0.999999999999989
MPZL1	19.9212080830385	132.553591914389	46	0.764355408354697	20.695652173913	0.996447373762716	13	9	0.135416666666667	0.999999999999989
MPC2	19.874153263978	89.544035596843	52	1.24868063487466	20	0.952307857908051	13	9	0.135416666666667	0.999999999999989
DCAF6	7.32885503508399	89.5021118927483	1	3.46667090299218	28	0.248336827374707	13	9	0.135416666666667	0.999999999999989
GPR161	45.1119349461337	42.4279501394861	1	0.829638195686652	28	0.99424458605953	13	9	0.135416666666667	0.999999999999989
TIPRL	19.1455880462792	83.4147478126861	37	0.650998716019685	21.8348623853211	0.998685574351949	13	9	0.135416666666667	0.999999999999989
SFT2D2	15.7246230780804	17.9506257193047	52	0.621428836653675	20	0.999025594172539	13	9	0.135416666666667	0.999999999999989
TBX19	24.2905845580239	24.1662075859899	52	0.494279663756598	20	0.999791320579739	13	9	0.135416666666667	0.999999999999989
DPT	47.9999324559169	3978.31294391417	9	0.891275828479674	26.3468634686347	0.991354453210143	13	9	0.135416666666667	0.999999999999989
ATP1B1	32.072469472441	231.123238283916	52	0.379454710770552	20	0.999968790761159	13	9	0.135416666666667	0.999999999999989
NME7	6.75440830680987e-05	6.06497823961955	1	0.334304401401964	28	0.99998791842337	13	9	0.135416666666667	0.999999999999989
BLZF1	39.7972446044685	11.222710565116	52	0.469803924702286	20	0.999853788980853	13	9	0.135416666666667	0.999999999999989
METTL18	16.2698017627408	3.53383406270603	18	1.40166930179707	24.7058823529412	0.921407782873164	13	9	0.135416666666667	0.999999999999989
SCYL3	37.7679308556544	5.06230352574835	52	2.15101841009245	20	0.671561864235766	13	9	0.135416666666667	0.999999999999989
KIFAP3	23.4214746619352	39.6579489495239	1	0.90088359164962	28	0.990823182027826	13	9	0.135416666666667	0.999999999999989
GORAB	8.52407717377903	9.43892717547324	1	2.85255087911723	28	0.414245881971278	13	9	0.135416666666667	0.999999999999989
PRRX1	6.75440830680987e-05	876.878900767719	52	1.25109422541795	20	0.951889971417113	13	9	0.135416666666667	0.999999999999989
FMO4	19.5114794878885	3.23640779409669	4	1.25666903743518	27.3563218390805	0.950916219759697	13	9	0.135416666666667	0.999999999999989
PRRC2C	27.5973299900719	315.988911244363	52	0.929684961286552	20	0.989088663899588	13	9	0.135416666666667	0.999999999999989
VAMP4	20.2716632686966	32.2018718135282	1	1.00882130207976	28	0.98312956388346	13	9	0.135416666666667	0.999999999999989
METTL13	23.7583919313827	34.7973989715624	25	0.932877769045275	23.5643564356436	0.988882852367706	13	9	0.135416666666667	0.999999999999989
DNM3OS	12.1981698873798	45.1245997695141	1	0.567484273277463	28	0.999464397059112	13	9	0.135416666666667	0.999999999999989
LOC102724528	47.9999324561627	2.57911508593584	52	0.992598072146716	20	0.984502464445805	13	9	0.135416666666667	0.999999999999989
PIGC	19.7436723461184	37.2956297484007	1	1.76585463471618	28	0.815158452329882	13	9	0.135416666666667	0.999999999999989
SUCO	6.75440830680987e-05	53.5985680510204	52	0.749663011642215	20	0.996839096162415	13	9	0.135416666666667	0.999999999999989
LOC101928673	33.5272955779317	4.6705566274547	16	1.77559466890438	25.0526315789474	0.811804695279975	13	9	0.135416666666667	0.999999999999989
PRDX6	6.75440830680987e-05	226.111394247419	52	0.945719328704897	20	0.988026895863364	13	9	0.135416666666667	0.999999999999989
KLHL20	24.375465093777	38.3242884528275	4	3.12370576653159	27.3563218390805	0.332968665349292	13	9	0.135416666666667	0.999999999999989
DARS2	6.46803316042573	5.17029673525764	1	0.368348263915381	28	0.999974966163731	13	9	0.135416666666667	0.999999999999989
GAS5	47.9999324559169	181.888999901509	11	1.65923454933762	25.9636363636364	0.850379293901737	13	9	0.135416666666667	0.999999999999989
RC3H1	32.525224064251	25.5595590558488	52	3.50302620752119	20	0.240517278374515	13	9	0.135416666666667	0.999999999999989
RABGAP1L	15.4179585611236	15.2478624868526	15	3.21183104290553	25.2296819787986	0.309299833469077	13	9	0.135416666666667	0.999999999999989
CACYBP	16.6200409010054	54.2648384398311	31	2.08793561406034	22.6666666666667	0.696056788318515	13	9	0.135416666666667	0.999999999999989
MRPS14	23.2252703777872	31.640143368945	19	1.88482240131354	24.5360824742268	0.772895246188131	13	9	0.135416666666667	0.999999999999989
RFWD2	25.4742740125739	21.6103220041617	8	1.73391499717049	26.542750929368	0.826004839530587	13	9	0.135416666666667	0.999999999999989
PAPPA2	16.3034276509394	7.81513777399967	20	2.23619186300532	24.3686006825939	0.638377575553497	13	9	0.135416666666667	0.999999999999989
LOC730102	23.5769737057916	23.1352531589938	1	1.55226531605071	28	0.882540540013458	13	9	0.135416666666667	0.999999999999989
RASAL2-AS1	10.0590658231761	3.97430200859308	7	1.91396578770338	26.7415730337079	0.762165063697498	13	9	0.135416666666667	0.999999999999989
RASAL2	23.9935645526515	24.013545664653	45	2.77822097934074	20.8163265306122	0.438687487655743	13	9	0.135416666666667	0.999999999999989
RALGPS2	8.5327423680315	69.6351632881642	16	1.68918010852006	25.0526315789474	0.840780365865685	13	9	0.135416666666667	0.999999999999989
ANGPTL1	47.9999324559169	23.3599836789024	14	0.983277710428112	25.4092526690391	0.985254787791254	13	9	0.135416666666667	0.999999999999989
FAM20B	20.0433744286495	107.053600685623	1	1.48670078753193	28	0.900442138767971	13	9	0.135416666666667	0.999999999999989
TOR3A	47.9999324559169	47.2206976767378	46	0.920554544847853	20.695652173913	0.989662098044584	13	9	0.135416666666667	0.999999999999989
ABL2	36.6112730774898	55.1017243714897	1	1.61029522866323	28	0.865523260235634	13	9	0.135416666666667	0.999999999999989
SOAT1	32.1117414934168	35.7651850948714	2	3.95592376696633	27.7821011673152	0.159651715884744	13	9	0.135416666666667	0.999999999999989
TOR1AIP2	31.5576861880532	158.135939305628	52	1.38197340689114	20	0.925885119167879	13	9	0.135416666666667	0.999999999999989
TOR1AIP1	23.136761941836	45.4746047884647	1	2.05571542315306	28	0.708497112508228	13	9	0.135416666666667	0.999999999999989
CEP350	27.0988251739069	95.003518543576	52	2.69567869740177	20	0.466844371905502	13	9	0.135416666666667	0.999999999999989
QSOX1	32.6021327821026	476.633815418285	16	2.90898540566352	25.0526315789474	0.396293953688831	13	9	0.135416666666667	0.999999999999989
FLJ23867	31.9130424673377	14.7085967711885	51	1.77426669775324	20.112676056338	0.812263180860863	13	9	0.135416666666667	0.999999999999989
ACBD6	40.7047545591915	23.9150037772501	11	1.2099863816949	25.9636363636364	0.958703541447021	13	9	0.135416666666667	0.999999999999989
XPR1	21.4693756074179	17.4200933103506	52	0.737082096193575	20	0.997147484936787	13	9	0.135416666666667	0.999999999999989
LOC102724791	37.6839221574088	7.46515844029022	11	2.60612874699812	25.9636363636364	0.498513122384291	13	9	0.135416666666667	0.999999999999989
STX6	36.3873476281933	65.1226952524481	26	1.16503378353716	23.4098360655738	0.965422375845442	13	9	0.135416666666667	0.999999999999989
MR1	47.999952334369	47.1891726344088	2	0.403881197452367	27.7821011673152	0.999950626114445	13	9	0.135416666666667	0.999999999999989
IER5	39.3328163667538	209.178460065018	6	1.2439021360714	26.9433962264151	0.953128620736841	13	9	0.135416666666667	0.999999999999989
GLUL	47.9999324559169	241.87760129241	22	1.45620606873474	24.040404040404	0.90826150426822	13	9	0.135416666666667	0.999999999999989
RNASEL	47.9999440236912	21.111529064257	24	0.810548593878535	23.7209302325581	0.994972480758035	13	9	0.135416666666667	0.999999999999989
RGS16	21.6910811995665	1.08945521144205	1	1.63524584603127	28	0.857889279668628	13	9	0.135416666666667	0.999999999999989
DHX9	19.8624011164407	62.7475764841729	52	1.68745380176027	20	0.841340275210623	13	9	0.135416666666667	0.999999999999989
LAMC1	32.3578136733893	1157.36328763906	52	0.676732476255844	20	0.998319262297516	13	9	0.135416666666667	0.999999999999989
LAMC2	28.0094100841477	7.10141249822067	52	0.856790819641473	20	0.993077599596245	13	9	0.135416666666667	0.999999999999989
NMNAT2	32.6555375184565	2.29277636970354	22	1.69534114577638	24.040404040404	0.838775713450872	13	9	0.135416666666667	0.999999999999989
SMG7	19.332265351873	44.1539726446374	52	0.660764018251341	20	0.998554829369039	13	9	0.135416666666667	0.999999999999989
ARPC5	6.16065204123568	277.739887948256	11	0.943056861253505	25.9636363636364	0.98820810673601	13	9	0.135416666666667	0.999999999999989
RGL1	11.3122770874403	23.2140824244795	19	2.09932146227296	24.5360824742268	0.691647151568787	13	9	0.135416666666667	0.999999999999989
COLGALT2	32.1476572305256	8.75162110886614	52	1.7391808251784	20	0.824233034779467	13	9	0.135416666666667	0.999999999999989
TSEN15	16.9300589249167	58.8651900039625	36	0.952477458786867	21.9692307692308	0.987558015524703	13	9	0.135416666666667	0.999999999999989
C1orf21	12.8912789483946	75.2666093353661	1	1.69904597835708	28	0.837565483817504	13	9	0.135416666666667	0.999999999999989
EDEM3	21.4631698647558	38.6003850979927	43	1.87793485856288	21.0619469026549	0.775412014295875	13	9	0.135416666666667	0.999999999999989
FAM129A	16.5114504089904	115.00444956209	1	1.91799185169126	28	0.760672919830876	13	9	0.135416666666667	0.999999999999989
RNF2	16.3975947263316	13.313901641871	52	3.01500592305766	20	0.364028789618132	13	9	0.135416666666667	0.999999999999989
TRMT1L	47.9999253999245	32.6830208267088	49	1.07920164191238	20.3418803418803	0.976194108117724	13	9	0.135416666666667	0.999999999999989
SWT1	10.6868094813228	4.30339102736914	1	1.28571034255989	28	0.945650621288753	13	9	0.135416666666667	0.999999999999989
IVNS1ABP	11.8476701914978	87.6905797350454	52	0.321847379520807	20	0.999990948702453	13	9	0.135416666666667	0.999999999999989
HMCN1	16.3325437865357	10.0544637839665	1	1.65685180424588	28	0.851132522451576	13	9	0.135416666666667	0.999999999999989
TPR	27.9822248874624	176.080805440385	52	1.47277044017648	20	0.904055047697195	13	9	0.135416666666667	0.999999999999989
C1orf27	16.0056531021904	36.1797975804117	5	2.64856978490034	27.148288973384	0.483365600440173	13	9	0.135416666666667	0.999999999999989
PTGS2	6.75440830680987e-05	55.4268831581722	1	1.32329124937649	28	0.938355707601915	13	9	0.135416666666667	0.999999999999989
RGS2	16.022642168665	5.08811354404797	52	1.94184825618226	20	0.751785855733978	13	9	0.135416666666667	0.999999999999989
UCHL5	28.1863842473333	27.218987686292	1	0.69118667942697	28	0.998081101192581	13	9	0.135416666666667	0.999999999999989
TROVE2	41.7849968803987	48.5670463959421	1	0.395097217633154	28	0.999957968283723	13	9	0.135416666666667	0.999999999999989
GLRX2	17.3647240389925	25.9889660749883	52	0.911202960607862	20	0.990226563970435	13	9	0.135416666666667	0.999999999999989
CDC73	32.1862191671435	49.4414384496402	38	1.46884010082782	21.7021276595745	0.905061994532562	13	9	0.135416666666667	0.999999999999989
B3GALT2	10.9576382978682	17.7753906699982	14	0.817488738114043	25.4092526690391	0.994716337591652	13	9	0.135416666666667	0.999999999999989
CFH	12.0466035088873	2.60356832777932	1	1.92978680390885	28	0.756288527686751	13	9	0.135416666666667	0.999999999999989
ASPM	14.6862039395282	30.6130213710034	43	0.984300317290814	21.0619469026549	0.985173524816462	13	9	0.135416666666667	0.999999999999989
ZBTB41	27.4607566256828	25.0574676075528	1	0.468248992401383	28	0.999857168445314	13	9	0.135416666666667	0.999999999999989
DENND1B	32.0425021421292	7.79617343170855	52	0.800979052601547	20	0.995310248270561	13	9	0.135416666666667	0.999999999999989
C1orf53	6.75440830680987e-05	9.69185658151742	1	0.887651771009629	28	0.991548901796814	13	9	0.135416666666667	0.999999999999989
NEK7	19.7075415666724	130.124866523086	52	1.05505963851517	20	0.978757817557825	13	9	0.135416666666667	0.999999999999989
PTPRC	16.7557151300193	6.02866531910621	20	2.66438814602758	24.3686006825939	0.477782919232932	13	9	0.135416666666667	0.999999999999989
ZNF281	33.3820094967268	49.6516537617364	1	2.2155914943376	28	0.64640263205587	13	9	0.135416666666667	0.999999999999989
KIF14	15.5248870685384	10.7609564904872	1	1.78124952548502	28	0.809848050705354	13	9	0.135416666666667	0.999999999999989
DDX59	36.3807957752282	6.77387159125553	52	1.08973094963535	20	0.97501350495814	13	9	0.135416666666667	0.999999999999989
CAMSAP2	27.8602278411556	109.900437953604	33	2.11095131605028	22.3824451410658	0.687136938209213	13	9	0.135416666666667	0.999999999999989
TMEM9	38.0995505278008	68.1320217279272	20	0.859396766709213	24.3686006825939	0.992957065948815	13	9	0.135416666666667	0.999999999999989
PHLDA3	47.9999499020282	331.623036102796	40	1.43790210524574	21.4414414414414	0.912795001371122	13	9	0.135416666666667	0.999999999999989
CSRP1	27.3912082378074	80.9239022035181	1	1.82097917667822	28	0.79591285945527	13	9	0.135416666666667	0.999999999999989
RPS10P7	12.8767556475852	6.6733570098545	8	2.27141693133962	26.542750929368	0.624673674259967	13	9	0.135416666666667	0.999999999999989
NAV1	6.75440830680987e-05	234.262516797346	3	1.3103862309679	27.5675675675676	0.940921861750454	13	9	0.135416666666667	0.999999999999989
IPO9	32.0491720151133	54.6294933157787	52	0.980170488178394	20	0.985499785969972	13	9	0.135416666666667	0.999999999999989
SHISA4	36.7014544974023	128.481960352165	13	1.57914427316548	25.5913978494624	0.874790007052185	13	9	0.135416666666667	0.999999999999989
LMOD1	31.8305755726731	76.1220755566299	52	0.701626272725823	20	0.997893346088235	13	9	0.135416666666667	0.999999999999989
TIMM17A	19.7337186339429	70.2144784114188	52	0.709067136604363	20	0.997751046601352	13	9	0.135416666666667	0.999999999999989
RNPEP	8.55902775516303	66.6587291637944	7	0.483927016454256	26.7415730337079	0.99981997474282	13	9	0.135416666666667	0.999999999999989
ARL8A	6.75440830680987e-05	210.726153945776	52	0.316742448836893	20	0.999991989416497	13	9	0.135416666666667	0.999999999999989
UBE2T	6.75440830680987e-05	8.76246252299958	52	0.507176584757362	20	0.999750513165436	13	9	0.135416666666667	0.999999999999989
PPP1R12B	32.6231566516708	20.780686780666	42	0.834016613263005	21.186943620178	0.994067110936319	13	9	0.135416666666667	0.999999999999989
KDM5B	24.2292419502346	101.288435872157	1	1.8796275510469	28	0.77479419511733	13	9	0.135416666666667	0.999999999999989
PCAT6	40.9160097305923	14.3939430683112	16	1.70421170006054	25.0526315789474	0.835872119400497	13	9	0.135416666666667	0.999999999999989
RABIF	39.1732549584861	13.7456586141586	1	1.22649460793647	28	0.956044738426277	13	9	0.135416666666667	0.999999999999989
KLHL12	21.1441144635772	34.5413059892355	52	1.28754442722114	20	0.945307196351832	13	9	0.135416666666667	0.999999999999989
ADIPOR1	47.9999324559169	21.5281312991566	44	1.82260574022497	20.9384164222874	0.795335604998059	13	9	0.135416666666667	0.999999999999989
CYB5R1	28.5648656685817	73.6821621380749	52	0.642044255276398	20	0.998797107622665	13	9	0.135416666666667	0.999999999999989
TMEM183A	24.0448107407988	52.3572521710283	52	1.42688903665878	20	0.915463997681849	13	9	0.135416666666667	0.999999999999989
BTG2	20.5855074491504	14.7288541977017	1	2.10017995668117	28	0.691314416595941	13	9	0.135416666666667	0.999999999999989
FMOD	43.0454456792297	223.837174806897	9	1.2890522774004	26.3468634686347	0.945023889044228	13	9	0.135416666666667	0.999999999999989
PRELP	47.9999324559169	52.1317313915378	10	0.452770470165322	26.1538461538462	0.999887443173583	13	9	0.135416666666667	0.999999999999989
ATP2B4	19.8544251602874	134.387717156203	1	3.21599599990271	28	0.308214613466404	13	9	0.135416666666667	0.999999999999989
ZC3H11A	16.2001746562036	52.5681629299037	1	3.39770051360495	28	0.263761501106044	13	9	0.135416666666667	0.999999999999989
ZBED6	9.88277095940665	26.0919209521369	37	3.33101640904319	21.8348623853211	0.279424496136885	13	9	0.135416666666667	0.999999999999989
SNRPE	24.3898661429198	45.3442487787824	12	1.49096111005113	25.7761732851986	0.899323593701203	13	9	0.135416666666667	0.999999999999989
SOX13	5.30009688892007	8.10809849177731	1	0.846367075191357	28	0.993544546570188	13	9	0.135416666666667	0.999999999999989
ETNK2	38.2442924196504	9.1407672242946	6	0.527566332823017	26.9433962264151	0.999672899542286	13	9	0.135416666666667	0.999999999999989
PPP1R15B	39.8210230013042	24.1803695749624	1	1.29303546621462	28	0.944271291367719	13	9	0.135416666666667	0.999999999999989
MDM4	31.2429214337382	33.2343594043859	46	2.22287022189254	20.695652173913	0.643566561654445	13	9	0.135416666666667	0.999999999999989
NFASC	47.9999324559169	100.31962033498	52	0.530324180928285	20	0.999661043803301	13	9	0.135416666666667	0.999999999999989
RBBP5	28.3038694460131	47.069098973307	12	3.39918032431465	25.7761732851986	0.263422338519313	13	9	0.135416666666667	0.999999999999989
DSTYK	31.7564816641762	95.2040763164963	26	2.87177543787189	23.4098360655738	0.408070912990309	13	9	0.135416666666667	0.999999999999989
TMCC2	35.5703538835758	5.70259435724037	8	2.57973529568666	26.542750929368	0.508052474253082	13	9	0.135416666666667	0.999999999999989
NUAK2	9.87363038318303	10.2619570193275	16	1.75113270018561	25.0526315789474	0.820187237528224	13	9	0.135416666666667	0.999999999999989
ELK4	5.78767157929954e-05	23.8334470376348	19	0.275636678092924	24.5360824742268	0.999997266525928	13	9	0.135416666666667	0.999999999999989
NUCKS1	11.4005889308597	1178.42284189002	48	0.487311348213924	20.458452722063	0.999810986643482	13	9	0.135416666666667	0.999999999999989
RAB7L1	26.5144329049452	89.4193818805743	1	1.4270188593884	28	0.915432794020846	13	9	0.135416666666667	0.999999999999989
SLC41A1	15.0918225489041	33.6167775537481	52	0.723642052648309	20	0.997450844450835	13	9	0.135416666666667	0.999999999999989
RAB7B	39.8877578451703	20.6908281977285	1	0.485683055097191	28	0.999815355856482	13	9	0.135416666666667	0.999999999999989
SRGAP2	15.9886327675095	37.8835420423412	28	4.04450587919217	23.1067961165049	0.147057028441277	13	9	0.135416666666667	0.999999999999989
IKBKE	38.6033419704566	11.3816351352043	11	0.423130340400851	25.9636363636364	0.999930745457188	13	9	0.135416666666667	0.999999999999989
RASSF5	47.9999324559169	14.8996371344776	5	1.43822785675288	27.148288973384	0.912715381691046	13	9	0.135416666666667	0.999999999999989
EIF2D	22.3021533700992	29.6032343392308	46	1.43515387334602	20.695652173913	0.913465180357277	13	9	0.135416666666667	0.999999999999989
DYRK3	16.1100148258076	5.23413833167167	52	2.45598126536891	20	0.553870632173052	13	9	0.135416666666667	0.999999999999989
MAPKAPK2	34.9916933119973	324.650900709112	7	2.86738385462701	26.7415730337079	0.409476105302276	13	9	0.135416666666667	0.999999999999989
YOD1	25.9323198175062	5.73615645447502	1	2.52674538474367	28	0.527462991411737	13	9	0.135416666666667	0.999999999999989
PFKFB2	23.9572991662069	18.1764508309712	1	1.67440912035938	28	0.84554552172623	13	9	0.135416666666667	0.999999999999989
CD55	30.9248133171387	38.5890131653624	44	1.35768734280696	20.9384164222874	0.931204906928347	13	9	0.135416666666667	0.999999999999989
CD46	24.0809972849931	38.8607602019794	29	2.41816259393664	22.9581993569132	0.568182710274753	13	9	0.135416666666667	0.999999999999989
CD34	47.9999324559169	39.471954373321	20	1.01247373510545	24.3686006825939	0.98280919075077	13	9	0.135416666666667	0.999999999999989
PLXNA2	22.3898034025246	6.45554192791193	11	1.98042407973338	25.9636363636364	0.737265632030001	13	9	0.135416666666667	0.999999999999989
TRAF3IP3	20.8097783745954	3.77173889172721	52	1.93902411042014	20	0.752841832754208	13	9	0.135416666666667	0.999999999999989
C1orf74	14.8048843037492	9.04923961194297	52	0.205591290455507	20	0.9999997356791	13	9	0.135416666666667	0.999999999999989
DIEXF	6.75440830680987e-05	24.7285584272318	8	1.64475116811634	26.542750929368	0.854933107973018	13	9	0.135416666666667	0.999999999999989
SERTAD4-AS1	16.4753743292821	12.0557213100089	1	0.815184062365687	28	0.994802456236676	13	9	0.135416666666667	0.999999999999989
SERTAD4	16.0244057868931	34.1663779566816	42	2.11433265380454	21.186943620178	0.685824566580554	13	9	0.135416666666667	0.999999999999989
HHAT	31.6882797802021	5.51435526547125	46	2.56694995402528	20.695652173913	0.512704978821837	13	9	0.135416666666667	0.999999999999989
RCOR3	19.9524340642654	24.6000454166783	1	1.11695118299335	28	0.971781635998271	13	9	0.135416666666667	0.999999999999989
TRAF5	41.6953468283204	21.3302204495473	2	1.46447793012666	27.7821011673152	0.906173141556337	13	9	0.135416666666667	0.999999999999989
LINC00467	15.3920905601402	16.5640097118786	52	2.63802023186519	20	0.487108081526936	13	9	0.135416666666667	0.999999999999989
LPGAT1	20.9398135248432	39.8233064958034	1	0.871390466300825	28	0.992382278077908	13	9	0.135416666666667	0.999999999999989
INTS7	33.3765963450139	9.81368374388158	1	0.957880667430459	28	0.987173848093193	13	9	0.135416666666667	0.999999999999989
RPL21P28	16.7238000809143	5.31640458058195	3	1.90988250906704	27.5675675675676	0.763676057253294	13	9	0.135416666666667	0.999999999999989
PPP2R5A	6.75440830680987e-05	39.0118935913277	52	1.65999762224538	20	0.850137738278567	13	9	0.135416666666667	0.999999999999989
NENF	39.1566377993985	134.017540167185	1	0.431943855573685	28	0.99991964264793	13	9	0.135416666666667	0.999999999999989
NSL1	15.8602573258764	34.0777624459069	41	1.14387722411424	21.3134328358209	0.968324331965534	13	9	0.135416666666667	0.999999999999989
TATDN3	15.9160516173286	6.16427972168215	21	1.13233106028076	24.2033898305085	0.969838965011442	13	9	0.135416666666667	0.999999999999989
ANGEL2	23.3942016210915	27.6247324334032	1	0.796917318861188	28	0.995448329282297	13	9	0.135416666666667	0.999999999999989
RPS6KC1	37.7029156894529	23.8649255569558	1	2.27247061769047	28	0.624264254676563	13	9	0.135416666666667	0.999999999999989
SMYD2	4.97661330824992e-05	34.33662230682	52	1.00077157134392	20	0.983820939662625	13	9	0.135416666666667	0.999999999999989
PTPN14	32.1153158972621	204.454865015951	34	1.33503054790462	22.2429906542056	0.935965935982592	13	9	0.135416666666667	0.999999999999989
CENPF	14.4421432635042	106.669416395121	1	1.24453552286703	28	0.953020331741408	13	9	0.135416666666667	0.999999999999989
KCNK2	7.28882359433914	241.88052747336	1	1.43040347340751	28	0.914617100994456	13	9	0.135416666666667	0.999999999999989
KCTD3	47.9999324559169	82.265281385965	1	0.995610057374277	28	0.984253702239178	13	9	0.135416666666667	0.999999999999989
GPATCH2	47.9999324559169	40.2337894713421	52	0.570266861816389	20	0.999446603440368	13	9	0.135416666666667	0.999999999999989
RRP15	15.7861611488358	29.112202842253	52	0.466806222263614	20	0.99986024641583	13	9	0.135416666666667	0.999999999999989
TGFB2	14.7608990751253	9.49505887891102	52	1.14003493587333	20	0.96883375028694	13	9	0.135416666666667	0.999999999999989
LYPLAL1	47.9999324559169	9.87519769706782	23	0.692762519855176	23.8795986622074	0.998053627516208	13	9	0.135416666666667	0.999999999999989
EPRS	10.6672625461248	260.739608631227	52	0.415989029784745	20	0.999938778914122	13	9	0.135416666666667	0.999999999999989
BPNT1	26.314580030994	15.2788383550461	10	1.17943813533786	26.1538461538462	0.963351846578214	13	9	0.135416666666667	0.999999999999989
IARS2	24.3240383093891	74.6791327820298	52	1.64671940343056	20	0.854317746088979	13	9	0.135416666666667	0.999999999999989
RAB3GAP2	15.8372808698979	56.00088081764	52	1.05104811904096	20	0.979164780625864	13	9	0.135416666666667	0.999999999999989
C1orf115	38.9358259849193	1.85499692007023	52	0.613982740077952	20	0.999099080266348	13	9	0.135416666666667	0.999999999999989
MARC2	32.8948412923239	4.60955747325816	52	1.69060633784015	20	0.840317190871476	13	9	0.135416666666667	0.999999999999989
HLX	37.3254950507557	44.867452350672	17	1.78799965519512	24.8780487804878	0.807503435147164	13	9	0.135416666666667	0.999999999999989
DUSP10	18.7574893851968	8.21074571201348	1	1.10670370100755	28	0.973029035932913	13	9	0.135416666666667	0.999999999999989
TAF1A	24.2935630410634	6.9115178827835	12	4.15493985045428	25.7761732851986	0.132638697258706	13	9	0.135416666666667	0.999999999999989
MIA3	47.9999324559169	61.3160172172487	52	1.82863237847686	20	0.793192379474594	13	9	0.135416666666667	0.999999999999989
AIDA	6.75440830680987e-05	6.47786542750612	52	1.02901805546594	20	0.981305071330481	13	9	0.135416666666667	0.999999999999989
BROX	17.2857954561505	57.6788340725911	52	1.39346310725428	20	0.923290888815119	13	9	0.135416666666667	0.999999999999989
DISP1	26.1400357755221	13.4812622685579	1	1.65648463752517	28	0.851248449441203	13	9	0.135416666666667	0.999999999999989
CAPN2	16.0243075088815	135.621287823753	52	0.311800745631007	20	0.999992898424065	13	9	0.135416666666667	0.999999999999989
TP53BP2	29.2964414323374	22.0226918639811	10	1.49678841797072	26.1538461538462	0.89778339156823	13	9	0.135416666666667	0.999999999999989
FBXO28	24.5022912592449	16.9383961560122	52	0.838377890861273	20	0.993886313561354	13	9	0.135416666666667	0.999999999999989
DEGS1	20.6639272256883	56.9358064970452	14	3.08830672728506	25.4092526690391	0.342857426079382	13	9	0.135416666666667	0.999999999999989
NVL	47.9999296591285	7.2625608553656	1	0.926560239883705	28	0.989287421885254	13	9	0.135416666666667	0.999999999999989
CNIH4	15.827665408506	115.34750748446	20	1.36098282859962	24.3686006825939	0.930496131757358	13	9	0.135416666666667	0.999999999999989
WDR26	21.8974542155588	69.9191911919104	52	1.10411458461075	20	0.973338306572446	13	9	0.135416666666667	0.999999999999989
DNAH14	20.6105962198657	4.43285841707884	52	0.837747027310454	20	0.993912716148282	13	9	0.135416666666667	0.999999999999989
LBR	21.8946845553512	34.8307234501422	1	1.37787708052361	28	0.926798023776867	13	9	0.135416666666667	0.999999999999989
ENAH	6.75440830680987e-05	552.866122796504	9	1.6559990865306	26.3468634686347	0.851401696429165	13	9	0.135416666666667	0.999999999999989
SRP9	20.0332944784623	43.8720809630645	27	2.7823103304441	23.257328990228	0.437319809579988	13	9	0.135416666666667	0.999999999999989
EPHX1	47.9999324559169	16.5811939508799	34	0.737876841676449	22.2429906542056	0.99712871623025	13	9	0.135416666666667	0.999999999999989
TMEM63A	15.9690322160894	43.1123665679468	52	2.14498105940423	20	0.673911611399822	13	9	0.135416666666667	0.999999999999989
PYCR2	19.8254221279197	132.564059208788	43	0.461658896798358	21.0619469026549	0.999870786433548	13	9	0.135416666666667	0.999999999999989
SDE2	31.9284682870837	13.0295593368469	52	2.03777041717558	20	0.715396595939503	13	9	0.135416666666667	0.999999999999989
ACBD3	31.50013649123	213.074925816774	22	2.13449722459501	24.040404040404	0.677989830569258	13	9	0.135416666666667	0.999999999999989
PARP1	47.9999324559169	78.7122346746723	43	0.151724117973073	21.0619469026549	0.999999978286907	13	9	0.135416666666667	0.999999999999989
ITPKB	15.7417496921085	7.9832181312757	5	2.0952848331706	27.148288973384	0.693211212957051	13	9	0.135416666666667	0.999999999999989
PSEN2	39.4056930827364	19.9935791916922	18	1.53004632163614	24.7058823529412	0.888769700038061	13	9	0.135416666666667	0.999999999999989
ADCK3	47.3085348111367	27.6716926950877	52	0.775690016911399	20	0.996120739912742	13	9	0.135416666666667	0.999999999999989
CDC42BPA	16.1476220374727	104.455408240539	1	1.68228599121833	28	0.843011679281161	13	9	0.135416666666667	0.999999999999989
JMJD4	5.71837597589184	19.1295341205495	1	0.450875937638185	28	0.999890753588829	13	9	0.135416666666667	0.999999999999989
SNAP47	39.1409040730273	11.0601341092172	1	0.721859901360049	28	0.997489123273114	13	9	0.135416666666667	0.999999999999989
ARF1	6.75440830680987e-05	520.679266591951	52	1.43859621512925	20	0.912625301546548	13	9	0.135416666666667	0.999999999999989
C1orf35	39.7433057417319	52.2873370740934	1	1.25864540917994	28	0.950568145579976	13	9	0.135416666666667	0.999999999999989
MRPL55	43.8295222850698	53.5959561073567	1	0.735790058123296	28	0.997177796484334	13	9	0.135416666666667	0.999999999999989
GUK1	5.19200720849792	309.685600123452	3	1.29095505916357	27.5675675675676	0.944665131524508	13	9	0.135416666666667	0.999999999999989
GJC2	23.8423819984062	7.00649468352645	1	0.753933893069098	28	0.996728813034086	13	9	0.135416666666667	0.999999999999989
IBA57	37.8916000035954	10.2538543920471	52	0.950494216209974	20	0.987696945761364	13	9	0.135416666666667	0.999999999999989
TRIM11	31.9999699927856	119.401482993711	19	1.84668625593879	24.5360824742268	0.786731327663635	13	9	0.135416666666667	0.999999999999989
RNF187	35.3350057519356	368.600909114108	17	1.88286023870358	24.8780487804878	0.773613009910326	13	9	0.135416666666667	0.999999999999989
RAB4A	24.0420169955511	38.8689551024356	52	2.01480327102592	20	0.724190733462595	13	9	0.135416666666667	0.999999999999989
CCSAP	23.721992523095	20.7899690306652	1	1.46212652179786	28	0.906769284021146	13	9	0.135416666666667	0.999999999999989
NUP133	28.1019487026994	34.5735306639817	1	0.337887318087656	28	0.999986902720325	13	9	0.135416666666667	0.999999999999989
ABCB10	15.9433300031631	5.79377321978115	52	2.03028063142287	20	0.718269166360718	13	9	0.135416666666667	0.999999999999989
TAF5L	24.0537868842172	14.4151055227713	1	1.29435358313424	28	0.944020898885233	13	9	0.135416666666667	0.999999999999989
URB2	6.75440830680987e-05	5.36443650867186	52	1.90131655305014	20	0.766837967832277	13	9	0.135416666666667	0.999999999999989
GALNT2	6.75440830680987e-05	150.641005853156	52	0.431073666844779	20	0.999920800569271	13	9	0.135416666666667	0.999999999999989
COG2	32.2203612050869	12.6839794695061	52	0.788363986319336	20	0.995729065389761	13	9	0.135416666666667	0.999999999999989
AGT	15.1048550712818	8.97238441990781	52	0.753672513288812	20	0.996735645659834	13	9	0.135416666666667	0.999999999999989
C1orf198	15.9039732002572	145.839675362899	35	0.537305982930057	22.1052631578947	0.99962946493078	13	9	0.135416666666667	0.999999999999989
TTC13	22.0853944363851	11.6360614863496	1	2.03881679355256	28	0.714994931739421	13	9	0.135416666666667	0.999999999999989
ARV1	19.7797850632214	10.7813849895352	10	1.37595945043365	26.1538461538462	0.927223213284447	13	9	0.135416666666667	0.999999999999989
C1orf131	32.2320115412389	35.4647068258288	52	2.37035521093165	20	0.586441907518663	13	9	0.135416666666667	0.999999999999989
GNPAT	47.9999324559169	31.3858754519266	1	0.930102961236892	28	0.9890618761753	13	9	0.135416666666667	0.999999999999989
EXOC8	6.54843040532443e-05	15.4433529350908	52	1.47916551389921	20	0.902404943173119	13	9	0.135416666666667	0.999999999999989
SPRTN	39.7156780694475	8.8554014714906	2	0.688317471455005	27.7821011673152	0.998130347998809	13	9	0.135416666666667	0.999999999999989
EGLN1	21.6821897834302	25.698053618431	1	1.15956040112169	28	0.966188947125409	13	9	0.135416666666667	0.999999999999989
TSNAX	24.1548167551923	48.8338949586849	18	1.24958936932208	24.7058823529412	0.952150782566836	13	9	0.135416666666667	0.999999999999989
SIPA1L2	28.4945712063383	12.2433809967551	10	3.62421585601997	26.1538461538462	0.215955025125944	13	9	0.135416666666667	0.999999999999989
NTPCR	15.771683562567	28.0063711440558	52	1.88335742187016	20	0.773431196984049	13	9	0.135416666666667	0.999999999999989
PCNXL2	47.9999324559169	19.4470835824414	52	0.42687819706994	20	0.999926191009847	13	9	0.135416666666667	0.999999999999989
KCNK1	34.2311940338434	2.70928244649661	1	0.850338207746909	28	0.993369494308482	13	9	0.135416666666667	0.999999999999989
COA6	24.2785212417422	36.8521475454307	1	1.57124954012654	28	0.877090442085625	13	9	0.135416666666667	0.999999999999989
IRF2BP2	23.9492691120666	75.6237642308296	1	0.675483203842623	28	0.998338707112932	13	9	0.135416666666667	0.999999999999989
TOMM20	24.5161435433165	79.5273969363438	2	1.57466022257891	27.7821011673152	0.876099032701312	13	9	0.135416666666667	0.999999999999989
RBM34	47.9999324559169	64.8300361868489	52	0.329013458417721	20	0.999989296213719	13	9	0.135416666666667	0.999999999999989
ARID4B	30.4015854092227	122.534221649447	52	1.64174218440935	20	0.855871717053908	13	9	0.135416666666667	0.999999999999989
GGPS1	27.0226535728068	22.6734177732703	43	2.13296167124623	21.0619469026549	0.678586911370828	13	9	0.135416666666667	0.999999999999989
B3GALNT2	19.9149922096049	29.2717042626364	32	1.37268487537639	22.5236593059937	0.927946066747849	13	9	0.135416666666667	0.999999999999989
LYST	39.8816801067766	27.9473356431046	1	1.35577474413359	28	0.931614367169939	13	9	0.135416666666667	0.999999999999989
NID1	47.9999213334723	234.113876266792	17	1.20500413743934	24.8780487804878	0.959485665324431	13	9	0.135416666666667	0.999999999999989
GPR137B	19.7703154218979	14.9266193508086	52	0.851243341603318	20	0.993329108257829	13	9	0.135416666666667	0.999999999999989
ERO1LB	36.7750259080015	8.48928088005938	22	1.86428782397543	24.040404040404	0.780375884938359	13	9	0.135416666666667	0.999999999999989
LGALS8	32.2613518609638	21.196287361564	1	1.54204569020938	28	0.885425916025803	13	9	0.135416666666667	0.999999999999989
HEATR1	37.3418191881323	18.0001344793185	1	1.60031414996626	28	0.868524929629625	13	9	0.135416666666667	0.999999999999989
MTR	32.2141993232359	49.9048603534385	12	1.41361490086133	25.7761732851986	0.918621773838511	13	9	0.135416666666667	0.999999999999989
FMN2	6.41833594517018e-05	30.1358905410972	52	0.828151008864689	20	0.994303957979277	13	9	0.135416666666667	0.999999999999989
GREM2	6.75440830680987e-05	312.299242060456	1	0.645176192325849	28	0.998758981232565	13	9	0.135416666666667	0.999999999999989
FH	21.7914778757455	32.9842386674815	38	2.58225663461802	21.7021276595745	0.507137370465637	13	9	0.135416666666667	0.999999999999989
OPN3	24.2169679913014	8.29649792523454	52	2.0062427941642	20	0.72745698203353	13	9	0.135416666666667	0.999999999999989
CHML	28.1000649819533	12.1964547982752	1	2.14484860856239	28	0.673963152208967	13	9	0.135416666666667	0.999999999999989
CEP170	18.432860839123	19.8503461325003	25	2.27612862203767	23.5643564356436	0.622843176778283	13	9	0.135416666666667	0.999999999999989
SDCCAG8	30.0622281650956	23.3117680286851	52	1.59115187089972	20	0.871253524355305	13	9	0.135416666666667	0.999999999999989
AKT3	18.8375373480102	62.8189570038197	1	2.35652632317502	28	0.591753872345508	13	9	0.135416666666667	0.999999999999989
ZBTB18	12.3351346782538	14.7876896697815	26	1.2653659367695	23.4098360655738	0.949373326825046	13	9	0.135416666666667	0.999999999999989
ADSS	12.1679637038133	66.4673167543366	18	0.679859221056083	24.7058823529412	0.998269814783037	13	9	0.135416666666667	0.999999999999989
DESI2	38.5391040559548	23.2336878764734	1	1.21510291758931	28	0.957890546877973	13	9	0.135416666666667	0.999999999999989
COX20	6.75440830680987e-05	10.7299751600244	52	0.853111277340238	20	0.993245188218179	13	9	0.135416666666667	0.999999999999989
HNRNPU-AS1	32.6832140387895	10.1257011519491	44	2.75769587365913	20.9384164222874	0.44559165316745	13	9	0.135416666666667	0.999999999999989
HNRNPU	19.7686185540706	290.937344505371	49	2.7321640612227	20.3418803418803	0.454270858754202	13	9	0.135416666666667	0.999999999999989
EFCAB2	36.613944353494	10.9304399775946	1	2.91048672314264	28	0.39582366846504	13	9	0.135416666666667	0.999999999999989
KIF26B	12.3292158686429	5.76233740459765	1	2.22452785608342	28	0.642920760063939	13	9	0.135416666666667	0.999999999999989
SMYD3	29.2904900914378	30.9061009053295	16	2.68920694695801	25.0526315789474	0.469095184052256	13	9	0.135416666666667	0.999999999999989
TFB2M	15.9884980412168	6.71839139916659	47	2.21207006180424	20.5763688760807	0.647774878271344	13	9	0.135416666666667	0.999999999999989
CNST	18.3353813972936	23.6912070606224	48	0.0661332217323497	20.458452722063	0.999999999982001	13	9	0.135416666666667	0.999999999999989
SCCPDH	20.7360708112328	67.1764088092209	22	0.367652337360427	24.040404040404	0.999975316168055	13	9	0.135416666666667	0.999999999999989
AHCTF1	20.0917812367802	20.3713140584858	1	1.05606490846834	28	0.978654992549947	13	9	0.135416666666667	0.999999999999989
ZNF670	24.1789811560952	16.9716410243009	52	2.29094562264364	20	0.617091696461174	13	9	0.135416666666667	0.999999999999989
ZNF496	17.0859239383354	14.5736993190712	17	1.52683428259643	24.8780487804878	0.889656620205003	13	9	0.135416666666667	0.999999999999989
SH3BP5L	8.10657335468586e-05	68.7727008480121	1	0.549469885453815	28	0.999568779432729	13	9	0.135416666666667	0.999999999999989
ZNF672	36.7063488122057	12.1339137284683	52	1.20909819589032	20	0.958843659233205	13	9	0.135416666666667	0.999999999999989
ZNF692	37.3242379211587	4.73333311579029	52	0.667267149246192	20	0.998462247592269	13	9	0.135416666666667	0.999999999999989
ZMYND11	32.4034671416249	128.469791313046	52	1.36896892086083	20	0.928761448158903	13	9	0.135416666666667	0.999999999999989
DIP2C	33.1296139488871	60.1966133765724	52	0.131239580847309	20	0.99999999355974	13	9	0.135416666666667	0.999999999999989
LARP4B	19.404649121752	65.2073556761675	49	0.587219976476764	20.3418803418803	0.999327663270782	13	9	0.135416666666667	0.999999999999989
GTPBP4	27.1752382709431	83.0447592318657	1	3.82959847261026	28	0.17931739414354	13	9	0.135416666666667	0.999999999999989
IDI2	11.5919453762136	5.4166557023482	1	0.660100671648521	28	0.998564021446327	13	9	0.135416666666667	0.999999999999989
WDR37	38.4683899633378	6.72915719711989	25	0.0288740111176332	23.5643564356436	0.999999999999988	13	9	0.135416666666667	0.999999999999989
PFKP	6.75440830680987e-05	68.8582408888026	1	1.13542633869598	28	0.969437677093416	13	9	0.135416666666667	0.999999999999989
PITRM1	23.8983522844491	29.8989534925124	20	1.67963852823937	24.3686006825939	0.8438651794093	13	9	0.135416666666667	0.999999999999989
KLF6	6.75440830680987e-05	355.027931120943	52	0.303444327676159	20	0.999994236759101	13	9	0.135416666666667	0.999999999999989
AKR1C1	47.9999324559169	48.5126994013967	7	1.0371105723337	26.7415730337079	0.980537312052128	13	9	0.135416666666667	0.999999999999989
AKR1C2	47.9999539768529	126.770064134295	7	0.356514669160469	26.7415730337079	0.999980383154737	13	9	0.135416666666667	0.999999999999989
AKR1C3	47.9999471697581	72.1277026644246	52	0.348506820107283	20	0.999983458821784	13	9	0.135416666666667	0.999999999999989
NET1	16.4552902540291	17.2073518745524	29	2.01115689229171	22.9581993569132	0.725582817892483	13	9	0.135416666666667	0.999999999999989
ASB13	36.7444062847099	5.03127591685157	52	0.673926269853699	20	0.998362694019056	13	9	0.135416666666667	0.999999999999989
FAM208B	31.3354038151003	21.0884872530597	8	1.21738736916704	26.542750929368	0.957524349725353	13	9	0.135416666666667	0.999999999999989
GDI2	26.9802780180661	17.9336281536268	52	1.15305089489532	20	0.967086235602103	13	9	0.135416666666667	0.999999999999989
ANKRD16	31.0805843041231	8.22446551886184	35	1.36024224964561	22.1052631578947	0.930655770487109	13	9	0.135416666666667	0.999999999999989
FBXO18	38.7824214044414	57.880421003528	1	0.594705265225916	28	0.999269030382662	13	9	0.135416666666667	0.999999999999989
IL15RA	16.3079691600709	3.2774318233125	6	0.737275335178298	26.9433962264151	0.997142930097946	13	9	0.135416666666667	0.999999999999989
RBM17	25.6325796946078	110.92151611381	52	0.87535773649634	20	0.992184779897783	13	9	0.135416666666667	0.999999999999989
PFKFB3	6.75440830680987e-05	68.813780596679	7	0.976699977548389	26.7415730337079	0.985770025152242	13	9	0.135416666666667	0.999999999999989
ITIH5	24.4256991025419	7.59626108204393	8	1.31292742555208	26.542750929368	0.940421598031837	13	9	0.135416666666667	0.999999999999989
KIN	15.1667364675659	27.7944360254132	45	1.9103377929621	20.8163265306122	0.763507700730892	13	9	0.135416666666667	0.999999999999989
ATP5C1	20.371862519235	71.18200950112	46	0.550963448030649	20.695652173913	0.999560805468062	13	9	0.135416666666667	0.999999999999989
TAF3	27.9294393346481	38.1185395152769	1	0.811437482499889	28	0.994940205117564	13	9	0.135416666666667	0.999999999999989
CELF2	47.9999324559169	258.383771785015	7	1.20514735803051	26.7415730337079	0.959463313367866	13	9	0.135416666666667	0.999999999999989
USP6NL	25.1632522693493	12.7489064297289	1	1.78618669520137	28	0.808134108371388	13	9	0.135416666666667	0.999999999999989
PROSER2	16.0546951347239	7.27225769421822	52	1.43477836015158	20	0.913556538397562	13	9	0.135416666666667	0.999999999999989
UPF2	31.8292223640769	92.6812578717685	52	1.47113961798298	20	0.90447352761279	13	9	0.135416666666667	0.999999999999989
DHTKD1	31.4961308053799	48.1977177416104	46	2.11126392942968	20.695652173913	0.687015624872033	13	9	0.135416666666667	0.999999999999989
SEC61A2	6.75440830680987e-05	12.65662697428	2	1.55556663786862	27.7821011673152	0.881601150095637	13	9	0.135416666666667	0.999999999999989
NUDT5	27.6947717845727	25.5317728315114	52	3.18752454018297	20	0.315693148779372	13	9	0.135416666666667	0.999999999999989
CDC123	13.3747894615516	73.1934278338002	4	1.10203761598982	27.3563218390805	0.973584689882759	13	9	0.135416666666667	0.999999999999989
CAMK1D	28.1389575579493	4.0953260473105	1	0.199586253995763	28	0.999999792219616	13	9	0.135416666666667	0.999999999999989
OPTN	31.7523185078153	474.60297735951	47	1.93906176593882	20.5763688760807	0.752827759689724	13	9	0.135416666666667	0.999999999999989
MCM10	6.75440830680987e-05	12.3247835435723	1	0.941563125823104	28	0.988308909498796	13	9	0.135416666666667	0.999999999999989
PHYH	6.25293671787083e-05	37.0831170156472	49	0.822389860976785	20.3418803418803	0.994529652602639	13	9	0.135416666666667	0.999999999999989
SEPHS1	12.1338064721469	29.0267933561931	1	2.13735106431357	28	0.676879972996852	13	9	0.135416666666667	0.999999999999989
BEND7	32.0061162467877	8.43868054198002	52	2.17520091077314	20	0.662143397361883	13	9	0.135416666666667	0.999999999999989
PRPF18	23.9202032611557	35.7262011938857	17	2.28260288050268	24.8780487804878	0.620329117164802	13	9	0.135416666666667	0.999999999999989
FRMD4A	23.6023171377172	5.95796441001124	1	1.23418826349941	28	0.954770163813775	13	9	0.135416666666667	0.999999999999989
FAM107B	13.504110225361	10.30080554783	48	0.904118319124405	20.458452722063	0.990639092267912	13	9	0.135416666666667	0.999999999999989
HSPA14	16.3876073210342	19.6691853522406	5	3.07167012655236	27.148288973384	0.347580431389911	13	9	0.135416666666667	0.999999999999989
DCLRE1C	32.2718567452663	13.8635871529814	17	1.25132323445181	24.8780487804878	0.951850205092945	13	9	0.135416666666667	0.999999999999989
RPP38	24.666118815958	17.3408372048965	52	1.37161838510181	20	0.928180617596584	13	9	0.135416666666667	0.999999999999989
NMT2	10.0409294957164	77.9427550484325	45	2.05173110768954	20.8163265306122	0.710030969908592	13	9	0.135416666666667	0.999999999999989
FAM171A1	19.7219731156157	36.6240022982547	2	1.19826146134066	27.7821011673152	0.960529201147261	13	9	0.135416666666667	0.999999999999989
ITGA8	24.4473659316356	12.001700293015	1	0.966945746689433	28	0.986510515920329	13	9	0.135416666666667	0.999999999999989
FAM188A	22.3270898370913	18.8644030589686	15	0.351036184832598	25.2296819787986	0.999982534691598	13	9	0.135416666666667	0.999999999999989
PTER	15.9707151099809	10.8108661019961	42	2.66576778470523	21.186943620178	0.477297675997122	13	9	0.135416666666667	0.999999999999989
RSU1	6.75440830680987e-05	180.852000330886	52	0.935259822322544	20	0.988727499080713	13	9	0.135416666666667	0.999999999999989
VIM	19.326529673044	1721.87843206294	47	0.926742839622717	20.5763688760807	0.989275879234239	13	9	0.135416666666667	0.999999999999989
PTPLA	18.6822487080782	51.9210887273432	2	0.165996354436613	27.7821011673152	0.999999954189751	13	9	0.135416666666667	0.999999999999989
STAM	43.2226421791568	31.4500858260047	52	1.19873547629544	20	0.960456400660115	13	9	0.135416666666667	0.999999999999989
NSUN6	36.1670652550491	10.1663580127721	17	1.853697032556	24.8780487804878	0.784206414364015	13	9	0.135416666666667	0.999999999999989
ARL5B	19.6973368989043	17.2041652229679	38	0.982175209857164	21.7021276595745	0.985342048329726	13	9	0.135416666666667	0.999999999999989
PLXDC2	31.8115682920282	50.4634560748217	22	1.34620777386863	24.040404040404	0.933641636309923	13	9	0.135416666666667	0.999999999999989
CASC10	16.2314032153861	7.95179781446061	52	3.42235737559798	20	0.258157561389483	13	9	0.135416666666667	0.999999999999989
SKIDA1	24.906096985415	7.00156448069436	52	2.33403457435852	20	0.600418560271519	13	9	0.135416666666667	0.999999999999989
MLLT10	31.324943260236	15.8758230207098	13	2.65544164048576	25.5913978494624	0.480936062159199	13	9	0.135416666666667	0.999999999999989
DNAJC1	32.5753156990407	101.036640869852	1	1.14992731721571	28	0.967511263331221	13	9	0.135416666666667	0.999999999999989
COMMD3	39.8438387091582	58.3271351498818	14	0.423696825648949	25.4092526690391	0.999930072427783	13	9	0.135416666666667	0.999999999999989
LOC100499489	47.9999522644405	13.191899737671	52	1.22245254287588	20	0.956705329448609	13	9	0.135416666666667	0.999999999999989
PIP4K2A	15.8274568619195	46.8119793084205	1	0.251282644446753	28	0.999998679761074	13	9	0.135416666666667	0.999999999999989
MSRB2	31.6791374509435	61.7202554185269	1	0.455377316735875	28	0.999882753160059	13	9	0.135416666666667	0.999999999999989
OTUD1	31.5609564740637	2.93120184650498	36	1.66250608171017	21.9692307692308	0.849342529374419	13	9	0.135416666666667	0.999999999999989
KIAA1217	12.0411231716386	5.78839610392454	1	1.0778499576634	28	0.976342894570181	13	9	0.135416666666667	0.999999999999989
ARHGAP21	31.9047236212684	247.358097879989	43	1.75415603820143	21.0619469026549	0.819158545157612	13	9	0.135416666666667	0.999999999999989
PRTFDC1	19.2871177970666	9.52852577904532	7	0.729341498568302	26.7415730337079	0.997325399735241	13	9	0.135416666666667	0.999999999999989
APBB1IP	28.0896173700018	27.4130990377657	18	0.753975044641789	24.7058823529412	0.996727736312497	13	9	0.135416666666667	0.999999999999989
ABI1	24.1057251385513	52.2533377409514	1	2.31613636022187	28	0.607333580785495	13	9	0.135416666666667	0.999999999999989
ANKRD26	19.9906270276014	40.2581825724108	1	1.81554896213221	28	0.797836281681107	13	9	0.135416666666667	0.999999999999989
YME1L1	8.41240243115298	111.44068061929	12	1.45058971599026	25.7761732851986	0.909665435844317	13	9	0.135416666666667	0.999999999999989
MASTL	23.9450142825965	8.92589826230112	1	1.40131268955946	28	0.921490138209905	13	9	0.135416666666667	0.999999999999989
ACBD5	47.9999324559169	22.8294998401787	52	1.24702739363003	20	0.95259281053813	13	9	0.135416666666667	0.999999999999989
RAB18	35.8468203795303	137.610951391474	52	0.997300479742602	20	0.984112872368103	13	9	0.135416666666667	0.999999999999989
MKX	20.9519042966507	40.7990649722692	15	1.19107381279308	25.2296819787986	0.961622727006141	13	9	0.135416666666667	0.999999999999989
WAC-AS1	32.2580253110269	121.293021628841	52	1.02897271451964	20	0.981309313194787	13	9	0.135416666666667	0.999999999999989
WAC	23.0851585551191	204.2895146048	1	0.254465249668212	28	0.999998541560405	13	9	0.135416666666667	0.999999999999989
BAMBI	35.8266411471195	1.18150964294935	52	1.28095886155542	20	0.946534303157699	13	9	0.135416666666667	0.999999999999989
PTCHD3P1	16.1806643926982	32.7521333304412	44	2.49395004160117	20.9384164222874	0.539636839989382	13	9	0.135416666666667	0.999999999999989
SVIL	33.363644387716	8.99681739860548	41	1.39769541968017	21.3134328358209	0.922322823872864	13	9	0.135416666666667	0.999999999999989
KIAA1462	6.75440830680987e-05	117.767643294727	5	0.772614967140077	27.148288973384	0.996211519827357	13	9	0.135416666666667	0.999999999999989
MTPAP	22.0986694252022	18.0479031055945	36	2.89605010549777	21.9692307692308	0.400361651859066	13	9	0.135416666666667	0.999999999999989
ZNF438	15.7715741789788	9.71533164665798	18	1.54842502592778	24.7058823529412	0.883628816127762	13	9	0.135416666666667	0.999999999999989
ZEB1	32.0782412735483	276.496503976898	52	1.42990935428992	20	0.914736445559796	13	9	0.135416666666667	0.999999999999989
ARHGAP12	23.6567880300083	117.530317380864	3	2.53568736769643	27.5675675675676	0.524164330155149	13	9	0.135416666666667	0.999999999999989
KIF5B	14.648445199128	317.478463124914	52	1.91757286583806	20	0.760828311226442	13	9	0.135416666666667	0.999999999999989
EPC1	32.7562603488519	74.1517489518441	37	1.63057525967034	21.8348623853211	0.859332263994686	13	9	0.135416666666667	0.999999999999989
CCDC7	32.199923245037	8.69128424049015	1	0.691043689581924	28	0.998083579105208	13	9	0.135416666666667	0.999999999999989
ITGB1	24.9443624173503	730.522529090667	26	1.63891436124535	23.4098360655738	0.856751447883061	13	9	0.135416666666667	0.999999999999989
NRP1	13.9795205598855	117.610285126342	52	0.290355695137489	20	0.999995901317806	13	9	0.135416666666667	0.999999999999989
PARD3	37.8028631986202	40.5912804365375	49	1.44026052782621	20.3418803418803	0.912217686745041	13	9	0.135416666666667	0.999999999999989
CUL2	15.9696616820316	8.1720595192327	15	0.241614972974952	25.2296819787986	0.999999033007319	13	9	0.135416666666667	0.999999999999989
CREM	16.7552857833578	10.0395518663137	20	1.56508897897788	24.3686006825939	0.878871774276815	13	9	0.135416666666667	0.999999999999989
CCNY	18.5674377398764	114.068951847643	23	1.42358381270048	23.8795986622074	0.91625634297477	13	9	0.135416666666667	0.999999999999989
FZD8	16.0302299826326	8.93154256021162	29	1.50262874660298	22.9581993569132	0.896227930736718	13	9	0.135416666666667	0.999999999999989
ZNF248	25.1459380581369	13.29060114696	52	0.572562193808743	20	0.999431570866485	13	9	0.135416666666667	0.999999999999989
ZNF25	22.4367952889655	40.1310874413311	52	1.4487449344708	20	0.910124098207553	13	9	0.135416666666667	0.999999999999989
ZNF33A	32.5004434685181	35.7370252088365	12	1.23743351516507	25.7761732851986	0.954225762197238	13	9	0.135416666666667	0.999999999999989
ZNF37A	47.9999324559169	64.8673179348087	52	1.00958923664525	20	0.983062551942392	13	9	0.135416666666667	0.999999999999989
ZNF37BP	32.0753070441995	17.0323909607035	1	0.185220867654697	28	0.999999887069034	13	9	0.135416666666667	0.999999999999989
ZNF33B	32.0813967761447	16.2864408922823	17	2.85012167929235	24.8780487804878	0.415030489215272	13	9	0.135416666666667	0.999999999999989
BMS1	6.75440830680987e-05	133.466591111554	50	0.273038653673232	20.2266288951841	0.999997461690238	13	9	0.135416666666667	0.999999999999989
CSGALNACT2	31.0726815913015	31.8361744945335	33	1.06951155804507	22.3824451410658	0.977246902078156	13	9	0.135416666666667	0.999999999999989
HNRNPF	19.8938115736159	145.831530332355	35	2.61581361597416	22.1052631578947	0.495035307419464	13	9	0.135416666666667	0.999999999999989
CXCL12	6.75440830680987e-05	293.422487073565	46	1.32552770536859	20.695652173913	0.937904499311627	13	9	0.135416666666667	0.999999999999989
RASSF4	47.9999197658169	23.6575677919692	52	0.735340394841427	20	0.997188287455925	13	9	0.135416666666667	0.999999999999989
C10orf10	38.049202319027	35.9574989825668	52	0.657863101116926	20	0.998594689688408	13	9	0.135416666666667	0.999999999999989
C10orf25	16.0574881988741	3.18496714724045	17	2.19350588395049	24.8780487804878	0.655009919833977	13	9	0.135416666666667	0.999999999999989
ZNF22	24.9859782589053	38.838326568992	1	2.38912627211698	28	0.579252301524466	13	9	0.135416666666667	0.999999999999989
MARCH8	17.5643088093674	47.6490164624082	52	2.12657046498773	20	0.681071291392244	13	9	0.135416666666667	0.999999999999989
FAM21C	31.5874266694038	35.138328693096	30	1.38783660743799	22.8115015974441	0.924567470108552	13	9	0.135416666666667	0.999999999999989
TIMM23	11.1396834991088	35.9364684582099	52	1.17916458380663	20	0.96339188790567	13	9	0.135416666666667	0.999999999999989
NCOA4	19.879755910127	155.420959394345	37	0.37469064451302	21.8348623853211	0.999971579869006	13	9	0.135416666666667	0.999999999999989
MAPK8	19.6390519342895	15.5238415210875	1	2.40227451055179	28	0.57423161622513	13	9	0.135416666666667	0.999999999999989
ARHGAP22	15.7761984893337	11.1176069532181	1	1.51090271630968	28	0.894004195553262	13	9	0.135416666666667	0.999999999999989
VSTM4	47.999935513886	232.218440750415	52	0.303172895369253	20	0.99999427635624	13	9	0.135416666666667	0.999999999999989
ERCC6	23.8477913555164	23.7268022664602	52	1.5826884120166	20	0.873750881462724	13	9	0.135416666666667	0.999999999999989
PARG	15.9669346563495	8.32310371237919	52	1.70717940818084	20	0.834896188736249	13	9	0.135416666666667	0.999999999999989
FAM21A	25.9631174519507	51.8929426875773	1	2.01344600595714	28	0.72470903729578	13	9	0.135416666666667	0.999999999999989
SGMS1	19.7745967868893	25.5037130907541	1	2.04867729843967	28	0.711205865209231	13	9	0.135416666666667	0.999999999999989
ASAH2B	15.8139030427056	5.8474832014439	32	1.30225655027746	22.5236593059937	0.942505631506543	13	9	0.135416666666667	0.999999999999989
PRKG1	27.5075586312545	15.877529848345	1	0.7331687866128	28	0.997238531592572	13	9	0.135416666666667	0.999999999999989
CSTF2T	20.9711802999622	30.0635527945817	35	3.71083890177181	22.1052631578947	0.199764594443886	13	9	0.135416666666667	0.999999999999989
DKK1	19.5472295327192	206.084020189653	2	1.37963937023529	27.7821011673152	0.926406055409811	13	9	0.135416666666667	0.999999999999989
ZWINT	22.8873443171824	11.4091745270277	1	0.784341396421531	28	0.995856476888732	13	9	0.135416666666667	0.999999999999989
IPMK	18.7685897200117	24.65590829386	16	2.10189533440107	25.0526315789474	0.690649472020567	13	9	0.135416666666667	0.999999999999989
CISD1	20.0064435813555	56.4954053647386	1	0.246529046003294	28	0.999998865229527	13	9	0.135416666666667	0.999999999999989
UBE2D1	20.2970099413332	23.3746626813451	25	1.81641413932577	23.5643564356436	0.797530214921235	13	9	0.135416666666667	0.999999999999989
TFAM	24.1002474470133	33.9449300488081	1	2.50288655162118	28	0.536308037314425	13	9	0.135416666666667	0.999999999999989
BICC1	23.2950424692588	187.252360146768	1	1.92400971918797	28	0.758438350265445	13	9	0.135416666666667	0.999999999999989
FAM133CP	32.7387619326404	7.37430361476164	47	0.671202531767053	20.5763688760807	0.998404005144072	13	9	0.135416666666667	0.999999999999989
CCDC6	23.4755120608415	54.4225369964993	1	1.17354153979312	28	0.964208778615334	13	9	0.135416666666667	0.999999999999989
CDK1	16.0185472065692	36.7498266301415	41	0.701112900801997	21.3134328358209	0.997902899718999	13	9	0.135416666666667	0.999999999999989
RHOBTB1	32.6348077985094	47.4139734034634	52	2.06079460651903	20	0.706540218536434	13	9	0.135416666666667	0.999999999999989
ARID5B	29.3766173155005	279.925278571331	52	0.941622052902425	20	0.988304944599064	13	9	0.135416666666667	0.999999999999989
ADO	21.9524595810249	24.1834636085872	52	1.56063946650138	20	0.880150778665818	13	9	0.135416666666667	0.999999999999989
NRBF2	15.472281498355	33.0479197737305	40	2.73752939258338	21.4414414414414	0.452438714042888	13	9	0.135416666666667	0.999999999999989
JMJD1C	24.5111605706096	70.3201939614232	1	1.28581443522039	28	0.945631164968097	13	9	0.135416666666667	0.999999999999989
REEP3	24.4686774856232	110.327630968354	1	2.8964647166683	28	0.400230834505292	13	9	0.135416666666667	0.999999999999989
ANXA2P3	15.765044753058	238.474456037098	52	1.03236081491721	20	0.980990510014322	13	9	0.135416666666667	0.999999999999989
SIRT1	6.75440830680987e-05	19.3581651839289	4	0.700198241479295	27.3563218390805	0.997919837790066	13	9	0.135416666666667	0.999999999999989
HERC4	6.75440830680987e-05	53.7772794009636	1	0.215888654807169	28	0.999999607590612	13	9	0.135416666666667	0.999999999999989
PBLD	37.7620951895822	9.84669182288112	13	1.45807598628664	25.5913978494624	0.907791559198375	13	9	0.135416666666667	0.999999999999989
HNRNPH3	19.6878708084359	186.104827762798	1	1.08362561349981	28	0.975702739949458	13	9	0.135416666666667	0.999999999999989
RUFY2	10.5333275577003	24.1718059694519	52	1.13871859729806	20	0.969007035857255	13	9	0.135416666666667	0.999999999999989
SLC25A16	9.72682343064981	6.53535810824197	43	1.56431313884739	21.0619469026549	0.879095246902709	13	9	0.135416666666667	0.999999999999989
TET1	36.1476453973383	13.6764549996752	42	0.88802653710309	21.186943620178	0.991528943168091	13	9	0.135416666666667	0.999999999999989
CCAR1	15.3903789854902	163.354590643674	52	1.05921659094023	20	0.978330425333255	13	9	0.135416666666667	0.999999999999989
DDX50	19.7981086784441	95.7586321284534	36	1.03462879882713	21.9692307692308	0.980775025825835	13	9	0.135416666666667	0.999999999999989
DDX21	23.0830095693001	208.723380637526	9	1.72951820886772	26.3468634686347	0.827479133911038	13	9	0.135416666666667	0.999999999999989
KIAA1279	11.0712405537129	40.6833027161795	49	1.45419164387585	20.3418803418803	0.908766360662286	13	9	0.135416666666667	0.999999999999989
SRGN	17.3435421550301	8.85083082441274	27	1.40622410442957	23.257328990228	0.920351741816823	13	9	0.135416666666667	0.999999999999989
VPS26A	19.649453678175	37.0314829732426	1	1.79175259864697	28	0.806195697343603	13	9	0.135416666666667	0.999999999999989
SUPV3L1	28.2396495926715	8.86809438193634	52	3.63429745544206	20	0.214013397102233	13	9	0.135416666666667	0.999999999999989
HK1	23.8195572936547	173.172869618928	24	1.82943164379111	23.7209302325581	0.792907621889182	13	9	0.135416666666667	0.999999999999989
COL13A1	7.96486020060893	8.48083241495976	1	1.46421835868821	28	0.90623904658033	13	9	0.135416666666667	0.999999999999989
H2AFY2	18.6504699615522	13.0203269532252	15	2.05838572787061	25.2296819787986	0.707468516470794	13	9	0.135416666666667	0.999999999999989
AIFM2	33.0799977023725	35.8705934598083	38	1.04354085951387	21.7021276595745	0.979912025808485	13	9	0.135416666666667	0.999999999999989
TYSND1	32.0614449358166	14.5731561386895	52	1.11410746472927	20	0.972131541157713	13	9	0.135416666666667	0.999999999999989
SAR1A	47.9999324559169	127.191100454772	52	2.74617064461478	20	0.449497134260831	13	9	0.135416666666667	0.999999999999989
PPA1	23.9563262460526	26.0566661021899	52	1.38557708562856	20	0.925076786350973	13	9	0.135416666666667	0.999999999999989
LRRC20	27.3114180536774	8.26198419750371	52	1.07599635004397	20	0.976545909929965	13	9	0.135416666666667	0.999999999999989
EIF4EBP2	39.4802498245509	136.194303686943	22	0.792648333050451	24.040404040404	0.995590130770607	13	9	0.135416666666667	0.999999999999989
SGPL1	9.31566175260787	23.9710967628719	52	0.955596639348173	20	0.987337256215954	13	9	0.135416666666667	0.999999999999989
PCBD1	24.0264125663286	41.770939894187	27	1.90505476289123	23.257328990228	0.765459426002806	13	9	0.135416666666667	0.999999999999989
UNC5B	24.3063153556317	8.93086484238568	52	0.769994178904372	20	0.996287607969318	13	9	0.135416666666667	0.999999999999989
SLC29A3	33.1165465021347	18.7231625080227	19	1.17009486125469	24.5360824742268	0.964703673820034	13	9	0.135416666666667	0.999999999999989
C10orf54	33.8816031281323	121.250849874994	17	1.13121352236722	24.8780487804878	0.969982995837472	13	9	0.135416666666667	0.999999999999989
PSAP	35.6082354596802	4041.22642528268	20	1.12413808713307	24.3686006825939	0.970884428351963	13	9	0.135416666666667	0.999999999999989
CHST3	14.1887105375803	21.353522129417	1	0.596396210553115	28	0.999255236151756	13	9	0.135416666666667	0.999999999999989
ASCC1	11.2215066210213	39.3775725344843	4	3.92816148735345	27.3563218390805	0.163797462834126	13	9	0.135416666666667	0.999999999999989
ANAPC16	20.5524223825133	69.9515172539388	1	1.5191696643038	28	0.8917589658838	13	9	0.135416666666667	0.999999999999989
DDIT4	11.7567909964812	341.05662333779	17	1.57124832157238	24.8780487804878	0.877090795630752	13	9	0.135416666666667	0.999999999999989
DNAJB12	36.153916258976	47.4231275150942	1	0.912991789660112	28	0.990120356217517	13	9	0.135416666666667	0.999999999999989
MICU1	32.9754780563283	66.2116541002825	29	1.27681504177682	22.9581993569132	0.947297888348709	13	9	0.135416666666667	0.999999999999989
MCU	12.1487046133068	75.9147274434833	14	0.442462236936553	25.4092526690391	0.999904500169131	13	9	0.135416666666667	0.999999999999989
P4HA1	6.75440830680987e-05	295.214827299644	52	1.00799581900956	20	0.983201391831536	13	9	0.135416666666667	0.999999999999989
ECD	22.5793549753067	18.5829819838003	42	3.74584171603775	21.186943620178	0.193532416545684	13	9	0.135416666666667	0.999999999999989
FAM149B1	21.9044218453269	23.560328437042	1	1.4742184245989	28	0.903682694893608	13	9	0.135416666666667	0.999999999999989
DNAJC9	31.7867220402542	24.7374434810146	3	4.37585214273587	27.5675675675676	0.107665901616914	13	9	0.135416666666667	0.999999999999989
MRPS16	27.6066395123575	44.2443265986029	9	2.45333595793073	26.3468634686347	0.554867533109747	13	9	0.135416666666667	0.999999999999989
ANXA7	17.8817710547732	46.2875587607077	39	1.58289003486911	21.570996978852	0.873691647872899	13	9	0.135416666666667	0.999999999999989
PPP3CB	47.9999534865979	35.8416236674997	1	0.957869963478269	28	0.987174617370678	13	9	0.135416666666667	0.999999999999989
SEC24C	20.2555538868379	25.6128212402023	1	1.27179083656946	28	0.948214852426205	13	9	0.135416666666667	0.999999999999989
FUT11	32.046581493266	44.6794739327112	19	1.32584645257538	24.5360824742268	0.93784003561961	13	9	0.135416666666667	0.999999999999989
CHCHD1	20.2200564736128	41.4628828344172	35	1.40620260094312	22.1052631578947	0.92035674557566	13	9	0.135416666666667	0.999999999999989
ZSWIM8	6.75440830680987e-05	37.9310417178594	23	1.24239508952554	23.8795986622074	0.953385660554427	13	9	0.135416666666667	0.999999999999989
NDST2	28.1757092123477	30.3500950353431	52	1.62669453993017	20	0.860526371022841	13	9	0.135416666666667	0.999999999999989
CAMK2G	23.420933868466	28.5783707179244	1	1.26870411151194	28	0.948773398981215	13	9	0.135416666666667	0.999999999999989
PLAU	15.9395242208792	5.1068940181337	9	2.38163953438655	26.3468634686347	0.582116854353166	13	9	0.135416666666667	0.999999999999989
VCL	7.70629938032296e-05	239.459787203937	9	0.853810476965496	26.3468634686347	0.993213575684408	13	9	0.135416666666667	0.999999999999989
AP3M1	12.5837956176159	20.7574294384589	1	1.54377857989518	28	0.884939075913467	13	9	0.135416666666667	0.999999999999989
ADK	16.1678760484012	24.8817451701124	33	1.23189217579709	22.3824451410658	0.955152910734275	13	9	0.135416666666667	0.999999999999989
KAT6B	25.367397984424	41.9067635260873	1	0.701477915190645	28	0.997896110420417	13	9	0.135416666666667	0.999999999999989
SAMD8	23.8550452190613	22.844521573052	1	2.30739918735592	28	0.610714938035803	13	9	0.135416666666667	0.999999999999989
VDAC2	20.1758844174903	73.6245489681397	34	2.66657310995444	22.2429906542056	0.477014553262463	13	9	0.135416666666667	0.999999999999989
COMTD1	28.9663412413033	28.6434346258385	27	2.2688453568306	23.257328990228	0.625673026816995	13	9	0.135416666666667	0.999999999999989
ZNF503	24.0452071765484	158.920255905878	29	3.71347156184486	22.9581993569132	0.199289746304672	13	9	0.135416666666667	0.999999999999989
ZNF503-AS2	10.7389698616639	11.4441418514469	1	1.12577214889234	28	0.970677846166101	13	9	0.135416666666667	0.999999999999989
C10orf11	22.9030851074562	4.34979240478146	1	1.61952223051822	28	0.862721632489142	13	9	0.135416666666667	0.999999999999989
KCNMA1	6.07848115665917	23.1304679592486	1	1.15973948390609	28	0.966164041036412	13	9	0.135416666666667	0.999999999999989
DLG5	37.2528910237163	105.310472972857	8	0.76217781935336	26.542750929368	0.996507650387165	13	9	0.135416666666667	0.999999999999989
POLR3A	30.813233225606	31.5039211917011	25	1.61998593801068	23.5643564356436	0.86258016413938	13	9	0.135416666666667	0.999999999999989
RPS24	29.3387281002726	3769.50351382709	52	1.32056099841575	20	0.938903942066927	13	9	0.135416666666667	0.999999999999989
LINC00856	20.284835787655	3.48287062644733	52	0.835985596744409	20	0.993985986051825	13	9	0.135416666666667	0.999999999999989
ZMIZ1	47.9999383635338	50.6959852550069	16	1.11658970202772	25.0526315789474	0.971826274553683	13	9	0.135416666666667	0.999999999999989
PPIF	20.649734687973	51.4247692303493	39	1.68588591824156	21.570996978852	0.84184811886999	13	9	0.135416666666667	0.999999999999989
ZCCHC24	44.0590757699701	316.895171626732	8	0.943968195605151	26.542750929368	0.988146302316815	13	9	0.135416666666667	0.999999999999989
EIF5AL1	6.75440830680987e-05	30.9036328034721	50	1.16868175716753	20.2266288951841	0.964905299352126	13	9	0.135416666666667	0.999999999999989
LOC100288974	47.9999324559169	8.12030677672908	52	0.711463551471486	20	0.997703668574793	13	9	0.135416666666667	0.999999999999989
TMEM254	15.7509137896592	15.8278387070764	10	3.25837145600781	26.1538461538462	0.297343735577667	13	9	0.135416666666667	0.999999999999989
PLAC9	16.3187356999854	179.162738695392	28	3.67262955995998	23.1067961165049	0.206769693974626	13	9	0.135416666666667	0.999999999999989
ANXA11	32.1911711746395	240.234911777633	20	2.06711292185317	24.3686006825939	0.70410359789102	13	9	0.135416666666667	0.999999999999989
TSPAN14	12.2015451237783	20.4285864535779	1	0.705027654171786	28	0.997829191875456	13	9	0.135416666666667	0.999999999999989
GHITM	20.0844885748432	108.56892760036	5	1.56728001020885	27.148288973384	0.878239627300828	13	9	0.135416666666667	0.999999999999989
CCSER2	20.0113678104651	53.1712942902187	1	0.904554862107339	28	0.990614044782962	13	9	0.135416666666667	0.999999999999989
WAPAL	19.5297809771007	49.8178211805189	21	0.298300447400442	24.2033898305085	0.999994948851056	13	9	0.135416666666667	0.999999999999989
ADIRF	47.9999324559169	13.8101608247311	43	1.62011984854409	21.0619469026549	0.862539298685961	13	9	0.135416666666667	0.999999999999989
GLUD1	22.5017852512883	49.4078150222456	1	1.84976109389119	28	0.785625005872688	13	9	0.135416666666667	0.999999999999989
FAM35A	13.1049567382879	17.7682210602508	45	2.17654935769522	20.8163265306122	0.661617983782479	13	9	0.135416666666667	0.999999999999989
MINPP1	16.2839375121782	14.9205354097092	19	2.56846271254891	24.5360824742268	0.512153445715342	13	9	0.135416666666667	0.999999999999989
PAPSS2	25.4884082475571	58.4584915613672	25	1.16496564284121	23.5643564356436	0.965431987401685	13	9	0.135416666666667	0.999999999999989
ATAD1	17.9534690014522	89.5095323689785	52	1.35598308903355	20	0.931569830930673	13	9	0.135416666666667	0.999999999999989
PTEN	20.9010081932229	75.6761492266032	1	1.36724355000238	28	0.929138266494393	13	9	0.135416666666667	0.999999999999989
RNLS	20.3984716091249	10.5097520754882	1	2.54501200764327	28	0.520734293879344	13	9	0.135416666666667	0.999999999999989
STAMBPL1	6.75440830680987e-05	37.7266056710822	52	0.801545596077779	20	0.995290740642556	13	9	0.135416666666667	0.999999999999989
ACTA2	24.0144035765748	794.249907330571	19	0.511056928601243	24.5360824742268	0.999737036383105	13	9	0.135416666666667	0.999999999999989
FAS	19.6130492653089	20.8857191039835	7	1.3064392808408	26.7415730337079	0.941693949793198	13	9	0.135416666666667	0.999999999999989
CH25H	5.98780831504024e-05	76.7612406033852	52	0.567479236940674	20	0.999464428842228	13	9	0.135416666666667	0.999999999999989
LIPA	17.913167551497	42.8754291844988	30	0.935158370042056	22.8115015974441	0.988734147169042	13	9	0.135416666666667	0.999999999999989
IFIT2	23.1708406246401	11.2750253920646	1	1.67608406009829	28	0.845008124020692	13	9	0.135416666666667	0.999999999999989
IFIT3	24.8864199663575	20.2350592610668	1	1.74093850598	28	0.823640153739379	13	9	0.135416666666667	0.999999999999989
IFIT1	47.9999324559169	15.5376737770926	5	1.07913208832332	27.148288973384	0.976201779550468	13	9	0.135416666666667	0.999999999999989
IFIT5	24.2988344538001	26.7774984060957	52	1.84719565453975	20	0.786548163529608	13	9	0.135416666666667	0.999999999999989
PANK1	12.1030735858332	4.90891681099423	52	1.00094592372025	20	0.983806177925091	13	9	0.135416666666667	0.999999999999989
KIF20B	12.6941987670148	28.096075077729	52	1.21342813512032	20	0.958157755496361	13	9	0.135416666666667	0.999999999999989
RPP30	24.0763872819426	23.0116331661769	52	2.82701870699131	20	0.422540849108933	13	9	0.135416666666667	0.999999999999989
ANKRD1	6.75440830680987e-05	377.435375441078	9	1.1993482020572	26.3468634686347	0.9603621710208	13	9	0.135416666666667	0.999999999999989
PCGF5	19.2029002439496	69.3840302121909	52	0.721120955999887	20	0.997504864407894	13	9	0.135416666666667	0.999999999999989
HECTD2	6.75440830680987e-05	8.34994477752473	21	0.375614363920491	24.2033898305085	0.999971056068744	13	9	0.135416666666667	0.999999999999989
PPP1R3C	6.75440830680987e-05	67.018396304482	3	0.529476651484352	27.5675675675676	0.999664723760588	13	9	0.135416666666667	0.999999999999989
TNKS2	23.2985522732204	27.2746331897246	52	1.13125723092725	20	0.969977371069079	13	9	0.135416666666667	0.999999999999989
BTAF1	31.930679950215	27.9202464591906	52	1.43369605416211	20	0.913819562939115	13	9	0.135416666666667	0.999999999999989
CPEB3	36.7207795718747	4.05755712900394	1	0.886519285806759	28	0.991609005069622	13	9	0.135416666666667	0.999999999999989
MARCH5	23.7556191823442	84.9208404072421	52	1.17865771848487	20	0.963466006848251	13	9	0.135416666666667	0.999999999999989
IDE	37.674718699254	24.8766131961199	52	1.63473538739257	20	0.8580472954138	13	9	0.135416666666667	0.999999999999989
KIF11	15.2642889346455	17.1583103429376	51	1.67921450699688	20.112676056338	0.844001702630809	13	9	0.135416666666667	0.999999999999989
MYOF	19.329160463886	125.68840562875	52	0.173180773446463	20	0.999999934997696	13	9	0.135416666666667	0.999999999999989
CEP55	11.2192393895078	15.4813104395401	36	1.29334412393986	21.9692307692308	0.944212717919254	13	9	0.135416666666667	0.999999999999989
FRA10AC1	16.25358576143	65.3785937683112	1	0.970418403828181	28	0.986250091080696	13	9	0.135416666666667	0.999999999999989
PLCE1	28.3368474632291	25.6969669062069	38	3.33897820860892	21.7021276595745	0.277515136406226	13	9	0.135416666666667	0.999999999999989
PLCE1-AS1	22.1930659774885	5.6840720437658	1	0.742043373301975	28	0.997028763448808	13	9	0.135416666666667	0.999999999999989
NOC3L	19.9410174798277	20.2312708780279	10	2.26679986551733	26.1538461538462	0.626468077333912	13	9	0.135416666666667	0.999999999999989
TBC1D12	25.0710749039155	26.0183086682228	1	1.95204657183432	28	0.747964251741556	13	9	0.135416666666667	0.999999999999989
HELLS	9.02932948630731	19.3222592709295	1	1.14265825505988	28	0.968486528555422	13	9	0.135416666666667	0.999999999999989
PDLIM1	31.9776477298162	166.961560980492	50	1.89832203477334	20.2266288951841	0.767940755715661	13	9	0.135416666666667	0.999999999999989
SORBS1	39.8519222853802	3.80526059857881	1	1.7650321859974	28	0.815440680544108	13	9	0.135416666666667	0.999999999999989
ALDH18A1	21.6460576381155	28.4563811169382	37	1.5681817978335	21.8348623853211	0.877979000466923	13	9	0.135416666666667	0.999999999999989
TCTN3	21.125453437679	20.321964495653	40	1.45865476299036	21.4414414414414	0.907645847472155	13	9	0.135416666666667	0.999999999999989
ENTPD1	47.9999459494397	12.579042458676	1	1.04355202027757	28	0.979910928725963	13	9	0.135416666666667	0.999999999999989
CCNJ	20.3354883425412	4.76721836818705	22	2.70075489862763	24.040404040404	0.465083201261615	13	9	0.135416666666667	0.999999999999989
ZNF518A	31.9680138234657	7.87737914982672	29	0.880023119083204	22.9581993569132	0.991947753944826	13	9	0.135416666666667	0.999999999999989
TM9SF3	8.10551231193363e-05	722.31484974953	52	1.12606853149877	20	0.970640273771819	13	9	0.135416666666667	0.999999999999989
RPL13AP5	20.5694395062748	47.6086128839982	25	2.74486855973951	23.5643564356436	0.449939647928462	13	9	0.135416666666667	0.999999999999989
LCOR	32.2813320962737	6.18297203948702	28	1.38373451284957	23.1067961165049	0.925490699405036	13	9	0.135416666666667	0.999999999999989
C10orf12	32.0122322145443	4.50726409394166	48	2.84755325475881	20.458452722063	0.415861120194767	13	9	0.135416666666667	0.999999999999989
LOC102724002	13.3306070245914	33.7227530709154	26	0.718172812012317	23.4098360655738	0.99756690979707	13	9	0.135416666666667	0.999999999999989
ARHGAP19	5.85103300152165	3.13082998629096	1	1.03655369451614	28	0.980590826621176	13	9	0.135416666666667	0.999999999999989
FRAT1	47.9999236309329	8.88822763588473	21	0.589140819748767	24.2033898305085	0.999312989426845	13	9	0.135416666666667	0.999999999999989
FRAT2	12.3938575812193	6.46532834800282	52	1.57283659694448	20	0.876629580138673	13	9	0.135416666666667	0.999999999999989
RRP12	34.1766234560211	14.4172208646519	1	0.969942523423095	28	0.986285987180883	13	9	0.135416666666667	0.999999999999989
EXOSC1	15.8191024109574	17.5424375082619	28	1.15571424005457	23.1067961165049	0.966720999441527	13	9	0.135416666666667	0.999999999999989
ZDHHC16	28.0315787646078	26.1469446546381	52	0.603595967530944	20	0.999194158374277	13	9	0.135416666666667	0.999999999999989
MMS19	33.7811288815213	196.025658707972	15	1.49099453814129	25.2296819787986	0.899314792113477	13	9	0.135416666666667	0.999999999999989
UBTD1	14.35366405202	141.472882151799	52	2.63127249491804	20	0.4895098365557	13	9	0.135416666666667	0.999999999999989
MORN4	12.9621017703752	16.5239871356736	9	1.07672098432375	26.3468634686347	0.976466685107207	13	9	0.135416666666667	0.999999999999989
PI4K2A	32.2076084975568	31.4992745706554	1	1.9734136354373	28	0.739917079563676	13	9	0.135416666666667	0.999999999999989
AVPI1	31.6470533531412	9.49522278261612	46	1.9473005509113	20.695652173913	0.749744330620872	13	9	0.135416666666667	0.999999999999989
MARVELD1	6.75440830680987e-05	147.980290592965	52	0.764022393743741	20	0.996456642686887	13	9	0.135416666666667	0.999999999999989
ZFYVE27	23.9661810733686	17.1299972062468	10	0.545737520184374	26.1538461538462	0.99958819600086	13	9	0.135416666666667	0.999999999999989
R3HCC1L	27.5358847888335	18.1015335969176	1	0.166616556589037	28	0.999999952754484	13	9	0.135416666666667	0.999999999999989
LOXL4	12.1800758178094	34.9848535078434	14	3.51400619886056	25.4092526690391	0.238197213908684	13	9	0.135416666666667	0.999999999999989
PYROXD2	11.8001564193772	4.06786196906968	36	1.35073692169137	21.9692307692308	0.932686238427167	13	9	0.135416666666667	0.999999999999989
HPS1	33.4035273224204	81.9086779931776	33	2.65523309549638	22.3824451410658	0.481009696347581	13	9	0.135416666666667	0.999999999999989
GOT1	15.5769474300166	61.086233106126	52	1.59204759518117	20	0.870987913751516	13	9	0.135416666666667	0.999999999999989
SLC25A28	32.2159263949166	22.7007983405314	41	2.12701058145749	21.3134328358209	0.680900250872749	13	9	0.135416666666667	0.999999999999989
ENTPD7	22.8070054450073	12.7954262079895	44	1.06648719341927	20.9384164222874	0.977568930681623	13	9	0.135416666666667	0.999999999999989
COX15	32.8442441407257	43.0170976585459	52	2.33681463156965	20	0.599345996087003	13	9	0.135416666666667	0.999999999999989
CUTC	47.9999324559169	20.1459948933423	11	1.93219784008216	25.9636363636364	0.755389985492268	13	9	0.135416666666667	0.999999999999989
DNMBP	37.4275477715401	28.8004103212412	1	2.60328533904955	28	0.499536513805817	13	9	0.135416666666667	0.999999999999989
ERLIN1	21.7764431557123	50.1748226581853	41	1.76437828590273	21.3134328358209	0.815664962285106	13	9	0.135416666666667	0.999999999999989
CHUK	19.747205111305	23.7063526388185	48	1.83186136332776	20.458452722063	0.792041236527061	13	9	0.135416666666667	0.999999999999989
CWF19L1	28.3854543767194	7.27308466304186	1	1.22740057433115	28	0.955895823404323	13	9	0.135416666666667	0.999999999999989
SNORA12	36.913596612386	36.564728024945	11	1.79503940385312	25.9636363636364	0.805047965903956	13	9	0.135416666666667	0.999999999999989
BLOC1S2	22.4930700169046	100.817327066558	52	2.06636816949944	20	0.704390937051981	13	9	0.135416666666667	0.999999999999989
SCD	28.4762118179579	98.236605118136	1	1.55041243489126	28	0.883066218955352	13	9	0.135416666666667	0.999999999999989
SEC31B	32.0162856775452	18.5577730283621	52	1.11174841295595	20	0.972419623115746	13	9	0.135416666666667	0.999999999999989
NDUFB8	5.91725992361447	332.636734170973	8	1.32707713707763	26.542750929368	0.937590775906869	13	9	0.135416666666667	0.999999999999989
HIF1AN	36.5662443785939	97.6023602947394	1	1.01726863429941	28	0.98238222786639	13	9	0.135416666666667	0.999999999999989
FAM178A	32.3662317431916	25.7144175708186	52	0.98312977998522	20	0.985266517325275	13	9	0.135416666666667	0.999999999999989
MRPL43	40.3783474407083	78.6015119840152	1	0.517157399018534	28	0.999714654121268	13	9	0.135416666666667	0.999999999999989
C10orf2	25.2281815415536	10.7267351575534	52	2.16997408633938	20	0.664179817310906	13	9	0.135416666666667	0.999999999999989
LZTS2	23.7366865160279	15.9950708012521	51	2.69276013934495	20.112676056338	0.467858662589227	13	9	0.135416666666667	0.999999999999989
SFXN3	31.3367226543224	91.4270514007969	19	4.14468339011397	24.5360824742268	0.133920387092792	13	9	0.135416666666667	0.999999999999989
KAZALD1	6.75440830680987e-05	92.4259813011953	52	0.583563746483022	20	0.999354900890973	13	9	0.135416666666667	0.999999999999989
BTRC	32.4258502175994	18.4763377445823	1	1.0057062561653	28	0.983399500351753	13	9	0.135416666666667	0.999999999999989
POLL	36.495228788748	32.9794503135845	35	1.85089137791198	22.1052631578947	0.785217908763565	13	9	0.135416666666667	0.999999999999989
DPCD	47.9999544120697	24.0138496138882	25	0.893312092143412	23.5643564356436	0.991243777031208	13	9	0.135416666666667	0.999999999999989
FBXW4	39.2233316651839	49.0324623745672	1	2.73545604088576	28	0.453146200474799	13	9	0.135416666666667	0.999999999999989
NPM3	6.75440830680987e-05	205.343431589398	1	1.71305299230391	28	0.832958070219966	13	9	0.135416666666667	0.999999999999989
MGEA5	29.4585968627003	72.0285314388218	47	1.30484147837357	20.5763688760807	0.94200480523008	13	9	0.135416666666667	0.999999999999989
C10orf76	16.1285554052882	15.7969650270596	52	1.63077267731413	20	0.85927140022855	13	9	0.135416666666667	0.999999999999989
HPS6	15.8130610582355	36.2451789259134	20	1.98151198307192	24.3686006825939	0.736853698823913	13	9	0.135416666666667	0.999999999999989
LDB1	16.8326950641904	6.23570579892933	27	1.99539699948967	23.257328990228	0.731585398013447	13	9	0.135416666666667	0.999999999999989
PPRC1	24.3277184317368	16.0015589277986	1	2.14678673237012	28	0.673208926067849	13	9	0.135416666666667	0.999999999999989
NOLC1	5.79680515156472	38.8153810473974	1	0.401874582066813	28	0.99995239107167	13	9	0.135416666666667	0.999999999999989
GBF1	33.7196599778841	64.7756767283124	1	2.18059604956331	28	0.66004112077819	13	9	0.135416666666667	0.999999999999989
NFKB2	16.2924015539978	5.47283143594101	25	3.6932671405489	23.5643564356436	0.202959673539836	13	9	0.135416666666667	0.999999999999989
FBXL15	15.6766863446446	20.9333361621477	16	2.44335943328847	25.0526315789474	0.558633072841948	13	9	0.135416666666667	0.999999999999989
CUEDC2	21.0377398297039	32.7700253013976	1	1.38025658013992	28	0.926268499063186	13	9	0.135416666666667	0.999999999999989
ACTR1A	31.7318960738257	103.22307619427	25	0.717309089152002	23.5643564356436	0.997584859728409	13	9	0.135416666666667	0.999999999999989
SUFU	25.2695864790578	23.1973382320036	1	0.938766531146708	28	0.988495974615775	13	9	0.135416666666667	0.999999999999989
TRIM8	28.345536462595	51.7886030020081	52	1.13475597839061	20	0.969524880727141	13	9	0.135416666666667	0.999999999999989
ARL3	47.9999324559169	53.1245336623987	43	1.071569474347	21.0619469026549	0.977026000595723	13	9	0.135416666666667	0.999999999999989
WBP1L	32.0387827741366	147.187080191328	10	1.61892221335865	26.1538461538462	0.862904591421099	13	9	0.135416666666667	0.999999999999989
C10orf32	24.5821830520581	90.3861843713539	1	2.40050015584488	28	0.574908389335389	13	9	0.135416666666667	0.999999999999989
CNNM2	34.1052553492505	4.59597265498372	30	0.456536914269028	22.8115015974441	0.999880615735668	13	9	0.135416666666667	0.999999999999989
NT5C2	28.0314519705678	50.0650858691267	1	0.851397929701487	28	0.99332219256068	13	9	0.135416666666667	0.999999999999989
PCGF6	15.8917145486881	6.10512759226466	52	1.39198872887845	20	0.923626553026158	13	9	0.135416666666667	0.999999999999989
TAF5	24.4767162346955	9.81029867300209	1	3.4748245273166	28	0.246564593841901	13	9	0.135416666666667	0.999999999999989
USMG5	21.1348270573071	125.191372170002	4	1.157229809406	27.3563218390805	0.966511996855964	13	9	0.135416666666667	0.999999999999989
PDCD11	32.6701340978696	33.2454394482318	27	1.41076398901596	23.257328990228	0.919291487852341	13	9	0.135416666666667	0.999999999999989
CALHM2	20.0134290908815	34.8657346633823	42	0.516035722676638	21.186943620178	0.999718881752534	13	9	0.135416666666667	0.999999999999989
SH3PXD2A	32.201684813922	276.611357663066	52	0.599440361384754	20	0.999229879576954	13	9	0.135416666666667	0.999999999999989
OBFC1	28.0903329226802	19.0685607395566	52	1.48756084718033	20	0.900216841834709	13	9	0.135416666666667	0.999999999999989
SLK	26.2724329096015	102.56996027916	52	1.75519271837362	20	0.81880533022127	13	9	0.135416666666667	0.999999999999989
SFR1	16.3709930301335	3.28546456455535	7	1.15409763839648	26.7415730337079	0.966943002387199	13	9	0.135416666666667	0.999999999999989
GSTO1	6.75440830680987e-05	332.619913174496	1	1.63861344778096	28	0.856844926012367	13	9	0.135416666666667	0.999999999999989
ITPRIP	6.75440830680987e-05	28.3087304559081	52	1.36746419099743	20	0.929090141651438	13	9	0.135416666666667	0.999999999999989
XPNPEP1	47.9999324559169	61.9797968624506	1	0.445894447770037	28	0.999899076437416	13	9	0.135416666666667	0.999999999999989
ADD3	20.1632687374072	96.4226101119171	15	2.66899487772285	25.2296819787986	0.476163702097422	13	9	0.135416666666667	0.999999999999989
MXI1	27.7360652679072	52.4952902913048	52	2.34049831827197	20	0.5979254693283	13	9	0.135416666666667	0.999999999999989
SMNDC1	24.114211564334	44.4922968542917	1	1.2038586019014	28	0.959664166099805	13	9	0.135416666666667	0.999999999999989
DUSP5	15.9486649643604	10.9658867761356	52	1.2567064841494	20	0.950909638653782	13	9	0.135416666666667	0.999999999999989
SMC3	15.9905575391379	141.835995557259	52	1.39778206305269	20	0.922302935868387	13	9	0.135416666666667	0.999999999999989
PDCD4	24.5292266557981	56.3147426979409	52	0.762359923174885	20	0.996502639740106	13	9	0.135416666666667	0.999999999999989
BBIP1	16.3601092388434	8.39732015569476	47	1.84284093482654	20.5763688760807	0.788112481753516	13	9	0.135416666666667	0.999999999999989
SHOC2	19.1313070733207	61.9407987352015	32	2.56935493201272	22.5236593059937	0.511828284794056	13	9	0.135416666666667	0.999999999999989
ADRA2A	47.9999466757754	138.443964609083	52	0.72882371356661	20	0.997336988485976	13	9	0.135416666666667	0.999999999999989
GPAM	6.75440830680987e-05	36.4387784879055	47	1.2098835838937	20.5763688760807	0.958719773843479	13	9	0.135416666666667	0.999999999999989
ZDHHC6	30.4646606340106	31.8939473292277	52	2.63318384992328	20	0.488828891111539	13	9	0.135416666666667	0.999999999999989
VTI1A	6.75440830680987e-05	26.5127459292531	23	0.585710035815864	23.8795986622074	0.999339021162436	13	9	0.135416666666667	0.999999999999989
TCF7L2	32.0263083262815	228.183994863985	52	0.615134061791609	20	0.999088015223551	13	9	0.135416666666667	0.999999999999989
CASP7	24.1346479727646	31.1675466282582	52	1.7929082331029	20	0.805792413916938	13	9	0.135416666666667	0.999999999999989
NHLRC2	8.99095169352239	5.94636887162887	19	1.38633504868511	24.5360824742268	0.924906148370743	13	9	0.135416666666667	0.999999999999989
C10orf118	27.6453087431451	69.665806929597	38	0.626205047938984	21.7021276595745	0.998976008615753	13	9	0.135416666666667	0.999999999999989
ABLIM1	24.13709625774	5.23406988871606	11	0.745115040929658	25.9636363636364	0.996953383900123	13	9	0.135416666666667	0.999999999999989
FAM160B1	15.7776777529747	28.6844403674195	52	2.73718048051578	20	0.452557726977894	13	9	0.135416666666667	0.999999999999989
TRUB1	23.1444149620618	34.0914598902346	20	1.59303763880738	24.3686006825939	0.870694045349465	13	9	0.135416666666667	0.999999999999989
GFRA1	47.9999324559169	5.14853988127715	52	1.22195199080488	20	0.956786701402253	13	9	0.135416666666667	0.999999999999989
HSPA12A	12.395774811379	7.35581688212078	1	1.49416930193464	28	0.898477105137721	13	9	0.135416666666667	0.999999999999989
KIAA1598	44.0416836975696	9.74707036961891	52	0.759093475851527	20	0.996591689069811	13	9	0.135416666666667	0.999999999999989
PDZD8	24.6606604320373	41.7560376477167	52	1.09310115808027	20	0.974627489278149	13	9	0.135416666666667	0.999999999999989
EMX2OS	32.4425993416102	430.913614508585	52	0.915845782590604	20	0.989949182453119	13	9	0.135416666666667	0.999999999999989
EMX2	27.8512972112661	379.837152449269	1	1.38267967496622	28	0.925727082447736	13	9	0.135416666666667	0.999999999999989
RAB11FIP2	25.3719033866796	190.157444804374	1	1.27862262744319	28	0.946965614492239	13	9	0.135416666666667	0.999999999999989
CASC2	31.8261410245715	10.5114597009476	27	1.19710235647641	23.257328990228	0.960706862710992	13	9	0.135416666666667	0.999999999999989
FAM204A	23.3013827767227	58.0140014245306	24	1.30504543553159	23.7209302325581	0.941965179574181	13	9	0.135416666666667	0.999999999999989
CACUL1	9.33050074360325	108.593696111084	52	0.667655149943588	20	0.998456580435903	13	9	0.135416666666667	0.999999999999989
NANOS1	24.7487602983869	15.9858335398213	1	0.828640034942744	28	0.994284485564652	13	9	0.135416666666667	0.999999999999989
EIF3A	28.6882918703402	664.8638333193	50	1.28880677239673	20.2266288951841	0.945070076106572	13	9	0.135416666666667	0.999999999999989
FAM45A	32.488207698964	31.5362734272589	52	1.78082004428686	20	0.809996898581981	13	9	0.135416666666667	0.999999999999989
SFXN4	24.0774428626843	26.915199064113	1	1.13976449099059	28	0.968869403702455	13	9	0.135416666666667	0.999999999999989
PRDX3	19.4298682504668	57.0754678473447	34	1.73172607442574	22.2429906542056	0.826739394472763	13	9	0.135416666666667	0.999999999999989
GRK5	33.34535296109	82.69051729081	1	0.991334815094437	28	0.984605974030691	13	9	0.135416666666667	0.999999999999989
RGS10	9.59147160542906	32.5570994163181	52	0.207181200592157	20	0.999999718653314	13	9	0.135416666666667	0.999999999999989
TIAL1	15.7242154808919	55.8387507248932	52	0.721911361965843	20	0.997488024204989	13	9	0.135416666666667	0.999999999999989
BAG3	20.3654915835936	117.224902676717	38	1.63222278102802	21.7021276595745	0.858823985198766	13	9	0.135416666666667	0.999999999999989
INPP5F	32.6871512915713	9.72833285194675	1	3.61325078040195	28	0.2180842254065	13	9	0.135416666666667	0.999999999999989
MCMBP	15.7744615875056	14.7904505612828	23	0.552599555309444	23.8795986622074	0.999551934300881	13	9	0.135416666666667	0.999999999999989
SEC23IP	47.9999324559169	25.9838071065158	25	0.340429108431231	23.5643564356436	0.999986139240289	13	9	0.135416666666667	0.999999999999989
PPAPDC1A	6.75440830680987e-05	86.8082986802611	1	2.03516576686144	28	0.716396058360736	13	9	0.135416666666667	0.999999999999989
WDR11	21.3486430334783	19.9928601833731	1	1.19531776930281	28	0.960979405084515	13	9	0.135416666666667	0.999999999999989
FGFR2	17.0335830722431	2.496622360882	1	2.26000155955167	28	0.629111329780489	13	9	0.135416666666667	0.999999999999989
ATE1	9.76218997158274	14.8515078281172	52	1.73303819119035	20	0.826299215156014	13	9	0.135416666666667	0.999999999999989
NSMCE4A	15.9816624970195	17.7651691678464	1	2.16766259911639	28	0.665080292446986	13	9	0.135416666666667	0.999999999999989
TACC2	16.5593148870127	14.6257592094357	52	2.11473885342279	20	0.685666881847754	13	9	0.135416666666667	0.999999999999989
PLEKHA1	12.1921298815214	36.0046602130508	9	0.569849232481729	26.3468634686347	0.999449303901701	13	9	0.135416666666667	0.999999999999989
HTRA1	35.48375464681	954.308207034547	1	1.01385306115234	28	0.982687112169087	13	9	0.135416666666667	0.999999999999989
FAM24B	4.23661501665522e-05	5.35011191437509	52	2.21535606594306	20	0.646494371883101	13	9	0.135416666666667	0.999999999999989
C10orf88	16.0831336697552	4.16027995286428	1	0.853205632699054	28	0.993240928546802	13	9	0.135416666666667	0.999999999999989
IKZF5	6.75440830680987e-05	11.712153291252	49	0.750603560062269	20.3418803418803	0.996815057052623	13	9	0.135416666666667	0.999999999999989
ACADSB	17.1708293667915	15.0719036752909	1	1.01558907022152	28	0.982532611875305	13	9	0.135416666666667	0.999999999999989
BUB3	10.5890766281869	99.9000963243904	20	1.67801699143385	24.3686006825939	0.844387008943508	13	9	0.135416666666667	0.999999999999989
CPXM2	25.9640867007425	8.46151539360427	1	0.546909592691898	28	0.999582176331663	13	9	0.135416666666667	0.999999999999989
OAT	20.0005671453742	67.2215586327877	35	0.951762302000175	22.1052631578947	0.987608241858688	13	9	0.135416666666667	0.999999999999989
LHPP	29.1262131495994	11.0291585634991	1	0.278106373200672	28	0.999997069267238	13	9	0.135416666666667	0.999999999999989
FAM53B	24.1930045006036	25.9307988777841	1	1.10485049015776	28	0.973250643474431	13	9	0.135416666666667	0.999999999999989
METTL10	19.9594861768175	9.88122921865893	45	2.51672613571343	20.8163265306122	0.53116974925536	13	9	0.135416666666667	0.999999999999989
FAM175B	22.2397076274527	25.0148557482363	7	1.88879898605899	26.7415730337079	0.771438738116882	13	9	0.135416666666667	0.999999999999989
ZRANB1	47.9999324559169	79.8514442108452	1	0.856152031599213	28	0.993106911763995	13	9	0.135416666666667	0.999999999999989
CTBP2	29.0196851119644	101.935203198712	31	1.76243479535464	22.6666666666667	0.816330995448934	13	9	0.135416666666667	0.999999999999989
EDRF1	23.7380766121569	18.3772870864635	1	0.756229236300498	28	0.996668341175005	13	9	0.135416666666667	0.999999999999989
UROS	45.3905796928473	71.4845696047337	52	1.49724267453279	20	0.89766283237958	13	9	0.135416666666667	0.999999999999989
BCCIP	15.8999459842947	41.1828204512441	1	0.527427560383095	28	0.999673487097326	13	9	0.135416666666667	0.999999999999989
DHX32	24.0065357881584	6.99399371251777	44	2.79308975123076	20.9384164222874	0.433727309460378	13	9	0.135416666666667	0.999999999999989
FANK1	20.1683444399564	22.3902925216537	7	1.66693100582041	26.7415730337079	0.847935537961226	13	9	0.135416666666667	0.999999999999989
ADAM12	6.75440830680987e-05	272.137222653578	4	0.724954007749834	27.3563218390805	0.997422378672795	13	9	0.135416666666667	0.999999999999989
DOCK1	33.0692040199167	46.6667161417359	23	1.36891259790109	23.8795986622074	0.928773766787602	13	9	0.135416666666667	0.999999999999989
MKI67	12.5767648160898	67.7297489038222	32	1.53161339121	22.5236593059937	0.888335739682995	13	9	0.135416666666667	0.999999999999989
MGMT	32.6024462730209	99.4055447130221	33	1.81809642843635	22.3824451410658	0.796934665736815	13	9	0.135416666666667	0.999999999999989
GLRX3	19.8936046985026	35.7978554034171	45	0.985714739902257	20.8163265306122	0.985060607692743	13	9	0.135416666666667	0.999999999999989
PPP2R2D	11.8571860880914	27.9039132123313	43	1.63882510805595	21.0619469026549	0.856779176920699	13	9	0.135416666666667	0.999999999999989
BNIP3	15.6970704635733	62.5025421292143	52	0.699472379539907	20	0.997933203893653	13	9	0.135416666666667	0.999999999999989
DPYSL4	31.455017088395	3.33892249909151	1	1.95333983446717	28	0.747478713667592	13	9	0.135416666666667	0.999999999999989
STK32C	41.9823533749603	14.2660105081342	1	1.03873055165713	28	0.980381060326915	13	9	0.135416666666667	0.999999999999989
LOC102724967	31.0845754067068	27.9439406700993	33	1.2161418750405	22.3824451410658	0.957724247909249	13	9	0.135416666666667	0.999999999999989
LRRC27	22.5478944835258	15.0825802731482	3	0.322178166302796	27.5675675675676	0.999990877493881	13	9	0.135416666666667	0.999999999999989
PWWP2B	16.0301793547387	12.7842816183227	46	3.36638556918897	20.695652173913	0.271024095326422	13	9	0.135416666666667	0.999999999999989
INPP5A	2.52613747895917	74.5368097075598	5	1.33735678060516	27.148288973384	0.935486127199904	13	9	0.135416666666667	0.999999999999989
TUBGCP2	32.7879730797969	118.927887067242	27	1.54854871451439	23.257328990228	0.883593840039036	13	9	0.135416666666667	0.999999999999989
ZNF511	28.993029717777	31.8792671859705	1	1.64665577363914	28	0.854337656983067	13	9	0.135416666666667	0.999999999999989
FUOM	29.8973123518916	18.4165256616282	11	3.45493106601636	25.9636363636364	0.25090744648731	13	9	0.135416666666667	0.999999999999989
ECHS1	8.67528375784902	160.444578974918	20	1.22008211382901	24.3686006825939	0.957089833721685	13	9	0.135416666666667	0.999999999999989
PAOX	40.9558903784836	7.99531164454419	1	0.936335638906124	28	0.988656828532218	13	9	0.135416666666667	0.999999999999989
MTG1	42.6238581091859	15.6877279692981	52	0.471295024405613	20	0.999850486765153	13	9	0.135416666666667	0.999999999999989
SPRN	47.9999293510163	8.12717508617339	52	0.346753481492325	20	0.999984074948671	13	9	0.135416666666667	0.999999999999989
BET1L	47.9999326855706	70.1197830241813	16	0.301864303676455	25.0526315789474	0.999994464029666	13	9	0.135416666666667	0.999999999999989
RIC8A	4.2888257080176e-05	64.7885986471428	52	0.637720578904634	20	0.998848216682853	13	9	0.135416666666667	0.999999999999989
SIRT3	41.655444885886	17.2640637551919	29	1.24952050309323	22.9581993569132	0.952162697218299	13	9	0.135416666666667	0.999999999999989
PSMD13	34.1314700333031	216.501083289541	13	2.03255751488092	25.5913978494624	0.717396375038948	13	9	0.135416666666667	0.999999999999989
ATHL1	40.8038263949882	15.7657881105803	40	2.21208557079065	21.4414414414414	0.647768834477078	13	9	0.135416666666667	0.999999999999989
IFITM2	32.6937925507024	1650.66503573804	38	0.939516754297041	21.7021276595745	0.988446003751253	13	9	0.135416666666667	0.999999999999989
IFITM1	29.6484105520303	82.8244624035794	43	1.0022545260749	21.0619469026549	0.98369508361463	13	9	0.135416666666667	0.999999999999989
IFITM3	47.9999324559169	1615.67395133729	52	1.20343322723385	20	0.959730322950185	13	9	0.135416666666667	0.999999999999989
SIGIRR	28.344320474109	34.1806788759964	21	1.01730598242724	24.2033898305085	0.982378873649431	13	9	0.135416666666667	0.999999999999989
PTDSS2	47.9999324559169	51.7605726541991	52	0.702158453347608	20	0.997883406823751	13	9	0.135416666666667	0.999999999999989
RNH1	15.5855013259124	371.419563930495	46	1.14330492407849	20.695652173913	0.968400550027544	13	9	0.135416666666667	0.999999999999989
HRAS	12.1405742122326	72.7821098984572	26	2.42571269664852	23.4098360655738	0.56531547933671	13	9	0.135416666666667	0.999999999999989
RASSF7	19.678834119966	8.20635076702494	1	0.614410015392444	28	0.999094986358918	13	9	0.135416666666667	0.999999999999989
MIR210HG	39.3467283079408	8.85714244598285	1	2.42162150144792	28	0.566868560548726	13	9	0.135416666666667	0.999999999999989
PHRF1	32.8705485211518	52.3286260531727	1	0.550656187454637	28	0.999562455545906	13	9	0.135416666666667	0.999999999999989
DEAF1	24.5277829940132	111.49980943533	37	0.0806656884927962	21.8348623853211	0.999999999899165	13	9	0.135416666666667	0.999999999999989
TMEM80	29.5523326091138	28.4356743162431	1	0.775847490925307	28	0.996116047044155	13	9	0.135416666666667	0.999999999999989
EPS8L2	32.4938228233105	52.6608997046524	21	3.13580105049256	24.2033898305085	0.329639974909818	13	9	0.135416666666667	0.999999999999989
TALDO1	32.501055475192	227.967353134327	15	2.80175040618544	25.2296819787986	0.43085431369081	13	9	0.135416666666667	0.999999999999989
PDDC1	47.9999324559169	84.2552517228467	1	0.732099645645725	28	0.997263013144173	13	9	0.135416666666667	0.999999999999989
LOC100506518	32.362348478907	9.55142962628172	52	0.129221136123687	20	0.999999994348276	13	9	0.135416666666667	0.999999999999989
SLC25A22	7.37325571218426	5.5558333491536	1	0.516568981753784	28	0.999716878286143	13	9	0.135416666666667	0.999999999999989
PIDD	17.8344109427004	10.8919557529245	31	1.94564725271168	22.6666666666667	0.750363775658299	13	9	0.135416666666667	0.999999999999989
RPLP2	37.3856744015989	4332.21516256189	23	2.67617806622679	23.8795986622074	0.473644903019212	13	9	0.135416666666667	0.999999999999989
PNPLA2	32.8069495735349	49.6130775239323	10	2.43640795282246	26.1538461538462	0.561262169661995	13	9	0.135416666666667	0.999999999999989
CD151	29.7819532581443	393.906838605642	39	2.35404879238826	21.570996978852	0.592706833623026	13	9	0.135416666666667	0.999999999999989
POLR2L	28.7156513344966	548.497478892993	52	1.6707510106881	20	0.846716565107265	13	9	0.135416666666667	0.999999999999989
TSPAN4	12.3436195416551	405.863428914754	15	4.64835190480068	25.2296819787986	0.0829669648286103	13	9	0.135416666666667	0.999999999999989
CHID1	32.5230887008321	376.053050293295	34	1.60118151240007	22.2429906542056	0.86826528594711	13	9	0.135416666666667	0.999999999999989
AP2A2	31.3623030383408	119.034530044592	38	1.77427611529633	21.7021276595745	0.812259930785975	13	9	0.135416666666667	0.999999999999989
TOLLIP	30.560088336085	110.738373767931	16	3.28539659857764	25.0526315789474	0.290572204028956	13	9	0.135416666666667	0.999999999999989
MOB2	37.7666060361311	40.9053850633195	1	3.58374237674479	28	0.223905077710801	13	9	0.135416666666667	0.999999999999989
IFITM10	38.61816439501	10.0836306709181	1	1.62749231618089	28	0.86028125401867	13	9	0.135416666666667	0.999999999999989
CTSD	34.9767057469662	1430.46839691017	30	0.901355018483585	22.8115015974441	0.990796518015394	13	9	0.135416666666667	0.999999999999989
LSP1	33.5710444978754	3.46041040152626	9	2.72354422153634	26.3468634686347	0.457223470380817	13	9	0.135416666666667	0.999999999999989
CD81	47.9796747809101	1656.26147599486	1	1.20641499662796	28	0.959265139032181	13	9	0.135416666666667	0.999999999999989
TSSC4	41.9205556493891	82.1945321387451	1	1.89514551651982	28	0.769109090047233	13	9	0.135416666666667	0.999999999999989
KCNQ1OT1	10.3741298574428	35.8144223185912	35	1.44159618030056	22.1052631578947	0.911889837023311	13	9	0.135416666666667	0.999999999999989
CDKN1C	24.6560419693548	124.112198230138	1	0.880134034656692	28	0.991942055566923	13	9	0.135416666666667	0.999999999999989
SLC22A18	32.3935302944248	27.43977643637	22	2.94824716874189	24.040404040404	0.384120972246328	13	9	0.135416666666667	0.999999999999989
PHLDA2	6.75440830680987e-05	85.3805172161775	52	0.762508536601741	20	0.996498546535219	13	9	0.135416666666667	0.999999999999989
NAP1L4	33.2050862200039	310.800176114138	20	2.5540742793168	24.3686006825939	0.517410521486479	13	9	0.135416666666667	0.999999999999989
CARS	12.2137337191372	220.882362537414	24	2.08175725612737	23.7209302325581	0.698446888983851	13	9	0.135416666666667	0.999999999999989
OSBPL5	35.7878504588031	174.3448162818	1	2.21570730861279	28	0.646357502650039	13	9	0.135416666666667	0.999999999999989
ZNF195	47.9999324559169	10.2584995347204	1	1.58854055522585	28	0.872026440885814	13	9	0.135416666666667	0.999999999999989
NUP98	6.75440830680987e-05	24.3259096830847	1	1.58963630902943	28	0.871702369581807	13	9	0.135416666666667	0.999999999999989
PGAP2	21.4046084316245	12.4684253370102	52	0.956136455658777	20	0.987298770024424	13	9	0.135416666666667	0.999999999999989
RHOG	33.0462376695679	84.618479528922	1	3.1255786421816	28	0.332451568635616	13	9	0.135416666666667	0.999999999999989
STIM1	40.9141231214251	173.369755490734	6	0.562752093029655	26.9433962264151	0.999493599280551	13	9	0.135416666666667	0.999999999999989
RRM1	8.58201308151095	118.05233408487	33	0.843585078049736	22.3824451410658	0.993665124012218	13	9	0.135416666666667	0.999999999999989
TRIM21	21.765127525302	4.45153202048963	28	2.18644351340872	23.1067961165049	0.657762350683658	13	9	0.135416666666667	0.999999999999989
TRIM68	27.1262980981634	9.4363885300406	1	1.05008243242601	28	0.979261947994725	13	9	0.135416666666667	0.999999999999989
HBB	21.3337094130828	8725.21720856399	26	1.53362744459008	23.4098360655738	0.887776792604401	13	9	0.135416666666667	0.999999999999989
TRIM5	24.0341445335146	16.7154770142305	1	3.54589642350723	28	0.231567034894566	13	9	0.135416666666667	0.999999999999989
TRIM22	24.1184479795234	57.6511573911747	13	1.72734110660482	25.5913978494624	0.828207407824209	13	9	0.135416666666667	0.999999999999989
FAM160A2	14.9663297130967	24.8275955795605	31	3.10519296147882	22.6666666666667	0.338112950121277	13	9	0.135416666666667	0.999999999999989
PRKCDBP	27.6920269687895	203.28972630363	21	0.974902152709936	24.2033898305085	0.985908611760483	13	9	0.135416666666667	0.999999999999989
SMPD1	33.987560270905	383.030150627116	10	3.47659384543671	26.1538461538462	0.246181440262344	13	9	0.135416666666667	0.999999999999989
APBB1	32.115162487726	70.1329242660437	52	0.578837646863847	20	0.999388791662097	13	9	0.135416666666667	0.999999999999989
ARFIP2	6.25964853143298	14.222339174217	52	0.283736845147933	20	0.999996573662684	13	9	0.135416666666667	0.999999999999989
TIMM10B	28.4483405990463	32.6444710621441	52	1.62169429452613	20	0.862058426023591	13	9	0.135416666666667	0.999999999999989
RRP8	24.169579118524	13.6926367034525	1	2.15361483428292	28	0.670551092052395	13	9	0.135416666666667	0.999999999999989
ILK	19.8276993281506	47.0224348733036	39	1.27920979500738	21.570996978852	0.94685741002915	13	9	0.135416666666667	0.999999999999989
TAF10	28.7263872274322	43.3037319312515	8	2.00280442433545	26.542750929368	0.728766998239146	13	9	0.135416666666667	0.999999999999989
TPP1	32.5080748572909	264.868449792453	33	1.34946813761247	22.3824451410658	0.932954668861824	13	9	0.135416666666667	0.999999999999989
DCHS1	35.8317011187946	44.9209062192494	52	0.234508230538716	20	0.999999237798614	13	9	0.135416666666667	0.999999999999989
MRPL17	19.8874539409318	44.2871702803552	43	1.32656275466441	21.0619469026549	0.937695028153437	13	9	0.135416666666667	0.999999999999989
ZNF215	27.0975863669563	5.209469255137	52	1.18492722245677	20	0.962542462499418	13	9	0.135416666666667	0.999999999999989
OLFML1	16.025321812875	3.86843750624857	21	1.6662388090727	24.2033898305085	0.848155991455995	13	9	0.135416666666667	0.999999999999989
PPFIBP2	32.1997605358479	28.8400618201673	49	2.54154716684805	20.3418803418803	0.522007645086252	13	9	0.135416666666667	0.999999999999989
CYB5R2	23.9200814416249	14.9325450984308	34	1.2065370857707	22.2429906542056	0.959246020318184	13	9	0.135416666666667	0.999999999999989
EIF3F	43.7779951616693	79.3663996491198	13	0.917822162490921	25.5913978494624	0.989829396633839	13	9	0.135416666666667	0.999999999999989
TRIM66	28.699789580286	10.6257869411367	52	1.07174935380608	20	0.977006623330424	13	9	0.135416666666667	0.999999999999989
RPL27A	32.5413107821888	7621.58892106777	37	1.260499017151	21.8348623853211	0.95024033041403	13	9	0.135416666666667	0.999999999999989
ST5	32.8391310107014	25.6468701030015	52	0.150213168065098	20	0.999999980025277	13	9	0.135416666666667	0.999999999999989
AKIP1	35.316466794633	39.119653683309	1	0.954536766412757	28	0.987412578461058	13	9	0.135416666666667	0.999999999999989
TMEM9B	35.9830750669457	264.250879571447	1	2.47570769680758	28	0.546457687137908	13	9	0.135416666666667	0.999999999999989
NRIP3	29.5352061139299	9.9386526125689	30	1.0413754923619	22.8115015974441	0.980124102282393	13	9	0.135416666666667	0.999999999999989
DENND5A	17.2187466550748	38.268847273397	43	3.33506017024559	21.0619469026549	0.278453402661939	13	9	0.135416666666667	0.999999999999989
TMEM41B	39.4463524461438	34.1728339207219	49	2.48942221426083	20.3418803418803	0.541326625123702	13	9	0.135416666666667	0.999999999999989
IPO7	19.777169545887	128.080569612373	36	2.36526318739389	21.9692307692308	0.58839641124265	13	9	0.135416666666667	0.999999999999989
ZNF143	6.75440830680987e-05	9.93635649780793	37	0.996044637640085	21.8348623853211	0.984217580843468	13	9	0.135416666666667	0.999999999999989
WEE1	15.2206233927913	44.0825709656632	5	1.33536766405438	27.148288973384	0.935896530521653	13	9	0.135416666666667	0.999999999999989
SWAP70	27.348771794165	300.39370667904	52	1.26509233541313	20	0.949422307993394	13	9	0.135416666666667	0.999999999999989
RP11-540A21.2	21.263034716527	7.79156599970902	1	1.35491910959879	28	0.931797096404568	13	9	0.135416666666667	0.999999999999989
SBF2-AS1	35.9296943880033	4.42555127641173	52	1.56764621593076	20	0.87813382109453	13	9	0.135416666666667	0.999999999999989
SBF2	13.7988770327518	25.7186324219358	1	2.97056267572442	28	0.377319357984539	13	9	0.135416666666667	0.999999999999989
ADM	31.6182602015409	3007.85651638309	52	1.63837259202548	20	0.856919728523685	13	9	0.135416666666667	0.999999999999989
AMPD3	42.2424528723463	12.5661244364232	1	0.727818803351912	28	0.997359369450398	13	9	0.135416666666667	0.999999999999989
MTRNR2L8	9.52528709366858	1.31451769676561	1	1.78298724977024	28	0.809245392732499	13	9	0.135416666666667	0.999999999999989
RNF141	28.02037047733	88.92711054361	1	1.28896095496466	28	0.945041072316718	13	9	0.135416666666667	0.999999999999989
MRVI1	24.7912184118734	94.8602553736731	52	0.316595907630143	20	0.999992017724889	13	9	0.135416666666667	0.999999999999989
CTR9	31.1868550935631	159.33100273514	52	1.26374770107349	20	0.949662611890121	13	9	0.135416666666667	0.999999999999989
EIF4G2	8.12850755244158e-05	1072.0033032919	52	2.33042751831275	20	0.601810814206033	13	9	0.135416666666667	0.999999999999989
ZBED5	24.4953250935481	16.9563145618175	6	1.71891606389066	26.9433962264151	0.831014774570431	13	9	0.135416666666667	0.999999999999989
ZBED5-AS1	47.9999324559169	9.04382798100981	20	0.927297410236318	24.3686006825939	0.989240768400207	13	9	0.135416666666667	0.999999999999989
USP47	30.0808554651596	123.718884180158	43	1.48089757403386	21.0619469026549	0.901955539345667	13	9	0.135416666666667	0.999999999999989
DKK3	15.8617846899021	133.464588978096	52	1.17002332894939	20	0.964713898070893	13	9	0.135416666666667	0.999999999999989
MICAL2	6.75440830680987e-05	83.8324139794237	6	0.546964951985762	26.9433962264151	0.999581890262145	13	9	0.135416666666667	0.999999999999989
PARVA	31.5954879004446	383.087182139312	19	1.42350737912158	24.5360824742268	0.916274618527127	13	9	0.135416666666667	0.999999999999989
TEAD1	24.3136987200046	274.714792933596	1	0.780279029812419	28	0.995982208539976	13	9	0.135416666666667	0.999999999999989
ARNTL	23.7349359813133	11.1096973467238	7	1.78996297740538	26.7415730337079	0.806819672114028	13	9	0.135416666666667	0.999999999999989
BTBD10	31.2449220970751	18.5992010178407	8	0.952466120097058	26.542750929368	0.987558812983682	13	9	0.135416666666667	0.999999999999989
FAR1	6.75440830680987e-05	53.4469203880289	51	0.681674334285152	20.112676056338	0.998240593318696	13	9	0.135416666666667	0.999999999999989
SPON1	19.7912720393939	22.2648747651187	49	1.39425211982466	20.3418803418803	0.923110924241113	13	9	0.135416666666667	0.999999999999989
RRAS2	14.6344298950005	112.741955451737	9	3.05286231618096	26.3468634686347	0.352977956105342	13	9	0.135416666666667	0.999999999999989
COPB1	23.8727315517118	157.374479264812	7	2.25467252938916	26.7415730337079	0.631184172490314	13	9	0.135416666666667	0.999999999999989
PSMA1	22.1491991257464	84.8456164895727	4	1.92376384216474	27.3563218390805	0.758529747790336	13	9	0.135416666666667	0.999999999999989
CYP2R1	27.8450851718585	5.91924936808655	37	2.01297551669963	21.8348623853211	0.724888666610612	13	9	0.135416666666667	0.999999999999989
C11orf58	32.0590322769865	280.043430533234	34	1.22660621596282	22.2429906542056	0.956026410143697	13	9	0.135416666666667	0.999999999999989
RPS13	15.1548557562649	842.472297474672	6	1.63680317869097	26.9433962264151	0.857406730634036	13	9	0.135416666666667	0.999999999999989
PIK3C2A	32.0554389692154	83.8162551083284	51	1.15894766622748	20.112676056338	0.966274074187776	13	9	0.135416666666667	0.999999999999989
NUCB2	19.0653938630391	175.4830249579	1	0.967021372585502	28	0.986504881987612	13	9	0.135416666666667	0.999999999999989
SERGEF	32.3836791834448	10.9563222552152	52	2.64381257926609	20	0.485051337396563	13	9	0.135416666666667	0.999999999999989
SAAL1	23.9848431373026	12.1773181988998	1	1.81819659180964	28	0.796899189354931	13	9	0.135416666666667	0.999999999999989
SAA1	32.3500235850795	654.168593781746	52	0.633271247384621	20	0.998899004804254	13	9	0.135416666666667	0.999999999999989
HPS5	32.3339916190752	86.8813327323588	48	1.42707461512892	20.458452722063	0.91541939090022	13	9	0.135416666666667	0.999999999999989
GTF2H1	20.0988843570179	56.7374209104368	13	3.10154428466589	25.5913978494624	0.339133892307814	13	9	0.135416666666667	0.999999999999989
LDHA	21.7113797749737	406.952309804521	15	1.53494415460397	25.2296819787986	0.887410642807454	13	9	0.135416666666667	0.999999999999989
TSG101	23.8895064654348	55.6325791371752	1	1.99448811196552	28	0.731930846822196	13	9	0.135416666666667	0.999999999999989
UEVLD	28.4537908565216	50.7038647181542	52	1.51127184065573	20	0.893904441660405	13	9	0.135416666666667	0.999999999999989
SPTY2D1-AS1	23.9040665470661	7.0956223671827	1	1.77336182700233	28	0.812575368943287	13	9	0.135416666666667	0.999999999999989
SPTY2D1	11.2283488120027	29.6152646800306	1	1.87202923533362	28	0.777563867083627	13	9	0.135416666666667	0.999999999999989
TMEM86A	37.7914306312806	4.64973144259416	51	0.29515737400156	20.112676056338	0.999995345993086	13	9	0.135416666666667	0.999999999999989
NAV2	7.26732242151647e-05	86.2693421306889	52	0.76850480618814	20	0.996330327435293	13	9	0.135416666666667	0.999999999999989
HTATIP2	24.5094967456894	103.179527565998	1	1.55273563850568	28	0.882406926901877	13	9	0.135416666666667	0.999999999999989
FANCF	32.493969765533	7.19910894375141	15	1.09317602237518	25.2296819787986	0.974618869518604	13	9	0.135416666666667	0.999999999999989
SVIP	16.562237883645	3.89448808520009	52	1.03616719513201	20	0.98062790878895	13	9	0.135416666666667	0.999999999999989
ANO3	19.7800317107142	15.4542631102275	52	0.67341996718513	20	0.998370435726694	13	9	0.135416666666667	0.999999999999989
FIBIN	47.9999324559169	83.6459665056998	26	1.23853586567047	23.4098360655738	0.954039923710414	13	9	0.135416666666667	0.999999999999989
CCDC34	12.6696686003762	42.5361708707953	1	1.02716031879524	28	0.98147832886867	13	9	0.135416666666667	0.999999999999989
LGR4	19.5024218493013	25.1709916021232	1	0.869982586771177	28	0.992451475783235	13	9	0.135416666666667	0.999999999999989
LIN7C	20.595393659588	30.0006689277311	40	1.72279950314281	21.4414414414414	0.829722917100952	13	9	0.135416666666667	0.999999999999989
BDNF-AS	12.7648830300647	4.37574914241127	1	2.43023074603231	28	0.563602012060419	13	9	0.135416666666667	0.999999999999989
BDNF	6.75440830680987e-05	18.503383468095	46	0.917922124337764	20.695652173913	0.989823310828152	13	9	0.135416666666667	0.999999999999989
METTL15	31.854298289899	16.6247963951718	46	0.475763656859454	20.695652173913	0.999840221320063	13	9	0.135416666666667	0.999999999999989
KCNA4	18.1483886937625	0.693012964905509	17	0.467931696493101	24.8780487804878	0.99985785009445	13	9	0.135416666666667	0.999999999999989
ARL14EP	47.9999446101327	45.962372336502	52	0.542245330767382	20	0.999605717268746	13	9	0.135416666666667	0.999999999999989
DNAJC24	20.3565251567214	8.54838091760236	52	1.96335954062335	20	0.743710188993705	13	9	0.135416666666667	0.999999999999989
ELP4	38.1619030091268	5.04669813183903	1	2.79942425019528	28	0.431624793421942	13	9	0.135416666666667	0.999999999999989
PAX6	20.6038413942975	2.37098063770498	35	1.81763445801633	22.1052631578947	0.797098263492796	13	9	0.135416666666667	0.999999999999989
RCN1	13.0563004262652	234.870214405455	41	2.63734632118358	21.3134328358209	0.487347671471793	13	9	0.135416666666667	0.999999999999989
EIF3M	47.9999324559169	15.1332354439315	19	1.07859723658096	24.5360824742268	0.976260715582798	13	9	0.135416666666667	0.999999999999989
QSER1	25.7195498852518	41.0482308180518	7	1.4837534747801	26.7415730337079	0.901212236191134	13	9	0.135416666666667	0.999999999999989
DEPDC7	47.9999324559169	4.32851137312864	35	0.789376737852325	22.1052631578947	0.995696526137145	13	9	0.135416666666667	0.999999999999989
TCP11L1	23.543271023493	15.2429560402089	1	0.564519082023202	28	0.999482849075539	13	9	0.135416666666667	0.999999999999989
CSTF3	19.9496710954525	27.1321932170523	1	0.530924063885239	28	0.999658419373932	13	9	0.135416666666667	0.999999999999989
HIPK3	21.5987098342276	68.4078743465258	17	2.16474499557231	24.8780487804878	0.666216788067565	13	9	0.135416666666667	0.999999999999989
KIAA1549L	7.15376847069869e-05	12.6621520322117	30	0.798386326450494	22.8115015974441	0.995398747952359	13	9	0.135416666666667	0.999999999999989
CD59	6.75440830680987e-05	1548.37991694732	5	1.16367489333217	27.148288973384	0.965613728680792	13	9	0.135416666666667	0.999999999999989
FBXO3	22.1927859758779	14.0327546015325	52	1.26190594493575	20	0.949990631548417	13	9	0.135416666666667	0.999999999999989
CAPRIN1	17.6639957383903	132.164316762696	52	1.05942661166021	20	0.978308678468386	13	9	0.135416666666667	0.999999999999989
NAT10	31.7193910807339	75.111448541056	6	1.59490443536984	26.9433962264151	0.870139111466509	13	9	0.135416666666667	0.999999999999989
ABTB2	6.75440830680987e-05	11.827072915073	1	1.1662811101458	28	0.965246130696057	13	9	0.135416666666667	0.999999999999989
CAT	20.0511403737766	35.9482792176611	24	1.24856536300095	23.7209302325581	0.952327760117492	13	9	0.135416666666667	0.999999999999989
APIP	18.8753738773596	5.73615693177413	52	2.05714193907203	20	0.707947680372535	13	9	0.135416666666667	0.999999999999989
PDHX	28.0503466267942	19.5977037727922	52	1.58144789343572	20	0.874115045281611	13	9	0.135416666666667	0.999999999999989
CD44	6.75440830680987e-05	443.79682112171	41	0.553972630774246	21.3134328358209	0.999544378237564	13	9	0.135416666666667	0.999999999999989
PAMR1	33.7878089055412	95.3387807553462	7	5.17132257201706	26.7415730337079	0.0499484962623787	13	9	0.135416666666667	0.999999999999989
FJX1	19.6393759716393	11.4010869092804	52	0.539497764574766	20	0.999619074411809	13	9	0.135416666666667	0.999999999999989
TRIM44	29.0641654663933	153.026908267247	52	0.491121285169075	20	0.999800431762342	13	9	0.135416666666667	0.999999999999989
COMMD9	28.1106687779672	31.9123117136271	1	0.334300605622063	28	0.99998791946304	13	9	0.135416666666667	0.999999999999989
PRR5L	6.75440830680987e-05	13.4841945261245	1	0.175591001301648	28	0.999999927158574	13	9	0.135416666666667	0.999999999999989
TRAF6	39.3894921169815	7.01182471060689	5	0.779596317592606	27.148288973384	0.99600305177486	13	9	0.135416666666667	0.999999999999989
C11orf74	23.1865107432284	27.5231873271126	1	1.01920870935988	28	0.98220740483169	13	9	0.135416666666667	0.999999999999989
API5	6.75440830680987e-05	29.7452130312181	1	1.16466323198205	28	0.965474623076826	13	9	0.135416666666667	0.999999999999989
TTC17	32.0197255962039	70.7973545734297	38	0.559261786627024	21.7021276595745	0.999514305394042	13	9	0.135416666666667	0.999999999999989
HSD17B12	24.1443130973344	63.2821664527958	44	3.37425933852872	20.9384164222874	0.269182610129543	13	9	0.135416666666667	0.999999999999989
ALKBH3	32.3283624948055	47.6400465667926	17	1.82037191782035	24.8780487804878	0.796128239783617	13	9	0.135416666666667	0.999999999999989
C11orf96	23.9506346263006	48.9025648577693	52	0.511470105196355	20	0.999735567117354	13	9	0.135416666666667	0.999999999999989
ACCS	36.6147502604023	21.4203497084669	46	2.32445606466973	20.695652173913	0.604117197087754	13	9	0.135416666666667	0.999999999999989
EXT2	8.7084779627319	125.702550237833	1	1.37410839248492	28	0.927632326495754	13	9	0.135416666666667	0.999999999999989
CD82	47.9999324559169	38.9439732052064	13	0.748307830974883	25.5913978494624	0.996873488366861	13	9	0.135416666666667	0.999999999999989
TSPAN18	24.0581738325425	20.5852442194398	52	0.947127765229516	20	0.987930236082812	13	9	0.135416666666667	0.999999999999989
TP53I11	39.0564868749685	97.106243693899	9	0.658269655468243	26.3468634686347	0.998589156037085	13	9	0.135416666666667	0.999999999999989
LOC101060179	37.5577137215212	5.9184387830811	1	0.755706467670804	28	0.996682188192495	13	9	0.135416666666667	0.999999999999989
SLC35C1	11.8269367781006	56.9888529574322	20	0.897782753420937	24.3686006825939	0.990997169461246	13	9	0.135416666666667	0.999999999999989
CRY2	39.2680197658205	26.2632807795665	2	4.29200103307889	27.7821011673152	0.116573648575661	13	9	0.135416666666667	0.999999999999989
MAPK8IP1	12.1411839299787	4.17272994126341	1	1.41306231250919	28	0.918751818728692	13	9	0.135416666666667	0.999999999999989
PEX16	24.0217059179095	9.25199009147531	52	0.973363255961054	20	0.986026480083182	13	9	0.135416666666667	0.999999999999989
PHF21A	31.7634445100947	38.362812616705	52	0.180755661991701	20	0.999999907553286	13	9	0.135416666666667	0.999999999999989
CREB3L1	6.75440830680987e-05	292.867890346589	1	0.736900181609003	28	0.997151767751249	13	9	0.135416666666667	0.999999999999989
DGKZ	4.98813971929372e-05	47.1254245496921	52	1.17097497360664	20	0.964577721998866	13	9	0.135416666666667	0.999999999999989
MDK	18.463829636929	32.1308271473736	1	1.32386887635256	28	0.938239354027546	13	9	0.135416666666667	0.999999999999989
AMBRA1	23.7862592114381	21.0711823840688	1	1.03485427370313	28	0.980753511815255	13	9	0.135416666666667	0.999999999999989
ATG13	10.949043188062	44.7928869301682	6	0.380688177121863	26.9433962264151	0.999968032411171	13	9	0.135416666666667	0.999999999999989
ARHGAP1	35.1936306079285	176.625159046848	1	2.87083547369839	28	0.40837140764694	13	9	0.135416666666667	0.999999999999989
ZNF408	32.2491002087867	21.584477793375	1	1.36706775201883	28	0.929176597270245	13	9	0.135416666666667	0.999999999999989
CKAP5	15.9802875214152	52.4856320364884	1	0.761669634538373	28	0.996521604334468	13	9	0.135416666666667	0.999999999999989
LRP4	15.7533799532265	12.5773675249926	52	0.912251405277551	20	0.990164415629082	13	9	0.135416666666667	0.999999999999989
C11orf49	47.9999349637911	29.5667888715657	17	1.27759977972069	24.8780487804878	0.947153790553912	13	9	0.135416666666667	0.999999999999989
ARFGAP2	39.064396341039	22.2601357916275	1	1.17967765772022	28	0.963316763337999	13	9	0.135416666666667	0.999999999999989
PACSIN3	31.9615705747704	20.1760473150207	35	2.91870614537801	22.1052631578947	0.393255699842155	13	9	0.135416666666667	0.999999999999989
DDB2	32.2742583205771	67.6029582702408	38	2.57808886204052	21.7021276595745	0.508650465449006	13	9	0.135416666666667	0.999999999999989
ACP2	32.5060726284751	115.053330236449	14	2.97079448718948	25.4092526690391	0.377249151918735	13	9	0.135416666666667	0.999999999999989
NR1H3	32.7541338732869	13.8042142989869	52	0.369106287667033	20	0.999974580198077	13	9	0.135416666666667	0.999999999999989
MADD	10.7415717309863	27.4491345210544	26	1.88906162090903	23.4098360655738	0.771342455317345	13	9	0.135416666666667	0.999999999999989
SLC39A13	6.75440830680987e-05	228.333759477275	52	1.17180005983936	20	0.964459383329853	13	9	0.135416666666667	0.999999999999989
PSMC3	31.7705597040604	226.729685127657	34	2.71254272890795	22.2429906542056	0.461008096017055	13	9	0.135416666666667	0.999999999999989
CELF1	11.1746062306973	161.600692839533	13	0.817823170597659	25.5913978494624	0.994703752711868	13	9	0.135416666666667	0.999999999999989
PTPMT1	20.3859038129594	46.8308321495727	1	1.60508196626781	28	0.867094852449083	13	9	0.135416666666667	0.999999999999989
NDUFS3	30.7349457284356	120.778595557059	32	3.44225033353207	22.5236593059937	0.25370925713629	13	9	0.135416666666667	0.999999999999989
MTCH2	6.75440830680987e-05	246.311034754344	52	1.69203294273765	20	0.839853359084307	13	9	0.135416666666667	0.999999999999989
FNBP4	47.9999324559169	55.798319297385	52	0.981680948546637	20	0.985381049888406	13	9	0.135416666666667	0.999999999999989
NUP160	11.8108803717578	6.63294613276507	1	0.874793362643705	28	0.992213102114328	13	9	0.135416666666667	0.999999999999989
PTPRJ	6.75440830680987e-05	11.4568275345973	52	1.41871023552843	20	0.917417329618417	13	9	0.135416666666667	0.999999999999989
TNKS1BP1	23.8135929752281	144.046185659877	1	1.10410573947561	28	0.973339359066146	13	9	0.135416666666667	0.999999999999989
SSRP1	37.0524388521373	220.361014180462	1	2.27726675828928	28	0.622401117249194	13	9	0.135416666666667	0.999999999999989
SLC43A3	11.2732637910169	32.2816893028388	1	1.59042200396388	28	0.871469769040724	13	9	0.135416666666667	0.999999999999989
SLC43A1	38.8038836908801	43.4631608505212	1	1.96154616097922	28	0.744393096429876	13	9	0.135416666666667	0.999999999999989
TIMM10	8.63180182200162	20.5007298692249	1	1.04231254119473	28	0.980032516735082	13	9	0.135416666666667	0.999999999999989
UBE2L6	47.9999539117358	55.7426882051864	52	0.555677882670006	20	0.999534851457191	13	9	0.135416666666667	0.999999999999989
SERPING1	47.9999324559169	386.364511455495	6	0.647269681474767	26.9433962264151	0.998732969717682	13	9	0.135416666666667	0.999999999999989
CLP1	18.358899782739	5.41824886499859	52	1.45421022195233	20	0.908761711282919	13	9	0.135416666666667	0.999999999999989
ZDHHC5	19.9160100655158	96.0090276510773	50	0.492850608421602	20.2266288951841	0.999795484307742	13	9	0.135416666666667	0.999999999999989
MED19	8.27420670891573	48.2800380916608	34	1.45315110641875	22.2429906542056	0.909026568856953	13	9	0.135416666666667	0.999999999999989
TMX2	19.9352006899872	33.2737594261611	13	1.32615073895032	25.5913978494624	0.937778460198715	13	9	0.135416666666667	0.999999999999989
C11orf31	30.9200809238063	94.1617396169397	10	3.63449305510913	26.1538461538462	0.213975877544203	13	9	0.135416666666667	0.999999999999989
CTNND1	20.1952564049636	5.96082472112553	52	1.4476024738375	20	0.910407528043194	13	9	0.135416666666667	0.999999999999989
LPXN	7.010820446862	29.1415900601239	1	0.875221604723614	28	0.992191618359756	13	9	0.135416666666667	0.999999999999989
ZFP91	12.3230312168965	125.132901202433	11	1.53197131518982	25.9636363636364	0.888236506409914	13	9	0.135416666666667	0.999999999999989
FAM111B	6.75440830680987e-05	10.1155791990076	11	0.929501832784642	25.9636363636364	0.989100384914885	13	9	0.135416666666667	0.999999999999989
FAM111A	9.30727356142256	27.862315015966	52	1.56870243188184	20	0.877828412849855	13	9	0.135416666666667	0.999999999999989
DTX4	32.4505729473132	14.2243477232699	33	0.0934091659592043	22.3824451410658	0.999999999643241	13	9	0.135416666666667	0.999999999999989
OSBP	34.4540283468836	33.998039598235	1	1.08049495276607	28	0.976051158705604	13	9	0.135416666666667	0.999999999999989
PATL1	6.75440830680987e-05	66.1395074794645	52	1.61648132923933	20	0.863647766996001	13	9	0.135416666666667	0.999999999999989
STX3	9.25858928978591	19.2475498966922	1	1.3830664513445	28	0.925640456680738	13	9	0.135416666666667	0.999999999999989
MRPL16	20.5574560564265	62.9274371363878	52	1.69085455676024	20	0.840236525895496	13	9	0.135416666666667	0.999999999999989
PRPF19	44.7311172506461	67.2024023719586	52	0.927563316745118	20	0.989223904106071	13	9	0.135416666666667	0.999999999999989
TMEM109	39.886002981408	227.81403981409	52	0.702087036687982	20	0.997884742745261	13	9	0.135416666666667	0.999999999999989
TMEM132A	47.9999324559169	16.6890861409305	17	1.61059783570399	24.8780487804878	0.865431783867603	13	9	0.135416666666667	0.999999999999989
SLC15A3	24.8651226308212	25.6863884758225	52	2.35350513134519	20	0.592915999103729	13	9	0.135416666666667	0.999999999999989
VPS37C	32.59148330402	31.2235063977524	52	0.2164552734731	20	0.999999599209837	13	9	0.135416666666667	0.999999999999989
DDB1	5.20167715779998	311.141423204564	7	0.859449484708508	26.7415730337079	0.992954611702947	13	9	0.135416666666667	0.999999999999989
DAK	47.9999460148402	10.4746989864101	52	1.63019881828651	20	0.85944828912714	13	9	0.135416666666667	0.999999999999989
CYB561A3	47.9999222711669	99.3548969842933	52	1.13386829646963	20	0.969640103787766	13	9	0.135416666666667	0.999999999999989
TMEM138	19.734676239139	30.8455651627369	21	2.38493108197523	24.2033898305085	0.580856953731341	13	9	0.135416666666667	0.999999999999989
CPSF7	18.8086160890701	19.5571672967857	43	2.32301926517988	21.0619469026549	0.604672414222302	13	9	0.135416666666667	0.999999999999989
SDHAF2	10.250250463846	30.2866967537163	1	1.61428477619527	28	0.86431502958443	13	9	0.135416666666667	0.999999999999989
RPLP0P2	31.9981575090029	4.96858824115563	52	0.571750335970924	20	0.9994369248987	13	9	0.135416666666667	0.999999999999989
TMEM258	37.7960236041655	430.234664446029	1	4.12798758982522	28	0.136031405450468	13	9	0.135416666666667	0.999999999999989
FEN1	6.75440830680987e-05	52.3972830919195	1	0.625549900705393	28	0.998982926039457	13	9	0.135416666666667	0.999999999999989
FADS1	32.3899709844195	84.0513420615893	37	0.694229725194184	21.8348623853211	0.998027773672901	13	9	0.135416666666667	0.999999999999989
FADS2	20.1528449083343	49.0499245163741	28	2.1519490402314	23.1067961165049	0.671199591295641	13	9	0.135416666666667	0.999999999999989
FADS3	12.1703536943213	83.8430528993254	52	0.155394624365678	20	0.999999973504985	13	9	0.135416666666667	0.999999999999989
RAB3IL1	37.6372360101445	33.5881282548386	5	1.76214043798377	27.148288973384	0.816431797494509	13	9	0.135416666666667	0.999999999999989
BEST1	47.9999324559169	3.40592689582068	31	1.68000927868435	22.6666666666667	0.843745768385781	13	9	0.135416666666667	0.999999999999989
FTH1	39.1867658229259	3926.27385954904	18	0.391585249359765	24.7058823529412	0.999960636561272	13	9	0.135416666666667	0.999999999999989
INCENP	9.62672366634167	12.7858233278016	1	2.63545770832869	28	0.488019444299316	13	9	0.135416666666667	0.999999999999989
AHNAK	14.1171058858813	783.416008536685	1	0.196670065675738	28	0.999999815674944	13	9	0.135416666666667	0.999999999999989
EEF1G	36.3926592054994	2455.78406497919	46	1.48485106435091	20.695652173913	0.900925805194025	13	9	0.135416666666667	0.999999999999989
TUT1	32.6411351063935	20.7616525063982	1	2.13189638975468	28	0.679001092362559	13	9	0.135416666666667	0.999999999999989
MTA2	19.8823643910261	71.1182429463945	52	0.739225690380283	20	0.997096645019177	13	9	0.135416666666667	0.999999999999989
EML3	38.8187613114591	46.5789277626384	1	1.03560718680497	28	0.980681551663796	13	9	0.135416666666667	0.999999999999989
ROM1	47.9999324559169	28.6944693751956	16	0.660931320802584	25.0526315789474	0.998552503760276	13	9	0.135416666666667	0.999999999999989
B3GAT3	24.5383706664204	20.2945070962054	1	0.591152287469128	28	0.999297349885985	13	9	0.135416666666667	0.999999999999989
GANAB	6.75440830680987e-05	514.943010647445	52	0.634356284645779	20	0.998886785856062	13	9	0.135416666666667	0.999999999999989
INTS5	19.7370026296521	21.6405498243661	27	3.17465411389523	23.257328990228	0.319120011150465	13	9	0.135416666666667	0.999999999999989
METTL12	6.75440830680987e-05	15.7810941593508	46	0.868200929148157	20.695652173913	0.992538381331695	13	9	0.135416666666667	0.999999999999989
C11orf83	27.0332622931402	29.3394731492156	52	1.69193975255282	20	0.839883674292056	13	9	0.135416666666667	0.999999999999989
UBXN1	32.2206111349092	258.120858713121	52	2.33968598814779	20	0.598238659463453	13	9	0.135416666666667	0.999999999999989
LRRN4CL	47.9999324559169	46.8787163982525	8	1.77287997539392	26.542750929368	0.812741538596399	13	9	0.135416666666667	0.999999999999989
HNRNPUL2	20.0389990565916	135.684457801685	52	0.255607072751219	20	0.999998489046287	13	9	0.135416666666667	0.999999999999989
TTC9C	28.0278782757344	10.1595101073801	24	2.24973553799526	23.7209302325581	0.633105139388485	13	9	0.135416666666667	0.999999999999989
POLR2G	35.6897987541683	166.873071121453	1	2.52964807622496	28	0.52639120395409	13	9	0.135416666666667	0.999999999999989
TMEM179B	44.6561291551732	133.045415304493	1	0.64875437348045	28	0.998714263623264	13	9	0.135416666666667	0.999999999999989
TMEM223	15.9987585679156	24.2033014498522	28	2.60120991156425	23.1067961165049	0.500284158580088	13	9	0.135416666666667	0.999999999999989
NXF1	32.6484984423065	24.5764872124709	52	0.327721366885689	20	0.999989611699705	13	9	0.135416666666667	0.999999999999989
STX5	32.0841020362717	26.387664867817	20	3.08684861308986	24.3686006825939	0.343269442703002	13	9	0.135416666666667	0.999999999999989
WDR74	20.7494579966367	10.8890468868009	24	0.488970115124247	23.7209302325581	0.999806448942852	13	9	0.135416666666667	0.999999999999989
SNHG1	32.3724100542595	35.0298771368714	32	3.48278908000891	22.5236593059937	0.244843809449919	13	9	0.135416666666667	0.999999999999989
SNORD26	32.3475327363323	8.608360727423	52	1.53540674106199	20	0.887281869933604	13	9	0.135416666666667	0.999999999999989
SLC3A2	11.9490429312147	111.009462067661	52	0.389515826540783	20	0.999962141462798	13	9	0.135416666666667	0.999999999999989
RARRES3	44.4504583320275	9.38808777016831	9	1.36197286973579	26.3468634686347	0.9302823941589	13	9	0.135416666666667	0.999999999999989
PLA2G16	35.7349192225477	43.0397851254796	26	0.503793430579893	23.4098360655738	0.999761798498895	13	9	0.135416666666667	0.999999999999989
ATL3	20.0534813967854	154.901174947746	52	2.5015144148267	20	0.53681860183998	13	9	0.135416666666667	0.999999999999989
RTN3	20.0359320236127	137.412328120721	30	1.02893273587963	22.8115015974441	0.981313052839212	13	9	0.135416666666667	0.999999999999989
C11orf95	19.045079201173	39.2768529783894	13	3.24492982217902	25.5913978494624	0.300758458806113	13	9	0.135416666666667	0.999999999999989
C11orf84	39.9425568901691	6.60379119950954	41	0.688590288910461	21.3134328358209	0.998125708191593	13	9	0.135416666666667	0.999999999999989
MARK2	4.38363845313854e-05	38.7558630885114	52	0.948589255038109	20	0.987829347990367	13	9	0.135416666666667	0.999999999999989
NAA40	6.75440830680987e-05	11.805049123278	52	0.548083680139844	20	0.999576075228943	13	9	0.135416666666667	0.999999999999989
COX8A	5.89302806152554	339.64925654589	1	0.986495223989649	28	0.984998041685812	13	9	0.135416666666667	0.999999999999989
OTUB1	42.3447606001719	45.9594760200585	48	1.2322301993923	20.458452722063	0.955096690122687	13	9	0.135416666666667	0.999999999999989
MACROD1	9.88373662546651	10.8116487905003	1	1.43850910610119	28	0.912646608071563	13	9	0.135416666666667	0.999999999999989
STIP1	47.9999324559169	63.8924381896832	16	1.35103708252134	25.0526315789474	0.932622645241499	13	9	0.135416666666667	0.999999999999989
FERMT3	24.0746597665923	4.76703717180057	1	0.691375369292052	28	0.998077827515844	13	9	0.135416666666667	0.999999999999989
TRPT1	18.2874473154623	12.7078414910022	25	1.3532320311183	23.5643564356436	0.932156573382275	13	9	0.135416666666667	0.999999999999989
NUDT22	28.7729071391539	32.836458132706	13	1.77260913707111	25.5913978494624	0.81283491657471	13	9	0.135416666666667	0.999999999999989
DNAJC4	47.9999324559169	47.3200995109513	20	1.13516436598323	24.3686006825939	0.969471775147848	13	9	0.135416666666667	0.999999999999989
VEGFB	28.3820470127588	91.1142951616014	52	0.830827490710088	20	0.994196775749673	13	9	0.135416666666667	0.999999999999989
FKBP2	23.4936579894782	278.599489987123	3	4.87716548772085	27.5675675675676	0.0665143909082343	13	9	0.135416666666667	0.999999999999989
PPP1R14B	5.59104969824338e-05	85.6936410210588	52	1.19123566406327	20	0.961598316957686	13	9	0.135416666666667	0.999999999999989
LOC101927696	5.38949771512886	10.2055291053359	52	0.393208425375157	20	0.999959421483406	13	9	0.135416666666667	0.999999999999989
PLCB3	6.75440830680987e-05	63.1841858061065	1	1.08263741602596	28	0.975813084232835	13	9	0.135416666666667	0.999999999999989
BAD	47.9999324559169	54.08501774788	1	0.774239560550427	28	0.996163762799818	13	9	0.135416666666667	0.999999999999989
GPR137	28.1640382156264	25.54671042046	52	0.855606239682431	20	0.993131883906469	13	9	0.135416666666667	0.999999999999989
TRMT112	6.82240059249574	182.180456364039	52	0.726682218669633	20	0.997384508179009	13	9	0.135416666666667	0.999999999999989
PRDX5	20.0173422901132	201.874857860901	6	1.11281568887481	26.9433962264151	0.972289535248657	13	9	0.135416666666667	0.999999999999989
RPS6KA4	47.9999324559169	44.871561640354	9	1.12116528368161	26.3468634686347	0.971257796484178	13	9	0.135416666666667	0.999999999999989
SF1	14.0468348130074	132.947621904767	16	1.12299827180032	25.0526315789474	0.971027958189263	13	9	0.135416666666667	0.999999999999989
MEN1	23.778592362077	64.2068112233658	1	1.21433286844083	28	0.958013539075214	13	9	0.135416666666667	0.999999999999989
EHD1	35.416555140486	147.321474748024	6	2.17503674688822	26.9433962264151	0.66220736155949	13	9	0.135416666666667	0.999999999999989
ATG2A	32.759469023638	51.1029200736778	38	1.55877060284865	21.7021276595745	0.880686075040985	13	9	0.135416666666667	0.999999999999989
PPP2R5B	4.73025182416501	9.88858368902347	52	0.270189099141208	20	0.999997661943564	13	9	0.135416666666667	0.999999999999989
ARL2	42.6550997408732	163.116637579373	1	1.5522211829949	28	0.882553073993847	13	9	0.135416666666667	0.999999999999989
SAC3D1	10.5071010101888	112.979647272243	18	2.91572587232111	24.7058823529412	0.394185496795191	13	9	0.135416666666667	0.999999999999989
NAALADL1	40.031868450937	27.6367252714256	52	1.30999666815492	20	0.940998332622985	13	9	0.135416666666667	0.999999999999989
CDCA5	9.5944619077755	8.20550391631552	20	1.37260662012849	24.3686006825939	0.927963291856724	13	9	0.135416666666667	0.999999999999989
ZFPL1	6.75440830680987e-05	25.4586058424547	1	0.898519496503065	28	0.990956050062346	13	9	0.135416666666667	0.999999999999989
VPS51	36.7650399316104	154.601724151705	33	0.94935814638055	22.3824451410658	0.987776029936416	13	9	0.135416666666667	0.999999999999989
TM7SF2	32.0345451971984	5.29659425393195	52	1.06033688958885	20	0.978214251154433	13	9	0.135416666666667	0.999999999999989
ZNHIT2	41.3714890579184	17.3732662660325	35	0.879516173581894	22.1052631578947	0.991973761131124	13	9	0.135416666666667	0.999999999999989
FAU	34.1202843846876	1599.89839771078	8	1.88151088621477	26.542750929368	0.774106250573967	13	9	0.135416666666667	0.999999999999989
MRPL49	15.6021994359671	8.67925671231341	22	0.760087777706203	24.040404040404	0.996564767771359	13	9	0.135416666666667	0.999999999999989
SYVN1	23.1448405094777	9.81193566082633	41	1.17435633332082	21.3134328358209	0.964091139395237	13	9	0.135416666666667	0.999999999999989
CAPN1	5.47911709922055	74.9100189346822	1	1.02098756443655	28	0.982046057715054	13	9	0.135416666666667	0.999999999999989
POLA2	46.0596564097903	7.1749923707135	40	0.820157163995207	21.4414414414414	0.994615297795295	13	9	0.135416666666667	0.999999999999989
CDC42EP2	32.5115358940598	35.3154949620109	52	1.99949568116659	20	0.730026572419634	13	9	0.135416666666667	0.999999999999989
DPF2	18.6647227279465	43.1591251724167	42	1.01966226557693	21.186943620178	0.98216636170719	13	9	0.135416666666667	0.999999999999989
SLC25A45	14.6035509588779	5.17150715353096	52	1.89473514646641	20	0.769259913658139	13	9	0.135416666666667	0.999999999999989
FRMD8	31.8732006479518	182.762941079334	1	2.93968538769616	28	0.386753167328575	13	9	0.135416666666667	0.999999999999989
NEAT1	36.3527310030961	394.370123204197	19	2.15603239373819	24.5360824742268	0.669609831668609	13	9	0.135416666666667	0.999999999999989
LOC101927789	23.6305192815246	16.080989434615	52	0.78088899479958	20	0.995963516728637	13	9	0.135416666666667	0.999999999999989
MALAT1	12.417108178719	5705.68943737598	52	1.58054126498338	20	0.874380887171428	13	9	0.135416666666667	0.999999999999989
SCYL1	16.1310243556569	38.427342613831	40	1.19006226528994	21.4414414414414	0.961775063329027	13	9	0.135416666666667	0.999999999999989
LTBP3	16.0186051256695	103.686556618508	5	2.62330084425356	27.148288973384	0.492355154188735	13	9	0.135416666666667	0.999999999999989
SSSCA1	17.0315627311157	16.7088033457175	1	0.281973328355041	28	0.999996736038721	13	9	0.135416666666667	0.999999999999989
FAM89B	12.3616115307525	76.8064310513239	1	3.28864459911268	28	0.289766794296003	13	9	0.135416666666667	0.999999999999989
EHBP1L1	15.1886389934891	40.0207821411225	52	2.3800698505718	20	0.582717951603582	13	9	0.135416666666667	0.999999999999989
MAP3K11	34.1463794349729	16.3454351142804	23	1.84199750850235	23.8795986622074	0.788415064338157	13	9	0.135416666666667	0.999999999999989
PCNXL3	6.75440830680987e-05	13.9218194223565	47	0.668179699000157	20.5763688760807	0.998448892851391	13	9	0.135416666666667	0.999999999999989
SIPA1	16.4448266600443	4.34459649945787	1	1.31045753174909	28	0.940907859156853	13	9	0.135416666666667	0.999999999999989
RELA	36.2594695724551	150.764966321937	26	1.17831833410209	23.4098360655738	0.963515581413828	13	9	0.135416666666667	0.999999999999989
RNASEH2C	12.0831689740903	76.5465041039854	52	0.791332547083995	20	0.995633157278846	13	9	0.135416666666667	0.999999999999989
AP5B1	20.1922822466076	29.8538330672105	1	0.690593455187097	28	0.998091365086304	13	9	0.135416666666667	0.999999999999989
CFL1	6.75440830680987e-05	1302.22820940943	1	0.592209166545649	28	0.999289019155364	13	9	0.135416666666667	0.999999999999989
MUS81	19.8956698472473	32.4597194396085	36	1.77880168530837	21.9692307692308	0.810695880918534	13	9	0.135416666666667	0.999999999999989
EFEMP2	28.9612230598249	592.783517829056	25	3.16009187094842	23.5643564356436	0.323032099596423	13	9	0.135416666666667	0.999999999999989
FIBP	31.9301006320371	162.636447622995	21	1.3988587492434	24.2033898305085	0.922055561003112	13	9	0.135416666666667	0.999999999999989
CCDC85B	4.5193119006183e-05	19.3876592993937	52	1.57708916867334	20	0.875390741515508	13	9	0.135416666666667	0.999999999999989
FOSL1	6.75440830680987e-05	14.6170538050215	48	0.575321719789697	20.458452722063	0.999413065953671	13	9	0.135416666666667	0.999999999999989
C11orf68	29.2092114309552	58.1100974287879	11	2.90079332060892	25.9636363636364	0.398866806631555	13	9	0.135416666666667	0.999999999999989
DRAP1	6.67336650465002e-05	211.062848201645	52	0.976616115427482	20	0.985776511001219	13	9	0.135416666666667	0.999999999999989
SART1	39.0578028747452	21.6004541301086	1	0.639668830220316	28	0.998825403614093	13	9	0.135416666666667	0.999999999999989
EIF1AD	23.2543445873939	12.4794880431598	34	1.75630864759154	22.2429906542056	0.818424838660184	13	9	0.135416666666667	0.999999999999989
BANF1	19.6203416941675	35.4823419437447	52	1.45732065359323	20	0.907981539514009	13	9	0.135416666666667	0.999999999999989
CST6	10.2231851349956	6.96215245915991	25	0.962449221196842	23.5643564356436	0.98684251123106	13	9	0.135416666666667	0.999999999999989
SF3B2	28.3381839909266	189.649842307311	32	0.961523602420055	22.5236593059937	0.986910127167893	13	9	0.135416666666667	0.999999999999989
PACS1	6.75440830680987e-05	57.8794905427795	15	1.23835524618651	25.2296819787986	0.954070405052937	13	9	0.135416666666667	0.999999999999989
KLC2	29.2800842139294	9.574810457035	30	0.662345771385511	22.8115015974441	0.998532724424371	13	9	0.135416666666667	0.999999999999989
RAB1B	47.9999324559169	48.6956950406365	36	0.535443387221722	21.9692307692308	0.999638113385197	13	9	0.135416666666667	0.999999999999989
YIF1A	6.75440830680987e-05	243.908609424173	1	0.832654225120467	28	0.994122764621624	13	9	0.135416666666667	0.999999999999989
CD248	47.9999235095614	183.879357295905	1	0.823123962088843	28	0.994501271746017	13	9	0.135416666666667	0.999999999999989
RIN1	38.4488605845527	11.4521378263692	48	2.94964233773019	20.458452722063	0.38369323432325	13	9	0.135416666666667	0.999999999999989
BRMS1	19.7206087731485	24.4087473034436	52	0.78287512096925	20	0.995902197116232	13	9	0.135416666666667	0.999999999999989
B3GNT1	47.854855269592	102.801284846437	52	0.423979335665276	20	0.99992973475953	13	9	0.135416666666667	0.999999999999989
MRPL11	45.125453311878	57.2628514838533	49	0.43410996374808	20.3418803418803	0.999916699235235	13	9	0.135416666666667	0.999999999999989
PELI3	33.0362417443765	28.312908632592	44	1.97875614290743	20.9384164222874	0.737896949559658	13	9	0.135416666666667	0.999999999999989
DPP3	6.75440830680987e-05	36.551665397815	1	0.553498107860913	28	0.999547001080956	13	9	0.135416666666667	0.999999999999989
BBS1	28.2038202585072	18.9867828912466	52	3.37124811438723	20	0.26988563856627	13	9	0.135416666666667	0.999999999999989
ZDHHC24	46.8899897959265	33.5047093834782	1	0.906699115419229	28	0.990490307782642	13	9	0.135416666666667	0.999999999999989
CTSF	42.7524162946203	139.85291781832	52	0.327138544305869	20	0.99998975141032	13	9	0.135416666666667	0.999999999999989
CCS	47.9999324559169	30.659289240025	30	0.755028992554036	22.8115015974441	0.996700067637513	13	9	0.135416666666667	0.999999999999989
RBM14	5.69703462933325e-05	10.9523625213209	52	1.01381814565895	20	0.982690209796528	13	9	0.135416666666667	0.999999999999989
RBM4	31.1741190531712	5.8148708889084	48	2.47057016871558	20.458452722063	0.548384663916422	13	9	0.135416666666667	0.999999999999989
RBM4B	15.0786120398255	18.7085888567048	8	2.42640278311148	26.542750929368	0.565053651500607	13	9	0.135416666666667	0.999999999999989
RCE1	19.1952860217613	6.74410846552178	25	1.12754816059785	23.5643564356436	0.970452227987555	13	9	0.135416666666667	0.999999999999989
PC	28.8660632275715	17.7089759820615	1	0.19364380289888	28	0.999999837559436	13	9	0.135416666666667	0.999999999999989
LRFN4	15.6948069867327	65.8993422826822	51	2.214710806976	20.112676056338	0.646745813380155	13	9	0.135416666666667	0.999999999999989
RHOD	27.809418006838	43.2716060224658	52	0.547825824863425	20	0.999577421292644	13	9	0.135416666666667	0.999999999999989
KDM2A	36.1071676382634	134.362645685874	17	3.58367208251834	24.8780487804878	0.223919103294009	13	9	0.135416666666667	0.999999999999989
ADRBK1	39.2240130290122	29.733224177213	23	1.45293536501911	23.8795986622074	0.909080470708561	13	9	0.135416666666667	0.999999999999989
ANKRD13D	20.5529907705628	8.82634052055803	52	0.752411267240992	20	0.996768462293667	13	9	0.135416666666667	0.999999999999989
SSH3	24.9666404219121	14.2601254738033	1	1.08919749355224	28	0.975074243072062	13	9	0.135416666666667	0.999999999999989
POLD4	31.7177550550613	111.959907602489	8	1.50686923868919	26.542750929368	0.8950911811752	13	9	0.135416666666667	0.999999999999989
CLCF1	36.5880881718106	5.27741538828382	1	1.92214406338467	28	0.759131645508323	13	9	0.135416666666667	0.999999999999989
PPP1CA	17.1960227053035	24.23142124634	40	1.14573047196026	21.4414414414414	0.968076698067755	13	9	0.135416666666667	0.999999999999989
RPS6KB2	37.8621543059637	125.377449580648	1	0.906636625341338	28	0.990493930494665	13	9	0.135416666666667	0.999999999999989
CORO1B	17.3437978502064	98.8480026398198	20	1.47372041607159	24.3686006825939	0.903810842832199	13	9	0.135416666666667	0.999999999999989
TMEM134	39.2363668694941	55.7680899710107	1	1.08009722189702	28	0.976095181146076	13	9	0.135416666666667	0.999999999999989
AIP	28.17571904599	71.9595684908477	1	0.693912280774058	28	0.998033389914997	13	9	0.135416666666667	0.999999999999989
PITPNM1	27.5891378430386	7.48000948328649	1	1.1803813142751	28	0.963213573591263	13	9	0.135416666666667	0.999999999999989
CDK2AP2	7.29783891881742	73.1577039598283	1	0.93178413239525	28	0.988953660318487	13	9	0.135416666666667	0.999999999999989
GSTP1	31.8438906522442	947.2672541391	14	1.63259938260929	25.4092526690391	0.858707688227478	13	9	0.135416666666667	0.999999999999989
NDUFV1	36.3616437651565	130.145454023635	28	1.80474174172634	23.1067961165049	0.801646968120863	13	9	0.135416666666667	0.999999999999989
NUDT8	42.5162632630828	6.885253312867	1	1.32957221068327	28	0.937083650684489	13	9	0.135416666666667	0.999999999999989
UNC93B1	11.3299574529561	18.9998018501201	23	3.67180847501432	23.8795986622074	0.206922572366703	13	9	0.135416666666667	0.999999999999989
ALDH3B1	32.0861161547684	37.1448688424532	52	3.38589445666837	20	0.266480389184662	13	9	0.135416666666667	0.999999999999989
NDUFS8	47.9999324559169	81.125475074633	52	0.572301592619374	20	0.999433293912699	13	9	0.135416666666667	0.999999999999989
TCIRG1	6.75440830680987e-05	56.0818575728773	1	0.914104176995463	28	0.99005389129276	13	9	0.135416666666667	0.999999999999989
SUV420H1	23.0779444127554	47.3798544683255	52	0.741265156318682	20	0.99704763205893	13	9	0.135416666666667	0.999999999999989
C11orf24	6.75440830680987e-05	196.926039691982	1	0.984388772508726	28	0.985166480835532	13	9	0.135416666666667	0.999999999999989
LRP5	24.0701074338514	10.0982887753054	41	1.42904024701107	21.3134328358209	0.914946143998384	13	9	0.135416666666667	0.999999999999989
PPP6R3	14.5141379063035	81.489056857319	42	1.11913642691029	21.186943620178	0.971510789849255	13	9	0.135416666666667	0.999999999999989
CPT1A	11.0935212190855	153.453681131828	17	0.573862753167085	24.8780487804878	0.999422908814199	13	9	0.135416666666667	0.999999999999989
MRPL21	32.1396686130876	59.4998059476756	52	1.08932753688453	20	0.975059445754391	13	9	0.135416666666667	0.999999999999989
IGHMBP2	27.7080099638739	8.21364207921868	1	2.00617158919568	28	0.727484122254038	13	9	0.135416666666667	0.999999999999989
MRGPRF	37.701932725936	20.9197032785909	10	1.3890672498454	26.1538461538462	0.924289266608289	13	9	0.135416666666667	0.999999999999989
TPCN2	35.73900583595	29.3992664994987	1	1.0250801887285	28	0.981671009614847	13	9	0.135416666666667	0.999999999999989
CCND1	0.394276193698673	440.360462592556	1	0.704205371400563	28	0.997844838106335	13	9	0.135416666666667	0.999999999999989
ORAOV1	24.9729817016434	16.8777791136431	1	3.4733730526801	28	0.246879294033291	13	9	0.135416666666667	0.999999999999989
FADD	4.79851778919294e-05	57.7354653847269	52	0.562064669088023	20	0.999497732583264	13	9	0.135416666666667	0.999999999999989
PPFIA1	32.0664632814937	82.7929265075369	40	3.5026974138071	21.4414414414414	0.240587048325345	13	9	0.135416666666667	0.999999999999989
CTTN	6.75440830680987e-05	566.150292697135	52	0.625406356749612	20	0.998984436703089	13	9	0.135416666666667	0.999999999999989
DHCR7	37.272549229738	26.5032592315004	1	2.11187250587286	28	0.686779448454368	13	9	0.135416666666667	0.999999999999989
NADSYN1	36.1955370538246	26.0386608579355	3	2.26146005745965	27.5675675675676	0.628544143352365	13	9	0.135416666666667	0.999999999999989
FAM86C1	24.1080266513256	4.59809739547563	52	0.698293709220469	20	0.997954765912608	13	9	0.135416666666667	0.999999999999989
RNF121	9.81693647345612	39.5774634947491	6	0.700816280101508	26.9433962264151	0.997908404357233	13	9	0.135416666666667	0.999999999999989
NUMA1	39.0597491895638	41.8283831921672	1	1.42655037334829	28	0.915545368296227	13	9	0.135416666666667	0.999999999999989
LRTOMT	32.5990165337334	3.73244157119862	52	1.14484668642403	20	0.96819494745334	13	9	0.135416666666667	0.999999999999989
LAMTOR1	6.75440830680987e-05	228.363968782853	1	0.32779211395055	28	0.999989594631545	13	9	0.135416666666667	0.999999999999989
INPPL1	32.3242886845205	169.029766837975	20	1.19642774091406	24.3686006825939	0.960810031139967	13	9	0.135416666666667	0.999999999999989
CLPB	32.6063646551736	4.08268724224669	1	0.71980290899112	28	0.997532752540827	13	9	0.135416666666667	0.999999999999989
ARAP1	16.5231585579483	82.2401653390514	45	0.880944381032408	20.8163265306122	0.991900333749912	13	9	0.135416666666667	0.999999999999989
STARD10	42.1520397108027	9.75676905387641	1	0.435793782947439	28	0.999914349964307	13	9	0.135416666666667	0.999999999999989
ATG16L2	15.4875881977596	17.0330542404192	36	2.60357695547098	21.9692307692308	0.499431507672807	13	9	0.135416666666667	0.999999999999989
FCHSD2	47.9999324559169	7.26908960335202	1	1.91757366151642	28	0.760828016152522	13	9	0.135416666666667	0.999999999999989
ARHGEF17	32.0557059857639	100.263045618452	20	1.07230397341443	24.3686006825939	0.976946808213752	13	9	0.135416666666667	0.999999999999989
RELT	3.85119925436062	6.31291242000559	11	0.771100113644066	25.9636363636364	0.996255642865008	13	9	0.135416666666667	0.999999999999989
FAM168A	39.445961556942	18.533738531569	1	0.41025347078845	28	0.999944655553598	13	9	0.135416666666667	0.999999999999989
RAB6A	22.1440140158025	131.470466356605	1	1.14336888385461	28	0.968392037896053	13	9	0.135416666666667	0.999999999999989
MRPL48	39.0854837071136	14.474309099589	1	0.678998860393986	28	0.998283532651921	13	9	0.135416666666667	0.999999999999989
COA4	19.9668081815872	42.625084253831	28	2.09164986237038	23.1067961165049	0.694618984878985	13	9	0.135416666666667	0.999999999999989
PAAF1	39.6484458716862	6.63777153648822	1	1.49109476235077	28	0.899288400828475	13	9	0.135416666666667	0.999999999999989
UCP2	19.7690937670363	9.53201919542365	39	0.309217956087326	21.570996978852	0.999993337617775	13	9	0.135416666666667	0.999999999999989
C2CD3	6.75440830680987e-05	14.7642683373313	1	0.510896557753997	28	0.999737604870633	13	9	0.135416666666667	0.999999999999989
PPME1	8.55988889480128	110.24690838877	40	1.11180399803353	21.4414414414414	0.972412857978113	13	9	0.135416666666667	0.999999999999989
P4HA3	15.9922673836704	33.1576813342076	18	1.20305499719524	24.7058823529412	0.959789090147119	13	9	0.135416666666667	0.999999999999989
PGM2L1	9.65179442272269	57.2490936865247	20	1.81695499953136	24.3686006825939	0.797338804678384	13	9	0.135416666666667	0.999999999999989
POLD3	19.9981868386381	24.4215446466344	52	0.57744624735908	20	0.999398492435912	13	9	0.135416666666667	0.999999999999989
RNF169	18.5183322244059	11.5427120209308	52	1.62090745773105	20	0.862298836349572	13	9	0.135416666666667	0.999999999999989
XRRA1	36.9932543898297	13.4886036681147	40	2.20412331595529	21.4414414414414	0.650871863475369	13	9	0.135416666666667	0.999999999999989
SPCS2	23.9705780804223	13.4838784406821	11	2.97507469040031	25.9636363636364	0.375954516863044	13	9	0.135416666666667	0.999999999999989
ARRB1	47.9999324559169	30.9769809161541	1	2.04459962430205	28	0.712773642464271	13	9	0.135416666666667	0.999999999999989
RPS3	47.9999324559169	1408.639113586	52	1.6453831928616	20	0.854735628028521	13	9	0.135416666666667	0.999999999999989
KLHL35	31.4538937544349	5.72803244171564	23	0.705601494139984	23.8795986622074	0.997818220907053	13	9	0.135416666666667	0.999999999999989
GDPD5	32.8690358288731	30.4178137849699	45	1.53178628904779	20.8163265306122	0.888287809661368	13	9	0.135416666666667	0.999999999999989
SERPINH1	6.75440830680987e-05	3227.84184976107	1	0.743448218920806	28	0.99699446770171	13	9	0.135416666666667	0.999999999999989
MAP6	28.1026991661151	13.9313616270472	52	0.955804855295224	20	0.987322421302319	13	9	0.135416666666667	0.999999999999989
UVRAG	24.0023811112993	67.8970981196644	1	1.17319329805263	28	0.964258982053334	13	9	0.135416666666667	0.999999999999989
PRKRIR	23.8267035655807	16.2034752592195	1	2.34829342857082	28	0.594922038452938	13	9	0.135416666666667	0.999999999999989
C11orf30	24.6002391273343	9.5917926953503	52	3.94758864961877	20	0.160886237133645	13	9	0.135416666666667	0.999999999999989
LRRC32	37.102406251253	43.1972944834052	1	1.34291610152213	28	0.934331090845568	13	9	0.135416666666667	0.999999999999989
TSKU	29.5613062419148	25.9356659972336	1	1.64237550614957	28	0.855674376894312	13	9	0.135416666666667	0.999999999999989
ACER3	27.7301137510877	16.6574189377896	1	2.6385001321719	28	0.486937504282937	13	9	0.135416666666667	0.999999999999989
CAPN5	47.9999324559169	26.8928488299245	42	2.07476750069912	21.186943620178	0.701148384408446	13	9	0.135416666666667	0.999999999999989
PAK1	39.3585045747441	37.5411977116346	1	2.89901283486718	28	0.399427491171688	13	9	0.135416666666667	0.999999999999989
CLNS1A	22.762964147688	140.720816993086	52	0.677434944445045	20	0.998308250595908	13	9	0.135416666666667	0.999999999999989
RSF1	27.7847164224887	120.759082531047	52	1.23228674129621	20	0.955087281728022	13	9	0.135416666666667	0.999999999999989
AAMDC	31.8005753296759	131.425734739152	50	1.6658862155501	20.2266288951841	0.848268236154133	13	9	0.135416666666667	0.999999999999989
INTS4	24.2233159645121	7.23449430052322	1	0.553352458569035	28	0.999547803684429	13	9	0.135416666666667	0.999999999999989
NDUFC2	29.3434694496956	53.2450881608723	16	2.33948321156521	25.0526315789474	0.598316844878536	13	9	0.135416666666667	0.999999999999989
ALG8	42.2587731747027	25.2678751460903	52	0.26568775994965	20	0.999997950758185	13	9	0.135416666666667	0.999999999999989
KCTD21	22.7894102509098	9.75707273554533	27	2.02999836874074	23.257328990228	0.718377336494016	13	9	0.135416666666667	0.999999999999989
USP35	47.6336613377551	8.29320657465595	1	0.926989448222784	28	0.989260276204355	13	9	0.135416666666667	0.999999999999989
GAB2	28.2243816271288	4.58658265610081	44	1.89876045460581	20.9384164222874	0.767779383488627	13	9	0.135416666666667	0.999999999999989
NARS2	15.9504606472207	5.00928643538418	16	1.84941739607574	25.0526315789474	0.785748751410446	13	9	0.135416666666667	0.999999999999989
TENM4	6.75440830680987e-05	3.4336715607692	52	0.465650406787193	20	0.999862672644315	13	9	0.135416666666667	0.999999999999989
PRCP	23.5260933989824	193.480479892464	1	0.9423077240742	28	0.988258738603852	13	9	0.135416666666667	0.999999999999989
RAB30	27.0034360090876	35.6426776230467	1	1.2437084512032	28	0.9531617040351	13	9	0.135416666666667	0.999999999999989
RAB30-AS1	9.49721055699594	8.0944334260118	1	0.773954621034173	28	0.996172171832164	13	9	0.135416666666667	0.999999999999989
PCF11	20.153760291745	33.6543395567774	9	2.13508616410655	26.3468634686347	0.677760810818029	13	9	0.135416666666667	0.999999999999989
ANKRD42	39.2181305428851	11.5698626034103	47	0.964021064031773	20.5763688760807	0.986727122210656	13	9	0.135416666666667	0.999999999999989
CCDC90B	20.7326552724077	100.395778511661	32	0.919035037704168	22.5236593059937	0.989755377598133	13	9	0.135416666666667	0.999999999999989
TMEM126B	27.5440119886845	33.7826120605546	1	1.42069855059525	28	0.916944728616986	13	9	0.135416666666667	0.999999999999989
TMEM126A	20.000982818765	30.8230251206713	1	2.07336300417127	28	0.701690879480434	13	9	0.135416666666667	0.999999999999989
CREBZF	20.0075584033547	39.9717657107911	36	1.15063238827569	21.9692307692308	0.967415636776716	13	9	0.135416666666667	0.999999999999989
SYTL2	28.0424689290143	12.1659909039249	31	1.9535693047511	22.6666666666667	0.747392540985797	13	9	0.135416666666667	0.999999999999989
PICALM	23.6366464008271	424.23700605745	1	1.02734030869113	28	0.98146159115989	13	9	0.135416666666667	0.999999999999989
EED	6.75440830680987e-05	39.2013575602297	1	0.801737666586964	28	0.995284113297656	13	9	0.135416666666667	0.999999999999989
C11orf73	23.8663344954832	30.1809032590813	7	2.28781181701562	26.7415730337079	0.618307474041048	13	9	0.135416666666667	0.999999999999989
ME3	17.856319528681	6.61369977501079	1	2.94053391499819	28	0.386491741432646	13	9	0.135416666666667	0.999999999999989
PRSS23	20.8031830754181	1169.56205512666	52	1.35016528566086	20	0.932807252515155	13	9	0.135416666666667	0.999999999999989
FZD4	47.9999324559169	112.882842294984	52	2.43490622851049	20	0.561830695425982	13	9	0.135416666666667	0.999999999999989
TMEM135	19.9165285738411	11.5125748140757	1	0.359507435752306	28	0.999979116521682	13	9	0.135416666666667	0.999999999999989
CTSC	47.9999324559169	47.054968959675	14	0.855824086095907	25.4092526690391	0.993121924595746	13	9	0.135416666666667	0.999999999999989
NOX4	47.9999324559169	9.18051607638467	52	0.633146846598761	20	0.998900398916806	13	9	0.135416666666667	0.999999999999989
CHORDC1	20.0051459145029	18.6218898637462	52	1.37306088596765	20	0.927863269140681	13	9	0.135416666666667	0.999999999999989
[truncated: 9,005 more rows]
