# Supplementary material for: Fibroblasts as an in vitro model of circadian genetic and genomic studies
Source: Mamm Genome. 2024 Jul 3;35(3):432–44. doi: 10.1007/s00335-024-10050-7 (PMC11329553; doi:10.1007/s00335-024-10050-7)
Supplement: Supplementary file 6 — Supplementary file6 (ZIP 46445 kb) [file 335_2024_10050_MOESM6_ESM.zip › MetaCycle_Results/meta2dout/meta2d_MCPM2014L01249_Input.txt]

CycID	ARS_pvalue	ARS_BH.Q	ARS_period	ARS_adjphase	ARS_amplitude	JTK_pvalue	JTK_BH.Q	JTK_period	JTK_adjphase	JTK_amplitude	LS_pvalue	LS_BH.Q	LS_period	LS_adjphase	LS_amplitude	meta2d_pvalue	meta2d_BH.Q	meta2d_period	meta2d_phase	meta2d_Base	meta2d_AMP	meta2d_rAMP
LOC102723897	0.373528890911991	0.710511999238643	27.5310344827586	10.6811460521851	0.192944677564894	1	1	28	8	0.349334385231444	0.977422669977251	0.999999999999989	28	8.49501745749955	0.346364404785983	0.918296098900194	0.999999999983394	27.8436781609195	9.05797749863162	0.223102790184817	0.186302746771106	0.186302746771106
LINC01128	0.337605455498477	0.686462578122117	21.695652173913	21.1501338857925	2.29136857251747	0.759272267084767	1	24	20	2.25287634614282	0.972698678526644	0.999999999999989	20.112676056338	6.75440830680987e-05	12.0817752768152	0.836161014708308	0.999999999983394	21.9361094100837	20.573547288247	6.85429291224686	2.2941489554128	0.334702497366832
NOC2L	0.328870729299361	0.681246503325707	24.1939393939394	12.7739545697507	1.30912672055367	0.388468903781404	1	24	14	0.316568669306257	0.969385710596697	0.999999999999989	24.5360824742268	13.1089772448267	4.19714219887108	0.652676473641707	0.999999999983394	24.2433406227221	13.2965452789005	2.98114097476139	1.32056243872943	0.44297215392007
KLHL17	0.0657338217392818	0.460136752174973	27.156462585034	10.6670269343082	3.28550904631574	1	1	28	14	3.94801410187267	0.537319341134868	0.999999999999989	28	12.008032734745	18.4843375325248	0.350803947556087	0.999999999983394	27.718820861678	12.2053551215958	16.2207341362213	3.13107286528023	0.193029047821483
HES4	0.686151820930395	0.874021845614326	27.7222222222222	10.0078960700599	1.16058713236996	1	1	20	14	1.68401893192123	0.998787243083705	0.999999999999989	27.148288973384	19.4592108893008	10.0115746738875	0.993208236700121	0.999999999983394	24.9568370652021	15.6054334891307	6.23832102702554	0.645861355554205	0.103531279130429
ISG15	0.393263794583218	0.72365509318987	27.5310344827586	9.32311721640615	8.74261421364217	1	1	28	14	7.2967724289886	0.984341535070953	0.999999999999989	27.3563218390805	8.5650028220107	58.2981998296761	0.928826363955906	0.999999999983394	27.6291187739464	10.531873552169	48.6753026646365	8.37809065222092	0.172122004252225
AGRN	0.205212425414706	0.599107758279939	24	18.0121956513068	4.99759036321237	1	1	20	4	5.88123253739752	0.999529020213556	0.999999999999989	20	10.0453780409532	53.4299665672138	0.787438424451747	0.999999999983394	21.3333333333333	10.9777980075632	43.4381387707277	2.72180254148182	0.0626592809569456
C1orf159	0.48957277893925	0.776931637721519	24	15.2486774163135	1.47758571080259	0.548683931808932	1	20	16	2.22411143151668	0.869444545050245	0.999999999999989	20	11.2963773636091	8.3837106077128	0.82021428234905	0.999999999983394	21.3333333333333	14.1537943228848	7.17550692795369	1.73916181370093	0.242374766154244
SDF4	0.761644584033608	0.902459029041221	24	20.5629551988391	16.2359254538853	1	1	28	22	23.4326113095178	0.999955875864506	0.999999999999989	28	6.77049432083062e-05	507.013736221417	0.997252122801217	0.999999999983394	26.6666666666667	23.4348101265677	474.730638106427	13.5650007116854	0.0285740999691796
B3GALT6	0.434794367946997	0.747665153041943	24	22.0763609330312	6.34466872931526	1	1	28	22	8.83614447050045	0.809932104540397	0.999999999999989	27.3563218390805	24.0638358919598	85.3959281778603	0.911489894521151	0.999999999983394	26.4521072796935	22.8091685195956	83.7481824549821	7.52992239469051	0.0899114723921101
UBE2J2	0.487524712680698	0.776227467341553	24	17.6742160636081	9.46327061265619	0.759272267084767	1	28	18	9.18288773470763	0.462719272227846	0.999999999999989	28	14.8134661748078	106.667813293967	0.740122423682048	0.999999999983394	26.6666666666667	16.977192007676	95.1930077158614	15.7689683965101	0.16565259124471
SCNN1D	0.0603799111240265	0.454377846488224	27.156462585034	11.7518860524312	2.58977572804484	1	1	20	12	3.86334090003903	0.67210240486632	0.999999999999989	26.9433962264151	14.9518690269591	13.8863197423	0.378977167625343	0.999999999983394	24.6999529371497	13.1026964928974	9.06192971191235	2.40736130223292	0.2656565851607
ACAP3	0.983934013756053	0.993413146836555	24	17.0060347956001	0.204381197594655	1	1	28	6	2.72607170452544	0.99999971692261	0.999999999999989	28	7.8862702947924	7.46929850167889	0.999999300388374	0.999999999983394	26.6666666666667	7.64607729631975	7.52459136844003	0.160284340033923	0.0213014012569765
PUSL1	0.394575744603637	0.723879179348102	26.2631578947368	24.5073016171627	1.29632464706891	1	1	20	0	2.18989538520102	0.956280782216379	0.999999999999989	28	20.3294836314061	3.7147463248737	0.924302260412585	0.999999999983394	24.7543859649123	22.1152087670894	2.72385501723704	1.08738186285087	0.399206953369296
CPSF3L	0.135616626199314	0.539601044930968	27.3424657534247	11.7395117809016	3.51674116969585	0.269101639101639	1	28	14	3.15227425178613	0.675269673583644	0.999999999999989	27.7821011673152	12.1550912797313	19.6274271795543	0.284886461473367	0.999999999983394	27.70818897358	12.6205549889148	15.344718279461	3.59386720937176	0.234208744919232
GLTPD1	0.152996709730818	0.553625713212075	24	14.5530982866877	2.6886144344826	0.120192382848633	1	28	16	4.73299848320225	0.184989534126622	0.999999999999989	28	13.2059909716773	16.8826288451578	0.0776772447760153	0.913205557174437	26.6666666666667	14.6793937991242	14.1308749796436	3.71187957632473	0.262678679251776
DVL1	0.706455556746916	0.882342221634817	20.2639593908629	15.9976093066501	3.07393089764522	1	1	28	4	8.34323353490587	0.999359893106849	0.999999999999989	28	6.75440830680987e-05	70.8033894127086	0.994571197717437	0.999999999983394	25.4213197969543	25.0166036272348	57.2905208479288	2.1902790758282	0.0382310902992495
MXRA8	0.104918036631552	0.50690629451866	20.6839378238342	12.2704325314094	325.282934898192	1	1	28	14	471.126233443599	0.691443853080794	0.999999999999989	20.9384164222874	12.5385857044299	2139.84800088427	0.512533878292026	0.999999999983394	23.2074514153739	13.0997689785292	1833.99738342741	252.170317160856	0.137497642820839
AURKAIP1	0.317592398026609	0.673369315584741	24	1.53159240800507	15.249532911231	0.120192382848633	1	24	4	13.1920999778933	0.846409671117144	0.999999999999989	26.542750929368	5.6595759036691	139.38411846579	0.333531718902538	0.999999999983394	24.8475836431227	3.69290071717124	141.611283948531	14.384448090723	0.101576990827589
CCNL2	0.0133097860770361	0.362547314593051	22.9425287356322	12.9024825477055	22.9171746417847	0.120192382848633	1	24	14	25.5855538242803	0.408349253337772	0.999999999999989	23.257328990228	14.2553101928861	162.036574956692	0.0230101146031632	0.504389046002405	23.3999525752867	13.7171925810545	138.076756189626	22.2713957249306	0.161297211344859
LOC148413	0.51978165116884	0.791790304419198	20.5773195876289	5.43212924724285	0.982853763542114	1	1	20	6	2.38258522374618	0.999525711749322	0.999999999999989	24.3686006825939	8.74704691469832	5.62194068847401	0.971123386589005	0.999999999983394	21.6486400900743	6.65759093309258	3.66170351206513	0.737090455741111	0.201297143068092
MRPL20	0.033058158962203	0.416320484030042	27.156462585034	25.7340925253316	24.9400119628889	0.388468903781404	1	28	0	26.7308956444669	0.33233638794418	0.999999999999989	27.5675675675676	26.4651746485323	141.388244855433	0.0910940948911763	0.986636652748678	27.5746767175339	26.7245749591366	125.630737023179	25.8861659464886	0.206049622567386
VWA1	0.806047378897111	0.918478342899846	24	11.4669019677029	0.264473492835602	1	1	24	18	0.702761695405377	0.98474210090155	0.999999999999989	28	15.1705942523186	2.89790399763691	0.998270897250223	0.999999999983394	25.3333333333333	14.7642644794562	1.69588417536504	0.224876704196853	0.132601452070539
ATAD3B	0.598077587536642	0.831961000633354	24	4.47638526463587	2.06785156482509	0.759272267084767	1	28	2	2.87123600742363	0.992139189783978	0.999999999999989	25.5913978494624	6.5432537223738	10.5261856796063	0.952961757917763	0.999999999983394	25.8637992831541	4.45210589676533	9.87710506259806	2.29313535972404	0.232166747765753
ATAD3A	0.497191748419391	0.78024786075399	24	3.12413250969466	5.38984561809862	1	1	28	4	21.1635821943935	0.788972497603087	0.999999999999989	28	3.9986755713168	37.1217258328421	0.931119920825325	0.999999999983394	26.6666666666667	3.69637459416877	42.4830291312337	6.28795758984681	0.148011046256207
TMEM240	0.449599718894412	0.753716530578018	21.1216931216931	11.2433968269549	2.39255980075563	1	1	28	14	4.80841641677118	0.995441751667786	0.999999999999989	21.570996978852	12.706754574454	12.0974420659892	0.952005416952094	0.999999999983394	23.564230033515	12.7330031310027	10.0738148119323	2.17558013139494	0.21596387982217
SSU72	0.0230867534330974	0.39779805697735	20.1616161616162	13.5488975228817	13.7722784866819	0.269101639101639	1	20	14	12.4214613408182	0.351395449988349	0.999999999999989	20	15.4484066870207	111.035949239528	0.0565361891927622	0.760543063419505	20.0538720538721	14.3297908913277	100.127649748754	13.4191886147656	0.134020808921789
C1orf233	0.585448542308719	0.824350057926912	24	8.06571544831308	1.76552662983254	0.548683931808932	1	20	10	3.44889913741892	0.694360673395142	0.999999999999989	20	8.5679087151564	14.1418981048562	0.808753078947725	0.999999999983394	21.3333333333333	8.99872809315566	13.2135807610249	2.78354511899196	0.210657895791758
MIB2	0.875011978814089	0.946488923117098	24	8.70816968106229	0.910428982346832	1	1	24	18	2.0345519670674	0.99999034516601	0.999999999999989	28	19.4193047056829	29.6462959394112	0.999640901880087	0.999999999983394	25.3333333333333	16.1665615686769	23.4782497641583	0.46679220981082	0.0198818998221674
CDK11B	0.820568031879845	0.925195697091859	22.6818181818182	6.01401173588869	1.82053543052876	1	1	28	10	6.32193872566993	0.999990164456988	0.999999999999989	28	6.37747885616801	25.1573957164461	0.998887696058172	0.999999999983394	26.2272727272727	7.41808301449823	21.8607563127673	0.767092380843709	0.0350899287229009
SLC35E2B	0.519210816543857	0.791726541741282	24	13.629846366494	13.3378835965536	1	1	28	20	26.3012710344413	0.964014939259854	0.999999999999989	21.3134328358209	20.7222976284289	125.220415535109	0.966813246900538	0.999999999983394	24.4378109452736	17.9609587776415	105.897647180575	5.57254960074666	0.0526220340971732
CDK11A	0.00225455645267991	0.261148833739892	27.7222222222222	10.3149101728143	5.91227611094128	0.0481594158156658	1	28	10	5.01807061514838	0.13415406345768	0.999999999999989	27.5675675675676	9.89964982626616	13.5177590454978	0.00108009863650504	0.103351351270448	27.7632632632633	10.0718171718991	9.22897206047042	5.91024232076471	0.640400933282645
SLC35E2	0.117099330045885	0.521473503773743	21.4623655913979	11.6451815922416	14.5726705820521	1	1	28	14	22.3120767190863	0.793954882698596	0.999999999999989	20.2266288951841	12.1186384039266	65.4138897972548	0.57613280047902	0.999999999983394	23.2296648288607	12.7104817638046	55.9614262764433	11.7802690678657	0.210506948298144
NADK	0.0647238928562671	0.460136752174973	21.1216931216931	7.99550300400238	3.36173542194721	0.548683931808932	1	24	6	2.2196243935185	0.528850477390073	0.999999999999989	22.1052631578947	5.4521627310064	9.17944005819061	0.241803155962168	0.999999999983394	22.4089854265293	6.5118737583628	8.61095429607256	3.40980605046278	0.395984688017446
GNB1	0.0661816207211013	0.460925667351265	22.0552486187845	4.43055644921574	38.1725770789689	1	1	28	2	23.376066727646	0.895480362167449	0.999999999999989	20	7.4639374921441	335.025774601133	0.463338809044548	0.999999999983394	23.3517495395948	4.96046082291962	305.469027290139	14.5575015597802	0.0476562278307623
C1orf86	0.804383763834052	0.917829084044718	24	1.7236444655141	1.30177763510717	1	1	24	2	3.08892404513077	0.997989410440434	0.999999999999989	20	8.86766009093114	31.005780819107	0.998499873883811	0.999999999983394	22.6666666666667	3.59985826874556	27.4756093009892	1.66708964947952	0.0606752567783637
SKI	0.358123722459974	0.701333465514296	21.5783783783784	4.96315163877216	5.54787727707561	1	1	28	8	12.5945128674095	0.994935385318371	0.999999999999989	22.6666666666667	3.69669121741925	87.3757814288802	0.913728048554994	0.999999999983394	24.0816816816817	5.45126610262319	73.1865396615027	2.29585327713494	0.0313698842403748
RER1	0.602800051100706	0.835206719001784	24	4.01299273551468	4.80323856063576	1	1	20	4	14.4506959980536	0.97865287926977	0.999999999999989	24.3686006825939	4.22818843542691	128.688660653739	0.983420762673368	0.999999999983394	22.7895335608646	4.1073076144503	106.883380562386	6.73178060901013	0.0629824821556883
TNFRSF14	0.846536762949249	0.93718370366467	24.0481927710843	1.70118343124731	0.694272414586091	1	1	28	18	2.76429107064906	0.982036641724715	0.999999999999989	28	19.9999552366323	18.8246269702895	0.999084707366461	0.999999999983394	26.6827309236948	20.1937902223698	9.3424169669305	0.795983904621082	0.085201068143141
FAM213B	0.698102189854195	0.878324549849493	21.695652173913	17.6736757826454	0.696454395067728	1	1	28	26	1.94281129840529	0.997937812296852	0.999999999999989	20	15.3860722788731	5.48364284100817	0.993983272498096	0.999999999983394	23.231884057971	19.4333918188816	4.77962198744	0.295600066350904	0.0618459089709791
MEGF6	0.44935063950385	0.753492921177903	23.2093023255814	10.0780902079228	4.39148067870614	1	1	24	10	3.83651847538799	0.915276111379862	0.999999999999989	20.458452722063	17.1686347913426	57.1618804929407	0.939026357767748	0.999999999983394	22.5559183492148	11.1213524125018	49.601545782994	4.95035531835405	0.0998024404322354
TPRG1L	0.0298823192438371	0.411153184346916	24.95	11.1459400487781	35.2532957667288	0.182113153050653	1	28	12	31.7215722162813	0.377129987482125	0.999999999999989	25.2296819787986	10.4569882449399	223.458620243247	0.0540568393231754	0.741073937447699	26.0598939929329	11.2037321695793	192.322629421308	35.3289905387153	0.183696482546121
WRAP73	0.144367141690411	0.546479541507149	27.5310344827586	24.2420662964815	4.88936443301461	0.759272267084767	1	28	26	6.82440402537514	0.738154714292836	0.999999999999989	28	24.3414458827529	18.8442190789915	0.540126611652138	0.999999999983394	27.8436781609195	24.8573441883506	14.6324219258285	4.97283979898409	0.339850765935491
TP73-AS1	0.0718751265534976	0.468550884238559	25.9220779220779	24.8351426861875	8.19094657105126	0.182113153050653	1	28	0	5.48433038887699	0.504924957634101	0.999999999999989	26.9433962264151	24.5849566429714	22.0047216052532	0.123036077849626	0.999999999983394	26.9551580494977	25.7923409621002	20.4299204658159	8.51425657480995	0.416754269261906
LRRC47	0.128184614501864	0.531465334704749	22.4269662921348	12.5139039533301	32.5841300617423	0.182113153050653	1	24	12	26.700133325915	0.748857511085117	0.999999999999989	22.6666666666667	12.4635995920088	159.518325775906	0.231351983652445	0.999999999983394	23.0312109862672	12.3452595629295	128.623183225151	32.205306976632	0.25038493193142
CEP104	0.105721621813086	0.507495021378587	27.9160839160839	15.12271444281	8.11458481709574	0.759272267084767	1	28	16	9.54900681188577	0.900862487262874	0.999999999999989	26.1538461538462	15.457943712795	52.4040217165583	0.511736708441058	0.999999999983394	27.3566433566434	15.5406574250742	40.104751400281	9.57490232184571	0.238747330117564
DFFB	8.28216501207457e-05	0.186910164685917	26.4370860927152	22.862900431552	4.47838331516624	0.00261476948976949	1	28	24	4.60990830975624	0.0536259350162782	0.999999999999989	26.542750929368	23.2138366811119	11.1922425985288	2.16224079874205e-06	0.007339193464174	26.9932790073611	23.3629423025092	7.89949915062706	4.51597005367957	0.571678022564392
C1orf174	0.266697778446429	0.639515655988891	26.4370860927152	0.53522825760346	5.16299932245729	1	1	28	0	7.48196004634861	0.961760034070928	0.999999999999989	26.7415730337079	2.0636301757608	19.8577365865375	0.842929884267929	0.999999999983394	27.059553042141	0.875456161994466	15.3731051442607	5.72487817855098	0.372395695263182
NPHP4	0.0876471671249648	0.48574426416095	22.6818181818182	0.231248311217827	3.68988404625708	0.388468903781404	1	24	0	1.83790052750687	0.617125864330352	0.999999999999989	21.9692307692308	2.090365929572	12.3447219341174	0.258925568180554	0.999999999983394	22.883682983683	0.795432268161978	10.3198068900211	3.59219150114515	0.348087085294076
KCNAB2	0.290154439825757	0.654796176738349	25.2658227848101	20.6062616293707	1.5755668395127	1	1	24	0	1.66145921520275	0.972256862937073	0.999999999999989	24.3686006825939	16.0629184088093	4.13343480691344	0.864987418233863	0.999999999983394	24.544807822468	20.186469823065	3.28115069163262	1.7166244839993	0.523177581687097
RPL22	0.203600139839663	0.598196448244625	20.5773195876289	2.88047866412059	34.4532638763311	1	1	28	26	24.8634574491339	0.94933366856891	0.999999999999989	23.257328990228	2.0704583468378	277.669399970097	0.772034214593955	0.999999999983394	23.9448828592856	1.32849577734662	241.808161644285	27.1937639734839	0.112460074914624
ICMT	0.36649132474771	0.708124744282986	23.9041916167665	23.0719338912386	7.60495804967861	1	1	28	0	12.7804396922951	0.971926729906512	0.999999999999989	24.040404040404	3.639848344689	70.1654056350606	0.913670925581942	0.999999999983394	25.3148652190568	0.924431981226123	69.1745633205169	5.81461372417133	0.0840571077728328
GPR153	0.0873280950898507	0.48574426416095	21.1216931216931	17.1295976052336	3.04389839430183	0.0290926434676435	1	20	18	3.38175246141961	0.38529942169608	0.999999999999989	20	16.2309743952314	7.84923445885787	0.0312611798336309	0.575323721729069	20.373897707231	17.1242326838097	6.24172130463345	3.32319037422793	0.53241569304945
ACOT7	0.342435621441159	0.690685583417302	20.1616161616162	6.28334121439627	1.52428524425075	1	1	28	4	3.9061380412027	0.999855731774009	0.999999999999989	24.040404040404	4.59598455712295	17.3316908433258	0.906026017323311	0.999999999983394	24.0673400673401	5.15125448524246	11.7586585454046	0.149356963864346	0.0127018709904385
PLEKHG5	0.16590416591423	0.566578826805558	22.6818181818182	14.0828289057561	1.10249667862458	0.548683931808932	1	20	16	0.806474202170803	0.810933382225312	0.999999999999989	20.458452722063	10.8806148180621	4.54585918317211	0.516887485643881	0.999999999983394	21.0467569679604	13.609332073548	3.79774199527517	1.11179595329386	0.292751839034107
NOL9	0.274735469277647	0.644807148985062	23.2093023255814	1.09196678422598	4.43102101752679	1	1	28	24	6.49584839865846	0.938268708002181	0.999999999999989	24.8780487804878	0.605726833392403	40.3205306105935	0.844107110168049	0.999999999983394	25.3624503686897	24.8341029905929	35.5768443519559	4.30310349040757	0.120952365753344
ZBTB48	0.976706246446444	0.990295359430265	24	15.5314558444304	0.148893362220888	1	1	28	18	1.36781305997316	0.997787163134673	0.999999999999989	20	1.6089490825235	5.74359262423877	0.999997197547337	0.999999999983394	24	16.8168868996776	4.3833839350532	0.156553368772464	0.0357151851382519
KLHL21	0.860555749605597	0.941414141848424	24	16.136935052612	2.21637805402704	1	1	28	14	10.2240489365524	0.99128630210841	0.999999999999989	28	16.8385203782186	76.4033712291619	0.999405848312239	0.999999999983394	26.6666666666667	15.7808479122244	67.7909864107775	4.52195755681703	0.0667044071230408
PHF13	0.0481291178492956	0.442820077603385	27.9160839160839	26.3992305220477	9.57285067480947	0.548683931808932	1	28	0	1.67826649745072	0.437727777047499	0.999999999999989	27.7821011673152	0.232333191214	43.6823447583469	0.178097706536474	0.999999999983394	27.8993950277997	27.4744804627331	36.931327446417	10.0036996122669	0.270873004139402
THAP3	0.0965920058430145	0.494601411026771	22.4269662921348	13.5304017087788	13.1404098232296	1	1	28	16	16.4259762434156	0.638037096752236	0.999999999999989	21.4414414414414	15.3298230154988	73.0449840851856	0.472649669790426	0.999999999983394	23.9561359111921	15.0678935290234	58.9136050834766	11.8112375618152	0.200484040063063
CAMTA1	0.998680940887196	0.999225775006611	24	11.9480309308537	0.17870358160986	1	1	28	18	3.3774465741357	0.999999984364066	0.999999999999989	28	26.6417997254021	29.6058609657591	0.999999999617099	0.999999999983394	26.6666666666667	17.6241186657937	23.5767456020414	0.209218434157429	0.00887393186866781
VAMP3	0.11193465793999	0.513100412312022	24	7.82706341526944	6.90727877234486	0.388468903781404	1	28	4	7.35536231604473	0.348150534162863	0.999999999999989	26.542750929368	5.3903624970236	85.7586494929443	0.211497267821182	0.999999999983394	26.180916976456	5.83241769103643	79.9704860372363	7.99357769490169	0.0999565976275256
PER3	0.00696536205214948	0.341203973321018	26.2631578947368	15.781147262726	7.15835404722117	0.00261476948976949	1	28	16	6.73836990781826	0.098986409348427	0.999999999999989	26.3468634686347	15.8840663455759	12.7042009353688	0.000183332108488421	0.0504346630451646	26.8700071211238	15.9002156337656	6.00665716888302	8.32846741286674	1.38653949754477
PARK7	0.0113962352682819	0.351272192975277	26.0915032679739	8.10423365114689	32.7331564186468	0.0290926434676435	1	28	8	26.6828629092149	0.148699619358416	0.999999999999989	25.4092526690391	7.090484305821	392.588180720617	0.00296281659930753	0.178752053879104	26.5002519790043	7.7322866057751	370.462824497395	35.1211197911964	0.0948033580396224
ERRFI1	0.086239329398422	0.484419387800018	23.4823529411765	0.0356004795911862	4.0470317399514	1	1	28	0	8.55703074398951	0.721376494846789	0.999999999999989	24.8780487804878	23.9593932690207	15.6033480525018	0.474900735307093	0.999999999983394	25.4534672405548	25.153693561187	14.4248877153418	3.89592868327899	0.27008381348684
RERE	0.790455995327098	0.913290400312829	24	0.935801897312888	3.49272120315393	1	1	28	18	10.1978344459772	0.875518002288181	0.999999999999989	28	23.9518866284716	81.5563614024372	0.993676965665383	0.999999999983394	26.6666666666667	22.6602972971778	69.3860033753462	6.66740131262691	0.0960914447912405
ENO1	0.936872027508629	0.970930475673851	20.9005235602094	3.11738838277953	8.23579072533624	1	1	28	6	97.49194449669	0.995430337221807	0.999999999999989	28	6.75440830680987e-05	692.872364238396	0.999946233397635	0.999999999983394	25.6335078534031	3.16586252048877	548.82829701223	9.57393381415489	0.0174443152189391
LOC102724571	0.479809969349204	0.771453667843168	24.4907975460123	4.66777519560635	1.31245814883432	1	1	28	6	2.42331212241705	0.999862142470183	0.999999999999989	20	7.9999496681344	12.6930829980364	0.96152673143428	0.999999999983394	24.1635991820041	6.38208136547126	8.79062931606022	1.34959701228551	0.153526779910949
H6PD	0.348435917828253	0.694991626171666	24	20.2971115242214	6.96696679750791	1	1	24	18	5.70031352435281	0.853405754040694	0.999999999999989	25.4092526690391	22.5906797868778	82.9748535190678	0.876694904148899	0.999999999983394	24.4697508896797	20.2814371622777	55.3304807943231	7.15539133573045	0.129320967991021
SPSB1	0.402125637597274	0.729008768120592	24	20.9550837225376	1.8737095232938	0.759272267084767	1	28	20	3.0643057349652	0.946247586586628	0.999999999999989	28	19.9009352480375	11.1442899392886	0.870334948394192	0.999999999983394	26.6666666666667	20.3693599760124	8.81221295898159	2.30492126343583	0.261559868578369
SLC25A33	0.995378582681997	0.997736010551348	24	7.13129215708452	0.0729814342959998	1	1	28	24	1.98790690519794	0.940745818151991	0.999999999999989	28	2.983788649781	4.7431755763052	0.999954974183475	0.999999999983394	26.6666666666667	2.62819971431325	3.57894828924925	0.770224316514557	0.215209680125366
TMEM201	0.284907885698262	0.652054279007051	22.1777777777778	13.2102613311813	1.07055034867511	1	1	20	16	1.00781339624915	0.942222094663728	0.999999999999989	23.4098360655738	12.1877892363899	7.49165326102918	0.853620260077118	0.999999999983394	21.8625379477839	13.8167205295778	6.19431324876785	1.06879149752536	0.17254398584669
PIK3CD	0.00259828355087	0.280308943076211	20.1616161616162	11.8037451166321	7.64175953283667	0.759272267084767	1	24	10	5.56449912319364	0.584781156398678	0.999999999999989	22.9581993569132	8.366685800963	47.0355030708691	0.0353552510587173	0.612412949133092	22.3732718395098	10.1135863064849	45.0273800065613	6.82278801248614	0.151525316629392
LOC101929074	0.00447904153891643	0.314063802266242	20.0603015075377	17.1764626548545	2.46897253556693	0.388468903781404	1	20	16	2.22884967337851	0.153232813909235	0.999999999999989	20	16.63873117885	7.04938504405108	0.0114896114969821	0.357151652296021	20.0201005025126	16.6047914729444	5.60253168548729	2.47707069392089	0.442134169510804
CLSTN1	0.0291049670845001	0.4102400843044	21.5783783783784	10.4123534367062	14.8917171511317	0.759272267084767	1	20	12	16.1440800312858	0.448075922604012	0.999999999999989	20.695652173913	15.6368018828497	130.254430709908	0.161046653623887	0.999999999983394	20.7580101840971	12.6789435538028	120.516186036255	13.04210468039	0.108218697498994
CTNNBIP1	0.0141689911452335	0.371544709955688	27.156462585034	26.8325288194426	8.8181369297843	0.0481594158156658	1	28	0	5.89454082225645	0.164871886872753	0.999999999999989	28	27.954048010676	37.6375183176724	0.00578601121186073	0.254459874385627	27.718820861678	27.593461026179	29.5529028597998	9.71956994430875	0.328887148258119
LZIC	0.426923335156238	0.743450606117937	26.7919463087248	22.5280566339895	3.18998013768159	1	1	28	20	4.29846537764673	0.972150926350954	0.999999999999989	28	23.5869412029033	20.1996060966632	0.940492939336346	0.999999999983394	27.5973154362416	22.0844348346229	15.2370560041155	3.34903212415119	0.219795223122277
NMNAT1	0.961237686334624	0.983450616754988	24	13.2524820822116	0.648613599457234	1	1	28	14	4.24161294897508	0.999999541811934	0.999999999999989	20	15.9073468547948	21.14236085451	0.999990002357703	0.999999999983394	24	14.5053465595157	18.6144328793956	0.650007378087973	0.0349195370226654
UBE4B	0.842693689620741	0.935399090729611	21.695652173913	18.5661238295182	1.5885081400402	1	1	28	6	7.17348552227226	0.999994205250499	0.999999999999989	28	6.75440830680987e-05	40.1812130335743	0.999264592440736	0.999999999983394	25.8985507246377	0.419211684732172	30.5098239032254	0.328597085137891	0.0107702058910655
KIF1B	0.632707274208222	0.849351677042632	26.7919463087248	11.4226117851836	2.87431030827776	1	1	28	10	7.55067787857712	0.998813712097069	0.999999999999989	28	7.8229495702495	79.81870062226	0.988534976569387	0.999999999983394	27.5973154362416	9.78048428678601	74.5559275366775	3.12932075834989	0.0419727962851837
PGD	0.87273184715908	0.945183748357181	24	11.9828795673986	3.79688477374146	1	1	28	10	13.7539645205814	0.999582195293815	0.999999999999989	28	19.9999324559169	79.9415792232818	0.99961686488265	0.999999999983394	26.6666666666667	13.7654649235794	61.0739238764301	4.02347163430707	0.0658787151526025
APITD1	0.696523706295589	0.877552881162888	24	5.78534151978215	1.43366079695328	1	1	28	2	2.27498312621317	0.999985080620961	0.999999999999989	28	0.418304223139	14.3441492535585	0.993973516540208	0.999999999983394	26.6666666666667	2.81534270509106	10.4163174530423	2.08113402146714	0.199795564108822
DFFA	0.216018259799655	0.605956562022679	25.1069182389937	2.8068052500096	3.30477074941007	0.269101639101639	1	28	4	6.02669487855385	0.424204077683523	0.999999999999989	28	27.6762012501356	31.1684590709325	0.284993524552003	0.999999999983394	27.0356394129979	2.22419868919237	29.5735128364928	4.27749387200537	0.144639356699183
PEX14	0.776028079416456	0.908003336745372	24	21.3643859702429	0.938912459290421	1	1	28	20	1.57988302412904	0.985228267101243	0.999999999999989	20	3.342954651904	16.7017747656865	0.997360096910032	0.999999999983394	24	21.6387708955261	13.3133061037525	0.961012098595447	0.0721843313078017
TARDBP	0.325243025269261	0.678134339909006	20.1616161616162	15.0945695701121	8.3228146600396	0.548683931808932	1	28	16	13.4591110764601	0.970323683016111	0.999999999999989	20	17.1913109027189	83.3745069374674	0.743027256856861	0.999999999983394	22.7205387205387	16.5936456646193	69.6443397399692	6.22028960053705	0.0893150774888774
SRM	0.988711860152947	0.995041641587985	24	19.8949536573725	3.10119031703471	1	1	28	6	87.6101922427138	0.991180263875089	0.999999999999989	28	6.75440830680987e-05	289.3114936084	0.999998644670702	0.999999999983394	26.6666666666667	0.238368227270523	164.415642956038	12.3096662184448	0.0748691912589865
EXOSC10	0.448114061752078	0.753354793874531	24	13.8150702355728	2.64337113892323	1	1	28	6	5.40661689891687	0.932125327524088	0.999999999999989	28	6.75440830680987e-05	29.3438169107048	0.941515747904144	0.999999999983394	26.6666666666667	4.23793719957631	20.9190554830288	0.179577735559013	0.00858440935369671
MTOR	0.205634738295208	0.599107758279939	24	7.57317057592529	3.38278027311191	1	1	28	8	4.59306154260068	0.989455908432864	0.999999999999989	21.0619469026549	5.8760394667138	34.2085121191973	0.785358349576281	0.999999999983394	24.353982300885	7.14548074938078	29.5346663486028	3.68191494657556	0.124664179480387
UBIAD1	0.353174760029817	0.698414878364395	26.2631578947368	8.08337157719148	2.48184581404409	1	1	28	10	3.25339774288035	0.996562995828865	0.999999999999989	24.7058823529412	9.4573669880357	21.1039144043365	0.911384712336983	0.999999999983394	26.3230134158927	9.19502223406712	17.038474689679	2.45853491743211	0.144293134345022
FBXO44	0.729828057180762	0.890667870126569	24	8.6845128790637	0.70292272259478	1	1	28	16	2.40177764828961	0.854975926625569	0.999999999999989	20	12.0691304230596	7.73886336938523	0.987672134519736	0.999999999983394	24	12.4479226491204	5.51527014581079	0.398029064943709	0.0721685528397985
MAD2L2	0.309059110124087	0.666417982548163	21.8142076502732	16.0194520979275	2.25182825994742	1	1	28	14	4.04137236423989	0.958132178271084	0.999999999999989	21.186943620178	15.6979717150247	25.5017477463079	0.875781455281595	0.999999999983394	23.6670504234837	15.7721987098325	23.2629057562029	2.27806929695918	0.0979271171380533
AGTRAP	0.29634589137	0.657769064002566	24	12.934974735686	6.43717009714145	0.388468903781404	1	28	12	6.24520826607587	0.749933380766137	0.999999999999989	28	11.4741374446981	63.5726797353387	0.556820377811961	0.999999999983394	26.6666666666667	12.2206789588632	54.3377000744368	7.61766844692238	0.140191219659408
MTHFR	0.0189078976431603	0.384256488062486	21.5783783783784	14.3576910152201	6.13256726196947	1	1	20	14	8.88428670233472	0.755647028575897	0.999999999999989	20.3418803418803	19.2896024409247	34.9048910606079	0.203922906624377	0.999999999983394	20.6400862400862	15.6825568869388	27.9928741082858	6.32640033143418	0.226000385203804
CLCN6	0.00771039181231881	0.341203973321018	23.2093023255814	22.5818301038538	4.69876900866102	0.0095169702982203	1	24	0	2.7062928604967	0.19583724892683	0.999999999999989	23.5643564356436	0.382200081396601	10.0964674223456	0.00106794505621433	0.103351351270448	23.591219587075	23.506426859524	7.7939245133207	4.54010593335915	0.582518591962186
KIAA2013	0.0569184983347112	0.449474665385192	27.9160839160839	25.3570820169479	22.2496797725005	0.548683931808932	1	28	26	24.1197717718338	0.703952181328535	0.999999999999989	28	0.0899253938212006	145.572741747776	0.266095856442848	0.999999999983394	27.972027972028	26.4738431924262	127.099150828558	22.369281052378	0.175998666447045
PLOD1	0.238846392668485	0.619435707028991	26.2631578947368	10.1556065324951	44.8479843113808	1	1	28	4	65.388355528832	0.920377353938106	0.999999999999989	25.9636363636364	6.61085564860623	506.825141384046	0.805095874654258	0.999999999983394	26.7422647527911	6.96940194843923	382.591465953564	36.8462113170147	0.0963069346703274
MFN2	0.395431840732128	0.723932969996265	24.95	13.4071859649297	5.61548421696978	1	1	28	10	9.11785729666253	0.992031718248505	0.999999999999989	25.0526315789474	12.8024491661058	52.5583471094302	0.931124436333897	0.999999999983394	26.0008771929825	12.2431250811485	43.7384822776689	5.64725822762728	0.129114178946043
MIIP	0.127181699892173	0.531068438788939	21.4623655913979	16.5617308208377	2.36245875006919	0.388468903781404	1	20	16	1.14044740954853	0.628015945657412	0.999999999999989	20	16.8014319591325	16.2430414554659	0.325894247904713	0.999999999983394	20.4874551971326	16.4694848996376	13.8083612581696	2.48146247000414	0.17970723850638
TNFRSF1B	0.408165450106202	0.733418127525906	26.6133333333333	9.55070034617873	2.71459171544333	1	1	28	8	3.49285834631289	0.95709449590113	0.999999999999989	28	10.2155403541412	8.44775867241182	0.930408453583623	0.999999999983394	27.5377777777778	9.27172121235247	8.51869645868255	2.96615955636524	0.348194065929186
VPS13D	0.151141632103735	0.552913071698637	27.5310344827586	24.7535272483092	4.78419183626739	1	1	28	24	6.63601193289065	0.901187030121388	0.999999999999989	28	25.8886179358427	46.102939494139	0.678414011537927	0.999999999983394	27.8436781609195	24.8827253434978	41.3162853418001	4.96374910040914	0.120140256059933
DHRS3	0.0825027754920058	0.48093683388727	20.3673469387755	13.4155195072885	26.0509341888322	1	1	28	18	55.0641386527515	0.954202106445324	0.999999999999989	20	12.0519031666739	176.407613282781	0.533135648357346	0.999999999983394	22.7891156462585	14.4654285821781	146.681876323132	18.9277411238635	0.129039398720035
PDPN	0.137836276392922	0.540948637241929	21.4623655913979	1.06255309909328	0.97720961478481	1	1	24	22	0.61689262726519	0.766907071823739	0.999999999999989	22.5236593059937	21.379287666769	1.3501423567311	0.610118866905486	0.999999999983394	22.6620082991305	22.0075403667642	1.10166402756058	0.953125338419817	0.865168794274177
PRDM2	0.0259344444539942	0.404802731247569	26.6133333333333	13.2131954470402	15.2307980406397	0.120192382848633	1	28	14	21.4921808508004	0.281384180894468	0.999999999999989	26.3468634686347	13.8710964727201	88.4830152551579	0.0287795166679138	0.561506740095254	26.9867322673227	13.6996881777079	69.2295442636254	16.3651134500803	0.236389154719293
KAZN	0.389206216809374	0.721865027771844	21.8142076502732	4.3672091293236	2.50679721927125	1	1	28	6	4.88775982942974	0.920578026282014	0.999999999999989	20	7.9999324559169	23.1358610224207	0.914779162286361	0.999999999983394	23.2714025500911	6.22669492769659	20.1796177530925	1.50514840719701	0.074587557882079
TMEM51	0.820602508507501	0.925195697091859	20.1616161616162	5.29390118078217	0.406364210949785	1	1	28	10	1.5998814567017	0.996267494111137	0.999999999999989	28	8.98813599869134	2.88071546792701	0.998827521988251	0.999999999983394	25.3872053872054	7.9635804027695	2.33215040474815	0.074922319343824	0.0321258522569067
EFHD2	0.0908298454128946	0.488039141184987	20.5773195876289	15.3718592154571	4.78930541552938	0.759272267084767	1	20	16	4.38743185679552	0.801667557595872	0.999999999999989	20	4.76676127883079	33.7654421743016	0.447069174305604	0.999999999983394	20.192439862543	16.3149346152678	27.3718110180417	4.63014750641859	0.169157514033935
CASP9	0.970227299614584	0.987303948065798	24	0.774341461596283	0.353529814457206	1	1	28	24	2.88305682614441	0.999737206656965	0.999999999999989	28	21.3050363398556	9.59349957791922	0.999995383623184	0.999999999983394	26.6666666666667	23.4550971383581	6.97448739440296	0.979199886805099	0.140397398608951
DNAJC16	0.135272086206955	0.539601044930968	22.9425287356322	16.4309237567587	6.54668858239046	0.759272267084767	1	24	18	7.55096961804997	0.621264052546695	0.999999999999989	24.040404040404	16.1835992905278	38.1674768458406	0.481006963290393	0.999999999983394	23.6609775920121	16.8738346282086	33.3977198146946	6.95210682250071	0.208161121809336
PLEKHM2	0.493836188281711	0.777977582799134	24	11.3689354088705	9.09701010748901	0.269101639101639	1	20	14	6.9144443144205	0.682119026581526	0.999999999999989	20	14.1837993000598	158.461735166395	0.569507933425376	0.999999999983394	21.3333333333333	13.5436776325372	145.741248303985	13.1219060096476	0.0900356361863874
FBLIM1	0.268990722500182	0.641531373230835	25.9220779220779	12.7399501577183	7.97920002907295	1	1	28	6	6.06005865725888	0.986422379030974	0.999999999999989	26.1538461538462	9.15443231877105	67.9786973844674	0.850908765897085	0.999999999983394	26.6919746919747	9.3857089996128	58.9599106419514	6.26244774601031	0.106215353412602
FLJ37453	0.222210145593802	0.610079950627295	22.4269662921348	18.1602539605871	2.46761386501952	1	1	20	18	2.48135341435723	0.824187981080333	0.999999999999989	22.9581993569132	19.6309903141984	12.2157515118618	0.757886069928288	0.999999999983394	21.7950552163493	18.6335489168171	11.710141153691	2.48099938484941	0.211867590004873
SPEN	0.299450229870565	0.65963082922582	27.156462585034	11.612442181304	9.42444027238062	1	1	28	10	15.8069766522928	0.907853826884008	0.999999999999989	28	12.2319335842982	70.4473052536321	0.856541232882146	0.999999999983394	27.718820861678	11.2928279038493	63.317187541868	9.68301989455365	0.152928774484035
ZBTB17	0.346585167871516	0.69388304808283	23.2093023255814	19.4301127593405	2.86602768137802	1	1	20	18	5.24543294378735	0.902349684892903	0.999999999999989	23.7209302325581	18.5508839075084	14.9894715548672	0.887541278100237	0.999999999983394	22.3100775193798	18.7332787061174	15.3191079869471	2.97501493994555	0.194202883254068
HSPB7	0.11288375589948	0.514783609580554	25.9220779220779	12.1322722631492	75.7837703299331	0.388468903781404	1	28	14	93.0398307395348	0.64183790422714	0.999999999999989	25.9636363636364	12.3360281856258	662.989926644982	0.308029731180536	0.999999999983394	26.6285714285714	12.8094677830346	614.400629118209	77.0368345590195	0.125385344526068
EPHA2	0.0777880764053847	0.476433171147472	27.9160839160839	22.2045378648185	4.57209104251149	1	1	28	24	7.1748343582184	0.907862475332925	0.999999999999989	28	20.0608446667089	12.8987175569341	0.505844459845799	0.999999999983394	27.972027972028	22.0941032913748	6.92590546747267	4.72523839155563	0.682255686819231
ARHGEF19	0.306765960616048	0.664891201618868	27.3424657534247	2.16784238330491	4.33159206856843	1	1	28	4	10.4659517129555	0.639043313140511	0.999999999999989	27.148288973384	4.611184600116	32.7353339348019	0.775719733914284	0.999999999983394	27.4969182422696	3.5974112045163	32.6179208393219	4.91445394985141	0.15066729648589
RSG1	0.663950155359003	0.864313486690062	24	5.25626333186521	0.61492917315142	1	1	28	6	1.85415220097532	0.947153976405987	0.999999999999989	20	7.9999324559169	5.3741871880124	0.988205687519427	0.999999999983394	24	6.58548675781783	3.94010169400428	0.634268480186578	0.160977692822436
FBXO42	0.744665386291779	0.896629599601131	22.3016759776536	21.8207206334186	2.23541277431772	1	1	28	4	8.81377102733595	0.955294085080463	0.999999999999989	20	19.1872397749694	22.6120769661429	0.994889637610161	0.999999999983394	23.4338919925512	0.565029098754689	20.6563010835922	0.878109951796301	0.0425105128087915
SZRD1	0.192854705730513	0.586272117780808	21.3475935828877	2.91447762757485	5.76740865338838	1	1	20	4	8.55414214749999	0.957126679896992	0.999999999999989	22.8115015974441	6.75440830680987e-05	100.679352964664	0.759956085028034	0.999999999983394	21.3863650601106	2.43663769781506	88.6862150995704	5.71919347395821	0.064487964308062
NECAP2	0.163024083234179	0.562661517805062	26.6133333333333	24.8760713903316	13.0919893417169	1	1	28	0	16.6607249138983	0.776223093674649	0.999999999999989	26.7415730337079	0.396606362972697	53.4000432611979	0.658501479424408	0.999999999983394	27.1183021223471	26.6669771646722	44.1045481070862	12.7641505597716	0.289406673633299
CROCCP2	0.673600914391039	0.869376549608139	22.9425287356322	18.5083249462653	0.893635902841616	1	1	28	0	0.916553243881976	0.947806377082504	0.999999999999989	20	18.741199617493	7.0972702203842	0.98920296401548	0.999999999983394	23.6475095785441	21.6634905977792	6.14173803714106	0.326936324909546	0.0532318902129099
LOC101927663	0.653004162601086	0.859412879185975	24	10.5022239748287	1.43114619798955	1	1	20	12	3.30923829961617	0.997991731275367	0.999999999999989	20	7.9999324559169	12.4682968261848	0.990476538503269	0.999999999983394	21.3333333333333	10.1600373302372	9.15371436260883	1.69422088802789	0.185085618898975
CROCC	0.0208836921037538	0.391961091329176	27.5310344827586	26.3000540188265	7.55051351441013	0.120192382848633	1	28	26	9.36390592573424	0.224405326230009	0.999999999999989	28	27.4000033030437	36.9243483989789	0.0205425151409517	0.477347683060491	27.8436781609195	26.5669963509158	29.0687263858506	8.16767988399372	0.280978250494298
ATP13A2	0.175554451411037	0.573918152986145	23.3450292397661	21.4767543538886	2.95292612973063	1	1	20	2	2.54185093581397	0.886263028569675	0.999999999999989	20.9384164222874	19.5659522387713	11.2330952206569	0.714358798210048	0.999999999983394	21.4278152206845	21.0434949032847	8.84360733318279	2.64743834208984	0.29936181496392
SDHB	0.125844055169398	0.529073776296799	23.7619047619048	22.0028701752636	9.22693591599413	0.759272267084767	1	24	22	3.52653720393175	0.667371695189007	0.999999999999989	22.5236593059937	0.273582973003698	18.9615284394798	0.480849025445061	0.999999999983394	23.4285213559662	22.2858804591781	21.1681480708323	9.44719598001452	0.446292984554084
RCC2	0.0111248711663312	0.3502193406318	27.7222222222222	25.3320168596771	44.4691344107006	0.0481594158156658	1	28	24	40.7069665539621	0.21449802215673	0.999999999999989	28	24.0468791052442	96.1783870003951	0.00588570254101228	0.255993165064424	27.9074074074074	24.4606936195518	69.7041900568728	28.9568621416325	0.415424985470832
ARHGEF10L	0.367968113185512	0.708163057100479	24	2.43004114256766	5.58894066907372	1	1	20	4	8.95655515367915	0.852752188992612	0.999999999999989	28	24.6592440166555	70.1350770354997	0.888244946017044	0.999999999983394	24	1.67229742189969	54.8181616771127	5.50850220922454	0.100486810223051
ALDH4A1	0.252453648978293	0.628364612838076	23.7619047619048	13.2568459062667	5.6301415392045	0.182113153050653	1	28	16	7.74118350112264	0.8472272128323	0.999999999999989	25.9636363636364	14.8131758390675	49.3981376295454	0.370501052636813	0.999999999983394	25.9085137085137	14.6803738290742	44.9925801719974	5.66065015263909	0.125812970294204
IFFO2	0.616886069416436	0.84330639764738	24	8.63266578012805	1.46526897104773	1	1	28	8	3.30686888786951	0.991245742782816	0.999999999999989	28	12.8314545995725	12.8028574589181	0.986221663071926	0.999999999983394	26.6666666666667	9.7989135154703	11.2298883137997	1.77908822634261	0.158424391821992
UBR4	0.108747702970927	0.509650648846712	24	13.2196541164901	22.0858875238434	1	1	28	14	28.8733624035982	0.781148340414922	0.999999999999989	22.6666666666667	12.6212603227524	146.893137259138	0.552637432375668	0.999999999983394	24.8888888888889	13.3393073674222	113.933765399421	22.7129234467395	0.199351995144846
EMC1	0.0980898482239992	0.497178047542691	27.9160839160839	25.4855548662569	12.7973972406544	1	1	28	24	16.366388906689	0.565403587014645	0.999999999999989	28	25.1852010665443	82.9606468974439	0.447796320830013	0.999999999983394	27.972027972028	24.8922460589247	73.2565989210596	12.913184240631	0.176273324599004
MRTO4	0.401940041275218	0.729008768120592	24	11.0834539543642	4.22671291122504	1	1	28	10	9.40690898966903	0.872380474895284	0.999999999999989	28	14.6422122981989	42.2951008912719	0.910664497031115	0.999999999983394	26.6666666666667	11.9465615418185	37.5093232144617	4.87100131475593	0.129861082454239
AKR7A2	0.327818538913407	0.680240468075265	24	20.1972947765858	6.41584838267132	1	1	20	4	8.30529428477347	0.999998282547828	0.999999999999989	23.5643564356436	4.59304675552234e-05	118.388005846079	0.897316550317555	0.999999999983394	22.5214521452145	0.21640418330466	104.562790905564	4.3868861189709	0.0419545622393812
PQLC2	0.993673192386691	0.997136432020346	24	20.724960346111	0.176307191350445	1	1	24	22	1.24113861915877	0.999999999964853	0.999999999999989	21.4414414414414	15.6924086392964	10.886597886443	0.999999957590016	0.999999999983394	23.1471471471471	19.4190979542452	9.15845084452007	0.347998867942174	0.0379975690048495
CAPZB	0.0523899959314809	0.447573933647027	27.156462585034	24.3905722986233	206.841297797276	0.182113153050653	1	28	26	140.55531075606	0.501092388805315	0.999999999999989	26.7415730337079	24.9998027263012	747.550103740189	0.0985704695771503	0.999999999983394	27.2993452062473	25.1303117908595	708.673146296611	205.773683040395	0.290364724719327
MINOS1	0.152302090988187	0.553603948131599	22.4269662921348	0.644250941351843	9.17263451779548	1	1	28	26	14.8588890813754	0.739230526921443	0.999999999999989	20.9384164222874	4.2613422931346	61.2526682217426	0.626997762426685	0.999999999983394	23.7884609048074	1.18524657494488	54.236381137218	7.88897898871039	0.145455482524752
RPS14P3	0.830786079891984	0.929439815283793	20.4717948717949	17.1413990993062	2.40010417021091	1	1	28	6	8.87785145421079	0.999392433301594	0.999999999999989	28	7.9181663481256	66.2305411671897	0.999066689948739	0.999999999983394	25.4905982905983	4.52365088140436	65.1105609700634	0.345774590527433	0.00531057612430054
TMCO4	0.527700397002674	0.795672125050346	24	18.0862986077419	1.16496611821221	1	1	28	20	2.00249264075461	0.596485294812421	0.999999999999989	28	19.710458329383	14.0708601665955	0.888901376634417	0.999999999983394	26.6666666666667	19.3041122632148	12.4568056148235	1.47739094734477	0.118601107942689
OTUD3	0.0299039900038482	0.411153184346916	24.3414634146341	11.0626704050234	1.64018607912507	0.269101639101639	1	28	8	1.86764815785745	0.458427227240237	0.999999999999989	24.8780487804878	10.6778829415428	5.83859203016794	0.0822503248224963	0.932113876773171	25.739837398374	10.0823105369252	3.91085360259335	1.63907587642155	0.419109494493646
CAMK2N1	0.614501481131672	0.841268979916944	24	17.6369206970937	5.10481322309868	1	1	20	0	11.0636671111573	0.881033919799732	0.999999999999989	20	18.0869814742118	63.9751943548703	0.975519595178313	0.999999999983394	21.3333333333333	18.8407943560236	64.7212770041617	7.33903028703794	0.113394398669946
MUL1	0.292790666694093	0.656072565965101	25.5897435897436	10.3549797616995	5.48102594965115	1	1	28	10	7.77554991122604	0.846474431049888	0.999999999999989	28	10.4678635455592	45.9146204676067	0.834711358023354	0.999999999983394	27.1965811965812	10.2947811101637	39.1499148307443	6.2173657132592	0.158809175962159
CDA	0.570513619242003	0.817050496515014	24	8.92002778672953	1.69479537575864	1	1	20	8	2.4026149105952	0.959285953198996	0.999999999999989	22.1052631578947	10.0142427775674	11.8946392220193	0.976608767958527	0.999999999983394	22.0350877192982	8.99341861417738	6.52202446633487	2.46208824036418	0.377503680501798
DDOST	0.0267971990501621	0.405671388810061	26.2631578947368	22.4369952716597	13.6847018831906	0.388468903781404	1	28	24	17.1327470200825	0.351519787862413	0.999999999999989	26.1538461538462	22.8479022982249	68.5264874522021	0.0817822522237962	0.927764848938818	26.8056680161943	23.0979588751603	60.4467527455971	13.7484849386172	0.227447866330894
HP1BP3	0.185882833561289	0.580820244110022	24.7950310559006	9.0217079988096	9.6371826769871	1	1	24	18	7.28962455632173	0.997983491948765	0.999999999999989	26.9433962264151	12.1029478593582	107.329687483729	0.761267756147186	0.999999999983394	25.2461424274386	12.4513202692043	92.153324350323	6.29425320848222	0.0683019658037996
EIF4G3	0.143786619560613	0.545962886202491	24.95	17.4941157069267	11.0618112548182	0.388468903781404	1	28	16	3.27015624738113	0.520174766142915	0.999999999999989	27.5675675675676	19.5092186932548	116.421481970158	0.313774530924086	0.999999999983394	26.8391891891892	17.7488896711763	105.72527975744	12.7635142098405	0.120723390272631
ECE1	0.994040849352201	0.997136432020346	24	4.93569257138383	1.15194627576744	1	1	28	16	11.2052516370711	0.999999999999989	0.999999999999989	28	5.8180026417642	161.414718381942	0.999999964571969	0.999999999983394	26.6666666666667	7.68130317546152	150.967242158293	0.393181640128584	0.00260441692189306
NBPF3	0.478249123038561	0.770998111130652	20.3673469387755	2.97240909059895	2.50208235563858	1	1	28	20	5.13486274587308	0.976425302802593	0.999999999999989	28	24.1620707442295	11.862849853539	0.957954770658592	0.999999999983394	25.4557823129252	22.4732516716415	6.74527897300968	1.92285258368035	0.28506642814543
USP48	0.198712977166047	0.593710996669883	25.9220779220779	12.1186908157034	39.2488581305071	1	1	28	10	63.3571510902412	0.906808491316166	0.999999999999989	25.9636363636364	12.0054536020866	268.754899006971	0.753597701177597	0.999999999983394	26.6285714285714	11.4408552838118	220.332244256795	39.9266562450959	0.1812111358452
HSPG2	0.0810405081125166	0.480892042878826	24	14.8296860393067	3.29598533239979	0.328785271441521	1	28	14	3.56798060472609	0.641296832021301	0.999999999999989	24.5360824742268	15.5867002291765	8.62479106898263	0.228107107957758	0.999999999983394	25.5120274914089	14.934397803288	4.28483432586502	3.61562941031761	0.843820118899857
LINC00339	0.603148988575156	0.835374634396604	24	14.2212817158503	0.612943271714975	1	1	24	12	0.980719082302294	0.928372707105596	0.999999999999989	28	6.33394519329853	4.36220361060936	0.978822513321576	0.999999999983394	25.3333333333333	11.6388311028974	4.07139420565121	0.675664658934922	0.16595412401901
CDC42	0.974112132843589	0.989000728077443	24	2.80377028534679	1.75505202384504	1	1	28	2	21.3262168457251	0.99099406787848	0.999999999999989	20	19.9381464979922	149.448542022282	0.999992874888946	0.999999999983394	24	1.48695774796509	145.519457640687	1.64417491878685	0.0112986602990688
WNT4	0.386347921232186	0.719980549331021	22.6818181818182	12.70136577252	0.652756134135541	1	1	28	6	0.871215225503171	0.960366782874998	0.999999999999989	20	8.40927769797619	2.29519947641305	0.921263274658356	0.999999999983394	23.5606060606061	9.52760490357774	1.60856980748211	0.485683821507497	0.30193518444048
ZBTB40	0.408652322048457	0.73345430254131	24	0.614611142324174	1.97048581586859	1	1	20	0	0.91190629979871	0.995923404242197	0.999999999999989	22.3824451410658	3.2350421737853	24.8853722810589	0.937311658159539	0.999999999983394	22.1274817136886	1.23099276404355	13.576961562298	2.03047391848944	0.149552895850268
EPHB2	0.036507258431596	0.423761468123716	24	0.488644634468608	2.70633359759211	0.120192382848633	1	24	2	1.76640866403852	0.481479853887647	0.999999999999989	25.2296819787986	24.2899762929848	6.65641039114331	0.0552072403599613	0.74907579891617	24.4098939929329	0.539575774842999	6.76267603211944	2.7262405161286	0.403130432861234
KDM1A	0.466386784179859	0.763594728926524	24	21.2147029349072	2.76079995225202	0.548683931808932	1	24	22	4.98972501000615	0.948758195389215	0.999999999999989	22.6666666666667	17.1967968802699	21.6118243763517	0.82972161080986	0.999999999983394	23.5555555555556	20.1260025639586	17.6522457968406	3.07937677996168	0.174446742663918
LUZP1	0.307134472334266	0.665428040243838	26.4370860927152	11.7773338758486	9.74012103062546	1	1	28	10	17.7351680736045	0.95064180380563	0.999999999999989	26.1538461538462	12.0998894329162	81.8022301042352	0.87267662520427	0.999999999983394	26.8636440821871	11.3413711775806	73.7899401798916	9.85337613103484	0.133532783832233
HNRNPR	0.570893574516065	0.817050496515014	23.2093023255814	2.63052584846115	5.17227775204403	1	1	28	4	15.7410140673721	0.821625606526127	0.999999999999989	20	1.8194783800397	80.7602142646068	0.95855608849882	0.999999999983394	23.7364341085271	2.74661032421018	76.1621966951306	4.94897314573306	0.0649793908327419
ZNF436	0.713928461003866	0.885190849001301	24	8.82079930163079	1.11260013818679	1	1	20	16	2.44089242199717	0.803652813165542	0.999999999999989	20	12.2112583957395	10.4724047464543	0.981047082884776	0.999999999983394	21.3333333333333	12.8561662711576	7.37381892942485	1.85824492498209	0.252005771062109
C1orf213	0.377724837096176	0.714372528439129	21.9340659340659	8.66092419800753	1.08252158468803	1	1	20	8	1.30207053857334	0.980781185176766	0.999999999999989	20.8163265306122	8.0535618319654	3.68998880287179	0.920982542530413	0.999999999983394	20.916797488226	8.23947073055482	2.86258083019672	1.00836646758987	0.352257814679969
TCEA3	0.647349063058652	0.856317380133446	24	10.542752407072	1.73904325782742	1	1	24	12	3.12213767265293	0.999863543419295	0.999999999999989	23.1067961165049	12.6046279049889	16.8015739291013	0.990063752881462	0.999999999983394	23.7022653721683	11.7331406923752	16.2177943632864	1.66123024865644	0.102432563358746
ASAP3	0.566144016122341	0.817050496515014	27.7222222222222	21.3599327401844	2.72942785001823	1	1	28	18	6.17198622770014	0.934138369241315	0.999999999999989	20	16.4281560658145	29.9548462858954	0.973067976376258	0.999999999983394	25.2407407407407	18.8385249740775	27.3583261183486	1.45588023550436	0.0532152526147399
ID3	0.146653576811631	0.549607384976295	24	0.492250759880457	169.341751146425	1	1	28	4	214.254950649161	0.810810502712784	0.999999999999989	26.542750929368	6.75440830680987e-05	1269.16403854853	0.641698127803886	0.999999999983394	26.180916976456	1.39582375867123	448.145373396687	155.770480346126	0.347589174391056
RPL11	0.416495607851156	0.736435844769734	22.8114285714286	1.89187557406152	91.5361996063599	1	1	28	2	189.301651421317	0.904648222511415	0.999999999999989	20	8.1834779549913	1738.02610692253	0.924043880263136	0.999999999983394	23.6038095238095	3.79010770234125	1661.67676192661	75.6625909073986	0.0455338803797634
TCEB3	0.0288994603688663	0.4102400843044	24.7950310559006	23.3249009684291	15.5295469246086	0.182113153050653	1	24	0	15.3667947949241	0.363410068403779	0.999999999999989	24.7058823529412	0.201231345602203	65.683778145371	0.0513510755911517	0.724373202120125	24.5003044696139	24.0855695291718	59.1736490951919	15.144093784745	0.255926312071491
PITHD1	0.791534660311786	0.913638168340583	24	18.9562291394761	4.0206058913976	1	1	20	18	9.3794458673224	0.997671457336735	0.999999999999989	20	5.85251564745883e-05	66.2609273296191	0.998160241746243	0.999999999983394	21.3333333333333	19.1336737762279	51.3030651363726	4.86001197068582	0.0947314153212298
LYPLA2	0.603937891634371	0.836016087532175	24	2.90876378889717	3.48402939237764	1	1	28	6	11.9663737583336	0.973851187574982	0.999999999999989	26.1538461538462	4.8541128045532	39.658608209217	0.983170562698527	0.999999999983394	26.0512820512821	4.52940459813896	42.9100722820178	2.87687058739864	0.0670441794758813
GALE	0.0432847581384355	0.431990736454088	22.0552486187845	20.1478468466124	2.66311783350943	0.120192382848633	1	20	0	1.50044510243486	0.565919311680833	0.999999999999989	20.695652173913	18.8526456009209	4.04504045137374	0.0701019900154121	0.867642274665106	20.9169669308992	19.6860172887874	3.87896817724014	2.55831319808741	0.659534464112989
HMGCL	0.00118576101433554	0.261148833739892	22.3016759776536	10.2559110505053	9.00259326572092	0.00511161292411292	1	24	10	8.49876409529336	0.10289136469112	0.999999999999989	22.3824451410658	9.5659629927197	47.339749904709	7.31883906358588e-05	0.0332205417126753	22.8947070395731	9.95049772727798	40.0608055981384	9.03339706522559	0.22549214700878
FUCA1	0.642393184579848	0.854698031116358	24	5.86045031430024	2.03743998818544	1	1	24	6	3.91385747951141	0.965699232708784	0.999999999999989	26.7415730337079	24.7273974606989	18.9565994237003	0.987263771343248	0.999999999983394	24.9138576779026	4.08469325527417	14.559188764242	2.24577613235381	0.154251460621868
PNRC2	0.727799872224961	0.890252311467705	24	6.56001873263488	2.59777797213541	1	1	24	6	3.98416959672034	0.999879142403988	0.999999999999989	28	2.478462328071	41.7833428589502	0.995775042227467	0.999999999983394	25.3333333333333	5.23498881843677	35.2940966943609	3.12168288544601	0.0884477342621655
SRSF10	0.991139673479944	0.996499504889863	24	20.2882534899435	0.626049398304259	0.388468903781404	1	20	0	8.05161330041508	0.871885739732007	0.999999999999989	20	0.0474904346545983	57.6030606263634	0.902114326455557	0.999999999983394	21.3333333333333	20.2931708564832	54.483772621944	4.80975948750719	0.0882787526642381
STPG1	0.773667775560792	0.90722934806809	24	14.0903406571072	1.40635815011379	1	1	28	20	2.88852837885121	0.999989564847509	0.999999999999989	24.040404040404	23.5890737107658	15.3493741185384	0.997673555430237	0.999999999983394	25.3468013468013	18.8016277465402	10.8075431509418	0.483866380492295	0.0447711726647262
NIPAL3	0.0471210245472122	0.441001819769814	22.1777777777778	11.1570262182856	11.9423803423527	0.388468903781404	1	24	12	9.35433540087029	0.681386228834175	0.999999999999989	22.6666666666667	12.0101081292427	99.6406833723371	0.187027642111443	0.999999999983394	22.9481481481482	11.7257205084281	81.1397400481621	11.1421214504393	0.137320152169895
RCAN3	0.0567345408791426	0.449474665385192	25.9220779220779	11.0876196014262	2.24749719478732	1	1	28	10	3.08824771501351	0.653297631325736	0.999999999999989	25.5913978494624	9.41408625290223	10.0106803214572	0.360412577983931	0.999999999983394	26.5044919238468	10.1807852613664	6.8068341349671	2.24474961111333	0.329778802686247
SRRM1	0.921241145798278	0.96476537384685	24	7.55702712085821	5.53555187723879	1	1	28	10	19.9021370388462	0.999999987981281	0.999999999999989	23.1067961165049	8.25156203908348	153.178705258878	0.999913471962109	0.999999999983394	25.0355987055016	8.58917409097073	143.01889454211	4.80928950543858	0.0336269520250177
CLIC4	0.132801098078991	0.537536823566348	27.3424657534247	24.5230731488392	40.3283136391614	0.548683931808932	1	28	0	37.3832929272722	0.812002490212135	0.999999999999989	28	23.7066894894396	269.283592072593	0.462950890183781	0.999999999983394	27.7808219178082	25.3861688661993	234.293054637432	40.5994376671575	0.173284853577863
RUNX3	0.171742492274318	0.570608208027354	23.2093023255814	14.0756203283332	4.94762807631675	0.759272267084767	1	28	16	9.49923386688243	0.7626400701511	0.999999999999989	25.5913978494624	16.8383833604149	36.9896518937357	0.593885881170642	0.999999999983394	25.6002333916813	15.6644217067373	32.7858404256558	4.5765901502036	0.139590447912456
SYF2	0.0426125797742786	0.431990736454088	24.0481927710843	11.4264956367761	23.0464781851513	0.0481594158156658	1	24	12	19.2016123788668	0.435464533972925	0.999999999999989	24.2033898305085	12.1702093664337	153.942057917189	0.0291884165330916	0.566471491234814	24.0838608671976	11.8653677076243	139.350399735908	22.8794616365472	0.164186551885804
C1orf63	0.601703096960161	0.834317147045062	24	9.91025282313936	3.32523908999454	1	1	24	12	6.20845839894138	0.999932811420551	0.999999999999989	21.8348623853211	11.0289400525484	65.9717745757819	0.984993976853015	0.999999999983394	23.2782874617737	11.0114641540421	62.5963132533691	3.35898015069532	0.0536609901784356
TMEM50A	0.0889855968383717	0.485988232114095	27.5310344827586	24.4397326235104	21.2388522202029	0.388468903781404	1	28	26	23.7294131528303	0.602812201022421	0.999999999999989	28	24.3103802670463	109.26315251995	0.257625252740643	0.999999999983394	27.8436781609195	24.9144084781843	86.6333320775241	21.546242088083	0.248706145445292
TMEM57	0.376362204774987	0.71318920291785	23.6213017751479	9.70747542235829	6.60262287008675	1	1	28	8	6.54196385517312	0.956433827392386	0.999999999999989	23.7209302325581	12.0818243234177	53.4620979717556	0.915655294219748	0.999999999983394	25.114077335902	10.117002102188	45.5667924908182	5.99234725795151	0.131506891979702
LDLRAP1	0.0916514390524704	0.488342938451537	22.0552486187845	11.0677327337154	14.9504825414722	1	1	28	10	17.5290078052867	0.748721785928794	0.999999999999989	21.570996978852	10.8739505321456	106.210318449006	0.49874561723534	0.999999999983394	23.8754151992122	10.8866458369769	96.1718534551558	13.8800221140131	0.144325201348909
MAN1C1	0.124228638639576	0.527438653414532	27.3424657534247	0.831051742043913	4.72922344019719	1	1	20	12	6.10480872384105	0.999993334246893	0.999999999999989	20	7.9999324559169	43.0379767876978	0.653510534829216	0.999999999983394	22.4474885844749	10.187784558455	24.3847870805348	0.976441863925379	0.0400430752460753
SEPN1	0.553712266747831	0.810908570765171	24	2.97730422248635	3.32975347420063	1	1	28	24	4.27571989074862	0.998441491008355	0.999999999999989	28	0.1640110728063	25.5601183632363	0.977602638307403	0.999999999983394	26.6666666666667	26.5900461242904	19.7305026924658	4.12414632848557	0.209023885137017
MTFR1L	0.0235984179166548	0.39779805697735	24.1939393939394	11.8507697946256	10.5982425536824	0.120192382848633	1	24	12	7.13651341698879	0.342255173879733	0.999999999999989	24.7058823529412	10.8411183155171	53.4395944593772	0.0310655780386768	0.575217301281741	24.2999405822935	11.5738409279398	45.2791371233477	10.6018824178788	0.234144974737429
PAQR7	0.177823275996991	0.574674692825518	20.0603015075377	16.4400227540601	4.80940271129383	0.759272267084767	1	20	18	3.39795597812952	0.812586883645354	0.999999999999989	20	17.5659011702804	31.0793137777678	0.62006239267661	0.999999999983394	20.0201005025126	17.3388577968589	28.6562877393458	4.63315234734243	0.161680130709359
STMN1	0.502269784438639	0.783388738110763	24	15.6643079011953	8.56318589246644	1	1	28	18	16.7602956800003	0.99315019393552	0.999999999999989	28	18.6976037497531	99.9437449771775	0.966404666969369	0.999999999983394	26.6666666666667	17.4515807907994	79.1200957051632	11.4547611732	0.144776887225788
PAFAH2	0.133412933066705	0.537536823566348	21.9340659340659	11.3825426420114	3.46825798500944	0.548683931808932	1	24	10	3.20832104724793	0.761932419435603	0.999999999999989	21.7021276595745	10.1886339116948	14.9627766892096	0.449108050750121	0.999999999983394	22.5453978645468	10.5598550683649	12.9694328123528	3.42049403998314	0.263735052216414
ZNF593	0.572989854881505	0.817050496515014	21.2340425531915	16.6325925098605	5.33207560256336	1	1	20	18	10.6601736005631	0.993795402524561	0.999999999999989	20	15.9574494455819	57.0315960227475	0.980371950190674	0.999999999983394	20.4113475177305	16.8683181289905	55.0551668124695	5.76787712125678	0.104765409955136
CEP85	0.224226802922146	0.612104127848002	21.4623655913979	5.06599616950947	1.21389759120075	1	1	24	10	0.769973612506473	0.995515341147018	0.999999999999989	20	7.9999324559169	8.75311648496806	0.808949247485779	0.999999999983394	21.820788530466	7.71595067705093	3.01511542549131	0.804276264388192	0.266748084530507
SH3BGRL3	0.599772325654224	0.832899378028657	24	16.8264712443977	13.6897203177849	1	1	20	2	29.406956890174	0.999969019990263	0.999999999999989	26.542750929368	7.56016420805445e-05	544.602741965853	0.984746064527762	0.999999999983394	23.5142503097893	22.6238516810177	445.65581246791	1.5527808633212	0.00348426031901695
DHDDS	0.0528352027693892	0.447573933647027	25.5897435897436	6.89111171610561	6.78386409481577	0.120192382848633	1	28	6	10.9189059298247	0.462386730716958	0.999999999999989	28	8.7911091732845	41.9865888672094	0.0699684708118915	0.867642274665106	27.1965811965812	7.23174073200844	37.2361030944475	7.3358216941467	0.197008308724996
HMGN2	0.000484730412655177	0.247937795264928	21.2340425531915	11.5357824392731	6.49471145153677	0.00261476948976949	1	24	10	5.13386304688678	0.129836276518351	0.999999999999989	22.3824451410658	9.7576909832506	14.293272976349	2.28102498752714e-05	0.0191514051627117	22.5388292314191	10.4699343816361	12.0747015892652	6.33252187586317	0.524445414161871
ARID1A	0.00684860485372185	0.341203973321018	23.3450292397661	22.0367055254714	7.1310088757402	0.0169666213416213	1	24	0	6.12355440796465	0.264026211881124	0.999999999999989	23.4098360655738	20.3790399588442	35.9076392965631	0.00200605294436773	0.151195935615223	23.58495510178	22.1304651093406	31.9830029871515	7.23274441083899	0.226143380399414
PIGV	0.0430689051246456	0.431990736454088	23.0751445086705	20.462970030774	4.57237172565596	0.0169666213416213	1	24	22	3.42789000438785	0.377755922113847	0.999999999999989	23.8795986622074	20.1952211294875	11.7755918878918	0.0118072161726088	0.358949268524029	23.6515810569593	20.8864571460899	11.0945450860627	4.521016098144	0.407499006320092
ZDHHC18	0.294421687861436	0.657296866144703	24	0.451238145498683	3.42929661471206	1	1	20	4	2.26196164710481	0.963960669870094	0.999999999999989	23.4098360655738	1.1802603247693	28.2562524757949	0.86634715944473	0.999999999983394	22.4699453551913	1.96637413399931	15.3918594097913	3.4724144271396	0.22560071104409
GPN2	0.183502798266428	0.580820244110022	20.3673469387755	12.4008740235572	2.35364318097414	1	1	28	12	2.74818544562143	0.892135668621184	0.999999999999989	20.2266288951841	14.6274749497903	10.0741996318849	0.728032276486854	0.999999999983394	22.8646586113199	13.5094469537002	6.90961241831019	1.47986314398267	0.214174551970686
GPATCH3	0.280164951755634	0.648605868662351	20.1616161616162	12.908951033864	4.68892050809831	1	1	28	12	6.32464550361834	0.937398471115995	0.999999999999989	20.8163265306122	11.9987934853279	20.8522458849153	0.848503108375175	0.999999999983394	22.9926475640761	12.6623137688926	17.8903068207275	3.96398905446894	0.221571887737348
NUDC	0.738252058599058	0.8941078765348	24	0.735918198672844	3.68870429512513	1	1	28	4	16.9821766487188	0.987299920469848	0.999999999999989	28	10.9001601601235	79.1055345800001	0.99583355999121	0.999999999983394	26.6666666666667	4.63574701106713	80.5659792621832	3.01319318453602	0.0374003172571178
TRNP1	0.685858208416574	0.874021845614326	24	1.23038921002295	15.1129929113856	1	1	28	4	89.6680042434322	0.903194873907544	0.999999999999989	27.7821011673152	6.75440830680987e-05	562.372393311365	0.98716144941244	0.999999999983394	26.5940337224384	1.70832247697643	350.708572751133	19.8933090785474	0.0567231902046031
FAM46B	0.248642578330673	0.627160194510714	24	13.5991029857901	2.89984671465977	0.548683931808932	1	28	16	6.84954159342859	0.619029765403925	0.999999999999989	28	15.5865483228947	14.0297678911302	0.551125411720089	0.999999999983394	26.6666666666667	15.0641967271664	10.5182060894659	3.37140006285411	0.320529949135584
SLC9A1	0.784147589395857	0.911148433880232	20.4717948717949	4.96979370757491	2.55956771672371	1	1	28	12	5.11332419826424	0.999974232048923	0.999999999999989	20	3.9089007718107	32.1888765728538	0.998000457333494	0.999999999983394	22.8239316239316	6.48820170247786	27.3714109881493	0.27873344898764	0.0101833788951662
WDTC1	0.0259742189347748	0.404802731247569	24	13.2825263776293	4.81412183526894	0.0481594158156658	1	24	14	3.80331152278785	0.32980241963882	0.999999999999989	24.8780487804878	13.4329082781635	25.5997435910521	0.0161553910779	0.413975430754308	24.2926829268293	13.5769532471014	24.0814658774245	4.89917576395402	0.203441758441575
TMEM222	0.334541688945935	0.68505905292471	21.5783783783784	9.56214599442476	2.66295539264881	1	1	28	10	2.64190773403417	0.929621766862659	0.999999999999989	23.1067961165049	8.3926848674213	20.8096843740616	0.886357572839515	0.999999999983394	24.2283914982944	9.38969170782118	19.6899851296542	2.29341992868407	0.116476468295045
LOC644961	0.896756321049867	0.954278892586988	24.641975308642	15.7642230059687	0.406022364261334	1	1	28	18	2.16874621792286	0.997538604308835	0.999999999999989	20	16.1398478800289	6.78142084283291	0.999787810044207	0.999999999983394	24.2139917695473	16.8067549377257	4.21874728512832	0.375957429914803	0.0891158925873816
MAP3K6	0.239386151978565	0.619610684322014	25.4267515923567	4.17612719225887	2.59837598769708	0.269101639101639	1	28	4	4.73614317719675	0.645271871653911	0.999999999999989	25.9636363636364	5.926622374708	19.108608242716	0.384003650149314	0.999999999983394	26.4634626519977	4.71806068027805	17.9898248974769	2.89309516068426	0.160818416920224
WASF2	0.101532157933096	0.502049046748145	26.0915032679739	13.0598990978569	43.5170507265984	0.269101639101639	1	28	14	71.1254635856882	0.513155451490627	0.999999999999989	26.9433962264151	13.875203981515	383.281575245845	0.201502544482687	0.999999999983394	27.0116331647963	13.6454995424284	346.183100849382	46.2301170764236	0.133542385411059
AHDC1	0.410760430410224	0.734438367899579	24	20.3679468870636	1.99461974326018	1	1	28	22	3.93730302780035	0.974795278174439	0.999999999999989	23.257328990228	16.9632724733148	12.9480937598949	0.934604837918406	0.999999999983394	25.085776330076	19.7641772928556	12.554928337514	2.01681978102754	0.160639688798645
IFI6	0.0724767407754497	0.469599053805355	27.3424657534247	11.6871464914142	6.77360237675081	0.759272267084767	1	28	14	8.44643085890886	0.657005869393265	0.999999999999989	27.3563218390805	14.3531882945342	110.453122232552	0.355436327453799	0.999999999983394	27.5662625308351	13.3499236344805	98.9022082054745	6.60525926108396	0.0667857612173956
FAM76A	0.00680613346607872	0.341203973321018	27.3424657534247	12.404647731998	6.11452993601962	0.388468903781404	1	28	12	3.43549735054834	0.330327484835561	0.999999999999989	27.3563218390805	11.7516451425291	18.9391227208214	0.0286869920041256	0.561183731902503	27.5662625308351	12.0538411118265	13.1363843067735	6.34119794868239	0.482720191537995
STX12	0.367244415376157	0.708124744282986	20.2639593908629	6.88876922556657	8.83515443247343	0.759272267084767	1	24	8	4.56379590452002	0.950188034767367	0.999999999999989	23.7209302325581	2.4871449926507	120.496976024569	0.850565608363144	0.999999999983394	22.6616298744737	6.04420123391284	107.457555202737	9.10072126163572	0.0846913113225559
PPP1R8	0.400321773471709	0.72779805333548	26.6133333333333	11.0295585093783	2.72940319611863	1	1	28	8	4.16358858795058	0.963844897878826	0.999999999999989	28	12.8584557741319	34.3966157243928	0.928257969531282	0.999999999983394	27.5377777777778	10.6826479098452	30.2212445822091	2.92866808335007	0.0969075934441874
RPA2	0.257416407339129	0.631292655752123	24	7.26764001832974	6.5809842260334	0.0290926434676435	1	28	6	6.11302653691074	0.209950334575937	0.999999999999989	28	5.9296292639489	57.3033340580611	0.0444806000088602	0.672341377057003	26.6666666666667	6.46925502955639	48.4212335905769	9.96671888229306	0.205833642458722
XKR8	0.757964062006338	0.901315063341615	25.7548387096774	8.21015713552545	0.959601784800375	1	1	28	10	1.77816502926521	0.999998957578135	0.999999999999989	23.1067961165049	10.038143152459	9.4663841363545	0.997114473233711	0.999999999983394	25.6205449420608	9.47509730851088	7.63705812390019	0.942173001582397	0.123368578096043
EYA3	0.43028469520537	0.74494222561987	24	22.4794235139928	3.17376957775365	1	1	28	24	6.03092392341281	0.809858653399719	0.999999999999989	28	26.3165555541444	24.6528761721867	0.909463112211043	0.999999999983394	26.6666666666667	24.3062873015531	19.6205136401792	3.9695901665973	0.202318361251681
DNAJC8	0.599972254730656	0.832966779088587	24	8.81999264302693	10.2023374855977	1	1	28	4	18.0194203233861	0.993143220807371	0.999999999999989	26.542750929368	6.456962470942	212.434623395395	0.984230504537822	0.999999999983394	26.180916976456	6.55717498027025	207.625383118794	11.8303926587768	0.0569795103135724
ATPIF1	0.745124083769301	0.896887488273615	24	3.74228860157463	8.09846193195347	1	1	28	2	35.1883083684504	0.98688341268391	0.999999999999989	25.9636363636364	6.75440830680987e-05	204.389853302478	0.996148345882037	0.999999999983394	25.9878787878788	1.96471927487368	169.775129708057	6.8294838544853	0.0402266448933316
SESN2	0.235408683789368	0.618321037546982	21.695652173913	11.6875764346984	32.1950180055788	1	1	28	10	55.9183330159891	0.892818895348031	0.999999999999989	23.7209302325581	9.78058659508398	276.805436042431	0.793692100171156	0.999999999983394	24.4721941354904	10.637407058465	227.83939851275	31.4487714920812	0.138030435900757
MED18	0.0156000844502353	0.378705065641731	24.0481927710843	9.88742790735107	3.98326464669955	0.269101639101639	1	24	12	2.27357402831295	0.468934779250168	0.999999999999989	23.7209302325581	10.0256658873808	17.7019962267848	0.0524425200747184	0.731941063951723	23.9230410012141	10.6296400700508	13.979803467039	3.92872391197298	0.281028551026197
PHACTR4	0.352146302388189	0.697612663177343	24	11.6147053842316	4.49560538193159	1	1	28	10	6.87610832976088	0.947326336731117	0.999999999999989	27.3563218390805	12.239860946355	52.2742907070287	0.900854872486976	0.999999999983394	26.4521072796935	11.374113725048	43.4572483421927	5.02944740678542	0.115733222848864
SNHG3	0.778599338983882	0.909140314328327	24	7.97223782480159	1.23483483262184	1	1	28	26	2.01580671503971	0.999987185681954	0.999999999999989	21.570996978852	6.0394449166153	15.393128021164	0.997831889216818	0.999999999983394	24.5236656596173	5.53012807772059	13.2640577883664	1.17934620625601	0.0889129273313622
RCC1	0.1394251082589	0.541087219657692	25.1069182389937	23.1343291507214	15.1702795587322	0.388468903781404	1	28	22	19.4370395320495	0.518171469321182	0.999999999999989	28	24.3951752311305	63.9113119279127	0.307516888396507	0.999999999983394	27.0356394129979	23.2463071606076	43.1138415779685	17.5709013820899	0.407546642539708
TRNAU1AP	0.231358838823656	0.616284837186035	20.9005235602094	20.7152452219824	4.52943114033903	0.759272267084767	1	24	22	2.94790250214183	0.920609848243086	0.999999999999989	22.3824451410658	18.923638220997	22.450070836841	0.724749985552232	0.999999999983394	22.4276562337584	20.5822291573081	17.0338965123985	4.35733679130803	0.255803878351406
SNHG12	0.439946855012836	0.748856623889769	24	7.55144450562265	4.24605417409593	1	1	28	2	4.53878782424708	0.876797779507827	0.999999999999989	27.3563218390805	4.0732399210646	46.0914423796493	0.928210945754216	0.999999999983394	26.4521072796935	4.6291363140399	40.3043452623161	5.41894488173244	0.134450636686041
TAF12	0.422486132682737	0.74095173751521	26.7919463087248	25.5265117749298	2.16324863555598	1	1	28	26	3.6341468355033	0.971330486320767	0.999999999999989	26.9433962264151	1.0150583438999	31.6320180422698	0.938667774758071	0.999999999983394	27.24511417838	26.4988443272356	31.2631250065959	2.22097062804855	0.0710412227689962
GMEB1	0.0101894327117114	0.345248542356282	20.6839378238342	9.59601067987541	3.41421347279012	0.120192382848633	1	24	8	2.52313519337182	0.302995155694237	0.999999999999989	22.5236593059937	6.9274151870518	15.3460156714886	0.0148790367686903	0.398255045322307	22.4025323766093	8.21819986553322	12.9727079214652	3.36241677259963	0.259191588445156
YTHDF2	0.634567866649426	0.849897276530965	22.5536723163842	6.98196304808571	5.35612366733443	1	1	28	20	4.67571936780259	0.997871288596852	0.999999999999989	20	8.4669471118551	62.1052376935039	0.988667129323525	0.999999999983394	23.5178907721281	10.7224308141768	53.3814194146239	1.13996455820479	0.0213550814254387
SRSF4	0.292630574778327	0.656072565965101	27.5310344827586	10.5814041048239	16.1567220190766	1	1	28	10	18.0481303175565	0.927274409307913	0.999999999999989	28	9.52720684266886	111.914856519407	0.856109550505026	0.999999999983394	27.8436781609195	10.0396125645432	108.397324021146	16.4678279377194	0.151920982242207
MECR	0.682659103796993	0.872797924744548	24	9.18523958956578	1.54140561599278	1	1	28	14	2.96534320268267	0.954354167913704	0.999999999999989	20	7.9999429758854	16.2801783511901	0.990458724377322	0.999999999983394	24	10.2469965996617	14.7268786345794	1.48488783246673	0.100828415125262
PTPRU	0.0923435350273123	0.489565992411298	23.6213017751479	17.1425769437657	6.32292810795618	1	1	24	18	10.5063435113128	0.467320502768386	0.999999999999989	24.5360824742268	19.3818161083284	26.6480859587076	0.391930904421603	0.999999999983394	24.0524614164582	18.1640173172191	25.8679601840101	6.45179269577687	0.249412502952782
LAPTM5	0.0315240759242221	0.414596714595121	21.1216931216931	5.20470256724473	4.57348211658588	0.0772071042383542	1	20	6	6.2682381722367	0.34607503284536	0.999999999999989	20	8.128157221312	15.2733917553445	0.027912409740684	0.557069587064885	20.373897707231	6.45494306487872	11.6611578994132	4.45495683319681	0.382033831599261
SDC3	0.016172514549684	0.381742140980371	20.5773195876289	17.1800857608652	6.00494751110914	0.120192382848633	1	20	18	5.92377611122624	0.289193505104778	0.999999999999989	20	16.5949566588431	42.1119183121858	0.0205107991880137	0.477347683060491	20.192439862543	17.2591358300753	34.6827253131828	6.02079214882649	0.173596281562626
PUM1	0.620341644381017	0.844534429469904	21.5783783783784	21.0952987331078	3.97811738358776	1	1	28	6	11.4031006092941	0.998782481084409	0.999999999999989	28	6.75440830680987e-05	86.4332254245163	0.987175519570985	0.999999999983394	25.8594594594595	1.48472915430008	65.1628855514827	1.58909228052013	0.0243864627398161
SNRNP40	0.940967043762471	0.973048093215191	24	20.4512126343079	0.469404260081985	0.759272267084767	1	20	0	1.31290164812751	0.851613047492485	0.999999999999989	20	15.8193048068717	6.26429326758503	0.985848886270742	0.999999999983394	21.3333333333333	18.7463647646656	4.97549625816902	1.75155552497537	0.352036346545247
ZCCHC17	0.751878813978322	0.89896163806747	24	5.95286930857417	3.73718045230327	1	1	28	0	10.7655593641952	0.983526942949905	0.999999999999989	28	3.6332372566687	61.5842385274571	0.996340518621562	0.999999999983394	26.6666666666667	3.37032689022613	54.6211592440108	6.49932774829225	0.118989194631656
SERINC2	0.0415183096330596	0.431990736454088	24.641975308642	11.7084318111657	16.748827359085	0.182113153050653	1	24	12	17.9527523077279	0.454508350361959	0.999999999999989	24.5360824742268	12.1361034233961	104.192227516542	0.0782378296255796	0.915626004803785	24.3926859276229	11.9506136542395	87.2628537398752	16.692989778565	0.191295483280042
TINAGL1	0.590107746849823	0.826466290738889	24	1.76805795875483	0.88356305275474	1	1	20	4	2.83340252543614	0.984009679004216	0.999999999999989	25.9636363636364	6.75440830680987e-05	9.71891680521373	0.982092242961194	0.999999999983394	23.3212121212121	2.097743887755	4.84545356119821	0.913218790081577	0.188469206968471
PEF1	0.0303395479543526	0.411153184346916	24.3414634146341	24.1945988609791	8.92028791942073	0.120192382848633	1	24	0	4.04909666995348	0.372614447784736	0.999999999999989	24.8780487804878	23.9553448664049	51.8651802745574	0.0399327872838819	0.64715816093054	24.4065040650406	24.0561192006598	44.9672756238027	8.92229172042585	0.198417440164042
COL16A1	0.100465187473646	0.501726527158097	23.4823529411765	22.7182072240223	18.5631553202301	0.388468903781404	1	28	22	13.2698657333795	0.630308276878711	0.999999999999989	24.040404040404	3.5020058171018	102.186022996176	0.284582449961932	0.999999999983394	25.1742523271935	24.3346031069578	98.7313356143263	17.0854702664965	0.17305012800837
SPOCD1	0.437615368139626	0.747916435521838	27.7222222222222	9.70164679129526	1.58986169249289	1	1	28	6	4.87817848444336	0.964968354453384	0.999999999999989	26.1538461538462	5.64537448331559	14.374190436416	0.943241676428744	0.999999999983394	27.2920227920228	7.06210625564708	8.03324741748759	1.33146309799969	0.165744066976105
PTP4A2	0.723141755876515	0.888636835238084	26.972972972973	11.8225993657588	12.7176648301049	1	1	20	6	11.1707522280954	0.999585800496992	0.999999999999989	20	3.29557588672279	609.633036832884	0.995523826610632	0.999999999983394	22.3243243243243	6.71684064798818	567.51105151166	8.25167221197819	0.0145401084084592
KHDRBS1	0.23751981959168	0.619202907501048	22.5536723163842	3.85019220374186	9.09336580870947	0.182113153050653	1	24	4	10.1880685904249	0.899358469125157	0.999999999999989	22.8115015974441	5.4866634716527	79.7943205801437	0.370241863480214	0.999999999983394	23.1217246379428	4.44980303155803	78.2173853840277	9.25548686192041	0.118330302355139
TMEM39B	0.00967970658963679	0.341203973321018	27.9160839160839	24.595627531976	11.3600151856665	0.269101639101639	1	28	26	8.89909986677263	0.221001044975869	0.999999999999989	28	26.6299096141046	49.2076263106782	0.0208885024193491	0.478500790648938	27.972027972028	25.7426277670523	41.5051580515021	11.1502220407664	0.268646658975025
KPNA6	0.0906343964808615	0.488039141184987	20.1616161616162	12.0905623723918	15.8153486423824	0.548683931808932	1	20	14	16.935789848176	0.651128573505946	0.999999999999989	20	11.9679266622581	168.4526442053	0.333950156461849	0.999999999983394	20.0538720538721	12.6775385232875	156.559511874532	15.7510221803655	0.100607251464787
TXLNA	0.539150367688333	0.802598842808768	22.4269662921348	21.9771796800342	5.61941629539092	1	1	24	18	9.12093838007873	0.976703286988329	0.999999999999989	26.542750929368	21.4571815265489	116.540878224301	0.97260489455858	0.999999999983394	24.3232390738343	20.4900339832949	80.6807917415935	4.72740512657399	0.0585939357377037
CCDC28B	0.0506517130518007	0.447573933647027	24.1939393939394	15.1129593973029	2.85156405357971	0.0481594158156658	1	28	14	1.30356121801719	0.321700955138148	0.999999999999989	25.4092526690391	15.5262355480038	15.7059152996447	0.0264556656585	0.542119450476972	25.8677306876595	14.9872364465716	14.1624473691451	3.0777491483561	0.217317605363986
TMEM234	0.318930796212187	0.674564621039722	24	9.57620616826645	2.80814976300643	1	1	24	12	3.11814640918327	0.977655134324247	0.999999999999989	23.257328990228	8.6783163679137	17.8375385162118	0.886906853316813	0.999999999983394	23.7524429967427	10.0564066098779	12.7805295621801	2.84784851474721	0.222827113766436
EIF3I	0.126498450975624	0.529676162304325	22.1777777777778	6.30187094504216	15.5773839955514	0.182113153050653	1	24	6	12.9487980292043	0.590846265397867	0.999999999999989	20	8.5850935136013	123.841845444762	0.197749950050595	0.999999999983394	22.0592592592593	7.03870650067425	115.387287219261	15.6282974177118	0.135442108002892
MTMR9LP	0.555813458857603	0.81213269171014	24	13.6446036334418	0.875993226728952	1	1	24	12	0.877935250315126	0.979252317888349	0.999999999999989	28	11.6563314199276	3.2652647063907	0.976058008674407	0.999999999983394	25.3333333333333	12.5436786015585	2.41554966507098	0.936253227530286	0.387594277637332
FAM167B	0.276195476468128	0.64556021664755	24	20.1378806583689	2.19904073393995	1	1	28	12	1.6174435823867	0.884125807507839	0.999999999999989	23.7209302325581	15.8501056556817	3.29526980165201	0.831123914621447	0.999999999983394	25.2403100775194	16.5562254706588	3.55822331473396	1.61879274475708	0.454944111589048
HDAC1	0.814751339009309	0.922019583685765	27.9160839160839	12.8600080184515	2.86163262120541	1	1	28	14	10.5936339066885	0.999999766884182	0.999999999999989	28	11.7911681234539	59.1577227221221	0.998769973439585	0.999999999983394	27.972027972028	12.8837487670978	54.0287197215382	3.07173281789839	0.0568537036178161
MARCKSL1	0.280211361030796	0.648605868662351	24	23.1809804510555	4.63899475372541	1	1	24	0	4.60798765555196	0.929210314697695	0.999999999999989	24.040404040404	3.63873223528	11.3476957094657	0.84647824687701	0.999999999983394	24.013468013468	0.882283462627264	11.0545789257021	4.26070943404152	0.385424850885571
BSDC1	0.389738088440205	0.722050341546537	24	23.738789378301	6.02522569253486	0.182113153050653	1	28	24	10.8883246995626	0.623145259715837	0.999999999999989	28	26.6039646942596	42.1959024278228	0.397196928148266	0.999999999983394	26.6666666666667	24.871036451994	29.6972722603584	8.77114742003486	0.29535195499228
ZBTB8A	0.8201121646643	0.92500015874615	24.0481927710843	9.76457407676019	2.18606753800996	1	1	20	6	6.3557111496637	0.999981510108128	0.999999999999989	25.9636363636364	23.8445295763726	38.3522334825664	0.9988786164801	0.999999999983394	23.3372763782402	6.79262651325003	34.0734206507971	1.23848553965253	0.0363475552497415
ZBTB8OS	0.347888318151926	0.69476643429107	23.3450292397661	0.718126725957926	6.00882372492779	1	1	28	26	7.63983206922369	0.885419391696884	0.999999999999989	20	4.8932815547043	43.0385313281639	0.884315017821627	0.999999999983394	23.7816764132554	1.4253408718103	33.0140807160081	5.7369074269876	0.173771533314445
RBBP4	0.369536283614741	0.708827040806216	24	13.2479003497467	2.25372024889949	0.269101639101639	1	0	NaN	0	0.606130569292803	0.999999999999989	28	17.185822352851	18.6238543774248	0.467350933560429	0.999999999983394	26	15.1550778294603	12.4792211008515	2.48067540278078	0.198784474025508
SYNC	0.323412410196042	0.67681175210108	24	14.2476258734352	1.44982166690114	1	1	28	12	2.5202147214861	0.958663915493819	0.999999999999989	28	12.5552412268278	6.69135641284366	0.885705549638454	0.999999999983394	26.6666666666667	13.0213931973794	2.99205739626864	1.9151999445588	0.640094654249354
KIAA1522	0.720635743906966	0.887803540222792	24	12.8847603218711	0.944983902977305	1	1	28	18	2.07916825146369	0.999962442804795	0.999999999999989	22.6666666666667	19.4622548211797	5.83869701576186	0.995405058488542	0.999999999983394	24.8888888888889	16.7039083409892	3.11683132974304	0.695308252434465	0.223081770835443
YARS	0.0122917876314405	0.357264771167674	25.7548387096774	8.43003086776867	16.2271384548462	0.0772071042383542	1	28	8	15.9691492969278	0.160819231947395	0.999999999999989	26.3468634686347	6.6293557782016	163.252418836471	0.00738651143264113	0.287103833580514	26.7005673927707	7.69491938818545	152.852479310141	17.4954002713843	0.114459381688443
S100PBP	0.591093197478898	0.82747560863873	24	22.6900778994832	1.91303588302643	1	1	20	4	3.61900869687648	0.747422768591373	0.999999999999989	20	7.9999324559169	26.4643699777025	0.950115869099206	0.999999999983394	21.3333333333333	4.1380090603534	20.913871771209	2.56895982123826	0.122835209536611
TMEM54	0.0175988602958217	0.382440879310574	27.156462585034	25.7944813836932	4.32595356231485	0.0772071042383542	1	28	0	5.01326593801327	0.191170700336612	0.999999999999989	28	27.2835000920453	18.3197133120716	0.011256377387365	0.356960163603931	27.718820861678	27.0189514309247	13.4868816603377	4.55928575136219	0.338053366685211
AK2	0.730001228705155	0.890667870126569	24	2.61640045783451	2.99591123424428	0.759272267084767	1	28	4	14.2434382521924	0.817022786989361	0.999999999999989	28	3.7614808073757	71.8630099801176	0.953693466170719	0.999999999983394	26.6666666666667	3.43327386045938	74.8740281159859	4.54999071136619	0.0607686113042815
ADC	0.349437151397658	0.69595570624836	24	21.4109175911766	1.73587656572395	0.759272267084767	1	28	24	0.681910255780999	0.552985951218834	0.999999999999989	28	20.4164303133458	6.89065581326214	0.698521194743834	0.999999999983394	26.6666666666667	22.0679427264235	3.49622353273193	2.29720987983191	0.657054635759195
ZNF362	0.664618297953317	0.864313486690062	24	18.7801022209166	2.33778104637786	1	1	28	16	6.34538958459201	0.722757435003307	0.999999999999989	28	15.7454741497773	36.0842506976954	0.961692065940452	0.999999999983394	26.6666666666667	16.8806286972537	35.2798175287951	3.69779680580568	0.104813376735511
PHC2	0.364384064769014	0.706178627812298	24	1.13513784617488	11.0081174378549	0.759272267084767	1	28	26	8.4559708211955	0.872930987990971	0.999999999999989	27.7821011673152	0.680314468913199	65.4625095413446	0.828439138309324	0.999999999983394	26.5940337224384	0.0181375549817236	56.3382044046477	14.3556699330224	0.254812344211633
CSMD2	0.0911189894910519	0.488156455871244	24	3.42131638137276	1.47614964386426	0.468576417795168	1	24	6	0.798096098161366	0.453738833033921	0.999999999999989	25.0526315789474	3.2711441095993	2.16003547402521	0.246442401107537	0.999999999983394	24.3508771929825	4.22855011501577	1.57087583791004	1.58293370941251	1.00767589087023
SMIM12	0.0704847726665638	0.466956314523099	24.4907975460123	22.6820409607846	4.61173792501541	0.120192382848633	1	24	22	3.73796639847312	0.530216452001839	0.999999999999989	24.2033898305085	0.487055492659302	42.0985319802006	0.0943969552606002	0.999999999983394	24.2313957921736	23.112812239848	39.368768570103	4.59495857114939	0.116715831813923
ZMYM6NB	0.174826311891952	0.573918152986145	26.7919463087248	23.3787474260726	4.79750732626829	1	1	28	18	5.13374475429291	0.853473093625743	0.999999999999989	27.7821011673152	27.5330973034005	20.2647686576387	0.703071419472621	0.999999999983394	27.5246824920133	23.2851932405765	15.7957513745692	4.88394597892356	0.309193647273191
ZMYM6	0.713201157713698	0.885007673429748	26.972972972973	23.1056787709452	1.46559844413624	1	1	28	22	3.03685558351537	0.999870182515704	0.999999999999989	28	20.2787844241016	8.81382578342059	0.994989481260303	0.999999999983394	27.6576576576577	21.8153995850283	7.7453443949371	1.47684739144146	0.19067549693553
ZMYM1	0.174692621692607	0.573918152986145	24	19.1048821733492	1.87290968008779	0.759272267084767	1	28	20	3.28355057624149	0.505029002515812	0.999999999999989	28	19.8891747825341	7.98393932074639	0.492825862784091	0.999999999983394	26.6666666666667	19.7313421510263	4.09126440128458	2.35493335777316	0.575600383351844
SFPQ	0.353579007446928	0.698414878364395	24	0.597959849752531	23.9721217471346	1	1	28	0	37.6990742602673	0.849357867185464	0.999999999999989	28	4.7328314918642	219.190766323091	0.878852604335337	0.999999999983394	26.6666666666667	1.67272322337254	214.81400656871	28.3267599555838	0.131866447668175
ZMYM4	0.568079586353734	0.817050496515014	24	22.4663601391751	3.42232995143479	0.759272267084767	1	28	18	4.61156579447811	0.889539618802851	0.999999999999989	28	23.0946970120422	59.0760670049323	0.927270182196648	0.999999999983394	26.6666666666667	21.4789619368593	52.4940631041737	4.72281294020036	0.0899685156934415
KIAA0319L	0.593365353285987	0.828959653025224	21.1216931216931	10.0013169636848	4.50804710044303	1	1	28	14	14.6849180531774	0.695036071251482	0.999999999999989	28	12.2656448783507	55.3971286868785	0.939471155585333	0.999999999983394	25.7072310405644	12.0963228946811	48.1997775131966	4.57365355784882	0.0948895159650187
NCDN	0.463372360266611	0.761552363481695	20.6839378238342	5.89763613728008	4.99686610548877	1	1	28	8	10.5789849368872	0.991379004106607	0.999999999999989	20	6.22651870297567	45.6732743615054	0.955704573008257	0.999999999983394	22.8946459412781	6.73214001145885	38.0234296577106	2.93863977481448	0.0772849740612119
PSMB2	0.724059176818086	0.889036730830866	24	22.5629233252188	3.52366891848403	1	1	28	22	10.7029706748952	0.997940045906509	0.999999999999989	28	2.3391327804572	69.8860851869215	0.99550934712868	0.999999999983394	26.6666666666667	24.9904034967928	66.7683112578045	4.49913415795743	0.0673842736651742
C1orf216	0.149512603242301	0.551352776835885	20.1616161616162	15.329847197337	2.80663312589154	1	1	28	20	5.1842804810806	0.975945967850106	0.999999999999989	20	0.3140911344125	25.7576605554796	0.697041978589736	0.999999999983394	22.7205387205387	18.560088253624	22.9503988933234	0.945747237496799	0.0412083137157118
CLSPN	0.00314424216353748	0.290749922416525	21.8142076502732	5.46934075273664	6.61606052229884	0.388468903781404	1	24	8	3.97104840593992	0.47211059023703	0.999999999999989	22.3824451410658	5.5960976530592	6.13558142855541	0.0209159287806379	0.478500790648938	22.732217597113	6.31368264742053	6.57623007674905	3.6880928377335	0.560821746607245
AGO4	0.0375137400391987	0.42651650444556	27.7222222222222	13.0057537043875	3.58650197098506	0.0772071042383542	1	24	16	3.44261974872845	0.28747906940241	0.999999999999989	26.7415730337079	14.20314828782	15.0934638834965	0.0276696331934051	0.553593897564054	26.1545984186434	14.4876747923445	13.5664719821024	3.86823479476353	0.285131963554468
AGO1	0.260298616600005	0.634858045370066	22.1777777777778	18.4675528785574	4.66337994690358	1	1	28	16	4.47003481428622	0.894958348477342	0.999999999999989	20.2266288951841	0.046517278256001	37.9335177524496	0.81958456095925	0.999999999983394	23.468135557654	19.2193040988389	29.5583376640891	4.60351409543006	0.155743335357554
AGO3	0.793658416769485	0.913669280397236	24	12.5492147276694	0.506930257331316	0.759272267084767	1	28	18	0.0939566331804719	0.954863723145501	0.999999999999989	28	13.1087824766372	3.82643285931771	0.981300854722974	0.999999999983394	26.6666666666667	14.4925574371496	3.60633281068984	0.77005323022849	0.213528054855589
ADPRHL2	0.611926054450054	0.839919459045577	23.4823529411765	19.7277188656711	4.56859821980836	0.388468903781404	1	20	0	3.46454851151632	0.914420321765232	0.999999999999989	20	6.75440830680987e-05	82.3777085638545	0.802254356792042	0.999999999983394	21.1607843137255	20.079001576939	59.2433511445178	6.79867120908232	0.114758383476615
COL8A2	0.461638256359234	0.761092314675584	24	0.411827622779916	5.54347037138588	1	1	28	24	9.77792220545358	0.460359377370616	0.999999999999989	28	23.9774274919877	55.5014748059755	0.796521113939282	0.999999999983394	26.6666666666667	24.2137658149486	40.9943125900833	9.09440829155005	0.221845610206671
TRAPPC3	0.211111214965045	0.603080947423509	21.9340659340659	13.3826389320333	12.1100677687206	1	1	28	14	18.4929905589341	0.906670031961417	0.999999999999989	22.3824451410658	13.6535968423532	119.212553502739	0.769484914402606	0.999999999983394	24.1055036917106	13.8379624276885	105.159298956612	10.9927104421369	0.104533888597645
MAP7D1	0.796789598475519	0.914734227389323	24	16.8634942652034	4.74721965344255	1	1	28	14	15.2383200881715	0.989708160756257	0.999999999999989	28	9.75620347370828	150.615893372557	0.998129331459328	0.999999999983394	26.6666666666667	13.6529279879906	141.297983082935	8.16462853866678	0.0577830508300642
THRAP3	0.136204043779141	0.54088390391399	27.9160839160839	11.2894115974856	35.6327351968001	0.759272267084767	1	28	12	43.899867793839	0.877527981545492	0.999999999999989	26.542750929368	10.2134079956138	238.16135110582	0.569802157922869	0.999999999983394	27.4862782818173	11.1571674377772	184.049172042975	35.6823508556408	0.193874009100726
EVA1B	0.212957225757553	0.605211141031649	27.5310344827586	11.8235429570111	13.0558290642502	1	1	24	18	21.2315825274363	0.868359971972033	0.999999999999989	27.5675675675676	18.2232002418892	213.491215361904	0.76043682080174	0.999999999983394	26.3662006834421	16.4572160962022	170.307366403096	8.20279151591407	0.0481646313319127
STK40	0.12094103669652	0.525813973847691	27.5310344827586	8.6299419254345	3.21054526986129	0.759272267084767	1	28	8	2.97365751141881	0.676908747309306	0.999999999999989	27.7821011673152	8.0548786700573	15.031394905001	0.474698566908344	0.999999999983394	27.7710452166913	8.23026319443275	12.9156107500478	3.32097324852759	0.257128626187136
LSM10	0.695813987407229	0.877361878930806	27.156462585034	7.21122679576011	2.88089923337959	1	1	28	12	4.82386053928151	0.990231793896077	0.999999999999989	20	3.1226573379676	38.8254656737651	0.993468463526274	0.999999999983394	25.0521541950113	7.03355338690159	31.8782444860253	2.88377848459865	0.0904622739141999
OSCP1	0.295273523354128	0.657769064002566	20.5773195876289	1.87546206360641	2.28093063162923	1	1	24	22	2.15120231982268	0.916585123485478	0.999999999999989	24.040404040404	21.2380185744533	9.58151888144155	0.855508187651676	0.999999999983394	22.8725745426776	21.9608182794883	7.03812635480464	2.03499864090691	0.289139259274267
MRPS15	0.961370132675206	0.983450616754988	24	17.8307041130374	1.26863262914978	1	1	24	12	3.78979286225954	0.999977644233921	0.999999999999989	20	3.1534036022394	50.0754274345977	0.999990089154285	0.999999999983394	22.6666666666667	12.4759048248056	44.4779503333758	0.302920305839371	0.00681057250994912
LINC01137	0.782527202947943	0.910631275511756	24.1939393939394	10.3405874507573	0.717530038502265	1	1	28	8	2.08955516670231	0.999350848609249	0.999999999999989	20	8.0887680550832	5.33802461210876	0.997937428467045	0.999999999983394	24.0646464646465	8.99006634044299	4.59181229650298	0.722427784400947	0.157329554814584
ZC3H12A	0.95906515808732	0.982719016581641	24	17.5988822408872	0.625350407970443	1	1	28	14	2.61043337491786	0.999999679952969	0.999999999999989	28	22.6511624303927	16.1901135553293	0.999988205723257	0.999999999983394	26.6666666666667	18.4383899447168	12.3444271401635	0.861754454968384	0.0698091896192251
MEAF6	0.731081398618005	0.890966202977814	24	4.39126555887898	3.80282229648267	1	1	28	22	8.51096813701521	0.92906460318108	0.999999999999989	28	0.394226854365598	60.2604247481153	0.992762532381711	0.999999999983394	26.6666666666667	0.0678874933502384	47.8200068429655	6.80687774056755	0.142343721591685
SNIP1	0.848294506853005	0.937721370289619	24	4.35553416573494	0.576319397137881	1	1	20	2	1.99807362694145	0.970797892006129	0.999999999999989	26.9433962264151	5.06384098982938e-05	16.8167317628717	0.998944582300921	0.999999999983394	23.6477987421384	2.22740924722337	13.1055875929309	0.415896380896138	0.0317342795923526
DNALI1	0.156218726375495	0.55812690423245	21.8142076502732	7.06196266599602	0.586178400404168	0.269101639101639	1	20	10	0.35371785077188	0.620504043416749	0.999999999999989	20	7.9355798115399	0.811811751557866	0.294618119301642	0.999999999983394	20.6047358834244	8.3713323506207	0.666691976677761	0.612001180223377	0.612001180223377
GNL2	0.402398293594996	0.729008768120592	24	2.79899859111679	9.12873822637703	0.388468903781404	1	20	6	15.8947275786738	0.637755863362362	0.999999999999989	20	7.3136841616142	79.8264615921282	0.594539820212229	0.999999999983394	21.3333333333333	5.66250855069462	67.5133654513466	10.2455326058972	0.1517556196081
RSPO1	0.769728959462016	0.905802615981044	24	14.0183898230919	1.99382270138003	1	1	28	20	10.9030005636846	0.996672387069289	0.999999999999989	22.1052631578947	10.5747748469566	23.7471991531708	0.997452698800182	0.999999999983394	24.7017543859649	14.6084284453011	15.5495119447348	1.41089529299387	0.0907356641165586
C1orf109	0.977809949569385	0.99068416214543	24	0.102047034786801	0.331574797735911	1	1	28	18	3.04395138304945	0.999416202644799	0.999999999999989	28	23.8491099807046	10.5188312253314	0.999998000637353	0.999999999983394	26.6666666666667	22.3694218045191	6.77570468582815	1.04738476537998	0.154579459103443
CDCA8	0.713226208022075	0.885007673429748	24	21.7376813053918	1.30284642700657	1	1	28	18	2.80143388166146	0.997857160930797	0.999999999999989	20	3.5686482428931	7.05678263859775	0.994908368656686	0.999999999983394	24	21.7038734246942	3.47976295856744	1.34197712081044	0.385651878242565
YRDC	0.184257196136725	0.580820244110022	25.9220779220779	6.88711228362946	3.52140019646131	1	1	28	2	4.52325697315199	0.783467339216317	0.999999999999989	25.9636363636364	7.2160184726251	13.4157224120161	0.694142416320637	0.999999999983394	26.6285714285714	5.57838500834621	10.7331530307313	3.9760450368294	0.37044520146551
C1orf122	0.808470468300682	0.919443292765071	24	23.0689891179318	8.0491864792861	1	1	28	4	38.0648243448284	0.999911968505709	0.999999999999989	28	15.0955574992344	152.536350627243	0.998631520518937	0.999999999983394	26.6666666666667	1.88608061237258	149.536607406202	4.93894753115563	0.0330283508287671
MTF1	0.0565453392167121	0.449474665385192	22.9425287356322	21.2380153610247	6.07885164214165	0.759272267084767	1	24	22	5.56275579928616	0.534432106495088	0.999999999999989	22.6666666666667	19.9896364638598	28.0183996485053	0.27301445757301	0.999999999983394	23.2030651340996	21.0710593112921	25.9417026015776	6.24625240976002	0.240780356852143
INPP5B	0.811445298110267	0.920625225322753	24	11.8782316726618	1.52173678426952	1	1	24	12	3.56170094080656	0.967754298321541	0.999999999999989	20	12.5088536376804	16.654452653054	0.998034324270444	0.999999999983394	22.6666666666667	12.2184023495066	14.9698391698251	1.84391905984063	0.12317560923149
SF3A3	0.774856873136133	0.907514194868552	24	13.1251424228	3.77574199766254	0.269101639101639	1	20	16	11.913398411434	0.733029991064313	0.999999999999989	20	12.3725431929457	66.7291159023261	0.709571966573898	0.999999999983394	21.3333333333333	13.8805068174406	62.1949727696975	7.98554675487237	0.128395373440264
FHL3	0.540410511394521	0.803557295890963	24	11.3316683722315	3.86501194140475	1	1	28	4	10.6963104146404	0.906809567193472	0.999999999999989	28	8.3779582499198	56.7427728847618	0.964226693227753	0.999999999983394	26.6666666666667	8.09076778015443	56.0906769011924	4.9280963833119	0.0878594564296859
UTP11L	0.957520064005104	0.981647784194484	24	16.9921253915828	1.78336671495721	1	1	28	4	10.1439929623618	0.999938436194132	0.999999999999989	28	3.72762791785867	64.5863828688455	0.999986748073229	0.999999999983394	26.6666666666667	2.10471083286271	58.4824032508005	3.49553715148618	0.0597707508102163
RRAGC	0.216948842468585	0.605956562022679	24.0481927710843	13.6561346144916	26.5630295086823	1	1	28	14	64.8051872742602	0.867570591578271	0.999999999999989	24.8780487804878	15.0186155385414	278.098725266303	0.765080859145515	0.999999999983394	25.6420805171907	14.2923073339205	236.022131362128	28.6638879996104	0.121445763726417
RHBDL2	0.106145728289635	0.508048095780717	20.9005235602094	17.6280312682701	1.96732833048593	0.388468903781404	1	20	18	2.46756315536003	0.667259205816614	0.999999999999989	20.3418803418803	16.8048166703927	5.29548824691846	0.303977310830045	0.999999999983394	20.4141346340299	17.4826503948187	3.61989094406378	1.94477408217429	0.537246594504043
AKIRIN1	0.295512032642952	0.657769064002566	21.9340659340659	15.3237411074789	11.9415238313718	0.548683931808932	1	20	16	12.6455528913408	0.926584216010897	0.999999999999989	20	6.35367986762689	86.3669853612771	0.704927309642825	0.999999999983394	20.6446886446886	14.1612548841142	69.1040732297807	11.6972183475017	0.169269592960271
NDUFS5	0.0673577350670189	0.461327220586883	21.2340425531915	5.58338144910456	30.9751893300168	0.388468903781404	1	28	2	68.6487378517103	0.420989222461643	0.999999999999989	25.7761732851986	2.2793204462068	275.533651298622	0.172632348132843	0.999999999983394	25.0034052794634	3.4415150060329	274.587092073929	31.9869274532194	0.116491009142583
MACF1	0.136255496135463	0.540893030113505	24.1939393939394	13.7410914210021	38.4161920854748	1	1	28	10	46.4418951321104	0.993157531327175	0.999999999999989	24.040404040404	10.9634056153006	403.816396069922	0.67665219296929	0.999999999983394	25.4114478114478	11.6898764319105	328.18024752992	35.1653104806723	0.107152428415017
KIAA0754	0.104625710415989	0.506289057791356	27.9160839160839	10.2005112049911	5.86785744679167	0.269101639101639	1	28	10	8.20339036845312	0.67311938617072	0.999999999999989	28	9.82152998209682	24.136765428249	0.243147793756034	0.999999999983394	27.972027972028	10.0075542838758	18.5804222268918	5.87454807775999	0.316168707364338
PABPC4	0.403602408657602	0.729274371210518	24	19.4359923555047	19.9759839365458	1	1	20	16	35.3594966326031	0.8564054784446	0.999999999999989	25.4092526690391	16.7077603019992	348.102470194775	0.907882628744504	0.999999999983394	23.1364175563464	17.5248180890329	343.917374274884	18.262683311835	0.05310195028774
PPIE	0.819939141608536	0.92500015874615	24	3.70039673769725	1.78358119416109	1	1	28	22	4.82789737534667	0.999115081943304	0.999999999999989	20	12.2052800661221	36.451629751566	0.998861146508759	0.999999999983394	24	18.0937836941741	30.6571289277734	1.59882761201105	0.0521519029318695
TRIT1	0.0014254560224618	0.261148833739892	23.9041916167665	22.9490795199528	7.6444116803859	0.0169666213416213	1	28	24	7.84197078296112	0.115649460668	0.999999999999989	24.3686006825939	23.9585268189343	17.1129289233398	0.000267226050214231	0.0571810235602374	25.4242640997868	23.7500152660996	12.3614171589736	7.44754638776399	0.602483217901723
CAP1	0.50205306865209	0.783388738110763	24	9.03340503850767	33.4121318553008	1	1	28	6	106.269732466306	0.932989142867	0.999999999999989	26.3468634686347	4.95676362700288	578.228652798891	0.958369288718544	0.999999999983394	26.1156211562116	6.70735436024498	431.75235421155	34.1661119675184	0.0791335858027022
PPT1	0.167254933186036	0.567823680622926	21.4623655913979	0.70405666658807	6.29860377106631	1	1	28	4	4.70725001065576	0.886631646616439	0.999999999999989	20	4.89064924111365e-05	62.1541962614319	0.701408421602366	0.999999999983394	23.1541218637993	1.3352881322922	52.5105180419917	0.778456398761021	0.0148247708799693
RLF	0.17323927886219	0.573049688239803	24	10.6094825896822	8.31198858145734	1	1	28	10	10.2982311579759	0.843544063163405	0.999999999999989	25.0526315789474	12.0362486069368	41.0610493387724	0.697446836077639	0.999999999983394	25.6842105263158	10.9657473763046	36.1019672777633	8.21554754850406	0.227565093206551
ZMPSTE24	0.540497481045691	0.803557295890963	24	22.6814539880646	4.77986346472961	1	1	28	26	6.00566569426978	0.905080670583714	0.999999999999989	20.5763688760807	6.8471947037555	66.2977450892507	0.964008527706287	0.999999999983394	24.1921229586936	0.272993913877193	56.6084356794321	4.12459414008237	0.0728618286405145
SMAP2	0.393343359142939	0.72365509318987	21.1216931216931	4.32457383919301	2.67763161484328	1	1	20	6	2.65494553458338	0.984684421711484	0.999999999999989	20.8163265306122	6.75440830680987e-05	20.2597172650125	0.928922319758889	0.999999999983394	20.6460065507684	3.61599491794386	16.776012856729	2.54421507561995	0.151657911647311
EXO5	0.00431217701802888	0.314063802266242	22.3016759776536	12.5057101102088	3.12418880654731	0.0481594158156658	1	24	14	2.67313935816929	0.242429560100419	0.999999999999989	22.1052631578947	12.8248289749211	9.94363914399098	0.00301409774844552	0.179226292601662	22.8023130451828	13.1057743589549	6.28959861069208	3.02161792561539	0.480415065037497
NFYC	0.238799040817973	0.619435707028991	24	2.2995894414311	2.99277662542133	0.388468903781404	1	28	0	0.710394596049811	0.421335643719047	0.999999999999989	28	27.3532322807491	24.5914942686077	0.371207279599856	0.999999999983394	26.6666666666667	0.631379347309067	19.2996397092883	3.85868872595288	0.199935790723378
CTPS1	0.599128067258327	0.832635166975326	24	16.9842805007789	2.74327002444082	1	1	28	6	5.86579722127605	0.999372265438099	0.999999999999989	20	6.75440830680987e-05	44.0152713667646	0.984614723499823	0.999999999983394	24	0.0401830148509207	31.4979930120316	0.745019025939317	0.0236529046677588
SCMH1	0.853257997408094	0.938549680475676	24	0.978544893618957	2.45091736884749	1	1	20	10	5.98589070976706	0.994787341773751	0.999999999999989	20	7.8074868217117	52.0889555234063	0.99935051332927	0.999999999983394	21.3333333333333	7.83103369894111	51.2665934657588	3.38142765301787	0.0659577206992764
HIVEP3	0.183844104056195	0.580820244110022	22.4269662921348	10.1703316012309	3.18393439706043	0.548683931808932	1	20	14	5.01430592690165	0.781574447390867	0.999999999999989	20	12.2334531432057	20.9099013440366	0.533506588603325	0.999999999983394	20.8089887640449	12.3003544617553	17.4286960883996	3.90653726523423	0.22414397757698
FOXJ3	0.403459231394064	0.729274371210518	27.5310344827586	25.0951690454078	2.83196548679782	1	1	24	6	4.33303759607535	0.972095064387626	0.999999999999989	27.7821011673152	27.0187492023624	23.5246795293299	0.931089313555667	0.999999999983394	26.4377118833579	0.683140752473368	19.6731578367227	2.67905116282845	0.136177993643076
PPCS	0.243464405602007	0.622469819632228	25.4267515923567	13.6689685555906	11.8987397879084	1	1	24	12	11.9358509748215	0.816798403141912	0.999999999999989	25.7761732851986	19.4834568412348	74.5500164682813	0.779436655993451	0.999999999983394	25.0676416258518	14.7973121268654	66.393676351863	12.6129490301928	0.18997214378292
PPIH	0.850308098891463	0.937721370289619	24	4.96183320017459	2.31129441385018	1	1	24	6	5.49090180038607	0.731631427876162	0.999999999999989	28	3.6974048417174	39.6335724743841	0.98746246310116	0.999999999983394	25.3333333333333	4.97827759125664	33.5076396909458	4.05616447793417	0.121051930704334
YBX1	0.0112779502076452	0.3502193406318	27.7222222222222	11.4037918637375	58.655486563065	1	1	28	10	81.7344185509821	0.595167021871161	0.999999999999989	26.9433962264151	9.9326405755859	336.886765268073	0.124330737355609	0.999999999983394	27.5552061495458	10.4434598722593	251.402906007976	56.9880109128951	0.226680000712033
LEPRE1	0.785527740993962	0.911768523793749	24	17.9599560772349	3.69363183741943	1	1	28	6	16.9757727131687	0.999938244933834	0.999999999999989	28	2.22737904789067	99.0295935997431	0.998040147792365	0.999999999983394	26.6666666666667	1.67623893920804	75.3318572769535	7.06766781208801	0.093820437562081
C1orf50	0.858706474952337	0.941135491515732	21.4623655913979	15.7241971431682	0.65924536053914	1	1	28	24	3.32178397853026	0.965769478984302	0.999999999999989	28	25.1534326303262	13.4975350992635	0.999049827639678	0.999999999983394	25.820788530466	21.4490291126926	11.0015943128895	0.635369100616717	0.0577524568300359
CCDC23	0.639734046308632	0.85317930711814	24	5.79128288712329	1.803043350539	1	1	28	20	4.02932737394672	0.999985654044386	0.999999999999989	20	8.4143304369151	19.6485454770921	0.989331416979498	0.999999999983394	24	10.2931985768524	13.1138103914231	0.610397115841789	0.0465461294332127
ERMAP	0.00540428187304187	0.326751196323916	24.4907975460123	8.46960796229527	3.02751868968238	0.548683931808932	1	24	10	2.86975836283423	0.370277805773955	0.999999999999989	24.3686006825939	8.1204166292204	11.6686964836511	0.0340715956792418	0.599878142167003	24.2864660762021	8.86523999133639	8.15633653182231	3.16180320509539	0.387649920127679
ZNF691	0.23250985237987	0.617036242167066	21.8142076502732	8.06417143912285	1.37460975301549	1	1	28	8	1.713827900631	0.881610043848917	0.999999999999989	22.1052631578947	8.0997825614936	3.69623417341224	0.787271775565261	0.999999999983394	23.973156936056	8.17196914190376	2.81698509683208	1.16322802505697	0.412933680893488
SLC2A1	0.00469595912709264	0.314063802266242	25.9220779220779	25.6403353766341	6.91678441523687	0.0290926434676435	1	28	0	9.09704144448958	0.236956346028196	0.999999999999989	26.3468634686347	24.0531656856993	37.8404441178957	0.00209700490531828	0.15414180665046	26.7563137969042	25.8898924446654	33.2054510569509	7.17535936730057	0.216089802695168
EBNA1BP2	0.405522935458767	0.730459057421554	20.5773195876289	3.62866181959467	10.2371450122747	1	1	28	0	22.9166813798708	0.87569446854008	0.999999999999989	26.9433962264151	6.75440830680987e-05	132.356300714475	0.913089266708887	0.999999999983394	25.1735719380147	1.40486678366316	80.8720909957271	7.75501277091612	0.095892324229948
CDC20	0.792522852217615	0.913669280397236	24	16.3518844836987	0.919423822752206	1	1	28	14	2.77258801192449	0.998689211280307	0.999999999999989	28	17.9911840598716	5.30907958106372	0.998209728167624	0.999999999983394	26.6666666666667	16.2649708030999	4.08965494419271	1.33809680369692	0.327190636363347
ELOVL1	0.0304788305099861	0.412025861095684	21.5783783783784	16.4312087010536	8.77741997908207	0.759272267084767	1	20	18	7.40500440768078	0.510550926850557	0.999999999999989	20	15.6809928374926	59.0912670485736	0.180628245167448	0.999999999983394	20.5261261261261	16.7120743120317	49.3657815733129	8.90077659515577	0.180302555970623
MED8	0.0382281796669155	0.428248915998671	24.641975308642	0.738647442266901	12.1063353276534	0.388468903781404	1	28	0	12.5042414237752	0.68468632068114	0.999999999999989	25.9636363636364	6.75440830680987e-05	147.162850276983	0.163863659106712	0.999999999983394	26.2018705574261	0.261479656105839	98.7890779659032	12.2003547633569	0.12349902453354
PTPRF	0.0964398029644362	0.494601411026771	26.0915032679739	25.3284685841172	6.92917678164259	0.120192382848633	1	28	0	7.15008744086919	0.573621335861953	0.999999999999989	25.9636363636364	24.2019439949329	49.185082664372	0.123537658672694	0.999999999983394	26.6850465438701	25.8220051153424	48.1048395917843	7.08320241398883	0.147245110348493
KDM4A	0.442971683690196	0.749801631645426	24	18.4156342945303	5.92698994701088	1	1	28	18	6.46693307400021	0.970862787411095	0.999999999999989	25.7761732851986	18.0902539186258	62.5241605354674	0.946071555050061	0.999999999983394	25.9253910950662	18.2499455403471	56.2281363818055	7.08371237446276	0.125981631800177
ST3GAL3	0.170417644742172	0.569813310135295	23.0751445086705	7.9130620172453	2.48641841596943	0.548683931808932	1	24	8	3.24227268001627	0.627612753551097	0.999999999999989	24.5360824742268	7.2258989509115	7.30779023283915	0.461018582888685	0.999999999983394	23.8704089942991	7.72501309873294	6.41512253569756	2.59346121736232	0.404273059934671
IPO13	0.134297533960657	0.538415391166089	24	5.31292621722009	3.50861801213935	0.759272267084767	1	28	4	3.07479186204711	0.586706287856638	0.999999999999989	25.2296819787986	5.9754161088491	26.1666442664564	0.465571705431264	0.999999999983394	25.7432273262662	5.16548456051784	22.9725632870672	3.85069583570295	0.167621513872192
DPH2	0.423470926482606	0.741299825027457	27.9160839160839	12.8109208096097	2.25386834817337	1	1	28	10	4.08421203303045	0.998143553395776	0.999999999999989	28	12.0095199725606	12.340018866381	0.943390071332278	0.999999999983394	27.972027972028	11.6147330756677	9.50213951687715	2.26849355023044	0.238735028695514
ATP6V0B	0.561943882348063	0.815459644119489	24	5.08870285480167	14.0947164797059	1	1	28	6	47.4130441624963	0.846070120522093	0.999999999999989	26.7415730337079	4.9405195686649	239.00811381082	0.960352591870687	0.999999999983394	26.247191011236	5.3465410115401	245.630848307969	15.2826637703597	0.0622180148610587
B4GALT2	0.0554921243380793	0.449474665385192	27.3424657534247	10.1837563296436	79.924066200301	1	1	28	10	113.930626149944	0.816938232650003	0.999999999999989	26.9433962264151	7.02301924656386	638.567137865174	0.402527084405593	0.999999999983394	27.4286206599466	9.06866216749529	469.810289953659	78.2265328075911	0.166506639978676
SLC6A9	0.83818391123516	0.932879109864641	24	8.07561252809706	2.33050614248273	1	1	28	6	6.67828553543688	0.998257410501485	0.999999999999989	20	6.00903781538575	33.1001617182238	0.999173540291493	0.999999999983394	24	6.81982923882492	25.6134310646658	2.46029044138737	0.0960547001756973
DMAP1	0.297682172357972	0.658471192359789	22.9425287356322	10.8648984354605	3.67642005138919	1	1	20	16	2.94522880296982	0.796015922920596	0.999999999999989	20	12.3511717046389	23.0823772553019	0.823783596010498	0.999999999983394	20.9808429118774	13.1622938671008	19.9601740335287	4.34488050825072	0.217677486225935
ERI3	0.140434383184502	0.542619254350749	24.4907975460123	12.8508873678609	2.995650898794	0.759272267084767	1	28	12	3.42178271871347	0.514802184181799	0.999999999999989	28	7.83759772221004	17.6615953342682	0.445412196151264	0.999999999983394	26.8302658486708	11.0831982203938	14.5982319395984	3.4965332543927	0.239517584654083
RNF220	0.246536903872939	0.625012901697954	22.3016759776536	9.76761900650885	9.45663092754405	0.759272267084767	1	24	10	6.06540849942952	0.892875631329318	0.999999999999989	22.9581993569132	9.0251416354625	141.466524246897	0.73357920806867	0.999999999983394	23.0866251115223	9.60221181284176	131.876493317988	9.46430802384162	0.0717664519712453
TMEM53	0.263546667720976	0.6380516210081	26.6133333333333	25.8432292237271	2.39620329478358	1	1	28	24	3.63004778397952	0.976352296147904	0.999999999999989	28	1.8391567915789	12.6407028042124	0.843682655135375	0.999999999983394	27.5377777777778	26.5779442383404	9.3778391140084	2.70622803205007	0.288576931119192
KIF2C	0.901001174800016	0.955559875191848	24	5.77280942400941	1.05051387293672	1	1	20	16	1.75690841530119	0.999959145122297	0.999999999999989	28	4.4937699558024	10.4177064986854	0.999825139703731	0.999999999983394	24	2.98186629553706	7.75010955102397	0.767177056197486	0.0989891886232917
RPS8	0.250885139666218	0.628074065386492	27.156462585034	9.21288980827071	126.786224841599	1	1	28	8	134.814704476926	0.886148035201326	0.999999999999989	28	11.3010826309954	2512.39082771683	0.80793474248257	0.999999999983394	27.718820861678	9.50127863360774	2410.27055314162	133.48962665443	0.0553836690575817
PLK3	0.505012749942652	0.785962786545124	24	21.9658494447862	1.86073817768384	1	1	28	4	2.99372303499653	0.999957203225946	0.999999999999989	24.8780487804878	6.75440830680987e-05	17.2121535080517	0.967868719318026	0.999999999983394	25.6260162601626	0.448095553438829	6.47137905374723	0.930830601195987	0.143838058853467
EIF2B3	0.0693580739820501	0.466204336091708	27.7222222222222	10.5570519355362	8.3735228899444	0.182113153050653	1	28	10	3.53784300499025	0.564084083327629	0.999999999999989	28	8.77894812845827	38.3307345075796	0.129435298013988	0.999999999983394	27.9074074074074	9.78285731255862	34.1807186299776	8.3342348284786	0.243828543182507
HECTD3	0.876002426060205	0.946885087169347	24	19.8016874890433	1.31278871537143	1	1	28	8	2.71935489358459	0.999947285441036	0.999999999999989	20	2.7478913678611	25.1682479605439	0.999649326099614	0.999999999983394	24	2.91653918294232	20.7951629148135	0.30150186121203	0.0144986534824045
UROD	0.701019688616713	0.880294494298563	26.2631578947368	7.02019280133365	5.92819314301027	0.759272267084767	1	20	8	6.97054761272479	0.996951123580592	0.999999999999989	26.1538461538462	0.00654302732549894	105.458384743491	0.973428284629183	0.999999999983394	24.1390013495277	5.83480366311211	94.0672393280425	5.6016284321682	0.0595491955773628
MUTYH	0.206881605551714	0.599708957645047	27.9160839160839	9.32992096546017	0.980412847369251	1	1	28	12	1.73793882772855	0.844948607099652	0.999999999999989	28	8.4929252871975	3.56420984310587	0.745542136963218	0.999999999983394	27.972027972028	9.9248733770001	3.0158285638971	0.972942520566533	0.322612011907361
TOE1	0.89300491351352	0.953241456579175	24	21.2124373093902	0.608272661813917	1	1	28	22	1.7222848606388	0.99999869169399	0.999999999999989	23.8795986622074	17.6079432076322	8.94821724517894	0.999778065754166	0.999999999983394	25.2931995540691	20.2775069104168	7.72311410996169	0.529129370834565	0.0685124372501587
MMACHC	0.226691842132541	0.613904130575504	20.3673469387755	18.1404972385982	1.03664793860826	1	1	20	18	1.10689088457214	0.865551871442751	0.999999999999989	20	0.122078802094801	3.39277166165817	0.775954332879382	0.999999999983394	20.1224489795918	18.7456144028657	1.91333180092762	1.04773650920513	0.547597917254692
PRDX1	0.0409161320729954	0.430357942637324	27.9160839160839	10.5732632581829	77.6518170922194	0.759272267084767	1	28	8	95.6136120190423	0.813120864693378	0.999999999999989	28	7.51346039231812	676.291124291722	0.289089391708066	0.999999999983394	27.972027972028	8.68358037778492	545.978731196131	70.8399304143338	0.129748516501985
AKR1A1	0.138503151653878	0.540948637241929	27.5310344827586	7.08920919165135	10.7161427068454	0.759272267084767	1	28	8	24.9631748739948	0.502338935047391	0.999999999999989	28	9.015352033255	64.927927722913	0.436597651203761	0.999999999983394	27.8436781609195	8.02950855087414	67.9503636623928	11.3858034568361	0.167560596340673
NASP	0.778257734836071	0.909027503888772	26.972972972973	1.7628475913247	4.68467422360434	1	1	24	10	7.07045438722976	0.999856698212466	0.999999999999989	27.5675675675676	4.1307829544013	68.7532798533424	0.997817979007274	0.999999999983394	26.1801801801802	5.05215780222418	63.0553752982426	4.78083333994109	0.0758196001106719
GPBP1L1	0.917579073551018	0.963549969019506	24	20.7741214239928	2.55453132220718	1	1	28	22	13.9124020444083	0.98412736602955	0.999999999999989	28	22.9674249543342	105.780009917638	0.999836048275202	0.999999999983394	26.6666666666667	21.9684730701037	89.3377439569994	5.49852251041944	0.0615475863490131
TMEM69	0.745904945585554	0.897042406691086	22.9425287356322	19.4704036040422	1.93262641075945	1	1	20	12	1.20268810471579	0.994199783845493	0.999999999999989	25.7761732851986	16.8246904118504	12.5895366846641	0.996434604116069	0.999999999983394	22.9062340069436	15.9162985686859	7.77552825990407	0.977612065027799	0.125729343698618
IPP	0.164953203756583	0.566171258308621	24	12.3168101073568	3.9542818150814	0.120192382848633	1	28	14	5.02976897907146	0.804059424287964	0.999999999999989	24.5360824742268	12.9204129345206	19.236347804673	0.218457829223218	0.999999999983394	25.5120274914089	13.0943751833169	15.9384702225713	3.89103421272993	0.244128461414047
MAST2	0.0403609703092167	0.429255845768462	24	18.3314117768472	4.80124366450281	0.182113153050653	1	24	18	4.67560963793257	0.232089627376341	0.999999999999989	25.0526315789474	17.2145336358339	23.6174993266096	0.0472290122084073	0.694098683467461	24.3508771929825	17.868705913818	21.287340288837	5.35721536811279	0.251662034590677
PIK3R3	0.103608224866581	0.503979814294143	26.972972972973	12.0179235074727	3.48160823320775	0.759272267084767	1	28	12	3.92131174742106	0.626691429751957	0.999999999999989	28	10.2452296985434	12.3371402692316	0.420990378222782	0.999999999983394	27.6576576576577	11.4363885896888	9.27767739630082	3.64656855640746	0.393047570059013
POMGNT1	0.674662976702	0.870032977338428	24	22.3862434258688	1.99535418770167	1	1	28	24	5.10607720660661	0.996102298051055	0.999999999999989	20	0.1155524578942	17.2828819511904	0.992209858562334	0.999999999983394	24	22.3662441895554	18.5748925542851	2.02645166051825	0.109096279001127
LRRC41	0.260792748099983	0.635472573518597	26.4370860927152	25.5540928240705	2.49464019939034	1	1	28	0	2.84589285852751	0.966202944838488	0.999999999999989	25.5913978494624	3.7020415057742	9.3571613272009	0.838690655818334	0.999999999983394	26.6761613140592	0.935217137284505	7.967326576836	2.43211493682072	0.305261107771305
UQCRH	0.396475063760529	0.724478844506951	24	3.84971631860962	22.5902012742047	1	1	28	2	53.195036020799	0.960680995770878	0.999999999999989	21.4414414414414	5.1170533527425	324.006454441262	0.925977285705266	0.999999999983394	24.4804804804805	3.84356282894976	286.011371102403	23.9215048209286	0.0836382998645316
NSUN4	0.404579326305327	0.729595363268407	24	13.708653309142	2.98994735830795	1	1	24	12	3.47791850422232	0.987283329867043	0.999999999999989	22.6666666666667	10.4521631214913	18.8973444213007	0.934196241664546	0.999999999983394	23.5555555555556	12.0263723953429	17.186592549604	2.60897868897833	0.151803138489977
MKNK1	0.529573981964448	0.796332983842865	24	15.8368160460073	2.07730257484578	1	1	28	20	4.02746467552523	0.962703371048311	0.999999999999989	24.8780487804878	20.6380792310251	16.7606621984478	0.968980684807869	0.999999999983394	25.6260162601626	18.7980030660605	13.7340290611585	1.29898190681305	0.0945812697081532
MOB3C	0.629918251036189	0.848262337660048	24	8.86294886811919	0.970951523127125	1	1	28	4	1.3759764817278	0.978630477117298	0.999999999999989	25.7761732851986	4.94200358002478e-05	15.2722515034286	0.986813182250534	0.999999999983394	25.9253910950662	4.18425017509212	12.8313465795355	0.782917520323089	0.0610160060341406
ATPAF1	0.227780974644157	0.614080383944343	24	12.2176889883094	4.49956215918437	1	1	28	20	4.43347753341969	0.87036648326734	0.999999999999989	25.7761732851986	20.0916382666944	30.116727387298	0.778641567826531	0.999999999983394	25.9253910950662	17.4830496836814	27.1087784775374	1.03090316717359	0.038028388775533
EFCAB14	0.176747967650924	0.573918152986145	27.156462585034	25.5295628117554	8.2562365173625	0.388468903781404	1	24	0	6.07247213770242	0.812600825552099	0.999999999999989	27.5675675675676	0.165560892799999	44.6450919722086	0.44918901040945	0.999999999983394	26.2413433842005	25.7730105469035	39.5282084835675	8.16687433837708	0.206608765023393
STIL	0.408873859021765	0.73345430254131	21.8142076502732	11.1362444292852	0.799572642088586	1	1	20	10	0.826430991758869	0.936167228230567	0.999999999999989	20	16.2910860392701	4.40716636994951	0.926852439682709	0.999999999983394	20.6047358834244	12.1087661292649	3.39980512614444	0.947776431226267	0.278773752041811
CMPK1	0.0829472224740111	0.48093683388727	22.3016759776536	1.54954769837322	13.4002955439867	0.548683931808932	1	28	0	23.1302772368571	0.602306626713491	0.999999999999989	20	4.3876929073246	75.5144867928971	0.303318782291352	0.999999999983394	23.4338919925512	2.20055568217307	65.7434094875805	12.3525878243553	0.18789089158342
SPATA6	0.911330207744888	0.960379008429874	24	12.2152134844083	0.317157829669038	1	1	28	18	2.52513535183341	0.987330888452307	0.999999999999989	20	17.2404265581638	4.42365839917921	0.999818642270512	0.999999999983394	24	15.9105023652249	3.13812771497732	0.211764879063819	0.0674812812917494
FAF1	0.325398237113911	0.678134339909006	22.3016759776536	21.0265804603048	3.19780767943975	1	1	28	6	5.06502903273287	0.981932105575884	0.999999999999989	21.0619469026549	6.75440830680987e-05	28.9706028318526	0.892035976823296	0.999999999983394	23.7878742934362	1.06435244722458	17.9339483041639	1.23607386957179	0.0689236886717687
CDKN2C	0.879217764327322	0.948277266248556	24	3.88611557188934	0.537998566770724	1	1	20	14	2.72750750704757	0.999934921756233	0.999999999999989	25.5913978494624	22.4085346064545	27.5572827860109	0.999676659874125	0.999999999983394	23.1971326164875	20.556897826017	19.8043003271658	0.00615100321921573	0.000310589271905675
RNF11	0.114242853068199	0.517426918634812	22.0552486187845	1.64713880678064	11.4436143421445	1	1	28	0	9.73765078204596	0.827201512355351	0.999999999999989	21.186943620178	2.6391374943739	61.3786410063198	0.580420648732759	0.999999999983394	23.7473974129875	1.58238639113074	59.0113832868236	9.07095282284095	0.153715305719098
EPS15	0.756854058579993	0.900857223190886	24	1.47518056729189	2.32219197021238	1	1	20	0	3.38945878963994	0.970931195936275	0.999999999999989	28	0.0139643827594007	48.4984881674183	0.996124792900611	0.999999999983394	24	0.493000179343722	43.3860766892362	2.2389582846496	0.0516054563008016
OSBPL9	0.479096325403445	0.770998111130652	27.9160839160839	12.1670127321638	4.54965846530485	0.548683931808932	1	20	4	4.50224802262385	0.790853103232649	0.999999999999989	20	5.55779171867538	61.7658046620494	0.79089437245153	0.999999999983394	22.6386946386946	6.83170134121808	54.7141809554954	1.44054494077461	0.0263285480220631
NRD1	0.454211618558161	0.756089162311544	24	12.2621903355967	11.7242513777817	1	1	28	10	21.6664361077069	0.975222226606575	0.999999999999989	27.5675675675676	12.0272170761243	110.900837010379	0.950501931154907	0.999999999983394	26.5225225225225	11.533181953071	86.8125085412899	14.667033859517	0.16895069738183
RAB3B	0.85049676523213	0.937721370289619	21.4623655913979	7.36319277934595	4.58206618571218	1	1	28	10	21.8009467710064	0.999658389452153	0.999999999999989	25.4092526690391	7.94496189639041	122.21054367404	0.999369080518376	0.999999999983394	24.9572060868123	8.42679987972663	82.091925484689	2.82142948766941	0.0343691474040968
TXNDC12	0.571862117230708	0.817050496515014	20.4717948717949	8.29554609138104	4.11337616144047	1	1	24	6	5.94480100278201	0.99877308046912	0.999999999999989	22.3824451410658	5.6732789357444	51.833510190787	0.980644103033266	0.999999999983394	22.2847466709536	6.70746156745031	49.0048134675289	4.17827020421349	0.085262444820488
BTF3L4	0.11345395975591	0.515887344278526	25.7548387096774	22.2182238410584	9.52491714588804	0.548683931808932	1	24	0	11.2408625022838	0.670839110203522	0.999999999999989	25.2296819787986	23.6477870917345	50.8347073821573	0.384973685857955	0.999999999983394	24.994840229492	23.3315934180219	41.3685105948601	8.90168326794447	0.215180173033604
ZFYVE9	0.834318058566537	0.931119261304886	27.3424657534247	21.8522962476072	1.46444561042377	1	1	28	24	3.76618422464724	0.99999696312685	0.999999999999989	20	19.8577417199606	20.1539560696824	0.999134662516568	0.999999999983394	25.1141552511416	22.1340797474467	17.0813471663026	1.04572330782509	0.0612201893471292
CC2D1B	0.965790986030051	0.98563639344935	24	14.8865860920733	0.53449578025889	1	1	28	26	2.31616471722002	0.997661414130423	0.999999999999989	20	11.0951834891289	15.1403123700244	0.999991689888207	0.999999999983394	24	16.1466228693425	11.4631095371397	0.558101919588983	0.0486867823936227
PRPF38A	0.0382340320196872	0.428248915998671	27.7222222222222	10.6126353094251	6.20623946281925	0.759272267084767	1	28	10	8.76832108248237	0.58419378824416	0.999999999999989	28	8.52060815907313	30.654135104086	0.227044159969694	0.999999999983394	27.9074074074074	9.71686512024874	23.6956658259528	6.13915710795447	0.259083545195448
ZCCHC11	0.90062581639894	0.955411788648794	24	11.2966769523977	0.676312467052025	1	1	24	18	1.41337780589605	0.96684594903362	0.999999999999989	28	10.8541825895631	14.0594858055683	0.999601740324487	0.999999999983394	25.3333333333333	13.0542448653815	13.1019153971105	0.930124200324737	0.0709914674406971
GPX7	0.13750676731827	0.540948637241929	20.0603015075377	1.83036200042956	7.99053641954531	1	1	20	2	14.9948049860579	0.921967351692481	0.999999999999989	20	3.6612205677135	47.7277779298076	0.659000340146035	0.999999999983394	20.0201005025126	2.49132652497442	42.6092643608997	7.95096945318026	0.186601894504343
COA7	0.0428199807270357	0.431990736454088	21.695652173913	17.8924388801258	2.10276553909362	0.388468903781404	1	24	18	1.91564114787147	0.438164522462052	0.999999999999989	23.5643564356436	17.1620222724873	6.9231324335308	0.131425351447862	0.999999999983394	23.0866695365189	17.7167306786778	6.21903820240531	2.1402101034888	0.344138439712598
ZYG11B	0.445873050401893	0.752328724251223	20.9005235602094	12.1229722845801	2.94747929131656	1	1	28	20	8.34142691900655	0.989291242384076	0.999999999999989	28	19.9999324559169	55.0398956742029	0.949882447746873	0.999999999983394	25.6335078534031	17.1946242891536	45.3576095729317	0.284212089995844	0.00626602884657869
ECHDC2	0.763282878602436	0.9027477209954	24	3.61450010949249	1.72499708059302	1	1	28	20	4.26673458251953	0.999999837269305	0.999999999999989	28	5.073972593739	19.783397061751	0.997313612550069	0.999999999983394	26.6666666666667	3.2312522946324	13.986418190189	3.04483516297508	0.217699422509112
SCP2	0.119205578236689	0.524905235260715	20.6839378238342	3.85283511006502	8.4687478038432	1	1	28	0	4.64710353518696	0.824986929809136	0.999999999999989	20.8163265306122	3.9967688588116	38.9775659911785	0.590929047306579	0.999999999983394	23.1667547848155	3.00743176114252	33.611481837409	6.76342519254152	0.201223654025689
PODN	0.259852924150007	0.634423678392585	27.3424657534247	24.0993402120381	38.1173400317704	0.759272267084767	1	24	22	44.109696946178	0.920452971095996	0.999999999999989	25.9636363636364	1.8907622152143	173.667224400252	0.755658670636365	0.999999999983394	25.768700705687	24.5930183152867	144.602148213604	35.5563657571334	0.245890992605519
CPT2	0.965047206906556	0.985237538270853	24	14.8670304997592	0.467339321414753	1	1	28	18	2.7281707157077	0.9999983403216	0.999999999999989	21.9692307692308	13.4753529755448	11.6233845681657	0.999992690547673	0.999999999983394	24.6564102564103	15.4157366621915	9.12237045891279	0.287978662334042	0.0315684024926525
C1orf123	0.726762731165192	0.889576984843356	24	1.23525260439456	2.77431215945204	1	1	20	6	6.64548334746404	0.972754603657642	0.999999999999989	20	7.9999324559169	35.3752831766348	0.994629052392559	0.999999999983394	21.3333333333333	5.64309549727528	26.5211594847062	3.60772399666774	0.136031910623975
MAGOH	0.00657060335875204	0.341203973321018	26.0915032679739	24.1554264671077	12.3301183148124	0.269101639101639	1	28	26	11.7866224477911	0.283858023937811	0.999999999999989	27.148288973384	23.9265918921775	68.6074376994254	0.0187989243025417	0.451666731496002	27.0799307471193	24.6954392023967	57.5747335646546	12.6393371750948	0.219529234310763
LRP8	0.164846681946035	0.565982180385076	22.0552486187845	0.464893484282572	1.22096342776683	1	1	28	6	2.40395207047169	0.970449095666609	0.999999999999989	20.2266288951841	6.75440830680987e-05	8.78105372551792	0.721839963260732	0.999999999983394	23.4272925046562	1.7289053012481	3.54342631153263	0.848502795723872	0.239458287297322
GLIS1	0.932473993217884	0.968927650743116	24	15.7955762322255	0.23261103073281	0.548683931808932	1	20	14	1.29610927300454	0.969558405510578	0.999999999999989	20	7.9999324559169	6.78980972426698	0.965729167298354	0.999999999983394	21.3333333333333	12.7900866250242	4.36259323128869	0.583438707587659	0.133736673729564
NDC1	0.57056242877815	0.817050496515014	24	6.19117633340495	1.20511443951253	0.388468903781404	1	28	6	2.80040499818586	0.638102841324418	0.999999999999989	28	7.2052107315557	11.0145089531276	0.688602738468878	0.999999999983394	26.6666666666667	6.48622438175514	10.8031812692188	1.78862981320345	0.165565102411059
YIPF1	0.09449637169612	0.491649207633146	27.9160839160839	23.8597280023078	5.78411400449688	0.388468903781404	1	28	24	10.4168126921286	0.702805509464765	0.999999999999989	28	24.4572981993586	31.7304227640009	0.292711199003455	0.999999999983394	27.972027972028	24.1054068498465	26.9733114799312	5.79038169959295	0.214670775737014
HSPB11	0.00151428148999355	0.261148833739892	24.1939393939394	0.605688007554836	3.70050871528877	0.00511161292411292	1	24	2	2.71628841789052	0.165967337314815	0.999999999999989	24.040404040404	0.433443892224503	17.6077504556295	0.000136905753760463	0.0447391146443878	24.0781144781145	1.01174940497008	15.6520283303469	3.72533639487502	0.238009816762992
LRRC42	0.844503498782481	0.936179910188951	24	21.6434449450587	2.93366630403622	1	1	20	10	8.11196464246563	0.999876510962355	0.999999999999989	28	15.4345189205458	96.7159727520598	0.999289349798931	0.999999999983394	24	14.5536305377398	87.4556400485074	1.05473841942396	0.0120602675692379
TMEM59	0.152171886275938	0.553603948131599	23.0751445086705	0.255375245707831	50.5019398456319	1	1	24	0	58.209096282737	0.793944467069374	0.999999999999989	24.5360824742268	2.3521942683064	235.930981913331	0.645991040973535	0.999999999983394	23.8704089942991	0.842334616314646	198.108995344792	47.7163700580563	0.240859179438116
TCEANC2	0.545652438118643	0.806406248742043	27.5310344827586	8.37352859345106	1.07908442829446	1	1	28	16	1.15983199549976	0.999554306680452	0.999999999999989	25.2296819787986	10.7621572695899	7.65291777024585	0.976265918740016	0.999999999983394	26.9202388205191	11.656034492586	5.46464843683533	0.857214784178784	0.156865495390443
CYB5RL	0.120853442066202	0.525813973847691	20.0603015075377	12.478442610147	4.02602968484635	1	1	20	14	3.17457063093584	0.805378841054777	0.999999999999989	20	12.1098931805455	12.3147837937774	0.588199854195013	0.999999999983394	20.0201005025126	12.8573048234149	6.0440912851494	4.03185058424346	0.6670730791492
MRPL37	0.791999564943398	0.913638168340583	24	19.3407141323185	5.0088948551876	1	1	20	10	6.65043414294435	0.999999997980513	0.999999999999989	20	6.41202722063326e-05	100.594359342304	0.99822378481316	0.999999999983394	21.3333333333333	17.1917694117901	89.0831971271379	1.24555924224646	0.0139819773247341
SSBP3	0.955668341412976	0.980894919215408	24	1.42494293739598	0.636574440684582	1	1	28	20	5.86910642672463	0.98725538109425	0.999999999999989	28	27.904658272913	19.6793495911796	0.999968591602975	0.999999999983394	26.6666666666667	25.1632211150489	13.8636214490424	2.35739250833599	0.170041609762709
PARS2	0.232011849867026	0.616531851228388	24	15.6272539291219	1.28500831818813	0.0481594158156658	1	28	16	1.5952922129622	0.136557848087913	0.999999999999989	28	12.9254073538784	4.51631417239888	0.043508014867311	0.670794879591983	26.6666666666667	14.9878397448102	3.51092266621509	1.99447736061639	0.568077838856677
DHCR24	0.183830698744906	0.580820244110022	24	6.62166548964617	37.4134685274133	1	1	28	6	54.4301709824388	0.979138093480134	0.999999999999989	22.8115015974441	2.376915911494	308.068631917557	0.753305334852943	0.999999999983394	24.937167199148	4.96169340055444	261.417345344997	41.1812385390134	0.157530627834453
PCSK9	0.33319337585369	0.683550238714045	24	1.46483967412897	1.28072303863505	1	1	28	4	2.12339083984928	0.948589069363112	0.999999999999989	24.2033898305085	8.0124750067682	1.31534396674084	0.889765508637632	0.999999999983394	25.4011299435028	4.39887834849868	2.11758399242702	0.746400290038036	0.352477300880314
USP24	0.374251494065352	0.711026146528856	21.1216931216931	6.41397188718964	2.32771780205756	1	1	28	20	3.68274680078808	0.960289974335713	0.999999999999989	20	3.7666741229339	16.2153617517459	0.915354376987772	0.999999999983394	23.0405643738977	6.47060670015555	14.6168705972112	1.54134316345795	0.105449600392031
PPAP2B	0.561093499023107	0.814762848145984	25.1069182389937	19.9527376559506	61.6844117355283	0.548683931808932	1	28	18	9.05805293677965	0.700512969408248	0.999999999999989	28	12.5466396991778	1280.59086507087	0.8002541415575	0.999999999983394	27.0356394129979	17.1010575157936	1216.0480073218	93.7636327157088	0.0771052064977368
PRKAA2	0.0605178496841141	0.454377846488224	20.1616161616162	15.0242427610294	1.23591916180495	0.269101639101639	1	20	16	1.24594186342486	0.556758800519884	0.999999999999989	20	13.474284007859	3.70098574911234	0.151988651012111	0.999999999983394	20.0538720538721	14.8355798701255	2.46433708283207	1.24336882103687	0.504544946265211
DAB1	0.089256835432805	0.485988232114095	20.6839378238342	0.565280438349282	1.52545574764257	0.182113153050653	1	20	2	1.98163787277903	0.794459396372665	0.999999999999989	20	0.531466030259001	4.33549165401477	0.191232255506215	0.999999999983394	20.2279792746114	1.03380323613369	3.70313778442656	1.54432552522364	0.417031613492281
OMA1	0.838689203632514	0.933252704699381	24	3.46434998197974	0.70920951857187	1	1	28	20	1.99646709749165	0.999702779558829	0.999999999999989	28	24.0854606219507	8.10194111813111	0.999200502681767	0.999999999983394	26.6666666666667	23.4932147404316	4.76223416903443	0.796834946906513	0.167323764145784
MYSM1	0.830369638072034	0.929439815283793	24	9.54508248800167	0.634633688501864	1	1	28	18	2.02935092878781	0.999999527275186	0.999999999999989	28	19.9999324559169	10.1065070283295	0.999068209833305	0.999999999983394	26.6666666666667	15.9337041216512	8.53072913225317	0.0457693223953446	0.00536522982804587
JUN	0.627170928881646	0.846170498556938	24	15.9131708456301	5.05765724327171	1	1	28	14	7.20963900303651	0.900041747086237	0.999999999999989	28	16.1594307300548	81.3417173507245	0.979574166060876	0.999999999983394	26.6666666666667	15.4645291314452	73.5919969573097	7.55873894627623	0.102711425953844
FGGY	0.250106656987868	0.628063362276244	26.972972972973	11.8529000758785	1.26591458466147	1	1	28	12	2.13226866721334	0.831994929211684	0.999999999999989	27.7821011673152	15.5147963638437	6.58902222673795	0.791133514775624	0.999999999983394	27.5850247134294	13.089415919119	5.30213342733437	1.27837575849738	0.241105920101312
NFIA	0.518121965213236	0.791671526680438	24	6.82071240965398	4.08314320630432	1	1	20	12	14.2745081375505	0.999626983755826	0.999999999999989	20	7.9999324559169	73.2809144237942	0.970777345730119	0.999999999983394	21.3333333333333	9.00258534818896	53.0151282884819	4.62854595804628	0.0873061352008816
TM2D1	0.390620659804234	0.722261515462418	20.2639593908629	8.30014263610265	4.84822932535582	1	1	28	20	10.9810450543683	0.998249360932357	0.999999999999989	20	7.9999324559169	97.9331486909412	0.930091514226271	0.999999999983394	22.7546531302876	11.0865807510089	74.5260844892344	0.987894971814111	0.013255694010824
INADL	0.810921556890986	0.920220770550522	24	16.5635129165382	0.758627314868048	1	1	28	18	3.23962263989381	0.987540570209218	0.999999999999989	28	19.1569812572459	7.55840955800054	0.998452329496973	0.999999999983394	26.6666666666667	17.9315927862523	4.47665639503744	1.5112622262511	0.33758727337805
KANK4	0.186621743064774	0.580820244110022	22.6818181818182	1.09360523813851	19.5577302201497	1	1	28	6	28.9597089939225	0.861807375069416	0.999999999999989	27.148288973384	6.75440830680987e-05	127.895545304497	0.723274532708265	0.999999999983394	25.9433690517341	2.18519084652753	21.4745218941552	16.2254684833325	0.755568322466289
USP1	0.440902192610159	0.749106392831692	27.7222222222222	9.52057436934334	3.9346165611402	1	1	28	2	7.65133676927684	0.960334031066354	0.999999999999989	20	0.574423980253817	44.5395467212559	0.943659676867605	0.999999999983394	25.2407407407407	3.32153272656667	37.9120245029654	1.66160661279857	0.0438279578730649
DOCK7	0.470409200722336	0.766258345389214	24	17.2866382772565	3.19434614546099	1	1	28	18	6.48633967149416	0.954948134228211	0.999999999999989	24.8780487804878	19.9522393033506	17.0799615494911	0.952541368464082	0.999999999983394	25.6260162601626	18.4929654365386	13.1686364246167	3.14901028572219	0.239129563926271
ATG4C	0.436015144357931	0.747736314377553	24	22.7924731938975	1.91712042924479	1	1	28	26	5.53517098258744	0.938562790582413	0.999999999999989	28	24.2950025186847	16.7848713608675	0.938211744287532	0.999999999983394	26.6666666666667	24.4122028037316	12.5177948617874	2.42717951546099	0.193898329718628
ALG6	0.765725973329453	0.904276519694924	24	16.902016215393	0.996258541999066	1	1	28	24	3.25998459058646	0.997194417319004	0.999999999999989	20	2.9369683659945	9.43375335897048	0.997324356783998	0.999999999983394	24	21.0001792067921	7.60464716332885	0.433161539985123	0.0569601101381687
ITGB3BP	0.121510562143274	0.526540445779694	25.7548387096774	10.8371037171954	2.98970504310023	1	1	28	12	2.79397338006736	0.703641790988159	0.999999999999989	25.9636363636364	9.9396012361842	11.112929950511	0.554310495997384	0.999999999983394	26.5728250244379	10.9150351560525	8.83694041241133	3.01409435417283	0.341078949671267
PGM1	0.163214791424369	0.562661517805062	24	6.39735883829879	9.3733392650811	0.182113153050653	1	28	4	9.64725318796421	0.469987138998143	0.999999999999989	25.7761732851986	2.2151766431288	103.170365377914	0.201037964964097	0.999999999983394	25.9253910950662	4.24745407751035	93.7944258442214	10.3676743890365	0.110536146425756
ROR1	0.11626278328272	0.520102959744644	25.4267515923567	9.5992748546284	11.3252158390179	1	1	24	12	7.04601327307963	0.655478215534923	0.999999999999989	25.4092526690391	9.6791986900598	83.4321328858038	0.524902279818394	0.999999999983394	24.9453347537986	10.4417714853487	75.5264019724937	11.1839816585423	0.148080424413908
CACHD1	0.161537046198785	0.561628327447529	24.7950310559006	5.35748353073347	1.43602325029747	0.388468903781404	1	0	NaN	0	0.508107298535494	0.999999999999989	28	0.9298463865169	5.04528943562562	0.331021505652956	0.999999999983394	26.3975155279503	3.29018175989758	2.72531153157924	1.71940224566233	0.630901174320423
JAK1	0.135733886983726	0.539601044930968	22.3016759776536	2.95203769651173	19.2218314965879	0.269101639101639	1	24	0	15.4791680571283	0.753823664731996	0.999999999999989	22.5236593059937	2.6723378173423	128.624715038901	0.304108621384404	0.999999999983394	22.9417784278824	1.94226436783956	123.106709325824	18.8003873703327	0.152716188039549
AK4	0.194700248602349	0.588118282292732	20.0603015075377	0.0511453523300244	4.3741363661259	0.548683931808932	1	28	0	6.94225539162594	0.872816802211484	0.999999999999989	20	14.9065176559009	28.0509916842724	0.576894979781557	0.999999999983394	22.6867671691792	21.0151680548553	23.9741403785096	2.98092003838328	0.124338974883762
DNAJC6	0.432919926315445	0.746692536326892	24	23.4046428870631	2.20499812352131	1	1	28	20	4.7026011128428	0.81935656939628	0.999999999999989	28	24.2325160047043	17.571420772482	0.912875513761853	0.999999999983394	26.6666666666667	22.7598243803473	11.9848615176287	2.97888946462877	0.248554350022909
LEPROT	0.737565131333681	0.894102363381938	21.2340425531915	16.731719275154	19.0547840360331	1	1	28	20	86.1722356180793	0.999800629238309	0.999999999999989	28	0.908725534049299	409.350515577853	0.996245144180917	0.999999999983394	25.7446808510638	21.4293215563076	332.744137931391	5.63987689385474	0.0169495905440042
LEPR	0.899879775625666	0.95498862484182	24	6.07895197067061	1.0309737756345	1	1	28	20	6.77027601613959	0.999992591119444	0.999999999999989	25.2296819787986	12.5487540313395	34.8961289993366	0.999819136065084	0.999999999983394	25.7432273262662	12.7354843590799	23.5715336046771	1.06917763872436	0.0453588492227849
PDE4B	0.164019512129103	0.564174986168957	24	22.3387895004234	3.66600272228359	1	1	20	2	1.6469049349109	0.87509329107199	0.999999999999989	21.8348623853211	19.918994478344	6.08127200036884	0.69258863617251	0.999999999983394	21.9449541284404	21.4620052291423	7.41632117656261	3.96819084737092	0.535061892938426
SGIP1	0.43179330270689	0.746262525991302	21.2340425531915	1.89493551060897	2.02814086046852	1	1	28	4	5.18902185851493	0.954702010520262	0.999999999999989	28	19.9999324559169	4.20941027567852	0.939401930718434	0.999999999983394	25.7446808510638	1.08598967499562	5.67402692452643	1.71314504567914	0.301927549598669
MIER1	0.820144460117475	0.92500015874615	24	7.55398793420406	3.27133125458742	1	1	28	4	10.2486214641748	0.99953861228933	0.999999999999989	28	3.37774891397211	88.062537077675	0.998872094219026	0.999999999983394	26.6666666666667	5.05333938342373	81.0088581329494	3.55110852236553	0.0438360520591162
SLC35D1	0.893691456479437	0.953293988668062	24	22.3089907707201	1.50615736284345	1	1	28	22	5.40237435443042	0.99998899479648	0.999999999999989	23.8795986622074	15.4801721077015	30.925278573773	0.999782377220602	0.999999999983394	25.2931995540691	19.9182916087339	24.9646993687861	0.845662336868953	0.033874324876762
SERBP1	0.0320042436393035	0.416320484030042	27.7222222222222	10.6751398836268	117.992376883834	0.388468903781404	1	28	12	134.346700774788	0.450663941855053	0.999999999999989	28	9.09930481573033	695.272087634643	0.109951069291138	0.999999999983394	27.9074074074074	10.5947874436672	566.149435548161	119.344854306086	0.210800977290622
GADD45A	0.875170337566593	0.946502748897632	24	13.6402716889288	3.27832063288246	1	1	28	20	12.408336457914	0.999795136004971	0.999999999999989	20.112676056338	0.4042814807421	85.8698326054907	0.999640790575721	0.999999999983394	24.037558685446	17.6075098623891	70.5827483658949	1.84858804079999	0.0261903663940241
GNG12	0.293091633405133	0.656072565965101	21.9340659340659	4.2918140184781	12.8345497281879	0.120192382848633	1	20	6	24.9659330269372	0.512752853621653	0.999999999999989	20	7.37933301085795	140.860936915969	0.236074705561294	0.999999999983394	20.6446886446886	5.96297715474618	127.007577990505	16.9576743817923	0.133517028275747
DIRAS3	0.236236204032406	0.618321037546982	22.4269662921348	0.131095301524916	2.98189153852519	1	1	28	4	6.96864453495086	0.917301965632837	0.999999999999989	20	6.75440830680987e-05	20.5430209906934	0.801471581134819	0.999999999983394	23.4756554307116	1.13028613034771	6.07471380229223	2.3016058067287	0.378883002827263
WLS	0.38519394554128	0.71878483580401	21.1216931216931	5.21671956596808	1.33274255931205	1	1	28	18	1.73840782723331	0.840610952742061	0.999999999999989	28	19.9999324559169	22.2603638046054	0.894788806559613	0.999999999983394	25.7072310405644	15.8859671278048	13.1645533070277	0.129311458901516	0.0098227000860322
DEPDC1	0.332090707956875	0.683080060320109	26.972972972973	16.986572517526	0.568662264606714	1	1	28	14	0.802465689353271	0.948498051823766	0.999999999999989	28	19.2934601991729	1.92021671048627	0.889049509162179	0.999999999983394	27.6576576576577	16.8094557253156	1.17760702699556	0.685612413889678	0.582208154479927
LRRC40	0.214442730850796	0.605956562022679	24.4907975460123	5.41765656999912	1.61143546333596	1	1	20	8	2.26520349545969	0.921633538023995	0.999999999999989	22.1052631578947	6.4733028483456	9.44777162430644	0.777834387830708	0.999999999983394	22.1986869013023	6.74863113535439	7.66308773870893	1.64230916985428	0.214314285031399
SRSF11	0.0286244483772751	0.4102400843044	26.972972972973	11.6876569083917	87.3363574339546	0.120192382848633	1	28	14	43.5141791810628	0.354134548928444	0.999999999999989	28	10.3523160877909	463.767718431778	0.0368241069060373	0.627084860539154	27.6576576576577	12.0121358128062	378.899824405665	91.0453016061143	0.240288582210156
ANKRD13C	0.192077792127388	0.585200705420472	20.1616161616162	2.05376064760242	3.55139011616743	1	1	20	2	2.98192045093424	0.833677610095506	0.999999999999989	20	2.984612480874	16.0905870113132	0.722101217895705	0.999999999983394	20.0538720538721	2.34583545434239	13.8031152624121	3.60325865291847	0.261046769835407
HHLA3	0.884626715296691	0.949670001804905	24	12.141653254255	0.498647134922419	1	1	28	18	2.73800432041067	0.966085409805612	0.999999999999989	20	10.8504552683837	9.89475342914845	0.999425420831022	0.999999999983394	24	13.5141104184097	7.54860723727299	0.481576854493715	0.0637967825529216
CTH	0.0561552492848841	0.449474665385192	21.5783783783784	6.16693141116768	2.43411667136019	0.548683931808932	1	24	6	2.7455790569615	0.450339062448218	0.999999999999989	23.7209302325581	4.4567979600623	10.0341327385661	0.200178615096425	0.999999999983394	23.0997695369788	5.5755045209831	9.59621087004154	2.51814522801704	0.262410368229658
PTGER3	0.0810740045194234	0.480892042878826	24.4907975460123	9.95968039704372	1.36912790581929	0.269101639101639	1	28	8	1.16848698827521	0.523688505889336	0.999999999999989	25.0526315789474	8.7316975175928	1.96235503782795	0.176761505088713	0.999999999983394	25.8478097083199	8.96949719685607	1.33161478851931	1.41911870569921	1.0657126354666
ZRANB2	0.0870947743446988	0.48574426416095	22.4269662921348	9.88795834659651	14.4130451424368	1	1	24	12	12.6258307918086	0.817241080060671	0.999999999999989	21.570996978852	10.7554190656167	127.637021331899	0.507793494457913	0.999999999983394	22.6659877569956	10.8781310157668	115.776071190618	13.5230538812122	0.116803530661766
NEGR1	0.755695661762359	0.900549606024799	21.3475935828877	3.3432190235305	3.76348637755791	1	1	28	20	5.35569678543144	0.997244781210492	0.999999999999989	20	5.0426560237653	51.2044957798929	0.9969439641715	0.999999999983394	23.1158645276292	4.47360227524231	42.1881103353965	0.60334787577424	0.0143013723766628
FPGT	0.0298465760239158	0.411153184346916	22.3016759776536	12.0340525213206	2.91080931983039	0.182113153050653	1	20	12	3.13432066949333	0.434747412219822	0.999999999999989	20.8163265306122	11.0671496751079	12.5159311020103	0.059869653960347	0.784563115224869	21.0393341694219	11.7180561665239	10.1270305334914	3.00558519921981	0.296788401030289
CRYZ	0.0199998298564914	0.390606012041886	27.3424657534247	22.8266300510719	7.81441656398705	0.0290926434676435	1	28	24	4.30145794266909	0.278296257300998	0.999999999999989	27.7821011673152	23.5550171522957	44.2154820885733	0.0077434025918538	0.294838761663527	27.70818897358	23.458087368579	35.7932021075443	7.83099932791336	0.218784541946941
TYW3	0.113763603697757	0.516654847333932	23.7619047619048	9.36133511393786	8.95189577658847	0.759272267084767	1	24	10	8.28918477205131	0.606616768729592	0.999999999999989	24.2033898305085	7.8809673710137	63.4588618513803	0.434738843948424	0.999999999983394	23.9884315308044	9.09052560472035	56.9332070472756	9.3531907491606	0.164283574283704
ACADM	0.694003816562697	0.876467491973941	24	7.82675133059331	2.30123804018429	0.269101639101639	1	20	10	3.32797265045097	0.603300961073784	0.999999999999989	20	12.199209050803	27.7409028291359	0.627199615053284	0.999999999983394	21.3333333333333	10.2868991671175	23.1436093563763	4.1318002114585	0.178528774308064
RABGGTB	0.103741536147871	0.504227855022603	26.972972972973	0.189581003608776	1.81736068083085	0.120192382848633	1	28	0	1.22690920407027	0.354081756676681	0.999999999999989	28	27.1358700091213	8.96532768778021	0.0932709622243605	0.9993706604838	27.6576576576577	27.4384319590142	5.7371651731125	2.10273214475674	0.366510651394752
PIGK	0.645678580048999	0.855941845191681	24.1939393939394	2.95810282464177	2.57598402953605	1	1	20	8	3.85982800082306	0.998769161476023	0.999999999999989	20	7.6421400317338	31.0869292972337	0.989836958462356	0.999999999983394	21.3979797979798	6.71206828755426	22.8896973343195	2.54737374313039	0.111289096833579
AK5	0.0416753862614194	0.431990736454088	21.4623655913979	4.43653213600992	12.7242934748793	1	1	20	6	6.36033466787202	0.807290743674951	0.999999999999989	23.257328990228	4.82704509818448	30.959628669391	0.341301870680419	0.999999999983394	21.5732315272086	5.12764451698448	19.0264305009448	7.23382796273812	0.380198900806901
ZZZ3	0.541289575604454	0.804150887976605	21.9340659340659	6.00116223047794	4.36557470513527	1	1	28	12	6.96339222916276	0.811042676191171	0.999999999999989	20	9.71718309987678	40.7956719214357	0.94917853008703	0.999999999983394	23.3113553113553	9.29381207949758	37.6775363596249	0.735250672893462	0.0195142980123656
USP33	0.196637691468581	0.591023753385383	26.2631578947368	11.1294272949522	11.152801566688	1	1	28	12	16.5338521115872	0.824338848480608	0.999999999999989	28	9.80504786082185	73.9707876082422	0.725376131052819	0.999999999983394	27.4210526315789	10.9973557132267	60.4798133332791	12.0110871868511	0.198596631253854
FAM73A	0.275777442609896	0.645437928965711	21.3475935828877	3.43697388510605	2.22349582662071	0.548683931808932	1	20	6	2.46792897996422	0.952024024858094	0.999999999999989	20	8.0396022108868	17.5998112311288	0.693571825074775	0.999999999983394	20.4491978609626	5.91047217912411	14.0963869674933	2.00010125316652	0.141887510450644
NEXN	0.825246747704067	0.926971336201545	24	6.57087365720562	37.9958593722489	1	1	20	6	126.807339792231	0.997617068033187	0.999999999999989	24.7058823529412	6.65800780456534	748.249380721515	0.998940008456046	0.999999999983394	22.9019607843137	6.43732492878675	613.378525860319	46.7036111966946	0.0761415817927251
FUBP1	0.160524813747228	0.560717376459606	26.6133333333333	12.713120634323	7.49215697506636	1	1	28	10	9.34985863560921	0.87195200455292	0.999999999999989	28	6.99140153267618	65.5318930747835	0.685789663775422	0.999999999983394	27.5377777777778	9.94342882249856	55.5256622687101	7.25979310787726	0.130746627977967
DNAJB4	0.0090077470852985	0.341203973321018	21.695652173913	1.82812080411273	12.745769396141	0.182113153050653	1	24	2	9.53675022395429	0.470868455639867	0.999999999999989	25.5913978494624	23.9466723899734	32.5524124835986	0.0261401170327235	0.542119450476972	23.7623500077918	0.858926183641237	29.9252917923569	12.4718597114851	0.416766519705933
PTGFR	0.496244847131802	0.779428817847324	24	17.2401240379098	10.653724236364	1	1	28	18	27.4922474514144	0.976253572352056	0.999999999999989	25.2296819787986	20.2244493421501	121.745724543663	0.962782222814033	0.999999999983394	25.7432273262662	18.5562727188855	94.1803492424246	11.100909090054	0.117868633736744
IFI44L	0.46524369270356	0.762858231934134	24	0.684472843807264	4.53221871841484	1	1	28	2	8.46894321985004	0.987551141381787	0.999999999999989	21.9692307692308	6.2852285121619	28.5064882083732	0.955727051089997	0.999999999983394	24.6564102564103	2.9931031771524	26.5609984368615	3.9321634421877	0.14804275718531
IFI44	0.743755638771394	0.896318809444795	24	22.2936132557591	0.975944782184382	1	1	28	20	2.17245514442491	0.997310884386886	0.999999999999989	28	24.0253735862112	8.43335910410352	0.996442511023542	0.999999999983394	26.6666666666667	22.2881016191851	4.88089182161173	1.21112908807333	0.248136843088933
ELTD1	0.129441911207952	0.532677184342672	26.7919463087248	17.5164329853115	2.52015158499881	1	1	20	0	2.12720389786652	0.99211113326317	0.999999999999989	22.5236593059937	6.39322058726748e-05	11.9998456660109	0.662484793761541	0.999999999983394	23.1052018715728	21.1870822058305	8.10420526456032	2.14096581085244	0.264179613047918
LPHN2	0.745001829631868	0.896838434883391	24	18.6437810808838	0.292088686869741	1	1	28	14	0.528614246888359	0.999957565575142	0.999999999999989	28	20.2835131810428	2.53737614141921	0.996583884205307	0.999999999983394	26.6666666666667	18.0221179970316	1.55697710021405	0.396877560185031	0.2549026315997
TTLL7	0.0526734552201775	0.447573933647027	23.3450292397661	14.658816558477	3.08327437736422	0.653978099446849	1	24	16	2.20787700386743	0.454275034245551	0.999999999999989	23.7209302325581	16.1361402423348	5.84416476303362	0.215938480247263	0.999999999983394	23.6886531574414	15.5946131408972	4.21501299508794	3.15744628279131	0.749095266484565
PRKACB	0.467084862252739	0.764169168038825	24	10.6761045225665	2.36721690348849	1	1	20	14	2.54406240179814	0.999428822417664	0.999999999999989	24.7058823529412	13.0234713943163	26.540530391467	0.957909385654479	0.999999999983394	22.9019607843137	12.6763977002272	20.9294300199292	2.16400909530198	0.103395510209375
RPF1	0.200098038366868	0.594655783218624	24	12.5063522574546	7.33274243277884	1	1	20	0	6.35448095338558	0.865780551360612	0.999999999999989	24.8780487804878	12.3882112836945	57.9674328255971	0.743152177881926	0.999999999983394	22.9593495934959	11.9175494923142	49.972240392126	6.69868083203944	0.134048039060801
GNG5	0.0316141363860418	0.414596714595121	25.1069182389937	24.1738850036933	9.60707320209368	0.0481594158156658	1	28	26	6.1607389706289	0.372452469439274	0.999999999999989	25.0526315789474	2.088213480329	45.6161252275926	0.0206486275115225	0.477347683060491	26.053183272647	25.8035290804837	45.0657232290307	9.36638240183307	0.207838279976818
CTBS	0.897398514005587	0.954555601732067	24	12.7199260767475	1.34838594961883	1	1	24	18	1.36309574532558	0.999672531862385	0.999999999999989	28	14.7578738430972	23.5889693922264	0.999803274647267	0.999999999983394	25.3333333333333	15.1001921915303	19.0192068732957	1.24855486119059	0.06564705192537
SSX2IP	0.317511058533542	0.673369315584741	21.5783783783784	6.62170168022971	1.52505484507735	1	1	28	8	2.94586575147201	0.940086926024544	0.999999999999989	23.8795986622074	3.8903928040947	7.01543711303939	0.877523952908243	0.999999999983394	24.4859923468619	6.19477650115587	7.0412547751624	1.22692867719419	0.174248584431585
C1orf52	0.779939628391253	0.909543839637277	24	2.19860876768301	2.39287433633577	1	1	28	0	7.70343345077051	0.997759790710259	0.999999999999989	28	24.1018266867944	38.3568362732817	0.997819431867106	0.999999999983394	26.6666666666667	26.2859874550139	30.8497316366372	3.42142707332838	0.110906218362855
BCL10	0.506887600378041	0.786928667108167	23.6213017751479	22.1900850584252	1.95172644276606	0.269101639101639	1	20	0	2.32088055536197	0.76718613482251	0.999999999999989	20	15.5680096371323	10.1624159638876	0.607430349374644	0.999999999983394	21.207100591716	19.2765669084623	9.18070526297291	2.61863230984486	0.285232150998919
DDAH1	0.68801714510326	0.874802065600558	24	13.5585350312758	8.09253955322213	1	1	28	12	8.84046962637713	0.999876557878387	0.999999999999989	26.3468634686347	5.82119055209357	250.501765864056	0.993392879549126	0.999999999983394	26.1156211562116	10.7412549490246	205.252832495353	8.85819579737716	0.0431574838197554
LOC101930232	0.266929789890674	0.639515655988891	22.1777777777778	0.173874616692304	1.79195239522077	1	1	28	24	1.24748461632707	0.928070941836691	0.999999999999989	22.3824451410658	3.2350421737853	5.59141065477116	0.834604266116159	0.999999999983394	24.1867409729479	0.095926883124909	3.93272987311033	1.43297685773658	0.364372052994137
CYR61	0.0466067891259903	0.440374063416765	27.156462585034	24.9446543495406	960.141000789703	0.0290926434676435	1	28	26	900.332898130201	0.43759762411768	0.999999999999989	27.3563218390805	26.5599626391067	2238.44183634593	0.0213783476696887	0.481803379139735	27.5042614747048	25.834510149761	1910.08635994395	969.322113122758	0.507475543226853
ZNHIT6	0.586523722876749	0.825122353175115	25.4267515923567	7.38289766959767	5.43878102988917	1	1	28	10	8.4767559594955	0.999940322400759	0.999999999999989	24.040404040404	8.5421625020111	53.2899543098366	0.982935921114758	0.999999999983394	25.8223852109202	8.63544335474941	47.5089890530848	5.31217039486761	0.111814006164854
ODF2L	0.225827852155526	0.613128469064744	25.2658227848101	11.7727798189135	3.55340973072026	0.548683931808932	1	28	12	1.42243312047848	0.879497035326053	0.999999999999989	25.4092526690391	12.5187654500596	22.5294927011064	0.61826062761276	0.999999999983394	26.2250251512831	12.1272036746544	20.1258342323878	3.56433091158636	0.177102269174532
SH3GLB1	0.38410173598897	0.717720411414948	20.7916666666667	10.346071081527	10.2247553252963	1	1	24	10	8.67440910307054	0.975957770854982	0.999999999999989	22.9581993569132	8.018714616438	139.041176361922	0.923126887066958	0.999999999983394	22.5832886745266	9.50778935313056	127.094371252053	9.25505065233363	0.0728203032216041
SEP15	0.0239124860334929	0.398686358049327	26.4370860927152	24.4095496747103	21.4673500589722	0.269101639101639	1	28	26	22.9784979481468	0.335238059872859	0.999999999999989	26.542750929368	25.6827616193794	98.7563241020594	0.0560493082795731	0.755841407240714	26.9932790073611	25.3680664786056	77.679799367527	21.5440776259277	0.277344661048827
HS2ST1	0.609123767221985	0.839092940216009	24	2.66703751907734	1.28630849427312	1	1	28	0	3.31152395111219	0.988835603209465	0.999999999999989	28	7.7843625232655	20.2292248273441	0.985079050716705	0.999999999983394	26.6666666666667	3.38150953555051	17.0423114885963	2.48690858756943	0.145925544738078
LMO4	0.719389287119426	0.887660878612039	20.1616161616162	10.0776193393376	8.5504042032517	1	1	20	8	9.11632210938004	0.999845738665981	0.999999999999989	21.3134328358209	19.5239891615169	194.707030247788	0.995333240780067	0.999999999983394	20.4916829991457	9.95196306537791	184.803827175579	9.14173796765699	0.0494672545875989
PKN2	0.840576099905984	0.93425478640592	24	17.5483117312481	1.91288899474683	1	1	20	2	4.58619051982753	0.999645376331021	0.999999999999989	20	19.6954081606681	37.920364422683	0.999228686355567	0.999999999983394	21.3333333333333	20.3532949936633	31.8898805768552	2.12539118073494	0.06664782502439
GTF2B	0.465207131749632	0.762858231934134	26.972972972973	0.19396218058933	2.32686791468269	1	1	20	16	2.52360126974288	0.992748247423423	0.999999999999989	28	4.0881922324907	11.887004514656	0.956442532093745	0.999999999983394	24.990990990991	24.7590033511142	9.77905237280741	1.8420522846907	0.188367156086912
CCBL2	0.208615907746326	0.601049830482962	22.8114285714286	20.1524150699784	4.18215175177776	0.759272267084767	1	24	20	4.88168012269034	0.631303052721279	0.999999999999989	25.7761732851986	20.6706307716003	18.3413049287935	0.595342945585478	0.999999999983394	24.1958672855424	20.3123469997262	12.8138537966429	4.30709320186626	0.336127855851973
RBMXL1	0.0105932873728489	0.348292377103902	22.3016759776536	21.9247096455426	7.77862936491806	0.00511161292411292	1	24	0	5.04415592039334	0.219839664915135	0.999999999999989	23.1067961165049	20.3784357001507	20.2933330477513	0.000912099286026757	0.0946862315418721	23.1361573647195	22.1098398095168	17.6986376012908	7.68005136967274	0.433934608001274
GBP3	0.514297197209469	0.789967386668481	24	6.13458490641087	3.56285381023773	0.182113153050653	1	28	4	6.40742063115997	0.243451359631652	0.999999999999989	28	4.1985019757001	26.076511546796	0.271992501827078	0.999999999983394	26.6666666666667	4.85731599106715	19.7990512491157	6.56028966186614	0.331343637597743
GBP1	0.775881377730293	0.908003336745372	24	8.43749564467344	3.21448330856045	1	1	28	4	13.5919955540897	0.975458863506843	0.999999999999989	28	4.00294637910396	51.431612811993	0.997071125076879	0.999999999983394	26.6666666666667	5.52808301471582	41.5438273638171	3.37374576408356	0.0812093150334518
GBP2	0.263363904269002	0.6380516210081	24.95	10.8845379831703	3.75003772196463	1	1	20	12	7.19363694426825	0.980067005514465	0.999999999999989	27.148288973384	17.683012084559	40.5099447153372	0.844417934288186	0.999999999983394	24.032762991128	13.5950533762045	28.57020219731	3.09411130221152	0.108298544086007
LRRC8D	0.330898920323886	0.682593474306863	20.9005235602094	9.29593485024154	2.73278561532405	1	1	28	20	3.53793829574648	0.958203708340143	0.999999999999989	20.458452722063	5.3516863552255	18.9523431742469	0.890430309451493	0.999999999983394	23.1196587607575	10.509770475629	14.0822968667992	1.27120599225142	0.0902697908072401
ZNF326	0.912001688108587	0.960863763601135	23.9041916167665	3.88381131971479	1.67492490920813	1	1	20	6	8.11980111664503	0.999627221503139	0.999999999999989	20	8.03521142597743	32.7458985035242	0.99987696573877	0.999999999983394	21.3013972055888	6.16424176387446	29.1235042269297	2.81767899901296	0.0967493120696491
ZNF644	0.475657811588732	0.769924962811785	24	5.3361686291811	2.78743681665644	1	1	20	6	4.67725722024673	0.962936563908349	0.999999999999989	20	8.287512564251	34.3419528024369	0.955294787130645	0.999999999983394	21.3333333333333	6.64372865473394	30.7293047566292	3.15415582885001	0.102643253852646
TGFBR3	0.518614334029535	0.791671526680438	23.6213017751479	19.9614623784948	4.67075935633916	1	1	28	18	9.73955768484507	0.901499692392576	0.999999999999989	25.9636363636364	22.0362960922805	35.3837629776627	0.958115751915579	0.999999999983394	25.8616460462614	20.2670239467907	24.9976301952992	4.64746222608185	0.185916112438363
KIAA1107	0.321656054883853	0.676399999437188	24	14.6546890426855	0.987969151729615	1	1	24	18	1.31740230039151	0.853829237512945	0.999999999999989	25.7761732851986	16.2388863201453	4.00101053272425	0.858882824001322	0.999999999983394	24.5920577617329	16.291407275876	2.99202562555846	1.00427455406304	0.335650385305639
GLMN	0.614514727423882	0.841268979916944	24	4.40147039458072	0.631700729450338	1	1	20	6	1.40371581431169	0.99188206027088	0.999999999999989	28	25.9752633062977	5.50422810071749	0.985983076073898	0.999999999983394	24	3.671159890398	3.83947247934569	0.653276196290699	0.1701473834765
RPAP2	0.572875316626654	0.817050496515014	20.1616161616162	3.62743571183908	1.9629259076586	1	1	28	0	1.74864477425854	0.998178122053286	0.999999999999989	24.7058823529412	23.2940501029757	13.9687966006904	0.980749145909134	0.999999999983394	24.2891661715191	0.889211306008373	9.47439863540608	0.752189531555825	0.0793917968307637
EVI5	0.175656661371962	0.573918152986145	27.156462585034	9.38492485831427	6.7459630459287	1	1	28	10	8.03004570781546	0.771236525408227	0.999999999999989	27.3563218390805	7.40570224774317	52.9434416672018	0.676951376342636	0.999999999983394	27.5042614747048	8.93146389493736	46.2390230722617	6.87422311845186	0.148667135715842
RPL5	0.51759714521406	0.791671526680438	27.9160839160839	6.95275940609359	75.41725867293	1	1	28	8	150.520080031233	0.998733247113979	0.999999999999989	20	15.6803502432894	1215.24564573836	0.97056306387629	0.999999999983394	25.3053613053613	6.34448819820968	1159.11752153692	83.6042890113247	0.0721275344888845
FAM69A	0.28233232320982	0.650082805931588	21.1216931216931	15.4024721700353	3.27420329855934	0.548683931808932	1	20	16	1.19868549095746	0.901335469580838	0.999999999999989	20	15.8751001768608	23.1437420067076	0.685125807711113	0.999999999983394	20.373897707231	15.7791161801773	20.701886082281	3.45832757987101	0.167053744094893
MTF2	0.156303155578428	0.558178820610668	26.7919463087248	14.084422284713	3.71732850925595	1	1	28	10	5.92247817455475	0.996214487580227	0.999999999999989	25.5913978494624	11.9233315948895	19.545417320669	0.714573411261134	0.999999999983394	26.7944480527291	12.0681619910844	13.1561180540349	3.42080178675795	0.260016045212426
TMED5	0.0391112796898797	0.429255845768462	24.95	2.3918829458463	6.09974827005258	1	1	28	0	5.54038510029799	0.697119124267222	0.999999999999989	22.9581993569132	5.3227599229265	28.1974287554985	0.302367529974486	0.999999999983394	25.3027331189711	2.72963370426891	21.4014488597943	6.67739566434449	0.312006710764753
CCDC18	0.0750087191965084	0.472368462193633	23.2093023255814	9.8627406774119	1.63082397045861	0.548683931808932	1	20	12	1.38489604857256	0.642543959836919	0.999999999999989	21.8348623853211	10.8858234955842	9.00164109262123	0.296998441226086	0.999999999983394	21.6813882369675	10.9995882458705	8.21001409085199	1.62380798349142	0.19778382418378
LOC100131564	0.679352850957225	0.872187887381014	24	17.5901683978207	1.23289728381346	1	1	28	16	3.16096421234305	0.972352271959704	0.999999999999989	25.7761732851986	22.2237591707183	10.5358316764765	0.991264839513392	0.999999999983394	25.9253910950662	18.7714985611789	6.93282469942643	1.26212912689684	0.182051210237763
DR1	0.0583012985190519	0.449893049722053	25.5897435897436	6.28417597878595	6.12098946487602	0.120192382848633	1	28	6	6.05455169145172	0.261932039015403	0.999999999999989	26.542750929368	3.7846282409044	46.9929719439206	0.0498296327537597	0.712110751717366	26.7108315063705	5.37028765914523	42.1529963813857	7.06178077030552	0.167527373532666
FNBP1L	0.662972561857197	0.864291281626911	26.6133333333333	10.3186625033691	3.07241439474514	1	1	20	6	5.7924468979018	0.99976056731867	0.999999999999989	28	8.89946753106925	37.2693171572413	0.991456138226719	0.999999999983394	24.8711111111111	8.33113082116763	35.7894285524298	2.00585322668661	0.0560459696568814
BCAR3	0.0334638477034709	0.416320484030042	21.695652173913	4.16726063136502	8.13284842219015	0.182113153050653	1	20	6	5.3254577987217	0.348951183140734	0.999999999999989	20.2266288951841	4.9613942882353	35.0803164578185	0.0554706248046765	0.75172260511165	20.6407603563657	5.07307800496919	28.5546906569769	8.49954032314512	0.297658287573442
DNTTIP2	0.407710798929432	0.7330800051339	24	16.7875659647962	6.31025676232121	0.548683931808932	1	28	16	1.20823265659417	0.749903981562376	0.999999999999989	28	9.25258874654959	51.7392389364362	0.73457025079275	0.999999999983394	26.6666666666667	14.5698436734448	47.8565606871527	8.30342283057465	0.173506468315926
GCLM	0.24838147152255	0.626734627983064	24	13.8946576864056	13.5208721201111	1	1	28	12	13.9516868013669	0.940466931214071	0.999999999999989	25.5913978494624	12.9359803410796	94.665281891848	0.820260537887108	0.999999999983394	25.8637992831541	13.0451215348508	71.8729350904915	14.9414358008622	0.207886818341984
ARHGAP29	0.376664107009514	0.713269976515693	27.5310344827586	11.1525581270595	9.66357069356266	1	1	28	10	17.0499388756103	0.974400752999614	0.999999999999989	28	9.78250467115795	96.3526799376044	0.919268775797417	0.999999999983394	27.8436781609195	10.3152787713533	85.623526789251	9.73528301344816	0.113698692152801
ABCD3	0.443719250226717	0.75048979856975	20.0603015075377	15.7099926135593	2.1756919415461	1	1	28	14	4.05201241953635	0.992907208996693	0.999999999999989	22.6666666666667	15.9459767314128	16.7001666904037	0.949705913486507	0.999999999983394	23.5756560580681	15.7705046334812	14.4193627420934	1.91578321444106	0.132861850326329
F3	0.426008935179856	0.742248356133207	20.9005235602094	4.60972474506885	1.81947297604777	1	1	24	6	1.50178253130684	0.981361161322788	0.999999999999989	28	23.5675004517646	13.1159552513211	0.941656656960568	0.999999999983394	24.3001745200698	3.88198493094925	9.31293424509617	1.04786557197807	0.112517230810454
CNN3	0.160445034251931	0.560717376459606	26.7919463087248	24.1459778690475	48.6429823276752	0.120192382848633	1	28	24	62.228060826823	0.807838880397626	0.999999999999989	27.3563218390805	27.1357307634906	213.417955117919	0.215333257500999	0.999999999983394	27.3827560492684	25.0906203727108	162.280456289454	49.1786605187145	0.303047339422046
ALG14	0.721118506226037	0.887803540222792	24	11.4674703458112	1.12150647260832	1	1	20	14	2.04221291477688	0.999674102836789	0.999999999999989	21.8348623853211	1.6945656441832	10.008641324214	0.995419793559322	0.999999999983394	21.9449541284404	13.3840556164522	7.52281474650986	1.40638053712415	0.186948713282702
RWDD3	0.670369826954127	0.867619609933616	24.7950310559006	23.2674197886178	1.86157736137777	1	1	28	20	4.58619045733345	0.957897810079805	0.999999999999989	28	24.4071725446291	15.6623299417729	0.989570933804906	0.999999999983394	26.9316770186335	22.737614186162	9.7098040163117	2.69925355966249	0.277992589255968
PTBP2	0.12019356312212	0.525679637756681	20.6839378238342	12.0062939594118	2.39970470983459	0.548683931808932	1	24	10	1.61336675033264	0.726579850491547	0.999999999999989	20.3418803418803	11.5252937534226	6.10912292144312	0.414666178053779	0.999999999983394	21.6752727219048	11.3415306112448	4.03138634182478	2.29381477416371	0.568989072162562
DPYD	0.427271138756275	0.743703196911428	20.9005235602094	6.11727175750183	2.68145463677915	1	1	28	8	7.02690232821599	0.985621238876526	0.999999999999989	20	6.21797190844414	16.5420900082839	0.942810204979051	0.999999999983394	22.9668411867365	6.80803385278787	12.2164676309308	1.96531141966929	0.160873951378001
SNX7	0.387955491893194	0.720881836000119	24	3.92030004346657	9.00769077424812	0.388468903781404	1	28	26	6.8818624984935	0.637146328372171	0.999999999999989	28	27.4597400601764	73.5021614002647	0.584626213865602	0.999999999983394	26.6666666666667	0.526280587529504	55.3388339290435	11.9652686681014	0.216218301300737
AGL	0.432559491869836	0.746648572319322	20.9005235602094	1.95675431987365	2.4116507582751	1	1	28	6	3.78029979190995	0.999007238746667	0.999999999999989	20	6.75440830680987e-05	41.6121121370961	0.94680267841782	0.999999999983394	22.9668411867365	2.33965117686423	31.3020754266808	1.25188153373373	0.0399935632596001
SLC35A3	0.000334626125807813	0.233329374895538	20.5773195876289	2.01264407433678	8.43258908637603	0.0169666213416213	1	20	4	8.34581616924688	0.119769329737841	0.999999999999989	20	19.9656637244406	33.5388117378035	7.89044491610325e-05	0.0333947907141539	20.192439862543	1.99160645210059	30.3667534014796	8.36680325071835	0.275525115908857
HIAT1	0.435327531008737	0.747736314377553	24	23.5045951473448	4.48516595646162	1	1	20	4	4.93707966881773	0.967927939416107	0.999999999999989	20	3.5166250298658	40.1736797030496	0.942899212326808	0.999999999983394	21.3333333333333	2.63250915952531	32.2347996158233	5.14730555270633	0.159681636431816
SASS6	0.478660188371129	0.770998111130652	24	13.7147199189389	3.54327459799968	1	1	28	10	6.9855805415874	0.999379883922982	0.999999999999989	25.9636363636364	12.2304593900179	31.072646315727	0.961152893768953	0.999999999983394	25.9878787878788	12.1346256451587	21.324531753787	4.10807482320818	0.192645487865338
TRMT13	0.128496679034508	0.531465334704749	27.3424657534247	13.8491219668699	3.32187671333714	1	1	28	12	3.97358240695738	0.999967665758811	0.999999999999989	28	6.81755923905019	27.4309492645945	0.662635904208234	0.999999999983394	27.7808219178082	11.0485879986167	20.0868572580164	2.89074275495187	0.143912147023309
DBT	0.619941195542871	0.844534429469904	22.5536723163842	5.38095303697449	2.73855966490521	1	1	24	10	3.1062186869445	0.997726056043875	0.999999999999989	21.4414414414414	8.80567924959868	30.4738069718194	0.987054222208017	0.999999999983394	22.6650379192752	8.11888428128792	26.8896292753776	1.85698426101227	0.0690594965811848
RTCA	0.682791592323423	0.872797924744548	26.0915032679739	11.1874603489766	3.06327104529049	1	1	20	6	5.21180403825232	0.998676852166908	0.999999999999989	28	6.53922985269865	48.6151582932969	0.992959984134248	0.999999999983394	24.6971677559913	7.88700400345803	41.7166265628159	1.47229675925629	0.0352928048254174
VCAM1	0.411723400723745	0.734483980896366	27.9160839160839	14.8943671783836	1.17377240050831	1	1	24	22	1.04660168723408	0.920714184173411	0.999999999999989	28	12.9909705774841	5.44024232354778	0.925131571108261	0.999999999983394	26.6386946386946	15.0986037452275	5.16460600249406	1.29226718553096	0.250216025173442
EXTL2	0.579682144462864	0.820565748569413	24	23.9980505976848	2.50707876563911	1	1	20	10	2.58336106201777	0.990490068164281	0.999999999999989	20.9384164222874	6.1230996113421	33.5558907324628	0.981111627361424	0.999999999983394	21.6461388074291	6.33052542096389	25.6011629330917	1.7404510553258	0.0679832810671316
SLC30A7	0.241185581204495	0.61996012868208	24	3.01476225052021	3.5427679960851	1	1	28	0	3.43968168113503	0.85058599746866	0.999999999999989	26.9433962264151	3.5380962168298	25.9819620505983	0.787480210068102	0.999999999983394	26.314465408805	2.28228814570932	22.6415296167101	4.39052457343526	0.193914662470283
DPH5	0.250587198723607	0.628074065386492	20.5773195876289	7.97512020344333	5.37722581192897	0.759272267084767	1	20	8	4.64247354273606	0.863815084315512	0.999999999999989	20	5.0963662802757	52.1425559151405	0.729083593548292	0.999999999983394	20.192439862543	7.04380854830675	42.1358338775085	5.24831037277325	0.124556936218004
LOC102606465	0.340927702789091	0.689726952256073	27.3424657534247	25.8328500427054	1.31583353614422	0.388468903781404	1	24	0	0.746183306971161	0.980252190092754	0.999999999999989	28	0.0228739123825008	5.00489896689449	0.665425595645365	0.999999999983394	26.4474885844749	25.9701958429062	3.78831072192767	1.28600915123776	0.339467706224314
S1PR1	0.0527308836322751	0.447573933647027	24	23.0253725082031	2.93695803845513	0.182113153050653	1	28	24	3.59333845377801	0.342355832236823	0.999999999999989	28	24.1913192703821	11.8457287293018	0.0758227426928224	0.902774329854083	26.6666666666667	23.8139229350469	7.40057654541113	3.2760677299551	0.442677365723147
COL11A1	0.156921145595366	0.558599627874115	22.6818181818182	11.9572152030099	84.5011663127488	1	1	24	12	98.09357911925	0.878100178402513	0.999999999999989	22.9581993569132	12.8044720601863	552.364067980015	0.681546608393951	0.999999999983394	23.2133391795771	12.2634748319136	515.331257229483	82.8589169198629	0.160787679298415
RNPC3	0.346996754062048	0.693993508124096	27.7222222222222	13.578371154797	2.39808111093138	1	1	28	10	3.05849328456637	0.993133486960246	0.999999999999989	25.0526315789474	15.0618181555376	11.6557383241387	0.907297961802562	0.999999999983394	26.9249512670565	13.018992620207	8.68247134976446	2.52574104103326	0.29090116618718
PRMT6	0.909099134453493	0.959173671717765	24	21.2683574494684	0.352312766230825	1	1	28	20	2.25898505201785	0.995761161242464	0.999999999999989	28	21.0262945562512	7.47124554477373	0.999847378696612	0.999999999983394	26.6666666666667	20.8567626615466	5.30487483918349	0.727852144196537	0.137204395251777
NTNG1	0.378126855061789	0.714372528439129	24	7.31721580945176	0.652858428938838	0.468576417795168	1	28	6	0.937961344909487	0.613135496802987	0.999999999999989	28	4.2071344484534	1.66212475600623	0.617422551089513	0.999999999983394	26.6666666666667	5.94059846123467	0.694066810844844	0.873736214906077	0.873736214906077
SLC25A24	0.720754873560713	0.887803540222792	24	19.9741364990151	2.62053526295452	1	1	28	22	2.94038409281287	0.999999950171019	0.999999999999989	28	9.84422700467702	46.5528812457018	0.995412899469835	0.999999999983394	26.6666666666667	20.4904666632625	40.7622457628778	3.65427555957707	0.0896485336169831
HENMT1	0.133577366008019	0.537536823566348	24	18.3079285375863	1.84356150834389	0.548683931808932	1	28	16	2.24599415595221	0.559275777783658	0.999999999999989	25.4092526690391	18.8562800267672	5.99107527592039	0.381069570481171	0.999999999983394	25.803084223013	17.9400320414823	3.94172841773844	2.105016612038	0.534033903138804
PRPF38B	0.446757980162831	0.752391309108018	26.2631578947368	11.4345861870138	16.8666857091647	1	1	28	8	20.1778759380388	0.981959656101856	0.999999999999989	28	8.67674563773766	132.573333184703	0.949073178840063	0.999999999983394	27.4210526315789	9.3889622997606	116.596545402986	17.465858214108	0.149797390254932
STXBP3	0.418547118982751	0.738683640302517	21.3475935828877	9.30849081337976	0.798982621772382	1	1	20	8	1.41493888736781	0.980790600400664	0.999999999999989	22.6666666666667	5.172685096964	8.372219524989	0.938720677826401	0.999999999983394	21.3380867498515	7.64400980093299	6.51007116878158	0.703272861432462	0.108028444420844
CLCC1	0.80442316826529	0.917829084044718	24	21.1160220883163	1.99593919070478	1	1	20	0	7.15328286315752	0.966814942885909	0.999999999999989	20	1.5980583613202	30.6575717758766	0.997804804423642	0.999999999983394	21.3333333333333	21.0678581686813	26.6958947737777	3.75543099276998	0.140674475405064
WDR47	0.996036026865005	0.99798837167036	24	16.9332503982404	0.133543818430656	1	1	28	12	2.47650998435413	0.999600608462866	0.999999999999989	20	10.1662040417263	11.381573890044	0.999999986124028	0.999999999983394	24	12.9945954873554	10.0874268475306	0.0651601136585235	0.00645953766440196
TAF13	0.248065976509319	0.626607551422529	27.9160839160839	21.6031468913481	3.49724382004927	1	1	20	0	4.43716776948729	0.988293879458005	0.999999999999989	24.2033898305085	19.7256226574925	19.5372828295327	0.832085694117245	0.999999999983394	24.0398245821975	20.6373029813834	14.8153149198975	2.94182909525386	0.198566760893006
TMEM167B	0.181658803586174	0.579218093518651	22.1777777777778	6.43408369324198	10.0397938658679	0.548683931808932	1	28	0	2.59035133032851	0.64142056799431	0.999999999999989	24.8780487804878	2.9902510071932	72.4480328102435	0.481474181453101	0.999999999983394	25.0186088527552	3.34967806202815	62.4871699282706	10.8404700162426	0.173483133076542
SCARNA2	0.92127903929323	0.96476537384685	24	19.6021292714525	0.33444415042595	1	1	28	10	1.24712712089488	0.986222838164545	0.999999999999989	28	8.40373111873357	3.58374991942309	0.999863327084208	0.999999999983394	26.6666666666667	9.08914288041107	3.80655192865883	0.310146581613228	0.0814770394377628
SARS	0.0759522678218509	0.473590020522308	26.7919463087248	12.4478254113988	91.7194560663891	0.269101639101639	1	28	12	105.258100516285	0.643105859174567	0.999999999999989	26.1538461538462	12.1811028581055	503.04877698179	0.193404116514134	0.999999999983394	26.981930820857	12.2228334766035	394.397945338508	94.6126264385054	0.239891276201503
PSRC1	0.788699592621152	0.912991765493906	24	19.2790755210939	0.608353195489351	1	1	28	22	1.3154980059206	0.999973902163455	0.999999999999989	28	15.9839168496976	6.656771242219	0.998131864257081	0.999999999983394	26.6666666666667	19.3700911095517	4.1991224021284	1.15469939938298	0.274985887241034
SORT1	0.554126375610277	0.811067655921187	24	6.64275313294881	6.30326498515045	1	1	28	24	7.38436874327067	0.996612080212973	0.999999999999989	28	26.5396857368327	62.3601313689154	0.977497021837115	0.999999999983394	26.6666666666667	26.3110508382407	47.3859362801874	5.2713735630974	0.111243418974111
PSMA5	0.68106877030441	0.872645624737816	24	1.72543172276607	2.0617056728977	0.388468903781404	1	24	0	2.02902018479624	0.998565018221442	0.999999999999989	28	0.594312795480299	18.3581201249054	0.849898536599913	0.999999999983394	25.3333333333333	0.784230853610392	15.3049527082913	2.56867149740501	0.167832697451816
SYPL2	0.0614005814285477	0.454662852071492	21.5783783783784	17.400972304222	4.14527855776154	0.759272267084767	1	28	18	6.58384131218693	0.579175857544866	0.999999999999989	23.4098360655738	20.1643780601973	14.7226372306642	0.300648959900706	0.999999999983394	24.3294048146507	18.8157305136726	10.7792451903856	3.13710258289558	0.291031749207605
CYB561D1	0.408615976497023	0.73345430254131	24	11.7308692946256	2.86892417844678	1	1	24	12	4.7241818662793	0.960836342031807	0.999999999999989	28	5.45253023129596	40.1319803757785	0.931269733920011	0.999999999983394	25.3333333333333	10.4585443791301	35.2209558629398	2.9824870296849	0.0846793324204789
GNAI3	0.133261225613041	0.537536823566348	21.1216931216931	3.42739454796762	7.23378255162586	0.548683931808932	1	20	6	6.66854778935496	0.871411716638332	0.999999999999989	20	7.9999324559169	72.2244039215239	0.480655158519137	0.999999999983394	20.373897707231	5.88350304979126	72.395039526494	6.31424137715452	0.0872192545021503
AMPD2	0.952396461016289	0.979180664955923	24	23.6238935655174	1.04915608317184	1	1	20	4	5.39174254667491	0.999999944761789	0.999999999999989	20	6.77482071244105e-05	42.9165486261024	0.999981355751475	0.999999999983394	21.3333333333333	1.20352393598006	37.3627615800156	1.19205497562628	0.0319048947458928
GSTM4	0.238405499097111	0.619435707028991	24	21.6666190438281	3.41220587059759	1	1	20	16	3.29453484122833	0.818407837743279	0.999999999999989	25.2296819787986	16.1518413377092	15.0261815559378	0.774489770164808	0.999999999983394	23.0765606595995	18.0822301215991	14.6339325104144	1.83162979754516	0.125163198357083
GSTM5	0.540036316373546	0.803374290303434	24	16.0067563074399	1.7200520829919	1	1	28	14	2.04848254435599	0.986610627609083	0.999999999999989	20	18.5179457763253	7.99307734762941	0.97385987379717	0.999999999983394	24	16.354091300028	5.92422523962783	1.87055952393345	0.315747536305855
GSTM3	0.222565364632911	0.61038133585871	24	6.87124429660125	9.89627564242648	1	1	28	2	5.86760575651974	0.973765710426894	0.999999999999989	28	4.8108143837687	98.6986218716958	0.801502665498015	0.999999999983394	26.6666666666667	4.6963392942757	81.8959232867394	14.0974037906548	0.172138040880204
CSF1	0.206427870848711	0.599507070683351	24.1939393939394	23.4485932677176	6.81732373773912	0.388468903781404	1	28	22	8.56214067535665	0.920495939533961	0.999999999999989	25.7761732851986	22.2237591707183	55.7258022034122	0.516876955983996	0.999999999983394	25.9900375597127	22.656814934611	31.8521811365507	6.70340118359442	0.210453442885335
AHCYL1	0.254605522807436	0.629262198725815	24	8.28872259693502	26.2974868187347	1	1	24	12	19.498935954016	0.994783715151224	0.999999999999989	21.8348623853211	10.4670647845476	479.513308721931	0.839919837848804	0.999999999983394	23.2782874617737	10.3141653168865	431.634085383249	23.951444073611	0.055490159106282
STRIP1	0.819748284776181	0.92500015874615	24	2.12670269850497	3.28455549417849	1	1	24	6	5.43045087067232	0.756387552424464	0.999999999999989	28	3.6973288111615	61.7890805276647	0.987228261819831	0.999999999983394	25.3333333333333	3.94620595574751	57.3219347660173	5.11377422084937	0.0892114727411647
KCNC4	0.446865428577663	0.752457104218608	24	6.93641825872442	1.94482258207067	1	1	28	6	4.08501130028159	0.868272860650748	0.999999999999989	28	4.4645840135517	7.46711164718394	0.929228557058044	0.999999999983394	26.6666666666667	5.8860515190852	6.65779374001419	2.30099103196182	0.345608638809666
RBM15	0.0664066545275566	0.46110568841473	21.8142076502732	18.7806560439922	1.58968622028261	0.182113153050653	1	20	0	2.04913104844728	0.59679388036853	0.999999999999989	20	15.6672897351522	7.82275650630001	0.130561521840839	0.999999999983394	20.6047358834244	18.1250795973138	7.11488300945085	1.45319087776153	0.204246630033301
LAMTOR5	0.903210737504122	0.956862516173617	24	0.895958829558926	2.50341591865322	1	1	20	8	6.06962633316802	0.998661864432495	0.999999999999989	20	8.1344777402459	70.7950555750684	0.999830721100481	0.999999999983394	21.3333333333333	6.87351608342931	59.8585425160002	1.73853936607635	0.0290441312634974
LRIF1	0.781450100341962	0.910436940620747	24	11.8845842358119	2.0627906427868	1	1	24	18	4.7280027330362	0.970947211737807	0.999999999999989	28	12.6898160919901	25.0584607334076	0.997144446823348	0.999999999983394	25.3333333333333	14.0152581340368	24.3976675837526	2.28729057925692	0.0937503788591707
DRAM2	0.260462338328636	0.634941863307114	24.1939393939394	4.23093804664638	5.24675149794134	1	1	24	6	5.32909658083728	0.683370213294267	0.999999999999989	28	27.8100199549437	29.8568210930842	0.750340433238734	0.999999999983394	25.3979797979798	3.65513960026413	18.1430971570633	6.31825588850677	0.348245717575679
CEPT1	0.75494092110507	0.900252789558499	24.7950310559006	18.4013494565599	1.409941460782	1	1	28	20	4.92869970608373	0.992584156015383	0.999999999999989	28	21.1180887578391	22.4406215620196	0.996769624914957	0.999999999983394	26.9316770186335	19.84579648618	16.9611586273559	1.71161843513109	0.10091400432813
PIFO	0.177809154937406	0.574674692825518	22.3016759776536	17.0765496791937	1.56675230042336	1	1	24	18	1.83616345331442	0.781771745677402	0.999999999999989	22.5236593059937	18.9359338205174	2.3585352796827	0.683919955276413	0.999999999983394	22.9417784278824	18.0141701091972	1.90223964118102	1.48710135689029	0.781763414396629
WDR77	0.30459539744137	0.663497107298514	25.5897435897436	8.81505304520443	3.56041025189068	1	1	24	12	2.35990932806242	0.906995615582756	0.999999999999989	26.542750929368	7.7927738021643	28.0387035153284	0.860235473654218	0.999999999983394	25.3774981730372	9.55916520827321	24.3082654765284	3.5929451607573	0.14780754983224
ATP5F1	0.572193427251035	0.817050496515014	21.2340425531915	4.7279105796305	5.97440363289926	1	1	28	4	17.8635869156919	0.998707423711416	0.999999999999989	22.6666666666667	2.6665991225835	85.2913878879847	0.980690069789574	0.999999999983394	23.9669030732861	3.85202907133986	76.4892588265461	5.79759959871132	0.0757962580322352
RAP1A	0.125865585777866	0.529073776296799	24	0.0308412141296165	9.42029567702648	0.548683931808932	1	24	0	7.09773853708512	0.740610169827309	0.999999999999989	24.5360824742268	24.3192799682809	45.8493943637796	0.429254069011494	0.999999999983394	24.1786941580756	24.1178458637293	34.5778676275475	9.42035159251398	0.272438766149043
FAM212B	0.346867755364256	0.69388304808283	23.6213017751479	2.0394848990212	1.94190726100769	1	1	20	4	2.20436306796771	0.961406729512848	0.999999999999989	22.3824451410658	6.75440830680987e-05	7.15658119466769	0.900784663370717	0.999999999983394	22.0012489720712	2.08537926141591	5.23120846049395	1.80897115579611	0.34580368369134
DDX20	0.620136113324023	0.844534429469904	24	20.8234801145348	2.81674423885591	1	1	20	6	2.26377962737903	0.943003114443062	0.999999999999989	20	6.75440830680987e-05	12.3695260284168	0.982692806804136	0.999999999983394	21.3333333333333	0.523420717175808	11.7065850410612	3.68833201920824	0.31506472692688
LOC643355	0.410564255022721	0.734438367899579	24	16.7140545443165	1.23572517938152	0.548683931808932	1	24	16	1.12879753409191	0.957357908632843	0.999999999999989	22.8115015974441	20.6058400525981	4.63115231325835	0.800256506674735	0.999999999983394	23.6038338658147	17.6882425140145	2.91607287010871	1.36244686692629	0.467219760141144
CTTNBP2NL	0.865898156605836	0.942693725077523	24	3.64940565597394	1.86202987552004	1	1	20	8	5.8409131771501	0.999625977543712	0.999999999999989	20.8163265306122	2.8950733269758	101.705698922878	0.9995498498535	0.999999999983394	21.6054421768707	4.75935869951139	93.8216250534589	2.1960958623173	0.023407139463487
ST7L	0.0358942339544474	0.420551674332381	21.1216931216931	13.9082663271364	4.56615184474366	0.120192382848633	1	20	16	5.72834211861728	0.316665592019294	0.999999999999989	20	6.71959371239607	14.7874596147391	0.0400937453536612	0.648811138046599	20.373897707231	13.086049164668	12.4469045366031	4.81643487831124	0.386958449319456
CAPZA1	0.266268433323558	0.639515655988891	24	0.468460775662623	14.9868621783801	0.759272267084767	1	24	0	16.1218224477294	0.923212975350414	0.999999999999989	23.8795986622074	3.953199626045	113.770325165878	0.762877019831179	0.999999999983394	23.9598662207358	1.43174277074725	107.265748510365	14.8759046509759	0.138682709602669
MOV10	0.91986391976856	0.964292900174644	24	17.1332788960729	0.790078119752289	0.759272267084767	1	20	10	1.6971307808228	0.581118774617991	0.999999999999989	28	12.1126629873736	13.3463946883959	0.936858810412275	0.999999999983394	24	12.984793874746	10.846712396062	0.346918217385208	0.0319837204783967
RHOC	0.254906682538064	0.629486789642921	20.7916666666667	7.41498575649688	15.0840746977587	1	1	28	6	32.959117172185	0.735131836349701	0.999999999999989	25.7761732851986	1.9799894061068	200.029825661833	0.763922409284553	0.999999999983394	24.8559466506218	5.36024393572511	206.299071875586	16.604354293802	0.0804868104487432
SLC16A1	0.96174913506153	0.983649733452651	24	0.0165205657902142	2.44283431463027	1	1	20	0	17.2723375893702	0.998168227869556	0.999999999999989	20	2.6961886719494	169.258784346781	0.999988993175946	0.999999999983394	21.3333333333333	0.936670653049428	153.105957075033	4.27306671312045	0.0279092126443279
LRIG2	0.209741800898226	0.601049830482962	24	19.115473004125	1.92759770317113	0.269101639101639	1	24	20	1.26587668307053	0.838448106499519	0.999999999999989	28	20.1890003951702	7.84699353394793	0.411917370885249	0.999999999983394	25.3333333333333	19.8584908259373	4.3963658903831	2.06587607995923	0.469905401749719
MAGI3	0.0158681623095319	0.381023873215591	24.3414634146341	8.0612468883007	3.66453546477683	0.0772071042383542	1	24	10	3.6927746551581	0.170500936387086	0.999999999999989	25.4092526690391	6.3133986352181	13.0473025578157	0.0094783721983468	0.334294896380154	24.5835720278911	8.16313232980076	10.1706499200656	3.92297496132578	0.38571526816454
PHTF1	0.423805125440346	0.741299825027457	24	20.3871560554733	2.23873628673104	1	1	28	20	2.85374984194011	0.974559768516702	0.999999999999989	24.8780487804878	19.3214949770102	10.2789462344623	0.939711250148196	0.999999999983394	25.6260162601626	19.9888910233949	9.54374041065704	2.34646836200683	0.245864646463627
RSBN1	0.46008045923518	0.760040996678574	24	10.6889670419173	4.55284919664577	0.548683931808932	1	20	16	3.50073099812183	0.772905819829816	0.999999999999989	20	12.1660223573543	37.6018043115312	0.774487705987809	0.999999999983394	21.3333333333333	13.1209091428731	31.9465371991739	6.13777408982426	0.192126428337371
AP4B1	0.729526343248222	0.890667870126569	24	0.806151805142143	0.932601845499733	1	1	28	22	1.77648864089464	0.999988674977625	0.999999999999989	24.040404040404	4.8481780745259	11.2111161773566	0.9958655696409	0.999999999983394	25.3468013468013	0.50531409571713	9.42232817820798	1.06147614026846	0.11265539898339
DCLRE1B	0.715609435053577	0.886327959214401	24	0.264383706659976	0.549003373954574	1	1	20	10	0.667433288718423	0.991723372871567	0.999999999999989	20	8.91201608542316	4.15501889006311	0.994791077113547	0.999999999983394	21.3333333333333	9.29333861610886	3.8785863922067	0.180036339745315	0.0464180300604015
HIPK1	0.661161707646998	0.863244355831463	25.9220779220779	25.393900980473	3.15001635439534	0.388468903781404	1	20	18	8.29320140592404	0.978175536297264	0.999999999999989	20	11.8193475192423	50.4526936331723	0.837982935022154	0.999999999983394	21.974025974026	18.7619377133307	46.439617903565	1.44596947844824	0.0311365498624665
OLFML3	0.0492367829710222	0.444828866841649	27.9160839160839	8.61679463024514	74.9087064827484	0.269101639101639	1	28	10	88.2804231487319	0.594990064262217	0.999999999999989	28	9.348572505029	659.887992762898	0.138514172150733	0.999999999983394	27.972027972028	9.32117248526999	596.357785003045	74.6886180580621	0.125241289602148
TRIM33	0.232594177799799	0.617036242167066	25.9220779220779	20.6233135828318	3.89909518140845	1	1	28	22	5.79028211200882	0.825091188082209	0.999999999999989	25.4092526690391	16.6422738136054	27.6264051046797	0.770171577508968	0.999999999983394	26.4437768637057	19.7456864108469	25.3822142413501	4.27459802515422	0.168409185444132
BCAS2	0.395123246656368	0.723932102265513	27.9160839160839	8.72718028744705	2.28803050580663	1	1	28	10	3.66409608389812	0.967575551746986	0.999999999999989	28	11.4106521221707	15.0833778305909	0.926638814710379	0.999999999983394	27.972027972028	10.0438167320301	14.2548557247492	2.20404716537978	0.154617290272053
NRAS	0.355107150158815	0.698908796341907	24	23.4906288698113	13.5704523540978	1	1	28	24	16.6859936699997	0.797176294333046	0.999999999999989	28	27.9410586304798	56.5278720318494	0.865768661843704	0.999999999983394	26.6666666666667	25.2191014076535	47.1290598164532	16.5186196362464	0.350497542292996
CSDE1	0.833702299914696	0.930750689602993	24	1.06317161213838	40.3709023271654	1	1	28	22	166.782422129933	0.926142839741806	0.999999999999989	28	24.8530342017964	1956.48458953851	0.997622710056905	0.999999999983394	26.6666666666667	24.0927584136985	1867.26055570642	81.6495089614574	0.0437268964483468
SIKE1	0.274314051721639	0.644807148985062	20.0603015075377	9.55507287702147	3.44108897409019	1	1	20	10	3.39994821796193	0.959385809508273	0.999999999999989	22.2429906542056	5.697083931468	20.6078254911864	0.848991096731505	0.999999999983394	20.7677640539144	8.68154293892385	18.101166375395	3.40454639675614	0.188084365733688
TSPAN2	0.288482526122555	0.654796176738349	24	0.562310877501939	4.37669181169192	0.182113153050653	1	28	4	6.69042906743656	0.781841279755855	0.999999999999989	28	0.266266184358699	4.37523592504521	0.381502320908297	0.999999999983394	26.6666666666667	1.53568650245064	7.0312628684565	4.55149133027671	0.647322026700994
NGF	0.703473934282414	0.881264477782751	24	4.77941030552792	0.560321371699428	1	1	28	0	0.502269703420743	0.978818657677253	0.999999999999989	28	27.8186783297091	3.06185273851791	0.993437627534745	0.999999999983394	26.6666666666667	1.58856042282205	1.31133541347048	0.865214391294398	0.659796404799736
VANGL1	0.706940824061155	0.88247089772219	22.9425287356322	10.8447816595682	1.38066514810026	1	1	28	14	6.21378790986383	0.980463791073087	0.999999999999989	28	12.629652141365	20.4094484178583	0.993749242861497	0.999999999983394	26.3141762452107	12.4880935722311	17.3880179265802	1.56153326707872	0.0898051332631583
SLC22A15	0.281525003279488	0.649863884222254	27.7222222222222	24.4745619325163	3.4217136422396	1	1	28	24	4.73471535426502	0.922716388666437	0.999999999999989	28	25.629177129292	10.2416236050545	0.845927236853418	0.999999999983394	27.9074074074074	24.7006841905441	9.10931451082182	3.45456409984454	0.379234254755452
ATP1A1	0.0332886531727299	0.416320484030042	27.156462585034	25.1627763981977	44.8244686058671	0.0772071042383542	1	28	0	5.15285993814349	0.353779978231249	0.999999999999989	27.3563218390805	26.6796538118039	222.571186051689	0.0295718301622937	0.569892152549702	27.5042614747048	26.6063624793466	197.817010755493	44.5249148986488	0.225081325051882
CD58	0.836784865648864	0.932489061612641	24	11.2423024937938	0.520503115665052	1	1	28	12	1.22716224894471	0.999999583422068	0.999999999999989	22.9581993569132	0.292915062765097	5.37540174484452	0.999174512536459	0.999999999983394	24.9860664523044	9.80059246116988	4.34566390240535	0.456657128111357	0.105083397696401
PTGFRN	0.473753124282537	0.768338891614597	24	21.6449868693245	2.73774766743916	0.548683931808932	1	20	18	3.74701974024486	0.726516193851672	0.999999999999989	20	16.277494870523	22.9503852768872	0.76596153209756	0.999999999983394	21.3333333333333	18.6079126901762	21.2649299032784	3.75617193788035	0.176636930145783
TTF2	0.895205061685725	0.954261018966359	24	22.5179790982103	0.537950290890994	1	1	24	2	1.79316463317834	0.997978888872189	0.999999999999989	20	3.1352553656577	7.44457662737569	0.999780566096127	0.999999999983394	22.6666666666667	1.39529402102739	5.8190773748924	0.582890565873492	0.100168897631177
MAN1A2	0.286343669903599	0.653861362717737	27.9160839160839	10.7777237853198	18.3393136205965	1	1	28	10	25.1302656376801	0.94646084073594	0.999999999999989	28	9.19119500859301	149.557671563207	0.85582364931354	0.999999999983394	27.972027972028	9.99044604065658	131.926749971365	18.1146013467049	0.137308023965092
GDAP2	0.0565246851185911	0.449474665385192	20.4717948717949	14.3630786904768	2.81029046397828	0.120192382848633	1	20	16	2.16509331540798	0.526098202447079	0.999999999999989	20.2266288951841	13.0187294298183	13.032957934632	0.0804380223176349	0.922396287100914	20.2328079223263	14.4565214069153	9.32271594063161	2.82900216335466	0.303452575555251
WDR3	0.595488141376859	0.830296613530365	20.1616161616162	13.3316035769475	2.80102414105381	1	1	28	4	6.98497461832884	0.999848032260841	0.999999999999989	20	5.04642587535411e-05	31.1799359699164	0.984168658753289	0.999999999983394	22.7205387205387	22.5006569152996	24.6283802918917	1.20043434841322	0.0487419121430584
TBX15	0.572660053425072	0.817050496515014	24	16.4406931900371	5.28772724824512	1	1	24	18	8.91020305322248	0.983043258519575	0.999999999999989	26.1538461538462	19.877562625095	65.9954697063811	0.979322744347989	0.999999999983394	24.7179487179487	18.0897426582392	58.092499217819	5.3396601481418	0.0919165162462823
WARS2	0.750879549038017	0.898815160636813	24	12.4768120387924	1.91201717736091	1	1	28	14	5.40190534442931	0.996713596263765	0.999999999999989	27.5675675675676	12.7406940407734	17.3545003307623	0.996730716447912	0.999999999983394	26.5225225225225	13.1032559974104	15.4832534178072	2.47496920121131	0.159848136204039
ZNF697	0.105407310413104	0.507495021378587	20.5773195876289	2.60055702321682	1.8238751808819	0.120192382848633	1	24	22	1.2478376557222	0.699106652798801	0.999999999999989	22.5236593059937	1.2346642930023	7.08424348221843	0.149654835044786	0.999999999983394	22.3669929645409	0.769590634991805	6.42882477235634	1.71796218604419	0.26722803107519
PHGDH	0.008861157333381	0.341203973321018	26.4370860927152	11.6198057180547	23.0451113077793	0.0290926434676435	1	24	12	21.9986732337838	0.235218553545428	0.999999999999989	25.9636363636364	12.1072444412019	173.527261700984	0.00350841723320949	0.19036714697678	25.4669074854505	11.9337958653359	146.391397774861	22.5777115131599	0.15422840314622
NOTCH2	0.730233281056568	0.890717708647727	24	2.22697942607841	3.57968567829095	1	1	28	18	10.3022256161972	0.999928470955009	0.999999999999989	28	0.187196384738002	57.2009747852877	0.995898443748269	0.999999999983394	26.6666666666667	26.0082987618572	45.9876087986266	4.23775968826438	0.092150033432287
SEC22B	0.327040417900478	0.679394517382832	27.3424657534247	25.6074905023813	2.4696382524067	1	1	28	0	4.36363035047726	0.920798586699624	0.999999999999989	28	25.0675717138691	13.7614299206774	0.879446875300221	0.999999999983394	27.7808219178082	26.2196097104754	12.1333832736836	2.58703047082887	0.213215919457514
GPR89A	0.837496502266131	0.93262343766442	24	7.45881377973653	2.03271134932103	1	1	28	4	10.4639360133854	0.994272754039916	0.999999999999989	28	4.8435165869928	21.6670072297415	0.999107872102327	0.999999999983394	26.6666666666667	5.52400311433314	21.8939717636834	2.81571683973644	0.128606945789845
RNF115	0.240086611805279	0.619610684322014	24.3414634146341	12.1419744413776	13.6590660890017	1	1	28	10	26.1118448385401	0.96845444137394	0.999999999999989	25.4092526690391	10.1971177615414	125.554892256896	0.819113292715183	0.999999999983394	25.9169053612244	10.8457844546158	89.7340091716533	14.5223443305648	0.161837685227959
POLR3C	0.652731957321901	0.859405816351572	24	9.56493981379186	2.05730625983391	1	1	28	10	4.67676607047127	0.969988536766586	0.999999999999989	26.3468634686347	8.02225490842491	33.4014413364035	0.988659345636321	0.999999999983394	26.1156211562116	9.23043932354115	26.9002350465909	2.48961308935184	0.0925498637851996
PIAS3	0.547736060020078	0.807730850235988	26.4370860927152	25.4652143723507	0.900833192598915	1	1	28	22	1.02260256376262	0.97630899362528	0.999999999999989	28	16.205339940612	6.24749850439824	0.974244916708402	0.999999999983394	27.4790286975717	21.4228064733024	5.90795403488998	0.572854147811834	0.0969632032390215
ANKRD35	0.124739800282505	0.528135790540916	21.2340425531915	12.5291675758952	4.47554257544918	1	1	20	12	5.60628129280861	0.908390123339255	0.999999999999989	20.695652173913	11.7620915964402	21.0058481092949	0.628724291748511	0.999999999983394	20.6432315757015	12.0997308078348	15.6655427573278	4.33165455774196	0.276508425200637
ITGA10	0.0480732218846115	0.44269126235888	27.156462585034	12.1258347491248	1.51066259092022	0.388468903781404	1	28	12	2.1120493285252	0.496991333967394	0.999999999999989	27.148288973384	11.967325315385	3.77305082801347	0.154346051972005	0.999999999983394	27.4349171861393	12.0339199215104	2.26844090000812	1.56371910407402	0.689336497181135
PEX11B	0.742662719175356	0.895923753038908	22.6818181818182	19.6161936867245	1.89361525916303	1	1	28	24	4.95966007181897	0.999967981363598	0.999999999999989	20.9384164222874	15.9349139363591	30.7269169361804	0.996481770349592	0.999999999983394	23.8734115347019	19.7712595795995	31.4378575502626	1.77348729303827	0.056412473089263
RBM8A	0.343046077583274	0.691205252091098	24	4.95119108475617	8.0785939504355	0.182113153050653	1	28	4	20.6802675998106	0.550552077181647	0.999999999999989	27.5675675675676	4.2133841645146	120.07539872811	0.345591591055524	0.999999999983394	26.5225225225225	4.43561960875043	120.092282116862	10.1540807652375	0.0845523174866184
LIX1L	0.100406946147533	0.501726527158097	27.3424657534247	24.6822257011772	24.2802890168046	0.759272267084767	1	28	24	34.3959749301987	0.703890840141679	0.999999999999989	27.3563218390805	0.1438487742472	84.7584028291542	0.440189760087915	0.999999999983394	27.5662625308351	25.3881956358268	63.6814665925823	24.4748663637551	0.384332642970348
POLR3GL	0.86709115525171	0.943287467448136	21.5783783783784	17.4628564290266	3.73032488887676	1	1	28	20	6.14114223778782	0.999996055673514	0.999999999999989	20	4.0374307315226	109.335362000108	0.999565430121055	0.999999999983394	23.1927927927928	18.9904413543264	92.3757588306884	1.78059863764876	0.0192756049875849
ANKRD34A	0.145192552227547	0.548119898762367	22.1777777777778	7.34107539769754	1.94748726708523	1	1	28	8	2.09090968357643	0.805975672288603	0.999999999999989	21.8348623853211	10.221835511538	5.83250368573462	0.637388759656552	0.999999999983394	24.0042133876996	8.63757533454704	5.17757676586784	1.58740928269747	0.306593094507483
TXNIP	0.0640159195132733	0.457638051635097	27.5310344827586	24.1236420922433	19.8805682520299	1	1	28	20	36.1476715769966	0.943400512195184	0.999999999999989	27.148288973384	20.8516520214341	375.831330914821	0.467813407137707	0.999999999983394	27.5597744853809	21.6445483977384	292.153513430701	16.9879859705937	0.0581474642255955
PRKAB2	0.965585663835462	0.98563639344935	24	0.794337905136223	1.27243924331465	1	1	28	20	9.50042207469907	0.999999603728652	0.999999999999989	28	26.1822812987439	64.0857237618497	0.999993026803968	0.999999999983394	26.6666666666667	24.0858823539986	56.8186998676187	2.22742851529669	0.0392023844348137
CHD1L	0.436381188145555	0.747736314377553	24	8.64744279823889	5.14154898810382	1	1	28	10	11.3031300235976	0.931116008175431	0.999999999999989	24.7058823529412	8.12908763281572	70.1486471602529	0.937042496850973	0.999999999983394	25.5686274509804	8.91940157048617	57.8574018783424	5.00914150656155	0.0865773668353506
PDIA3P1	0.695218265891059	0.877213828444584	24	16.0639188904716	0.569483026471114	1	1	28	16	1.36133884069075	0.982570062362011	0.999999999999989	28	12.7069305270548	4.94121572413703	0.993048450982414	0.999999999983394	26.6666666666667	15.0780031208256	3.38423137582815	1.03629516320594	0.306212858437419
BCL9	0.0618529888723213	0.454662852071492	25.9220779220779	23.9101193877981	1.73652666563332	0.548683931808932	1	28	24	1.29801266831569	0.681080188168185	0.999999999999989	26.9433962264151	0.934406752445	5.01083078423193	0.27421880676372	0.999999999983394	26.9551580494977	25.2621844032492	4.87587507902491	1.63265415086072	0.334843310051992
ACP6	0.860362198949975	0.941413436020384	24	17.9397713364769	0.592202113314727	1	1	20	8	0.479872586432813	0.998605304410851	0.999999999999989	28	20.5932588557693	6.99151059309473	0.999479539113744	0.999999999983394	24	15.7969276873091	4.12188487779984	0.514430169618022	0.124804594225497
GPR89B	0.0817674241767652	0.480892042878826	24	2.25363932836046	3.08883886261746	0.388468903781404	1	28	0	2.46091821143345	0.453461667035055	0.999999999999989	25.5913978494624	2.1104428083152	9.36400168090334	0.204968678870429	0.999999999983394	25.8637992831541	1.52905828638302	8.56120310645803	3.30053499632091	0.385522333167309
NBPF11	0.325801128815085	0.678485166820817	20.4717948717949	11.8934041423775	1.08363133435167	1	1	20	10	1.0274293561978	0.957104444824696	0.999999999999989	20	11.3692997677478	6.17679900444755	0.886921369364849	0.999999999983394	20.157264957265	11.0865811721566	3.87772371439454	1.00847099154788	0.260067778373256
PDE4DIP	0.169857532608165	0.569701667783656	21.9340659340659	5.38856755246979	3.49878359834212	1	1	28	0	6.03679764208648	0.746518111806181	0.999999999999989	23.5643564356436	4.6570035214029	19.3254983478222	0.659053600224323	0.999999999983394	24.4994741232365	3.75948533560185	16.6239610567019	3.67198355136585	0.220884994788021
NBPF9	0.351510899360317	0.697318539131229	24	19.4351426892078	3.23254278238387	1	1	28	24	5.62753067487138	0.900671607357474	0.999999999999989	23.4098360655738	20.7337438881951	13.0223222124249	0.890118081230101	0.999999999983394	25.1366120218579	21.3896239045311	10.254169212102	2.68599000924204	0.261941260543275
NBPF19	0.76692634841247	0.904843128596848	24	3.76787307790404	1.08956162595153	1	1	28	0	1.27660323455817	0.961751365388311	0.999999999999989	28	27.8097617307016	9.44845929513181	0.996253227521628	0.999999999983394	26.6666666666667	1.2767926348043	6.12857617165604	1.81757720964453	0.296574140344475
HIST2H2BE	0.488904385491038	0.776605631230996	24	6.22200493895978	2.74202030949708	1	1	20	10	1.86733888742781	0.994951665079607	0.999999999999989	28	3.3525806242629	20.2600214528366	0.963298077789266	0.999999999983394	24	6.73574554618823	15.3981318067298	2.98996577968769	0.194177177934074
BOLA1	0.21652588178372	0.605956562022679	20.1616161616162	3.70952480758778	3.27794221543625	1	1	28	24	4.08731890895141	0.894417532481628	0.999999999999989	20	4.8336715403391	15.7318493634443	0.772546970493018	0.999999999983394	22.7205387205387	2.92728541963928	12.7697120026039	2.30604039866826	0.180586719434082
SV2A	0.0133631994054492	0.363083077179168	25.9220779220779	10.3897411263896	5.72603394766215	0.269101639101639	1	28	10	5.89081974644008	0.299822977942343	0.999999999999989	25.9636363636364	9.16046628724572	30.2208121582345	0.0336110770262004	0.593669809945921	26.6285714285714	9.85816100927276	24.1607472010311	5.81111354448937	0.240518784296596
SF3B4	0.159370559971629	0.560470962584789	24.95	23.7187490063877	3.94820504972224	1	1	28	22	5.13579770671598	0.818678937176145	0.999999999999989	24.5360824742268	23.4638499816901	26.1025965133753	0.666774618648976	0.999999999983394	25.8286941580756	23.2479693831281	18.4197535138611	3.89025116099149	0.211199957592485
OTUD7B	0.0532165108696165	0.447923333629054	21.8142076502732	9.62437484754464	6.63772981370734	0.388468903781404	1	24	10	4.44441530199278	0.496244393514807	0.999999999999989	21.9692307692308	10.0247339942591	31.0243028711782	0.1648190868946	0.999999999983394	22.594479473168	9.89786138360807	25.0814438154746	6.41751198257081	0.255866928147549
VPS45	0.217296052366626	0.605956562022679	21.4623655913979	3.96293314695891	4.62308319029925	1	1	28	4	7.41936620337765	0.873775308308913	0.999999999999989	22.6666666666667	4.0835279656186	13.8751891946377	0.767369393381887	0.999999999983394	24.0430107526882	4.06925326457203	16.3312333355514	3.46097065811391	0.211923410008462
PLEKHO1	0.372393120957349	0.709653869250223	25.1069182389937	2.58894786809654	7.37428473175059	1	1	24	6	16.2706710271089	0.820924245853032	0.999999999999989	26.3468634686347	6.75440830680987e-05	148.358189605647	0.88269578361765	0.999999999983394	25.1512605692095	2.91602200487328	116.049278493786	8.21401140150274	0.0707803745797743
ANP32E	0.250403257255367	0.628074065386492	21.0105263157895	5.89033571739255	6.2139713535613	1	1	20	8	6.13280565747925	0.928466074893791	0.999999999999989	20.8163265306122	3.0825170314014	42.5297488990879	0.819089864676846	0.999999999983394	20.6089509488006	5.70175666200974	34.0917069980217	6.22746895965019	0.182668147418126
APH1A	0.0182623677995005	0.382440879310574	26.972972972973	22.2342764428597	41.3812070817818	0.120192382848633	1	28	24	33.8991523267899	0.370499212728586	0.999999999999989	28	20.4466964337931	340.257145803591	0.0271805777084432	0.547793181508624	27.6576576576577	22.2492025732886	300.325605107065	43.4357572657484	0.144628884541042
C1orf54	0.967387771312707	0.986325578166501	24	20.048090037184	0.274612412667642	1	1	20	0	2.59304302692116	0.998133831352653	0.999999999999989	20	19.8840230493722	9.88376413444575	0.999993025075363	0.999999999983394	21.3333333333333	20.1691550035127	7.57493014828185	0.602979410260063	0.0796019763161553
MRPS21	0.70171945849576	0.880752502858384	20.9005235602094	19.3247462760743	11.852484310455	1	1	20	18	18.6470042188875	0.99917955376815	0.999999999999989	23.257328990228	19.7563803651853	225.639024921062	0.994270834951724	0.999999999983394	21.3859508501458	19.0642629418602	199.942795753697	12.6660251078671	0.0633482444822367
PRPF3	0.680552401960774	0.872616946070422	24	20.7802124469109	1.67544781046916	1	1	20	0	3.10495869458481	0.998298393570421	0.999999999999989	22.2429906542056	6.75440830680987e-05	24.7460301811393	0.992775430141397	0.999999999983394	22.0809968847352	21.1211883501401	20.1748907526524	2.04696168329967	0.101460855892395
RPRD2	0.567531234538586	0.817050496515014	24	16.9554863889062	3.36177664957006	1	1	28	16	8.81893835847975	0.9318537983853	0.999999999999989	28	15.9083586196627	49.2180272096248	0.973067832033184	0.999999999983394	26.6666666666667	16.3741376513776	43.449839311107	4.52110879773297	0.104053521702605
TARS2	0.831629228945944	0.930099403935478	22.4269662921348	5.15419749774519	0.830197991439025	1	1	28	20	2.89926202784587	0.906316851995921	0.999999999999989	28	16.8220988632711	9.61695015825958	0.996948204244617	0.999999999983394	26.1423220973783	15.4312339573587	7.4551936999263	0.719011698962341	0.0964444021044616
ECM1	0.500347910438067	0.781956275106529	27.9160839160839	22.924278832797	3.96171898279233	1	1	28	6	6.06055606599245	0.998835645738919	0.999999999999989	28	15.9536573997078	41.7468980757912	0.966630431189903	0.999999999983394	27.972027972028	18.2215032549251	37.1159137252257	2.13880179442539	0.0576249263391236
ADAMTSL4	0.961465079521098	0.983450616754988	24	21.4466387507266	0.504496553880214	1	1	20	12	1.44188698025104	0.999999174694687	0.999999999999989	20	0.596407821770804	8.77160775499191	0.999990178724825	0.999999999983394	21.3333333333333	18.5585700321305	5.72619812586881	0.147524350545405	0.0257630538277999
MCL1	0.0844606285897249	0.482825441796231	24.641975308642	24.2602946171394	163.203264082891	0.182113153050653	1	28	0	35.5182921271425	0.456603263439598	0.999999999999989	28	26.5044009354376	561.21711260941	0.128187911252206	0.999999999983394	26.880658436214	26.2642016809302	498.974337957511	87.8192257953281	0.175999483570247
ENSA	0.16153349869889	0.561628327447529	22.5536723163842	0.789847959135699	13.5297394246903	1	1	24	22	7.93313779149373	0.858574705211471	0.999999999999989	25.2296819787986	22.7702504771183	133.20348488655	0.683300929695438	0.999999999983394	23.9277847650609	22.7413595181785	92.7976108157136	13.2431997555579	0.142710568075481
GOLPH3L	0.215858039283598	0.605956562022679	21.5783783783784	18.7336213171928	6.76669936217301	0.759272267084767	1	20	18	7.31439170549945	0.728248126854818	0.999999999999989	20	0.829387284785	35.9564888396859	0.642711991738441	0.999999999983394	20.5261261261261	19.1850086794688	32.3160141946516	6.96753806022304	0.215606355977408
CTSS	0.512589248262485	0.789204859125498	24	22.0524665151724	1.73717243337448	0.388468903781404	1	20	6	1.68409248456232	0.637298619005437	0.999999999999989	20	3.5384765053498	7.19057268812368	0.659267507902853	0.999999999983394	21.3333333333333	3.16866344355205	5.30031331368604	2.60197590125405	0.49090982877096
CTSK	0.144728454364151	0.547470578144764	20.5773195876289	4.35258566682034	27.7169800009568	1	1	28	24	14.4565380815812	0.878947789501291	0.999999999999989	20	7.8533351190041	182.818982475203	0.659920197927234	0.999999999983394	22.8591065292096	5.35012827593916	167.711397845901	15.4338933132068	0.0920265021426152
ARNT	0.0462956541784962	0.440374063416765	27.3424657534247	25.2498812479376	9.00888036406891	0.0481594158156658	1	28	26	5.75672359800789	0.447253687694601	0.999999999999989	28	27.6063177745982	77.0081006222712	0.031699087213509	0.577511184929558	27.7808219178082	26.2775627196649	67.0420606311346	9.21846358058508	0.137502688518258
SETDB1	0.228187867931138	0.614080383944343	22.6818181818182	11.5082534712539	3.38455380689891	1	1	20	12	2.42966578853258	0.888987180989447	0.999999999999989	21.9692307692308	8.9117417197235	32.5450781351061	0.784583102133812	0.999999999983394	21.5503496503497	10.8732151400157	27.717682088947	3.21648687499947	0.116044583550589
CERS2	0.226028242276685	0.61352115885857	26.0915032679739	23.6438794363761	15.0758869576221	1	1	28	24	19.1041391577126	0.664325554598434	0.999999999999989	28	24.3818972836375	71.683846483889	0.70477899521533	0.999999999983394	27.363834422658	24.0257282489823	43.7704219138339	17.5727188259719	0.401474741563274
FAM63A	0.999547523090706	0.999820102180722	24	1.60689687278147	0.0460041156722891	1	1	20	18	2.66444603788376	0.999130530275518	0.999999999999989	20	0.0751979478292988	7.88983376170097	0.999999999614936	0.999999999983394	21.3333333333333	21.1392022852202	6.64702616615063	0.258618592201573	0.0389074129899721
PRUNE	0.768621541060201	0.905364101672709	24	6.24046739553808	1.65584253996674	1	1	28	20	4.47416930468046	0.996923891438689	0.999999999999989	20	11.4932565467815	32.5957210380591	0.997420576103999	0.999999999983394	24	13.334685957787	26.5508693186188	0.402787515190444	0.0151704078068732
C1orf56	0.186691299199442	0.580820244110022	27.3424657534247	24.4356164760511	1.46322431435273	1	1	20	14	0.901650983887449	0.951199231153508	0.999999999999989	28	27.9981395313581	5.02484786242165	0.749726530683437	0.999999999983394	25.1141552511416	21.8505378168189	3.16639872740189	0.975032849481604	0.307931165157347
CDC42SE1	0.26107880135457	0.636021946005244	24	4.69848473932251	1.86897966072322	1	1	28	4	4.65254478773	0.504887466191515	0.999999999999989	27.3563218390805	24.9416658040503	12.738061612145	0.669543923290652	0.999999999983394	26.4521072796935	2.46344866953048	12.0662284080731	2.31962175998543	0.192240829655889
MLLT11	0.0900046438961933	0.487077871881489	22.0552486187845	7.54702060651584	2.46842587083598	0.548683931808932	1	24	8	1.71397310347024	0.537099963122453	0.999999999999989	23.4098360655738	4.9416106529559	7.60822123526876	0.29752329033508	0.999999999983394	23.1550282281194	6.86712077368334	6.64707494609261	2.56582004779365	0.386007389506257
GABPB2	0.178421958102927	0.575595199930991	24	11.9445047339679	2.66394750707129	1	1	24	12	1.21233235428536	0.820465674326887	0.999999999999989	24.5360824742268	12.4547542125201	8.96350855559622	0.697916393051629	0.999999999983394	24.1786941580756	12.1320353441561	7.24364924057858	2.66819177654876	0.368349113538198
SEMA6C	0.738606870680643	0.894227088235207	24	15.8254613756713	1.06258852609351	1	1	20	18	2.69692350434368	0.997952759074612	0.999999999999989	28	11.3794426209227	9.83501338418858	0.996230123644005	0.999999999983394	24	15.8197126490911	9.40348363831657	1.13880178233492	0.121104244568961
LYSMD1	0.380799669017663	0.715754256800092	23.3450292397661	6.77150822405304	1.85034370680278	1	1	20	10	2.166646912972	0.551941996080948	0.999999999999989	20.3418803418803	12.1386183433818	11.456573785007	0.793694543372615	0.999999999983394	21.2289698605488	9.97356559004974	9.28601372928452	2.46644500883475	0.265608589513122
SCNM1	0.506375389103456	0.786650331760534	25.4267515923567	9.50177622619512	0.933921645980362	1	1	28	8	1.82144417763656	0.885212871820442	0.999999999999989	28	10.9132239872282	2.73011075654636	0.952231101178516	0.999999999983394	27.1422505307856	9.50354761237086	2.55262126443148	1.24545869627969	0.487913625743881
VPS72	0.737057128717852	0.893924462075526	26.2631578947368	22.4259541082122	4.99258870495557	1	1	28	22	10.5150273757367	0.999913084072017	0.999999999999989	25.7761732851986	1.9390750661589	62.6079081133341	0.99622539008277	0.999999999983394	26.6797770599785	23.9099041208524	57.6215968768394	4.76991316937085	0.0827799545293075
PIP5K1A	0.2927672521323	0.656072565965101	22.0552486187845	7.7377692618046	8.49523668177354	1	1	24	10	6.30132738374724	0.926568966835997	0.999999999999989	21.186943620178	4.2405067610005	74.8204186806032	0.856041658090928	0.999999999983394	22.4140640796542	7.28429635961212	65.0431243681163	8.55716090353785	0.131561344672005
PSMD4	0.92937623384431	0.967850422020376	24	8.01281198785119	4.2872149892935	1	1	20	0	21.2535420775185	0.976224559426805	0.999999999999989	28	4.0502652958171	199.78863332846	0.999857232960037	0.999999999983394	24	3.73864125588575	187.886578068123	1.7214781385439	0.00916232631539935
PI4KB	0.115910065764603	0.519329952635868	22.4269662921348	0.581360962265803	7.21867450548411	1	1	28	24	5.0019289878974	0.772824895963749	0.999999999999989	24.7058823529412	24.0959912916236	21.8270373209544	0.566408926006387	0.999999999983394	25.044282881692	23.8900417050303	24.9456922850012	5.79021720909104	0.232112909232528
RFX5	0.610574695309843	0.839655824408599	24	0.367541989357231	1.46277334258231	0.120192382848633	1	20	6	2.34568419030993	0.636644586262375	0.999999999999989	20	4.1695479762093	9.57626418690871	0.409101849150851	0.999999999983394	21.3333333333333	3.84425592411935	6.90039716531459	2.46604602375265	0.357377403745458
SELENBP1	0.159941247480194	0.560717376459606	24.95	19.5562216756454	2.23421176803292	0.548683931808932	1	28	18	3.0252313658842	0.571982555825034	0.999999999999989	26.1538461538462	20.4294611312729	13.1946690830279	0.425023388506415	0.999999999983394	26.3679487179487	19.4423809296677	12.0923413400061	2.46105955101493	0.203522170092304
PSMB4	0.372497341765657	0.709653869250223	24	0.167721554466047	11.5171404306597	1	1	28	24	10.1319909762529	0.986751705426672	0.999999999999989	24.2033898305085	23.7965426254084	144.507998541834	0.919539939266249	0.999999999983394	25.4011299435028	24.1407818206156	111.371878762747	11.0252675672216	0.0989950756843069
POGZ	0.90922477989746	0.959173671717765	24	2.22771714635204	1.10050336144494	1	1	20	16	2.88027988748836	0.999999997466691	0.999999999999989	28	19.9999324559169	35.2749198437609	0.999866238904333	0.999999999983394	24	20.2543193709856	25.9433543183693	0.0881284733902635	0.00339695755254994
TUFT1	0.863021834293637	0.942025583775093	24	9.29325628836764	1.05928787110636	1	1	28	12	3.1447734985228	0.759385869177072	0.999999999999989	20	15.5880289025273	15.9089810390769	0.990808912071809	0.999999999983394	24	11.7373536389679	12.7156124713601	0.844294616734367	0.0663982658040267
SNX27	0.446000456513938	0.752328724251223	20.1616161616162	7.85265466553892	4.15406881732852	1	1	20	14	5.84873798191695	0.970070513177242	0.999999999999989	28	19.9999324559169	41.8257780540215	0.946986089745785	0.999999999983394	22.7205387205387	14.1808560493883	26.492028164414	0.999392159555179	0.0377242600435414
MRPL9	0.179544459242674	0.577523305906573	20.7916666666667	4.98942302675232	4.33223336651372	0.548683931808932	1	20	8	3.56450849516567	0.938429249135481	0.999999999999989	20	4.8684793404774	35.3010027731775	0.574650995061198	0.999999999983394	20.2638888888889	5.92438259011151	33.943743853752	4.31310470146643	0.127066263522657
THEM4	0.151041881899917	0.552913071698637	27.156462585034	25.456799748814	3.81423570678788	1	1	28	24	5.75493178984695	0.728531758998967	0.999999999999989	28	26.7211311837861	16.181918845593	0.620858202440359	0.999999999983394	27.718820861678	25.4074829501852	13.3154845760085	4.01610314137159	0.301611489874557
S100A10	0.176516142104347	0.573918152986145	23.7619047619048	23.6279795731738	48.2724688700155	0.269101639101639	1	24	0	50.8649650889309	0.78067247576828	0.999999999999989	22.3824451410658	5.5366412119319	204.955957110847	0.360510352026887	0.999999999983394	23.3814499676569	1.66055968776378	184.506811105169	46.0519817498789	0.249595022937279
S100A11	0.829313094503124	0.929073639705344	24	3.26248815697954	15.8930817264514	1	1	24	6	67.133602723511	0.997642548612972	0.999999999999989	20	4.23765822997414	476.520306437933	0.999015163558826	0.999999999983394	22.6666666666667	4.5231111985016	381.10861520435	27.9731770982049	0.0733994876584087
S100A9	0.0701994637387071	0.466956314523099	21.4623655913979	7.92020270300363	5.79389939029035	0.182113153050653	1	24	8	4.29127017221247	0.553025580774864	0.999999999999989	22.8115015974441	4.7474873609566	27.3304320648891	0.128762740368033	0.999999999983394	22.757955729614	6.93691469381088	22.7358390684521	5.85337760880594	0.257451576393677
S100A8	0.378754771718472	0.714646349106664	24	1.70039728482333	1.8911764437297	1	1	28	0	3.06200138511773	0.82198776914399	0.999999999999989	28	24.5211786890427	8.75253595119026	0.886585554796698	0.999999999983394	26.6666666666667	26.2246385675671	5.10683628399722	2.23910539887937	0.438452551513318
S100A6	0.0573094519817379	0.449474665385192	26.4370860927152	25.680272921593	560.055411159978	0.269101639101639	1	28	0	602.499393556055	0.546384412647614	0.999999999999989	26.542750929368	1.2984512832698	3889.5162710686	0.144793230964538	0.999999999983394	26.9932790073611	0.180765244323875	3461.96093442514	573.120772195121	0.165548018319938
S100A4	0.896869529910453	0.954278892586988	24	16.6960010763232	49.7713610030049	1	1	20	18	115.987019648858	0.999996676207821	0.999999999999989	20	16.1883632062387	1411.33615161266	0.999801867613586	0.999999999983394	21.3333333333333	17.115419058723	1280.12257565101	50.5325984116718	0.039474812313167
S100A3	0.00988694407923818	0.341203973321018	24	12.6932944806554	2.11995386118535	0.0772071042383542	1	28	14	3.04743570895637	0.247435780221776	0.999999999999989	26.9433962264151	13.5236470653707	8.84247483592821	0.00875160467331326	0.318882972930924	26.314465408805	13.4272522186009	7.20542141733644	2.23084848037367	0.309606940547042
S100A2	0.506387538305435	0.786650331760534	22.9425287356322	19.2869936710959	1.17395964546998	1	1	28	16	2.21159818387454	0.965885546559454	0.999999999999989	24.7058823529412	18.8477473946667	7.26049504139069	0.963987711507505	0.999999999983394	25.2161370295245	18.4188415922674	7.0364228991861	1.2123732509707	0.172299656848501
S100A16	0.846773901590512	0.937246386309949	24	0.508839086147646	10.6673225909514	1	1	28	4	92.4947267903965	0.986415387055819	0.999999999999989	28	6.75440830680987e-05	369.348519110328	0.999150236520619	0.999999999983394	26.6666666666667	1.42823613758231	226.041154048824	1.62858874000811	0.00720483288479555
S100A13	0.120442228228186	0.525722443245918	23.2093023255814	11.5044064862458	36.3063530361257	1	1	28	10	64.6891912070258	0.896097603021774	0.999999999999989	25.7761732851986	8.22897052467779	496.809723761612	0.615672732591418	0.999999999983394	25.6618252035933	9.97941059934403	415.44765924847	34.9389403452261	0.0840994998225034
CHTOP	0.114706203167946	0.517426918634812	24.3414634146341	24.1838300159478	8.80376365122523	0.548683931808932	1	24	0	9.72474890071955	0.705987837157666	0.999999999999989	24.3686006825939	3.4377333714313	61.384290719441	0.398189512585456	0.999999999983394	24.2366880324093	1.04946014858266	56.152377506908	8.62373605690078	0.153577398496437
SNAPIN	0.863801811760329	0.942284833852987	21.695652173913	9.36838134325001	5.11744224680442	1	1	28	20	19.0359765563686	0.935707983541941	0.999999999999989	28	24.6123621712138	108.587351840961	0.998628508627437	0.999999999983394	25.8985507246377	18.1237537350701	83.6662615922524	1.32502907261042	0.01583707754349
ILF2	0.31712141550036	0.67314893058757	24	2.16073966590707	5.03363059013576	0.759272267084767	1	28	4	11.7300317050468	0.674731635452005	0.999999999999989	28	0.042791375114799	50.2465977243108	0.72598258866822	0.999999999983394	26.6666666666667	2.09459158417199	49.9581536614865	5.71290742915982	0.114353854385215
INTS3	0.0490294697353467	0.444462595899133	24	16.0368969074428	1.7652628679089	0.120192382848633	1	28	16	2.28658493522942	0.290580078182626	0.999999999999989	26.3468634686347	16.6542712418092	5.6809817771521	0.0473601358980692	0.694479998017551	26.1156211562116	16.2973126462653	2.94124925869695	2.09133045739343	0.711034758856157
SLC27A3	0.0228051394762929	0.39779805697735	25.4267515923567	14.1016886277062	10.7599988621555	0.269101639101639	1	24	14	6.31569087101071	0.385259541527851	0.999999999999989	24.3686006825939	15.2702095723434	56.6267658459587	0.0598925091537428	0.784563115224869	24.5984507583169	14.4675218623897	43.9433054148884	11.3990198182971	0.259402876289661
GATAD2B	0.173658043627575	0.573527230215769	24	14.9250853791773	7.22654858249194	0.759272267084767	1	28	16	7.73372970614914	0.688877828130675	0.999999999999989	28	11.0720251023723	38.7950841952286	0.57003448487504	0.999999999983394	26.6666666666667	14.2275797163486	32.9859655538012	8.17968431525362	0.247974681896526
DENND4B	0.56011887261198	0.814207143226186	24	23.9682379652582	1.53760826429715	1	1	24	0	2.36391850287683	0.974577668396602	0.999999999999989	20	7.7160001494678	12.1678906993792	0.976352177275933	0.999999999983394	22.6666666666667	1.7321880489906	10.8837326389516	1.60481999655156	0.147451251311346
CRTC2	0.422050863652242	0.740591245994143	24	19.0424482919817	1.24301300955246	0.468576417795168	1	20	18	1.01505546139718	0.851356852607153	0.999999999999989	20	0.2049198229724	4.4454988254324	0.735540590890301	0.999999999983394	21.3333333333333	19.2238910274133	2.01519903750986	1.52738490312111	0.757932529090758
SLC39A1	0.475222559316745	0.769542735988944	24	6.39271719010695	7.98601650418761	1	1	20	10	8.29651747452596	0.998905790052061	0.999999999999989	23.7209302325581	5.3395231744712	140.718689990627	0.960147248470007	0.999999999983394	22.5736434108527	7.24414457098755	125.788383635616	7.76160416086494	0.0617036640151825
JTB	0.378576553306812	0.714646349106664	27.9160839160839	25.8056590578667	14.3083077210735	1	1	28	24	15.1437613561122	0.926721899642928	0.999999999999989	28	27.6566244395994	188.260021965013	0.910769073826698	0.999999999983394	27.972027972028	25.8218686927089	178.353521692745	14.8292396530983	0.0831452023618861
RAB13	0.169931934283739	0.569701667783656	26.0915032679739	9.44623150034425	26.7231500586487	0.759272267084767	1	28	6	21.9984853585321	0.734399369388741	0.999999999999989	26.7415730337079	8.4796441195199	212.60852997701	0.581125909705768	0.999999999983394	26.9443587672273	8.04368854664027	201.295007777536	27.7869700523911	0.138041029229599
RPS27	0.864197219242529	0.942293519673483	24	3.99944506140174	14.9519549484512	1	1	28	0	46.0704957716244	0.993114082873032	0.999999999999989	20	3.2324673002056	643.676801673394	0.999468913360719	0.999999999983394	24	2.68273515060504	584.678372777863	14.2607519921531	0.0243907636336862
TPM3	0.957561551757869	0.981647784194484	24	19.3300682224122	4.69498652163575	1	1	28	4	56.7604785791269	0.991813562557456	0.999999999999989	28	6.75440830680987e-05	291.724130800885	0.999977988552188	0.999999999983394	26.6666666666667	26.325794012427	187.796935388616	6.41473050925615	0.0341578018617922
C1orf43	0.055490373204228	0.449474665385192	24	22.8440728242569	54.8742848951818	0.0290926434676435	1	28	24	56.5727195521881	0.485097477608195	0.999999999999989	24.2033898305085	24.1452536812415	205.452924155179	0.0264142251197647	0.542119450476972	25.4011299435028	23.7773793174538	154.415732615517	54.262491051723	0.351405197725756
UBAP2L	0.372257585251362	0.709653869250223	25.2658227848101	21.8941953860847	6.05991386162354	1	1	28	24	7.38180852674062	0.990251015415304	0.999999999999989	26.7415730337079	16.9717244667572	60.4559097800305	0.92007234677112	0.999999999983394	26.669131939506	21.1474906179156	57.2531235458398	6.37959985954902	0.111427979199094
HAX1	0.723461232884772	0.888798415391764	20.1616161616162	14.2854670309268	5.02949727134287	1	1	28	12	8.83452289550947	0.992502425909173	0.999999999999989	28	4.58358990109315e-05	100.431615086224	0.995265500926389	0.999999999983394	25.3872053872054	17.8713238644492	89.6750758446253	3.06284384317475	0.0341549066373978
ATP8B2	0.24286528530925	0.622087895610565	22.3016759776536	3.5299738826556	6.70123941889544	1	1	28	0	14.7814057393603	0.835290987923704	0.999999999999989	25.4092526690391	1.9650563904014	42.1377189840045	0.784592129344771	0.999999999983394	25.2369762155642	1.98077125547196	40.9209832240385	6.55240702637162	0.160123401495458
IL6R	0.606903106760153	0.837937488932086	21.8142076502732	6.91804337234547	1.60430959905456	1	1	28	20	4.35016005773588	0.998863116564448	0.999999999999989	20	4.3748556011094	20.199164183262	0.985572589072595	0.999999999983394	23.2714025500911	7.46246681584095	15.5339376868954	1.29066087662473	0.0830865233683504
UBE2Q1	0.570921580142435	0.817050496515014	24	16.2319605722168	4.89853731995408	1	1	24	18	11.4078628690814	0.936209578160605	0.999999999999989	26.3468634686347	20.1209565221441	81.3705264840598	0.974194455477784	0.999999999983394	24.7822878228782	18.0973123350136	75.6724317813805	4.6463236582414	0.0614004803184434
ADAR	0.0249998089436799	0.404802731247569	25.2658227848101	23.7007548829219	15.1175986605459	0.548683931808932	1	24	0	11.5645506650614	0.365386483063285	0.999999999999989	25.2296819787986	24.7790615222429	93.7697950351667	0.101840417004972	0.999999999983394	24.8318349212029	24.1726246975294	89.4025494324253	14.7820776060642	0.165342909121816
PMVK	0.775269128149235	0.907752871478419	24	0.447715050069273	2.65697154745277	1	1	20	4	9.13265198792843	0.993611891266605	0.999999999999989	20	2.42396044481188	60.5741812921551	0.997561608812913	0.999999999983394	21.3333333333333	2.42665158802577	51.7415408812438	3.91634229722195	0.0756904844834571
PBXIP1	0.694148872460278	0.876467491973941	22.9425287356322	6.59352376882104	3.60023714423586	1	1	24	12	5.35147367584896	0.995605877442301	0.999999999999989	20	7.9999324559169	89.5263024547517	0.993611703264452	0.999999999983394	22.3141762452107	8.83970818044183	67.1728863859358	3.59832271838278	0.0535680824806148
PYGO2	0.273628701526861	0.644807148985062	20.2639593908629	16.1384011349269	6.69250930320362	1	1	28	16	10.235499712733	0.924824796156242	0.999999999999989	22.5236593059937	16.0859105106436	53.7523156096546	0.839713375156089	0.999999999983394	23.5958728989522	16.4206815670617	47.5983882048535	6.61765568397071	0.139031087680736
SHC1	0.0276737633637283	0.4071150963295	23.2093023255814	19.6387729601414	5.22104807573346	1	1	28	22	7.38656268783221	0.621452757593051	0.999999999999989	22.8115015974441	17.260910940402	18.3972067771767	0.229021682749266	0.999999999983394	24.6736013076752	19.6412809933402	13.5399215239	5.66395480662001	0.418315187176104
CKS1B	0.896343706489641	0.954278892586988	24	2.84843190501787	1.51232074104371	1	1	28	14	5.58351342985899	0.998438393604773	0.999999999999989	20	4.2957604627286	42.6494667709198	0.999790252388268	0.999999999983394	24	6.10609475572558	34.6828889136289	1.09854591138616	0.0316740025354254
FLAD1	0.0613396916227967	0.454662852071492	24	9.50632936915736	2.77361842466594	0.388468903781404	1	28	8	4.59875539393026	0.286327184579463	0.999999999999989	28	10.2288611119045	17.4760006756014	0.125709592186891	0.999999999983394	26.6666666666667	9.31659239676583	16.7446855063957	3.09677642803335	0.184940853433797
ADAM15	0.184480750694756	0.580820244110022	22.0552486187845	14.7185068203951	8.73323600267848	1	1	28	16	16.318774505503	0.831339050379203	0.999999999999989	20	15.7378175975236	78.9063725930571	0.710484292377667	0.999999999983394	23.3517495395948	15.7517888079614	64.8338021337309	8.33569528959799	0.128570205899759
EFNA4	0.242491424910239	0.621634258267142	24	7.70549215876175	1.32952459249965	1	1	24	6	1.35638545697228	0.573753196603956	0.999999999999989	28	4.0442463099597	4.96113275164861	0.684161363719828	0.999999999983394	25.3333333333333	6.05813430510624	2.62185525272348	1.66588671971495	0.635384702486719
SLC50A1	0.648643379201826	0.85706913361394	24	2.76576228051764	1.90674882047505	1	1	24	0	2.3715138618555	0.992690321311614	0.999999999999989	25.7761732851986	23.1115566237856	20.8226051267237	0.989742154223631	0.999999999983394	24.5920577617329	0.0886034114976472	18.7111966959061	1.65015431742482	0.088190741845275
DPM3	0.741572294310005	0.895513118011581	24	5.12119445593741	5.01916354845051	1	1	20	12	10.3024080898603	0.999787286899067	0.999999999999989	20	7.9999446333957	127.777066474112	0.996427269813709	0.999999999983394	21.3333333333333	8.5919506256987	99.5870541938107	5.10050980828116	0.0512165948633729
KRTCAP2	0.242131412310701	0.621181896009787	24	0.949522014753735	20.1179918686482	0.759272267084767	1	24	4	18.2471121772985	0.912738125747971	0.999999999999989	24.8780487804878	3.0845808338861	180.481250494309	0.734640882098862	0.999999999983394	24.2926829268293	2.68321820877833	193.709501085876	18.9705937919345	0.0979332128036629
MUC1	0.0393331339519901	0.429255845768462	20.2639593908629	16.3973490778634	4.30189615142639	0.0772071042383542	1	20	18	4.85017835599318	0.361064596157187	0.999999999999989	20	16.149991584719	18.3459901970683	0.0340371455594912	0.599878142167003	20.087986463621	16.8439807328477	17.8091437725789	4.40138290325089	0.247141746928216
THBS3	0.046163288213757	0.440374063416765	21.2340425531915	13.5498782739671	4.54984582427924	0.120192382848633	1	20	16	2.37776993543438	0.643291805031747	0.999999999999989	20.5763688760807	14.9059941163759	25.5774604988317	0.0803596585391106	0.922396287100914	20.6034704764241	14.8553592463603	20.6373549997193	4.43396380111681	0.214851360611722
GBA	0.956071890913965	0.981126092289217	24	21.1206995424701	0.624475065288311	1	1	28	20	3.6633512004502	0.999881563739652	0.999999999999989	28	23.330587317459	13.4131521206287	0.999985276620653	0.999999999983394	26.6666666666667	21.6087871191868	7.38530790764743	1.3934884199623	0.188683862255676
FAM189B	0.0657214825419595	0.460136752174973	27.9160839160839	21.7884143295972	6.88342781657324	1	1	28	24	4.98379119216257	0.451932428837274	0.999999999999989	27.7821011673152	23.3423448880612	50.0272288462258	0.317796607631345	0.999999999983394	27.8993950277997	23.0471191762895	45.3024975033041	6.73583851636693	0.148685809559962
SCAMP3	0.653271775397507	0.859542429721252	24	1.05702601670908	2.75359887975843	1	1	20	4	8.93081889868248	0.984559291925451	0.999999999999989	27.148288973384	6.75440830680987e-05	65.6219360280969	0.989672486567802	0.999999999983394	23.7160963244613	1.86626857744368	47.6258630686407	2.7693126792387	0.0581472439721971
CLK2	0.573226533100575	0.817070566093099	24	13.3604880606299	1.51327475533439	0.182113153050653	1	20	18	3.0722792263486	0.540079586906309	0.999999999999989	20	17.100181969506	13.1119837099248	0.451620631400041	0.999999999983394	21.3333333333333	16.929289977105	9.47001307417601	2.67690958750888	0.282672216663418
FDPS	0.59176967662048	0.828030482605618	22.1777777777778	1.24608876972053	1.82571958217494	1	1	28	0	2.31852874870192	0.999403082539888	0.999999999999989	21.9692307692308	4.0614709174553	9.76643023544014	0.983626500088337	0.999999999983394	24.0490028490029	1.89717821926679	6.04567443331682	1.20832999670786	0.19986686515055
RUSC1	0.122546244346556	0.526641993969325	26.6133333333333	11.8294471114241	5.83382543135234	1	1	28	10	10.1020767667406	0.86135952218886	0.999999999999989	26.1538461538462	10.6004100975054	50.0780432824974	0.609736789309704	0.999999999983394	26.9223931623932	10.8323208515046	41.9049623434729	5.75655338930479	0.13737163971468
ASH1L	0.228006832654911	0.614080383944343	24	16.6507973703112	6.49744509507995	1	1	20	0	6.55925288243416	0.790551772141048	0.999999999999989	22.2429906542056	16.3993297061355	57.8279731481856	0.753680784382926	0.999999999983394	22.0809968847352	17.574549984576	54.541383077272	7.13301799946757	0.13078175867601
MSTO1	0.843542736425075	0.935850053831091	24	5.32109733032646	0.807695430633577	1	1	28	8	3.36456504305725	0.99917204047658	0.999999999999989	24.3686006825939	4.55626503072552	9.89536817745798	0.99926686782217	0.999999999983394	25.4562002275313	5.88821384803845	7.04723939003036	0.63547091727658	0.0901730283457622
YY1AP1	0.136992789855857	0.540948637241929	26.6133333333333	11.6055365462393	7.72489708600134	0.548683931808932	1	28	12	6.25090871083968	0.715402357732091	0.999999999999989	26.1538461538462	12.1711791431037	56.9348875744892	0.440667609506402	0.999999999983394	26.9223931623932	11.9353522270866	51.1172003041692	7.83876948265163	0.153348959567574
DAP3	0.619137635303789	0.844484938940625	25.4267515923567	24.7621144285109	4.81794145409214	1	1	28	24	10.1067471572662	0.99970329786718	0.999999999999989	25.4092526690391	2.7965662882796	57.3760247054918	0.987102902004894	0.999999999983394	26.2786680871319	25.7411465943007	49.8920563447706	4.95761130875475	0.0993667463713265
GON4L	0.0894472665731305	0.486506629476049	26.6133333333333	12.6664720270369	9.07891133470429	0.388468903781404	1	28	14	8.3156267187806	0.59100833869562	0.999999999999989	26.7415730337079	12.5147647872381	36.788616606102	0.255353752349332	0.999999999983394	27.1183021223471	13.0521043152773	27.752220574214	9.57024326533395	0.344846036364605
SYT11	0.100608486430715	0.501726527158097	20.6839378238342	18.9561922161615	9.2189413479542	0.759272267084767	1	24	20	9.70686842306036	0.813020638829004	0.999999999999989	23.4098360655738	20.659865423482	53.1586084877773	0.474495551754164	0.999999999983394	22.6979246298027	19.9174866493527	42.4553144178499	8.25569018163773	0.194455989664435
RIT1	0.140410178771988	0.542619254350749	20.2639593908629	3.64039361540313	4.53332238774086	1	1	20	6	6.3725894781244	0.829858306315042	0.999999999999989	20	3.7001232313871	31.8624501524481	0.636233213220447	0.999999999983394	20.087986463621	4.43389092106405	24.8061729727685	4.56280896113291	0.18393844814925
KIAA0907	0.0233133126531803	0.39779805697735	27.7222222222222	22.8730321599442	7.0571569627561	0.0095169702982203	1	28	22	4.87499580319919	0.329931609325861	0.999999999999989	28	23.2390071262354	19.134075473722	0.00408903843934461	0.204526268120673	27.9074074074074	22.7060463212922	11.455645471049	7.19724489496564	0.628270568703849
ARHGEF2	0.145513126404527	0.548177488173713	26.4370860927152	21.525184621288	11.5033947071155	0.548683931808932	1	28	20	18.0374179710644	0.582964325580847	0.999999999999989	27.7821011673152	21.4812641850887	76.0772112104311	0.408271230340316	0.999999999983394	27.4063957533435	21.0298020171653	68.9964977041116	12.7254494723387	0.184436165541493
SSR2	0.0254091202769623	0.404802731247569	24	0.322258518443679	41.7887621209919	0.182113153050653	1	24	0	29.0721112259305	0.335181659808759	0.999999999999989	23.257328990228	1.895584716827	193.927577370317	0.0440357921825634	0.671137818008274	23.7524429967427	0.747046310356818	198.554707617757	42.0314858529135	0.211687178597797
UBQLN4	0.890762701298996	0.952848523874225	24	14.8826133943195	0.419232509675044	1	1	20	16	1.44055719486976	0.999985907044708	0.999999999999989	20	7.9618270293862	4.29246480441494	0.999763311276349	0.999999999983394	21.3333333333333	13.0594027941789	3.8274409431169	0.516449204488242	0.134933291503035
LAMTOR2	0.576334742957169	0.818801942245528	22.8114285714286	1.97889512351334	4.32679850793912	1	1	20	4	6.449336272581	0.995319855446505	0.999999999999989	20	3.9593886232207	95.8046148278407	0.981029606767598	0.999999999983394	20.9371428571429	3.3979188762464	91.2069218752766	4.49496205941073	0.0492831242080232
MEX3A	0.0882492737126009	0.48574426416095	23.0751445086705	0.794594378399898	1.27570991763079	0.548683931808932	1	20	6	1.08288054825884	0.780901782451521	0.999999999999989	20.458452722063	4.836182956167	4.51398094093705	0.364445849747479	0.999999999983394	21.1778657435778	4.16475927502996	3.26768879941882	1.30922990343487	0.400659298911123
LMNA	0.50641866141327	0.786650331760534	26.2631578947368	21.6224894236061	87.1268412458128	1	1	20	16	132.72387463311	0.990344204713049	0.999999999999989	26.542750929368	16.002075254044	1170.71009435967	0.967052482807517	0.999999999983394	24.2686362747016	18.1308647705512	1135.51923623031	45.2622077810932	0.0398603619709292
SLC25A44	0.189120521304351	0.583473792008531	24.641975308642	5.07962972355733	5.24574908835259	0.759272267084767	1	28	2	1.94308951767541	0.598257242951907	0.999999999999989	28	3.4408070803808	43.857793259311	0.555536512833162	0.999999999983394	26.880658436214	3.57928268528681	34.9790069993463	6.42899267560459	0.183795745708983
PMF1	0.675492852213433	0.870358826992393	24.0481927710843	7.92656895584594	1.59580981522111	1	1	24	10	2.4030597149459	0.999706205295134	0.999999999999989	28	0.8529133142431	18.4444943227087	0.992464296937617	0.999999999983394	25.3493975903614	7.25754847544502	14.6686547234906	1.78857534940356	0.121931791505004
SMG5	0.28206980600392	0.650082805931588	24	1.57231401026012	5.06376706375686	1	1	28	26	8.61054716664952	0.972696735427829	0.999999999999989	23.4098360655738	1.180267806288	34.4372005643241	0.858656391598155	0.999999999983394	25.1366120218579	0.400115659622504	28.7031113798246	5.20022975280537	0.181173033264282
TMEM79	0.101145787474747	0.502049046748145	21.9340659340659	12.189832549755	2.91387883087185	0.548683931808932	1	24	12	2.36466374098546	0.788713850327932	0.999999999999989	22.2429906542056	10.2666064381204	17.5197360591225	0.394965956370873	0.999999999983394	22.7256855294238	11.4920565730627	13.8502077631782	2.90232464218109	0.209550982325126
C1orf85	0.00952379093353595	0.341203973321018	21.1216931216931	9.13257124509337	12.5003639009254	0.0772071042383542	1	24	8	10.11852532135	0.212649655666188	0.999999999999989	21.7021276595745	8.3391876593548	112.835389049947	0.00753061652668952	0.290761067577865	22.2746069270892	8.53871134778409	101.948343986089	12.7190162365094	0.124759419714016
CCT3	0.846329792827407	0.93713207440318	23.9041916167665	23.5308324167142	5.69078568354427	1	1	28	4	14.5392996088481	0.999980247671239	0.999999999999989	21.3134328358209	17.2505906806644	137.218183930407	0.999316357846609	0.999999999983394	24.4058748175291	23.9238725712113	124.89600303303	5.2681549394322	0.0421803325286475
MEF2D	0.149271174304583	0.551016438123996	27.3424657534247	26.1650887143012	10.556760157061	1	1	28	24	10.785023118264	0.952505997410748	0.999999999999989	28	0.895109459536702	66.3322133865217	0.690031388439506	0.999999999983394	27.7808219178082	26.367654409599	55.6585851301584	11.1271707608348	0.199918318707055
IQGAP3	0.494247431730628	0.778291176125333	24	18.2430946334276	1.24221457096622	1	1	28	12	1.18662981368967	0.783697221460307	0.999999999999989	28	14.4257545130767	2.35794522111516	0.928931883011719	0.999999999983394	26.6666666666667	14.7992488861404	1.8003566883691	1.54595831949236	0.858695573760332
APOA1BP	0.995933278341663	0.99798837167036	24	0.970130709322251	0.348431959550892	1	1	28	6	8.10019572578737	0.999952266272963	0.999999999999989	28	7.8225373828584	77.3263348079534	0.999999988356959	0.999999999983394	26.6666666666667	4.85166085661146	76.4160252237605	1.72045469812752	0.0225143180777816
GPATCH4	0.432062152750166	0.746353187909927	24	14.8099392052279	7.02912464907252	1	1	24	18	6.58559557410746	0.971509579672316	0.999999999999989	28	6.52262686200823	93.5535598793375	0.942294073223499	0.999999999983394	25.3333333333333	15.9633848304873	81.2278557874018	7.32392500983219	0.0901651895010149
NES	0.348744279764126	0.695340107723218	20.7916666666667	5.85059548161793	1.93485980978744	1	1	20	8	2.6469264476136	0.970046695544935	0.999999999999989	20	7.9846374151337	7.65600418969612	0.903651541980411	0.999999999983394	20.2638888888889	7.3163120806205	5.60868522668814	1.85833347624132	0.331331390715011
CRABP2	0.165265176509647	0.566227438811311	22.8114285714286	0.162046938375454	5.81559478390756	1	1	28	24	4.21481255628458	0.824977314053897	0.999999999999989	24.2033898305085	23.7965426254084	25.3154153618444	0.678678460883167	0.999999999983394	25.0049394673124	23.765232894946	11.4677866495776	5.10506019610154	0.445165257437849
ISG20L2	0.329264725564117	0.681246503325707	22.4269662921348	12.5057231684147	17.0326515969202	1	1	28	16	24.8082227562701	0.972318249121077	0.999999999999989	22.6666666666667	12.578362329161	123.578058524995	0.892446047380715	0.999999999983394	24.3645443196005	13.6763995015811	103.2811611677	14.5948326399649	0.141311662988247
RRNAD1	0.551678328528553	0.80963834717634	22.9425287356322	18.3735459448979	1.75693951683363	0.759272267084767	1	20	18	2.06446163284203	0.950895338786443	0.999999999999989	20	17.6267140162938	8.36416510502601	0.933719345794519	0.999999999983394	20.9808429118774	18.0656949077848	6.2329968572539	2.26318598461603	0.363097565496468
MRPL24	0.0442990906392267	0.435746030490812	27.156462585034	9.25796645579284	14.9218715253309	0.759272267084767	1	28	8	8.68788962976094	0.531113919790113	0.999999999999989	27.148288973384	5.58663195673284	117.554830799664	0.234468129404152	0.999999999983394	27.4349171861393	7.6194434763415	95.4402840208982	14.7431206932235	0.154474819982674
HDGF	0.448417121487252	0.753354793874531	23.9041916167665	22.1253146129215	12.339015077284	1	1	24	0	16.6449017002855	0.978517356082945	0.999999999999989	24.3686006825939	23.631331773323	309.226039377596	0.949102236134703	0.999999999983394	24.0909307664535	23.2514111448595	288.06339277762	11.7396924448699	0.0407538505037768
PRCC	0.525244102873162	0.794526975425847	24	10.8817996434647	1.12977882116664	1	1	28	10	2.06686099187722	0.877212677601625	0.999999999999989	28	16.3110895036645	20.7649086269358	0.956118429798259	0.999999999983394	26.6666666666667	12.3551835144163	16.9468753306884	1.5013932906767	0.0885941072545621
PEAR1	0.0831228363023232	0.48166597718313	24	21.0849848902602	1.27700490477594	1	1	24	0	1.42910280878378	0.752500694041022	0.999999999999989	20.458452722063	0.106352814731299	4.48045123497818	0.476205397173064	0.999999999983394	22.8194842406877	21.9574261404605	2.32513023821506	1.23727879143183	0.532133112845177
ARHGEF11	0.00674895811359555	0.341203973321018	26.4370860927152	12.2999072419777	9.0662393331471	0.0290926434676435	1	28	12	9.37073047421289	0.192659055455601	0.999999999999989	26.3468634686347	12.2031632185706	31.3658407870573	0.00238404293706163	0.162944152046125	26.9279831871166	12.1809870259116	23.0365282886496	9.36306781085805	0.406444395333274
ETV3	0.899354493330535	0.954898195177469	24	11.9213327888608	0.31021473779901	1	1	28	6	1.88230148947629	0.947257225595676	0.999999999999989	28	6.75440830680987e-05	5.1821249628269	0.999391367037794	0.999999999983394	26.6666666666667	5.7325042581091	3.13656845282819	0.506871840290623	0.161600758253366
KIRREL	0.804627030884344	0.917829084044718	24	15.7803649807617	1.82844592999275	1	1	24	18	4.13659110205748	0.982256842165031	0.999999999999989	28	15.8704523444309	25.0661230377719	0.998178542664263	0.999999999983394	25.3333333333333	16.6711109403844	25.6901957634935	2.17808693134117	0.0847828078615227
IFI16	0.0761135184954751	0.473729161495593	27.156462585034	23.5612762104939	8.83004429020277	0.388468903781404	1	28	22	14.3688348793062	0.784058714143823	0.999999999999989	28	25.4420644463536	87.7629621243351	0.27470464256389	0.999999999983394	27.718820861678	23.6812527367005	80.0756066363111	9.24540686579515	0.115458467992458
CADM3	0.7748747123412	0.907514194868552	24	10.064411390603	0.909474992735645	1	1	20	14	2.25288755976778	0.959938848250916	0.999999999999989	20	12.5948743101273	7.08740381237292	0.996534313415532	0.999999999983394	21.3333333333333	12.5962943439437	3.99943580148013	1.65137689088962	0.412902462461948
DUSP23	0.802243646913139	0.916992738198004	24	4.32146436332686	5.8039454651211	1	1	28	20	21.4875578058717	0.999775334267651	0.999999999999989	28	0.259163315735901	154.891838497712	0.998482839587634	0.999999999983394	26.6666666666667	26.6249257299286	131.471492220656	8.60650002448733	0.0654628610287813
C1orf204	0.601220476915505	0.833963207863131	21.8142076502732	7.86104346744549	1.07867130386203	1	1	20	8	1.83705271804058	0.996919227813283	0.999999999999989	20	7.7324775084885	5.3855264237844	0.984695624714369	0.999999999983394	20.6047358834244	7.8780173223798	3.35816449560136	1.14950361941837	0.342301165093023
TAGLN2	0.430945872081525	0.745532017377556	24	17.9929149760667	25.0194063583291	1	1	28	6	54.6440135142259	0.999965498539407	0.999999999999989	20	6.75440830680987e-05	538.508466685288	0.946379229308962	0.999999999983394	24	23.921626993926	396.124599902951	0.398509052812637	0.0010060194517338
LINC01133	0.950923835184764	0.978306458711027	24	12.3982128676833	2.84291351369196	1	1	28	18	26.1753200751393	0.999788290164773	0.999999999999989	20	0.417562799671298	95.3168412627185	0.999979292091332	0.999999999983394	24	15.354036608009	70.0571739315217	2.30153696803371	0.032852266782605
PIGM	0.00111960442559811	0.261148833739892	20.9005235602094	12.1701050859407	16.3113245266416	0.0290926434676435	1	24	12	15.5985130824401	0.114441125085948	0.999999999999989	21.570996978852	10.4819873386762	66.9530310463262	0.000341528973240912	0.0616095872384098	22.1571735130205	11.5749513128671	56.2365985150239	15.8045152726344	0.281036116869909
IGSF8	0.694914321299141	0.87703144759442	24	11.8370149388186	0.861687068019592	1	1	28	16	2.70839634602264	0.948479798675002	0.999999999999989	20	16.089667808947	12.5390240254105	0.991138821212465	0.999999999983394	24	14.6959002737629	10.65001181007	0.698990553546718	0.0656328430439671
PEA15	0.728423694629362	0.890520423919731	24	16.6301941203707	9.77498255878323	1	1	28	6	45.8975776235138	0.999589990176235	0.999999999999989	26.542750929368	6.75440830680987e-05	701.135980446447	0.995795873545639	0.999999999983394	26.180916976456	0.184233188981245	569.986053455552	10.5369296794418	0.0184862938585277
DCAF8	0.0842644958524075	0.482825441796231	21.0105263157895	14.0218545901823	14.3060856495327	1	1	20	12	22.4309067449491	0.901319291200987	0.999999999999989	21.7021276595745	12.4018689290086	125.225634757402	0.524044591938546	0.999999999983394	20.904217991788	12.8089930875935	106.231858242054	13.2985708281918	0.125184394288675
PEX19	0.300759566797229	0.660986273823988	24.4907975460123	12.5743415809066	3.99902189746498	1	1	20	16	4.07069690096632	0.826393821384754	0.999999999999989	28	10.7805674861676	40.2682595672078	0.835396911113257	0.999999999983394	24.1635991820041	13.0609146328703	32.0079848225229	3.94986271940109	0.1234024179061
COPA	0.29240035958291	0.655978299052058	21.3475935828877	0.356304008801439	14.4547555599013	1	1	28	6	29.6387137137402	0.975716795221033	0.999999999999989	20	6.75440830680987e-05	193.502240785662	0.867523197656128	0.999999999983394	23.1158645276292	1.66721390461157	142.293145776394	4.11011773669461	0.0288848609978266
NCSTN	0.147485966412087	0.549607384976295	25.2658227848101	23.4087284466798	12.1741448832202	0.269101639101639	1	28	24	17.0477488597694	0.767962754992733	0.999999999999989	25.2296819787986	2.3906027662534	37.8866039082216	0.322570295625741	0.999999999983394	26.1651682545362	25.0125842299978	29.6032744810044	11.6545348227859	0.393690732768912
KLHDC9	0.0607105716513037	0.454662852071492	21.1216931216931	8.64152231626614	1.75641004832231	0.182113153050653	1	20	10	1.93831170847566	0.404622708675935	0.999999999999989	20	8.0091125074769	4.7497860668572	0.0941299074896468	0.999999999983394	20.373897707231	8.88512009969325	3.08679399454391	1.78183983506863	0.577246113027997
PFDN2	0.12291367147616	0.527101340967913	27.9160839160839	25.6088515751877	12.7103759124131	1	1	28	24	14.2946153523268	0.793814695637731	0.999999999999989	28	0.0149656481108984	82.8092684928106	0.588844662787337	0.999999999983394	27.972027972028	25.8667787299448	71.6929925281249	13.0710564778976	0.182319861634592
NIT1	0.156623674303911	0.558304798198975	22.4269662921348	3.91355575235547	3.07249311640315	0.759272267084767	1	20	8	1.19003316305218	0.813873496549692	0.999999999999989	20	8.2960650866236	12.2318666472674	0.586712057038326	0.999999999983394	20.8089887640449	7.01627680197247	10.7425524880058	2.83260106057858	0.263680448733316
DEDD	0.199693660034119	0.594593799957712	27.156462585034	24.3301191145991	6.91579485429127	1	1	28	24	12.427310552271	0.73895690606977	0.999999999999989	28	22.1679883594124	47.1631771925772	0.700078163957659	0.999999999983394	27.718820861678	23.5172601972691	39.7819232364081	7.29830661058833	0.183457862688473
UFC1	0.477762970361798	0.77075263537036	27.3424657534247	11.5928606653362	9.35290082490672	1	1	28	6	11.1208846038268	0.962899733472638	0.999999999999989	20	0.921035977042043	244.293565000817	0.955903950718109	0.999999999983394	25.1141552511416	5.60442538652015	226.292115865082	2.92667269246166	0.0129331624359665
USP21	0.774294148759243	0.907514194868552	24	4.22204599353387	1.20304616112097	0.388468903781404	1	28	22	1.12277002479317	0.999768287967091	0.999999999999989	28	27.8336003943497	9.59475920966653	0.879144858804502	0.999999999983394	26.6666666666667	26.365761983955	6.03355138920646	1.61887343219407	0.268311866057875
PPOX	0.150790595774471	0.552547357942817	21.5783783783784	10.9637901119894	2.29241210779799	0.759272267084767	1	24	12	0.666252679261468	0.803568829191461	0.999999999999989	21.570996978852	6.0630244271329	11.8825698969151	0.573383693687251	0.999999999983394	22.3831251190768	9.76230836864221	9.04207443310699	2.19626124948309	0.242893515833227
B4GALT3	0.0565003825636662	0.449474665385192	23.0751445086705	6.3209211221947	10.3434865089367	1	1	20	10	8.71740680335568	0.655840334236261	0.999999999999989	21.4414414414414	10.5921740566898	62.0335129581096	0.360362024255749	0.999999999983394	21.5055286500373	9.22773364703908	54.0907172765965	8.41184346841539	0.155513623999491
ADAMTS4	0.635717795200351	0.850923077288002	20.7916666666667	7.4559575840812	0.669483524081978	1	1	20	8	1.08288054825884	0.998229443866448	0.999999999999989	20	12.3522922045577	3.77087133009143	0.98881001319751	0.999999999983394	20.2638888888889	9.14239258973469	2.99456963023327	0.609798368765364	0.20363472687655
NDUFS2	0.286358067048165	0.653861362717737	21.5783783783784	9.80217302154719	38.8578910759696	1	1	24	10	60.9446744052751	0.838600157475872	0.999999999999989	25.2296819787986	5.8877749772634	456.361157908315	0.827049683203031	0.999999999983394	23.6026867857257	8.78947900549708	440.786717352317	38.1743065658962	0.0866049385407952
TOMM40L	0.0745594331046476	0.471795285729466	22.3016759776536	8.92713569265979	4.38122218700942	0.759272267084767	1	24	10	4.43492869429074	0.532617303378433	0.999999999999989	22.8115015974441	8.4321180399922	19.2757815708607	0.320568800200622	0.999999999983394	23.0377258583659	9.11258399240416	15.7579948964349	4.36544362577329	0.277030399772559
SDHC	0.0910893094218421	0.488156455871244	26.2631578947368	24.6255739634205	15.4661995239232	0.388468903781404	1	28	26	12.9241461553775	0.629929121070878	0.999999999999989	26.1538461538462	24.6927876667869	67.6901333391866	0.268314912867935	0.999999999983394	26.8056680161943	25.1111527224528	50.4222979626132	15.7032916801941	0.31143546237892
DUSP12	0.0189959478483882	0.384256488062486	20.6839378238342	3.38263054235143	3.41784339420306	0.388468903781404	1	20	6	2.19032154550327	0.35801389925283	0.999999999999989	20.9384164222874	4.7089629641387	12.120803092501	0.0648741268971771	0.825288892920852	20.5407847487072	4.71064532169254	10.4530681749766	3.15702982180677	0.302019442422113
ATF6	0.204017999120901	0.598510813736709	27.7222222222222	25.4694524904242	8.23876337236379	1	1	28	0	14.1528063388564	0.892690545145672	0.999999999999989	28	24.7426106124751	55.8784421437305	0.756414597461261	0.999999999983394	27.9074074074074	26.0595225971107	50.0457057451699	8.48201754692714	0.169485421788577
OLFML2B	0.247757022500362	0.626593829398288	24	2.16288292179007	3.14287797253494	1	1	28	24	2.70795859364498	0.999657959996618	0.999999999999989	26.3468634686347	21.6530740186365	31.8463814686285	0.834548273380396	0.999999999983394	26.1156211562116	23.8645953091577	13.3242107408708	2.13994689615103	0.160605902876253
UHMK1	0.870698704455141	0.944608946448227	24	0.00422228381920019	1.35582432643808	1	1	20	0	4.60188266964814	0.999229194219127	0.999999999999989	20	2.68541075020431	24.5323603282664	0.99959462249287	0.999999999983394	21.3333333333333	0.929369256137783	24.0126408917808	2.06794847083889	0.0861191603272059
UAP1	0.225359056857786	0.613128469064744	23.0751445086705	22.7589250083374	2.97507932573152	1	1	28	6	5.83987477850224	0.885618267967643	0.999999999999989	20	6.75440830680987e-05	27.2122248556902	0.780374674120616	0.999999999983394	23.6917148362235	1.4368446280828	14.3839557684669	2.29893225295535	0.159826148658992
DDR2	0.0440607787181739	0.435361416666757	27.156462585034	12.4021115377701	35.1472644981831	0.0169666213416213	1	28	14	28.0240637912022	0.352866230934283	0.999999999999989	27.148288973384	12.9618426040559	294.121993267209	0.0113936299807235	0.357151652296021	27.4349171861393	13.1150923292583	261.906409425359	36.7279044201786	0.140232934737116
RGS4	0.123989607682995	0.527438653414532	22.8114285714286	20.4436471783476	2.63800349980901	0.759272267084767	1	20	4	1.41730145431474	0.587850857972622	0.999999999999989	20.458452722063	19.5019206874873	4.07607516475693	0.447298397764458	0.999999999983394	21.0899604311639	0.0888587092442162	4.56098026335799	2.88140295797421	0.631750806098161
NUF2	0.00153630360235391	0.261148833739892	24.7950310559006	12.039457405264	0.969082280139958	0.0772071042383542	1	24	14	0.906236012514968	0.174394660932301	0.999999999999989	24.7058823529412	12.0471038260549	2.09090752571431	0.00144707504437835	0.12063343779045	24.5003044696139	12.7005412264318	0.998192408691061	0.964128011201676	0.964128011201676
PBX1	0.148416569835313	0.550266360377094	24	9.92330510893275	15.584089801078	1	1	28	14	15.0880290534208	0.871374302655163	0.999999999999989	22.1052631578947	6.183626285364	165.547974595859	0.664385743301363	0.999999999983394	24.7017543859649	9.85985598276956	150.784102694523	15.1268031938256	0.100320941820183
MGST3	0.0356431721932384	0.420551674332381	25.9220779220779	23.444145972656	91.775874650532	0.548683931808932	1	28	22	121.257664631093	0.398411260706112	0.999999999999989	25.7761732851986	25.3265735178463	342.327991542794	0.137435294208789	0.999999999983394	26.5660837357588	23.6927528611007	292.643774439893	92.933231952799	0.317564356633484
ALDH9A1	0.315310104144671	0.67189627924244	27.7222222222222	13.3369585756318	12.1584622644478	1	1	28	14	29.4730748882664	0.819938737315751	0.999999999999989	27.3563218390805	13.1542390069114	109.500664021676	0.844803305449809	0.999999999983394	27.6928480204342	13.4950095470098	100.437558316548	13.2653653510567	0.132075745103722
TMCO1	0.969972400626523	0.987303948065798	24	8.09544828874966	2.73782248727491	1	1	20	0	20.0942011993016	0.927626120154864	0.999999999999989	28	8.5610984298055	262.27410264751	0.999818571287934	0.999999999983394	24	5.71217165754079	255.305143387649	2.44360889019804	0.0095713265223479
UCK2	0.523841892141764	0.794041534193613	24	8.59416371440906	1.99286682097716	0.548683931808932	1	20	12	4.28204426484611	0.573471171578242	0.999999999999989	20	11.946421752738	19.4877984304531	0.729858931683501	0.999999999983394	21.3333333333333	11.2387730443057	15.609180033863	3.55389062488659	0.227679520460183
POGK	0.781748847020242	0.910495799387251	24	22.4716898175778	2.0609356764302	1	1	28	2	4.24772407822422	0.999937776091125	0.999999999999989	27.7821011673152	6.75440830680987e-05	36.5469541112463	0.997927769258384	0.999999999983394	26.5940337224384	0.0665562055836642	20.0020041629591	1.24450795616506	0.0622191629411674
TADA1	0.080750821612199	0.480892042878826	20.2639593908629	2.58218620263667	2.0703381450249	0.269101639101639	1	20	4	0.786245876779639	0.658942764052651	0.999999999999989	20	1.5878210476162	4.46156004771476	0.20420474450308	0.999999999983394	20.087986463621	2.71999483818142	4.16307108612744	2.09620126525196	0.503522813299325
MAEL	0.216108634599444	0.605956562022679	24.95	10.5911440546077	0.399757021861919	1	1	28	12	0.822698523226626	0.569879612445104	0.999999999999989	28	8.95775478124129	1.07672332890462	0.651169514496164	0.999999999983394	26.9833333333333	10.5668579186288	0.447425440973506	0.494055555791405	0.494055555791405
POU2F1	0.640669527223306	0.853536591140339	24	4.46016962895569	1.85652093451033	1	1	20	6	3.13941360356605	0.998021309278026	0.999999999999989	20	4.9169146862196	17.2532847365013	0.989299149380175	0.999999999983394	21.3333333333333	5.20402269599575	13.0902779725395	1.84486349740921	0.14093386720124
CREG1	0.288742004033728	0.654796176738349	20.4717948717949	3.02974394990792	6.53906335796938	1	1	24	22	5.45611926661495	0.964059503672195	0.999999999999989	24.7058823529412	0.807764583291	29.3045443734527	0.861960975172822	0.999999999983394	23.0592257415787	0.748899229222918	22.1702451816702	5.86721209142031	0.264643536566351
MPZL1	0.208124455069595	0.60094954859473	26.972972972973	25.6926509841646	25.6019991071443	0.548683931808932	1	24	0	24.2674497052762	0.925616358577515	0.999999999999989	26.1538461538462	2.0907808354147	183.40117160581	0.610100494638714	0.999999999983394	25.7089397089397	0.270605989524216	165.490998105307	25.312556976221	0.152954283109186
MPC2	0.187334860303135	0.581012627614345	24.95	1.96447611771166	15.9729244707695	1	1	28	2	22.1289406307917	0.885825700223357	0.999999999999989	25.5913978494624	2.5847462295213	103.551202298649	0.73166718618256	0.999999999983394	26.1804659498208	2.19169530816243	89.2210576266704	17.3333926525432	0.194274682609925
DCAF6	0.399951607993885	0.72756943203252	27.9160839160839	25.7204774362072	6.49907979856704	1	1	28	0	6.04008272233121	0.973089780948233	0.999999999999989	27.3563218390805	26.1099295040166	92.6475999013218	0.929759124579386	0.999999999983394	27.7574685850548	26.6070124946634	87.0452863182515	6.64854279768819	0.076380273750609
GPR161	0.0696157344338402	0.466956314523099	27.5310344827586	11.2614115983522	5.27897393476679	0.388468903781404	1	28	14	3.88880997798486	0.511720004639631	0.999999999999989	28	12.153284133704	26.3890286288896	0.19984089912769	0.999999999983394	27.8436781609195	12.4603546331442	22.9362303955072	5.23369093682881	0.228184442106668
TIPRL	0.0257485667274135	0.404802731247569	27.3424657534247	26.724596339851	12.2434417008269	0.0095169702982203	1	28	0	14.662309024645	0.261002176544148	0.999999999999989	27.148288973384	26.8753562442092	80.7799748800747	0.00366408735693069	0.193844313825314	27.4969182422696	27.1976716547474	68.554005483264	13.1806327693528	0.192266413558732
SFT2D2	0.288309736079303	0.654796176738349	24.7950310559006	10.3613858831714	3.2219212522562	1	1	28	10	6.1824682491396	0.947838152102311	0.999999999999989	26.1538461538462	9.2879113361051	17.8433655342605	0.857735790441563	0.999999999983394	26.3162924032489	9.91073905679439	15.1963177650617	3.35307358470236	0.220650399428439
TBX19	0.0248571401355578	0.404802731247569	27.156462585034	12.3645598523834	5.53953276724465	0.182113153050653	1	28	12	6.03943473288175	0.288569203826051	0.999999999999989	26.3468634686347	12.5783667592225	21.0940003901793	0.038782777787352	0.643688818660665	27.1677753512229	12.3279402718601	15.749552190333	5.73796672227667	0.364325706085702
DPT	0.335121127035052	0.68505905292471	21.3475935828877	18.0567433944496	151.001864386873	1	1	24	18	601.99073649211	0.971168210524767	0.999999999999989	26.1538461538462	21.6642521128577	3960.81215721653	0.895839881980661	0.999999999983394	23.833813245578	19.2663386997987	2585.53543296063	90.7370944004572	0.0350941214124289
ATP1B1	0.772308956323769	0.906501913555546	24	10.5322410405889	8.03292824777357	1	1	28	4	22.5146598536614	0.992537072013289	0.999999999999989	26.542750929368	5.5545850054235	207.859834870775	0.997430772030795	0.999999999983394	26.180916976456	6.64418255947245	159.411505703114	6.94827013465434	0.0435870052416086
NME7	0.591290171669377	0.82759565620069	24	22.5668564639453	1.18367228189601	0.548683931808932	1	28	22	1.83470956568775	0.764449355592278	0.999999999999989	28	20.6023138751909	6.47511166227061	0.834878212376833	0.999999999983394	26.6666666666667	21.8127370705551	4.18423302906393	1.94631518449803	0.465154586510552
BLZF1	0.657922375368414	0.861214205775966	20.3673469387755	2.29094179527288	0.957754552882436	1	1	20	14	1.03306198053369	0.897615107891238	0.999999999999989	28	17.4705773879132	7.77585335750845	0.983508187868751	0.999999999983394	22.7891156462585	16.1718754139132	4.26356610317648	0.505072896976203	0.11846254631772
METTL18	0.896382745305542	0.954278892586988	24	9.69697024740058	0.36167760311424	1	1	20	0	0.80458535491364	0.988403409216476	0.999999999999989	28	11.9390528108276	4.21456971546222	0.999729941965354	0.999999999983394	24	8.35640609965308	2.94993512650836	0.37146159421941	0.125921953632616
SCYL3	0.229717100507042	0.615422294271347	20.7916666666667	4.49524908601622	1.13750928617449	1	1	20	6	1.05381963994217	0.937723075050916	0.999999999999989	20	6.62153299262288	2.5492958473847	0.799958592234064	0.999999999983394	20.2638888888889	5.73088984092364	2.70743881123725	1.11048250710719	0.410159779972911
KIFAP3	0.697380940149988	0.878029732884493	24	1.31397859154632	1.78400916844732	0.548683931808932	1	20	0	3.21761807996968	0.547942640357046	0.999999999999989	28	27.1554442708924	33.2494700030547	0.79306875877552	0.999999999983394	24	0.194337204375321	29.0641708903756	1.70480124089597	0.0586564553080198
GORAB	0.311918090826187	0.668385242840029	27.7222222222222	11.2392462224658	2.64450927323304	1	1	28	8	2.20838126010324	0.930591618696593	0.999999999999989	28	8.27336593503485	13.2302221144332	0.871377292432283	0.999999999983394	27.9074074074074	9.15677914218041	12.007471515296	2.42572900222444	0.202018301616154
PRRX1	0.269355308703305	0.641558421141504	27.7222222222222	11.3244341000596	64.7783318495251	1	1	28	10	93.5538901178769	0.919848847182626	0.999999999999989	28	9.22094740216638	664.704822227428	0.834639690189336	0.999999999983394	27.9074074074074	10.1835513569272	596.381285684142	64.2134916296835	0.107671875645831
FMO4	0.394249041389576	0.723793331804698	23.2093023255814	7.83957444250428	0.69003759271069	1	1	28	20	1.59537698673123	0.999950342823609	0.999999999999989	20	7.9999559162293	6.78971578108324	0.931973068787486	0.999999999983394	23.7364341085271	10.7717442258347	3.61822949526224	0.391430822618344	0.108182972675141
PRRC2C	0.36820773214491	0.708163057100479	27.9160839160839	10.3342968619908	47.6130149509967	1	1	28	10	80.0818916044053	0.978729131573801	0.999999999999989	27.5675675675676	9.28530688186748	351.690263337847	0.915869115865477	0.999999999983394	27.8278838278838	9.87117745721086	296.863510635856	47.1846552289055	0.15894393732608
VAMP4	0.743447840863699	0.896279690778252	24	0.0776461457015385	3.07599545985321	1	1	28	20	9.7368206444416	0.949763074166347	0.999999999999989	28	24.2776987903274	40.62498785263	0.994577010363572	0.999999999983394	26.6666666666667	22.9994863785435	28.2012908389824	5.02114074105985	0.178046486231019
METTL13	0.0256862590050315	0.404802731247569	22.6818181818182	0.922874279774561	6.8809031558192	0.548683931808932	1	24	0	3.87809681733645	0.493463745200431	0.999999999999989	22.9581993569132	2.08353374209049	43.8310065687919	0.127344210604134	0.999999999983394	23.2133391795771	1.01606076777429	28.6517615136233	6.65839844633833	0.23239054405686
DNM3OS	0.907274123549017	0.958767353839757	24	22.1073087290406	1.96764480545999	1	1	28	4	8.07134117409039	0.951499611156124	0.999999999999989	20	19.2689617900958	51.5139219549189	0.999525403309165	0.999999999983394	24	0.121332060681883	45.5778453746024	1.70474539256714	0.0374029394886025
LOC102724528	0.0879026456251835	0.48574426416095	23.6213017751479	6.49959306123788	2.27509047804953	1	1	28	2	2.57635914771754	0.734912713668867	0.999999999999989	22.5236593059937	9.4300070172361	5.24254189378351	0.483991455058921	0.999999999983394	24.7149870270472	6.44333205851878	3.63732029361686	2.36131233839197	0.649190103641915
PIGC	0.498935671598323	0.781313238973665	24	21.5118437407754	4.08276555674384	1	1	28	20	12.8165267638563	0.718024240916513	0.999999999999989	28	24.0108651246633	42.6025026281268	0.914754515764189	0.999999999983394	26.6666666666667	21.992642594649	28.9305579025012	5.75793243836418	0.199025973082474
SUCO	0.0521395711562924	0.447573933647027	21.3475935828877	4.11604836677098	7.11732274385306	0.269101639101639	1	24	2	5.80758762732108	0.529323516953391	0.999999999999989	22.1052631578947	6.75440830680987e-05	58.1342669155696	0.133094114905842	0.999999999983394	22.4842855802608	2.05649160846761	46.4883137002018	6.67508767846059	0.143586358531039
LOC101928673	0.57576250852161	0.818551284738754	27.7222222222222	11.4559011546472	0.802935548693246	1	1	24	18	1.16158707777556	0.990357496407165	0.999999999999989	28	13.7001191295523	4.32656336305493	0.980494690582509	0.999999999983394	26.5740740740741	14.2172925088752	2.84578506128339	0.691077658367186	0.242842535007027
PRDX6	0.81817191345468	0.924466583763208	24	8.51646730600894	4.79728869237321	1	1	24	6	29.5057155020946	0.915439912122227	0.999999999999989	27.5675675675676	6.75440830680987e-05	278.544356034365	0.996754813634624	0.999999999983394	25.1891891891892	5.44226724193167	223.896064238228	6.00217407630508	0.026807858801478
KLHL20	0.518644982167856	0.791671526680438	24	7.44322331825742	3.47343327251637	1	1	28	0	2.56080212402211	0.847496770516156	0.999999999999989	28	7.0545552393363	43.1781594874407	0.949361578761869	0.999999999983394	26.6666666666667	5.34936555912813	35.0036394454366	6.14814228064978	0.1756429439354
DARS2	0.533791012294846	0.79919473142725	21.1216931216931	2.52699748896415	1.34795178469145	1	1	28	0	3.67981386053854	0.837795151187138	0.999999999999989	28	27.9636433656203	8.27294274295006	0.951894521738357	0.999999999983394	25.7072310405644	0.991189192280214	5.73226313796925	1.62760182544792	0.283937039572911
GAS5	0.149108137035838	0.551016438123996	21.695652173913	0.742848918296798	38.130559853988	1	1	28	24	40.1831035135876	0.734590890434917	0.999999999999989	25.0526315789474	22.9473008769695	256.181825627954	0.619625032808191	0.999999999983394	24.9160945842868	23.2886944740427	176.331080338221	31.2160392483354	0.177030839874966
RC3H1	0.688254073294136	0.874846693141813	24	2.12199001984054	2.09457766033991	1	1	20	0	3.99554344476282	0.999944582605866	0.999999999999989	23.8795986622074	20.415973693696	18.644237669727	0.99341270718635	0.999999999983394	22.6265328874025	22.2434465557454	16.5485764168514	1.09496395391801	0.0661666554473538
RABGAP1L	0.656034085618319	0.860457955323311	24	4.47075196852666	1.56331746946332	0.182113153050653	1	28	4	2.66886672533778	0.433914993678874	0.999999999999989	28	3.834919687397	13.2544485245985	0.43230743077576	0.999999999983394	26.6666666666667	4.14185226566562	11.3650660013361	2.99251877893253	0.263308526196039
CACYBP	0.139323724383867	0.541087219657692	27.9160839160839	23.0612589745022	9.9056790381051	0.120192382848633	1	24	20	8.1508560333294	0.737980401011672	0.999999999999989	28	22.8568826476408	55.3964676678133	0.185921544215263	0.999999999983394	26.6386946386946	21.9835291907228	42.9901867479946	9.63479459017554	0.224116137169955
MRPS14	0.571664924210366	0.817050496515014	24	1.21795106646893	4.08900201858124	1	1	28	24	6.19402306478333	0.977319118371746	0.999999999999989	28	27.2260597322489	39.9429587801858	0.978611854581169	0.999999999983394	26.6666666666667	25.624387062564	30.0804415107115	5.71905263568709	0.190125289007163
RFWD2	0.110676651952027	0.512078703969053	22.1777777777778	1.1069854529773	5.77914337362634	1	1	28	24	5.00064012115427	0.667767378648146	0.999999999999989	24.2033898305085	23.7965426254084	32.6548880535972	0.517185665804827	0.999999999983394	24.7937225360954	23.9193947767132	18.6030138371574	5.2014309650035	0.27960152105108
PAPPA2	0.367076731507013	0.708124744282986	24	17.4327219534545	3.07004263806291	1	1	28	18	2.42915662735855	0.999576799972609	0.999999999999989	21.3134328358209	16.1024010748698	24.3042587772921	0.91921832496767	0.999999999983394	24.4378109452736	17.3171972649767	20.1070078404344	3.40802498152508	0.169494387656809
LOC730102	0.85815339284208	0.941017162001141	24	5.59187700559385	0.730896911127961	1	1	28	22	2.83913316814294	0.999764266923136	0.999999999999989	28	3.7627934860896	14.091617914994	0.99946545502572	0.999999999983394	26.6666666666667	2.79034493938685	11.1023392834744	1.44223969148572	0.129904126928679
RASAL2-AS1	0.928684280228648	0.967732361157984	24	0.422503948797924	0.184782379510261	1	1	28	18	0.881168133125114	0.999763908195734	0.999999999999989	28	25.9217362516903	3.1691845815503	0.99993553472176	0.999999999983394	26.6666666666667	23.5866883772493	1.88349810998378	0.317603885893868	0.168624478150712
RASAL2	0.0193176566846291	0.386493625741197	20.5773195876289	19.7336399447523	4.42738667578915	0.0772071042383542	1	20	2	3.39264706745064	0.367037164540919	0.999999999999989	20	19.8345586474034	24.0627261558928	0.0200972249446058	0.473554311114436	20.192439862543	0.324428121718605	20.5964205654321	4.30309483470183	0.208924401258533
RALGPS2	0.533766311523304	0.79919473142725	24	17.7796198274496	3.11449568727757	1	1	24	22	3.3083437605933	0.999858992974142	0.999999999999989	21.4414414414414	6.75440830680987e-05	29.3131724699875	0.974034910463735	0.999999999983394	23.1471471471471	20.5981699082088	21.0335545343478	2.57182558886029	0.122272513885397
ANGPTL1	0.407893403022814	0.733168736828332	26.2631578947368	25.9573094000641	2.00515694310712	1	1	20	8	2.56702264660915	0.995389566428103	0.999999999999989	28	0.1429566037238	11.8410970881566	0.936917209226552	0.999999999983394	24.7543859649123	1.69960233882148	8.00714354231893	1.90082488065306	0.237391133380702
FAM20B	0.342376850470396	0.690685583417302	24	22.4699662432709	10.5484161124891	0.388468903781404	1	28	24	19.7258670763477	0.617333512062848	0.999999999999989	28	24.067632213133	85.9711468058187	0.543882052805248	0.999999999983394	26.6666666666667	23.575520404457	64.4686207353592	14.0008362322722	0.217172883064227
TOR3A	0.74816130612961	0.897695672516653	24	15.1423196299478	1.30529792067975	1	1	28	12	1.76319348238043	0.999999990204285	0.999999999999989	25.2296819787986	12.2905383972051	42.5389744017875	0.996720182763767	0.999999999983394	25.7432273262662	13.2178812052013	39.0747176175348	1.26913304288998	0.0324796472059584
ABL2	0.473456246034327	0.76828753829177	21.695652173913	0.919730826375788	5.37261219452803	1	1	28	4	8.869539931668	0.998653845683182	0.999999999999989	20.695652173913	6.75440830680987e-05	72.262654241004	0.959621620844174	0.999999999983394	23.463768115942	1.4331054612405	48.2414383845714	3.93588117515957	0.0815871438944978
SOAT1	0.576904711596829	0.819197034057097	22.1777777777778	21.853034879077	3.42482296325222	1	1	28	12	1.69881449034618	0.999289759856075	0.999999999999989	22.2429906542056	3.5139511475057	35.288987184562	0.981466971728981	0.999999999983394	24.1402561439945	4.12169597004014	31.5168013843489	0.487443003243696	0.0154661317720445
TOR1AIP2	0.354094566193653	0.698414878364395	24	12.7274011886277	8.96157923783413	1	1	28	6	15.5541193887195	0.809691939786622	0.999999999999989	28	8.02773418314348	146.522793961453	0.868625950333154	0.999999999983394	26.6666666666667	8.83847989593165	135.650099889743	10.070537979611	0.0742390752959003
TOR1AIP1	0.460046525483212	0.760040996678574	24	21.4456520044888	2.62032552763187	1	1	28	20	5.75610537013569	0.988084536560329	0.999999999999989	28	23.2004101585859	34.2908425041747	0.95422869674854	0.999999999983394	26.6666666666667	21.6822548868778	28.7477100469888	2.7864893590033	0.0969290894630814
CEP350	0.516599142766729	0.791366402739473	24	19.6064417173898	5.30951444749437	1	1	28	16	9.56915905689413	0.881181519744401	0.999999999999989	28	16.317099741343	81.211494117252	0.954431204623849	0.999999999983394	26.6666666666667	17.3017268054688	73.3417368376323	7.21804307990765	0.0984165823054795
QSOX1	0.108721336262626	0.509650648846712	20.4717948717949	13.4715491960364	44.1255525031628	1	1	28	12	54.815189918097	0.978532040153449	0.999999999999989	24.3686006825939	9.09898884914178	462.430267044653	0.611829986638096	0.999999999983394	24.2801318514629	11.5852426641589	376.538581695231	36.4245176230461	0.096735153829543
FLJ23867	0.204232546341532	0.598671350465106	27.7222222222222	10.0236537064759	3.70753067560105	0.548683931808932	1	24	10	2.77888954297322	0.695186261946117	0.999999999999989	25.9636363636364	7.7861871849777	7.40278226809954	0.530468128440532	0.999999999983394	25.8952861952862	9.30747825954391	7.92592766879828	2.41128260118414	0.304227177176566
ACBD6	0.000990006079996331	0.261148833739892	27.3424657534247	12.1483452811985	3.70030112729486	0.182113153050653	1	28	14	2.7541339652306	0.20221715288218	0.999999999999989	26.9433962264151	14.1460067719054	23.3798166858104	0.00231280158237968	0.159968599590247	27.4286206599466	13.436907174993	22.7243009397819	3.76495932741311	0.16567987448283
XPR1	0.731238380332668	0.890966202977814	24	21.0578094119856	1.78637035423248	1	1	20	6	4.46832209429129	0.946635370064163	0.999999999999989	20	0.253973791916799	18.3908620878108	0.993687639511957	0.999999999983394	21.3333333333333	0.793140014911367	12.7449819205885	2.52301724866016	0.19796161849272
LOC102724791	0.596187388850905	0.830541337753559	23.0751445086705	10.8724746804347	1.27794419264934	1	1	28	16	3.48162614909024	0.990349491154414	0.999999999999989	20.5763688760807	14.780438779264	7.79992341112054	0.983490540219117	0.999999999983394	23.8838377949171	13.9754647965291	5.78216094184852	0.777549057784731	0.134473783349267
STX6	0.378208506911493	0.714372528439129	27.9160839160839	25.9353539017976	5.94350547545937	0.759272267084767	1	20	14	6.50489491808993	0.906705796104878	0.999999999999989	20	10.3143866530066	62.1549350975234	0.846475782945851	0.999999999983394	22.6386946386946	16.0242000172772	49.6737006076231	1.21532321478673	0.0244661299625465
MR1	0.510126331909348	0.788181712486726	24	13.1165170129936	5.25099230547928	1	1	28	18	10.5853392646791	0.956614713776392	0.999999999999989	26.542750929368	12.6969836739352	53.037204108118	0.963700878323142	0.999999999983394	26.180916976456	14.5426141111076	43.8813578006992	5.5636097292504	0.12678754733432
IER5	0.653327233932075	0.859542429721252	24	8.4286868689096	6.79520334706381	1	1	20	12	18.1113864086022	0.82622089216421	0.999999999999989	20	7.9999324559169	195.501513789632	0.975216166058823	0.999999999983394	21.3333333333333	9.4821001520537	177.315056987813	10.7572266656362	0.0606673051255626
GLUL	0.221774950004467	0.609645653222372	27.156462585034	25.36705230222	25.2530726786878	0.548683931808932	1	28	24	36.3781562612399	0.979983113319541	0.999999999999989	25.5913978494624	2.4913434236805	198.440799812068	0.642468724758966	0.999999999983394	26.9159534781655	25.8315971221845	164.117605717389	25.56343413501	0.155762899557712
RNASEL	0.957252757668923	0.981647784194484	24	19.679149538425	0.638979935532726	1	1	28	20	5.18461858012292	0.999818552718606	0.999999999999989	20	3.891789568973	20.1114175376019	0.999986383779014	0.999999999983394	24	20.0048744231395	14.3019967336125	0.681781189094822	0.0476703499373973
RGS16	0.261751603110586	0.636955913451766	21.1216931216931	5.39452091146392	0.610422077497256	1	1	24	22	0.435426551166014	0.967228402940484	0.999999999999989	20	8.1301516573828	1.75420307453071	0.839821891564381	0.999999999983394	21.7072310405644	5.42771603456233	1.1591572726753	0.597459313978811	0.515425583794933
DHX9	0.204678603935522	0.598671350465106	21.1216931216931	1.91263957328126	6.53180501423362	1	1	28	0	14.8491444879702	0.831400963634683	0.999999999999989	28	24.5242896276962	57.9340407774368	0.738385019492336	0.999999999983394	25.7072310405644	25.4440366365883	54.105776701782	5.83496049752472	0.107843577030335
LAMC1	0.681832420015337	0.872689069903362	24	8.36505167703974	17.8610038224015	1	1	20	14	106.614198528685	0.996429311343105	0.999999999999989	27.148288973384	20.8516434825329	1104.20365977542	0.992775687080111	0.999999999983394	23.7160963244613	15.5158488487059	794.052596210005	4.08255648850954	0.00514141822342183
LAMC2	0.0916677851434486	0.488342938451537	21.2340425531915	7.22101757731289	1.01784380992803	0.182113153050653	1	20	10	0.584604252799569	0.528289671453274	0.999999999999989	20	6.6305245714813	2.61940345659772	0.14923142746669	0.999999999983394	20.4113475177305	7.92325663222307	2.66490784900116	1.03744745440358	0.389299560505416
NMNAT2	0.468962485751681	0.765306717071259	20.0603015075377	2.56204807252401	0.527706800021913	1	1	28	4	1.04728230739083	0.996941268744083	0.999999999999989	20	6.75440830680987e-05	3.6294124393314	0.958114998415926	0.999999999983394	22.6867671691792	2.07449796953196	2.22774461622478	0.365031570219725	0.163857009264519
SMG7	0.263792851438968	0.63833985913866	24.3414634146341	22.0469320997816	10.6090689112131	0.182113153050653	1	24	22	10.8939707555201	0.900371722333733	0.999999999999989	23.8795986622074	22.1177791638192	55.150894501047	0.392424276709183	0.999999999983394	24.0736873589472	22.0565051819471	47.0685622035371	10.8747640889767	0.231040923705111
ARPC5	0.130596860968438	0.535028986633169	27.5310344827586	27.042709026944	22.675936979618	0.269101639101639	1	28	0	14.5613223302295	0.504996846272938	0.999999999999989	27.148288973384	2.3934670577331	220.586552723942	0.233522671187459	0.999999999983394	27.5597744853809	0.635249959661785	214.376233087576	24.4403420469363	0.114006770689697
RGL1	0.257414139193507	0.631292655752123	24	13.9522449060743	4.70189044457662	0.759272267084767	1	0	NaN	0	0.634904797715987	0.999999999999989	28	12.0302514104996	28.2895615869527	0.65321173983374	0.999999999983394	26	13.1429398599508	22.2868443348239	5.99798867736433	0.269126870868491
COLGALT2	0.189897515651277	0.583873742378443	24.4907975460123	7.98460241012521	2.22426476321734	1	1	24	10	1.74333140578029	0.755188820959775	0.999999999999989	28	4.0454600194251	11.5309615960342	0.692355101895028	0.999999999983394	25.4969325153374	7.65441573593873	7.45023430916426	2.43129636628837	0.326338241912435
TSEN15	0.0156760226821955	0.378705065641731	26.6133333333333	22.8451142677066	15.8684789313029	0.182113153050653	1	28	24	18.2072527693169	0.348931364962374	0.999999999999989	26.7415730337079	23.1037490798492	73.0592556551645	0.0316739774166049	0.577511184929558	27.1183021223471	23.3173545390598	59.220474229819	16.040761276948	0.270865127062274
C1orf21	0.79702578809604	0.914734227389323	24	23.7228998760385	2.23596591271214	1	1	28	20	15.2316916731215	0.926266025592963	0.999999999999989	28	0.408142403668101	58.647361604523	0.996283958862667	0.999999999983394	26.6666666666667	24.5656366038754	50.9379213869514	3.49469269284979	0.068606896349426
EDEM3	0.462131459872006	0.761092314675584	24	23.9885840170667	4.37193823446384	1	1	28	0	9.47898919387374	0.993254929376525	0.999999999999989	24.5360824742268	3.7684382270763	30.9098434694499	0.955594551022841	0.999999999983394	25.5120274914089	1.25301064930206	29.6200561206655	4.17987915441406	0.141116517044606
FAM129A	0.124880921585327	0.528135790540916	24	16.0008971887015	41.957790550795	0.388468903781404	1	28	18	82.1095096206112	0.561009742951017	0.999999999999989	25.0526315789474	18.9590972638103	257.881368120542	0.302047411786712	0.999999999983394	25.6842105263158	17.6786249607618	183.73487594734	43.8509938628119	0.238664508502892
RNF2	0.280643674055437	0.64882754645827	21.1216931216931	6.4375282905308	1.83909104691439	1	1	20	6	2.75122728358663	0.943206875805144	0.999999999999989	21.3134328358209	8.4131731840622	10.3130692817293	0.850350263735379	0.999999999983394	20.8117086525047	6.92572738767053	9.84921952439953	1.78563387299092	0.181296991966455
TRMT1L	0.351440680493941	0.697304949180549	24	0.0190919504963071	4.24337389509875	1	1	28	24	8.53523950703622	0.737858075654053	0.999999999999989	28	24.1584477005644	46.2992529712727	0.84551388352954	0.999999999983394	26.6666666666667	24.1456767318197	37.0151062112545	5.53467956353151	0.149524886729859
SWT1	0.962376456354919	0.983925534305447	24	5.04088474793484	0.190825524769308	1	1	24	10	0.775026359673354	0.997846766428893	0.999999999999989	28	23.6056587511168	5.48726930413635	0.999989255184392	0.999999999983394	25.3333333333333	6.74856073165291	3.96886343169733	0.0741300176001216	0.0186778957945698
IVNS1ABP	0.567575728421529	0.817050496515014	20.6839378238342	9.34363629012174	6.8296259059848	1	1	28	8	26.2090328856092	0.982150632889583	0.999999999999989	25.5913978494624	4.92760422774329	158.140996684515	0.978398514425907	0.999999999983394	24.7584452244322	7.59593935321926	111.156300465406	5.76518671331853	0.0518655864686028
HMCN1	0.0382665243925191	0.428248915998671	27.156462585034	12.9192898036648	7.05399825283429	0.0772071042383542	1	28	14	3.10769147770127	0.400981788662594	0.999999999999989	28	12.2445592639051	30.0727847714241	0.0360622540474154	0.61882661479443	27.718820861678	13.0567937783543	23.9381233019702	7.60215189300102	0.317575099647654
TPR	0.417657182598623	0.737704596679815	27.3424657534247	10.1589414488726	14.8195833945569	1	1	28	10	23.7713816237705	0.986346023321257	0.999999999999989	27.7821011673152	9.21983112712586	147.591265263295	0.939292129158505	0.999999999983394	27.70818897358	9.79556182867258	131.321641331167	15.0138315400261	0.114328692421413
C1orf27	0.672818385430374	0.868876131120272	24	9.29538175347878	3.05947058406752	1	1	28	0	5.10641638038107	0.999931215463563	0.999999999999989	23.4098360655738	20.0489917360705	34.2569737691173	0.992268046613018	0.999999999983394	25.1366120218579	24.5174522811406	30.9300527086845	2.04584855037696	0.0661443602972758
PTGS2	0.299041406388404	0.659328539564985	24	23.6230963493945	0.771628450303011	1	1	28	0	0.959311088615691	0.946788602983864	0.999999999999989	23.4098360655738	6.43373965898008e-05	2.29491904532713	0.865805283510848	0.999999999983394	25.1366120218579	25.0050980947975	1.48153676921432	0.654203670764443	0.4415709986809
RGS2	0.146243091141631	0.549197479939161	27.5310344827586	23.785262200983	1.72802746787726	1	1	28	22	2.19323353811093	0.815344955811878	0.999999999999989	28	22.4120887841796	3.86557433169527	0.642446015702607	0.999999999983394	27.8436781609195	22.7353986039253	2.94218180416162	1.70057633410512	0.577998385993588
UCHL5	0.139001135770916	0.540948637241929	20.6839378238342	3.21516672014449	5.36601021144192	1	1	28	0	7.854426237218	0.710234885629386	0.999999999999989	20	3.9018637215089	33.5104741774557	0.59195048468156	0.999999999983394	22.8946459412781	2.7344700506547	29.3105641275485	4.00004501369681	0.136471102920098
TROVE2	0.0107734057948992	0.348678109903149	20.9005235602094	4.34331239888515	23.0337757418939	1	1	28	8	17.8133641085269	0.886273384592703	0.999999999999989	20	3.9691188546686	46.815514400598	0.157250798581198	0.999999999983394	22.9668411867365	5.29126008895802	48.1912175776246	6.97281840575623	0.144690646060658
GLRX2	0.650845861012827	0.858741948991025	24	21.7702307907436	1.97125138354021	1	1	20	2	5.43399848371659	0.999978729091356	0.999999999999989	27.7821011673152	19.6723453686063	25.2339300695518	0.99039739097327	0.999999999983394	23.9273670557717	21.6752069404242	18.9128008663161	2.0187665171159	0.106740748310386
CDC73	0.474028831910569	0.76865280759853	20.7916666666667	3.39682829388396	5.85738008940553	1	1	20	6	9.06946784412553	0.984295032980414	0.999999999999989	20	19.9394050913577	65.2771696067646	0.957841482318107	0.999999999983394	20.2638888888889	3.14855413366226	50.4412926256274	6.32866404162248	0.125465936977339
B3GALT2	0.792608528024895	0.913669280397236	24	11.8626478999217	3.05159484866042	0.0481594158156658	1	20	14	6.68189619022365	0.61606383036371	0.999999999999989	20	16.1942113654381	58.5464388360511	0.277057009469382	0.999999999983394	21.3333333333333	14.3976890894588	49.6716302711635	6.12405820199235	0.123290863790062
CFH	0.80652014519467	0.91882676029839	24	14.4107184716038	0.308379232818072	1	1	28	20	1.11640463355129	0.99835364851883	0.999999999999989	25.9636363636364	24.0136911478839	4.09501760665556	0.998557614174856	0.999999999983394	25.9878787878788	19.2063289056861	3.63826308320519	0.0351935656767176	0.00967317779716831
ASPM	0.982978682466608	0.992847531525735	24	14.933148843321	0.285972300249854	1	1	28	18	3.31822318282561	0.983455601898219	0.999999999999989	20	12.4598496611222	9.53759828479318	0.999993697214541	0.999999999983394	24	15.1044162959808	7.59124933892791	0.301248580266693	0.039683662967292
ZBTB41	0.0887264604656042	0.48574426416095	25.2658227848101	20.2260316709924	3.32685414562122	0.182113153050653	1	24	22	2.84420827243185	0.529438309860299	0.999999999999989	25.7761732851986	19.66773750265	23.0100288839169	0.146253489865006	0.999999999983394	25.0139986900029	20.6536591496301	20.1575355376015	3.57610257529407	0.177407727676991
DENND1B	0.520815322564922	0.792457385163772	22.9425287356322	5.30467123312019	2.90449752433021	1	1	28	8	7.04981884018312	0.975682449564291	0.999999999999989	21.4414414414414	8.10782725644578	13.4136584855836	0.968599338607647	0.999999999983394	24.1279900590245	7.18736420778645	9.30278617895777	1.60970426196314	0.173034640482673
C1orf53	0.607842183284245	0.838125584195203	24	20.3992910943719	1.19905957173741	1	1	24	22	2.26792862157126	0.989018758602434	0.999999999999989	22.1052631578947	2.2397251962981	7.04531675825914	0.984929942765926	0.999999999983394	23.3684210526316	22.2283010159587	4.83398924259552	1.13564663130266	0.234929490801453
NEK7	0.763686410735089	0.902807820567026	24	21.9882284843982	6.12987427240643	1	1	20	2	11.014769161724	0.998325817633627	0.999999999999989	20	2.0255540198225	91.9798319441474	0.997281557031686	0.999999999983394	21.3333333333333	0.908628071403553	68.6237632862968	6.91467813566941	0.100762152999705
PTPRC	0.563029141766364	0.815756914598301	22.8114285714286	8.23668216255468	1.6952338450338	1	1	28	14	2.95948023077056	0.993032979634611	0.999999999999989	21.9692307692308	12.0440354053525	9.29346255361166	0.978680808332862	0.999999999983394	24.2602197802198	11.4419928188539	6.05708015883144	0.854394597088644	0.141057171885518
ZNF281	0.0817171229871833	0.480892042878826	21.3475935828877	2.60514544331098	9.75048415876315	1	1	28	0	13.4861862385805	0.65967677889146	0.999999999999989	23.1067961165049	22.4119261265751	53.8629291410967	0.441235881707616	0.999999999983394	24.1514632331309	0.711470872411526	52.8040774509153	9.14811911852759	0.1732464529284
KIF14	0.188869004448751	0.583012880492175	20.1616161616162	13.8487352831808	0.889753845203382	1	1	28	12	1.26313725730329	0.985117124097137	0.999999999999989	20	11.1485385420335	3.25731097071357	0.762046982952792	0.999999999983394	22.7205387205387	12.6690130788695	1.99604928056132	0.695556981853846	0.348466838282793
DDX59	0.719999909171995	0.887803540222792	24	7.89636201558491	0.934736586175946	1	1	20	14	1.90169412611126	0.99997900453154	0.999999999999989	20	7.9999324559169	11.527120158548	0.995371479531777	0.999999999983394	21.3333333333333	9.60388548322678	8.45219266009714	0.702506271782137	0.0831152696150283
CAMSAP2	0.250740013491376	0.628074065386492	27.9160839160839	12.7677606048904	13.5771860690835	0.759272267084767	1	28	14	0.116900150065439	0.924957450357279	0.999999999999989	27.148288973384	12.5158114641223	106.032613880472	0.747494375265836	0.999999999983394	27.6881242964893	13.0898433570945	92.230299025584	14.5267890930507	0.157505605495447
TMEM9	0.0900197119486004	0.487077871881489	20.0603015075377	8.12273921267048	8.51868775019544	0.759272267084767	1	20	10	10.0141450518398	0.8282316259867	0.999999999999989	20	8.4869196512563	83.2386950521502	0.452566774132798	0.999999999983394	20.0201005025126	8.86515362349502	70.5659236974215	8.4392962027518	0.119594497748496
PHLDA3	0.775725991802686	0.908003336745372	24	13.0959228094387	27.4395733881942	1	1	20	16	52.3547991703623	0.987811200618727	0.999999999999989	20	11.9200421039348	421.29303250436	0.997421059686316	0.999999999983394	21.3333333333333	13.6719459850085	379.440571648923	44.9767166679801	0.118534284492895
CSRP1	0.362448701479904	0.704138433441837	24.1939393939394	23.2351306964101	6.92124557644541	1	1	24	6	10.885276880082	0.925522625025202	0.999999999999989	28	6.75440830680987e-05	150.440329867429	0.901968259280402	0.999999999983394	25.3979797979798	1.47741041533464	99.6171091957554	5.90726828147563	0.0592997360510371
RPS10P7	0.0419688779264302	0.431990736454088	24	13.6237176718513	2.28373789621683	0.269101639101639	1	28	12	2.03932044410007	0.434791177929286	0.999999999999989	25.0526315789474	12.8154285985466	7.02293543702768	0.100411293941049	0.999999999983394	25.6842105263158	12.9162518645304	4.87221252168684	2.40099132620862	0.492792815486087
NAV1	0.41653732259604	0.736435844769734	24	9.12770135260865	12.6265381613652	1	1	28	6	29.1463112440787	0.88872749487765	0.999999999999989	26.1538461538462	4.46239217779014	183.435038029294	0.920845753611708	0.999999999983394	26.0512820512821	6.56103709748302	143.041127008435	12.9290235680605	0.09038675686118
IPO9	0.900073690531904	0.955010210260637	24	13.6846849735666	1.26541612642553	1	1	28	10	6.6108196572373	0.997171048969431	0.999999999999989	28	8.66734269654973	47.2046777350245	0.999805756190289	0.999999999983394	26.6666666666667	10.8013928821238	45.7639489336943	2.42748166913692	0.0530435359206875
SHISA4	0.124930703633043	0.528135790540916	21.5783783783784	11.4966891889221	17.1031207024509	1	1	20	12	19.0733337840652	0.697921436109485	0.999999999999989	23.1067961165049	9.528545354883	120.553755842265	0.55938591375876	0.999999999983394	21.5617248316278	11.1295000885207	106.722800627468	17.0588640491428	0.159842732282573
LMOD1	0.237018687702148	0.618485567814664	22.9425287356322	10.7424463139422	24.3478141426062	1	1	28	12	30.6910683199931	0.897549026710014	0.999999999999989	22.8115015974441	9.3557277231651	154.773356084339	0.796780455902549	0.999999999983394	24.5846767776921	10.7092428499899	144.073173509522	22.7328997345327	0.157787179811308
TIMM17A	0.0155351572799642	0.378705065641731	20.3673469387755	3.15510652291534	12.8550838446165	0.120192382848633	1	20	4	15.4929509475696	0.354055959320662	0.999999999999989	20	4.2794899993099	71.0509415902177	0.0232207376059669	0.50598217151695	20.1224489795918	3.81695512485803	69.3535649988228	12.9746156119859	0.187079288746095
RNPEP	0.137670822190803	0.540948637241929	26.0915032679739	24.8157132797166	7.57985961753994	1	1	28	24	9.44206031110851	0.733397897541398	0.999999999999989	26.9433962264151	0.564073906745101	48.9159189317943	0.597907458641369	0.999999999983394	27.0116331647963	25.4838492681669	45.9203325240287	7.92639612225071	0.172611906024484
ARL8A	0.0532203201519088	0.447923333629054	26.2631578947368	23.8950855097491	40.2681417724128	0.548683931808932	1	28	26	26.3882880270495	0.269290630334725	0.999999999999989	28	23.8922884611131	276.635837245003	0.138281295688006	0.999999999983394	27.4210526315789	24.6062639115062	231.350155835896	44.7226502840571	0.193311520031049
UBE2T	0.156201349458698	0.55812690423245	27.156462585034	22.2344158403113	2.22027159948437	1	1	28	24	2.67687812871785	0.901036837096391	0.999999999999989	28	20.3572126088214	6.92077281920612	0.687280314154693	0.999999999983394	27.718820861678	22.2162859862188	4.23590501465089	2.36388493137867	0.558059003495736
PPP1R12B	0.879510395126188	0.94835894617518	24	9.89460984268405	1.34662005805501	1	1	20	16	2.09667158923359	0.967233485930318	0.999999999999989	20	12.3536371877614	30.609066913489	0.999375452876279	0.999999999983394	21.3333333333333	13.0765938495823	24.5511376549591	3.09664964238842	0.126130596712407
KDM5B	0.555401920549823	0.811962632354225	20.7916666666667	4.86900486311664	3.72643208420553	0.388468903781404	1	20	6	5.06010506096038	0.897569981969095	0.999999999999989	28	19.9755421318809	78.1412073052372	0.772536056947647	0.999999999983394	22.9305555555556	7.27603520303359	74.338834558164	0.474909035463365	0.00638843799860472
PCAT6	0.0857264747467641	0.484009301238272	22.8114285714286	12.7744612864447	3.00323141999022	0.388468903781404	1	24	12	2.36977417259252	0.6213738722449	0.999999999999989	20.9384164222874	15.250390566015	11.2262810183291	0.256536480109994	0.999999999983394	22.583281664572	13.3832372394985	6.84623002570722	3.03633879278407	0.443505225705649
RABIF	0.101197696495621	0.502049046748145	20.0603015075377	2.3201593426039	4.53401073057432	1	1	24	18	2.52815714757554	0.790558430509617	0.999999999999989	20	3.765172629176	16.7409659195563	0.537239085721889	0.999999999983394	21.3534338358459	1.64097265755828	14.7118395941964	3.41977027183835	0.232450214668423
KLHL12	0.269923347889789	0.64184835042587	26.4370860927152	24.3743341495136	3.96443169466844	0.548683931808932	1	28	26	5.86681857118202	0.85163751852882	0.999999999999989	28	24.3039143099644	26.6521505131086	0.657616972658377	0.999999999983394	27.4790286975717	24.9034459741479	22.993105944598	4.40054983531603	0.191385619929695
ADIPOR1	0.261990838879806	0.637115821972591	24	6.10033103101781	5.54760361224655	0.759272267084767	1	28	4	4.22961673418908	0.711009570588748	0.999999999999989	28	1.8706992704808	33.499424223545	0.688608332831919	0.999999999983394	26.6666666666667	4.10333720502399	27.5653599295716	7.10031061110724	0.257580914207116
CYB5R1	0.0865189960195254	0.484872223777826	24	7.66579430727347	9.45854570622804	0.120192382848633	1	28	6	9.1112948730157	0.124094004143599	0.999999999999989	28	3.9711862642626	78.477302103228	0.0384325694853029	0.639806345864256	26.6666666666667	5.98836027512819	65.7776315624862	12.2380986984575	0.186052589729257
TMEM183A	0.176142915294398	0.573918152986145	24.4907975460123	16.9233015524442	5.25162578752901	0.388468903781404	1	28	16	1.37675333510929	0.405132642711995	0.999999999999989	28	13.0390558594679	40.6562381164688	0.305314884353558	0.999999999983394	26.8302658486708	15.4434757562928	38.6823408338376	6.52058772894436	0.168567557918843
BTG2	0.0859852945841502	0.48422834268372	20.9005235602094	4.74100498980893	2.37867019251544	0.548683931808932	1	20	8	1.20267248719189	0.813982367178496	0.999999999999989	20	7.9999324559169	14.5390283375507	0.367598675852105	0.999999999983394	20.3001745200698	7.00524625717702	7.01645048736811	2.16895234912994	0.309123872966075
FMOD	0.892784543549534	0.953241456579175	24	19.9948154558311	3.65032190095784	1	1	20	12	13.5985452095397	0.994143545851554	0.999999999999989	26.1538461538462	20.3051533869705	101.099964237575	0.9997412649993	0.999999999983394	23.3846153846154	17.3172559081923	68.0550046393743	2.62799939346571	0.0386158138904195
PRELP	0.683407948424864	0.872931977271157	24	23.0259265986952	2.28934022937311	1	1	20	18	3.85477568794175	0.999716442453545	0.999999999999989	25.9636363636364	22.0362960922805	18.5249120578037	0.993056690751756	0.999999999983394	23.3212121212121	21.0511351297947	14.139403802958	2.10035190974387	0.148546002293567
ATP2B4	0.919328899919641	0.964099420062492	23.0751445086705	10.2014026252933	3.02882933794056	1	1	24	12	6.65956213681751	0.991568032333308	0.999999999999989	28	12.5011800699415	94.1677859294234	0.999876603702969	0.999999999983394	25.0250481695568	11.580871466111	88.803545797981	3.25823391082617	0.0366903582683322
ZC3H11A	0.661752983295587	0.863504070696625	20.7916666666667	18.6797678342583	3.86374856605765	1	1	20	0	6.99559937097151	0.999029087599503	0.999999999999989	20	19.6423973210208	44.4116002071863	0.991311187173372	0.999999999983394	20.2638888888889	19.4644256672383	43.6467284985782	4.08797468610092	0.0936605062217683
ZBED6	0.134880929044585	0.539299417675973	25.4267515923567	10.637994048482	7.99018659793093	1	1	28	10	14.8103567088497	0.730129621351047	0.999999999999989	25.0526315789474	9.68976306854327	36.1160316882473	0.591298686565296	0.999999999983394	26.1597943904347	10.1350445255217	25.6578357051982	8.064793913205	0.314320896192
SNRPE	0.452057195523535	0.755304794950042	24	23.1783005788012	4.29908235782544	1	1	28	0	9.12392525519683	0.880139220786689	0.999999999999989	28	27.8283040120373	46.8726188912193	0.933536043921382	0.999999999983394	26.6666666666667	26.3081874496509	44.2378978435549	4.69978842244812	0.106238963683778
SOX13	0.251303274565187	0.628074065386492	22.0552486187845	3.03146558758583	1.97181448349664	1	1	20	4	1.48622236539073	0.909944353459681	0.999999999999989	20	6.48577472508876e-05	6.26193238904194	0.814979568023618	0.999999999983394	20.6850828729282	2.36400958812518	5.70652484009127	1.46874612135447	0.257380132832468
ETNK2	0.284681749363486	0.651818137743612	21.4623655913979	1.58038491004968	2.50626981785164	1	1	24	0	3.67521539062771	0.932705257043215	0.999999999999989	20	4.6171190185684	12.5114496869566	0.851072116433871	0.999999999983394	21.820788530466	2.15396452596828	10.2609711416803	2.34222722242089	0.228265647576642
PPP1R15B	0.59483224838795	0.829809084845462	24	7.52575482391081	1.57976857687231	1	1	28	6	2.77035311847801	0.958418385868106	0.999999999999989	20	12.2023595634414	16.6786256520141	0.980476925584156	0.999999999983394	24	8.44389764321513	15.9828906493924	1.60491657445921	0.100414662758155
MDM4	0.000690844836302662	0.261148833739892	24	12.0600704479447	9.01765153882238	0.00261476948976949	1	24	14	6.58412033002681	0.0916557164517864	0.999999999999989	24.040404040404	12.6629731119906	32.7301765333844	2.29327820044922e-05	0.0191514051627117	24.013468013468	12.9050448836111	26.4235907991594	8.89989057919258	0.336816091606887
NFASC	0.825435253278046	0.927035060938112	24	13.6703421876626	4.15484337169301	1	1	28	20	15.2641809701532	0.999195857126281	0.999999999999989	24.3686006825939	20.6613859079006	123.793553023552	0.998967941874728	0.999999999983394	25.4562002275313	18.1035631757206	95.5113090260207	0.875927673358796	0.00917093150843699
RBBP5	0.0775869868808318	0.476433171147472	24	14.8343893507577	6.01919714642119	0.388468903781404	1	28	12	6.48737608686664	0.299758496279994	0.999999999999989	28	13.4823044932279	42.4941460653416	0.151631061166643	0.999999999983394	26.6666666666667	13.5364085893402	37.2222376149619	7.11727670427181	0.191210339848321
DSTYK	0.0454991885449803	0.439945777790936	26.7919463087248	14.7234029606327	13.84619367091	1	1	28	14	14.5967080786184	0.701570477030402	0.999999999999989	26.3468634686347	14.1393051770087	105.890985195669	0.331235598157756	0.999999999983394	27.0462699257865	14.3011651900636	88.9949175625677	15.4912169309417	0.174068557567354
TMCC2	0.728035352070183	0.890342411000255	24	22.8445510982878	0.81944171961865	1	1	28	24	2.05513504814045	0.999876267075515	0.999999999999989	28	27.5388934742335	7.24002930559409	0.99578681826355	0.999999999983394	26.6666666666667	24.8374514041834	5.54050786882679	0.908852805050264	0.164037815046496
NUAK2	0.295909255667381	0.657769064002566	24	23.4047678940827	1.13792866580667	1	1	24	0	1.23189169283246	0.640798041773719	0.999999999999989	28	20.5229386098294	6.09993768597971	0.76702427986328	0.999999999983394	25.3333333333333	23.1216925450684	4.22064661113013	1.3624976931649	0.322817288131138
ELK4	0.0741283851433587	0.471126611616771	23.9041916167665	18.9930033092153	4.34868505939959	1	1	24	22	3.67979434753217	0.487278959155705	0.999999999999989	24.040404040404	18.8915704013216	19.0052112105044	0.355251357652043	0.999999999983394	23.9815318857235	19.9362481075392	15.7906132675534	4.45929304335171	0.282401510808619
NUCKS1	0.455804097232851	0.757365412525972	24	12.41097375057	97.5986744091201	1	1	28	10	283.824267117802	0.976850366456189	0.999999999999989	28	8.77016342249527	1255.3053117082	0.95125800801834	0.999999999983394	26.6666666666667	10.4787853105141	1009.25466289477	121.572481858195	0.120457686575852
RAB7L1	0.290136862634272	0.654796176738349	24	11.8168744649047	9.72381211344388	1	1	28	18	16.687430341939	0.96824527914471	0.999999999999989	24.5360824742268	3.8600533722338	91.1033401048031	0.864038637859535	0.999999999983394	25.5120274914089	12.3736577521248	78.3445346176219	8.94136291634065	0.11412873865396
SLC41A1	0.400341840861474	0.72779805333548	24	11.4450750257111	5.03109181291235	1	1	28	12	5.99515003630002	0.978477410212157	0.999999999999989	21.9692307692308	12.2276627432179	38.2266712634142	0.930880856614512	0.999999999983394	24.6564102564103	12.0089387936458	31.9780118059072	4.9442042959794	0.154612623385988
RAB7B	0.750396057039219	0.898648099223927	24	14.4371639773141	1.4581680932852	1	1	28	18	5.58843316213587	0.857902841104048	0.999999999999989	28	16.3369275626742	14.6765471162354	0.989729058355051	0.999999999983394	26.6666666666667	16.2465213335028	10.5317787310822	2.57456010007713	0.244456341688883
SRGAP2	0.415681914303033	0.736106177179043	21.2340425531915	10.9350827313146	2.77102046963667	1	1	28	18	5.48530830017725	0.990731042772829	0.999999999999989	20	7.6488429164027	36.2212489586199	0.939242750253485	0.999999999983394	23.0780141843972	11.853643331385	32.5282943191678	1.82005587855868	0.0559530069637308
IKBKE	0.130558183213058	0.535028986633169	23.2093023255814	19.1957247135781	2.85734786886112	0.0095169702982203	1	20	0	3.50850101129313	0.289083057511605	0.999999999999989	20	19.7298549683953	11.8159955415571	0.0145067339469466	0.392216462781818	21.0697674418605	19.8114254050912	10.061865097952	3.71838665242591	0.369552425542134
RASSF5	0.0326718161329613	0.416320484030042	24	1.76303789425098	3.90541418527379	0.548683931808932	1	28	24	0.905462906255746	0.682773004787263	0.999999999999989	28	27.4926729109712	10.9537531560414	0.184777974252924	0.999999999983394	26.6666666666667	25.9143273382156	8.00491327823516	3.78328070234507	0.472619823706468
EIF2D	0.0450873371720351	0.43828715392321	24.4907975460123	23.751329946908	9.337639677874	0.269101639101639	1	28	24	8.19536055837439	0.492848141063146	0.999999999999989	24.8780487804878	2.4392257589807	27.6625942347515	0.114951218363113	0.999999999983394	25.7896154421667	25.1299522961771	24.8070737461916	8.90813574032722	0.359096596054374
DYRK3	0.255830888940765	0.630213365100555	24.3414634146341	23.1742651399532	1.49718659487846	1	1	28	0	3.1396417544415	0.914282224359126	0.999999999999989	27.7821011673152	21.0890211754534	4.12240142533547	0.820584914688913	0.999999999983394	26.7078548606498	24.2767699258642	3.19896948468867	1.54272450991987	0.482256713389691
MAPKAPK2	0.954512923994327	0.980272226145122	24	5.46304381797118	4.75231314900764	1	1	24	0	11.1929369723936	0.999935299980015	0.999999999999989	20	6.76316527786183	343.883021150208	0.999983693340926	0.999999999983394	22.6666666666667	4.50496725658713	321.051710642252	8.04403632182473	0.025055266971582
YOD1	0.720673340652529	0.887803540222792	24	4.77398999643979	1.02248029286488	1	1	28	26	2.24199912714623	0.979108388724557	0.999999999999989	28	27.0624547030764	7.24013738628876	0.994547767498897	0.999999999983394	26.6666666666667	0.588432468192188	4.75824626473152	1.39097904450926	0.292330192075029
PFKFB2	0.0904096241912719	0.488039141184987	21.3475935828877	9.18267808135567	4.91734452548	0.269101639101639	1	20	12	4.2173972480177	0.621512293298593	0.999999999999989	20	10.6941009589651	18.1879544784225	0.211342090402479	0.999999999983394	20.4491978609626	10.6802848740044	15.3786485438905	5.07720129212594	0.33014612939724
CD55	0.487359732222362	0.776227467341553	24	0.358475240310986	4.07399022962249	1	1	20	4	10.9500503362431	0.920298403650086	0.999999999999989	20	3.746114812943	49.4392880588625	0.952316789556025	0.999999999983394	21.3333333333333	2.92592248647831	39.6971971327563	5.30928929805781	0.133744689336689
CD46	0.451159940571074	0.754493006997583	21.4623655913979	3.05369647039194	5.15398050980547	1	1	28	20	3.35028737310152	0.980206951373172	0.999999999999989	20	4.6572506571564	33.1872207539962	0.950260372273714	0.999999999983394	23.1541218637993	3.6905657303778	27.2719537515249	3.27356502667558	0.120034122105848
CD34	0.822812295265557	0.92616883153664	24	20.7072394131508	0.279853997393701	1	1	28	18	0.742004529906408	0.894552200026431	0.999999999999989	28	17.4399259112854	1.49018451740703	0.996181222211831	0.999999999983394	26.6666666666667	18.7324347696949	1.02374487286514	0.579049879083332	0.565619320234303
PLXNA2	0.412902305684864	0.734830355501195	24	2.54943196915442	2.2850791461351	1	1	28	0	5.8410686028141	0.980190521130769	0.999999999999989	24.5360824742268	4.4797083469564	9.07036926031022	0.936391351780808	0.999999999983394	25.5120274914089	2.47111955751614	8.76776115796137	2.46537016671288	0.281185826381031
TRAF3IP3	0.00471263611022033	0.314063802266242	24	10.0807679164284	1.76390151319454	0.0481594158156658	1	24	10	1.95282321376744	0.273984142534022	0.999999999999989	24.8780487804878	7.449532644672	3.09493493687184	0.00358106137987946	0.19036714697678	24.2926829268293	9.22080464289676	3.03114949075951	1.81988355197169	0.600393862961766
C1orf74	0.339993270958017	0.688876073213408	26.0915032679739	9.53537442045918	1.38966279961821	1	1	24	12	2.10388443713843	0.973332687278466	0.999999999999989	26.542750929368	9.5196905980491	5.37226938399263	0.899233576151961	0.999999999983394	25.544751399114	10.3885645243881	4.47085922513659	1.35807241156994	0.303760942401054
DIEXF	0.266729904665886	0.639515655988891	27.7222222222222	6.59016442450204	2.09577766005106	0.548683931808932	1	28	6	4.0042334936518	0.714878245940052	0.999999999999989	26.9433962264151	0.9966100720874	12.659545023211	0.607367297426844	0.999999999983394	27.5552061495458	4.59070780664858	13.5298052124916	2.17409444038407	0.160689263905795
SERTAD4-AS1	0.892796328714658	0.953241456579175	24	20.9583861428987	1.31735052263202	1	1	28	20	4.78129968204784	0.999299390672573	0.999999999999989	28	24.4758611104894	18.1053012896787	0.999772688403549	0.999999999983394	26.6666666666667	21.9391090880416	12.8362825966775	1.49563808572574	0.116516450495789
SERTAD4	0.0712145609463034	0.467898685673587	24	15.1732139661855	4.39003653538711	0.388468903781404	1	24	12	1.89376589605359	0.655317918856555	0.999999999999989	24.2033898305085	15.9056437917454	24.3446908302171	0.23660746721709	0.999999999983394	24.0677966101695	14.3911581328738	16.9955707880804	4.39042766154099	0.258327755877441
HHAT	0.690807234834908	0.875241495316941	24.641975308642	16.5435818255078	0.798026561504523	1	1	28	18	2.95717080757786	0.947178019487434	0.999999999999989	28	19.5805131057866	5.21420763479416	0.990714889182922	0.999999999983394	26.880658436214	18.0415980632952	3.52188072533783	1.15057971451971	0.32669468509878
RCOR3	0.124580446760295	0.528028466580642	24.95	13.701476197936	4.83891555849544	0.182113153050653	1	28	16	7.81399004731069	0.244119576400918	0.999999999999989	28	13.098100101407	30.1438878571785	0.10908327623414	0.999999999983394	26.9833333333333	14.2958783249439	24.398222147032	6.13988369973341	0.251652914000552
TRAF5	0.141192187356713	0.542630853093	26.6133333333333	14.4269440053729	5.26157397301792	0.759272267084767	1	28	14	7.17891118352407	0.658259444913366	0.999999999999989	26.9433962264151	15.7302915447716	33.9504745628797	0.505657256593085	0.999999999983394	27.1855765199161	14.733913642807	26.1482467212528	5.94159341297581	0.227227220100635
LINC00467	0.732760427840636	0.891957494243181	24	11.8690115029614	1.07689085494936	1	1	28	8	3.53160865620322	0.9870053300683	0.999999999999989	28	9.15378743295785	12.1107239794777	0.995544660535323	0.999999999983394	26.6666666666667	9.75374383302527	9.14497462772715	1.4976264763463	0.163764967898933
LPGAT1	0.00203677489995424	0.261148833739892	24.3414634146341	22.3733541589741	9.4125636954019	0.120192382848633	1	24	22	7.53596008684163	0.132556301560404	0.999999999999989	24.7058823529412	21.126799597895	46.8383465746754	0.00210116966535523	0.15414180665046	24.3491152558584	21.8436724295225	42.8284332377639	9.67821774084776	0.225976460243566
INTS7	0.793160247931633	0.913669280397236	26.7919463087248	0.188043936836403	1.13881463114772	1	1	20	0	3.72022828355641	0.999956422754339	0.999999999999989	26.542750929368	20.1091726570651	13.4340208807157	0.998254217612023	0.999999999983394	24.4448990793643	22.7468569332488	11.5413003809974	0.411745095529951	0.0356757975217321
RPL21P28	0.900724258610424	0.955424112372191	24	7.00012582184487	0.160461238987543	1	1	28	26	0.352422541653902	0.999999306950174	0.999999999999989	28	26.231280104051	3.23538313064657	0.999823827218113	0.999999999983394	26.6666666666667	0.3935319374497	2.56721522975467	0.209578528082928	0.081636524142526
PPP2R5A	0.470814153890776	0.766348914337163	24	3.70580426631801	3.56909325108806	1	1	28	2	10.0382632491017	0.950065287352117	0.999999999999989	20	7.9999324559169	31.1849595696068	0.951925812401248	0.999999999983394	24	4.69416445088453	29.4055018438604	3.8238754465915	0.130039455435782
NENF	0.246778008322965	0.62522290426852	24	3.88619558151968	8.77405756800289	0.182113153050653	1	28	2	12.1571802321478	0.170299926443062	0.999999999999989	28	3.9160783692977	110.590109362064	0.135801624141925	0.999999999983394	26.6666666666667	3.32296294909397	101.463829943635	13.6258291600496	0.134292478094105
NSL1	0.419279493812887	0.739027959301139	23.2093023255814	22.0428937494778	3.34960940145257	1	1	28	26	10.6231364860199	0.924597297038346	0.999999999999989	28	24.6829581399886	30.6066830638803	0.929077639457972	0.999999999983394	26.4031007751938	24.2912639070941	26.0862090630907	3.91902520851451	0.150233604240316
TATDN3	0.0141167183856441	0.371544709955688	22.4269662921348	4.05489186451606	2.59135965761472	0.0772071042383542	1	24	4	1.35158877855384	0.352770718947459	0.999999999999989	22.1052631578947	4.5868666351925	8.85846431528846	0.0152956010095454	0.403627802179947	22.8440764833432	4.22568083399487	7.80957259843437	2.6385819363538	0.337865088402247
ANGEL2	0.437704190399847	0.747916435521838	26.972972972973	9.19645571165543	3.04010949687567	1	1	20	8	3.41212424418282	0.994438336316427	0.999999999999989	28	11.9871440999068	23.9560278512772	0.947898306855031	0.999999999983394	24.990990990991	9.74192010359214	21.095291520886	2.76845785027299	0.131235818548987
RPS6KC1	0.201566789752704	0.59604067030663	22.3016759776536	9.5910723296259	3.29029520578949	0.759272267084767	1	28	12	4.98088441118765	0.824459122920461	0.999999999999989	23.257328990228	8.5647392320298	20.802913384527	0.657721653580246	0.999999999983394	24.5196683226272	10.0304104063268	18.7234653632425	3.02761774781041	0.161701783781659
SMYD2	0.176171084723065	0.573918152986145	22.6818181818182	7.83741580949476	6.02429802524143	1	1	20	8	6.79818379846426	0.761862091259441	0.999999999999989	22.9581993569132	5.017306780549	22.7969076172283	0.674432730763757	0.999999999983394	21.8800058462438	7.06210732925799	19.3925269592955	5.48422864815376	0.282801135698562
PTPN14	0.247337924082842	0.625890496179021	24	11.7529613679416	28.7421521270713	1	1	28	10	41.5101343151412	0.911478373079515	0.999999999999989	24.040404040404	12.0190472031483	313.338913205292	0.811431085213274	0.999999999983394	25.3468013468013	11.4129983265986	279.110064600195	28.8329111340054	0.103303014799221
CENPF	0.243466930543176	0.622469819632228	24	15.1793917331094	6.69917772536437	1	1	28	12	11.352885623129	0.599779770410598	0.999999999999989	28	12.924935658269	32.9669792390482	0.69724623696738	0.999999999983394	26.6666666666667	13.4445821790102	19.2825830760929	9.29670486928434	0.482129641687408
KCNK2	0.170284639611337	0.569813310135295	24	13.2464983958776	18.4540404469923	0.548683931808932	1	28	12	34.6427161287879	0.437619984123213	0.999999999999989	28	12.0740563876258	172.245622096263	0.380546712747303	0.999999999983394	26.6666666666667	12.5238551158242	135.81380307921	25.3857270493381	0.186915663016465
KCTD3	0.621773342958386	0.844690600730133	24	22.4380697352029	4.38856383840917	1	1	28	18	4.95673854364919	0.952497467748695	0.999999999999989	28	21.4447081953098	59.381886365867	0.983739459638327	0.999999999983394	26.6666666666667	20.7601718735483	53.9783251762682	5.42190129931272	0.100445897156077
GPATCH2	0.171148140805497	0.570112047257468	23.9041916167665	10.0101003720287	7.32855853556783	0.548683931808932	1	24	10	7.56515621945259	0.741174793712863	0.999999999999989	24.5360824742268	7.310027543649	28.1660454284994	0.502242378172931	0.999999999983394	24.1467580303311	9.14349831669909	24.7243459500586	7.60167857247601	0.30745721596967
RRP15	0.587067308226026	0.825464945019064	25.1069182389937	10.2845089579147	2.43822570578254	1	1	20	14	4.80009849003202	0.986778178440706	0.999999999999989	20	14.7033966041401	38.5245137815715	0.981889484692337	0.999999999983394	21.7023060796646	13.7768224769336	34.7208639152536	2.78431257586508	0.0801913392092146
TGFB2	0.946892227615055	0.975800905850915	24	19.9761843086335	0.719496473731648	1	1	28	4	7.87023656476581	0.999181792922805	0.999999999999989	20	6.75440830680987e-05	26.0997345984179	0.999972829832364	0.999999999983394	24	23.842701425428	17.8552101990109	0.378006689159087	0.0211706658698439
LYPLAL1	0.337117638992669	0.686462578122117	21.0105263157895	7.00370691831636	2.03315405549393	1	1	24	6	2.79340314127981	0.9497789638009	0.999999999999989	22.3824451410658	2.515188283595	10.4449616484906	0.892470134960235	0.999999999983394	22.4643238189518	5.24652541691157	8.42481487577545	2.05223615048122	0.243594213136028
EPRS	0.779423745799364	0.90930136259467	24	18.659702193898	11.5893697128191	1	1	20	0	24.2406673319676	0.999999889881272	0.999999999999989	20	6.81455594153663	265.494526742073	0.997857906024964	0.999999999983394	21.3333333333333	20.576713053644	224.122172504684	7.9462030976706	0.0354547834730833
BPNT1	0.77490249008727	0.907514194868552	26.6133333333333	3.57971661629092	1.33717493444462	1	1	28	2	2.74050955239507	0.999969481391816	0.999999999999989	20	9.581619846696	12.4363185321251	0.997713453030446	0.999999999983394	24.8711111111111	4.58839946725762	10.0634351185764	1.39811401627272	0.138930096910139
IARS2	0.308852651280332	0.666417982548163	27.7222222222222	23.2500842655645	6.58613317240069	1	1	28	22	7.50775003461114	0.924232259602381	0.999999999999989	28	0.010454490379999	58.4456707540413	0.867642417605621	0.999999999983394	27.9074074074074	24.3319701282801	54.9120055125746	6.42496343209753	0.117004712760423
RAB3GAP2	0.695174059065792	0.877213828444584	26.7919463087248	8.75740794171545	2.13122247803432	1	1	20	14	4.32749610476535	0.984105086641193	0.999999999999989	20	17.9638283069073	47.8320667972002	0.99312250197112	0.999999999983394	22.2639821029083	16.8522574768309	46.0377732443502	1.48062483215863	0.0321610870339028
C1orf115	0.472245906551478	0.767478061688445	21.8142076502732	13.9314835760391	0.435663113150204	1	1	20	14	0.906582610147454	0.996812168956213	0.999999999999989	21.570996978852	10.6700559747318	1.80504045281308	0.959035118706263	0.999999999983394	21.1284015430417	12.9559864956656	1.2476022748239	0.423624801016414	0.339551161107179
MARC2	0.855360926675026	0.93973558677436	24	4.84422424401795	0.483120977451983	1	1	28	0	1.12419218150148	0.999999930625384	0.999999999999989	20	19.318097272495	5.79190539632174	0.999434451514733	0.999999999983394	24	1.20416823075749	3.83441708269917	0.266401795369715	0.0694764783340121
HLX	0.245315714179849	0.624140598072873	21.8142076502732	5.876005880867	2.18634586882746	1	1	20	10	2.32975697788909	0.840657422080903	0.999999999999989	20	7.9999324559169	22.4684647072038	0.78882739835816	0.999999999983394	20.6047358834244	8.05260362427249	17.0492895335694	2.22082537921958	0.130259115774113
DUSP10	0.631893295910563	0.849109027744515	20.2639593908629	18.5381434405776	1.97693771003095	1	1	28	20	5.49298486946483	0.99664239442776	0.999999999999989	28	24.9453434006826	14.3203000128429	0.988303127702556	0.999999999983394	25.4213197969543	21.4448449663284	8.11809549051744	0.686715012537742	0.0845906547095779
TAF1A	0.878511068886081	0.947851338564804	24	16.9390747539088	0.414144778537838	1	1	28	12	1.5431970876223	0.995989102912423	0.999999999999989	28	6.31206218711548e-05	3.88916640091407	0.999640758516795	0.999999999983394	26.6666666666667	18.6399845663913	2.8459080716033	0.384912338753116	0.135251149745068
MIA3	0.804494113228064	0.917829084044718	24	15.5558092254003	2.33599431000283	1	1	28	6	9.31163889953625	0.988263118042566	0.999999999999989	28	2.98716198907567	73.3614910434653	0.998305413966377	0.999999999983394	26.6666666666667	4.64771227238563	65.0079293589607	1.74811264336499	0.0268907602596025
AIDA	0.0702680798937597	0.466956314523099	24	23.0283866485177	1.48526890922511	0.388468903781404	1	28	20	1.47721793868133	0.43311380603597	0.999999999999989	27.3563218390805	23.430694108977	5.02466614753405	0.180703681050484	0.999999999983394	26.4521072796935	22.3506268624618	3.50221129254082	1.56589463860218	0.447115981247991
BROX	0.186786683082343	0.580820244110022	26.6133333333333	24.1262792740762	7.72855049627255	0.548683931808932	1	24	2	3.32915938613212	0.838418204580882	0.999999999999989	26.1538461538462	23.5375710167087	40.4237937293035	0.555598895356622	0.999999999983394	25.5890598290598	24.5682865360107	34.8183864161545	7.50654198539851	0.215591322805118
DISP1	0.639758538071866	0.85317930711814	24	13.2964595189581	1.06229801644902	1	1	24	12	1.94108007840929	0.991919764327268	0.999999999999989	20.8163265306122	16.4591310550469	8.86549051670417	0.988809694399588	0.999999999983394	22.9387755102041	13.8637033599458	7.98528944807903	1.23984410967185	0.155266019814737
CAPN2	0.306429752179286	0.664555181903993	24	8.93080815829372	13.7724650897596	1	1	28	8	25.43805528228	0.905401010092575	0.999999999999989	24.7058823529412	3.4422634896896	150.743970563663	0.861204556143457	0.999999999983394	25.5686274509804	6.84641834374058	142.96262488087	13.7603688879738	0.096251512585476
TP53BP2	0.665200919554538	0.864313486690062	24	5.04429137247814	2.61302998950736	1	1	28	2	6.83903216442226	0.999800938666157	0.999999999999989	28	0.900235694813201	23.0823635817165	0.991645240624069	0.999999999983394	26.6666666666667	2.74029127735937	18.3367485588305	3.79467616345199	0.206943785659566
FBXO28	0.174995450307865	0.573918152986145	24	7.55461505899224	4.02863866893507	1	1	20	8	4.6266087817141	0.838129082886024	0.999999999999989	24.5360824742268	7.3806225635707	14.5017076070117	0.698432192837153	0.999999999983394	22.8453608247423	7.72526228380168	10.3852941081612	3.93599415150042	0.378996888341116
DEGS1	0.731707972786317	0.891249698555611	24.0481927710843	23.2212247725367	3.67709666972978	1	1	28	24	12.3741079345239	0.98584160892453	0.999999999999989	28	27.7127140700519	65.7986688130372	0.995444630126485	0.999999999983394	26.6827309236948	25.0368020939028	56.8436214388851	5.6331901914133	0.099099776700008
NVL	0.291519354374639	0.655337890814817	21.9340659340659	18.2369252725816	1.43303682792492	1	1	28	20	2.49734652913949	0.922071910185075	0.999999999999989	20.8163265306122	20.0454077115933	8.38822970476319	0.853927199009231	0.999999999983394	23.5834641548927	19.7077061010492	6.2280938998965	1.12278507565246	0.180277480349344
CNIH4	0.0316270799274991	0.414596714595121	26.7919463087248	22.5277702333649	16.8100407195278	0.182113153050653	1	28	24	14.5032543109302	0.332098704667656	0.999999999999989	26.1538461538462	23.8307071006926	112.702579719252	0.0513544910627747	0.724373202120125	26.981930820857	23.4639984388056	92.5720982514225	16.5653406801345	0.178945286895665
WDR26	0.951369494287031	0.978581970006963	24	4.56073421943358	2.21067013680722	1	1	28	20	19.0634053151725	0.99999277669904	0.999999999999989	28	25.9874535096168	63.1393415383875	0.999980098537748	0.999999999983394	26.6666666666667	24.834438707846	46.8760239895818	3.9776286738958	0.084854224726479
DNAH14	0.914362114094096	0.962283923440267	24	22.0215322087681	0.332748006260714	1	1	28	20	1.30390634392823	0.999697712693393	0.999999999999989	28	23.8626427649461	6.28368511425263	0.999887037912519	0.999999999983394	26.6666666666667	22.1291305512915	3.92449196888969	0.60631227036672	0.154494460728444
LBR	0.0463631441961172	0.440374063416765	21.9340659340659	2.64144466450088	4.69874324052329	1	1	24	22	1.80370021435942	0.92881925318548	0.999999999999989	25.9636363636364	22.0362960922805	43.4235871038453	0.391480910268764	0.999999999983394	23.9659007659008	22.8948699624833	26.022368468839	4.13288381741387	0.158820432596782
ENAH	0.68510266146685	0.874021845614326	21.8142076502732	5.90621106594653	27.0789720911054	1	1	28	8	96.020692956081	0.92818084970495	0.999999999999989	27.3563218390805	2.83051234673295	477.355575161957	0.988944552920562	0.999999999983394	25.7235098297846	5.73175097616676	327.392507763162	30.0484964022735	0.0917812585497857
SRP9	0.518457443462967	0.791671526680438	24	21.8419023566196	6.71028299782703	1	1	24	22	8.82019867427985	0.990897505774084	0.999999999999989	28	24.0635277977494	40.7641120255454	0.969859173179003	0.999999999983394	25.3333333333333	22.685002275595	27.454961133016	6.62950230743054	0.241468282373863
EPHX1	0.368473885400957	0.708163057100479	24	3.70587727273684	3.263162677476	1	1	20	8	3.96014140169446	0.998314129049066	0.999999999999989	28	0.1444748684094	23.6650126578981	0.919685224360601	0.999999999983394	24	4.15986586298811	14.8873746379645	3.5291465191259	0.237056338336927
TMEM63A	0.57490835927621	0.818407708340933	20.4717948717949	7.37848924249416	3.30539916092716	1	1	28	14	6.13150453019136	0.968896113530056	0.999999999999989	28	10.5646069938591	44.2057761222571	0.978326980355897	0.999999999983394	25.4905982905983	10.4882196695442	42.0101806395367	1.72298203708688	0.0410134403341591
PYCR2	0.0826996620630338	0.48093683388727	27.156462585034	25.0019838651167	51.6347791574476	0.0290926434676435	1	28	0	40.9639088925373	0.560725320250376	0.999999999999989	27.3563218390805	26.6288298952715	182.291052326142	0.0397214075681108	0.64715816093054	27.5042614747048	26.5355878042813	144.535550504312	51.0016495092672	0.352865778220741
SDE2	0.77971514654188	0.909474822190677	27.5310344827586	22.3715130815462	1.02664132972627	0.759272267084767	1	20	16	2.66329943394139	0.976444540272772	0.999999999999989	20	16.7035205325097	12.4089115871876	0.981704828120547	0.999999999983394	22.5103448275862	18.3665530958263	10.8918084690322	0.505130783122048	0.0463771268617369
ACBD3	0.905661941454458	0.957983658921932	24	8.44926416473696	6.43656919438678	1	1	28	4	48.6345366010248	0.929448367199983	0.999999999999989	28	6.75440830680987e-05	308.287162794854	0.99925098916998	0.999999999983394	26.6666666666667	4.22756776239875	217.236194396724	10.783099988279	0.0496376767150808
PARP1	0.156214738328524	0.55812690423245	24	16.3887439074582	7.46643069795302	0.120192382848633	1	28	16	4.28933053117173	0.279066357277892	0.999999999999989	28	14.8160562202534	53.5257447300135	0.105006577075425	0.999999999983394	26.6666666666667	15.8278821891643	49.273413293578	9.40929402178127	0.190960873072043
ITPKB	0.102306553489657	0.50258094401794	27.7222222222222	12.6318349080667	1.36348174320747	0.269101639101639	1	28	16	0.294047230716325	0.51056789282526	0.999999999999989	28	12.3484907937355	5.50542515394001	0.201827378502831	0.999999999983394	27.9074074074074	13.6311293541712	5.26276091554489	1.45012664971807	0.275544846704846
PSEN2	0.752208898530495	0.899153237141797	24	4.87621571432609	1.32886982205275	1	1	28	24	4.29227293199864	0.997366817784179	0.999999999999989	28	3.6661842366401	21.3029812460653	0.996806352748544	0.999999999983394	26.6666666666667	2.19826446613466	16.7111215453777	2.63468275453993	0.157660438731515
ADCK3	0.0795288355690736	0.479861294916004	24	23.3696778042028	4.51405921842218	0.182113153050653	1	28	20	5.67651213354034	0.318000591872741	0.999999999999989	28	23.8521900480589	27.6422734917093	0.0960522395347831	0.999999999983394	26.6666666666667	22.5952583707874	21.8642959236668	5.52367022865403	0.252634260345653
CDC42BPA	0.896107894012725	0.954278892586988	24	2.56956383792801	2.21547732576874	1	1	28	24	4.37120237263968	0.998718715973247	0.999999999999989	28	22.9731074117078	108.151886130107	0.999790349420467	0.999999999983394	26.6666666666667	24.438554106955	95.9990881651728	3.79974993483455	0.0395811044402509
JMJD4	0.757573890805964	0.901226280478792	24	22.9255987568883	1.62126670172526	1	1	20	10	1.67411712039606	0.999996440943277	0.999999999999989	24.040404040404	6.75440830680987e-05	28.5854674002579	0.997099390185516	0.999999999983394	22.6801346801347	21.6648806944275	19.7271986284405	1.51370696210734	0.0767319775411518
SNAP47	0.0193634047217635	0.386705817710137	26.972972972973	1.37412109837327	3.58329105791379	1	1	28	26	3.07553476903816	0.810874740093381	0.999999999999989	28	0.972339475382899	17.1248538742838	0.216394002809489	0.999999999983394	27.6576576576577	0.151373246331871	11.6775232045441	4.0265103463174	0.344808593037139
ARF1	0.294911111146171	0.657722307874436	24	1.47289322649051	49.0235140947494	1	1	28	4	70.0956631258248	0.914941477973325	0.999999999999989	24.7058823529412	3.4711530661771	380.337704375242	0.854808879451723	0.999999999983394	25.5686274509804	2.94464458753065	388.367468285275	43.3334176459589	0.111578392076157
C1orf35	0.0169401898536641	0.382440879310574	27.5310344827586	9.65793714160076	8.87824593686669	0.388468903781404	1	28	10	7.54732010719665	0.31075589152288	0.999999999999989	28	9.9910270823553	47.80834017256	0.0539164848470929	0.741008758937724	27.8436781609195	9.88234713049218	39.9400380664547	8.94525617907134	0.22396714204898
MRPL55	0.130102211043875	0.534380092487653	24	12.3936006451125	8.24125233494136	0.548683931808932	1	28	12	12.148667639401	0.509131988171625	0.999999999999989	28	10.8673305159219	53.0637819949125	0.356479717278311	0.999999999983394	26.6666666666667	11.8379696705781	43.8653039802533	9.47388246695361	0.215976674212002
GUK1	0.871847210513288	0.945183748357181	20.7916666666667	9.6225031920451	6.3407978560109	1	1	28	6	35.8315259135812	0.999979647019357	0.999999999999989	28	3.98064745090611	289.290908595559	0.999611829177037	0.999999999983394	25.5972222222222	6.65219545657366	246.661486730707	2.92305226864935	0.011850460756529
GJC2	0.272231123654486	0.644497753144732	24	17.3665269844698	1.60106133191297	1	1	24	22	1.98426666836669	0.843135053806361	0.999999999999989	22.8115015974441	16.0257777119118	4.44235904321378	0.815908540610828	0.999999999983394	23.6038338658147	18.3233791679139	3.82115027476498	1.75658335429962	0.459700149952271
IBA57	0.855790733580068	0.939821324756436	24	0.913593552271589	0.83350637522722	1	1	28	2	2.2777189173422	0.936224804665005	0.999999999999989	28	3.1796456824438	7.91990181645756	0.998462041718151	0.999999999983394	26.6666666666667	1.98195995628717	7.86083443329307	1.55787248584557	0.19818156699084
TRIM11	0.10031192121047	0.501726527158097	24.4907975460123	12.0444709750163	19.5568385861126	1	1	28	12	20.7642411981367	0.692103993344168	0.999999999999989	24.7058823529412	11.0625838600277	137.576871993806	0.50162159174104	0.999999999983394	25.7322266329845	11.7336924845263	118.520997240813	19.7644752763515	0.16675927250421
RNF187	0.0243212147098394	0.402452100251237	22.1777777777778	14.5182488446342	75.8845714120831	0.182113153050653	1	24	16	66.4993362093277	0.342502410149752	0.999999999999989	23.257328990228	15.4868269897647	516.887931006693	0.0433223632433642	0.670794879591983	23.1450355893353	15.3311912944233	458.506336335262	74.9852311605763	0.163542409816877
RAB4A	0.501611557429983	0.783106370253312	26.972972972973	20.6973798648312	2.50336380469553	1	1	24	0	2.02508019556905	0.945297081688891	0.999999999999989	27.148288973384	24.8604455767386	25.4549590342583	0.959999745904537	0.999999999983394	26.0404206487857	23.3462348706078	22.9984898921002	2.035170046489	0.0884914642673152
CCSAP	0.655183431406619	0.860441398639269	24	12.7032889299042	1.75290190834344	1	1	28	14	3.18898364101065	0.999867437655697	0.999999999999989	24.2033898305085	22.6755078198334	13.9928846293067	0.990784782684154	0.999999999983394	25.4011299435028	14.6922178508806	10.1283509433028	1.62188276373136	0.160132954792982
NUP133	0.293333719456809	0.656291136760581	23.9041916167665	7.46653970400463	5.55256441456304	1	1	24	12	2.27674156567932	0.83157799022359	0.999999999999989	20	11.8074046039955	39.1402809608331	0.830863663004094	0.999999999983394	22.6347305389222	10.6978406414135	32.1627780899287	5.11354078710783	0.158989399883621
ABCB10	0.565107246541076	0.817050496515014	27.156462585034	19.1609007084195	0.909217201772752	1	1	28	18	1.6932240968269	0.902752782985953	0.999999999999989	27.5675675675676	20.4323794092297	6.35044329290648	0.969055382661625	0.999999999983394	27.5746767175339	19.2107640483697	3.36731136248006	1.05817809836384	0.314250149289576
TAF5L	0.752235977928697	0.899153237141797	20.2639593908629	5.66907949439665	1.04043921300856	1	1	20	12	2.41773284197941	0.999948341825777	0.999999999999989	20	8.0127345179898	9.58437494714023	0.99688691595317	0.999999999983394	20.087986463621	8.45562192159913	6.9102800323858	0.723307269856488	0.104671195156582
URB2	0.626452863792368	0.846170498556938	24	21.2062548810364	0.776641830022565	1	1	20	18	2.11609583459213	0.996317569119428	0.999999999999989	25.4092526690391	17.3220789786594	3.10612471567112	0.987689983381245	0.999999999983394	23.1364175563464	19.1333393342027	3.03771587702726	0.73526000616722	0.242043705182446
GALNT2	0.414264497989383	0.735013387578028	20.5773195876289	1.95497620107099	6.06699849065059	1	1	28	2	8.43566129584747	0.984364062360156	0.999999999999989	20	19.9608205814194	59.9239818926838	0.937634485586405	0.999999999983394	22.8591065292096	1.25910293834716	54.9845770484658	3.41201267822204	0.0620539951633081
COG2	0.011643496377674	0.354918002145268	27.5310344827586	10.0594363598647	4.53511949500965	0.182113153050653	1	28	10	3.53060349293783	0.317766646039245	0.999999999999989	27.3563218390805	11.305372207524	16.0151718554065	0.0235604404419703	0.508115102996648	27.6291187739464	10.458506187452	11.5542599185824	4.52170653133118	0.391345405347774
AGT	0.938440232664456	0.97141119972918	24	16.4819292172028	1.0482890317752	1	1	20	18	3.98982345322157	0.999504277097841	0.999999999999989	20	16.1475880825826	21.6021176676842	0.999958292324005	0.999999999983394	21.3333333333333	17.0416472091578	16.2454113256107	1.80698107371677	0.111230244497908
C1orf198	0.169968350373551	0.569701667783656	27.156462585034	22.9083015611501	11.6617027674997	0.759272267084767	1	28	22	15.15417292087	0.709585427998585	0.999999999999989	28	24.1090347397435	136.627141695853	0.57216336587787	0.999999999983394	27.718820861678	23.0129871872546	124.548655339997	12.2857711512017	0.0986423427668777
TTC13	0.513019259374345	0.789204859125498	23.4823529411765	21.4474843505877	0.884909391763445	1	1	28	24	1.65666145780822	0.987407055554219	0.999999999999989	20.9384164222874	3.0650467590416	7.01983501546207	0.968232947866309	0.999999999983394	24.140256454488	23.2283764484238	5.93367405186285	0.780021119138958	0.131456684732131
ARV1	0.960051526684543	0.982965466727688	24	10.3762814801221	0.339291076795542	1	1	28	18	2.69646644312257	0.999999257287206	0.999999999999989	24.5360824742268	13.0827183079826	12.4737629294032	0.999989045936967	0.999999999983394	25.5120274914089	13.6717789017983	9.18922893612641	0.00252908942025064	0.00027522324645845
C1orf131	0.507101441971021	0.786928667108167	26.4370860927152	17.6086483327029	4.04180330777214	1	1	28	18	8.12367088641651	0.978456112884678	0.999999999999989	28	19.2000684245407	40.8073299507081	0.965758142489919	0.999999999983394	27.4790286975717	18.2702860156324	33.6654459912479	4.81844256833401	0.143127245947868
GNPAT	0.371655764883329	0.709524642049992	24	13.6650899887906	4.44939182379305	1	1	28	20	8.87744301683806	0.913548347792278	0.999999999999989	25.9636363636364	19.6457869834366	31.5559430314781	0.904369962952039	0.999999999983394	25.9878787878788	17.7293262304785	26.4828324488507	2.58542931175799	0.0976266159124605
EXOC8	0.819518285425784	0.92500015874615	24	7.4127500861005	1.32400830987284	1	1	28	8	3.7281624355367	0.999926410144201	0.999999999999989	20	7.9999324559169	16.2596569523928	0.998865998757638	0.999999999983394	24	7.94496100278824	11.4325213422164	1.40150717047501	0.122589508344036
SPRTN	0.418818500027171	0.73881135536319	25.5897435897436	21.7498007018487	1.26805887072764	1	1	20	14	1.5355457294672	0.92951702819296	0.999999999999989	25.5913978494624	18.327511720628	8.79780647359688	0.929808136949281	0.999999999983394	23.727047146402	17.888293510488	9.1240319609065	0.728492282327961	0.0798432409541432
EGLN1	0.9205620044676	0.964622549217255	24	13.667406812882	1.15021076604949	1	1	28	20	6.25177495017672	0.998103469080175	0.999999999999989	28	21.4532155563777	25.2901409565706	0.99990504758001	0.999999999983394	26.6666666666667	18.2788289606389	18.5549469520828	1.51146523119814	0.0814588818335846
TSNAX	0.170613996775554	0.569816134536045	24	5.18659535205703	6.1550625763077	1	1	28	6	7.15190372480377	0.844098171698656	0.999999999999989	22.8115015974441	9.1856115958864	47.8037024635578	0.693496317031796	0.999999999983394	24.937167199148	6.83435355484308	44.4067004401468	5.32335725684101	0.119877342925221
SIPA1L2	0.213583583490782	0.605615741635543	26.0915032679739	13.2358051294217	3.77248826891329	1	1	28	12	6.17541751997402	0.893651137501254	0.999999999999989	24.8780487804878	12.87776540622	18.7104640476467	0.768746964883297	0.999999999983394	26.3231840161539	12.7609950558224	13.5217175759147	3.8883890775226	0.287566210112887
NTPCR	0.94582325049567	0.975612959172699	24	5.17897419774366	0.99850674556081	1	1	28	18	7.75964995212846	0.998872248040586	0.999999999999989	28	27.8910612787496	32.9309233505091	0.999970687615244	0.999999999983394	26.6666666666667	1.1963256018618	26.8700472674602	1.80187564991908	0.0670588939417744
PCNXL2	0.0671942698016492	0.461327220586883	24.95	11.8696302662595	3.26411888432635	0.182113153050653	1	28	12	5.37811848547337	0.53906269407387	0.999999999999989	25.0526315789474	12.3566442550226	14.7810735701792	0.122876304508418	0.999999999983394	26.0008771929825	12.1141294684116	10.4963645056732	3.33379737883988	0.317614482332239
KCNK1	0.804927817744045	0.917963074562698	20.6839378238342	8.9247858533731	0.300979776399448	1	1	24	6	1.34700504763231	0.9870415227333	0.999999999999989	26.542750929368	6.75440830680987e-05	5.06854778571311	0.998290781269404	0.999999999983394	23.7422295844007	5.69263587059726	2.40039656934675	0.275298943892373	0.114688942405585
COA6	0.186364945550444	0.580820244110022	27.156462585034	3.47808842339856	2.61924607703453	1	1	28	0	1.56121612638523	0.998802033343643	0.999999999999989	28	2.7120724393982	23.2535447310766	0.762165160503322	0.999999999983394	27.718820861678	2.09493385384208	17.7796806222689	3.15098947666632	0.177224188870959
IRF2BP2	0.100831579041881	0.501726527158097	26.2631578947368	0.974754432374324	6.76612118224869	1	1	28	0	6.01465186618199	0.953964096306391	0.999999999999989	28	2.4141369011081	77.8161088027244	0.585082258029854	0.999999999983394	27.4210526315789	1.12595443324163	68.4104824019222	7.55175015887578	0.11038878683106
TOMM20	0.253269425477389	0.628756132867787	20.2639593908629	4.61648342303441	8.26010108879856	1	1	28	0	11.6456413486824	0.960359260739042	0.999999999999989	20	8.3491013563966	80.709136143447	0.830165318664488	0.999999999983394	22.7546531302876	5.03672733803352	72.4654646159027	6.34662772783981	0.0875814122144885
RBM34	0.569368440487949	0.817050496515014	24	10.2106745952606	5.58787548659512	1	1	20	8	9.66723616949446	0.998848443251383	0.999999999999989	24.040404040404	0.375211745859399	51.3572111171853	0.980257236567719	0.999999999983394	22.6801346801347	7.67574748711308	45.9421681834213	4.00592232155741	0.0871948904449613
ARID4B	0.807427366528144	0.918975477139531	24	13.2852111976986	7.29843950047499	1	1	28	10	11.9117574184162	0.992163908255458	0.999999999999989	28	12.1239972411548	126.701651592651	0.998459283865177	0.999999999983394	26.6666666666667	11.91620855845	113.279574672175	11.7880210388134	0.104061310902052
GGPS1	0.356176488012714	0.699886798944983	21.0105263157895	6.33641419609502	2.65835246718319	1	1	24	6	2.3531398050055	0.965676689981055	0.999999999999989	20	7.8980781622479	29.0923443386694	0.906921187068321	0.999999999983394	21.6701754385965	6.82594946511147	26.7744182781349	2.52589468278416	0.0943398529351769
B3GALNT2	0.0297869831169781	0.411153184346916	27.9160839160839	24.6592988690998	15.2763816068467	0.120192382848633	1	28	26	13.2970984476287	0.398960184792449	0.999999999999989	28	25.3050113150234	49.3231147574213	0.041437144352672	0.657151650881626	27.972027972028	25.3206857496703	35.9187864561892	15.2942164421529	0.425799921186301
LYST	0.00891378396740938	0.341203973321018	23.6213017751479	19.3720693008954	4.483141271146	0.0290926434676435	1	24	20	5.03946555073416	0.169624531533143	0.999999999999989	24.7058823529412	18.7482238039386	17.702956839497	0.00269857577252541	0.170840829959022	24.1090613760297	19.3895096909089	16.5756061203537	4.82728485158461	0.291228255337043
NID1	0.516391709684227	0.791196654603903	27.156462585034	14.2464754684427	10.7806582213276	1	1	28	18	22.9881232607328	0.87356362034012	0.999999999999989	26.7415730337079	16.926591156014	146.876037189917	0.953141671900265	0.999999999983394	27.2993452062473	16.4034161033793	119.840863832165	11.1332898225856	0.0929006139189515
GPR137B	0.793228031852979	0.913669280397236	20.5773195876289	2.52554935148958	1.178866261187	1	1	20	6	2.18357996699717	0.99997902277281	0.999999999999989	20	18.6447916344833	19.1871010044385	0.998256518610826	0.999999999983394	20.192439862543	2.41865288145658	16.1883931929161	1.42994155803027	0.0883312840866748
ERO1LB	0.0696965904184634	0.466956314523099	27.9160839160839	7.31917187793537	2.24003924307625	1	1	20	12	1.60457322436458	0.95369544087089	0.999999999999989	28	9.0449416202282	8.26703234627761	0.490930128559932	0.999999999983394	25.3053613053613	9.52408662467298	4.91458452859571	1.96456765175201	0.399742366892072
LGALS8	0.00667286887177321	0.341203973321018	24.641975308642	22.2309469748875	4.32700786112007	0.0095169702982203	1	24	0	2.57908304445319	0.159631080384265	0.999999999999989	25.2296819787986	21.6937892312642	19.5163329665822	0.00079696507039495	0.0917009355887193	24.6238857624802	22.6552235003115	15.9732499274955	4.3416645322399	0.271808464272908
HEATR1	0.242644976464965	0.621813069636813	21.8142076502732	13.0032592924137	2.99254118713848	1	1	28	10	4.20726267011046	0.918487019925668	0.999999999999989	22.8115015974441	10.185849075773	14.869775147524	0.808549710129742	0.999999999983394	24.2085697492391	11.2425529507471	12.7748852243247	2.83584135938442	0.221985662460958
MTR	0.533481927056405	0.79919473142725	23.9041916167665	19.3964700277676	2.65024579858586	1	1	28	18	7.43869967208514	0.897758025160684	0.999999999999989	26.1538461538462	21.8460863020707	70.9686923414785	0.961308778459114	0.999999999983394	26.0193459235376	19.938032405624	58.4819227571133	2.70733272826007	0.0462934972145863
FMN2	0.228192511175331	0.614080383944343	24	1.02288867609577	3.89937939038315	1	1	28	0	7.9868381780763	0.776009025435936	0.999999999999989	27.148288973384	0.509764777116001	9.38279354571054	0.748976774394864	0.999999999983394	26.382762991128	0.539810931168294	11.9476298370322	4.07035101890766	0.340682719035321
GREM2	0.309130379441136	0.666417982548163	21.2340425531915	4.38643935266575	14.7228130595755	1	1	28	4	45.2189167102198	0.87504860320833	0.999999999999989	26.3468634686347	6.75440830680987e-05	202.65242001675	0.85538924481815	0.999999999983394	25.1936353406087	2.98605168695181	113.001340464643	14.149682049726	0.125216939830492
FH	0.0524665287403517	0.447573933647027	21.8142076502732	21.6612548228978	12.2647502544572	0.182113153050653	1	28	26	18.1946460744513	0.598226392602781	0.999999999999989	21.3134328358209	0.0353527141488001	42.3989407864618	0.11146401002751	0.999999999983394	23.7092134953647	23.1060827857212	28.4947376722456	11.1800698141292	0.392355597118509
OPN3	0.434624188086507	0.747665153041943	22.8114285714286	10.0655505385091	1.4088729239817	1	1	20	12	1.73845892226229	0.97943896287304	0.999999999999989	20.695652173913	11.4976549140514	5.3160769544931	0.944494390354275	0.999999999983394	21.1690269151139	11.2890412995237	4.51197407220485	1.53173619214681	0.339482489844694
CHML	0.228605259261227	0.614080383944343	27.9160839160839	24.3467804737787	3.55311475852159	1	1	28	0	4.93869370560956	0.892384748044987	0.999999999999989	28	22.5882513696802	16.7460118699412	0.786038372940569	0.999999999983394	27.972027972028	24.9387015263214	11.6019712931407	3.54634745093029	0.305667662962325
CEP170	0.596098574683794	0.830541337753559	24	6.60202244802201	2.10139043784416	1	1	28	10	4.25184347854655	0.997313343251283	0.999999999999989	21.4414414414414	10.7367854692365	16.5263365286568	0.984047235513359	0.999999999983394	24.4804804804805	9.19744212921385	15.2564753145903	1.48786002695009	0.0975231825353
SDCCAG8	0.621665695239566	0.844672374374723	24	10.2182271068911	2.70328720308741	1	1	28	14	7.4166871271632	0.906518350877889	0.999999999999989	20.458452722063	12.3652011567375	28.8116017614912	0.979421887110447	0.999999999983394	24.152817574021	12.30546506111	21.6877708685333	2.29403646433042	0.105775576394475
AKT3	0.530472191197876	0.797306237424946	24	15.4450406743863	5.03793914840781	1	1	28	14	6.33719726490335	0.999970756978256	0.999999999999989	28	13.6560039315325	61.8597427117302	0.973391057901221	0.999999999983394	26.6666666666667	14.4537249861303	47.3792001106296	7.19104416731055	0.151776394504753
ZBTB18	0.230661871797752	0.616049479867243	26.7919463087248	13.0424079101016	3.26226622255672	1	1	24	18	3.69247889681891	0.832000821118771	0.999999999999989	27.7821011673152	12.2576899238103	18.8879864639451	0.770170842109513	0.999999999983394	26.19134915868	14.2656397953548	17.2635995627818	3.43985828097099	0.199254985523813
ADSS	0.01790483233494	0.382440879310574	26.4370860927152	25.5687825735583	14.4068146023913	0.269101639101639	1	28	2	18.3456190769404	0.371573747237042	0.999999999999989	27.148288973384	24.334622624573	67.932584680906	0.04893034153839	0.706419468877649	27.1951250220331	26.5888944929694	59.9680228832425	14.9144014602932	0.248705905968111
DESI2	0.692255655324454	0.875962402908452	24	5.84505354152038	2.26729919395732	1	1	28	24	3.34290128727664	0.999980516812622	0.999999999999989	28	1.150086887287	36.1151065516141	0.993689402076216	0.999999999983394	26.6666666666667	1.19697983302557	30.5979747594954	2.94716668124181	0.0963190114511491
COX20	0.110353220545716	0.511955349297131	21.695652173913	17.2230432942519	3.70831974567414	1	1	24	18	4.6004401081121	0.64463795287182	0.999999999999989	22.8115015974441	19.9953806891059	12.6477053227911	0.507655360692738	0.999999999983394	22.8357179237857	18.4157902227985	9.58987582768025	3.31293630377019	0.345461856159567
HNRNPU-AS1	0.0386645740259661	0.428271751482274	22.3016759776536	18.8299204767212	3.0544611706555	0.120192382848633	1	20	0	3.09161102424415	0.284735143718967	0.999999999999989	20.3418803418803	20.3302352337746	10.2190338377683	0.0391550914642217	0.64715816093054	20.8811854398446	19.8351145349542	6.75040469249997	3.04697651563313	0.4513768661927
HNRNPU	0.00764883813157202	0.341203973321018	25.9220779220779	24.5396243178521	29.6466400685783	0.0481594158156658	1	28	26	24.5801002874146	0.213994374284601	0.999999999999989	25.5913978494624	24.5670798810864	267.160120729886	0.00434206162346895	0.209561605722159	26.5044919238468	25.0487080098375	254.192329334906	29.9038924820065	0.117642780804008
EFCAB2	0.383484108233899	0.716931554027493	24	7.49109525357564	2.02877169732884	1	1	28	20	3.28206206660069	0.999986330846783	0.999999999999989	20	12.671374709644	16.349145234174	0.927176688107108	0.999999999983394	24	14.1334054772869	12.3275089791024	0.22054784140444	0.0178907062066077
KIF26B	0.016214828129153	0.381742140980371	21.3475935828877	12.5569097400299	3.41395724995407	0.120192382848633	1	24	10	2.45362202328924	0.326991481181621	0.999999999999989	21.9692307692308	9.9640191667709	9.75732537814631	0.0225790327308079	0.498915012389176	22.4389414507062	10.8713927434557	6.23494622573281	3.27159008836325	0.524718252558582
SMYD3	0.881490165712355	0.948554447828941	24	5.3055682434675	1.0854165299583	1	1	20	6	4.3249032884691	0.998480009470436	0.999999999999989	28	17.0029917752915	27.7117666834726	0.999684796599674	0.999999999983394	24	8.31756943428316	28.5335592713394	0.760598866127759	0.0266562912427033
TFB2M	0.334995151363028	0.68505905292471	23.9041916167665	23.741608230555	2.01407416426232	1	1	24	0	1.83994494362216	0.89085244531023	0.999999999999989	20	6.4782984650668	6.38716330018595	0.877482472915037	0.999999999983394	22.6347305389222	1.8082625924164	3.3119722753816	2.12407409646324	0.641332088511673
CNST	0.147795738632715	0.549607384976295	21.2340425531915	11.6614310571572	8.20334443709589	1	1	24	6	3.49732130966719	0.77400829075696	0.999999999999989	20	10.9589796072372	30.9279743018351	0.631280203303122	0.999999999983394	21.7446808510638	10.1585504813788	24.1098820345074	5.30945747687324	0.22021913957414
SCCPDH	0.0651086667608797	0.460136752174973	26.0915032679739	22.9394709532768	9.97379666696011	0.182113153050653	1	28	24	13.5105427871533	0.502369104033991	0.999999999999989	25.4092526690391	24.1925426550758	55.6511790391067	0.114648274022005	0.999999999983394	26.5002519790043	23.7415980533679	43.6423826182579	9.93371409775883	0.227616218496811
AHCTF1	0.682642331221232	0.872797924744548	24	17.2573801623964	1.2354133417469	1	1	24	20	0.829650738530048	0.997591783855324	0.999999999999989	20.695652173913	2.7216796388022	23.5750979014592	0.992894538855417	0.999999999983394	22.8985507246377	19.8150912733002	22.127616547383	1.23615919545038	0.0558649953465764
ZNF670	0.104238788863844	0.505501439987819	20.6839378238342	16.4089126322316	3.47081091601346	1	1	28	16	5.02977856377348	0.6784086264631	0.999999999999989	20.458452722063	17.019045519462	13.7882745646719	0.506180135856277	0.999999999983394	23.0474635152991	17.0593219231831	9.36944912625533	3.22658813865894	0.344373302547457
ZNF496	0.146228973190748	0.549197479939161	27.5310344827586	22.5683550694112	3.15699769411091	1	1	28	24	3.26499675347331	0.6951757999953	0.999999999999989	27.5675675675676	24.1687179758137	15.3280063961215	0.599709039294251	0.999999999983394	27.6995340167754	23.5786610597631	11.8868761096201	3.10539786816355	0.261245918568155
SH3BP5L	0.923202354787518	0.965360225208025	24	15.3821058257953	1.92683557863213	1	1	28	10	10.7657842011943	0.999999363377213	0.999999999999989	25.5913978494624	6.63666093922721	82.5537705272445	0.999919899436101	0.999999999983394	25.8637992831541	10.2439560036025	65.998545064422	0.682463104544919	0.0103405780215118
ZNF672	0.0312157877322206	0.414596714595121	20.6839378238342	19.337873431239	2.6681909570514	0.269101639101639	1	20	0	2.57062456882181	0.364253607827056	0.999999999999989	20.8163265306122	20.0153451296027	13.1151840386161	0.0720523892563213	0.881940479840444	20.5000881181488	19.7918810656362	12.0571535028153	2.64266440931735	0.219178134266956
ZNF692	0.299140511028568	0.659328539564985	24	5.25353105653185	1.07997592181936	0.759272267084767	1	28	4	2.27760837630513	0.793298279871778	0.999999999999989	24.2033898305085	7.834995594908	5.12236585478567	0.753577883382073	0.999999999983394	25.4011299435028	5.78967168682091	5.48872134034465	1.02442368068019	0.186641590483051
ZMYND11	0.103637267130891	0.503979814294143	20.0603015075377	4.87622776023885	14.0604648558279	0.759272267084767	1	20	6	7.52871559460344	0.680852165945224	0.999999999999989	20.5763688760807	6.75440830680987e-05	134.207622428439	0.439819684729374	0.999999999983394	20.2122234612061	3.89436915574008	125.385634323432	13.6484215826793	0.108851557487624
DIP2C	0.523738180876292	0.794041534193613	25.4267515923567	12.3437883884202	7.43773730770556	1	1	28	10	9.99062648214944	0.995467420203278	0.999999999999989	27.148288973384	11.5819888700237	64.7212017180625	0.971513449696593	0.999999999983394	26.8583468552469	11.3657978183725	60.4505625037663	7.99549370836729	0.132265000972805
LARP4B	0.181022943268251	0.579218093518651	26.6133333333333	25.8240439605122	11.7535414658313	0.269101639101639	1	28	0	8.73990009730809	0.746853806823578	0.999999999999989	28	26.9790444462252	72.8826317308102	0.356685844242058	0.999999999983394	27.5377777777778	26.9304014281898	62.8870464206027	12.5925019254328	0.200239996027343
GTPBP4	0.664733116306495	0.864313486690062	24	0.417825942054518	5.49254744528695	1	1	20	0	11.7630410444213	0.999356286151982	0.999999999999989	25.7761732851986	19.949903337616	79.4555245542516	0.991581573936099	0.999999999983394	23.2587244283995	21.8177119988684	70.654372057666	4.39306084677133	0.0621767729134418
IDI2	0.337104455133629	0.686462578122117	24	2.48025729281661	2.74883429986349	0.759272267084767	1	24	4	1.04750870654655	0.95920611129977	0.999999999999989	22.1052631578947	6.75440830680987e-05	7.40543467003904	0.832431816134363	0.999999999983394	23.3684210526316	2.11847416919888	5.91372395846457	2.69957213212277	0.456492753311348
WDR37	0.618265877075723	0.843989295539171	24	23.1983410912709	1.33131528033602	1	1	28	12	1.05577720689636	0.959655782007718	0.999999999999989	28	6.01395710440058	5.75365412292011	0.98388779558794	0.999999999983394	26.6666666666667	5.63938163731258	5.41372503420693	1.55412370295641	0.287071045008122
PFKP	0.70465425920667	0.881300595648403	20.7916666666667	6.33979196009581	1.94743059255856	1	1	28	8	8.90671561528608	0.992720902769153	0.999999999999989	28	8.01856488557477	39.9438653535328	0.994168145444132	0.999999999983394	25.5972222222222	7.4829353045854	29.8576285208606	1.22571164902138	0.0410518755086329
PITRM1	0.490366643108621	0.776931637721519	21.2340425531915	20.3304916827604	2.75627865878837	0.269101639101639	1	28	4	6.294193250221	0.372082681224762	0.999999999999989	28	3.7859209011376	27.7514646144181	0.420081512200141	0.999999999983394	25.7446808510638	2.1049632728033	25.4606532877086	3.34392988793799	0.131337159740214
KLF6	0.262490277876249	0.637215374970504	24	0.286102213560025	21.0215830025682	1	1	28	4	41.9629325959832	0.8754755060446	0.999999999999989	26.9433962264151	6.00855817335953e-05	394.7272345087	0.816207426347719	0.999999999983394	26.314465408805	1.32318392878851	281.23032337739	20.3892476188954	0.0725001748532451
AKR1C1	0.38147849855353	0.715754256800092	24.4907975460123	20.8003888049429	2.95803584611451	1	1	24	18	5.97551076064413	0.668279068809938	0.999999999999989	27.7821011673152	20.1979139532059	16.9381477363472	0.841474555498626	0.999999999983394	25.4242995711092	19.699184189179	16.2484223980906	3.4860298188105	0.214545740712658
AKR1C2	0.315436941728904	0.671981520720976	21.3475935828877	8.97218165554664	2.76383870555736	1	1	28	18	7.1099401559927	0.999745443276348	0.999999999999989	27.7821011673152	20.2178318251286	45.7756464479027	0.889295652395844	0.999999999983394	25.7098982500676	15.5849474858791	27.614240679043	2.14780728283279	0.0777789730956754
AKR1C3	0.534090689794319	0.79919473142725	24	12.6533366800127	5.92969781056238	1	1	28	18	23.322737904673	0.989806243297702	0.999999999999989	26.542750929368	21.4571858565232	77.47856788497	0.973025227565144	0.999999999983394	26.180916976456	17.1960787768875	56.2957345091111	1.6837792019244	0.0299095342943236
NET1	0.261468569871516	0.636732020882012	24	1.82389045560065	3.12500211767674	0.548683931808932	1	28	26	0.748742099802284	0.673570640217288	0.999999999999989	28	24.7301529254047	21.7752906441284	0.58629465571779	0.999999999983394	26.6666666666667	25.6095388106098	15.497681140781	3.9346353611141	0.253885424882074
ASB13	0.0641678082102682	0.458210617485913	20.9005235602094	19.7768696429243	2.62431982632499	0.182113153050653	1	24	20	1.92708954649482	0.524839948760915	0.999999999999989	21.0619469026549	20.3828577423449	5.70291093010954	0.116951549749644	0.999999999983394	21.9874901542881	20.1555286315538	4.17628051356117	2.64169820994751	0.632548077498485
FAM208B	0.00510944022897819	0.318602298201444	21.3475935828877	17.8329972172583	6.08824232121015	0.182113153050653	1	20	0	6.04851578636277	0.213560329396318	0.999999999999989	20	15.9392847538445	25.0112544574071	0.00911112869496122	0.327643333854096	20.4491978609626	17.8799794350997	20.1161186845193	5.84292206673965	0.290459713346002
GDI2	0.239821311311835	0.619610684322014	26.4370860927152	9.03647912915946	4.69694271550917	1	1	28	10	7.05968951737088	0.797421754892935	0.999999999999989	26.7415730337079	8.37003962660017	20.1120868456241	0.769253147262889	0.999999999983394	27.059553042141	9.12803355569924	13.9554073832121	4.84376323280448	0.347088630220238
ANKRD16	0.225576143428192	0.613128469064744	22.6818181818182	13.6225074109691	1.72268529865282	1	1	24	12	2.10555891227043	0.864132130329081	0.999999999999989	24.040404040404	12.9856831837364	5.0238176290668	0.774242153694654	0.999999999983394	23.5740740740741	12.8903643227095	4.1068421615238	1.73597709497584	0.422703631330142
FBXO18	0.428860960835925	0.744158133989694	24	0.463449723923356	5.00175045681187	1	1	20	16	6.56001391671649	0.961938979933912	0.999999999999989	26.9433962264151	1.4438961042126	57.0327281130471	0.939521250346607	0.999999999983394	23.6477987421384	22.8237932895597	56.7781649108247	4.39889594741072	0.0774751342231576
IL15RA	0.556486270597316	0.812360695363872	24	4.48696306990837	0.584978536878436	1	1	28	24	1.07448859133226	0.999984285867486	0.999999999999989	20	8.732634223707	2.78334692840837	0.978232844124346	0.999999999983394	24	5.37290316327149	1.5378342093667	0.63335283640584	0.411847280121739
RBM17	0.449170198318411	0.753455619252408	24	6.07034480194243	8.38942458936918	1	1	20	8	11.7064336209115	0.998183663961775	0.999999999999989	21.570996978852	6.3019183338155	105.287704555141	0.952264681824737	0.999999999983394	21.8569989929507	6.86711824378151	90.2582520367471	8.07781832702979	0.0894967290496723
PFKFB3	0.608477485318789	0.83853303048816	24	6.76261981007057	5.30531250990116	1	1	28	4	7.7593987344456	0.980372820714035	0.999999999999989	23.8795986622074	9.4895422928622	51.2963734868109	0.984320967871858	0.999999999983394	25.2931995540691	6.95540038029899	42.7902150069376	4.52412539726837	0.105728036106733
ITIH5	0.106955331890483	0.508649063973446	23.2093023255814	16.3489425743087	2.4890526963974	1	1	24	18	4.82687567036457	0.908040024381746	0.999999999999989	24.5360824742268	17.6243241339532	21.5554258900212	0.58762109634752	0.999999999983394	23.9151282666027	17.3197781138989	12.9038918638149	2.22660404400304	0.172552906324865
KIN	0.242518708718724	0.621634258267142	20.9005235602094	17.7725920736017	3.15203416166945	1	1	20	18	2.09491897667666	0.902988437083348	0.999999999999989	20	19.4379954897249	19.9060112559062	0.804132767936628	0.999999999983394	20.3001745200698	18.4168770505781	18.3807783282715	3.06577816709071	0.166792619569066
ATP5C1	0.065618713174776	0.460136752174973	27.156462585034	25.2791744033228	13.8316069566489	0.120192382848633	1	24	0	14.1359971876791	0.660580999211493	0.999999999999989	26.3468634686347	0.5297081045473	69.1107181383313	0.104595437374203	0.999999999983394	25.8344420178896	25.4177397278454	54.5332491899875	13.5076302598207	0.247695313601464
TAF3	0.792108988692827	0.913638168340583	24	15.4192582928107	2.59172661867544	1	1	20	0	7.78527304414569	0.979938914115629	0.999999999999989	28	14.4340857975132	32.8990497725393	0.99775672827602	0.999999999983394	24	15.6486851966977	32.0973610819437	2.77158884550689	0.0863494303606798
CELF2	0.389405506753844	0.721991271494406	20.7916666666667	19.1962072640163	3.33529270330065	1	1	24	18	5.33493844192738	0.997843870648572	0.999999999999989	23.8795986622074	15.7605206538545	51.1896282755528	0.929481280273019	0.999999999983394	22.8904217762914	17.7163714169699	42.9744526745013	2.26340500353794	0.0526686173453216
USP6NL	0.278903773104851	0.647480538325556	27.9160839160839	10.8590935331551	1.49428350749779	1	1	28	14	1.14605504977916	0.933869734666557	0.999999999999989	27.5675675675676	12.0957838532015	4.07019981920974	0.846554736586406	0.999999999983394	27.8278838278838	12.3140243902134	2.72849361952325	1.44658094354503	0.530175673930213
PROSER2	0.982457012830413	0.992703241039011	24	18.1858643078101	0.211527537156945	1	1	28	14	1.95727401085065	0.923117287841804	0.999999999999989	28	13.0716331755241	8.50412549199302	0.999855536765482	0.999999999983394	26.6666666666667	14.986223185387	7.52721626674042	0.966142648431468	0.128353246963349
UPF2	0.250859756060341	0.628074065386492	24.7950310559006	11.6338285063021	11.130477666536	1	1	28	10	11.7628522982965	0.914967112492624	0.999999999999989	24.2033898305085	12.2332702178161	74.9735168558176	0.815909432514443	0.999999999983394	25.6661402954697	11.4180816692042	62.2153470103664	11.0795202297548	0.178083395209685
DHTKD1	0.00941042168256434	0.341203973321018	27.3424657534247	12.9728581836425	11.6168865151808	0.120192382848633	1	28	14	11.9475108557449	0.196648345940535	0.999999999999989	27.7821011673152	12.7054449230822	53.0975297759657	0.00996066325415956	0.339890828902596	27.70818897358	13.2238060002376	39.9758003339528	12.5116094793104	0.312979587019897
SEC61A2	0.151253687664152	0.552950252133413	24	0.356007792195878	2.00871079796669	0.388468903781404	1	28	24	2.56131395632455	0.36029534686979	0.999999999999989	28	25.2214315244281	9.82113441308606	0.26010180237455	0.999999999983394	26.6666666666667	24.6198046468671	6.60344867085529	2.52814355957385	0.382852004397636
NUDT5	0.781350241161812	0.910416990019544	24	20.2111621248203	2.56394300077226	1	1	28	18	4.69053990969087	0.963818993948846	0.999999999999989	20	19.9211200477998	32.2545635209546	0.996922571708774	0.999999999983394	24	19.9549191872376	29.0065603455491	2.76989372352046	0.0954919745920681
CDC123	0.0920624776185307	0.488970298778773	25.1069182389937	25.0583550043483	10.1375201798408	0.759272267084767	1	24	2	5.24775277860081	0.592322919711592	0.999999999999989	25.0526315789474	23.8582290439871	70.7155577124564	0.383171955323589	0.999999999983394	24.7198499393137	0.268362505450665	64.9134584293348	10.126771224291	0.156004185716203
CAMK1D	0.136800042146579	0.540948637241929	23.3450292397661	10.2375315311788	1.20622303053084	0.759272267084767	1	20	12	1.26094713506906	0.652444526466868	0.999999999999989	20.112676056338	12.0486242399342	3.44161709721035	0.495669947335333	0.999999999983394	21.1525684320347	11.5933967892921	2.69039747135503	1.32879708812842	0.493903634045257
OPTN	0.0363086916984787	0.422794543333396	24	11.546826233382	66.9907631079796	0.182113153050653	1	24	12	46.6869664168235	0.41166121479089	0.999999999999989	23.7209302325581	10.864116683859	431.773654058278	0.0662786600856601	0.834474113938906	23.906976744186	11.4683933081748	382.579904412532	67.1716978631601	0.175575604176872
MCM10	0.46578996677987	0.762958141477477	24	17.5608133330344	1.05401355862474	0.468576417795168	1	20	0	0.918877186357849	0.938389372719917	0.999999999999989	20	5.06165545377661e-05	8.23939309828868	0.787055843568798	0.999999999983394	21.3333333333333	19.686787217035	2.82430465548861	1.27779415228658	0.452427874522454
PHYH	0.107937219008111	0.509381715521611	27.5310344827586	25.7275264095824	5.97613978130992	1	1	28	20	6.01635245491469	0.901344372347565	0.999999999999989	20	7.9813409549316	37.6591772316375	0.588079890821903	0.999999999983394	25.1770114942529	18.3151098956569	26.6949915499981	3.55721067301973	0.133253860236565
SEPHS1	0.250636346823831	0.628074065386492	24.4907975460123	17.245645501709	4.03364800927771	0.269101639101639	1	28	18	7.56260698401928	0.470841837855338	0.999999999999989	27.148288973384	19.9454184226718	32.1972093879299	0.330260168633529	0.999999999983394	26.5463621731321	18.424421381236	27.8789324237348	4.48544720803788	0.160890206980063
BEND7	0.633077285996335	0.849351677042632	24	0.732194219875315	1.65676624699568	1	1	28	20	6.30615188392944	0.828587479521262	0.999999999999989	28	23.9140328944306	13.2605156867592	0.972184894140016	0.999999999983394	26.6666666666667	23.0303072512108	6.5011857500875	2.47944929162421	0.381384163895155
PRPF18	0.993346063653629	0.997136432020346	24	10.4173783082607	0.36127269116692	1	1	20	0	5.49360739798793	0.986369892740782	0.999999999999989	20	18.5498073533031	35.0648994939405	0.999998606524413	0.999999999983394	21.3333333333333	21.2041045877025	31.1852391376996	1.81036959755899	0.0580521313165254
FRMD4A	0.543059703969941	0.804828587151961	20.7916666666667	10.8550903938733	1.43526160507216	1	1	20	12	1.75030822284092	0.995032818247908	0.999999999999989	20	12.1252420717788	7.10017573526484	0.975324253525804	0.999999999983394	20.2638888888889	11.6796695558279	4.84545409465759	1.51765584960201	0.313212305793036
FAM107B	0.311230610686393	0.667989397307016	26.7919463087248	19.3831107220241	2.06425417892885	0.388468903781404	1	28	18	3.06918628037345	0.666063611949675	0.999999999999989	27.148288973384	20.8755632033336	9.7970558228691	0.538914578475855	0.999999999983394	27.3134117607029	19.4491494872529	8.11617797840564	2.3632678304921	0.291179892405014
HSPA14	0.0470051722659729	0.440852783264115	27.5310344827586	11.9026553869761	5.21730537332104	1	1	28	10	6.44036396039471	0.553350537123378	0.999999999999989	28	10.6917534129081	22.0058649669966	0.294120082400977	0.999999999983394	27.8436781609195	10.8691231010997	16.2294937362438	5.22888716297432	0.322184243572376
DCLRE1C	0.670116261254981	0.867619609933616	21.695652173913	19.2653574121742	1.47452141512958	1	1	24	22	1.42684359327695	0.999822357772414	0.999999999999989	20.2266288951841	15.6161431400812	11.8102795765647	0.992047810962651	0.999999999983394	21.974093689699	18.8959865865445	10.5043089589752	1.48153710772417	0.141040892219597
RPP38	0.528172940485003	0.795948375389889	25.7548387096774	25.1293589298866	2.5077065643131	1	1	28	0	4.06328946159499	0.976824748821112	0.999999999999989	28	24.0516790542792	12.9099746270913	0.970342751995161	0.999999999983394	27.2516129032258	25.7777744864241	7.94841467178877	3.04649941328983	0.383283904915371
NMT2	0.20574805446682	0.599107758279939	25.5897435897436	10.5019419371328	8.52308565968537	1	1	28	8	10.0252674923709	0.837501580489266	0.999999999999989	26.542750929368	8.03951190823837	54.1547206512019	0.741723873127066	0.999999999983394	26.7108315063705	8.87442842357675	44.3696682463815	8.69426842135957	0.195950719601529
FAM171A1	0.569175149608661	0.817050496515014	24	6.24029903032107	3.44311326627163	1	1	28	8	5.14283172718198	0.99987146064934	0.999999999999989	24.3686006825939	7.9202291211705	31.1763826371628	0.980319147559614	0.999999999983394	25.4562002275313	7.38780899778227	27.9670910930034	3.27462227043256	0.117088411502753
ITGA8	0.0651443449758247	0.460136752174973	25.7548387096774	10.3641662274876	2.96866934817605	1	1	24	12	3.47439906323978	0.660492242827708	0.999999999999989	26.3468634686347	11.8865404798579	9.3893265648389	0.391304563636573	0.999999999983394	25.3672340594374	11.445445745068	7.0194001367786	2.86750651828245	0.408511619569593
FAM188A	0.363817483298909	0.70556359051345	21.4623655913979	6.2914411157388	2.83361736515571	1	1	28	4	6.73838400981402	0.925331846411606	0.999999999999989	23.5643564356436	8.4934077063889	13.4736406151443	0.902680228113509	0.999999999983394	24.3422406756805	6.5210107037069	14.9338665688176	2.26783658569117	0.151858634549908
PTER	0.285514182568876	0.652773335754812	22.9425287356322	21.2906405030555	2.34535870784475	1	1	24	22	2.24749032443557	0.922558464797135	0.999999999999989	23.257328990228	4.14435550571473e-05	13.1262700494013	0.849196361600422	0.999999999983394	23.3999525752867	22.1831678447803	8.02212512129436	2.2495337832512	0.280416192622067
RSU1	0.169860864906306	0.569701667783656	22.6818181818182	0.942410065638838	14.0781158476874	1	1	28	2	25.7213247945509	0.958665888666645	0.999999999999989	26.3468634686347	23.0305294792649	129.288325578931	0.726604210184897	0.999999999983394	25.6762272168176	25.6460498496691	120.188371615513	12.5495911186248	0.104416017539295
VIM	0.564479667578426	0.816984645802052	24	21.5450078320662	98.5232780628488	1	1	24	0	115.720829985417	0.998203800180342	0.999999999999989	24.3686006825939	20.900495339577	1489.09607947257	0.979407804622705	0.999999999983394	24.122866894198	22.1387299463501	1384.93036880059	98.2341320359251	0.0709307372044992
PTPLA	0.336612095518279	0.686462578122117	20.2639593908629	3.10873637354263	6.11200202609662	1	1	20	4	12.7059891113324	0.961804765209962	0.999999999999989	28	22.3015471504201	68.6432748329018	0.894761380824308	0.999999999983394	22.7546531302876	2.20708078384505	54.1332035566595	5.0085955690682	0.0925235389741134
STAM	0.503822500131031	0.784722263473725	26.6133333333333	10.4204981806352	4.56920359253143	1	1	28	8	9.94635353246065	0.988767951776363	0.999999999999989	28	8.26241333802186	28.9458562193959	0.966243333050159	0.999999999983394	27.5377777777778	8.91137468425185	22.5677214710093	4.8511031232576	0.21495759461093
NSUN6	0.15734750640226	0.559426594464131	27.5310344827586	23.0622943969369	1.3819713049448	1	1	20	0	1.06277822323661	0.936464951326046	0.999999999999989	26.9433962264151	17.1180964314452	7.81896869304482	0.699685022530351	0.999999999983394	24.8248102363912	20.5707529755477	6.98062063991345	1.26542299167343	0.181276573667111
ARL5B	0.608121338771349	0.838252187378169	24	8.39469291384953	2.18689668798868	0.759272267084767	1	20	14	2.73690990108867	0.781735342923258	0.999999999999989	20	11.4813721690991	20.4683766371216	0.916167998643584	0.999999999983394	21.3333333333333	11.7480814098853	16.2296529960817	3.39074735164548	0.208922972811809
PLXDC2	0.392978485264134	0.72365509318987	24	11.1014659757466	7.59918715111953	1	1	28	10	7.97941291245085	0.978627700153683	0.999999999999989	23.7209302325581	12.5247101853504	71.6293541701286	0.927680794581821	0.999999999983394	25.2403100775194	11.3561595664311	62.8011561073412	7.11615706840278	0.113312516989969
CASC10	0.0315475339388465	0.414596714595121	22.5536723163842	5.85069749244467	3.25862666344914	0.269101639101639	1	20	10	1.19818758539482	0.646605757182064	0.999999999999989	20	8.4759111518744	9.22184270652065	0.108418430868182	0.999999999983394	20.8512241054614	8.29121269720178	5.63846455252938	3.0941321461	0.548754384686517
SKIDA1	0.139145190269431	0.541043700962833	26.4370860927152	9.93630348391231	1.02711957730852	0.759272267084767	1	28	12	0.937820900728032	0.765747038041809	0.999999999999989	26.542750929368	10.3721348196266	3.08540505483856	0.54008996226433	0.999999999983394	26.9932790073611	10.7530994344466	2.4800638983112	1.01120060408595	0.407731673677652
MLLT10	0.0258626320943512	0.404802731247569	20.0603015075377	16.0487807850165	4.59728559331773	0.120192382848633	1	20	18	2.52966530472941	0.468981828412851	0.999999999999989	20	15.9701000324933	18.9969545182971	0.0420678166375561	0.658668104644956	20.0201005025126	16.6633075006625	13.9143842570038	4.50523016317068	0.323782215580469
DNAJC1	0.218126467935818	0.605956562022679	26.2631578947368	8.82841797883813	16.213181276298	1	1	28	8	38.130301033043	0.752355336139287	0.999999999999989	25.0526315789474	8.1102327779755	106.904098631841	0.728685095912509	0.999999999983394	26.4385964912281	8.33431795964069	111.288762446556	17.0205126080133	0.152940083381618
COMMD3	0.666284386102534	0.864733496405323	24	5.14699780669215	3.341867689218	1	1	28	2	7.33465797337469	0.999873148597797	0.999999999999989	20	15.8439180048189	55.5438951957526	0.991738952329999	0.999999999983394	24	1.18539144656852	47.9984552858271	1.59992961218912	0.0333329396261121
LOC100499489	0.886231648079554	0.950218557484889	24	1.2134640422947	0.513796735960365	1	1	28	22	2.32320377583762	0.999999798271419	0.999999999999989	24.8780487804878	11.3957419147955	8.49127555133535	0.999731723512788	0.999999999983394	25.6260162601626	21.1584285173069	6.129824706219	0.192194622804856	0.0313540161450073
PIP4K2A	0.656456167321738	0.860572273672671	24	22.648911301454	4.18614729065597	0.120192382848633	1	20	4	6.61519128599137	0.545466860147286	0.999999999999989	20	6.75440830680987e-05	63.1383493402606	0.391356830126112	0.999999999983394	21.3333333333333	0.892527923081946	49.0391634091718	8.27069261927028	0.168654847356621
MSRB2	0.495780193006336	0.779143850877138	22.9425287356322	10.7775618667595	3.44277606412145	1	1	20	12	8.64672072658383	0.994451312071831	0.999999999999989	20	7.0536285493976	60.7832227516678	0.964978221415418	0.999999999983394	20.9808429118774	9.93715097795689	53.5352741373572	3.45714414337752	0.0645769392066137
OTUD1	0.904807555547267	0.957724349869385	20.7916666666667	7.39074557863298	0.587509680411242	1	1	28	14	2.29719296589462	0.999999997756434	0.999999999999989	21.186943620178	2.3767553489469	4.98828977838	0.999845197557851	0.999999999983394	23.3262034289482	7.82212486023696	3.10376124874373	0.360957188731529	0.116296699328155
KIAA1217	0.248174094476508	0.626607551422529	20.3673469387755	7.47358303864081	2.24199137921154	1	1	28	4	2.31882473243039	0.944677856799241	0.999999999999989	20	5.6272460646935	4.66869922418544	0.821157012948733	0.999999999983394	22.7891156462585	6.04765883992205	5.26850832002329	1.94981529295511	0.370088680612825
ARHGAP21	0.13043170396399	0.534949858523946	25.5897435897436	11.3609638905142	28.4464617656902	0.759272267084767	1	24	12	30.1311133919862	0.726867859092468	0.999999999999989	25.7761732851986	12.1562279262564	208.960410138262	0.510597831670328	0.999999999983394	25.1219722916474	11.8539598439417	183.991523374286	28.1226027040382	0.152847273549823
PRTFDC1	0.330595502568253	0.68248916824886	24	8.69493381594704	2.12697619560627	1	1	20	10	3.91231681960015	0.985687860801752	0.999999999999989	20	8.8441728393047	9.80491562318437	0.896094751913941	0.999999999983394	21.3333333333333	9.2815633629004	6.83292412594506	1.9025406532469	0.278437257340942
APBB1IP	0.67797423308799	0.87154538094629	24	8.98166856571859	1.14612641830279	1	1	28	26	3.10777857923433	0.984012065219971	0.999999999999989	28	3.7222121698141	11.4691876764923	0.991815806534758	0.999999999983394	26.6666666666667	3.6697455620082	9.22601179704595	1.61297546440705	0.174829113585515
ABI1	0.114861336736009	0.517426918634812	26.6133333333333	25.7938272794681	5.95696016911773	0.548683931808932	1	28	0	4.78219837152713	0.581180064719384	0.999999999999989	26.3468634686347	25.9156113740496	39.8425070232254	0.358031212275876	0.999999999983394	26.9867322673227	26.5624616876517	37.9624591816655	6.18807477169943	0.163005108338399
ANKRD26	0.585525268334855	0.824350057926912	24	20.3824814186746	3.99192550674697	1	1	20	0	6.3499465244213	0.927250515695793	0.999999999999989	20	19.8046776114629	27.4878775356406	0.975806666388516	0.999999999983394	21.3333333333333	20.2263577750785	26.6206362665921	4.39749930705197	0.165191367441907
YME1L1	0.649204474434287	0.857195786330713	27.5310344827586	26.5495853250303	3.49767726236939	1	1	24	6	8.04027200716881	0.972522631054228	0.999999999999989	28	23.6208839681735	94.3005662403476	0.98847264737641	0.999999999983394	26.5103448275862	26.3611925109094	92.2211548875055	3.17370020615071	0.0344140149841119
MASTL	0.783078324159823	0.91098360070353	21.1216931216931	8.4338374159469	0.51455682443374	1	1	28	12	1.73893777216496	0.826656607525903	0.999999999999989	28	12.6641572069626	5.37383968151472	0.990070955201195	0.999999999983394	25.7072310405644	10.9700122178998	5.01771021973163	0.0834007296690318	0.0166212726556163
ACBD5	0.208947946479373	0.601049830482962	22.1777777777778	0.197431752672599	2.09531892659439	1	1	28	0	4.22628624746005	0.895028511044797	0.999999999999989	28	23.0624072666128	17.0840505532367	0.76339508892129	0.999999999983394	26.0592592592593	24.6883777968976	14.6128348299262	2.03295916415668	0.139121476963067
RAB18	0.346786485416985	0.69388304808283	24	1.91709221022588	10.3850879966036	1	1	28	24	22.3634726871871	0.822242353332069	0.999999999999989	28	26.600527958877	145.474364958459	0.867399339240085	0.999999999983394	26.6666666666667	25.632103509299	127.821390021179	12.6094510447343	0.0986489901466805
MKX	0.0972097470301867	0.495918431302816	27.9160839160839	20.9395968640497	9.76485106420085	0.120192382848633	1	28	20	13.5570269145262	0.422322576592919	0.999999999999989	26.7415730337079	20.8548733672696	40.0978150444333	0.100748416932734	0.999999999983394	27.5525523165973	20.6119419307428	27.9798048581864	10.6034550375559	0.378968155471375
WAC-AS1	0.0060174727141511	0.339570614084711	25.7548387096774	12.5198433866239	11.9408276101169	0.0169666213416213	1	28	14	7.54727489384934	0.157177990776244	0.999999999999989	25.5913978494624	13.2777323517869	57.3689917890642	0.00117113731500451	0.107393291785914	26.4487455197133	13.2679532577186	49.0542471640742	12.1779049104504	0.248253833551219
WAC	0.617313153705978	0.843525883941461	24	8.98576227361356	6.85400412774427	1	1	20	8	13.9706153466556	0.994539687667728	0.999999999999989	22.6666666666667	12.3395285715642	227.885855038598	0.986516425053613	0.999999999983394	22.2222222222222	9.7257645150204	217.79263368947	8.05055558262946	0.0369643153041989
BAMBI	0.466528567540375	0.763713233742084	26.7919463087248	25.8612514391363	0.951551587148365	1	1	28	0	1.16848698827521	0.992345933665315	0.999999999999989	20	4.47475270541	2.84848152734252	0.956776946514593	0.999999999983394	24.9306487695749	1.36993805139997	1.56609364032909	0.868535616118378	0.554587282492169
PTCHD3P1	0.989836234992667	0.995899966157018	24	3.84164537060915	0.440493457567672	1	1	28	24	4.86492383890318	0.999970786224741	0.999999999999989	28	25.2193486966831	45.6191572878749	0.999999822153092	0.999999999983394	26.6666666666667	25.5685433323833	37.06617462086	1.81995578404143	0.0491001783339466
SVIL	0.32097135492882	0.676048778001609	24	9.25341980514443	1.41311714712917	0.269101639101639	1	20	10	1.17457046623872	0.646459695717068	0.999999999999989	20	7.9999324559169	10.9563664593349	0.449368874294012	0.999999999983394	21.3333333333333	9.12894711214332	7.65248443406495	1.99628691412088	0.260867817676889
KIAA1462	0.0739392283257181	0.471014396414211	22.6818181818182	3.00464855121303	12.5578922897522	1	1	28	4	33.5654361371838	0.911164612588784	0.999999999999989	25.4092526690391	6.75440830680987e-05	208.900223431211	0.494226445277711	0.999999999983394	25.3636902836191	2.36174085344715	144.975406060229	9.96674578797471	0.0687478384011844
MTPAP	0.0479286125967092	0.44222069308984	24.95	22.4590841280538	5.04923057402587	0.120192382848633	1	28	24	2.172170637571	0.430953117487477	0.999999999999989	25.4092526690391	21.0853154556043	17.0686112441395	0.062037541189791	0.803130709708777	26.1197508896797	22.5239848930897	12.5519374213777	5.19494570155261	0.413876003931067
ZNF438	0.800924849601455	0.916437251223293	24	1.76243058200683	0.989584284345122	1	1	28	20	2.90206899592818	0.999807211544563	0.999999999999989	26.9433962264151	21.0565362295018	21.7299576789639	0.998451157500872	0.999999999983394	26.314465408805	21.9239199880986	13.2570263837047	0.777521741922922	0.0586497846061946
ZEB1	0.10616269462666	0.508048095780717	24.1939393939394	11.9834335781954	33.6058872927064	1	1	20	12	44.9351874344017	0.847652920894483	0.999999999999989	25.9636363636364	12.6018245233378	266.415416937538	0.567602648169036	0.999999999983394	23.3858585858586	12.3064237309315	223.36848396396	33.1581466019382	0.148445949103939
ARHGAP12	0.459449741245646	0.759650746237265	24	22.6514005387696	9.20177455701916	1	1	28	24	17.5969150690791	0.938062065493715	0.999999999999989	28	27.0151509828794	101.81321475339	0.946400970036996	0.999999999983394	26.6666666666667	24.5957181959477	81.5688961305244	11.1679244370698	0.136914007260797
KIF5B	0.880362429376986	0.94835894617518	24	15.2184700805984	13.0489402385477	1	1	28	8	39.0506778725779	0.999995744956661	0.999999999999989	20	19.7734133410768	373.113996066077	0.999686491468141	0.999999999983394	24	3.6800153498565	339.444013617338	13.9475372079609	0.0410893598014199
EPC1	0.627299621416496	0.846170498556938	24	23.6565097205552	5.45505074965655	1	1	28	0	8.25823874939837	0.784339696084388	0.999999999999989	20	6.75440830680987e-05	64.547988142436	0.964724109297832	0.999999999983394	24	23.8855645853094	60.2163262570806	5.44435906970849	0.0904133381778386
CCDC7	0.47210246954236	0.76735828284256	24	17.6757865431501	1.61874641874129	1	1	28	20	3.62269449513702	0.992715409597968	0.999999999999989	20	19.8920214061811	9.18313793197287	0.95844209412444	0.999999999983394	24	19.269502947587	5.71999695958447	1.58726735645378	0.277494440586047
ITGB1	0.63875032168847	0.852390072745564	24	11.5117803582387	23.2681686776983	1	1	28	10	51.6202700046181	0.999142266255734	0.999999999999989	24.2033898305085	9.95783209024693	546.313067653812	0.989178701036667	0.999999999983394	25.4011299435028	10.5657364226266	461.54952561046	22.2935482553822	0.0483015299948494
NRP1	0.743930596881213	0.896369397318822	24.1939393939394	16.1626303440062	4.321777706002	1	1	24	18	9.26927635164683	0.875499705049002	0.999999999999989	28	13.0159181285539	106.078498721309	0.990441496827196	0.999999999983394	25.3979797979798	16.1107057830904	97.8889051521393	6.57720648464432	0.0671905204621709
PARD3	0.34453998123007	0.691975242371646	24	11.9693926672173	6.34591350207935	1	1	28	8	6.60679036126714	0.933772321885735	0.999999999999989	28	12.5322439164632	45.7053655368128	0.893461166664908	0.999999999983394	26.6666666666667	11.0323340384526	39.6825082935815	6.60869468966174	0.166539237912304
CUL2	0.962872527884531	0.984184194995182	24	1.17822291598486	0.464208330674427	1	1	28	24	4.49132276751694	0.999999106099653	0.999999999999989	28	0.171144725031301	12.8061939407289	0.999991225492283	0.999999999983394	26.6666666666667	25.9487908320836	10.4650404232841	0.985631674108976	0.094183264874544
CREM	0.236753810701955	0.618321037546982	27.7222222222222	25.1807908493438	3.25963788619011	1	1	28	24	5.12704775218237	0.850679950767315	0.999999999999989	28	24.0158013402834	13.1804714530071	0.782724177036244	0.999999999983394	27.9074074074074	24.4001974314527	9.60650953083369	3.25130170095358	0.338447767164336
CCNY	0.930819437022195	0.968404825178069	24	2.29405951016849	2.03195120883738	1	1	20	16	9.2470123458263	0.995006313316829	0.999999999999989	20	11.8013589178989	123.423792982171	0.999929003618052	0.999999999983394	21.3333333333333	17.0342924036442	121.653050763223	1.38452977088858	0.0113809704088994
FZD8	0.069262178731618	0.466153525848761	24	23.3624981244966	4.32283631394267	0.120192382848633	1	24	0	1.83031690465219	0.632546347127569	0.999999999999989	25.2296819787986	24.2460623388541	12.9290817273583	0.105366310499976	0.999999999983394	24.4098939929329	23.8762599204127	11.4867104206664	4.29137870269273	0.373595097772453
ZNF248	0.0443317873261341	0.435746030490812	26.6133333333333	11.7015676118458	3.75447371499865	0.120192382848633	1	28	14	3.29482651542809	0.450936726768213	0.999999999999989	27.148288973384	12.5596135953997	12.699998702219	0.0605936098282133	0.790014315817131	27.2538741022391	12.738747953861	11.0639081612378	3.76659208832951	0.340439565607177
ZNF25	0.899113070179632	0.954898195177469	24	1.67661092172767	3.0032694606772	1	1	28	22	11.9022746428866	0.997883200320922	0.999999999999989	28	0.00484130012860007	52.6162534082181	0.999803894045133	0.999999999983394	26.6666666666667	25.5952139264105	37.3309571658764	6.84871250026177	0.183459332956029
ZNF33A	0.810140132396325	0.919907144831045	24	13.9042110322329	1.82887260143701	1	1	28	20	4.88037423388339	0.99999898971569	0.999999999999989	25.2296819787986	19.8067445105046	27.8504091726719	0.998670483825344	0.999999999983394	25.7432273262662	17.8798151904601	22.9989486098054	1.16706647175299	0.0507443401675947
ZNF37A	0.592697459598102	0.828616801603038	24.4907975460123	20.1178397396055	5.27037474790722	1	1	28	24	10.6131745812686	0.949983911606878	0.999999999999989	20	19.96763395354	62.9181325742649	0.979339813970796	0.999999999983394	24.1635991820041	21.5157428625404	55.1817772130814	5.07389441308831	0.0919487314353024
ZNF37BP	0.641596817718003	0.854282984377486	21.5783783783784	10.7989505241559	1.1247116692709	1	1	28	20	2.2790373731251	0.997363062910396	0.999999999999989	20	11.5789690890501	10.6101693469574	0.989349375546404	0.999999999983394	23.1927927927928	13.8298322915455	7.75708471052126	0.0430339178662547	0.00554769213850224
ZNF33B	0.697142270905748	0.877932715221461	24	7.07023934517732	1.64004382570405	1	1	28	24	3.5631934410473	0.999152977667471	0.999999999999989	21.7021276595745	2.5810227680287	13.8534906436079	0.993976031598307	0.999999999983394	24.5673758865248	2.62584546457544	11.4736216309004	0.828462128340604	0.0722058086793988
BMS1	0.0119130276400841	0.356086141077288	24	23.4080535700362	23.1989871783039	0.388468903781404	1	24	0	19.2388428940474	0.483372504123955	0.999999999999989	24.2033898305085	22.0039587370342	113.019747465624	0.0575431587521952	0.765664956359318	24.0677966101695	23.1454078484415	110.323324779336	23.2822288588615	0.211036323510278
CSGALNACT2	0.436792215310867	0.747736314377553	23.0751445086705	10.0094603670243	3.75047266339382	1	1	28	14	3.42504934790044	0.967148718738139	0.999999999999989	28	12.2746966730054	30.2154128540913	0.943300380086682	0.999999999983394	26.3583815028902	12.0525998525747	25.3592421221426	3.61570871384863	0.142579525698504
HNRNPF	0.0026813743435441	0.280705608294897	27.7222222222222	22.9509472569047	29.4250144964459	0.0481594158156658	1	28	24	33.0547046634386	0.142165522188089	0.999999999999989	27.3563218390805	23.961587049938	127.892062641342	0.00131022605255837	0.113525413246869	27.6928480204342	23.6402701008011	104.399412014438	29.1439624122885	0.279158300319334
CXCL12	0.15885446593544	0.560224134749558	21.1216931216931	5.80267418755055	9.79049241733622	1	1	20	8	9.31128459435288	0.740685151686174	0.999999999999989	20	7.9999511936684	67.399095404007	0.638856694710551	0.999999999983394	20.373897707231	7.31934846594877	44.3160242719353	9.64476600611999	0.217636084566997
RASSF4	0.00561831670472646	0.332386865692527	21.695652173913	12.7934110552217	5.37866952525488	0.548683931808932	1	28	14	6.28337000816733	0.538059437870912	0.999999999999989	20.9384164222874	15.7678245458793	19.91936624255	0.0462649693913015	0.689704832498629	23.5446895320668	14.3902903962682	14.3125672475238	4.24836186992437	0.296827382289461
C10orf10	0.253071891082702	0.628756132867787	24	3.66942244540039	21.2022185702588	1	1	28	24	34.2109329039289	0.999899580339997	0.999999999999989	28	1.6772200482092	179.972998963307	0.839701922153431	0.999999999983394	26.6666666666667	0.799288741651382	126.076460359636	32.0666361692286	0.254342770075855
C10orf25	0.0435369312626755	0.432525262454298	26.2631578947368	13.4861597605091	1.58174737867013	0.225607396076146	1	28	14	2.15313014722162	0.529862759431996	0.999999999999989	26.3468634686347	12.942415344698	4.63235884274737	0.10451983651899	0.999999999983394	26.8700071211238	13.4773592693611	2.36378446195663	1.71351632860904	0.724903795666153
ZNF22	0.785741631328255	0.911768523793749	24	18.2912544390328	2.38967668469431	1	1	28	16	5.62210145724531	0.97610473465326	0.999999999999989	27.148288973384	20.8516434825329	52.8296883376151	0.997445614899979	0.999999999983394	26.382762991128	18.5884588060437	41.4445815635192	2.80427183786523	0.0676631716878916
MARCH8	0.284047204021718	0.651306360069698	24	17.313971755461	4.84578961211843	1	1	28	18	5.69042231822004	0.977081516465025	0.999999999999989	21.570996978852	17.9472701337379	42.437844856467	0.8612830028135	0.999999999983394	24.5236656596173	17.9367716476943	34.2371931480393	5.25978071936992	0.153627684858014
FAM21C	0.907393040635596	0.958800942880171	24	20.8468270444916	1.69462619904606	1	1	20	16	7.33091673144949	0.997914283827048	0.999999999999989	20	7.9999324559169	41.9301936584743	0.999848637992062	0.999999999983394	21.3333333333333	16.5462188189738	36.1838423024461	2.25736062003861	0.0623858738154516
TIMM23	0.266812418038311	0.639515655988891	24	21.5103942297448	3.68207106856671	1	1	20	4	4.79125641500743	0.996647731327533	0.999999999999989	28	19.6717824657721	34.8085022489331	0.851417983496065	0.999999999983394	24	21.5309299958027	28.3169560167689	3.80501932257283	0.13437246999005
NCOA4	0.898420099698424	0.954898195177469	23.6213017751479	20.0693102580506	4.04760087186316	1	1	28	2	2.63445859704715	0.999959588978621	0.999999999999989	25.9636363636364	17.623894634144	147.142953914856	0.999810716827654	0.999999999983394	25.8616460462614	22.2350947590175	134.866079817407	1.13768807940766	0.00843568731995444
MAPK8	0.169103396539688	0.568990169117307	24	10.2591587184635	3.88677693230721	1	1	28	8	5.20697152527269	0.76288263294733	0.999999999999989	24.2033898305085	9.67572594418599	23.9072760048422	0.663714821981007	0.999999999983394	25.4011299435028	9.44789888748498	18.0470633205577	3.89351009261299	0.215742030903047
ARHGAP22	0.987127503571063	0.994447592172112	24	2.14598291792151	0.25402543377446	1	1	28	6	4.16089462431115	0.998003000794894	0.999999999999989	28	6.75440830680987e-05	15.8397370270513	0.999999448755909	0.999999999983394	26.6666666666667	2.67282295633687	9.80739185142672	0.616848509515311	0.0628962846452979
VSTM4	0.356772642682837	0.700557844411481	24.641975308642	11.2603695521026	16.8000585175968	1	1	20	14	54.6215208910216	0.995625300789617	0.999999999999989	25.7761732851986	15.665108584871	286.058084970899	0.913141602426943	0.999999999983394	23.4727161979469	13.8592087629671	181.320091675251	16.4758704287329	0.090866214971045
ERCC6	0.86932345736092	0.944140872956925	24	16.1541039232884	0.985951998017867	1	1	28	0	2.40396646309965	0.981597716894548	0.999999999999989	20	17.0734878895493	15.5408500155276	0.999409236236326	0.999999999983394	24	20.2791062508315	13.1613864028046	0.433451176787976	0.0329335499712712
PARG	0.16055719893607	0.560717376459606	27.9160839160839	25.415199551559	4.3333777544417	1	1	20	8	1.6103898264035	0.91085139671344	0.999999999999989	28	27.4279512218498	12.9892974932482	0.697647942459489	0.999999999983394	25.3053613053613	25.0166334361339	6.86288706552695	3.98640416381536	0.580864019144291
FAM21A	0.23920696120653	0.619610684322014	24	6.83976156007652	3.05552715442967	1	1	20	8	2.38456287195818	0.939694577519191	0.999999999999989	22.9581993569132	5.1691510039805	34.9372225184248	0.810695442041014	0.999999999983394	22.3193997856377	6.74916723760205	29.2366190342819	2.75401008320707	0.0941972832076721
SGMS1	0.858220476113858	0.941017162001141	24	14.1461871821399	1.41761156353027	0.759272267084767	1	20	0	2.5449104947532	0.940779395761549	0.999999999999989	20	15.8028652854355	16.1040777101845	0.986407932579294	0.999999999983394	21.3333333333333	16.8911577500026	16.0231796790214	3.30883598077251	0.206503081601504
ASAH2B	0.186924462258671	0.580820244110022	27.156462585034	23.1573333264742	0.767813701176042	1	1	28	22	1.25765814385885	0.878799412101677	0.999999999999989	28	20.1282623722254	2.69120157521291	0.728947048711818	0.999999999983394	27.718820861678	21.7806443306807	1.91428732629757	0.775394766171748	0.40505662630669
PRKG1	0.575487350607482	0.818551284738754	20.5773195876289	0.546215337277023	2.37763639923254	1	1	28	24	4.26887451078245	0.99864134391421	0.999999999999989	20	19.9859520658807	18.0300959438732	0.981193997394606	0.999999999983394	22.8591065292096	22.0101695978448	18.1034972425962	1.98026059783882	0.109385527630508
CSTF2T	0.0407215322372079	0.429255845768462	21.4623655913979	1.37744974070073	5.72177831883747	0.182113153050653	1	24	22	4.66983517785365	0.528892625044572	0.999999999999989	22.5236593059937	2.9525995781928	26.4780681519823	0.0858692127996652	0.957350372489884	22.6620082991305	0.896936314943457	18.251996825285	5.24092278606955	0.287142433577961
DKK1	0.181266349351721	0.579218093518651	24	23.994129755487	46.0208484004939	1	1	28	4	49.5360804984449	0.809312025776915	0.999999999999989	27.5675675675676	6.75440830680987e-05	333.820607371685	0.6984916217795	0.999999999983394	26.5225225225225	1.22034354768754	84.9444407285446	42.8411436716792	0.504343113030621
ZWINT	0.657223780279776	0.861040786403826	24	7.98137926263991	0.84705572790379	1	1	24	6	1.19446368509176	0.992581386027428	0.999999999999989	23.7209302325581	11.2294457780222	4.52348977288608	0.990536472186168	0.999999999983394	23.906976744186	8.3716649421947	3.05278403532771	0.905137120200956	0.29649562816316
IPMK	0.885019480642357	0.949805631266101	24	3.6880810531427	1.72786012779075	1	1	20	10	5.01423554935488	0.991338372126665	0.999999999999989	20	7.2309105661676	24.7700739022543	0.999661435490021	0.999999999983394	21.3333333333333	7.35651419041768	17.9344378640796	3.18810776744614	0.177764577379452
CISD1	0.110118393341749	0.511499704657073	20.1616161616162	3.73586743223699	11.6484579231708	0.548683931808932	1	24	0	6.00837564592204	0.744312952562008	0.999999999999989	20.5763688760807	4.66823852105692e-05	59.9101077115493	0.400789734617433	0.999999999983394	21.579328345899	1.25752269272068	48.8268803444214	10.6614366567689	0.218351788636994
UBE2D1	0.731879700708442	0.891279794886642	20.3673469387755	3.784558554653	2.75538166902631	1	1	28	6	3.6613169505904	0.999817990673278	0.999999999999989	28	19.9999324559169	26.6074971486814	0.995975318504799	0.999999999983394	25.4557823129252	4.73012659654631	15.5531506102328	1.1368298271239	0.0730932179346316
TFAM	0.105799814315809	0.507495021378587	24	0.89916860114296	4.5751151965064	0.759272267084767	1	28	24	0.710245981416974	0.744611555570196	0.999999999999989	26.9433962264151	24.0804048542797	24.2914211906303	0.465531223164563	0.999999999983394	26.314465408805	24.4049574066143	22.9430506298167	4.62372699767785	0.20153061039184
BICC1	0.748149588867456	0.897695672516653	24	18.2447588200656	7.71079146088388	0.388468903781404	1	28	16	2.32827057273252	0.928748739995023	0.999999999999989	28	20.159456201392	148.069893744381	0.854893358736746	0.999999999983394	26.6666666666667	18.2967234137676	135.746127623683	10.7268783163254	0.079021615600429
FAM133CP	0.620335978819757	0.844534429469904	20.3673469387755	8.02845291295878	1.17792956845566	1	1	28	12	2.21515035874339	0.998964004519664	0.999999999999989	20	8.6284935168043	5.03674383426642	0.987187768948991	0.999999999983394	22.7891156462585	9.52771266726832	4.59187976762107	0.96816147999975	0.210842079713539
CCDC6	0.205882557599539	0.599107758279939	21.8142076502732	1.56937029460437	7.24760090906649	1	1	28	0	14.9259799254586	0.813463152195993	0.999999999999989	20.2266288951841	7.1987876793564	41.4501606217613	0.734125367456092	0.999999999983394	23.3469455151524	2.83129892935363	39.3754783090807	5.19795319472458	0.132009906112705
CDK1	0.416141832140907	0.736435844769734	20.3673469387755	5.32720244640841	1.7438461717077	1	1	28	18	2.08448900042774	0.928492130698005	0.999999999999989	28	20.9823999563397	7.3501143815173	0.92850080734686	0.999999999983394	25.4557823129252	16.1401672155977	5.17051795422418	0.12957948129955	0.0250612187109198
RHOBTB1	0.148410196454151	0.550266360377094	22.4269662921348	13.8277448388648	8.29198604790547	0.388468903781404	1	20	16	5.88231862450017	0.596140827578687	0.999999999999989	20.112676056338	16.023873747864	73.8803341215233	0.345446227993529	0.999999999983394	20.8465474494909	15.4480619520746	60.4897003456073	8.76278866977807	0.144864144138787
ARID5B	0.706935060356058	0.88247089772219	24	12.3179601814724	9.49148848243576	1	1	28	10	25.6333514417873	0.997500665447098	0.999999999999989	28	12.6354539127856	223.946262850204	0.99452041575832	0.999999999983394	26.6666666666667	11.7602011868783	211.414172371003	10.6287343614071	0.050274464773133
ADO	0.394332102114325	0.723808248818354	23.0751445086705	20.4622743553599	4.27693187327435	1	1	20	0	5.56009746329279	0.723534693552315	0.999999999999989	20	1.4971912925222	26.6485824552414	0.867533433839754	0.999999999983394	21.0250481695568	20.7731941620029	21.1111804787972	5.86579108159982	0.277852348782252
NRBF2	0.521866932830717	0.793110080187289	24	6.18109603908462	4.25702670575917	0.388468903781404	1	20	8	7.74409021388831	0.573863327323964	0.999999999999989	20	6.5865602672567	35.5629357514903	0.635812911044889	0.999999999983394	21.3333333333333	7.01804581799574	32.5146462362161	6.59249893159975	0.202754748850896
JMJD1C	0.289256929710537	0.654796176738349	24.4907975460123	14.5040772566526	5.66602805870268	1	1	24	18	8.50893041712501	0.747370527975621	0.999999999999989	26.9433962264151	18.1676080314773	43.1258162101061	0.800865140226994	0.999999999983394	25.1447312574758	16.9038850493725	36.959668859415	5.47663515576843	0.148178685707389
REEP3	0.793538426467388	0.913669280397236	24	12.4397110297219	2.84587019883744	1	1	28	8	6.68975186421678	0.788602459721984	0.999999999999989	28	11.4636114131322	85.9153652228586	0.987871206426031	0.999999999983394	26.6666666666667	10.799709224593	76.6121910359692	6.24034027691911	0.0814536197507951
ANXA2P3	0.0880225544838988	0.48574426416095	21.5783783783784	1.3957583647135	17.0048420017172	1	1	20	2	30.3609506684956	0.997456301644523	0.999999999999989	20	8.13165641720583e-05	228.884566607364	0.561186680908303	0.999999999983394	20.5261261261261	1.13015492976174	164.457089624265	15.573437757886	0.0946960559345096
SIRT1	0.0703491183172573	0.466956314523099	27.3424657534247	24.4895118646571	8.95302901734533	0.759272267084767	1	28	26	13.2263520484568	0.547715928064805	0.999999999999989	28	21.1016819435497	22.5932875441752	0.315027749704685	0.999999999983394	27.7808219178082	23.9248786866242	16.3699303579379	9.00113739168628	0.549858013740514
HERC4	0.724853972985185	0.889317981612993	24	21.7802428800953	3.89403475985942	1	1	28	2	5.57586306137055	0.949776049488891	0.999999999999989	20	4.6046516769397	47.1592504401443	0.993428958510474	0.999999999983394	24	1.68274623695012	42.5125579331009	2.24335289455524	0.0527691817106241
[truncated: 9,768 more rows]
