# Supplementary material for: Fibroblasts as an in vitro model of circadian genetic and genomic studies
Source: Mamm Genome. 2024 Jul 3;35(3):432–44. doi: 10.1007/s00335-024-10050-7 (PMC11329553; doi:10.1007/s00335-024-10050-7)
Supplement: Supplementary file 6 — Supplementary file6 (ZIP 46445 kb) [file 335_2024_10050_MOESM6_ESM.zip › MetaCycle_Results/meta2dout/ARSresult_MCPM2014L00478_Input.txt]

CycID	filter_type	ar_method	period_number	period	amplitude	phase	mean	R_square	R2_adjust	coef_var	pvalue	fdr_BH
LOC102723897	0	default	1	24	0.836939826669593	7.55820132976538	2.76214092407215	0.165795769444153	-0.0010450766670167	0.525278068862055	0.403981930221041	0.697008978886779
LINC01128	0	default	1	24	0.537167673087274	1.53269993486418	7.33531003149705	0.0287602454106707	-0.165487705507195	0.380035273889519	0.864235800466626	0.93671775737457
NOC2L	1	burg	1	26.6133333333333	1.46274760895086	9.32067013560401	3.7230674603832	0.427372492732633	0.312846991279159	0.422570229945465	0.0615688485832052	0.466238828640022
KLHL17	0	default	1	24	1.22484036070136	11.69814938767	17.0918002269078	0.0248899769474665	-0.17013202766304	0.332325653096149	0.881592938070353	0.942828080786635
HES4	0	default	1	24	1.08701444502211	5.74949990710898	3.23570593389441	0.15869620693235	-0.0095645516811802	0.646271006673793	0.421467639424209	0.708214353696168
ISG15	1	yule-walker	1	27.9160839160839	15.4459564514192	9.90780080470364	62.5778815303983	0.803940594300643	0.764728713160772	0.216415433668988	0.000289693272181535	0.291779908253927
AGRN	0	default	1	24	0.514744689212194	17.8771321195925	35.9347531984207	0.00134854204737178	-0.198381749543154	0.280073235079415	0.993275450912085	0.995449395753986
C1orf159	0	yule-walker	1	21.695652173913	2.84382920846296	14.431340525762	7.61953877138015	0.472394351563502	0.366873221876202	0.405206127930886	0.0408834165514017	0.452993016746486
SDF4	0	mle	1	27.9160839160839	57.7977629745924	10.1869379393661	578.272545392464	0.706866395930205	0.648239675116246	0.103795357848938	0.00216435272060644	0.378040275199258
B3GALT6	1	mle	1	22.1777777777778	8.67382290664677	7.21346825138449	72.1780291749986	0.296417410356358	0.15570089242763	0.165719004764726	0.172415148631434	0.555026093648212
UBE2J2	1	yule-walker	1	23.9041916167665	12.0293157281696	9.41921277009403	94.4461930726832	0.620724750903567	0.544869701084281	0.11472253294998	0.0078482442636032	0.413635376542592
SCNN1D	0	default	1	24	3.16262638013974	6.87003900594368	12.5393202405572	0.197321509735353	0.0367858116824237	0.55123677562506	0.333202403720165	0.653384081388408
ACAP3	0	mle	1	22.9425287356322	4.37767072145895	20.5358004439691	8.74563017280128	0.533682399033939	0.440418878840727	0.484888915201081	0.0220500226620159	0.443338200266544
PUSL1	1	mle	1	20.5773195876289	0.757835862888402	1.96292568945151	2.59416787599759	0.130739889808493	-0.0431121322298089	0.575929276476761	0.496305117009388	0.754335196375286
CPSF3L	1	yule-walker	1	20.6839378238342	7.5468941631812	9.70353653034898	18.9011737306443	0.524179760175685	0.429015712210822	0.39639455652835	0.0243901548581487	0.444457967535252
GLTPD1	1	burg	1	23.4823529411765	4.79232339385651	11.5890177386315	15.4681703697656	0.342833478679808	0.211400174415769	0.404995397330271	0.122568015130863	0.525756017852821
DVL1	1	mle	1	27.9160839160839	11.4028662867568	10.5988199598987	55.832363338486	0.561500909199762	0.473801091039714	0.189675691424552	0.0162122572410511	0.433413735631792
MXRA8	0	burg	1	27.156462585034	277.507447983964	7.4955278686843	1586.55999244879	0.394742272869667	0.273690727443601	0.200344198792813	0.0812272430920919	0.489372470492754
AURKAIP1	0	yule-walker	1	21.3475935828877	8.83394878920497	9.33291992980057	130.278650624764	0.213882568709501	0.0566590824514008	0.102751248668642	0.300218279616665	0.636112440374082
CCNL2	1	mle	1	21.4623655913979	16.5041083621092	13.1252066478628	158.214089114393	0.378241962013343	0.253890354416011	0.161279522884145	0.0929195381135155	0.503070180634648
LOC148413	0	default	1	24	0.475921896140121	9.25875064453284	5.84351953203719	0.0111384784072606	-0.186633825911287	0.547549374757832	0.945534522734689	0.971308988813715
MRPL20	0	default	1	24	11.1004778360873	9.05273913257676	109.515197895232	0.216059221905559	0.059271066286671	0.154962038790978	0.296084912823841	0.634276437282625
VWA1	1	burg	1	27.156462585034	2.67543482621152	8.7177083134892	4.24226497651357	0.398272377355172	0.277926852826207	0.694957215103195	0.0788859649724376	0.488927163645416
ATAD3B	0	default	1	24	1.62082779224167	8.80228611005163	12.6650291686387	0.0938843999509514	-0.0873387200588582	0.31056218542212	0.610826735063152	0.809105564175902
ATAD3A	1	burg	1	22.1777777777778	3.40911638794978	1.30710383391758	45.6121841277604	0.058560712615166	-0.129727144861801	0.395633929607883	0.739539865357134	0.875163654238586
TMEM240	0	burg	1	22.3016759776536	3.41808143765778	17.7711481429937	12.6856898375975	0.401246948131157	0.281496337757388	0.444430675042164	0.0769553291784113	0.487225687300472
SSU72	1	mle	1	20.3673469387755	6.21294418805984	17.7858728714537	99.8561829626544	0.21638679593069	0.0596641551168284	0.0958230210882807	0.295466825923347	0.633992843446473
C1orf233	0	default	1	24	1.41018798804819	15.1777352980913	16.1732029245907	0.0842947462832396	-0.0988463044601124	0.31978028200209	0.643840852067967	0.827660463559398
MIB2	0	default	1	24	2.91922013383457	18.3051321358201	24.4073651323515	0.100500086634335	-0.0793998960387974	0.26025884074032	0.588851287914936	0.797014158817752
CDK11B	1	mle	1	20.3673469387755	5.60268737434945	9.34078866280768	21.2123442012503	0.139755002670562	-0.0322939967953262	0.535629924105791	0.471097477184974	0.738438751874361
SLC35E2B	0	yule-walker	1	26.4370860927152	0.762906309056333	4.73036913013482	3.08344909605543	0.113243488768175	-0.0641078134781896	0.608908601926977	0.548304651696836	0.77950049963926
CDK11A	0	burg	1	20.4717948717949	5.77636452232715	12.9177541408793	10.2352409022427	0.425413362590721	0.310496035108865	0.6267105169147	0.0626293074148838	0.466238828640022
SLC35E2	1	yule-walker	1	23.9041916167665	31.9729230451363	9.19083647477302	152.525165447197	0.308205538798483	0.16984664655818	0.30714613682396	0.158447504194398	0.545682988922423
NADK	0	default	1	24	2.45745409324661	5.74046644543319	9.84593684538272	0.153615822028783	-0.0156610135654607	0.539181227332358	0.434347854922619	0.716419679985897
GNB1	0	default	1	24	19.0279985813702	16.1896266759724	288.977847882768	0.400359455826835	0.280431346992201	0.114749879206788	0.0775273515474018	0.487309663031053
C1orf86	1	mle	1	22.0552486187845	3.8912389517996	18.6420813005799	28.5917228954814	0.184988440767896	0.0219861289214751	0.217511891754013	0.359599303351113	0.670549092364822
SKI	0	default	1	24	10.3520607733874	17.2680379413458	71.1762142476512	0.422262354936036	0.306714825923243	0.191320352410973	0.0643655277136013	0.469655631512779
RER1	0	mle	1	24.641975308642	19.4640839430569	21.3148022799717	127.460876462098	0.178253088089311	0.0139037057071727	0.345517729203703	0.374705789626333	0.678479516633414
TNFRSF14	0	default	1	24	0.85146431350352	16.3585297655995	17.1826099401113	0.0349289614472351	-0.158085246263318	0.224492231186854	0.837136762016873	0.921960248011317
FAM213B	0	default	1	24	0.690544082167266	17.0594799043596	5.71909033290133	0.0517831115896997	-0.13786026609236	0.36899962821417	0.76654636883672	0.888311456614742
MEGF6	0	yule-walker	1	20.0603015075377	3.40715162009436	10.2641939145288	24.5018935955946	0.199281169234986	0.0391374030819834	0.258077236955156	0.329154813379449	0.65136345933892
TPRG1L	1	mle	1	24.7950310559006	35.8910863564201	8.4874587002302	171.814265755466	0.459839801781819	0.351807762138183	0.223782875076122	0.0459846515437297	0.460666455970006
WRAP73	1	yule-walker	1	24.95	7.27121744484649	18.7233934514116	15.7709880364554	0.418293573176377	0.301952287811653	0.493829232439242	0.0666069136079837	0.472256750864853
TP73-AS1	1	mle	1	27.156462585034	1.43721134253644	10.6677132030138	15.5226287039583	0.0426286456774934	-0.148845625187008	0.313649620293173	0.804270507911703	0.905575838438594
LRRC47	1	default	1	24	23.3831704169541	8.15285049519175	122.402456892474	0.355354026941183	0.22642483232942	0.226490626209897	0.111328503286285	0.51853390381861
CEP104	0	default	1	24	6.72389623360867	6.99066965909966	35.9197366468998	0.188506763420861	0.0262081161050334	0.29791449618325	0.351904258720623	0.666600560512385
DFFB	1	burg	1	26.6133333333333	2.44936582616994	15.1432042702072	6.48373949068603	0.35447681867386	0.225372182408632	0.451736094700495	0.112088024235661	0.51853390381861
C1orf174	0	default	1	24	6.53164167517354	22.7743917487168	18.5978846925073	0.0921979130128594	-0.0893625043845687	0.844606314653039	0.616532370994564	0.811012980851354
NPHP4	0	mle	1	23.6213017751479	5.20700771834	20.6856004391151	9.63334412884476	0.265205982833088	0.118247179399705	0.733807691807561	0.214204237340825	0.583152753017921
KCNAB2	0	default	1	24	0.454904154397084	6.00785976590216	3.55425961398039	0.026145917441356	-0.168624899070373	0.537741503716381	0.875930091325035	0.940180913474511
RPL22	1	default	1	24	46.0108377746039	20.730167162286	255.411221808799	0.316050011085201	0.179260013302242	0.225302031088367	0.149665511489384	0.53992382520617
ICMT	1	default	1	24	17.1855828491907	18.5359242683723	77.4474615323192	0.309234809365068	0.171081771238082	0.305042972417556	0.157272293944848	0.545682988922423
GPR153	0	default	1	24	1.42400178850213	2.20699514352024	9.16116442328208	0.0917734805879787	-0.0898718232944256	0.372085417528771	0.617974982412499	0.811629109108768
ACOT7	0	default	1	24	0.800918878928769	3.88954021801658	10.2742371473751	0.022610742742028	-0.172867108709566	0.476289773558245	0.891944447667122	0.94756273339929
PLEKHG5	0	burg	1	26.4370860927152	2.39608149194195	12.0461139267999	6.73351520059365	0.439431950683998	0.327318340820798	0.399561863360855	0.0553530687891692	0.465304235923078
NOL9	0	default	1	24	3.66914226214682	16.4680415007134	33.8508183979344	0.0805644153131847	-0.103322701624178	0.295079262185672	0.657062286518876	0.835012459269223
ZBTB48	0	default	1	24	0.203822337142072	9.59521627735492	4.10870789008315	0.00413541642709259	-0.195037500287489	0.573411979542993	0.979493228790687	0.988820931886242
KLHL21	0	burg	1	21.695652173913	10.8560128502191	13.4497478067621	48.4995547997007	0.77467014415007	0.729604172980084	0.185456963237912	0.000580889724690614	0.291779908253927
PHF13	0	default	1	24	5.96525384310182	16.9535712492568	42.9314939980754	0.141253778510286	-0.0304954657876568	0.262998707458423	0.467007866203536	0.736134444879489
THAP3	0	burg	1	22.8114285714286	11.9832299081975	10.5557209364485	54.5772690586399	0.324904631439998	0.189885557727998	0.332462947762099	0.140225062668995	0.533922695366651
CAMTA1	0	default	1	24	4.18085829161725	18.1246047943945	30.2941263821423	0.0990298962110872	-0.0811641245466954	0.318523550663329	0.593679293507463	0.798920292512417
VAMP3	0	default	1	24	6.03400807500523	5.22611687950793	79.4087216755019	0.16372810363707	-0.00352627563551655	0.134169884920994	0.409013375943919	0.699205093814958
PER3	0	burg	1	24.0481927710843	2.18324282619506	15.6520137917509	3.12443620183243	0.641828293888095	0.570193952665714	0.615639742640293	0.00589462766717797	0.408532309094207
PARK7	1	burg	1	23.3450292397661	47.2772541817378	9.23186029683535	370.437923417416	0.555544901951432	0.466653882341718	0.129538278698899	0.0173436084506673	0.434294210800059
ERRFI1	0	default	1	24	7.48447666454731	17.5723153381405	24.4664298594188	0.21531048467336	0.0583725816080326	0.449156927475741	0.297501561110447	0.634847166270181
RERE	0	default	1	24	1.8588004867525	3.56135546404564	68.9437200004179	0.00780231802900133	-0.190637218365198	0.219411979817181	0.96159244026975	0.979937322905013
ENO1	0	default	1	24	3.05546596189875	4.06082061087328	537.231602486838	0.0055689103519434	-0.193317307577668	0.181740603703323	0.972463853596022	0.985147700566657
LOC102724571	0	default	1	24	0.567568454984271	3.55681319199139	5.51560956804559	0.0112087628952082	-0.18654948452575	0.775492966343252	0.945198545643591	0.971232463546161
H6PD	0	yule-walker	1	21.695652173913	10.8879266183733	2.99821737693875	73.6000904298778	0.481792886423166	0.378151463707799	0.245963264271412	0.0373694625526781	0.449066334730778
SPSB1	1	mle	1	22.3016759776536	3.37306547108561	20.3093377293801	7.89730444112839	0.356570699710906	0.227884839653088	0.494561415313144	0.110281882012007	0.51853390381861
SLC25A33	0	default	1	24	1.71806841221867	19.2850341557918	3.27768624363647	0.166770922596038	0.000125107115245271	0.879285014901361	0.401626246191043	0.695702558382472
TMEM201	0	default	1	24	0.106924985214898	11.127974767636	6.17127411165416	0.000560793209898769	-0.199327048148122	0.55205758923965	0.99719917707761	0.997858943302127
PIK3CD	0	default	1	24	4.28846961263758	8.58236778754328	31.7722592246967	0.125744375797051	-0.0491067490435384	0.274035710368853	0.510730947266379	0.763909656615364
LOC101929074	0	default	1	24	1.09140504113064	3.12824450343123	3.06544394670437	0.153610506243106	-0.0156673925082729	0.642769402775741	0.434361494881687	0.716419679985897
CLSTN1	1	mle	1	24.1939393939394	21.5889272926277	7.54333358790013	107.306891659262	0.434343939011508	0.321212726813809	0.215722616830748	0.0579111547276443	0.4659635619626
CTNNBIP1	0	default	1	24	1.86070402758115	22.4453090232214	36.0517256084724	0.0265946840268918	-0.16808637916773	0.236014650696235	0.873913741810557	0.93994202080768
LZIC	0	yule-walker	1	27.7222222222222	3.71868357518727	24.7363605467936	17.2897651523785	0.140400816302504	-0.0315190204369957	0.395230139025292	0.469331790030762	0.737334274207801
NMNAT1	1	mle	1	21.3475935828877	3.49380153709163	17.0410287662337	24.7515520222737	0.273894902865856	0.128673883439027	0.196181040601179	0.201835440675922	0.575562528234683
UBE4B	0	default	1	24	3.09941227220965	4.80494072295664	30.5321630257088	0.111455840094275	-0.0662529918868697	0.210666172785367	0.553853728585387	0.782776404795035
KIF1B	0	default	1	24	3.93521379296056	21.501629078824	72.0921081618308	0.102706646144849	-0.0767520246261808	0.136091774198384	0.58166409300479	0.796197497129582
PGD	0	burg	1	20.9005235602094	15.0185316903354	12.6872530667115	74.0425277455952	0.436378714667709	0.323654457601251	0.344287459988029	0.0568770325802518	0.465304235923078
APITD1	0	default	1	24	1.66083686778169	7.87863811823124	7.8289056048693	0.149118158696752	-0.0210582095638969	0.382811274146731	0.446011726522925	0.723644391427849
DFFA	0	mle	1	21.5783783783784	3.9894803077758	9.07528069091262	33.4041438376506	0.253377027458352	0.104052432950022	0.164921887588137	0.232010020333822	0.594421016007771
PEX14	1	mle	1	22.3016759776536	2.92184794428172	19.2971824657383	15.5556678063101	0.201707268522236	0.0420487222266828	0.285921673642322	0.32419840585312	0.649104668487579
TARDBP	0	yule-walker	1	23.0751445086705	2.8852081699217	14.9818843301342	69.4565356816358	0.0235836167875725	-0.171699659854913	0.212932780351565	0.887514156288137	0.946154405715429
SRM	1	mle	1	22.3016759776536	13.3975099059546	6.00604490878904	141.018039682021	0.118609816417878	-0.0576682202985463	0.282759796389443	0.531913541039538	0.772786749608267
EXOSC10	0	yule-walker	1	24.641975308642	2.36910662944965	19.3174645611505	22.8673388623576	0.077537815573598	-0.106954621311682	0.26842953802314	0.667948314463326	0.840395981289097
MTOR	0	default	1	24	0.758816271797062	16.2596827181769	25.0225968229625	0.00513272606130777	-0.193840728726431	0.291976687817761	0.974598469718007	0.986703612179313
UBIAD1	0	default	1	24	4.24922062343523	1.67648972928409	16.6958094545895	0.149773495048182	-0.0202718059421816	0.506468085492357	0.444296812660215	0.722482950570859
FBXO44	1	mle	1	23.4823529411765	2.15295753257146	18.0446679201346	5.50808136961059	0.616141381582149	0.539369657898579	0.46535513153613	0.00833405724657221	0.413635376542592
MAD2L2	0	default	1	24	3.30465471885513	7.82655683778124	28.1575084398607	0.257870470295673	0.109444564354807	0.213387008550492	0.225111957065155	0.588593347364515
AGTRAP	0	burg	1	23.2093023255814	13.1996111921538	8.53202161133839	50.0884302659882	0.367185445410306	0.240622534492368	0.319579863002954	0.101480429442341	0.506431661871082
MTHFR	0	default	1	24	4.77797479861455	11.9665534241956	31.1245735214424	0.231457069843	0.0777484838115996	0.291724796452909	0.268127068015219	0.617810780758244
CLCN6	1	mle	1	20.5773195876289	1.12328629520583	3.59657322174087	7.21471941978575	0.0771647248544638	-0.107402330174643	0.392732790274214	0.669300169235294	0.841231189293567
KIAA2013	1	mle	1	20.9005235602094	12.0651916344626	20.7868554521326	105.2141751815	0.446164900964711	0.335397881157653	0.130675140075961	0.0521077567905053	0.46218507427116
PLOD1	1	yule-walker	1	23.6213017751479	59.0859627002319	8.86148305167744	403.727012369893	0.527210131808476	0.432652158170172	0.181774017800942	0.0236233130728853	0.443338200266544
MFN2	1	burg	1	26.4370860927152	8.43111357634014	10.7672725810044	57.4892416423482	0.553700186907118	0.464440224288541	0.156996902778747	0.0177065326593009	0.434294210800059
MIIP	0	default	1	24	0.605669587007601	18.7913800274162	16.0244710661886	0.018920500696645	-0.177295399164026	0.243332029181589	0.908910255705706	0.954570237203822
TNFRSF1B	0	default	1	24	1.88921742230806	4.60578432388719	11.0484648293272	0.194970673731917	0.0339648084783	0.269309562278757	0.338110382827036	0.656842804176439
VPS13D	0	default	1	24	12.0018365991253	17.5029560254157	51.390840091129	0.198114846890799	0.0377378162689582	0.369597316958612	0.331559031962234	0.652643963367457
DHRS3	1	mle	1	22.0552486187845	25.2560588176619	8.60700869232772	219.066938147896	0.235347428848169	0.0824169146178028	0.282604493501131	0.261409138554661	0.613728645328673
PDPN	0	default	1	24	1.50024586141425	0.432459779818744	5.23027834908765	0.262964629783906	0.115557555740687	0.447760892007162	0.217491180443317	0.586756032931305
PRDM2	0	default	1	24	4.68484821202939	8.74403458088101	66.3740140535732	0.0350564227498426	-0.157932292700189	0.266733380205619	0.836584085808427	0.921683147800954
KAZN	1	mle	1	20.9005235602094	2.8319338064579	10.2711694013873	17.7633360520774	0.414448708321843	0.297338449986211	0.174136151204207	0.0688374409048177	0.478513707970066
TMEM51	0	burg	1	27.9160839160839	1.41962368323059	12.7707045204041	2.55965495659043	0.29617786110444	0.155413433325328	0.79722816211335	0.172708860089379	0.555026093648212
EFHD2	0	burg	1	22.1777777777778	6.14427819280758	14.3283114742866	29.2763976275326	0.380959382464724	0.257151258957668	0.283048868240564	0.0909066655316745	0.503070180634648
CASP9	0	default	1	24	1.68499019140364	20.4615894284	7.48406389380036	0.0487976784552652	-0.141442785853682	0.711411526110053	0.778689839275932	0.895400149292807
DNAJC16	0	default	1	24	5.38433150391381	9.42671128784652	30.4265937667525	0.370059276107192	0.24407113132863	0.215350708108558	0.0991969743747257	0.506431661871082
PLEKHM2	0	burg	1	21.0105263157895	12.4567103017648	16.505731653409	147.72321346309	0.506578520480789	0.407894224576947	0.112141032354126	0.0292476014388556	0.44827712602588
FBLIM1	0	yule-walker	1	25.1069182389937	3.02911195113822	7.91892918074649	51.1197532980167	0.176971400428135	0.0123656805137624	0.140735926184122	0.377637082942044	0.681035358869456
FLJ37453	0	mle	1	26.972972972973	4.91082193390659	9.68226630096202	10.8974363284938	0.680408880971519	0.616490657165823	0.534300503990392	0.00333406077410436	0.407644497313826
SPEN	0	yule-walker	1	20.0603015075377	8.80718077751474	10.7421896998968	57.8238981626762	0.302253666818886	0.162704400182663	0.220430337939519	0.165381838005237	0.548255319196618
ZBTB17	0	default	1	24	1.07322918514669	16.1490000670787	15.4683262362399	0.0411463600748312	-0.150624367910203	0.246775240497659	0.810516025476423	0.908795429421496
HSPB7	1	mle	1	24.4907975460123	29.1498239279106	12.299293413953	244.620929905219	0.231398673183338	0.0776784078200061	0.321712670202169	0.268228949798031	0.617875520949871
EPHA2	1	mle	1	21.9340659340659	4.14330870759216	18.9210943701107	6.35554100051874	0.230631356412345	0.0767576276948144	1.26861709896979	0.269570529106436	0.619111632468797
ARHGEF19	0	default	1	24	6.82704242559145	7.84797822475848	30.2489173519364	0.268396681547689	0.122076017857226	0.379407898233191	0.209593752666172	0.579414435007979
RSG1	0	default	1	24	0.721930923354027	0.397530645900725	3.05346041086013	0.0811460286874472	-0.102624765575063	0.608799940460106	0.654986703196022	0.834526243191775
FBXO42	1	yule-walker	1	21.0105263157895	4.15877013513862	12.5407346223176	15.7111261434496	0.431670575636966	0.318004690764359	0.281738381596304	0.0592926290784771	0.466238828640022
SZRD1	1	yule-walker	1	26.7919463087248	5.76331017538005	7.52782493226264	67.8092615005781	0.346728414326464	0.216074097191756	0.129103831421407	0.118978597131806	0.523442265844375
NECAP2	1	mle	1	23.2093023255814	19.6287507423628	21.1377620957338	51.4353441641135	0.410742267837835	0.292890721405402	0.486313839586532	0.0710438436691229	0.481310136301373
CROCCP2	1	mle	1	20.6839378238342	0.996139086709193	15.0490046529123	4.27182717608455	0.130878743307989	-0.0429455080304126	0.461723211473263	0.495908850754853	0.754202466233447
LOC101927663	0	default	1	24	0.69480624119455	12.9190225718693	3.22263408419186	0.0691469194200417	-0.11702369669595	0.631908274738258	0.698884971564361	0.853196808257783
CROCC	0	default	1	24	4.52943089087985	14.9159852569459	27.9362590263016	0.169073944613772	0.00288873353652597	0.27883710270369	0.396106424986054	0.693173103586544
ATP13A2	1	burg	1	21.0105263157895	1.13825315562202	20.0976846888061	7.57541214632287	0.0946902045742939	-0.0863717545108473	0.342815176722925	0.608115533808788	0.807786496140983
SDHB	0	burg	1	21.9340659340659	9.04910966202356	21.3550919011063	23.1009299106382	0.384475506517857	0.261370607821429	0.445885661486074	0.0883540979186273	0.500127825872724
RCC2	0	burg	1	22.5536723163842	31.6290828531132	20.7176893660039	66.8606959339368	0.448242511953886	0.337891014344663	0.591529767292976	0.0511376985814533	0.462002656149682
ARHGEF10L	0	default	1	24	4.83408790911588	7.46651105751629	43.9914668985834	0.148854449746816	-0.0213746603038201	0.221202353229677	0.446703304400443	0.723789291083996
ALDH4A1	0	yule-walker	1	23.7619047619048	8.22892757971027	7.33034710568563	49.0909075953221	0.111348815160949	-0.0663814218068606	0.354236636791939	0.554187366700227	0.78284919055459
IFFO2	0	default	1	24	1.85321683984835	5.96999090713064	9.11539008068926	0.39093553174986	0.269122638099833	0.348624817188995	0.0838139524449707	0.491101561610467
UBR4	0	burg	1	23.4823529411765	17.8623434222771	8.71550998719139	107.058707879818	0.312428228578014	0.174913874293617	0.207594584011404	0.153670389160875	0.543726354445745
EMC1	1	mle	1	20.0603015075377	5.70380229283771	2.50218849313908	79.8877477014339	0.0346099356885459	-0.158468077173745	0.389385766246102	0.838521348275436	0.923043615450152
MRTO4	0	mle	1	20.3673469387755	2.54565896307348	5.33674956395157	34.0669870582372	0.13148157637849	-0.0422221083458116	0.165374542485349	0.494191392866347	0.75307117665653
AKR7A2	1	burg	1	20.5773195876289	15.366651926786	6.32110277451625	117.069002830858	0.290297588569555	0.148357106283466	0.185852632383623	0.180045140639486	0.560899398875028
PQLC2	1	mle	1	22.3016759776536	1.97433672976917	19.8899156574253	6.52935273426568	0.185527629990846	0.0226331559890156	0.493072915677618	0.358411371173302	0.670549092364822
CAPZB	1	mle	1	22.1777777777778	119.231703522514	21.3015907560274	604.87991383891	0.259222969120762	0.111067562944914	0.391477290503441	0.223068136395423	0.588569945677462
MINOS1	0	default	1	24	8.06766640662963	17.3787902764543	46.1311373793018	0.13502596336299	-0.0379688439644121	0.342079241113472	0.4841894904232	0.747268043845287
RPS14P3	0	default	1	24	10.2905211452133	22.2280409550949	67.3491364046045	0.35986349835776	0.231836198029312	0.186007068748541	0.10748873713173	0.515756329748767
TMCO4	0	burg	1	22.3016759776536	3.08543604658178	8.80243949381618	12.7297204061239	0.211413084701539	0.0536957016418469	0.378329115333622	0.304963479170565	0.638235847257138
OTUD3	0	default	1	24	0.0958545354991028	23.5924108281156	3.97979846525504	0.00124366302200352	-0.198507604373596	0.498348140822118	0.993797132643356	0.995611353546962
CAMK2N1	1	burg	1	26.972972972973	7.2507259476673	22.1255587338583	81.7076208950742	0.158821685130173	-0.0094139778437925	0.264450900256532	0.421153429341519	0.708122373860365
MUL1	0	default	1	24	4.98012131696481	9.34668835311737	31.7202361152743	0.192412952286248	0.030895542743498	0.261410233641173	0.343515806164133	0.660284707672235
CDA	1	mle	1	20.9005235602094	1.31912132896625	9.89291553551253	2.94219596075	0.397487639768747	0.276985167722497	0.548052155783574	0.0794017004584139	0.488927163645416
DDOST	1	default	1	24	7.65385492707025	19.5240769162831	67.7397200460706	0.0966619378480388	-0.0840056745823534	0.291297168946589	0.601522044710834	0.803684868868142
HP1BP3	1	mle	1	22.4269662921348	7.4602255156248	10.2721386484398	98.5696671074398	0.342134844851099	0.210561813821319	0.107665891543541	0.123220912223443	0.526981312905856
EIF4G3	0	default	1	24	9.65135903330504	1.53423069977457	106.430621636087	0.140893178156354	-0.0309281862123749	0.179142628613165	0.467989207879694	0.736645679055999
ECE1	0	default	1	24	27.1977314235027	5.31764115971573	213.367381082558	0.244548994158428	0.0934587929901142	0.175765129144887	0.246054617151604	0.604776637734253
NBPF3	1	burg	1	22.9425287356322	1.97485794666591	13.8986374343715	6.53160025283088	0.246289674416501	0.0955476092998014	0.445476499388564	0.243232904036456	0.602823170274136
USP48	0	burg	1	23.7619047619048	50.1121850473372	7.28052772137086	246.772950242211	0.274212514160462	0.129055016992554	0.279734554016063	0.201394394614794	0.574970856065416
HSPG2	0	default	1	24	0.65760945697835	3.75701927062875	3.77130964180588	0.0688825643126633	-0.117340922824804	0.464903133179082	0.69987792513934	0.85344156562869
LINC00339	1	burg	1	23.4823529411765	1.25767172146705	2.27875174646816	3.31214070908397	0.233549170360423	0.0802590044325078	0.623799957234911	0.264497452362337	0.615386980670144
CDC42	0	burg	1	23.0751445086705	28.0503802587084	19.3946278305516	163.753349645289	0.363082686364812	0.235699223637775	0.23322597986215	0.104813029374701	0.512660525029124
WNT4	0	default	1	24	1.32871560055895	5.70595007894871	4.8471885203436	0.202081569277549	0.0424978831330584	0.44653929464303	0.323439073076113	0.648764775816542
ZBTB40	0	mle	1	26.7919463087248	0.875331463875215	2.24735733788438	15.0508394707251	0.0168362445642645	-0.179796506522883	0.322447173753392	0.918606045009033	0.957591977953714
EPHB2	1	mle	1	25.9220779220779	2.05540503830614	12.9498579433738	7.7161915785945	0.1148261263794	-0.0622086483447204	0.799231822036422	0.543429155535668	0.7782372009333
KDM1A	0	default	1	24	0.353858006292431	19.719043956744	16.436126860596	0.00425944949880397	-0.194888660601435	0.227596968410213	0.978883410462642	0.988820931886242
LUZP1	1	burg	1	26.7919463087248	7.85033742121858	1.14250401320348	67.6684467113716	0.0978685031749891	-0.082557796190013	0.272141562867355	0.597515574369483	0.801093067867885
HNRNPR	0	yule-walker	1	24.4907975460123	12.7596085800095	22.3257056689141	75.2354663337337	0.54822870450346	0.457874445404152	0.164938823087385	0.0188188537414118	0.434294210800059
ZNF436	1	default	1	24	5.60563013018175	20.0903721601169	11.1927529627054	0.249316589908384	0.0991799078900614	0.782121472290036	0.238387835782201	0.599133750128625
C1orf213	1	mle	1	20.7916666666667	0.793298507423696	5.35560445420037	5.12158339422312	0.0390380395999353	-0.153154352480078	0.552441347480924	0.819466081653306	0.913339892891014
TCEA3	1	mle	1	23.9041916167665	1.96824951562671	8.72089701154957	9.9524204090602	0.153565493331637	-0.0157214080020356	0.415040289892091	0.434477008811122	0.716419679985897
ASAP3	0	mle	1	25.9220779220779	10.036528611178	8.28144325058863	35.9820802097501	0.534805507208451	0.441766608650141	0.371614966199691	0.0217857654411404	0.443338200266544
ID3	0	burg	1	22.0552486187845	163.517061011961	21.3992468024554	450.317347528216	0.274464213439309	0.129357056127171	0.678166159348961	0.201045424162383	0.574773667831349
RPL11	0	default	1	24	61.6676400329239	4.31761346733707	1645.15352373035	0.100034099853452	-0.0799590801758572	0.118069737893076	0.590378143907241	0.797174021002872
TCEB3	1	default	1	24	13.5428292874867	21.2023040375042	57.7388059557297	0.415220194686091	0.298264233623309	0.30026664282064	0.0683851543963863	0.476875943585447
PITHD1	0	default	1	24	2.17611931868883	1.42766672583459	54.0717491350916	0.063649174347558	-0.12362099078293	0.1264604334658	0.719768752969044	0.865380080578691
LYPLA2	0	yule-walker	1	23.2093023255814	8.08675366518974	4.31717414234199	44.0054818073667	0.271917528570637	0.126301034284764	0.263271536877332	0.204598703680667	0.576395928358006
GALE	0	default	1	24	0.903110117071361	23.9626647540116	3.601573790357	0.149040111668308	-0.0211518659980303	0.561210713760672	0.446216315895195	0.723644391427849
HMGCL	1	burg	1	22.0552486187845	4.73342279529765	7.22124884793168	39.9671211882486	0.131253224319615	-0.0424961308164622	0.237838440778089	0.494841401983763	0.75335290362885
FUCA1	1	burg	1	26.2631578947368	4.98337601038565	9.84856872649733	17.9513002136008	0.366595227205194	0.239914272646233	0.405413040504672	0.101954560674669	0.506431661871082
PNRC2	1	mle	1	20.0603015075377	5.90381001847182	6.44010599977983	37.2885926441493	0.397264054534835	0.276716865441802	0.202635585222639	0.0795491350151674	0.489300548746172
SRSF10	1	burg	1	24.0481927710843	8.66230568055453	1.32879329778541	59.6582323830492	0.296802734995658	0.15616328199479	0.198037675855309	0.171943540342686	0.554395198195559
STPG1	0	default	1	24	0.773190526273286	8.80420640516539	10.3193671769342	0.034916393538291	-0.158100327754051	0.293463818185166	0.837191272680902	0.921960248011317
NIPAL3	0	mle	1	22.0552486187845	14.9345660845108	7.7848533821087	90.1593821263415	0.28401615415147	0.140819384981764	0.304734226290328	0.188155153920981	0.565682166319854
RCAN3	1	mle	1	20.6839378238342	1.26596608349488	14.1814303379193	7.63714656944904	0.11500803171017	-0.0619903619477953	0.358589414924476	0.542871005082582	0.7782372009333
SRRM1	1	mle	1	21.9340659340659	4.60242480200015	10.7494310355464	157.506406740307	0.0156252881385911	-0.181249654233691	0.176236563468877	0.924277203631898	0.960501118969252
CLIC4	1	yule-walker	1	23.4823529411765	56.107469766654	20.1863132720176	253.071782234319	0.436263067095642	0.32351568051477	0.371952101301201	0.0569354085745437	0.465304235923078
RUNX3	0	default	1	24	2.50680540739162	10.9915193268055	9.13593237893086	0.176830376541953	0.0121964518503431	0.487326571814472	0.377960729669938	0.681103798572875
SYF2	1	default	1	24	20.0415945024803	5.93558640829711	139.8979718599	0.234429243377932	0.0813150920535185	0.242905283143328	0.262982396826591	0.614655290611513
C1orf63	0	burg	1	27.9160839160839	10.917855713075	9.87806999681724	81.5520656344942	0.367094265306104	0.240513118367325	0.163254816974424	0.101553560369197	0.506431661871082
TMEM50A	1	burg	1	26.2631578947368	29.3331928998252	22.4837158933767	84.7476878511287	0.371661673603592	0.24599400832431	0.409171447105072	0.0979417263357057	0.506431661871082
TMEM57	0	default	1	24	6.06916223506644	23.2598316905078	34.5389727362577	0.14610153132228	-0.0246781624132637	0.335180929418761	0.45397420170758	0.7278202044344
LDLRAP1	1	yule-walker	1	24.4907975460123	18.3314466864354	9.88097632205793	67.5669917770911	0.495245176378261	0.394294211653913	0.281375675793614	0.0327644128434235	0.448610080906709
MAN1C1	0	mle	1	22.3016759776536	4.33788722387205	10.6568770240226	22.2243667855284	0.31384738713669	0.176616864564029	0.576543545507959	0.152091032201691	0.542147624991062
SEPN1	1	burg	1	20.2639593908629	4.67738436752857	4.40901680051283	23.9265153445386	0.343288022147944	0.211945626577533	0.243129843831004	0.122144716981459	0.525548302732107
MTFR1L	0	default	1	24	7.40504440262367	7.65757251897375	42.791902596174	0.182862147479113	0.019434576974936	0.283035138016233	0.364314657493312	0.672405223732983
PAQR7	0	default	1	24	2.33427095692529	3.74546696480787	26.8833224422732	0.0483475229613985	-0.141982972446322	0.280589874046131	0.780534154810095	0.89608741153159
STMN1	0	default	1	24	41.4843850156735	12.95329783671	121.743230534384	0.350957252330329	0.221148702796395	0.435669560827323	0.115177197654589	0.520069709885555
PAFAH2	0	mle	1	20.4717948717949	4.57047951759516	11.9877363022471	11.3998185016393	0.390336233331799	0.268403479998159	0.460653394420048	0.0842271149045434	0.491478489497421
ZNF593	0	default	1	24	1.70342809433951	17.3885413829388	69.7299475981519	0.018234956210789	-0.178118052547053	0.124310598709391	0.912090272322097	0.955415645562338
CEP85	1	burg	1	26.7919463087248	1.55359565998477	22.1391672956163	4.3728361081358	0.121467600897209	-0.0542388789233488	0.749868944851566	0.523346003000696	0.768468030026643
SH3BGRL3	1	burg	1	26.6133333333333	38.8418924188045	13.8372064426649	629.932869289829	0.160580663747652	-0.00730320350281755	0.307559366139493	0.41676846019268	0.704581369789561
DHDDS	0	default	1	24	4.78796417205757	0.885061917782271	37.7319885536756	0.152506596266357	-0.0169920844803715	0.335481705522252	0.437201489921092	0.717364063981264
HMGN2	1	burg	1	20.0603015075377	4.81531637654626	10.0052075616562	11.8204211818714	0.319862855961319	0.183835427153583	0.535617661564438	0.145540032364691	0.53777276250573
ARID1A	1	burg	1	20.4717948717949	9.40995703338789	2.92358480785874	33.6356084824556	0.438847954502844	0.326617545403413	0.294974985763047	0.0556420025326283	0.465304235923078
PIGV	0	default	1	24	1.1266115508219	14.210775257631	8.12774194698576	0.0599458183280372	-0.128065018006355	0.407273016020578	0.734115558204654	0.871623608381961
ZDHHC18	0	default	1	24	2.23183220206573	13.2933988296905	12.7205986467746	0.077009643795536	-0.107588427445357	0.472145334701099	0.669862732636852	0.841432196968768
GPN2	1	yule-walker	1	26.4370860927152	2.109861640256	10.3286051934976	6.37654714947331	0.337778282624702	0.205333939149643	0.398695793110805	0.127355321366832	0.527908005773524
GPATCH3	0	burg	1	27.9160839160839	4.43820348863346	10.1279526026579	20.495258423461	0.55135378825601	0.461624545907213	0.207734404929015	0.018176908671601	0.434294210800059
NUDC	0	burg	1	21.1216931216931	8.60911546035873	3.69072522352069	77.9747362848578	0.280157143655709	0.136188572386851	0.155175660457818	0.193280702551485	0.569161596679555
TRNP1	0	yule-walker	1	22.8114285714286	72.8689355075276	4.6184665603884	442.39146984197	0.446068425916821	0.335282111100185	0.241085427976182	0.0521531570371834	0.46218507427116
FAM46B	1	mle	1	27.5310344827586	4.66057584201919	14.27297953189	12.3545811117032	0.485693214752134	0.382831857702561	0.507690097364239	0.0359841517872698	0.448610080906709
SLC9A1	1	mle	1	20.6839378238342	4.54851073461025	16.1841691691255	21.2956745259611	0.19067723038338	0.0288126764600558	0.351016126696203	0.34722324810094	0.663917397411424
WDTC1	0	default	1	24	3.02489702894073	18.4797414125078	25.4942484870576	0.211816148101757	0.0541793777221085	0.192441887529709	0.304184909141908	0.63815976642774
TMEM222	0	default	1	24	1.53513655412553	22.6971199636083	18.6908031253199	0.0280808351823578	-0.166302997781171	0.372061701754794	0.867262821859619	0.937461698599533
LOC644961	0	burg	1	21.0105263157895	1.49941307190365	14.2098900815778	3.43028808960276	0.339205541945478	0.207046650334573	0.544398235883579	0.125988805948044	0.527363900626721
MAP3K6	1	mle	1	22.0552486187845	6.06006350981347	8.46328744815904	22.7787850778473	0.325456723025606	0.190548067630728	0.355307969629802	0.139652620898163	0.533260115270144
WASF2	0	burg	1	21.5783783783784	62.8651424703039	10.0946418840499	344.565572302284	0.74555856264338	0.694670275172056	0.187090725163483	0.00106644681455292	0.331647146628041
AHDC1	1	mle	1	22.8114285714286	5.76556935023426	18.6803256991448	15.5690419850253	0.567589049652342	0.48110685958281	0.337825757588344	0.0151176197464895	0.429398069570613
IFI6	0	default	1	24	16.8044411292617	3.88722400877904	159.392937892448	0.391216449887062	0.269459739864474	0.319824486494568	0.0836208435747744	0.491101561610467
FAM76A	0	burg	1	21.3475935828877	3.57497237240881	16.8102588352528	15.7963842067945	0.374876338129749	0.249851605755699	0.260971134791011	0.0954618155022888	0.505983006134865
STX12	0	default	1	24	3.10034535795661	12.6750027028237	108.492445909438	0.0182863219251737	-0.178056413689792	0.155304156138432	0.911851695553681	0.955337898879996
PPP1R8	0	default	1	24	1.86355999705733	7.90243727822583	24.5419301553053	0.09366263095759	-0.087604842850892	0.177506261352399	0.611574590824596	0.809242028885449
RPA2	0	default	1	24	1.09247856449946	15.9660339410123	32.3328427646801	0.00994321439957735	-0.188068142720507	0.261462290593902	0.951262821296056	0.974373646610984
XKR8	0	burg	1	26.0915032679739	1.84515612344311	7.20043456234043	7.7423787955895	0.237210580508369	0.0846526966100434	0.350724809910089	0.25823987450673	0.612429248999357
EYA3	1	burg	1	23.0751445086705	8.64672594020934	21.1775850690488	21.4165099337594	0.782505060084795	0.739006072101754	0.39894334532081	0.000486682563660024	0.291779908253927
DNAJC8	1	mle	1	21.5783783783784	43.3595142446821	7.51764728892908	230.35484685488	0.392264908828301	0.270717890593961	0.210796392554978	0.0829032522703218	0.489676536759324
ATPIF1	0	default	1	24	3.93981323383292	23.1651913804983	206.781877074222	0.0107823724301866	-0.187061153083776	0.135157103210584	0.947238265298753	0.972151638812486
SESN2	0	yule-walker	1	25.2658227848101	25.6029963052352	11.1099162539803	135.771243079486	0.261301440028993	0.113561728034792	0.274288061830551	0.219956227288767	0.587760642322873
MED18	0	default	1	24	0.670390559752729	12.3370246876096	10.8355373539358	0.0120674100679072	-0.185519107918511	0.464392588848835	0.941101706440991	0.969379685264127
PHACTR4	0	default	1	24	1.74513282781795	8.20822897956872	46.7058561477778	0.0265976207354798	-0.168082855117424	0.166587569332353	0.873900559149321	0.93994202080768
SNHG3	0	default	1	24	2.83591266149522	7.16454062095417	12.5129663747016	0.201780584772371	0.0421367017268458	0.34950905779315	0.324049559164889	0.649083715280037
RCC1	1	burg	1	24.3414634146341	9.17631137783259	20.6426844989496	37.8387655017191	0.187067503248391	0.0244810038980698	0.394548157807677	0.355036025797251	0.668517527014536
TRNAU1AP	0	default	1	24	2.68960827828773	10.4209991979943	18.3994343011902	0.170271015540439	0.00432521864852631	0.258105005840832	0.393261387011437	0.691617117256489
SNHG12	0	default	1	24	1.92119661760893	21.0208276527066	31.6859850802101	0.0306723768461871	-0.163193147784575	0.250722108163924	0.855761897012243	0.931250387136345
TAF12	0	burg	1	26.4370860927152	1.72662742668598	2.03169498159791	31.1672114246317	0.0302495763310956	-0.163700508402685	0.228324298160419	0.857629853385331	0.932626833239839
GMEB1	1	mle	1	21.0105263157895	1.55668011806713	19.8533734839318	9.62612105363008	0.076865674723594	-0.107761190331687	0.433788668475826	0.67038532534586	0.841601123740464
YTHDF2	0	default	1	24	3.46141771292276	23.9351601225759	49.7023581935487	0.0843290302011713	-0.0988051637585943	0.183119722086785	0.643720334390174	0.827608197176011
SRSF4	1	burg	1	20.3673469387755	8.62327966348856	13.2634638842415	112.623060725213	0.108962676528875	-0.0692447881653497	0.177185614634081	0.561667739455912	0.78585297612531
MECR	0	default	1	24	3.28125559152117	8.24938533726783	16.3868722723419	0.136296544088923	-0.0364441470932919	0.381733757460026	0.480643735913398	0.745506856894344
PTPRU	0	default	1	24	4.45871532783933	7.04115376523426	16.6697754835403	0.162415363870647	-0.00510156335522338	0.46989483188451	0.412233718887947	0.702244855799642
LAPTM5	1	burg	1	27.9160839160839	2.95667156649002	20.6104316923862	10.886812013932	0.304586472296478	0.165503766755774	0.350256294715221	0.162635621351335	0.546728761419987
SDC3	0	default	1	24	3.34422635556681	13.4022492120486	39.340484350633	0.167649315319844	0.0011791783838131	0.155996312779732	0.399513726655408	0.694290753018969
PUM1	0	default	1	24	3.54657114597869	18.4947949300825	70.5842252219551	0.153153091306998	-0.0162162904316021	0.108924031576302	0.435536475799298	0.716710539807907
SNRNP40	0	default	1	24	3.02383002333261	20.6086080121213	5.64817107162735	0.189633024205695	0.0275596290468338	0.871824881962588	0.349469011354036	0.665378857576682
ZCCHC17	0	burg	1	25.5897435897436	6.66551760024999	21.7699855406381	63.2383832093597	0.285554790339237	0.142665748407085	0.140244966257257	0.186142114583334	0.564116725110165
SERINC2	1	burg	1	22.3016759776536	16.2522965844691	12.8827791413589	50.0554091191437	0.450660557218819	0.340792668662583	0.349399084181808	0.0500269370123734	0.460666455970006
TINAGL1	1	burg	1	20.4717948717949	8.68716899998122	11.8718029401032	45.5645502418686	0.213293861017853	0.0559526332214233	0.304077219691412	0.301344102025633	0.636743272984005
PEF1	0	burg	1	23.2093023255814	7.40572458039298	14.4920594592243	43.7349128191837	0.284497936534015	0.141397523840818	0.227029843442042	0.187522961412894	0.565033589098435
COL16A1	0	default	1	24	21.5601865888819	18.0659465742626	163.386558573778	0.242522452615568	0.0910269431386813	0.206261760007047	0.249372650665541	0.605933147759558
SPOCD1	0	default	1	24	2.62028257645303	1.61605399421296	11.2180444000578	0.169676243482398	0.00361149217887735	0.784425455480055	0.394672910908052	0.692439526727073
PTP4A2	0	default	1	24	25.4493594316577	19.9271357413403	593.69573361931	0.124337589603212	-0.0507948924761461	0.0877336321322951	0.514853341372519	0.764551951929145
KHDRBS1	0	yule-walker	1	20.7916666666667	12.9311227396042	0.505076691935141	85.3011311129069	0.430250210889326	0.316300253067192	0.205417400652569	0.0600372602702035	0.466238828640022
TMEM39B	0	default	1	24	3.29735397582695	0.61177113522312	42.9749443088559	0.0709190778333025	-0.114897106600037	0.270970600734924	0.6922575669222	0.850938590975412
KPNA6	0	default	1	24	10.8155532082677	0.706477969548564	157.621998872092	0.199050141391201	0.0388601696694417	0.159070348145113	0.329629935343476	0.65136345933892
TXLNA	0	mle	1	25.4267515923567	13.8049567453338	10.0816034164437	86.8772754803338	0.523978365253999	0.428774038304799	0.168156216385627	0.0244418152627749	0.444457967535252
CCDC28B	0	default	1	24	6.28742671148178	7.2482829646958	20.0305499516057	0.420921570902485	0.305105885082982	0.340431797040083	0.0651158835699772	0.47134745057542
TMEM234	0	default	1	24	2.83532276691177	7.50565311218314	11.4967345999086	0.154875358168014	-0.0141495701983829	0.431642467476344	0.431125612561939	0.713936228838462
EIF3I	0	mle	1	25.9220779220779	22.3036954631117	22.8086705710748	115.721457405855	0.682030243316462	0.618436291979755	0.17087801892424	0.00325034209731645	0.402158008588081
MTMR9LP	1	mle	1	25.4267515923567	1.37733778159266	11.5548376754589	4.0941623345099	0.210855557613362	0.0530266691360348	0.529847068018459	0.306043043017761	0.638235847257138
FAM167B	1	burg	1	25.5897435897436	2.14203287584914	1.75248655409025	4.70565710869824	0.200897496378842	0.0410769956546109	0.72266204027865	0.325846046950674	0.650175582242715
HDAC1	1	burg	1	27.156462585034	4.53636139995378	11.1311496527175	62.197749969147	0.158310149107999	-0.010027821070401	0.136563186673305	0.422435543524137	0.708742355010919
MARCKSL1	0	mle	1	22.3016759776536	19.9646465482648	0.563044359632078	36.5618659706515	0.461992182353093	0.354390618823712	0.6107526525604	0.0450757468977732	0.460666455970006
BSDC1	1	burg	1	20.7916666666667	19.0228797518214	2.01354278400438	43.2898196082506	0.265991442194266	0.119189730633119	0.594330939528811	0.213061812360099	0.582492467878392
ZBTB8A	1	burg	1	20.1616161616162	4.05537367144731	13.4538316483961	35.9864706311145	0.197969061084403	0.0375628733012836	0.202115993154647	0.331860535110226	0.652643963367457
ZBTB8OS	0	default	1	24	1.34497687970831	18.0589039321834	26.1228432384942	0.0405913856289554	-0.151290337245253	0.178705004214742	0.812864333195323	0.910340960322902
RBBP4	1	mle	1	26.0915032679739	2.3868529062818	1.82775337997238	16.6671036378237	0.128101688252889	-0.0462779740965327	0.34123599487911	0.503882393580514	0.758966085625828
SYNC	0	default	1	24	0.26295143703219	8.06777698045519	1.04174076654448	0.0373861846736688	-0.155136578391597	0.973468079099436	0.826533483113791	0.916803415779932
KIAA1522	1	yule-walker	1	23.0751445086705	2.14087168605055	16.6144810354651	2.60956874314482	0.405004500866633	0.286005401039959	0.943117240063414	0.0745707313631911	0.4852609863516
YARS	0	default	1	24	11.8190341897528	8.92707290534212	129.185481178679	0.396496841384521	0.275796209661426	0.166303980034702	0.0800567097832505	0.489372470492754
S100PBP	0	default	1	24	1.78487694503057	6.43172592932103	20.0093728824868	0.0233596850529586	-0.17196837793645	0.398709334626675	0.888532337508011	0.946622479145671
TMEM54	0	default	1	24	2.49656730530519	19.0873350102923	14.0398740920578	0.0767785086053663	-0.10786578967356	0.447242845358514	0.670701887742528	0.84172149293481
AK2	0	default	1	24	3.06503335754189	7.39217388116727	67.8564111444218	0.0537647824583529	-0.135482261049976	0.139918763949182	0.758569783455311	0.884341762595852
ADC	1	yule-walker	1	20.2639593908629	1.1490366788134	4.79499107710834	2.49444866461259	0.366591608022506	0.239909929627008	0.586051457990044	0.101957473475563	0.506431661871082
ZNF362	0	default	1	24	5.09238529321157	7.28211518921872	25.4901700769019	0.256154757605876	0.107385709127052	0.282452442267733	0.227726173185131	0.591711643383514
PHC2	0	default	1	24	5.82082733545155	19.5636813401994	48.4077052716451	0.105058654092835	-0.0739296150885975	0.27167038486171	0.574080590603134	0.792023924147052
CSMD2	1	yule-walker	1	20.2639593908629	0.918526713543609	4.11675556160241	3.14194941404854	0.0856953422915644	-0.0971655892501226	1.18317702976409	0.638932031220775	0.825288571473372
SMIM12	1	mle	1	26.972972972973	3.40100632857082	25.3375587833158	40.0853957237993	0.198922563216694	0.0387070758600323	0.183515138083124	0.329892542197006	0.65136345933892
ZMYM6NB	1	yule-walker	1	21.2340425531915	10.5496096586858	1.0941341269642	19.8080416573512	0.34314247715705	0.21177097258846	0.638320118886547	0.122280129719706	0.525548302732107
ZMYM6	0	default	1	24	1.07336443414028	9.23669751999027	5.26133347148934	0.164795811070938	-0.00224502671487437	0.396876786794084	0.406409002179603	0.697852828818119
ZMYM1	1	mle	1	22.1777777777778	4.33126229348745	21.6677732099027	6.40368484709809	0.269372388571606	0.123246866285927	0.920388922970766	0.208199845970673	0.579414435007979
SFPQ	1	default	1	24	33.0613626697047	0.717577221463345	191.382574315223	0.458834098915662	0.350600918698794	0.227864805390253	0.0464143335849618	0.460666455970006
ZMYM4	0	yule-walker	1	22.1777777777778	3.56622683132098	20.4928180374148	46.2061817308211	0.127532328512854	-0.046961205784575	0.151613017603252	0.50552974898292	0.759848293649509
KIAA0319L	0	default	1	24	4.46512002910624	22.8441986091433	46.5469646065975	0.0736284300952842	-0.111645883885659	0.288134407767033	0.682222582472731	0.845783832529285
NCDN	1	mle	1	21.5783783783784	4.08881441128781	8.27093798393202	34.6938257306544	0.172088505749532	0.00650620689943793	0.197428413016094	0.388973093335274	0.687702429155102
PSMB2	0	burg	1	23.0751445086705	11.1170949670903	0.728732090032458	77.0812672232025	0.288411702893486	0.146094043472184	0.203861206094751	0.182450049267734	0.561957483587707
C1orf216	0	mle	1	20.4717948717949	3.91174477457392	3.38408744145361	22.1863247426478	0.304086429483865	0.164903715380638	0.22464545570983	0.163221185256178	0.547392668720471
CLSPN	0	default	1	24	4.33159398918652	9.79911645055657	15.1986308775284	0.133609048952072	-0.0396691412575134	0.812168037679076	0.488168259592281	0.750553976735049
AGO4	1	mle	1	22.1777777777778	3.01767367469942	5.86713562792228	10.3782870074353	0.289726138708213	0.147671366449855	0.37856380629807	0.180771167426093	0.561191152337169
AGO1	0	mle	1	21.9340659340659	3.48643749022283	5.37288971376316	26.7079945431382	0.27824467160222	0.133893605922665	0.192564009895675	0.195861913835936	0.569603209724023
AGO3	0	default	1	24	1.17935569642935	10.7601416756261	5.79762534741427	0.0656670480065064	-0.121199542392192	0.602763410813539	0.712046455554557	0.860848801114928
ADPRHL2	1	mle	1	20.7916666666667	11.5833594883718	15.2912343462719	60.4364440387375	0.323236137963489	0.187883365556187	0.274592227615237	0.141966475503274	0.535833540779249
COL8A2	0	mle	1	27.9160839160839	7.82903115650005	22.1322647055118	22.6326882076558	0.228323521995997	0.0739882263951965	0.537359561414391	0.27363793988597	0.61973076010946
TRAPPC3	1	yule-walker	1	24.641975308642	19.8515887020184	9.13498701827213	92.5286185118142	0.577375805349862	0.492850966419834	0.207054532064481	0.0134825419714208	0.42389111958147
MAP7D1	1	mle	1	22.3016759776536	8.341436799488	18.9365516788221	121.216202214671	0.122312524480175	-0.0532249706237902	0.205400381444136	0.520834213705234	0.766365409448215
THRAP3	1	mle	1	22.6818181818182	19.4342514717668	7.35761906540443	191.957957739575	0.0782787818112046	-0.106065461826554	0.264863572594212	0.665269978714782	0.838942751730982
EVA1B	0	default	1	24	18.71760876087	18.1655472398298	158.487041548841	0.132087389141954	-0.0414951330296556	0.253905386858246	0.492470242937919	0.752196286548995
STK40	1	burg	1	20.0603015075377	2.75738857404788	11.4483337437155	14.1624511363616	0.271550422845754	0.125860507414905	0.307962237421174	0.205115026612466	0.576395928358006
LSM10	0	mle	1	22.6818181818182	1.21145847507566	15.8905136976035	27.0525504157321	0.0146197244667139	-0.182456330639943	0.265827623487177	0.929007721185001	0.962651241044344
OSCP1	1	mle	1	23.3450292397661	1.46946284317772	10.9150242585173	5.44890653940727	0.183904991536572	0.0206859898438867	0.455313489810796	0.361995863406278	0.671327592294878
MRPS15	0	burg	1	26.0915032679739	10.7348742351655	22.5434589112998	45.9908235535347	0.547942146110683	0.457530575332819	0.281864497849634	0.0188786134699857	0.434294210800059
LINC01137	1	burg	1	27.5310344827586	1.45523888391343	21.3157128771026	4.00380625285494	0.197616029204033	0.0371392350448402	0.570644942883809	0.332591557613919	0.653192486165191
ZC3H12A	0	default	1	24	2.48553623902392	6.08616088605467	13.3371873180181	0.201459930175657	0.0417519162107884	0.293444317582968	0.32470095585173	0.649623540242106
MEAF6	0	default	1	24	1.34100166908741	2.58942893299114	53.4585871819132	0.0181561076224273	-0.178212670853087	0.144292855972124	0.912456595117823	0.955617433394549
SNIP1	0	yule-walker	1	22.6818181818182	3.91593364980923	19.6009184215846	12.458720715803	0.309536449008319	0.171443738809983	0.404443149769721	0.156929209593865	0.545682988922423
DNALI1	0	burg	1	21.3475935828877	1.76201661267843	8.02785076961572	3.83419310683144	0.323313599242151	0.187976319090581	0.828590529856677	0.141885247853209	0.535833540779249
GNL2	0	default	1	24	3.64216224139443	3.51515442293918	62.7715822439086	0.0236178489203394	-0.171658581295593	0.263651030947637	0.887358590626087	0.946081247199864
RSPO1	0	default	1	24	2.35596403663173	7.2073639427906	5.57457920078564	0.197522162307547	0.0370265947690562	0.740042551924495	0.332786144268756	0.653224889677737
C1orf109	0	default	1	24	1.25858890159941	19.6248053259953	5.92914634048174	0.0934074844535884	-0.087911018655694	0.505376117841718	0.612435909161012	0.809441458454588
CDCA8	1	mle	1	27.3424657534247	9.51198944159023	14.34240685492	10.074459835199	0.517855212085471	0.421426254502566	1.01965060700427	0.026054778266226	0.447645601829188
YRDC	0	default	1	24	3.09559632729914	20.4183670675786	7.95137720603033	0.284762798228802	0.141715357874562	0.595881016148565	0.187176135778343	0.564500216800791
C1orf122	0	default	1	24	15.9162049164247	16.5412297010341	155.324094870714	0.224986967828348	0.0699843613940173	0.206563904495296	0.279605060330027	0.622958563709165
MTF1	0	burg	1	21.8142076502732	6.30151844178907	18.4985007696889	29.5000844178928	0.36097226664882	0.233166719978584	0.244301803645317	0.106561060313059	0.515051477268302
INPP5B	0	default	1	24	1.3408373200409	0.729023422055736	13.0970108203168	0.0238430217219998	-0.1713883739336	0.494225263533243	0.886335851316324	0.945539477254952
SF3A3	1	mle	1	20.0603015075377	6.41481334247604	14.385645460587	45.7710094611794	0.181104691032106	0.0173256292385277	0.237364842039214	0.368249288449814	0.67514414696797
FHL3	1	yule-walker	1	26.7919463087248	9.71837688804037	7.30575025692006	41.6635056674746	0.521171871312796	0.425406245575355	0.228349143599952	0.0251708728157766	0.44448259082188
UTP11L	1	mle	1	23.9041916167665	7.30033153829352	2.84878733857556	53.3012724338604	0.212796575161274	0.0553558901935285	0.229535192779714	0.302297721943406	0.63727182900349
RRAGC	0	mle	1	23.9041916167665	39.8605895596614	8.92723605615891	209.78338628947	0.446573492807851	0.335888191369422	0.213594295876528	0.0519158277035645	0.46218507427116
RHBDL2	1	burg	1	26.972972972973	1.22973341246966	10.6271176791285	2.78036655535158	0.283364785378567	0.140037742454281	0.574916883117973	0.189012586607761	0.566658107769005
AKIRIN1	1	default	1	24	20.3770197282215	5.09913935937751	78.5263118247897	0.306270447060017	0.167524536472021	0.321729139455079	0.160675988113682	0.54655705621607
NDUFS5	1	burg	1	23.3450292397661	39.4549808441406	5.13989129981039	277.659217781908	0.589377939932472	0.507253527918967	0.146516824325477	0.0116737768546917	0.422173443320834
MACF1	0	burg	1	23.0751445086705	57.3483762533709	9.16028172629878	310.446450978837	0.324232196149863	0.189078635379835	0.237221489624404	0.14092481794637	0.53440184458182
KIAA0754	0	yule-walker	1	22.5536723163842	3.21127252285983	8.53064575426977	18.3396876940917	0.0735207712432479	-0.111775074508103	0.447213985071979	0.682619099247862	0.845989477207284
PABPC4	1	mle	1	25.2658227848101	35.0482186416482	20.2815378113827	277.95643182032	0.63317649967807	0.559811799613684	0.148058365510186	0.00664179938284259	0.409716405715564
PPIE	1	mle	1	22.3016759776536	4.83714532695545	18.1507548460662	32.8865837816258	0.140909526385132	-0.0309085683378416	0.266725199168328	0.46794468196471	0.736645679055999
TRIT1	0	default	1	24	1.77452724528784	22.3921121300344	8.78548938131482	0.166950656910798	0.00034078829295725	0.371181559570954	0.401193262725898	0.695359875979184
CAP1	1	burg	1	25.9220779220779	39.0554876917072	8.45146853481384	413.4522880539	0.235700922492132	0.0828411069905588	0.261881788283679	0.26080545869946	0.613453208707132
PPT1	0	default	1	24	4.18828023945987	14.0214590663333	64.721389792984	0.0758870528078134	-0.108935536630624	0.197194051050191	0.673946270942997	0.842603924716203
RLF	0	default	1	24	7.64752885600786	7.58063726688615	33.1733721197092	0.210644851034967	0.0527738212419602	0.355094061355464	0.306451838443074	0.638235847257138
ZMPSTE24	0	mle	1	27.3424657534247	9.7666925442476	21.8333762451165	56.9642983678255	0.337630408220769	0.205156489864923	0.204991987225414	0.127497577383747	0.528133438548182
SMAP2	0	default	1	24	3.43233846237573	3.61337255412311	18.2085343498698	0.126613238231713	-0.0480641141219449	0.376990411223278	0.508198085233345	0.761950742523952
EXO5	0	mle	1	20.0603015075377	2.08481046612973	14.8726848615889	7.32453351488462	0.212445035106723	0.0549340421280672	0.467730766007717	0.302973307885364	0.637624803513124
NFYC	1	burg	1	20.4717948717949	4.17577004052635	13.305559391013	13.8626180833347	0.330555338355039	0.196666406026047	0.361738049235905	0.134453902967249	0.530687585861337
CTPS1	0	yule-walker	1	20.4717948717949	2.42163747574172	1.52187960288143	24.1855967198965	0.183322678221439	0.019987213865727	0.2945664717209	0.363289193493781	0.671737907531452
SCMH1	0	default	1	24	2.83387078230588	9.42988997946928	38.9813802236508	0.0941171995879387	-0.0870593604944734	0.168907928569093	0.610042468725368	0.808978949849837
HIVEP3	0	default	1	24	0.159322214404649	10.6518453760963	9.19848379381405	0.00162134619554444	-0.198054384565347	0.605208667550543	0.99191951407032	0.994660694860573
FOXJ3	1	mle	1	22.3016759776536	4.05800988719588	15.4484059678718	17.4766968097998	0.288573543474398	0.146288252169278	0.30866116946437	0.182242665350842	0.561957483587707
PPCS	0	default	1	24	8.88424347057909	7.84075636979728	72.1650082295816	0.296447863361215	0.155737436033458	0.186274196259501	0.172377838833423	0.555026093648212
PPIH	0	default	1	24	2.74128694924013	23.0773038856879	39.4803553811019	0.0850798095714567	-0.097904228514252	0.203880720541101	0.641085653982479	0.826375665392348
YBX1	1	mle	1	20.0603015075377	23.7886897231275	10.3701707071223	267.909441147256	0.149911371383818	-0.0201063543394178	0.164010628882629	0.443936684202621	0.722324304741334
LEPRE1	1	yule-walker	1	26.2631578947368	9.04188511563891	13.4029680428465	83.3434714838583	0.343111060293556	0.211733272352268	0.226930905315405	0.122309375222064	0.525548302732107
C1orf50	0	default	1	24	1.73833183976506	7.50029131813017	9.00521729917345	0.143136142806488	-0.028236628632214	0.357210338000329	0.461911869953286	0.732614329340726
CCDC23	0	burg	1	20.1616161616162	8.32109324994904	2.55164985248012	27.7290221985674	0.528818467932443	0.434582161518932	0.300092082194737	0.0232242287150384	0.443338200266544
ERMAP	0	default	1	24	0.745455386073445	8.29504670535744	10.1818847225774	0.02526180113872	-0.169685838633536	0.321277180347857	0.879913395862652	0.941975582067577
ZNF691	0	default	1	24	0.838333119663798	16.665316584036	3.56522521343641	0.0753955529811795	-0.109525336422585	0.587823329812544	0.675740407774221	0.843090075035587
SLC2A1	0	default	1	24	1.66435533418148	0.222916458688901	17.2523706422722	0.0883978010697916	-0.0939226387162502	0.448006595942301	0.629545060126312	0.819145541164708
EBNA1BP2	1	yule-walker	1	25.1069182389937	9.15068034764971	23.1005885375427	78.0440669163039	0.474270261277475	0.36912431353297	0.163534590955111	0.0401617585891618	0.452993016746486
CDC20	1	burg	1	24.641975308642	8.34333555653849	15.1689931416109	8.38679379233153	0.441261903093549	0.329514283712259	1.09810539413381	0.0544554587673161	0.465239028164244
ELOVL1	0	default	1	24	2.1970644634217	1.66975714014732	43.4271206148281	0.0447290606277491	-0.146325127246701	0.216867400414825	0.795486530912578	0.901311139431838
MED8	0	default	1	24	9.19497094535853	8.4059086936404	80.6031402328207	0.146862356941019	-0.0237651716707776	0.250941108245771	0.451955341926355	0.727154490126938
PTPRF	1	burg	1	21.4623655913979	5.73722889417372	0.907672419758514	53.268850875627	0.293685729925745	0.152422875910894	0.241160142834426	0.175788274495326	0.557293503439365
KDM4A	0	default	1	24	2.34015221678903	15.7822281534673	46.8015356383987	0.0192076332717447	-0.176950840073906	0.26581683591021	0.907580980012908	0.954152501932129
ST3GAL3	0	default	1	24	1.12100795170359	4.22796324295104	8.20200461023588	0.066013585641404	-0.120783697230315	0.367902821775068	0.710726969146686	0.860094530791833
IPO13	1	mle	1	21.5783783783784	4.70093378928321	6.7713091129249	18.0005643988829	0.26032020277703	0.112384243332436	0.354692384886365	0.22142098845025	0.588246392299988
DPH2	1	mle	1	23.2093023255814	0.774837327434316	19.1967967476237	7.85650706966443	0.0212376874584792	-0.174514775049825	0.484138634704162	0.898227178924069	0.950069897325948
ATP6V0B	1	mle	1	25.2658227848101	13.7981920610656	5.22202002281454	165.334958853745	0.303011485060143	0.163613782072172	0.134877517623969	0.164485685462596	0.548255319196618
B4GALT2	1	mle	1	25.1069182389937	74.8482850411087	8.6280589236107	450.13547170187	0.330006820468814	0.196008184562577	0.246007514447189	0.135005638835292	0.531141240523258
SLC6A9	0	mle	1	25.7548387096774	4.10855057962667	12.214876710518	13.9437118156814	0.466805566255496	0.360166679506595	0.32922179110323	0.0430951140953685	0.455979457216764
DMAP1	1	burg	1	27.156462585034	1.59658659584147	12.6388621576239	18.1472182781875	0.079790597834792	-0.10425128259825	0.24898151045955	0.659831935911524	0.836218624122368
ERI3	0	yule-walker	1	27.3424657534247	2.08240396033965	24.3460658459238	14.8670589509154	0.120541365576757	-0.0553503613078909	0.283044154396316	0.526110640685042	0.76995896929089
RNF220	1	yule-walker	1	23.9041916167665	11.3971090246159	8.85545121558986	117.569991379504	0.206584155524831	0.0479009866297971	0.15121055383604	0.314415787887769	0.644288888252702
TMEM53	0	default	1	24	1.24908957309291	6.01556312089027	8.15205952689777	0.0652285953076398	-0.121725685630832	0.467146453903257	0.713718727932554	0.861819475712699
KIF2C	0	default	1	24	3.97397375500529	13.9891623625529	6.85836850400082	0.172567462517797	0.00708095502135686	1.13822915160631	0.387849266292178	0.687277795625221
RPS8	0	default	1	24	87.3534350055427	2.42250997544556	2545.3557648508	0.100189686478027	-0.0797723762263676	0.121152727519177	0.589867995754753	0.797114997578939
PLK3	0	default	1	24	2.31424060834815	14.0449440424666	7.13642438505972	0.213723856889248	0.0564686282670971	0.52296735567901	0.300521462266715	0.636269438881183
EIF2B3	0	yule-walker	1	27.5310344827586	2.61321861226511	6.54583417550523	26.2863380798394	0.0598976076307957	-0.128122870843045	0.297894070684081	0.734303823168392	0.871744404272012
HECTD3	1	mle	1	22.1777777777778	5.66906919624925	19.5457645323035	19.3171485967916	0.386093038979282	0.263311646775139	0.328740295021145	0.087199257937482	0.496408939537571
UROD	0	default	1	24	13.0345630229348	9.0509917822239	90.6062998622396	0.347074013244265	0.216488815893119	0.173887020981734	0.118664214934152	0.523335326696537
MUTYH	0	default	1	24	1.08938224576807	6.92019444413462	2.17716472090435	0.153959695633805	-0.0152483652394346	0.870247611700024	0.433466225458896	0.715980538119137
TOE1	0	default	1	24	1.73278421075465	8.61285728836334	5.51918137258994	0.28329092326473	0.139949107917676	0.413057052535452	0.189110012376384	0.566660551023996
MMACHC	0	burg	1	21.5783783783784	1.32870763296526	20.5505814959771	2.66360012246429	0.219925284857821	0.0639103418293849	0.824695492098721	0.288855742552294	0.630452863479232
PRDX1	0	yule-walker	1	27.7222222222222	57.691847157992	8.35989117012471	525.163240876127	0.528240670777214	0.433888804932656	0.13311423581411	0.0233669745911118	0.443338200266544
AKR1A1	0	default	1	24	7.17367089780676	15.513840019663	67.1315832035974	0.112011447925185	-0.0655862624897783	0.22296311178028	0.55212426548757	0.781749073102544
NASP	0	mle	1	22.3016759776536	12.9559034422359	8.05415410977605	64.4754612700765	0.552594135454153	0.463112962544984	0.223655494501881	0.0179270307080297	0.434294210800059
GPBP1L1	1	burg	1	22.0552486187845	7.84363185788105	13.5007613606847	69.9959375923504	0.129815636871961	-0.0442212357536469	0.225532412498006	0.498949250548173	0.756467009235615
TMEM69	1	mle	1	23.0751445086705	2.0568733555082	20.4165505710919	7.98625620549269	0.229577230495704	0.0754926765948449	0.374418656853421	0.271422313813979	0.619525231530601
IPP	1	burg	1	20.2639593908629	3.75321186846541	10.848836325753	18.146796892439	0.336004725795084	0.203205670954101	0.27864613194191	0.129069890635619	0.5281527038454
MAST2	0	default	1	24	3.758625702055	10.0995813267647	24.857004364173	0.106635361087305	-0.0720375666952342	0.335409774687943	0.569041304557013	0.789022084961282
PIK3R3	0	mle	1	21.3475935828877	3.27068573904997	8.5658986528068	9.82263695862135	0.46773101321289	0.361277215855468	0.343456019921895	0.0427224166762137	0.455253067015302
POMGNT1	0	default	1	24	5.62524627206416	2.33485544650493	16.1447961923097	0.249606223502311	0.0995274682027729	0.497656377140746	0.237928308727487	0.598492293957044
LRRC41	1	default	1	24	4.03924573765057	20.9316587287506	9.75221475214293	0.239462410294763	0.0873548923537154	0.602802233690082	0.254450565268254	0.60905042070214
UQCRH	1	mle	1	21.695652173913	11.4042389475079	20.2201205460644	272.056807681349	0.0888516486119852	-0.0933780216656177	0.103525426208748	0.627979502653558	0.818463395380759
NSUN4	0	default	1	24	2.45100063959963	11.8070243716819	15.5786186135804	0.17707962284671	0.0124955474160515	0.272949835579273	0.377388865249609	0.681035358869456
MKNK1	1	mle	1	23.4823529411765	3.90133797163296	10.7123676391774	14.9869452457885	0.337770287961858	0.205324345554229	0.342667359229952	0.127363009029535	0.527908005773524
MOB3C	0	mle	1	20.1616161616162	3.71251151471928	2.70184599187073	13.990413865483	0.522378771194395	0.426854525433274	0.2572672282668	0.0248552484168368	0.44448259082188
ATPAF1	0	default	1	24	2.83741488083037	11.9393682616688	26.5220899425726	0.15158454799854	-0.0180985424017521	0.206644510235089	0.439584983392594	0.719045309727559
EFCAB14	1	mle	1	22.9425287356322	5.15681750793014	21.7833735223862	41.7560633578324	0.523701462225004	0.428441754670005	0.143747827720728	0.0245129873556881	0.444457967535252
STIL	0	default	1	24	1.99825482158878	17.8357919269615	8.34518869242087	0.0809436496027345	-0.102867620476718	0.603134159704233	0.655708330449494	0.834914149061062
CMPK1	0	burg	1	22.0552486187845	19.1051230783595	21.5938209609133	66.2789652668698	0.403824475197813	0.284589370237375	0.360870300450676	0.0753131328107828	0.486636196740022
SPATA6	0	default	1	24	2.3300697906199	8.46609333621591	5.52135062954069	0.168044253240998	0.00165310388919782	0.72154083678971	0.398566809309408	0.693791219398232
FAF1	1	mle	1	27.9160839160839	4.22256529605344	12.1915510751188	17.5379187534947	0.302501481289049	0.163001777546859	0.308977440583584	0.165088358062401	0.548255319196618
CDKN2C	0	default	1	24	1.9278088027504	14.6959422803534	13.3092150929695	0.168547761960033	0.00225731435203946	0.301049885325874	0.397362183332397	0.693791219398232
RNF11	0	mle	1	24.95	9.15794972980746	19.4340010274844	55.4643911350323	0.431203456175927	0.317444147411113	0.175026055787698	0.0595366979759784	0.466238828640022
EPS15	0	default	1	24	5.17249054593394	18.4091601433741	41.222124484269	0.224881322117297	0.0698575865407558	0.192068122844818	0.279795683768001	0.623001154225634
OSBPL9	0	yule-walker	1	27.9160839160839	1.92835093318482	2.28624176243681	43.0215391078419	0.0640074101919128	-0.123191107769705	0.1353544721362	0.718392934539294	0.864333681573408
NRD1	0	burg	1	22.6818181818182	17.2900284022694	10.5463169738715	85.9715211385559	0.340725726723154	0.208870872067785	0.270148253679177	0.124546246468796	0.527129901930681
RAB3B	0	default	1	24	7.50930144420085	7.58686268821338	97.1125142658124	0.0828193466180076	-0.100616784058391	0.341411293783695	0.649044429158566	0.831151506861499
TXNDC12	0	mle	1	21.3475935828877	5.84517164690396	18.8201545921406	52.3560807098166	0.217107930617277	0.0605295167407323	0.18423285733231	0.294109781588795	0.633245711689065
BTF3L4	0	default	1	24	7.12471858658916	19.1146107786743	41.5698883681347	0.0797953378525944	-0.104245594576887	0.431280037530319	0.659814942046351	0.836218624122368
ZFYVE9	0	default	1	24	0.511249191819133	6.47984025815366	18.0040994377374	0.00570520425781917	-0.193153754890617	0.289305879514275	0.971797620551174	0.984592672548119
CC2D1B	1	default	1	24	5.84596324748786	20.8589090935236	14.568975895763	0.281360016302127	0.137632019562552	0.554418214838886	0.191671209819182	0.568504041199536
PRPF38A	0	default	1	24	0.0820998954183971	21.8925894054598	27.0978423035003	7.03547298236407e-05	-0.199915574324212	0.260025959973923	0.99964827584528	0.999829997037035
ZCCHC11	1	mle	1	21.2340425531915	2.9096588677733	9.51035151773583	13.4479535963712	0.213321787992277	0.055986145590732	0.389594131829646	0.3012906193391	0.636743272984005
GPX7	0	default	1	24	6.42129860004549	19.2140789799472	51.5606266375575	0.126782844490766	-0.0478605866110811	0.28643085819881	0.507704832359263	0.761598129462617
COA7	0	default	1	24	0.959050452211634	4.02366565589959	3.55591956256128	0.0955065550313157	-0.0853921339624211	0.618540557306535	0.605378675685418	0.805999630640332
ZYG11B	0	burg	1	27.3424657534247	4.42879386681956	10.8685143730493	40.9078547013794	0.438669880409548	0.326403856491458	0.136326964475363	0.0557303448083216	0.465304235923078
ECHDC2	0	default	1	24	1.36286126346745	10.3268898125974	5.78987054997417	0.123208343475268	-0.0521499878296789	0.511465929535286	0.518181665144657	0.76523396475776
SCP2	1	yule-walker	1	22.5536723163842	9.80927865292346	20.0841696891721	35.5877299093144	0.521169002277864	0.425402802733436	0.278781603899381	0.0251716269170341	0.44448259082188
PODN	0	default	1	24	32.3102888407103	20.4291423498787	87.9148037395072	0.26858278310353	0.122299339724237	0.494731930526979	0.209327311253373	0.579414435007979
CPT2	0	default	1	24	1.19353233199012	2.2141226359921	10.7263142451793	0.0634822947077173	-0.123821246350739	0.354139747782533	0.720410379852499	0.865460638681796
C1orf123	1	mle	1	22.0552486187845	0.920984385397674	21.315007055389	26.3880184835814	0.00869330198280549	-0.189568037620633	0.312535879141103	0.957282683754215	0.977899986263589
MAGOH	0	default	1	24	4.89991280189661	0.793549740098904	61.5790239142192	0.0521311360169154	-0.137442636779701	0.270216702013034	0.765140671966986	0.887885138379674
LRP8	1	mle	1	27.5310344827586	0.535327045938474	7.18799679284095	2.78580526610309	0.042196523423645	-0.149364171891626	0.794204438889262	0.806087237966876	0.906354254281968
GLIS1	0	burg	1	23.3450292397661	0.790365266674113	5.62982522293631	0.805746528925595	0.420671345280888	0.304805614337065	1.04453610472461	0.0652566913519632	0.47134745057542
NDC1	0	mle	1	22.0552486187845	2.81289988483378	11.7652873036259	10.3812030414421	0.284264552707159	0.141117463248591	0.381179537959204	0.187828993977279	0.565055413014149
YIPF1	0	default	1	24	2.15679890947525	12.0506917980103	22.9864845923127	0.0943803286648182	-0.0867436056022182	0.249419313122658	0.609156997187648	0.808744972880981
HSPB11	0	burg	1	21.5783783783784	5.95993846343256	0.204781086880596	14.8080956355146	0.611854193469147	0.534225032162977	0.408156641774928	0.00880997127436034	0.413635376542592
LRRC42	0	default	1	24	3.95160672141961	19.7130457833993	105.82401451401	0.034952630434569	-0.158056843478517	0.180400683912116	0.837034110467203	0.921960248011317
TMEM59	0	burg	1	23.7619047619048	68.3237408476002	20.3577986281655	221.282295198657	0.35390604230449	0.224687250765388	0.361121760677982	0.112584446639051	0.51853390381861
TCEANC2	0	yule-walker	1	24.641975308642	0.705560913341668	23.1411040859674	6.81502708750758	0.0257443119834111	-0.169106825619907	0.467807139263429	0.877737695613683	0.940661944042953
CYB5RL	1	mle	1	22.0552486187845	1.27497694619254	10.0705093186699	5.58789227221817	0.106420261966676	-0.072295685639989	0.603448847423661	0.569726686733127	0.789025962982944
MRPL37	0	default	1	24	3.49243317695993	8.64256926088472	91.3314544430612	0.028375712191516	-0.165949145370181	0.15957629227157	0.865947996797084	0.936798671748608
SSBP3	0	burg	1	21.9340659340659	5.7611125754798	20.5343161021938	16.1689629923284	0.478313888561968	0.373976666274362	0.360721938779528	0.0386408235970011	0.449066334730778
PARS2	0	burg	1	23.9041916167665	1.71634027552761	10.4173620675196	3.16243090173682	0.460925519954154	0.353110623944984	0.577908742400309	0.0455243615066905	0.460666455970006
DHCR24	1	mle	1	24.95	51.5129783394564	6.74540553791812	262.483182582085	0.45036360702581	0.340436328430972	0.259243780825218	0.0501622957421037	0.461141104716883
PCSK9	1	burg	1	22.3016759776536	1.18225250845015	1.38231966475925	2.28007073277906	0.239735804412892	0.08768296529547	0.832491969953667	0.25399355109252	0.608399808830025
USP24	0	default	1	24	4.70201663443286	17.4109370119658	15.2888213043388	0.164406205358425	-0.00271255356988953	0.520625849807748	0.407357794486737	0.698232576706086
PPAP2B	1	mle	1	26.4370860927152	52.431979467257	12.5228989551475	1831.68282906114	0.0261985032012002	-0.16856179615856	0.138244560133997	0.875693626355061	0.940180913474511
PRKAA2	0	yule-walker	1	27.5310344827586	0.484068397785171	10.1447652140067	2.56930627639588	0.117663528566089	-0.058803765720693	0.412264248381066	0.534775073324093	0.773687208369487
DAB1	1	mle	1	20.5773195876289	3.65257508233196	5.16196614264782	18.686468647314	0.160146196297465	-0.00782456444304191	0.340720272976385	0.417848134311469	0.705431247309513
OMA1	0	burg	1	22.1777777777778	1.92274005022362	16.2668459052818	6.21694931773803	0.543669699758433	0.452403639710119	0.292743506163758	0.019787755429854	0.436182317413803
MYSM1	0	mle	1	23.6213017751479	4.56148467945926	1.3553533012598	11.1096427720087	0.454027333256616	0.344832799907939	0.460278663553416	0.0485125948559895	0.460666455970006
JUN	1	burg	1	26.6133333333333	14.2649454340514	13.3240512123645	61.1523135320249	0.506228732034133	0.40747447844096	0.240830603519098	0.0293514172295453	0.44827712602588
FGGY	0	default	1	24	3.29329653881136	15.4516136082531	8.71308228912819	0.204366409612843	0.0452396915354113	0.643204213530586	0.318834677307046	0.6466009563374
NFIA	1	default	1	24	10.2934050872694	7.41801393035863	117.259114767483	0.187776013546525	0.0253312162558299	0.3499095418535	0.353491564276257	0.667060908409839
TM2D1	0	default	1	24	14.1880886514647	15.1697468497009	81.9708770814936	0.207873792363059	0.0494485508356708	0.326209678830146	0.311868787058345	0.641458716409351
INADL	1	default	1	24	1.75640625320618	4.15430838282446	4.79981016627888	0.275360794169496	0.130432953003396	0.549442535011385	0.199806281239609	0.573464700808654
KANK4	0	default	1	24	1.28981742245565	0.26069750705157	1.0826822093976	0.299834256932836	0.159801108319403	1.95194008122093	0.168269068799165	0.55009888088711
USP1	0	default	1	24	0.756574885924997	18.1703409676124	43.3223783196952	0.0118509836010591	-0.185778819678729	0.183201351757189	0.942132994299015	0.969970901631679
DOCK7	0	default	1	24	4.04055512677955	18.2555051041768	16.7902659202656	0.234842359499918	0.0818108313999018	0.358019034589181	0.262273611391063	0.614092727180127
ATG4C	1	mle	1	22.3016759776536	2.00627947108564	20.715798788602	10.447867605986	0.112486852462136	-0.0650157770454367	0.398941243421916	0.550647886772109	0.781244113723606
ALG6	1	mle	1	20.7916666666667	1.67121454047738	13.00551333989	7.1438459925443	0.188334419919236	0.0260013039030835	0.443339953000232	0.352278101506532	0.666600560512385
ITGB3BP	0	yule-walker	1	25.4267515923567	3.62151890663643	12.0726977406085	9.61095678540101	0.320289504062444	0.184347404874933	0.477524674576124	0.145084120460836	0.537543993788229
PGM1	0	default	1	24	4.11690130945012	16.1117697582119	101.043992968362	0.012299158002287	-0.185241010397255	0.342258686373568	0.939998412146083	0.968866085418098
ROR1	0	default	1	24	15.9932018266499	13.4796023750468	119.474315332281	0.232665813245071	0.0791989758940853	0.207577298401345	0.266025175248431	0.616022943693968
CACHD1	1	yule-walker	1	23.4823529411765	2.12250411589043	15.588413466799	4.58928528218401	0.262705661870577	0.115246794244692	0.646572487645181	0.217873542222025	0.587042227867572
JAK1	1	burg	1	21.4623655913979	18.2817356844478	1.6459140697433	169.086609147005	0.228144231529285	0.0737730778351418	0.196936708967	0.27395597132826	0.62006431952831
AK4	0	yule-walker	1	20.4717948717949	3.31181780581787	18.1469872006268	26.2015469561112	0.171506768743754	0.00580812249250529	0.224638734077747	0.390341586597001	0.689316045450136
DNAJC6	0	mle	1	23.7619047619048	1.07650065665502	7.4452314405707	2.71570135967217	0.134930569772023	-0.0380833162735725	0.738874678317507	0.484456543312495	0.7474705275674
LEPROT	0	yule-walker	1	27.156462585034	58.7614017534605	22.5453386288358	200.596728002112	0.251836817716399	0.102204181259679	0.408068250407857	0.234412983293075	0.595331101097131
LEPR	0	default	1	24	1.69944920648414	7.24338421151795	13.0232264605891	0.061407218520607	-0.126311337775272	0.401525717764741	0.728427023568826	0.869089338322819
PDE4B	0	yule-walker	1	27.7222222222222	1.67719808159398	25.4059408760954	4.44353107782118	0.374265131633354	0.249118157960025	0.448606238645256	0.0959294116978268	0.505983006134865
SGIP1	0	yule-walker	1	20.0603015075377	2.528063671478	3.34738678996548	5.89126689023325	0.285121408608189	0.142145690329827	0.657775930867302	0.186707368010251	0.564492650391361
MIER1	1	burg	1	20.4717948717949	11.8666914219523	9.86165961379142	84.6841642158115	0.259536790175685	0.111444148210822	0.21105616422109	0.222596036236611	0.588569945677462
SLC35D1	0	burg	1	23.0751445086705	5.16850686885032	2.08818608874998	18.5870976167313	0.379219437042257	0.255063324450708	0.367209476346646	0.0921914301372575	0.503070180634648
SERBP1	1	mle	1	23.6213017751479	122.504693564289	8.18026722872214	607.020484454394	0.422364233576655	0.306837080291986	0.223249514476493	0.0643087964253438	0.469655631512779
GADD45A	1	burg	1	23.2093023255814	6.11648341693369	21.0384366554829	26.9775398759876	0.440538622208911	0.328646346650694	0.254311589432685	0.0548088326986446	0.465304235923078
GNG12	1	mle	1	21.5783783783784	7.6791529302443	19.6566760430559	169.642051147695	0.0798633497743929	-0.104163980270728	0.155271188964672	0.659571144926259	0.836218624122368
DIRAS3	0	default	1	24	17.7217350481407	23.3727873727703	22.2499647109456	0.240320755668257	0.0883849068019082	1.30202812955668	0.253017933693499	0.607849923040628
WLS	1	mle	1	20.1616161616162	4.02354145188983	2.60814410736492	24.8512694381413	0.188738263908529	0.0264859166902346	0.32514065767972	0.351402593787934	0.666580614039377
DEPDC1	0	default	1	24	2.07484237248283	15.7434597783417	3.42782722157728	0.233005565747873	0.0796066788974474	0.932702303988496	0.265436756808409	0.615956573580711
LRRC40	0	default	1	24	1.78589711957982	4.10626385046679	8.63025080926867	0.109167934639524	-0.0689984784325715	0.452581174884635	0.561021112465255	0.785310364391605
SRSF11	0	mle	1	20.4717948717949	98.8692430368627	10.7622773842469	419.023012646606	0.327609289859816	0.19313114783178	0.339638499736756	0.137438536707308	0.532084315001371
ANKRD13C	0	default	1	24	3.67568174279545	22.2216384952271	13.9649581284448	0.272188297562451	0.126625957074941	0.402525831983134	0.204218542111112	0.576395928358006
HHLA3	0	default	1	24	1.4303640741318	23.2054295139517	7.4443726476784	0.280117603843714	0.136141124612457	0.436310331024442	0.193333791376195	0.569161596679555
CTH	1	mle	1	22.1777777777778	0.524483381462936	5.80695819762379	2.20989581910964	0.0537385735978314	-0.135513711682602	0.705438647174097	0.758674843754567	0.884370548800345
PTGER3	0	yule-walker	1	20.0603015075377	0.904500784783762	11.9702120691148	1.20569336221874	0.372980239448724	0.247576287338469	1.00968584622438	0.0969183784410079	0.506431661871082
ZRANB2	1	mle	1	27.156462585034	8.22355106854305	23.3897456706435	108.162838582962	0.0785211809979108	-0.105774582802507	0.198181123875774	0.664395657377753	0.838666975847197
NEGR1	0	default	1	24	3.04660529923906	21.2295850051511	28.6726352238778	0.0734181952891371	-0.111898165653036	0.411472556097618	0.682997066770827	0.846216953352496
FPGT	0	default	1	24	0.682776319202752	15.1300148617639	7.61191003550455	0.0197356703336279	-0.176317195599647	0.477225791766087	0.905140500929897	0.952889865058126
CRYZ	0	default	1	24	1.84687927039762	2.31355260358791	21.3341247213025	0.0760152276556794	-0.108781726813185	0.289441217952866	0.67347901744531	0.842603924716203
TYW3	0	default	1	24	2.0711854105049	8.25867839489533	47.340698421068	0.0209388232381896	-0.174873412114172	0.229614218155256	0.899599381106367	0.950189908269747
ACADM	0	default	1	24	2.21377397742642	15.1852903341877	25.8383024068362	0.0877978031159441	-0.094642636260867	0.23167277130036	0.63161955763462	0.821068117213391
RABGGTB	0	mle	1	20.9005235602094	4.9748308735605	19.4247250792307	6.9506448368872	0.504660294551446	0.405592353461735	0.739027494014377	0.0298205540266083	0.44827712602588
PIGK	1	mle	1	21.0105263157895	4.83707967704527	0.813811909116787	22.6890581011853	0.304836035971953	0.165803243166343	0.270289646452909	0.16234400477644	0.546728761419987
AK5	0	default	1	24	1.82075312781812	22.0335900672378	10.5332770441811	0.0456135940161204	-0.145263687180655	0.797904049306183	0.791810440116079	0.899575438349774
ZZZ3	0	default	1	24	2.89602598742218	13.4523278231094	33.8311482415188	0.0827410122015676	-0.100710785358119	0.224382506195785	0.649321643913668	0.831409747454736
USP33	0	default	1	24	3.67603581331564	21.9110685552875	86.0413702227381	0.112547226520889	-0.0649433281749334	0.161700692827996	0.550460620108887	0.78121452946968
FAM73A	0	default	1	24	2.40034490089073	5.64266871442176	17.7405303608661	0.299930575056487	0.159916690067785	0.178781121213337	0.168153361178319	0.550055035847775
NEXN	0	default	1	24	68.3521333261335	2.47881370411105	669.217694925966	0.116252577134111	-0.0604969074390669	0.245853094712601	0.539064586052159	0.776220413075309
FUBP1	0	default	1	24	1.85069480561241	11.0466124369876	51.2198823870018	0.00839710584765174	-0.189923472982818	0.300891367612687	0.958713688529668	0.978635011927687
DNAJB4	0	default	1	24	4.82715950858307	2.28852160279517	29.2048052479902	0.168400887390902	0.00208106486908255	0.424079322412677	0.397713273988402	0.693791219398232
PTGFR	0	mle	1	21.8142076502732	18.7305946513569	13.0103909734401	87.7758185870189	0.741946569534371	0.690335883441245	0.23483681767298	0.00114432183261948	0.331647146628041
IFI44L	1	mle	1	26.972972972973	11.3557765783976	26.8187049071572	36.396949322514	0.623736529019447	0.548483834823337	0.290996286040837	0.00754154431631426	0.413635376542592
IFI44	1	mle	1	21.9340659340659	1.33041655143974	5.74857824826235	2.63085159564867	0.292027951768658	0.15043354212239	0.705692011180248	0.177860929352164	0.559059717788957
ELTD1	0	default	1	24	1.40562691193696	15.2441370289023	4.90065449700939	0.306918322931813	0.168301987518176	0.496819653029657	0.159927109520016	0.545682988922423
LPHN2	0	default	1	24	1.56501312254204	22.112039086726	3.15276817638971	0.136371315288785	-0.0363544216534579	0.973493215602246	0.48043572420092	0.745342550275895
TTLL7	0	mle	1	22.6818181818182	1.86897111207332	11.2242958047646	5.45512879908224	0.164453688486893	-0.0026555738157279	0.60856331596137	0.407242065861032	0.698232576706086
PRKACB	1	burg	1	26.6133333333333	5.37952502555105	24.8933428612357	17.3376269108884	0.453273440456903	0.343928128548284	0.324853615805251	0.0488484581730534	0.460666455970006
RPF1	1	mle	1	23.4823529411765	5.57817701416711	4.74575315284892	46.6528938513726	0.24216491969389	0.0905979036326676	0.166775308583969	0.249961731749755	0.60664919387248
GNG5	1	mle	1	21.5783783783784	7.386078041222	20.4194143937384	48.6692756812381	0.206767032379987	0.0481204388559849	0.296604001253583	0.314053601585363	0.643787281882339
CTBS	0	default	1	24	1.51533653444539	15.3001335833728	13.2286683855741	0.0426432831161059	-0.148828060260673	0.390712197627711	0.804209026543178	0.905575838438594
SSX2IP	0	burg	1	21.8142076502732	2.58680267255734	21.3722566983521	9.0510147415772	0.233677941164574	0.0804135293974882	0.417099908875913	0.264275336959718	0.615386980670144
C1orf52	1	mle	1	20.1616161616162	1.78278849794289	11.118276296423	33.513121081907	0.0806437294506676	-0.103227524659199	0.132457070487188	0.656778931496532	0.835012459269223
BCL10	0	default	1	24	2.31177687559036	19.636180374531	12.2022704453916	0.135294059537466	-0.0376471285550413	0.363954953398771	0.483439589839548	0.746529504153015
DDAH1	0	default	1	24	11.0296960352579	10.5474704330793	212.554127877772	0.181680202683079	0.0180162432196951	0.189049496336603	0.366957095932794	0.674078898516389
LOC101930232	0	default	1	24	0.997635595773009	20.542020166857	4.51701357174023	0.0546744523004422	-0.134390657239469	0.779434517728812	0.754930505651025	0.88218797524955
CYR61	0	yule-walker	1	22.6818181818182	514.68779452767	21.2459706435865	1519.80365099179	0.451195008379907	0.341434010055888	0.539948582638121	0.0497840545754615	0.460666455970006
ZNHIT6	1	yule-walker	1	27.3424657534247	6.33169679452448	27.2694087062617	46.1270910313224	0.386343102234688	0.263611722681626	0.210291296444297	0.0870218078110108	0.496408939537571
ODF2L	1	yule-walker	1	24.641975308642	1.39892812141146	8.62548696266319	20.9874869108541	0.0259701098354077	-0.168835868197511	0.295041511803506	0.876721024925405	0.940479446118069
SH3GLB1	0	burg	1	26.972972972973	15.2349078592854	26.1309965143523	124.292176754711	0.195428790221885	0.0345145482662624	0.218715045296427	0.33714943801017	0.656112786049408
SEP15	0	burg	1	22.6818181818182	31.217891483551	21.3389732681748	81.9824920965	0.644595740923726	0.573514889108472	0.388337685921923	0.00567039274076686	0.408532309094207
HS2ST1	1	mle	1	22.8114285714286	3.36058906872944	0.449137378443369	21.9544023279131	0.133376424198004	-0.0399482909623956	0.305411906345426	0.488823974076502	0.750944996612848
LMO4	1	mle	1	20.0603015075377	6.43135595729665	16.7805052126382	166.038955505937	0.066593791714458	-0.12008744994265	0.159030107209965	0.708522140053976	0.858559368919056
PKN2	1	mle	1	21.9340659340659	3.44761483241186	8.47714884940251	37.0951457844047	0.245307141014128	0.0943685692169539	0.15780644162405	0.244822429451813	0.603673478653028
GTF2B	0	default	1	24	3.02308395041249	21.5856135764491	12.6854422729433	0.128378070925591	-0.0459463148892905	0.477827396829904	0.503084272411615	0.758766802067909
CCBL2	0	default	1	24	3.9237471492069	19.416864570021	20.3483600118316	0.325949126884451	0.191138952261341	0.242123753838927	0.139143645640287	0.533150853851741
RBMXL1	0	default	1	24	1.64596237529237	8.47750863630872	13.8264276809111	0.183372752469024	0.0200473029628283	0.198302097992158	0.363177832483316	0.671737907531452
GBP3	1	burg	1	20.2639593908629	4.16961524682492	14.0970028581477	27.6122670026338	0.0855447238382994	-0.0973463313940408	0.353327759852345	0.63945847864356	0.825504586930283
GBP1	0	default	1	24	6.46299036172002	8.66820594594112	37.6649590806278	0.244479028440573	0.0933748341286876	0.245488302439784	0.24616857938656	0.604921627416192
GBP2	0	default	1	24	5.93794538936451	6.47925304873283	27.7989320484751	0.182541688894179	0.0190500266730143	0.645224906316799	0.365029588062088	0.673279515091387
LRRC8D	0	burg	1	24.4907975460123	1.58448468055549	16.6576160541857	10.0004650305624	0.108816010133166	-0.0694207878402007	0.374320748115012	0.562130149415054	0.786043239679816
ZNF326	0	yule-walker	1	26.972972972973	10.563783849505	23.0726572859536	33.9114909497941	0.549395031809379	0.459274038171255	0.292495438855959	0.0185771838381991	0.434294210800059
ZNF644	0	default	1	24	1.51862767243531	20.5562607371362	30.462035956168	0.0260154696704162	-0.1687814363955	0.230111410169628	0.876516902764016	0.940479446118069
TGFBR3	0	burg	1	22.8114285714286	11.81441690416	0.00518546663417287	51.379514643248	0.316341769706762	0.179610123648114	0.447735765998982	0.149346562986113	0.53984735900402
KIAA1107	1	mle	1	22.6818181818182	1.99275370435007	7.38624729914468	4.99300238591629	0.271995394483673	0.126394473380407	0.612351604901913	0.204489321445345	0.576395928358006
GLMN	0	mle	1	22.1777777777778	2.40227312327327	11.7675199884838	4.44442661122168	0.345005126143931	0.214006151372718	0.662233768110127	0.120556187580145	0.52510381874683
RPAP2	0	default	1	24	1.31411059196116	9.24565323462735	6.02688140209985	0.074304890178377	-0.110834131785948	0.592107615945884	0.679735336215147	0.844771228392101
EVI5	0	default	1	24	7.27372463144604	3.32484111549085	43.3477712919722	0.243023098770864	0.0916277185250374	0.26042794574873	0.248549639242615	0.60523129679702
RPL5	0	default	1	24	61.6448990310266	3.31140368878006	1056.92236921769	0.0935871164740266	-0.0876954602311679	0.198840054855742	0.611829410041698	0.809242028885449
FAM69A	0	default	1	24	0.926657428849749	1.5389935138562	16.9809928535562	0.0812725679736954	-0.102472918431565	0.160797678284511	0.654535822382999	0.834106796699771
MTF2	1	burg	1	26.4370860927152	3.91831322534418	26.3614950159338	13.7388053942293	0.27297126077815	0.12756551293378	0.39540132701331	0.203122434754569	0.575967490676883
TMED5	1	burg	1	26.6133333333333	3.58790038950914	23.8499061173467	32.3715753876044	0.0964686505608058	-0.0842376193270331	0.248779025033773	0.60216585866531	0.804154503489451
CCDC18	0	default	1	24	2.1318780128754	15.1156493267484	11.6810699678999	0.054165547547293	-0.135001342943248	0.569486128758096	0.756964733923352	0.883352024385752
LOC100131564	1	mle	1	27.3424657534247	2.41353283262629	13.9746743330546	5.34492565720391	0.427235939753667	0.312683127704401	0.552409764946045	0.0616422944124826	0.466238828640022
DR1	1	burg	1	22.3016759776536	4.4427209167937	0.194210595969952	41.847383815596	0.122605225129337	-0.0528737298447957	0.261078356817127	0.519966325816466	0.766005342281144
FNBP1L	1	mle	1	21.695652173913	8.06082442421409	8.82796367729092	36.6131190452327	0.355088350610806	0.226106020732968	0.255530079417718	0.111558100140861	0.51853390381861
BCAR3	0	default	1	24	6.03205817196307	18.498803234118	19.2378417441664	0.221423215549981	0.0657078586599767	0.493835949404739	0.286093011365463	0.627249949604613
DNTTIP2	1	yule-walker	1	22.1777777777778	6.68415904952343	8.19541235002311	45.964347588659	0.246667165630885	0.0960005987570625	0.240319533813455	0.242624405293584	0.602138071131788
GCLM	1	mle	1	22.0552486187845	11.5643851450829	8.05435543009469	60.9382788950582	0.219916707888918	0.0639000494667016	0.36719796796398	0.288871622833723	0.630452863479232
ARHGAP29	0	mle	1	21.8142076502732	16.468496691425	8.52506859455326	67.1679863177539	0.452696431707749	0.343235718049299	0.301768113532091	0.0491067732703807	0.460666455970006
ABCD3	1	burg	1	27.7222222222222	6.10402736817789	24.9824403977652	20.1977288077907	0.310202252623334	0.172242703148001	0.402842354056582	0.15617404500663	0.545682988922423
F3	1	mle	1	23.2093023255814	8.65220162836978	21.2900875766869	17.7280493723625	0.372202305405236	0.246642766486283	0.711874349152014	0.0975210980735137	0.506431661871082
CNN3	0	burg	1	23.9041916167665	87.4448758507344	20.2487747677765	193.301711018161	0.367127230266372	0.240552676319646	0.528275869396711	0.101527115985888	0.506431661871082
ALG14	0	burg	1	25.4267515923567	4.21209513657161	21.759609301059	8.46057298675258	0.482922621069856	0.379507145283828	0.558458650494545	0.0369638920705978	0.449066334730778
RWDD3	0	burg	1	23.7619047619048	3.67303754756027	20.2105892232204	9.84725689411571	0.395409142077908	0.274490970493489	0.414859907600807	0.0807807497018295	0.489372470492754
PTBP2	1	default	1	24	2.56643773559366	7.37630619727347	6.76902612184014	0.267625393054972	0.121150471665966	0.524591224238967	0.210700899513582	0.579869223335853
DPYD	0	default	1	24	0.981801223853312	3.99951185399879	21.4363119730623	0.0183913702669437	-0.177930355679667	0.310489394464072	0.911363936173435	0.955337898879996
SNX7	0	default	1	24	13.010829734406	19.4940650883697	80.1516777473527	0.143419880963755	-0.0278961428434945	0.40529462647812	0.461147598874366	0.731929637676839
AGL	0	default	1	24	3.16261909336018	1.4426393631882	22.852618207176	0.147943757756279	-0.0224674906924649	0.260636977817297	0.449098197920965	0.725105797304261
SLC35A3	1	mle	1	26.7919463087248	2.53249596711663	1.20911074489661	23.1430408312904	0.0956215369577602	-0.0852541556506876	0.252267966414138	0.604993985715917	0.805999630640332
HIAT1	1	mle	1	20.7916666666667	6.96145882567669	16.2272610416992	33.3527831052358	0.210136498164249	0.0521637977970992	0.349232902450857	0.307439901018224	0.638235847257138
SASS6	0	default	1	24	1.55115397915344	18.7954405596474	19.5285240976132	0.0581332008479269	-0.130240158982488	0.237000277753025	0.741220532770213	0.875879810263338
TRMT13	0	default	1	24	2.12866754508634	2.40342518261979	18.4540437081397	0.0315684725386134	-0.162117832953664	0.465367930278011	0.851813654842294	0.929374246079365
DBT	0	default	1	24	4.81077463370023	7.50313923515115	31.7298167807959	0.163453083928586	-0.00385629928569653	0.271428061646637	0.409686367287509	0.699693052235351
RTCA	0	mle	1	27.7222222222222	4.23360966768404	22.0194271165136	34.5429161189274	0.236697285960137	0.0840367431521643	0.196094873488509	0.259109915642012	0.612775738604062
VCAM1	1	yule-walker	1	26.7919463087248	4.97425822773465	15.3736538626543	17.9948768063598	0.331725974082689	0.198071168899227	0.360886839418838	0.133282431708944	0.530687585861337
EXTL2	0	default	1	24	1.17941970488479	9.16962636022016	27.5211472348133	0.113223627220307	-0.0641316473356319	0.0930539394977968	0.548366059009865	0.77950049963926
SLC30A7	0	yule-walker	1	22.8114285714286	11.1118853283336	20.1343206507391	21.5006269555463	0.545759443023174	0.454911331627809	0.497281522534779	0.0193388007353716	0.434294210800059
DPH5	0	yule-walker	1	27.9160839160839	7.25356675367136	24.4148583191448	38.6032602122459	0.180305502274161	0.0163666027289929	0.3460300572714	0.37004973647972	0.675969560324546
LOC102606465	1	mle	1	21.9340659340659	0.83305538165688	15.8235206182786	2.75792261330724	0.071158263639596	-0.114610083632485	0.884573921381913	0.691366939699841	0.850268756503004
S1PR1	0	default	1	24	2.44701669098969	2.38482014243944	5.22080973660064	0.35318073621106	0.223816883453272	0.572374864152444	0.113217804445177	0.519197232257575
COL11A1	0	burg	1	22.6818181818182	6.39298591500706	9.13543181887289	35.6798325919516	0.169780724140443	0.00373686896853176	0.384451437382337	0.39442466250523	0.692224718693389
RNPC3	0	yule-walker	1	23.2093023255814	2.06983580207677	7.66994562079966	8.33739549506902	0.171566573027106	0.00587988763252778	0.419323424343728	0.390200724076631	0.689208469942094
PRMT6	0	mle	1	22.6818181818182	2.14830354827689	18.2447121816538	5.80430525364967	0.291733212562806	0.150079855075367	0.470058114069665	0.17823146838665	0.559059717788957
NTNG1	0	default	1	24	0.552366560390746	17.4546629843257	0.903771530021288	0.141511097636001	-0.0301866828367983	1.12060827580021	0.466308602220418	0.735559039397001
SLC25A24	1	mle	2	22.4269662921348,26.6133333333333	17.2700871915378,13.1953202887848	16.2297737804195,25.99167582734	42.5471147602289	0.64708098482269	0.470621477234035	0.305894347050387	0.0556662386426306	0.465304235923078
HENMT1	0	default	1	24	0.736086022061274	6.50580946483182	5.73433972730652	0.141945618988803	-0.0296652572134368	0.232191030788187	0.465129693349649	0.734440621966241
PRPF38B	0	mle	1	21.1216931216931	22.8319365669782	8.77603377291396	115.709959669775	0.22754345028275	0.0730521403392996	0.342991392006678	0.275023813487636	0.620934072892867
STXBP3	0	default	1	24	1.27644441651605	18.9047467844469	7.21653666276167	0.103814957436358	-0.0754220510763701	0.375947747640797	0.578080681282818	0.794829757732903
CLCC1	0	yule-walker	1	21.2340425531915	6.75139803494295	15.3377566372547	27.732368150427	0.391713665994169	0.270056399193003	0.284525766880179	0.0832799196965865	0.490721278150783
WDR47	0	default	1	24	0.662855300306287	8.95004424615355	9.45310004367436	0.0290554113652617	-0.165133506361686	0.305938999078848	0.86292336457129	0.936152581463692
TAF13	0	default	1	24	0.18423705368615	11.0372298131708	12.5678748602022	0.000853478785244666	-0.198975825457706	0.403385831119058	0.995739884119836	0.996917631230523
TMEM167B	1	mle	2	26.0915032679739,20.2639593908629	10.4938457270087,12.3856020514296	10.9329634178726,3.06694866075794	62.0766015385094	0.568156880033862	0.352235320050792	0.149771738221417	0.113815286966903	0.519197232257575
SCARNA2	0	yule-walker	1	20.2639593908629	1.42191551481536	14.4759590683825	3.49612417640021	0.265682368573596	0.118818842288315	0.583479885579096	0.213510766705953	0.582677098388475
SARS	1	mle	1	20.7916666666667	52.8160690503774	10.9428549439454	326.814946932181	0.161841345920772	-0.005790384895074	0.290778980723161	0.41364822736125	0.702761323742967
PSRC1	0	default	1	24	0.75605249635762	22.0675464044832	5.27163047087653	0.0222690815462349	-0.173277102144518	0.699400900178693	0.893504501318772	0.948222927236162
SORT1	0	default	1	24	1.5431875793239	4.80140863534173	44.7582088377029	0.00906481156945427	-0.189122226116655	0.272963536733713	0.955490235310647	0.976703627436912
PSMA5	0	yule-walker	1	25.4267515923567	10.5493018033211	22.7999712069348	29.5288723079335	0.277495315553301	0.132994378663961	0.484494314421087	0.196880786760188	0.571000005039072
SYPL2	0	default	1	24	7.84937978558915	7.88217902692269	63.5710505316536	0.0845393720159728	-0.0985527535808326	0.475830368995399	0.642981318329015	0.827307066153903
CYB561D1	1	burg	1	20.9005235602094	5.04705714549412	15.4775300799376	25.2009744964257	0.356497208502924	0.227796650203508	0.314758603448192	0.110344877280888	0.51853390381861
GNAI3	0	mle	1	23.4823529411765	13.513616441518	16.657608540202	83.8372325453419	0.584658839880233	0.50159060785628	0.150896082216234	0.0123601817860518	0.422173443320834
AMPD2	1	burg	1	20.5773195876289	1.35538572603004	8.34825295511332	30.8878153516988	0.0141996977504287	-0.182960362699486	0.282326696806541	0.930989397057069	0.963472898073543
GSTM4	0	burg	1	25.7548387096774	7.27491830496134	7.83578409799602	18.2506432026682	0.644783312770631	0.573739975324758	0.399424703437937	0.00565544519969607	0.408532309094207
GSTM5	0	yule-walker	1	27.156462585034	1.5212310853238	15.231698307186	8.3973075830381	0.039880854452818	-0.152142974656618	0.732204713072479	0.815878802512907	0.911465009426602
GSTM3	1	yule-walker	1	23.4823529411765	12.0554819426904	7.20796727509086	104.165824580641	0.244622781851154	0.0935473382213851	0.234603497913347	0.245934475302554	0.604751500833364
CSF1	0	burg	1	22.5536723163842	16.5327763854968	20.8756298038462	40.4891026103734	0.44978987724844	0.339747852698128	0.440448770417893	0.0504246487104196	0.461590337324866
AHCYL1	1	yule-walker	1	22.6818181818182	35.2127892081996	12.174192369879	412.050456001549	0.421949098980666	0.3063389187768	0.0955119079836777	0.0645402156710271	0.469655631512779
STRIP1	0	default	1	24	7.51507065701887	1.69780059406005	59.7214153274494	0.23364943458111	0.0803793214973315	0.309601102865784	0.264324494799896	0.615386980670144
KCNC4	0	default	1	24	1.29155935252603	8.28749253769264	8.185055941563	0.0824308935206958	-0.101082927775165	0.457195133637128	0.650420041322231	0.831925444264694
RBM15	0	default	1	24	1.19801151526932	19.2695650691255	7.53026158584715	0.0678879428823089	-0.118534468541229	0.424200120424029	0.703623974377726	0.855072138492821
LAMTOR5	1	default	1	24	21.5286979129814	22.3480342487806	68.2260696825277	0.321433437158647	0.185720124590377	0.402233443358759	0.14386736101865	0.537543993788229
LRIF1	0	yule-walker	1	20.9005235602094	2.67879111067168	12.65652282101	16.7488612763049	0.143057141384576	-0.0283314303385089	0.301559575143318	0.462124846751091	0.732740895338473
DRAM2	0	yule-walker	1	27.3424657534247	6.52948732054199	23.6260538940186	21.6099920701964	0.225562711097628	0.0706752533171534	0.443415197528886	0.278568034350502	0.622134981292333
CEPT1	0	default	1	24	2.10630824856292	17.1774816004998	16.7831504240057	0.158547849239614	-0.00974258091246316	0.222099055152281	0.421839383992818	0.708581984652262
PIFO	0	burg	1	27.9160839160839	0.844897515488953	23.5918035851995	1.42361358883798	0.226000928290976	0.0712011139491709	0.874873489216977	0.277780783845346	0.622015318568492
WDR77	1	default	1	24	2.56141227575042	17.5647392663741	22.0695842670007	0.183324681200101	0.0199896174401213	0.237298675835582	0.363284738509456	0.671737907531452
ATP5F1	0	default	1	24	6.96207935337867	10.8014252691826	72.3310412516946	0.269000689457739	0.122800827349287	0.153452650804825	0.208729982509908	0.579414435007979
RAP1A	0	burg	1	27.9160839160839	3.79946710352763	16.4650547445364	35.1178451934264	0.139856363410154	-0.0321723639078146	0.21256893426075	0.470820000783222	0.738438751874361
FAM212B	0	default	1	24	0.143004485198511	23.1017026384755	8.59305339718474	0.00199566499024129	-0.197605202011711	0.276789228126258	0.990061422434678	0.993582844730615
DDX20	1	mle	1	21.695652173913	2.56831789409252	12.7911804206814	19.320982744944	0.224382829890017	0.0692593958680205	0.287796792474089	0.280696548963247	0.623996934301327
LOC643355	1	mle	1	23.4823529411765	2.65719111220101	7.80938417473798	7.73378216218911	0.611912207556295	0.534294649067554	0.414378817929577	0.0088033893446835	0.413635376542592
CTTNBP2NL	0	burg	1	27.7222222222222	13.0196196588762	0.343782588287758	99.9368282921043	0.233998925133701	0.0807987101604407	0.199831332773646	0.263722324602609	0.615225432252277
ST7L	0	default	1	24	2.14768449940616	7.02323726780312	9.71067562911096	0.160508015223675	-0.00739038173159012	0.381005352464066	0.416948839970948	0.704669794968563
CAPZA1	0	mle	1	21.1216931216931	31.2275908153332	0.18943470266734	122.086956577319	0.504448907055481	0.405338688466577	0.26363642294372	0.0298842383497597	0.44827712602588
MOV10	0	mle	1	24.641975308642	2.87254078728955	4.00457448868666	14.3656463415134	0.199713553282289	0.0396562639387465	0.326119458743951	0.328267063133139	0.650679890303545
RHOC	0	default	1	24	4.92343650279715	21.7015546641417	223.161374824805	0.024308384939734	-0.170829938072319	0.153246204009216	0.884225150739387	0.94458974858783
SLC16A1	0	default	1	24	2.60688057373672	1.2560521947058	129.473805358472	0.0156328505505327	-0.181240579339361	0.122599184567426	0.92424170059895	0.960501118969252
LRIG2	1	mle	1	22.8114285714286	1.18211361221933	3.54871189583421	3.8198134078218	0.41334623660242	0.296015483922904	0.389309877697857	0.069487918896898	0.478800913927029
MAGI3	1	burg	1	23.3450292397661	0.749002564596703	8.93770150710897	9.03924923538023	0.167999435091722	0.00159932211006641	0.166528881682152	0.398674176507253	0.693791219398232
PHTF1	0	default	1	24	3.42790381911784	17.3165026091929	11.5639756879263	0.156383932854741	-0.0123392805743106	0.511416594814219	0.427291459717192	0.710621788654108
RSBN1	0	default	1	24	4.68489894211689	11.2855214850544	29.20144825036	0.223594181767538	0.0683130181210457	0.250494230289823	0.282126516303165	0.624903418961358
AP4B1	0	burg	1	22.8114285714286	4.47394715933239	15.0862377572901	9.89138128099659	0.342770270150761	0.211324324180914	0.55809094606082	0.122626971530564	0.525756017852821
DCLRE1B	1	mle	1	23.0751445086705	2.4144331060536	20.9068591202693	5.06384694974367	0.160901842920982	-0.00691778849482128	0.832443348889601	0.415971749003461	0.703775080878549
HIPK1	0	default	1	24	1.99046428206232	18.9946780372519	38.040291544348	0.0201226291597167	-0.17585284500834	0.260741071655691	0.903355392155853	0.951701554359311
OLFML3	0	burg	1	24.641975308642	147.061966754411	7.99969226444164	729.678310536527	0.593654018041177	0.512384821649412	0.186098525150015	0.0110784715957086	0.422173443320834
TRIM33	1	mle	1	26.7919463087248	6.79365434785668	24.9062676079861	23.6439425310386	0.40008318481628	0.280099821779536	0.31602854210171	0.07770611118356	0.487501737436656
BCAS2	0	default	1	24	3.75035079231661	17.3954430342347	16.1874038214552	0.12000536772944	-0.055993558724672	0.456426407081707	0.527715821984153	0.770831173525199
NRAS	0	burg	1	23.9041916167665	16.3571154863344	20.7245960763422	44.5782191447824	0.305509616504057	0.166611539804869	0.580954553419638	0.161559009733674	0.546728761419987
CSDE1	0	default	1	24	60.4452772362941	7.70118419315189	1793.28518155497	0.0643675485427554	-0.122758941748693	0.0917834041105464	0.717011930928734	0.863656683916653
SIKE1	0	burg	1	24.0481927710843	5.01424445651191	22.7459894928699	22.9853704104019	0.449654906745995	0.339585888095194	0.314642983475535	0.0504865267071415	0.461590337324866
TSPAN2	0	default	1	24	7.30106889244661	0.508270079864068	9.34112069025705	0.201881708521965	0.0422580502263578	1.70798718740155	0.323844347389239	0.649009893061153
NGF	0	default	1	24	2.10200855557029	19.0666566182229	2.95395718007061	0.357995329202365	0.229594395042838	0.896672280288063	0.109066389992922	0.517783155859671
VANGL1	0	burg	1	20.5773195876289	2.08972847367563	2.47127654376533	20.1289209551081	0.136904637972257	-0.0357144344332918	0.201651983585426	0.478954120996246	0.744508433644835
SLC22A15	0	default	1	24	3.87221288091719	15.9571470533338	7.09778004906287	0.30557776597444	0.166693319169328	0.810861558061709	0.161479757373987	0.546728761419987
ATP1A1	0	burg	1	21.695652173913	17.3792974766036	21.1953665396546	198.568538781442	0.242896308041894	0.0914755696502725	0.175976461717033	0.248757864543415	0.605336475328558
CD58	0	burg	1	22.3016759776536	1.99427309208983	13.0769125588809	3.2864403513312	0.698709682502472	0.638451619002967	0.525732376347914	0.00248270932445438	0.389910123049936
PTGFRN	1	mle	1	22.0552486187845	6.8681646019215	10.1702585441022	33.8057430266215	0.402199143875206	0.282638972650248	0.264172659806787	0.0763453628158893	0.486636196740022
TTF2	0	default	1	24	0.482073810315765	12.8821250473703	6.09632504086898	0.0330242758873486	-0.160370868935182	0.354667592601747	0.845430392658048	0.926365517726581
MAN1A2	0	mle	1	22.4269662921348	19.1408793719552	5.3930628903485	134.938234040357	0.24105857379161	0.0892702885499325	0.247560045512689	0.251791633566512	0.60719559795434
GDAP2	0	default	1	24	0.805274694229837	9.76450729409698	6.38318702846028	0.1025380616966	-0.0769543259640801	0.295823883059414	0.582210716769168	0.796549387955728
WDR3	1	default	1	24	3.30008390012664	22.224301762752	20.3247859031465	0.203417124717979	0.0441005496615753	0.259313070474981	0.320741258672508	0.647128128058724
TBX15	0	default	1	24	6.28278693009305	22.636926023323	84.7755535319894	0.116863691447314	-0.0597635702632238	0.160480970965449	0.537203337087313	0.775670584084607
WARS2	0	default	1	24	5.87773895662114	20.9996659931642	21.815131900619	0.25822366576051	0.109868398912613	0.39095579156561	0.224576788502921	0.588593347364515
ZNF697	0	default	1	24	1.33720302020057	7.35756264772075	4.84486526295203	0.333451396289636	0.200141675547564	0.36263043616324	0.13157067870243	0.529783929133523
PHGDH	0	default	1	24	2.50285107999686	21.368137365271	99.5108405084708	0.00784129625970498	-0.190590444488354	0.202620646765746	0.961403575551055	0.979887789528897
NOTCH2	1	default	1	24	8.1266367975573	18.7202093062581	28.5771974364485	0.400938966383391	0.28112675966007	0.312041038942748	0.0771534511866414	0.487225687300472
SEC22B	0	default	1	24	3.01572127922621	21.6811161328103	12.7333672480574	0.0871554613715926	-0.0954134463540888	0.576053193187201	0.633846516715317	0.82235113930865
GPR89A	1	mle	1	20.9005235602094	4.34822091292343	12.3149346565561	18.165397534475	0.228991893893604	0.0747902726723244	0.35152417748678	0.272454961186942	0.619626272193868
RNF115	1	yule-walker	1	23.6213017751479	13.5864796168386	8.78524978287316	81.8362218672433	0.551121286495496	0.461345543794595	0.209997852219727	0.018224056576484	0.434294210800059
POLR3C	1	mle	1	22.4269662921348	7.29479159385709	5.54602281193098	24.781718101473	0.454531690199452	0.345438028239342	0.308421421707742	0.0482889343878701	0.460666455970006
PIAS3	0	default	1	24	2.02864539434966	18.1634393830434	8.91006692733492	0.103985818542431	-0.0752170177490821	0.481474775145424	0.577529824904036	0.794829757732903
ANKRD35	1	burg	1	23.6213017751479	3.49863842162609	2.81295269191228	13.4516081487757	0.183867020499263	0.0206404245991156	0.632839520435767	0.362080085448028	0.671327592294878
ITGA10	1	mle	1	22.6818181818182	1.51088895787171	21.3229560009068	3.42875083031097	0.427190397259274	0.312628476711128	0.58887324786311	0.0616668052933299	0.466238828640022
PEX11B	0	default	1	24	5.18720228517297	1.55011868591288	29.1870804468762	0.24663086083354	0.0959570330002477	0.263479398702047	0.24268287399759	0.602138071131788
RBM8A	0	default	1	24	8.4057914513465	10.1265500159226	133.650124440518	0.332266840960747	0.198720209152896	0.0919531581045521	0.132743944085814	0.530687585861337
LIX1L	0	burg	1	23.9041916167665	34.3420399324657	19.9508943769233	76.4547580657592	0.342741330861599	0.211289597033919	0.559669725823516	0.122653971601911	0.525756017852821
POLR3GL	1	mle	1	21.9340659340659	16.7896535167231	8.85078446742084	103.589055472092	0.24991288869042	0.0998954664285039	0.273932211192821	0.237442532331182	0.598209187884796
ANKRD34A	0	default	1	24	1.99198228116524	4.29081377339223	7.7586928878332	0.175612918656812	0.0107355023881749	0.424856538874855	0.380764006104792	0.682610438119548
TXNIP	1	burg	1	21.0105263157895	26.6830744152602	1.26670308106221	193.124961251681	0.340410996408646	0.208493195690375	0.276058800061609	0.124843815512761	0.527129901930681
PRKAB2	0	burg	1	20.7916666666667	6.77501638627207	14.5695131029588	42.9705437212231	0.32801945527173	0.193623346326076	0.193986665283267	0.137019853050359	0.532084315001371
CHD1L	0	mle	1	21.1216931216931	6.17512902560024	8.9280794171688	42.6504343412786	0.259859277212802	0.111831132655362	0.292676047943134	0.222111732389039	0.588461021110238
PDIA3P1	1	yule-walker	1	27.7222222222222	0.845023701881634	7.75009229164445	4.44606427908068	0.125335872070647	-0.0495969535152236	0.389183106679554	0.511925280788966	0.764324764249481
BCL9	0	yule-walker	1	21.1216931216931	1.53237525513624	15.8579162734504	4.81363865420906	0.165474782249566	-0.00143026130052082	0.54828850116052	0.404759754475113	0.697180488799132
ACP6	1	burg	1	26.7919463087248	2.05541367118167	13.4786953973131	2.69626321124951	0.425171942649808	0.310206331179769	0.85767961187818	0.0627609905566678	0.466238828640022
GPR89B	0	burg	1	26.7919463087248	2.4370369598985	7.84183278176181	8.62069770591794	0.144994319326397	-0.0260068168083236	0.522157517509987	0.456925084676369	0.729436186243836
NBPF11	0	default	1	24	3.58948039275581	17.7353327792872	10.6012546225854	0.0950671184003847	-0.0859194579195384	0.782663809466478	0.606850682934606	0.806885562471291
PDE4DIP	0	default	1	24	0.799614161354365	5.8371589908789	25.6899343365211	0.00412075398467937	-0.195055095218385	0.463414425720057	0.97956533792184	0.988820931886242
NBPF9	0	burg	1	22.0552486187845	0.770558571988017	5.81552436471078	0.714807287011968	0.377306038725432	0.252767246470518	1.22471527663516	0.0936209988479934	0.503430364676674
NBPF19	0	yule-walker	1	21.9340659340659	3.69691901257399	15.306428973489	7.61391102024914	0.326009847025813	0.191211816430975	0.637878666037336	0.139080984941176	0.533150853851741
HIST2H2BE	0	mle	1	22.1777777777778	5.78111158781018	16.3671747621762	11.2665807588033	0.418862001307315	0.302634401568778	0.555901100771409	0.0662821164257099	0.472079449970272
BOLA1	0	default	1	24	0.223350339670482	13.4569324418012	8.82506380490642	0.00404109543846087	-0.195150685473847	0.353115713383589	0.979957168734299	0.98900612445989
SV2A	0	default	1	24	2.2723643369353	7.18281505795475	14.9686867192154	0.206858153362006	0.048229784034407	0.228642103639095	0.31387326176151	0.643656610589574
SF3B4	0	default	1	24	7.48298076071359	18.6723377377491	16.7967018168721	0.357136602875062	0.228563923450074	0.534675839436085	0.109797763680054	0.51853390381861
OTUD7B	1	mle	1	21.4623655913979	6.43012292434753	4.96494069753976	21.6273896298401	0.37280840073899	0.247370080886789	0.350938288206797	0.0970512567097528	0.506431661871082
VPS45	0	mle	1	22.5536723163842	3.31736423337502	20.9894414331046	14.5338663049461	0.329780001884478	0.195736002261373	0.278924305426253	0.135234316746887	0.531281121557567
PLEKHO1	0	default	1	24	4.4077223857257	0.919665364258286	99.5350800112163	0.0922613096628523	-0.0892864284045771	0.127335524740018	0.61631712238093	0.811011644561497
ANP32E	1	burg	1	24.641975308642	8.81894519239963	17.8484480014721	40.3987542235507	0.467180721129794	0.360616865355753	0.243676661467899	0.0429437189714543	0.455253067015302
APH1A	0	yule-walker	1	21.2340425531915	39.7095775159871	1.73969490625683	325.989405395159	0.452169240685377	0.342603088822453	0.128372545778245	0.0493437402311229	0.460666455970006
C1orf54	0	burg	1	23.9041916167665	4.03753801780369	15.9533464215885	19.328993123389	0.226708300110954	0.072049960133145	0.427504448852126	0.276513757343228	0.621877663686101
MRPS21	1	burg	1	24.0481927710843	23.112423834162	7.46777419032853	219.115198762055	0.407528998848228	0.289034798617874	0.115704827212484	0.0730021233060978	0.484892260688271
PRPF3	0	default	1	24	2.64443847163854	6.51544792558638	16.6617425102572	0.166253911899736	-0.000495305720317196	0.26886933030973	0.402873819723579	0.6968285935615
RPRD2	0	default	1	24	3.65820471376829	6.60334587702659	36.4516419929618	0.091320276989166	-0.0904156676130008	0.226848805047072	0.619518364635912	0.813020880674249
TARS2	0	default	1	24	0.668937682616219	20.3383174968702	5.52516149501607	0.0315544875644741	-0.162134614922631	0.504310213726749	0.851875161183515	0.929374246079365
ECM1	0	default	1	24	3.29123864287231	2.51227865804178	40.2697389164042	0.122524014198473	-0.0529711829618329	0.166753620708689	0.520207008621137	0.766005342281144
ADAMTSL4	1	mle	1	20.3673469387755	2.70047560085742	13.8597066083339	5.69963350052777	0.452668859209946	0.343202631051935	0.500999518229932	0.0491191442186889	0.460666455970006
MCL1	1	default	1	24	24.7105526953783	18.2439718333475	507.806300960457	0.0453146368421977	-0.145622435789363	0.166952448112393	0.793051372288457	0.899996729096686
ENSA	0	mle	1	22.9425287356322	16.1580448592247	21.7262843565761	82.649599283395	0.629223618101787	0.555068341722145	0.181022915117887	0.00700745489557875	0.413635376542592
GOLPH3L	0	burg	1	21.8142076502732	6.50402066535025	11.0793215442441	35.9429769608583	0.324335738842075	0.18920288661049	0.227023817623265	0.140816886907828	0.53440184458182
CTSS	0	default	1	24	1.49561548283895	11.5983551393982	6.03367842175739	0.144912164799178	-0.0261054022409861	0.59144506670459	0.457144648591143	0.72947864258958
CTSK	0	default	1	24	27.208672535001	18.6781238848812	133.718810478924	0.107550237707948	-0.070939714750462	0.481940673656791	0.566133547873067	0.787711094529263
ARNT	0	yule-walker	1	23.9041916167665	9.37139295693832	17.5859924014194	76.1790238712372	0.130841087563198	-0.0429906949241623	0.232748848425321	0.496016289361274	0.754202466233447
SETDB1	0	default	1	24	0.969623158786964	0.229381678682931	33.3319110714984	0.0213664030442917	-0.17436031634685	0.145591039778677	0.897636711600646	0.950069897325948
CERS2	0	burg	1	24.0481927710843	38.6798990917518	21.2252416874347	57.995809368867	0.461653876539101	0.353984651846921	0.706050978996456	0.0452176461119265	0.460666455970006
FAM63A	0	default	1	24	1.24366024076876	4.65723894414886	5.09292673436881	0.192105798085644	0.0305269577027726	0.385548879217324	0.344169559922804	0.660603843954393
PRUNE	0	default	1	24	4.75726730745644	23.3457183272105	21.8634626331144	0.139797863237943	-0.0322425641144681	0.429603337841477	0.470980129840339	0.738438751874361
C1orf56	0	default	1	24	0.595427003787466	1.84881554436803	2.4445263796363	0.113810177406576	-0.0634277871121085	0.56191437534119	0.5465548977748	0.778936846338853
CDC42SE1	0	default	1	24	1.01204668501173	23.0760389792403	10.3649832588649	0.0430592589541967	-0.148328889254964	0.359467809880543	0.802463381825388	0.905115524149915
MLLT11	1	burg	1	26.6133333333333	3.00176181122691	10.4488244297948	6.97825830850129	0.298666622785535	0.158399947342643	0.648065117894384	0.169676829152144	0.551531241611196
GABPB2	1	mle	1	21.4623655913979	3.16833749192307	12.2334221010216	6.93110703651519	0.422697647574519	0.307237177089423	0.538666734009708	0.0641234139037521	0.469655631512779
SEMA6C	1	burg	1	24.7950310559006	1.98786739011601	11.4228173958747	8.58042160569364	0.127193732432273	-0.0473675210812723	0.495670344656945	0.506511466173522	0.760492860386606
LYSMD1	1	mle	1	24.3414634146341	1.81547959090613	0.425188102311335	6.90917210181065	0.30925749344596	0.171108992135152	0.357220173021616	0.157246472267799	0.545682988922423
SCNM1	1	mle	1	20.9005235602094	1.52462151935721	1.42298831380757	2.35803900054196	0.138909319926239	-0.0333088160885133	1.21233551365295	0.473417648117738	0.740100407794584
VPS72	0	burg	1	24.1939393939394	8.79285013653123	16.1700155345673	44.6940990140632	0.424014753120431	0.308817703744518	0.230896168907987	0.0633952616094769	0.467879237011728
PIP5K1A	0	default	1	24	6.01183853880378	11.2013846230594	65.539218937591	0.172754398977887	0.00730527877346498	0.210490646424321	0.3874113428805	0.687149325766767
PSMD4	1	default	1	24	26.6910395430609	6.73378599905002	176.113505808536	0.348735467954147	0.218482561544976	0.174993626903769	0.117162096786135	0.52253565714756
PI4KB	0	burg	1	23.6213017751479	5.12863243944539	20.1068726399391	23.1215974498969	0.114125786730319	-0.0630490559236174	0.473550975337612	0.545582335273922	0.778936846338853
RFX5	0	default	1	24	2.15250866370765	17.475894334622	8.10570907347959	0.13589245629904	-0.0369290524411519	0.497840061262416	0.481769145822966	0.745528413148723
SELENBP1	0	default	1	24	2.57269972122897	5.53171839794133	19.3138542803645	0.0896596834334051	-0.0924083798799138	0.493891357398887	0.62519987794155	0.816484625785523
PSMB4	0	mle	1	22.5536723163842	23.7157618041256	19.6591555520276	112.871387226904	0.343748339259512	0.212498007111414	0.250360211504415	0.12171723477414	0.525548302732107
POGZ	0	default	1	24	4.95228795220172	17.9209994226417	24.1770517534433	0.147844189355513	-0.0225869727733841	0.361945124342814	0.449360659710899	0.725105797304261
TUFT1	0	default	1	24	1.2269463268834	9.03107328405847	18.3948281022629	0.031101622579796	-0.162678052904245	0.297827828349226	0.85386879632892	0.930229332191803
SNX27	1	mle	1	22.4269662921348	4.1411812959065	21.7112820973779	25.0343560598394	0.195386223842505	0.0344634686110056	0.269144969310936	0.337238633033029	0.656112786049408
MRPL9	0	burg	1	23.9041916167665	3.82334600955938	16.2491363267307	36.3947355149465	0.246860637718603	0.0962327652623242	0.146050673953529	0.242313009431554	0.602098941709908
THEM4	1	mle	1	21.9340659340659	1.04155407501379	8.37552207724201	7.54007479731968	0.0886204190762483	-0.093655497108502	0.395627179686258	0.628776744553126	0.818849883716962
S100A10	0	burg	1	22.3016759776536	85.7342195807948	21.0288981972608	348.53597037824	0.367925440619199	0.241510528743039	0.286167151398865	0.100888473960771	0.506431661871082
S100A11	0	burg	1	27.9160839160839	79.8350612578624	23.1028539026197	437.487054088901	0.528441299370537	0.434129559244644	0.220183546997665	0.0233173296007984	0.443338200266544
S100A9	0	default	1	24	2.6092986485246	20.8613664055533	25.2127864752258	0.100021571885035	-0.0799741137379582	0.23151474079015	0.590419236823436	0.797174021002872
S100A8	0	default	1	24	2.47478985508737	15.473100060513	4.17019620376941	0.424199617666807	0.309039541200168	0.647196665744792	0.0632935922012559	0.467751973527616
S100A6	0	mle	1	21.3475935828877	330.274546458543	0.119181316455733	3897.46798465409	0.188105538982099	0.0257266467785184	0.162737067706517	0.352775074830554	0.666655834352639
S100A4	0	default	1	24	100.61616544349	7.84401839245498	1705.87113507466	0.0804817999884492	-0.103421840013861	0.1536018542414	0.657357539232385	0.835062257181592
S100A3	0	default	1	24	2.44075931386612	8.89557564675662	16.0360783775958	0.0884607293670066	-0.093847124759592	0.360976896048274	0.629327801273542	0.819056549404383
S100A2	1	yule-walker	1	20.4717948717949	1.5291448507227	13.076976589078	6.37302445623827	0.1435381320549	-0.0277542415341201	0.473474557353562	0.46082937906328	0.73163562072029
S100A16	0	default	1	24	10.0545223338322	6.72483236829358	243.423422136174	0.0391215815715884	-0.153054102114094	0.291563627614271	0.819109938992067	0.91318069508525
S100A13	0	burg	1	22.1777777777778	129.658324192306	6.50742663105095	634.150521513477	0.53247473586636	0.438969683039632	0.199035075122977	0.0223370296792098	0.443338200266544
CHTOP	1	mle	1	21.1216931216931	1.89704428056952	18.5746810475203	46.3087773474251	0.0183538739609201	-0.177975351246896	0.218605123198187	0.911538014674963	0.955337898879996
SNAPIN	0	yule-walker	1	25.7548387096774	14.2327263940042	10.288828398591	73.2103822598037	0.356622857515223	0.227947429018267	0.256535140584045	0.110237190789948	0.51853390381861
ILF2	1	mle	1	21.9340659340659	15.175582269711	20.1826454364489	55.8971843587522	0.38497660223353	0.261971922680237	0.335242963108559	0.0879950396458948	0.499260244021911
INTS3	0	burg	1	23.9041916167665	2.21599451307543	2.25351439612522	4.09390486653153	0.587742033246865	0.505290439896238	0.540213622373379	0.011908177102431	0.422173443320834
SLC27A3	1	burg	1	20.9005235602094	6.44245897482408	14.3561008435385	44.6878603054947	0.153542839000448	-0.0157485931994625	0.36804354906774	0.434535154555779	0.716419679985897
GATAD2B	1	burg	1	24.1939393939394	2.9318174392006	7.89122512485682	35.0042018443471	0.0716812796563699	-0.113982464412356	0.21886769907834	0.689422641871022	0.849578698476631
DENND4B	1	mle	1	22.1777777777778	2.26023600644525	18.4612871124033	10.6603473213582	0.24995239234872	0.0999428708184636	0.296037893676652	0.23738001385442	0.598209187884796
CRTC2	1	mle	1	23.0751445086705	2.96067854856161	20.5034894738271	3.17049890582637	0.403155570213848	0.283786684256618	1.07094897085008	0.0757365861459381	0.486636196740022
SLC39A1	0	yule-walker	1	26.7919463087248	8.04712188726014	9.76564150194984	146.408517478973	0.0857865295013034	-0.0970561645984358	0.155398710809366	0.638613478710274	0.825243363568809
JTB	0	burg	1	26.6133333333333	8.45912507768116	16.4268138203665	168.772844385131	0.124172111982807	-0.0509934656206319	0.109204988942275	0.515339995309147	0.764667029374244
RAB13	0	burg	1	21.0105263157895	45.730734460035	9.1153462860274	225.785473454653	0.570928540665359	0.485114248798431	0.236857952233089	0.0145428035331963	0.429032198604
RPS27	0	default	1	24	18.0060979133972	3.92867879090918	538.334377614906	0.0172056375661092	-0.179353234920669	0.252809564425821	0.916881653951793	0.957160661262253
TPM3	1	mle	1	20.5773195876289	20.1790468674162	7.02226733317765	198.109501857449	0.269755748021115	0.123706897625338	0.167073696051478	0.207654207789487	0.579414435007979
C1orf43	1	mle	1	23.2093023255814	29.9068944433004	20.2485375285658	143.921480257269	0.31006870254644	0.172082443055728	0.272873393529038	0.156325285957554	0.545682988922423
UBAP2L	1	burg	1	21.5783783783784	4.03895154844964	0.965020748180082	56.4389826842471	0.116599286790886	-0.0600808558509365	0.159329620672923	0.53800799282852	0.776220413075309
HAX1	0	burg	1	24.7950310559006	8.15278744259531	12.9105672669032	83.7271320757814	0.516641575240152	0.419969890288183	0.100200357009343	0.0263843538574757	0.447645601829188
ATP8B2	1	default	1	24	8.13666089196372	20.1309012185472	47.6558602498477	0.21059647491356	0.0527157698962725	0.314714770077331	0.306545755411788	0.638235847257138
IL6R	1	mle	1	23.3450292397661	7.23143770486432	9.3466968098497	24.6515271329735	0.564380701011458	0.47725684121375	0.437677061106806	0.0156868433267345	0.429398069570613
UBE2Q1	1	mle	1	20.6839378238342	17.1354154683146	5.14737075499236	72.7778601185489	0.407932299550436	0.289518759460523	0.258859395601242	0.072753995109379	0.484892260688271
ADAR	0	burg	1	24.4907975460123	10.3043007539901	19.279886912843	86.9120452040624	0.380796537414102	0.256955844896922	0.151611384685863	0.0910262981592733	0.503070180634648
PMVK	1	burg	1	27.7222222222222	8.41013799195455	4.76441041627527	52.1328775683572	0.467426495978996	0.360911795174795	0.171166662258587	0.0428447665313324	0.455253067015302
PBXIP1	0	burg	1	22.1777777777778	9.47189136580085	7.78988209698139	70.6423090460147	0.451786609370621	0.342143931244745	0.243502554700416	0.0495163013035524	0.460666455970006
PYGO2	0	burg	1	23.4823529411765	11.4133124486572	9.68665741847935	49.6453553418857	0.628565146440443	0.554278175728532	0.238815869374276	0.00706989992745299	0.413635376542592
SHC1	0	default	1	24	1.79632972571591	14.5142526143451	15.0659767481511	0.0819569267706746	-0.101651687875191	0.551183219238677	0.652101637370768	0.832477154213769
CKS1B	0	default	1	24	6.47824094543803	10.9543178900109	45.7029252314434	0.325063083773163	0.190075700527795	0.180546098730285	0.140060578051366	0.533612563239828
FLAD1	0	default	1	24	2.37912174882642	7.15673952873023	16.1704284563373	0.15678507579147	-0.0118579090502362	0.289353078039053	0.426276531080683	0.710242496862904
ADAM15	0	yule-walker	1	25.4267515923567	4.55151968074942	23.9948136163722	59.2455856378262	0.205914798470719	0.0470977581648627	0.128222688487192	0.315744295665129	0.64438312826614
EFNA4	1	mle	1	21.695652173913	0.786712068974866	12.1517689606827	4.15920743677445	0.0846707026846437	-0.0983951567784276	0.577611046370852	0.642520244749317	0.827225081691995
SLC50A1	1	burg	1	22.3016759776536	6.78754719884781	17.6869335028477	25.762434160103	0.314042432328393	0.176850918794072	0.320855684623228	0.151874988686846	0.542147624991062
DPM3	0	default	1	24	10.5374696994651	13.2520398590476	102.202072658114	0.225999476405288	0.0711993716863452	0.180179951842368	0.277783389193804	0.622015318568492
KRTCAP2	1	mle	1	21.0105263157895	11.3569681945221	3.87774527933071	177.996214045073	0.087119848342663	-0.0954561819888045	0.164157260654324	0.633970168414798	0.822368160530377
MUC1	0	default	1	24	5.40230008738237	5.54504461491292	26.9926254335459	0.182215512563866	0.0186586150766398	0.384339931554044	0.365758426853743	0.673740056194593
THBS3	0	default	1	24	2.9125393703764	7.70514582805697	21.9005624592669	0.113568406285886	-0.0637179124569369	0.273783418836605	0.547300862737487	0.779110285351308
GBA	1	yule-walker	1	26.972972972973	1.0902894729654	8.69299776076125	4.47051805665887	0.216589327169181	0.0599071926030168	0.368498435542317	0.295085194163294	0.633707548121172
FAM189B	0	mle	1	27.3424657534247	5.35571182922705	9.3885763395311	45.7265961805478	0.213760997708416	0.0565131972500997	0.201389328494314	0.300450491279193	0.636269438881183
SCAMP3	1	burg	1	22.5536723163842	6.20569463138021	5.37128457584188	42.4141620206435	0.141143794966726	-0.0306274460399283	0.277113986703946	0.467307001949511	0.736394994909411
CLK2	0	mle	1	27.9160839160839	3.02156564489506	10.3208402440649	10.3389463407232	0.249047648293123	0.0988571779517473	0.410299879216133	0.238815168818602	0.599298088410467
FDPS	0	burg	1	21.5783783783784	4.32399416107248	0.666658362250648	6.93976440746772	0.231446961735389	0.077736354082467	0.967144225697951	0.268144700917973	0.617810780758244
RUSC1	0	default	1	24	2.46128347591847	6.53212380762924	45.1022313738733	0.0823253917529474	-0.101209529896463	0.131698964828293	0.650794052638551	0.832036453495366
ASH1L	0	yule-walker	1	26.2631578947368	3.29324139748436	13.6417413705063	66.6329285233956	0.0402710786320972	-0.151674705641483	0.180309547404278	0.814222149034221	0.910406318234165
MSTO1	0	mle	1	23.0751445086705	4.47337428509134	22.5259845345392	8.93122785300959	0.603166515550852	0.523799818661022	0.507352222801272	0.00984105257538248	0.422173443320834
YY1AP1	1	default	1	24	9.26951886156715	11.1827297327222	52.7951988055827	0.330262742556335	0.196315291067602	0.229515237424756	0.134747990394046	0.530687585861337
DAP3	0	mle	1	22.9425287356322	8.3139071259026	20.0821458051549	50.583964798808	0.417218298684314	0.300661958421177	0.17814507041136	0.0672248024702788	0.473586252485882
GON4L	0	mle	1	22.3016759776536	4.3754336455485	9.99384652647542	25.7420042207199	0.0754495320656784	-0.109460561521186	0.437015801081478	0.675543179705703	0.843090075035587
SYT11	0	default	1	24	2.57067551642687	13.4265754231169	46.0579961876461	0.0230765788266792	-0.172308105407985	0.274008193264497	0.889820912801951	0.947179641190732
RIT1	1	burg	1	20.7916666666667	2.80744803075388	6.86471473852038	22.2048662335579	0.142412610139276	-0.0291048678328685	0.236875003606809	0.463865349551047	0.73378105838516
KIAA0907	0	default	1	24	3.67093556957667	19.3706491531931	10.2482155713003	0.316539331228909	0.17984719747469	0.474769586479885	0.149130899037962	0.539782123194608
ARHGEF2	1	mle	1	24.95	11.586702285369	18.0924334520907	58.795599497357	0.186019601549209	0.0232235218590512	0.338492104570642	0.357330209194304	0.669857175804791
SSR2	1	burg	1	20.1616161616162	23.6142060477599	2.35519976592747	215.211022395084	0.253506217268062	0.104207460721675	0.182429107441185	0.231809363773735	0.594421016007771
UBQLN4	0	default	1	24	1.27552681890413	5.2747743410024	3.31563963145153	0.133259551571483	-0.0400885381142202	0.760543151209484	0.489153676351757	0.751022808264919
LAMTOR2	0	default	1	24	7.70403977692613	23.2904541143554	95.0155621222903	0.305161705837142	0.16619404700457	0.110758609130767	0.161964086954331	0.546728761419987
MEX3A	0	default	1	24	1.34339332061558	10.2468481963248	4.0173184589935	0.117930329502962	-0.0584836045964452	0.702688727210285	0.533967035602498	0.773593280137187
LMNA	0	default	1	24	206.314755172202	17.3127346844092	1353.80606560328	0.325263083962176	0.190315700754611	0.223109216498454	0.139853184256671	0.533260115270144
SLC25A44	1	mle	1	21.5783783783784	3.61061128330966	9.94560285832082	30.9512598756364	0.139163825514001	-0.0330034093831983	0.218648420159663	0.472718440487016	0.739626577437669
PMF1	0	default	1	24	2.96106168954015	16.319093484738	18.0893501810363	0.152770134707328	-0.0166758383512067	0.288536574674303	0.436522146795512	0.716781137105119
SMG5	0	default	1	24	3.116182089229	19.4522322089384	30.6301635094229	0.150549861054749	-0.0193401667343016	0.198042408686431	0.442272013552804	0.721215358200216
TMEM79	0	default	1	24	1.1948828598682	9.02445954930088	11.7320463977659	0.0184713049859694	-0.177834434016837	0.529661562625231	0.910992923968096	0.955337898879996
C1orf85	0	burg	1	27.3424657534247	13.6734170752858	7.28920126784879	105.029745936181	0.33498926043734	0.201987112524808	0.172878163895582	0.130059863807628	0.528818085338255
CCT3	1	mle	1	21.9340659340659	17.9797489970598	0.685438509676007	120.434391630826	0.411319231642401	0.293583077970882	0.166611317626006	0.0706967159729046	0.480273688856182
MEF2D	0	default	1	24	5.30755588798296	22.8273545925387	43.3411144883865	0.126850800836577	-0.0477790389961072	0.264384420155562	0.50750730763532	0.761572400548079
IQGAP3	1	mle	1	24.0481927710843	2.71530295251694	15.4722862416774	4.1658415490223	0.341929884946777	0.210315861936132	0.840752629973927	0.123412981128801	0.527128490311283
APOA1BP	1	yule-walker	1	20.1616161616162	8.04621222579742	14.6799341799761	66.0134015037766	0.262182099746096	0.114618519695315	0.221015077524146	0.218648215574389	0.587361362270268
GPATCH4	0	yule-walker	1	21.0105263157895	12.332703958364	7.78046579937036	64.4370316834241	0.236776067849616	0.084131281419539	0.286677544255003	0.258976227165379	0.612775738604062
NES	1	burg	1	27.7222222222222	1.39953302869419	11.6508000783555	4.32592365821981	0.107380481262574	-0.0711434224849115	0.738221216207725	0.566672185400225	0.787711094529263
CRABP2	0	burg	1	21.5783783783784	25.5954028791032	0.277324405159508	46.8369331488822	0.492664472780821	0.391197367336985	0.562142273596578	0.03361060877655	0.448610080906709
ISG20L2	0	burg	1	23.2093023255814	23.5384321670847	4.88199527043647	91.790346531291	0.497344246697416	0.396813096036899	0.25128676176745	0.032088786141298	0.448610080906709
RRNAD1	1	burg	1	22.1777777777778	2.1834164204756	2.97251285097065	7.55679101365165	0.108129686551116	-0.0702443761386613	0.631077615283458	0.564298039961323	0.786844865085972
MRPL24	1	burg	1	26.7919463087248	22.5610050614617	7.1285909944902	100.431939652576	0.418051606578157	0.301661927893788	0.248280960869359	0.0667455579558868	0.472351562904837
HDGF	1	burg	1	26.6133333333333	25.0388328612622	14.3089123716054	302.432674390933	0.413008568758747	0.295610282510497	0.105589111845988	0.0696881295110207	0.479129562950198
PRCC	0	mle	1	20.4717948717949	5.0927977589811	3.13497172280152	21.4672673872196	0.273480177128591	0.128176212554309	0.322535638796918	0.202412506083949	0.575690673804026
PEAR1	0	burg	1	21.2340425531915	1.63054402932539	16.0715545697453	2.50235750307722	0.200667329728447	0.0408007956741365	1.1841361951862	0.326315586899282	0.650175582242715
ARHGEF11	0	default	1	24	3.38815423449793	7.20059440216188	24.7077079213929	0.0783569599795688	-0.105971648024517	0.335828170736392	0.664987893603415	0.838890971760469
ETV3	0	default	1	24	0.928441091042142	16.4759418723098	4.12877219259215	0.0494117254089926	-0.140705929509209	0.731230270913938	0.776179673085252	0.894166784194945
KIRREL	0	default	1	24	2.32367450980203	6.23188073629993	24.3518320213987	0.0491370741156321	-0.141035511061242	0.297607349053762	0.777301620298827	0.894758904453057
IFI16	0	default	1	24	5.60910678110981	19.2286661227658	91.75563623222	0.0627579752282049	-0.124690429726154	0.23972260754861	0.72320058362016	0.866774172101841
CADM3	0	burg	1	21.4623655913979	1.83265351346428	0.495385962476731	5.24207657208942	0.270896746912235	0.125076096294682	0.807708556452649	0.206036982012762	0.576903549635734
DUSP23	0	yule-walker	1	27.9160839160839	11.5711824925888	23.9914025568276	55.2357654052035	0.300954312661271	0.161145175193525	0.296443038111558	0.166927467138842	0.550055035847775
C1orf204	0	burg	1	20.0603015075377	2.32366095539733	14.7387146556514	3.55595795202333	0.528977586049909	0.434773103259891	0.684523145805463	0.0231850410530423	0.443338200266544
TAGLN2	1	burg	1	21.695652173913	29.7438313792002	20.880100790494	345.498457648984	0.240973155208988	0.0891677862507853	0.215751020050133	0.251933360751389	0.60719559795434
LINC01133	0	default	1	24	4.71449850998065	16.8946677275731	101.205880579247	0.0109878564565093	-0.186814572252189	0.312586123657897	0.946254854367069	0.971595448115632
PIGM	1	mle	1	22.3016759776536	11.9627603999228	5.68164972009423	54.2525681279175	0.382750069120734	0.259300082944881	0.247693684409858	0.0895994306214273	0.501162805836774
IGSF8	0	default	1	24	0.934489081178524	22.0826211173675	8.51521382958445	0.0651721948766838	-0.121793366147979	0.310811516269129	0.713934068824826	0.861893405574725
PEA15	0	default	1	24	19.5914353539696	3.00474719624819	543.626511798412	0.125377698126528	-0.0495467622481665	0.11588524537112	0.511802892280004	0.764324764249481
DCAF8	0	yule-walker	1	26.0915032679739	5.80662446057981	8.63984944353155	104.47811700984	0.161173077741693	-0.00659230670996869	0.129338906839352	0.415299878231582	0.703724207993647
PEX19	0	default	1	24	3.91543730070498	19.1139304477422	35.330839432541	0.239959000772493	0.0879508009269911	0.175913272273506	0.253620936151505	0.608292236576103
COPA	1	burg	1	20.7916666666667	5.73768340525393	3.37027548680471	141.640870496257	0.0272188326254512	-0.167337400849459	0.194677025525686	0.871115560068036	0.939135458311812
NCSTN	0	default	1	24	17.2611580808842	19.2689402025389	37.6886063746219	0.356455247166881	0.227746296600257	0.53829017881625	0.110380858650576	0.51853390381861
KLHDC9	0	default	1	24	1.21181661530633	8.40159400659083	4.9620738111051	0.0994078299595885	-0.0807106040484937	0.662340926039463	0.592435171850568	0.798291726811484
PFDN2	0	yule-walker	1	26.6133333333333	5.02009874246908	18.785951003965	69.8805123972643	0.0341101161382952	-0.159067860634046	0.317580962099032	0.840694270814652	0.924175799804638
NIT1	0	mle	1	22.5536723163842	1.68729790938514	7.16413363782276	7.12456831405089	0.199869426290846	0.039843311549015	0.385635446950124	0.327947502264004	0.650679890303545
DEDD	0	default	1	24	4.6318200719072	22.2528554330813	41.5035649477182	0.203245402808986	0.0438944833707826	0.182356387742902	0.321087123835266	0.64730017772544
UFC1	0	default	1	24	12.7168998015381	5.11840263318917	219.872753330081	0.108958586483934	-0.069249696219279	0.130952021466146	0.561680630427623	0.78585297612531
USP21	1	yule-walker	1	25.7548387096774	3.69820298313368	21.7205250631461	7.38160827036934	0.368814565187208	0.24257747822465	0.60760069691422	0.100180880136344	0.506431661871082
PPOX	1	mle	1	20.6839378238342	2.96829112781568	2.62429994740287	11.3082928259314	0.252052630668597	0.102463156802316	0.387817708210111	0.234075087885644	0.595331101097131
B4GALT3	0	default	1	24	0.699496086900629	3.98252170163482	58.6241683595318	0.00231252621487188	-0.197224968542154	0.24308115638312	0.988490723174756	0.992734449204773
ADAMTS4	1	mle	1	22.3016759776536	3.80756546186704	0.312434717898015	7.11365086349602	0.332771951072359	0.19932634128683	0.677957058826751	0.132242628978677	0.530687585861337
NDUFS2	0	burg	1	25.7548387096774	94.2781772118278	4.64902674664869	477.628275331101	0.362334198808368	0.234801038570041	0.231124689740159	0.105430345396985	0.513444211823521
TOMM40L	1	burg	1	20.3673469387755	2.20778941888918	3.52260462726164	17.5368817214844	0.236306023145085	0.0835672277741022	0.194690913539888	0.259774685068622	0.613200192610621
SDHC	0	default	1	24	12.1284206830911	20.7125674181306	58.5486513572044	0.137763597326257	-0.0346836832084918	0.418113927723378	0.476575565313711	0.742284150136175
DUSP12	0	default	1	24	2.26672936680926	1.11797539278538	9.46867280420656	0.204498348382995	0.0453980180595944	0.388041658019578	0.318570405496995	0.646351664216341
ATF6	0	default	1	24	0.302315168876501	19.9867135617523	35.2967638690434	0.000488414829838413	-0.199413902204194	0.268279039838979	0.997560310176444	0.998104532931587
OLFML2B	1	mle	1	23.7619047619048	2.02462122026142	21.5038973673911	9.76863394905561	0.180126266919509	0.0161515203034105	0.453678640346237	0.370454490983522	0.676257667349482
UHMK1	0	default	1	24	4.11274806458528	23.6945343399593	21.6190464316899	0.114081661500753	-0.0631020061990968	0.41450637054831	0.545718225583107	0.778936846338853
UAP1	0	default	1	24	6.07506382781187	19.8349081641595	23.0564340181205	0.189136176484778	0.0269634117817341	0.476281364161094	0.350541648389237	0.665655669036353
DDR2	0	default	1	24	17.72041924003	12.9872921983887	275.941646423885	0.0808339498544375	-0.102999260174675	0.197333895807205	0.656099754829445	0.834914149061062
RGS4	0	default	1	24	2.80036839131339	21.1014383536105	9.39122911587997	0.113930525351144	-0.0632833695786272	0.62516117017487	0.546183877402963	0.778936846338853
NUF2	0	default	1	24	0.992825513802773	10.2812997009596	3.31144576499318	0.0741295311379558	-0.111044562634453	0.884905352775025	0.680379408458982	0.844811648182641
PBX1	0	default	1	24	6.89822176734415	23.9079065103661	140.634715771602	0.0740355514249881	-0.111157338290014	0.135014622544215	0.680724785300105	0.844974115898743
MGST3	0	burg	1	23.7619047619048	117.306594763388	20.2092945925822	398.408919813467	0.225492641417521	0.070591169701025	0.443504880064647	0.278694078807381	0.622134981292333
ALDH9A1	1	burg	1	21.5783783783784	17.1100989231363	11.9991272529201	100.964529579584	0.639066183945111	0.566879420734134	0.160138621108501	0.00612544812216032	0.408532309094207
TMCO1	0	yule-walker	1	26.972972972973	12.7842007836885	25.483318848026	236.481821240006	0.139698206428645	-0.0323621522856257	0.111462126428128	0.471253014849896	0.73848877462379
UCK2	1	mle	1	20.0603015075377	3.31573377223099	2.97073261723207	14.2857600109228	0.441673438173341	0.330008125808009	0.238896824621091	0.0542552098168914	0.464744183484352
POGK	0	default	1	24	1.33531209245647	21.9448987546457	20.4386102854455	0.0373770353810234	-0.155147557542772	0.242646403616322	0.826572763354481	0.916803415779932
TADA1	0	burg	1	20.4717948717949	2.13879982660287	17.1258899205015	2.89492207946001	0.667941741202536	0.601530089443044	0.687838319656104	0.00403711788752503	0.408532309094207
MAEL	0	default	1	24	2.89525279918135	22.1902314640948	34.4238433169874	0.0788305906511102	-0.105403291218668	0.304250277099749	0.663280968568969	0.83843719082738
POU2F1	0	default	1	24	3.19888465728594	8.98663828020675	10.5978753735168	0.22234711706944	0.0668165404833276	0.451527351084634	0.284399567635857	0.626003725718981
CREG1	1	burg	1	25.5897435897436	5.85136397061773	20.7228735860504	15.9674439958081	0.345127858246322	0.214153429895587	0.448534111056089	0.120443281578639	0.52510381874683
MPZL1	1	mle	1	22.9425287356322	14.23587714522	21.1745443087482	126.984237167238	0.185778220108526	0.0229338641302307	0.204385871049214	0.357860345126771	0.670280040472338
MPC2	1	mle	1	22.4269662921348	13.2951352854143	19.0244702252748	71.5870483669548	0.219040975966217	0.0628491711594601	0.310580347319791	0.29049672316876	0.631014592066939
DCAF6	1	mle	2	27.9160839160839,22.6818181818182	14.6507767122132,8.32032748462517	8.54919251901283,20.8517923522592	85.8265022882886	0.804898547008887	0.707347820513331	0.0962084041711908	0.0061138207347109	0.408532309094207
GPR161	1	burg	1	27.5310344827586	5.22373898581457	8.89574134350226	30.342500172388	0.216283223593399	0.0595398683120789	0.354947788618874	0.295662140909213	0.634099458205444
TIPRL	1	mle	1	24.3414634146341	9.8606504728712	19.7075024884192	69.869727029893	0.308473590859871	0.170168309031846	0.210211032207812	0.158140770897454	0.545682988922423
SFT2D2	1	burg	1	21.0105263157895	1.47134331351071	17.1116427231165	16.1277105892998	0.1038888790269	-0.0753333451677194	0.209618873550244	0.57784230643615	0.794829757732903
TBX19	1	mle	1	22.0552486187845	2.74101976191594	7.85563887879883	17.4016290937014	0.0694895579165317	-0.116612530500162	0.426551820976374	0.697599652344413	0.853196808257783
DPT	0	default	1	24	81.0156812518073	22.341169242483	1934.54844335323	0.0342737431092852	-0.158871508268858	0.649478373828663	0.839982421253168	0.923762398907642
ATP1B1	1	burg	1	24.7950310559006	16.9769189353422	4.84799310690161	184.477048816633	0.138809658655754	-0.033428409613095	0.220326126340541	0.47369167458231	0.740307227255182
NME7	0	default	1	24	0.97557868529149	15.8667605273605	4.56489267047579	0.0570381273483412	-0.13155424718199	0.624454576544435	0.745539511871337	0.877805577253807
BLZF1	1	burg	1	25.7548387096774	1.77138328821192	13.0799691150511	8.44601457034592	0.0487751791936629	-0.141469784967605	0.683233467780956	0.778781937323002	0.895400149292807
METTL18	0	default	1	24	1.18443924130554	20.6051639533179	2.80750981456417	0.215558678132814	0.0586704137593769	0.637302234803945	0.29703136719416	0.634847166270181
SCYL3	0	yule-walker	1	24.1939393939394	1.47309152880601	10.0567146640243	3.38930964084321	0.323188548809544	0.187826258571453	0.5909329903642	0.142016397012525	0.535833540779249
KIFAP3	0	default	1	24	3.51859635548588	23.1585840284458	32.7404315132754	0.0535110013040441	-0.135786798435147	0.345992154786756	0.759587574816796	0.885059474087677
GORAB	1	burg	1	26.2631578947368	1.14277531389447	11.8637999498123	8.39701065737768	0.384889854534936	0.261867825441923	0.156022536277327	0.0880571146892821	0.499260244021911
PRRX1	1	burg	1	20.6839378238342	86.6336394079456	0.183936655916592	537.30157764762	0.232812940557604	0.0793755286691247	0.26885417497052	0.265770237024978	0.615995648669791
FMO4	1	burg	1	24.0481927710843	0.809681244221509	19.932287188414	2.53421856663522	0.128173055877672	-0.0461923329467935	0.627131562871735	0.503676205527545	0.758966085625828
PRRC2C	1	mle	1	22.3016759776536	39.8995194845036	6.60068784032315	294.813124155464	0.111542518350045	-0.0661489779799462	0.323277860166627	0.553583636720735	0.782776404795035
VAMP4	0	default	1	24	2.14852616983984	19.0777054653883	27.0543039379345	0.0961644254988256	-0.0846026894014091	0.178530684993856	0.603180307984597	0.80472794726752
METTL13	1	mle	1	20.0603015075377	3.87891262065593	1.83432161057373	28.5814226691044	0.15207458303875	-0.0175105003535003	0.250313875970571	0.438316952800189	0.718142798778311
DNM3OS	1	yule-walker	1	24.4907975460123	4.03468474854434	16.4321276568712	40.242687526508	0.10028985096756	-0.0796521788389282	0.220793534805097	0.589539756162728	0.797014158817752
LOC102724528	0	mle	1	20.4717948717949	0.517979854659932	4.12385146520868	1.62670167647212	0.178559418085453	0.0142713017025435	0.597408377739124	0.374007897882085	0.678136812930934
PIGC	0	default	1	24	3.66877969528241	19.4849669442503	27.8308335867004	0.115695170777068	-0.0611657950675184	0.267111759477183	0.540766754000448	0.777170983568152
SUCO	1	mle	1	23.9041916167665	1.84866080857001	7.45312633089112	41.9942417644621	0.0189248071003891	-0.177290231479533	0.289443106489207	0.908890307780134	0.954570237203822
LOC101928673	1	burg	1	25.4267515923567	1.54893550406096	7.87112559647609	2.50795694225291	0.497778147497411	0.397333776996893	0.673098018903104	0.0319505271748693	0.448610080906709
PRDX6	1	mle	1	22.8114285714286	9.51398087597617	17.3915800501729	180.088549992918	0.151119515078549	-0.0186565819057412	0.128145646144908	0.44079102994406	0.719814697219718
KLHL20	0	yule-walker	1	27.7222222222222	8.23172451662495	24.4823476659864	31.9680020715139	0.522668238312792	0.427201885975351	0.242170805598506	0.0247800207986582	0.44448259082188
DARS2	0	default	1	24	0.79683152329449	19.3024331077459	4.33183742353771	0.0353883450233812	-0.157533985971942	0.670177908077075	0.835146230113549	0.920928862227627
GAS5	0	default	1	24	21.5065413828088	20.1922964233563	141.158465214357	0.159354097727894	-0.00877508272652694	0.345558310339446	0.419822298215576	0.707038434814701
RC3H1	1	mle	1	21.8142076502732	7.07812588796706	13.1454153258224	19.1332189499538	0.474220745528239	0.369064894633887	0.384919296012011	0.0401806752877543	0.452993016746486
RABGAP1L	1	yule-walker	1	25.1069182389937	3.83198164472127	13.9481685990199	11.5016586695576	0.5088667287627	0.41064007451524	0.333672592055049	0.0285756935271728	0.44827712602588
CACYBP	1	mle	1	23.4823529411765	7.88000224237467	17.602956863496	43.0267364822592	0.485669116148276	0.382802939377931	0.18673480875252	0.0359925830301839	0.448610080906709
MRPS14	1	default	1	24	6.37346337324062	21.9925444562563	25.4086271081477	0.300703245804132	0.160843894964959	0.329816598208577	0.167227448031294	0.550055035847775
RFWD2	0	yule-walker	1	27.5310344827586	4.54114910461262	26.950336482447	16.1220712890818	0.229843486869349	0.0758121842432191	0.424316804472358	0.270953623181642	0.619525231530601
PAPPA2	0	default	1	24	3.13807607457657	17.3533528423203	2.52758865571128	0.45100881056981	0.341210572683772	1.27679720568302	0.0498685652324879	0.460666455970006
LOC730102	0	default	1	24	2.90353011150248	22.2813766747599	13.7840340225332	0.100884488367	-0.0789386139596004	0.477921250115367	0.587594133420399	0.796931563196087
RASAL2-AS1	0	mle	1	27.5310344827586	1.57749968497982	11.2299728965069	1.90141973606686	0.386001651498049	0.263201981797659	0.976898716433262	0.0872641805882104	0.496408939537571
RASAL2	0	yule-walker	1	21.2340425531915	5.92907447641837	3.30935803863876	21.6758836862011	0.536827390071938	0.444192868086326	0.278446029293796	0.0213164237831457	0.442577221339123
RALGPS2	1	mle	1	25.2658227848101	10.578336764556	10.6581889041595	39.3771800731715	0.436678284364348	0.324013941237218	0.515815047272625	0.0567260399448394	0.465304235923078
ANGPTL1	0	mle	1	21.695652173913	3.74082531281688	1.4969231628817	9.4776800036559	0.231101863964738	0.0773222367576861	0.909263316089044	0.268747257103859	0.618456343642965
FAM20B	0	default	1	24	15.9417653332282	18.502440479162	74.6058543722184	0.14484375034372	-0.026187499587536	0.388999439504635	0.457327555573932	0.72947864258958
TOR3A	1	burg	1	22.1777777777778	3.52592765757592	0.638021077689634	38.0978159873914	0.185211348879805	0.0222536186557664	0.187187115553212	0.359107814818547	0.670549092364822
ABL2	0	default	1	24	6.51003095665856	9.45585008109129	53.15667631345	0.210249571078064	0.0522994852936771	0.195272072443201	0.307219906210614	0.638235847257138
SOAT1	1	burg	1	25.2658227848101	6.26430311220664	5.84280400633162	29.838696062693	0.529535450818758	0.43544254098251	0.203185556300173	0.0230480675684337	0.443338200266544
TOR1AIP2	1	mle	1	22.4269662921348	17.5100015730701	8.20706876823868	134.521623619391	0.303189109573693	0.163826931488431	0.186816205135801	0.164276199929189	0.548255319196618
TOR1AIP1	0	default	1	24	5.87727234868764	0.230350644299361	35.6432372714633	0.251640169083624	0.101968202900349	0.243315809856723	0.23472121305213	0.595331101097131
CEP350	0	yule-walker	1	20.6839378238342	18.158837334973	5.90475961267894	84.4470571851778	0.467187104750903	0.360624525701083	0.251292689268987	0.0429411465245375	0.455253067015302
QSOX1	0	mle	1	24.4907975460123	86.1696441364372	9.78544694000199	444.584655968506	0.462920876001635	0.355505051201963	0.228125908350143	0.044688045387821	0.460666455970006
FLJ23867	0	burg	1	20.2639593908629	2.89738531486037	12.6899012860372	11.3802425241757	0.306800115574434	0.168160138689321	0.316475608983796	0.160063536518344	0.545682988922423
ACBD6	1	yule-walker	1	22.8114285714286	2.04073282525772	13.5029794510592	18.8015604853213	0.185274945071172	0.0223299340854062	0.27100426133666	0.358967690600714	0.670549092364822
XPR1	0	default	1	24	2.07193691941559	21.1066812759456	11.4873480762126	0.0661663823914814	-0.120600341130222	0.539604608136099	0.710145797712311	0.859600802773943
LOC102724791	0	mle	1	26.2631578947368	2.47391358568906	11.6054273534187	5.78898121180827	0.424804693868561	0.309765632642273	0.467398996228292	0.0629617320391742	0.466238828640022
STX6	0	mle	1	21.9340659340659	5.67896340522163	14.564675990784	54.4466058688023	0.229323339234026	0.0751880070808307	0.187608870610503	0.271869842046913	0.619626272193868
MR1	0	burg	1	25.9220779220779	2.38766721633406	9.62884969385257	33.3520965041942	0.0374779102793866	-0.155026507664736	0.335237516016765	0.826139764281993	0.916803415779932
IER5	1	yule-walker	1	26.6133333333333	19.4918682023662	10.9807671219783	182.153956056841	0.202974812202	0.0435697746423998	0.185198500757798	0.32163272591844	0.647612800114668
GLUL	1	mle	1	20.3673469387755	35.2421230603196	3.02708261756039	168.052670797047	0.232367322861175	0.0788407874334095	0.341086404648911	0.266542992383303	0.616573278996398
RNASEL	1	mle	1	22.1777777777778	2.15307895259927	19.9659878225249	17.3376531424286	0.0980621892810882	-0.082325372862694	0.297757582607186	0.596874421822773	0.800808509226547
RGS16	0	default	1	24	0.142641874635301	22.4108319263478	0.482919409130475	0.0397112579013156	-0.152346490518421	1.08691648602789	0.816599645985208	0.911807458591703
DHX9	0	mle	1	21.5783783783784	10.8023779870486	0.130053912747917	60.8216110716444	0.361944422554035	0.234333307064842	0.252963253902672	0.105752963560514	0.514004245150131
LAMC1	0	mle	1	22.5536723163842	122.394679992064	5.70004153429434	943.699504756605	0.430129716891914	0.316155660270297	0.358106328540382	0.0601007722723196	0.466238828640022
LAMC2	0	default	1	24	1.22473571632568	2.72302519643073	4.81149403242144	0.0799097656857508	-0.104108281177099	0.639891505374688	0.659404802746191	0.836147781680005
NMNAT2	0	mle	1	23.9041916167665	0.984712255577303	10.6115863628274	1.48907961570972	0.279738964373508	0.135686757248209	0.905739214362985	0.193842769313773	0.569161596679555
SMG7	1	burg	1	25.1069182389937	4.68516408443522	18.883360346354	37.1668978445469	0.230949029381143	0.0771388352573719	0.21671711563002	0.269014458993389	0.618627673675738
ARPC5	1	burg	1	20.4717948717949	13.7193003810591	12.5910544489502	239.748980163036	0.12808459070705	-0.0462984911515394	0.188701828261442	0.503931800088653	0.758966085625828
RGL1	0	burg	1	25.2658227848101	4.02070584181375	12.7125018778692	17.9444225501269	0.477698036645038	0.373237643974045	0.258216029721241	0.0388694407293795	0.449066334730778
COLGALT2	1	yule-walker	1	20.9005235602094	2.11165100300176	12.5245121232258	5.14072669720591	0.303484352322096	0.164181222786515	0.548152126662238	0.163928470909464	0.548212395450836
TSEN15	0	default	1	24	12.7601357380817	18.6828551529154	41.8624442590351	0.302710342757204	0.163252411308645	0.418867604680944	0.164841332784854	0.548255319196618
C1orf21	1	mle	1	26.972972972973	8.56560672904275	14.084007426175	73.1537217374496	0.1495530838906	-0.0205362993312799	0.253571048686478	0.444873004773249	0.723099341879591
EDEM3	0	burg	1	22.9425287356322	11.3052590170272	21.5572782981922	35.7126936129026	0.425794182498036	0.310953018997643	0.382404954199309	0.0624220376006125	0.466238828640022
FAM129A	0	default	1	24	19.609111253718	15.7294156875133	78.4433806885199	0.281010750374408	0.13721290044929	0.32831288097569	0.192137433012553	0.569161596679555
RNF2	0	mle	1	21.2340425531915	4.2437351369275	17.7498492551221	11.3338917130051	0.487143481544573	0.384572177853488	0.41791091940101	0.0354796558910657	0.448610080906709
TRMT1L	0	default	1	24	2.73922150514357	2.39922699450643	31.6943090572367	0.119041056558007	-0.0571507321303919	0.178966456371589	0.530613559925127	0.772539503670611
SWT1	1	mle	1	26.6133333333333	1.31470840127879	12.2238375316099	3.57216231752191	0.139100708052191	-0.0330791503373704	0.712947124483027	0.472891767100443	0.739792579637941
IVNS1ABP	0	default	1	24	4.68262137006202	13.991938496121	72.0555936396641	0.0521219018444212	-0.137453717786695	0.260048801672832	0.765177942832612	0.887885138379674
HMCN1	0	default	1	24	2.4717802773347	16.3309240319036	6.07360809223924	0.141630164707749	-0.030043802350701	0.762256185742188	0.465985321391347	0.735259890534898
TPR	1	mle	1	21.1216931216931	30.1837315817291	8.86733862301907	142.370324506678	0.240710714605243	0.0888528575262917	0.317762391890941	0.252369203574853	0.60719559795434
C1orf27	0	default	1	24	5.3834638671872	17.8520429394572	33.6971080002754	0.220067463247515	0.0640809558970186	0.274447388380401	0.288592600602132	0.630218888078162
PTGS2	1	burg	1	23.9041916167665	3.53676635802248	1.89959255929687	14.8371745855703	0.0548021162346873	-0.134237460518375	1.09387290583449	0.754420885599433	0.88218797524955
RGS2	1	mle	1	22.6818181818182	1.51004868724312	17.0785392043031	2.93492121448161	0.189181151675641	0.0270173820107691	0.918708751952265	0.350444443850877	0.665655669036353
UCHL5	0	default	1	24	1.28349802636016	0.803251695864237	24.7238860763063	0.0545448597234526	-0.134546168331857	0.162390430131565	0.755448106265515	0.882572561985957
TROVE2	1	yule-walker	1	27.3424657534247	3.4980928577017	9.930460517124	44.2941524932359	0.0580611753920999	-0.13032658952948	0.233034432888256	0.741503985337417	0.875879810263338
GLRX2	0	default	1	24	4.02681026220292	16.3280357314472	16.3696264849694	0.178204686052339	0.0138456232628069	0.458390542053432	0.374816156090015	0.678479516633414
CDC73	1	yule-walker	1	21.3475935828877	7.48073730081407	11.4549463395106	42.8981893285139	0.250867799330293	0.101041359196352	0.245554058700823	0.235934975204847	0.596285821578809
B3GALT2	0	yule-walker	1	27.156462585034	2.36375514052097	12.0191391770304	14.2706021925976	0.174242035072299	0.00909044208675891	0.296246174951144	0.383940438943104	0.684816742903422
CFH	1	mle	1	27.9160839160839	1.00837884976033	12.2568290286154	2.0849166408322	0.269718824954796	0.123662589945755	0.673134793127434	0.207706710807858	0.579414435007979
ASPM	0	default	1	24	7.04369110059853	13.3343179530657	15.4071814394521	0.157764882790041	-0.0106821406519511	0.850585214915078	0.423805635521989	0.709615213771421
ZBTB41	0	default	1	24	1.63173762324606	5.01613646793007	18.6966678222918	0.0284242326516164	-0.16589092081806	0.35371493481539	0.865731802123901	0.936798671748608
DENND1B	1	default	1	24	1.31246031073992	6.34523345621754	6.02724718242308	0.154782898278986	-0.0142605220652168	0.390341630102913	0.431361498177799	0.713998432557113
C1orf53	1	mle	1	22.8114285714286	0.583913538725799	18.7728167168644	3.51410642708503	0.0274872168127301	-0.167015339824724	0.83792707113772	0.869914546517114	0.938668333974732
NEK7	0	default	1	24	19.7303743805029	19.1576138141795	96.5979085606568	0.205576282812306	0.0466915393747678	0.352757179846199	0.316417872981806	0.644496843861596
PTPRC	0	burg	1	22.4269662921348	1.79412348897715	17.1267984714563	5.22727970989359	0.38268532166302	0.259222385995625	0.451054605195554	0.0896464338875611	0.501162805836774
ZNF281	0	default	1	24	6.72527157880926	8.58139273148212	54.9851345280106	0.1814063554807	0.0176876265768402	0.307507388401592	0.36757151009071	0.674442107286581
KIF14	1	burg	1	24.3414634146341	3.28196352745309	15.3499481654125	4.31967851838769	0.379976078135999	0.255971293763199	0.912630067509804	0.091630958438909	0.503070180634648
DDX59	0	mle	1	21.695652173913	1.61008717969225	11.3198710797849	5.2680916120048	0.20380963212807	0.0445715585536844	0.529278919798442	0.31995182846578	0.646869663810174
CAMSAP2	1	mle	2	21.2340425531915,26.0915032679739	17.9679701497449,25.3087035382675	10.3369728397114,24.6169087648354	87.6671444919556	0.713630969922318	0.570446454883477	0.251344970734036	0.025922383709854	0.447645601829188
TMEM9	0	default	1	24	4.49539445075646	13.36459251098	55.4070252792618	0.115514287078932	-0.061382855505282	0.213008375321834	0.541320046889601	0.777194519587091
PHLDA3	1	mle	1	21.8142076502732	43.7886692153292	8.03605068863225	278.496251408352	0.291332231876168	0.149598678251402	0.21029613452715	0.178736562972903	0.559469955015888
CSRP1	0	default	1	24	11.3276616645243	0.597424756636354	86.6486111236513	0.197674344306791	0.0372092131681497	0.310749443549609	0.332470715893492	0.653188315960005
RPS10P7	0	burg	1	25.1069182389937	2.02592233775794	12.3413641923327	5.75379177534044	0.369314062515351	0.243176875018421	0.469007460167507	0.0997851094005829	0.506431661871082
NAV1	0	default	1	24	11.7762235711334	0.0356762569877386	140.132021706531	0.182914579518381	0.0194974954220575	0.294024715401032	0.364197790374877	0.672405223732983
IPO9	1	burg	1	21.695652173913	4.38328308963452	11.1061368100773	44.8676312175779	0.237891623032678	0.0854699476392138	0.182132856387026	0.257089107577994	0.611809805317527
SHISA4	1	mle	1	24.3414634146341	16.593497976869	9.82198470952832	100.752374918326	0.457693628506901	0.349232354208281	0.206037344274979	0.0469054746096771	0.460666455970006
LMOD1	0	default	1	24	12.6221785031681	5.68370830466056	55.9170365663255	0.138136613185799	-0.0342360641770412	0.453788568447035	0.475545589670237	0.741522264062975
TIMM17A	0	mle	1	23.9041916167665	6.82759605816402	20.8460116425226	60.6176869645325	0.123372379216075	-0.0519531449407102	0.275509662259339	0.517697122928515	0.765174753996447
RNPEP	0	default	1	24	3.06328207866825	12.5483412084906	50.7178139381269	0.0375395295222203	-0.154952564573336	0.305749490686604	0.82587535689933	0.916803415779932
ARL8A	1	mle	1	21.1216931216931	8.29775729622957	18.999704368624	170.732392323998	0.039517928892621	-0.152578485328855	0.209563575263315	0.817421981876938	0.912077822812191
UBE2T	0	mle	1	22.0552486187845	1.39851952900894	0.853105379776854	5.48389696240962	0.0703265596116202	-0.115608128466056	0.746239525553724	0.694467808905363	0.852355138965662
PPP1R12B	1	default	1	24	2.12447386093106	10.0614165458212	18.365657373992	0.122452773289102	-0.0530566720530781	0.24119457976769	0.520418216899964	0.766213815730158
KDM5B	1	burg	1	27.3424657534247	13.6418972870309	24.4211174633194	81.8301326247075	0.319163191965651	0.182995830358781	0.203945009189263	0.146290166675123	0.538373619534875
PCAT6	1	default	1	24	2.16999510734596	14.3645056722092	10.0633619979266	0.253706551763045	0.104447862115653	0.397513616969203	0.231498480455281	0.594217233247005
RABIF	0	default	1	24	1.60882860612756	6.76055345670558	12.6153481768589	0.0393583785093002	-0.15276994578884	0.456663926398315	0.818101137329567	0.912549797282062
KLHL12	1	mle	1	20.9005235602094	5.13586515185588	19.9141162192345	23.7335740748497	0.206212281421382	0.0474547377056582	0.343879774021053	0.315153312510965	0.64438312826614
ADIPOR1	1	burg	1	20.2639593908629	4.81373610277406	2.79461842173407	20.1940509525686	0.311457673373435	0.173749208048122	0.300977389157557	0.154758037430255	0.545682988922423
CYB5R1	1	mle	1	24.7950310559006	5.60274584828059	6.10825023408818	65.0612200049257	0.139489794323989	-0.0326122468112127	0.161700937795779	0.47182410763915	0.739278439479027
TMEM183A	0	yule-walker	1	20.2639593908629	5.4149195970872	3.34789277502965	47.3941887324588	0.244382004187565	0.0932584050250779	0.161056533517663	0.246326685241205	0.60503992062371
BTG2	0	default	1	24	2.51899669837603	21.1773388457964	7.8346920925027	0.143801875243405	-0.0274377497079143	0.603306822050538	0.46012026531445	0.731248324598528
FMOD	1	default	1	24	16.6874399637826	13.1395952089006	164.714803925541	0.239233742921748	0.0870804915060974	0.292573983829593	0.254833317822461	0.609062345643426
PRELP	0	default	1	24	2.2457790972651	1.33585743032005	34.2878713839544	0.0476810107792077	-0.142782787064951	0.328954385502183	0.783271313406721	0.897263953021815
ATP2B4	0	burg	1	27.156462585034	12.5036871058219	20.5376997401052	121.531462026149	0.460079954303683	0.35209594516442	0.109183923949243	0.0458825196686132	0.460666455970006
ZC3H11A	1	mle	1	24.4907975460123	6.71053905850258	19.7384042207738	47.8166246474071	0.311024982528187	0.173229979033825	0.192089934206856	0.155244910907547	0.545682988922423
ZBED6	1	mle	1	20.9005235602094	4.32576526696459	12.1894917419723	21.6992211951506	0.641423177040038	0.569707812448046	0.184723361317902	0.00592803931119801	0.408532309094207
SNRPE	1	burg	1	25.9220779220779	6.36438801126115	23.9941036232902	40.3330481335218	0.249081427237453	0.0988977126849437	0.224710863476475	0.238761462357848	0.599298088410467
SOX13	1	burg	1	27.9160839160839	1.00805637309217	11.1977545816063	6.60811445944003	0.186210632802141	0.023452759362569	0.272787377727346	0.356911100791544	0.669641901638559
ETNK2	0	burg	1	27.7222222222222	1.5997562027473	7.50579252349248	5.81897899035032	0.207024941953472	0.0484299303441664	0.527713517911533	0.313543380879078	0.64347363869112
PPP1R15B	0	default	1	24	2.13237150585991	11.6603903843938	19.5796296031778	0.0546674226230688	-0.134399092852317	0.341055296308234	0.754958575329427	0.88218797524955
MDM4	0	burg	1	20.4717948717949	4.90759563517117	12.2536656535695	26.8953298974232	0.378385364452312	0.254062437342774	0.20591799229674	0.0928124325958906	0.503070180634648
NFASC	0	burg	1	24.95	9.64068057647505	5.04366554991051	70.3410057090308	0.279584447581484	0.13550133709778	0.301141180001556	0.194050782903767	0.569161596679555
RBBP5	0	default	1	24	9.88310546116994	4.62313914371035	34.4419155575749	0.572842320444699	0.487410784533639	0.260710948341741	0.0142213587835436	0.427439408554811
DSTYK	0	burg	1	22.9425287356322	14.6176079654457	7.88239295142976	85.139641036806	0.433548557226271	0.320258268671526	0.181941902970687	0.0583194522715188	0.466238828640022
TMCC2	1	burg	1	25.9220779220779	1.62629277340701	8.97411501890501	3.78866593287796	0.475046101450196	0.370055321740235	0.446229016271381	0.0398662904655289	0.452993016746486
NUAK2	1	burg	1	27.5310344827586	3.01109363605385	11.0423607906161	5.05714251000721	0.35140627248349	0.221687526980189	0.780514820149676	0.114779339615559	0.519586932085005
ELK4	0	default	1	24	1.95536096296152	21.2605203650892	15.551871491585	0.111679620653778	-0.0659844552154663	0.324613443338381	0.553156637270489	0.782583650877406
NUCKS1	1	mle	1	22.4269662921348	85.4147159486654	7.03523840589525	1049.80711509756	0.0521211285178047	-0.137454645778634	0.242749844753534	0.765181064190919	0.887885138379674
RAB7L1	0	default	1	24	13.8032878447482	2.81827173076057	60.791327850333	0.19516753992967	0.0342010479156044	0.417395027254325	0.337697168325576	0.656656589548443
SLC41A1	0	mle	1	24.4907975460123	1.8414711128722	15.8649526058569	30.1588414163417	0.132473585273984	-0.0410316976712195	0.127831097841909	0.491375542171737	0.751507500494481
RAB7B	1	mle	1	21.1216931216931	1.4368958648322	16.2590445284554	15.0121639840071	0.106512946599776	-0.0721844640802691	0.274289054802746	0.569431279654916	0.789025962982944
SRGAP2	0	mle	1	23.2093023255814	8.34776742194243	15.8937544310084	29.7308567138785	0.68198527515899	0.618382330190788	0.236206997935084	0.00325264110908208	0.402158008588081
IKBKE	1	mle	1	25.9220779220779	0.886961978871439	11.2399229594279	9.69917780261713	0.0510608288040829	-0.1387270054351	0.309912103461679	0.769470316812356	0.890013680962636
RASSF5	0	default	1	24	0.846689481416092	14.803613489444	10.3188138703344	0.0794419400303028	-0.104669671963637	0.362904005878735	0.661082900914488	0.837021774440574
EIF2D	0	burg	1	22.5536723163842	8.76030930228337	22.0053194138938	23.0316281049539	0.230263197522774	0.0763158370273294	0.564950954146041	0.270216122180272	0.619212454908728
DYRK3	1	mle	1	21.2340425531915	1.77325132224019	17.0303060695291	2.49943929254172	0.43094779913236	0.317137358958832	0.889863602882181	0.0596706181382286	0.466238828640022
MAPKAPK2	0	yule-walker	1	26.7919463087248	41.6178283164814	9.11217976226065	302.712140119352	0.453173881711882	0.343808658054258	0.157398985324728	0.0488929508233316	0.460666455970006
YOD1	0	default	1	24	1.06130098220115	2.37023219059693	3.69834953019215	0.161474736486297	-0.00623031621644321	0.509559685380957	0.414553664897921	0.703551545242376
PFKFB2	0	default	1	24	2.81535014400849	23.2621584900946	8.9793847960825	0.0932193802921647	-0.0881367436494023	0.751389452225247	0.613071528561581	0.809666648009845
CD55	1	mle	1	21.1216931216931	4.68493508059487	11.9646437723123	29.4204020160479	0.233011062088119	0.0796132745057425	0.231178379426211	0.265427246245133	0.615956573580711
CD46	0	burg	1	23.2093023255814	6.338070298801	22.094336689091	33.38469657002	0.397821459048062	0.277385750857674	0.22689761713349	0.0791819832743453	0.488927163645416
CD34	0	default	1	24	7.50780619512814	21.4109118367085	15.3637643758758	0.11788185998703	-0.0585417680155633	1.16392703507093	0.534113758526346	0.773645886379349
PLXNA2	1	burg	1	24.7950310559006	1.91259557865037	0.275883614470669	5.3213945611472	0.320577952612662	0.184693543135194	0.535097483478926	0.144776535096392	0.537543993788229
TRAF3IP3	0	default	1	24	0.917126349593011	20.53909861808	2.45460489084428	0.149989589928256	-0.0200124920860927	0.705271437885563	0.443732483778099	0.722205628086703
C1orf74	0	default	1	24	0.585705755164162	16.6604762179291	6.43479659889639	0.0247847131968911	-0.170258344163731	0.432476305692592	0.882068883423706	0.942907129706087
DIEXF	0	default	1	24	1.80066766669639	5.09443054919056	13.650812027625	0.109867576327131	-0.068158908407443	0.453356792199506	0.558821496441828	0.784159030423839
SERTAD4-AS1	0	default	1	24	1.00720491495997	16.9415127044327	10.0197927808366	0.047315923969115	-0.143220891237062	0.318650850860834	0.784773863334047	0.89814369132895
SERTAD4	0	default	1	24	7.1131053959549	11.6809165837509	24.6481291594895	0.254517065364315	0.105420478437178	0.418166699017827	0.230244110929515	0.593255750103039
HHAT	1	burg	1	20.3673469387755	2.09247380784578	11.6630078997685	3.89486020488065	0.471259663995801	0.365511596794961	0.557716120478714	0.0413249382616772	0.4536939565982
RCOR3	0	default	1	24	0.606040274753187	14.3336314198682	22.5047901002162	0.011214495322163	-0.186542605613404	0.213080499748617	0.945171147449747	0.971232463546161
TRAF5	1	burg	1	27.156462585034	2.97000922958586	10.4747340610192	16.8219925591494	0.269608956130643	0.123530747356772	0.281248197114345	0.207863002387462	0.579414435007979
LINC00467	0	default	1	24	2.40375312064806	11.6144811648972	11.6796895512269	0.139918537167547	-0.0320977553989432	0.409691907743897	0.470649863984345	0.738438751874361
LPGAT1	0	default	1	24	2.98228636077896	22.7273456329524	31.539715679488	0.0787273458175807	-0.105527185018903	0.244925086536601	0.663652755152332	0.83843719082738
INTS7	0	burg	1	27.9160839160839	1.40839569974495	5.66349705185656	8.5951763358849	0.155528680447751	-0.0133655834626993	0.297585682802383	0.429461782099127	0.712252818420316
RPL21P28	0	default	1	24	1.23133124642799	21.2155772382025	4.02653071342213	0.29719127600776	0.156629531209312	0.408199993143862	0.171469040975534	0.554038886657041
PPP2R5A	1	burg	1	21.1216931216931	4.56407190200647	17.4593368038965	27.4887240299265	0.233535980107637	0.0802431761291649	0.263843820276251	0.264520212519973	0.615386980670144
NENF	0	default	1	24	5.92371045039862	10.5072555825971	114.021800212458	0.0810885904744161	-0.102693691430701	0.16092919658246	0.655191447207167	0.834652313622096
NSL1	0	mle	1	24.7950310559006	5.91039956502896	17.9656477150536	26.5793811470579	0.375506917854875	0.25060830142585	0.283441222489507	0.0949813108587176	0.505647965500401
TATDN3	0	default	1	24	2.08239927254767	17.6260957822036	5.87233413116602	0.137173696796896	-0.0353915638437243	0.669979263654091	0.478208047512244	0.744089558091733
ANGEL2	0	default	1	24	1.06290052251689	1.84203128634639	19.5079322970077	0.0139167342919366	-0.183299918849676	0.332217278983796	0.932326317199006	0.964131077385383
RPS6KC1	1	yule-walker	1	27.7222222222222	4.7040521021758	8.97266117093361	20.9018159692714	0.362139884885505	0.234567861862605	0.256462973830113	0.105591080639461	0.513444211823521
SMYD2	0	burg	1	26.972972972973	4.28479042613728	13.7866533855958	26.7683739781991	0.33475667231109	0.201708006773308	0.24397280083043	0.130287465753144	0.528818085338255
PTPN14	0	yule-walker	1	23.2093023255814	28.1038753733817	7.48238702158639	190.703773866663	0.22244911942668	0.0669389433120162	0.212468099850789	0.284213097439605	0.625927711755542
CENPF	0	default	1	24	29.3489641500575	14.3050360214824	42.1239903326336	0.27113642853432	0.125363714241184	1.02541003429034	0.205698546952189	0.576395928358006
KCNK2	0	default	1	24	23.265101451185	13.2028858817422	194.242524429566	0.180604668228681	0.0167256018744174	0.239329255836095	0.369374939327061	0.675744278030753
KCTD3	0	default	1	24	4.01111143813107	21.3142534863172	61.7406082916075	0.0478962304070975	-0.142524523511483	0.233169824900438	0.782386635135835	0.896840467084931
GPATCH2	0	default	1	24	1.74635964801567	7.48793157952221	29.0252949122566	0.0272564779003658	-0.167292226519561	0.298433769079877	0.870947018324926	0.939135458311812
RRP15	1	mle	1	21.8142076502732	3.36207304421081	18.4513098730174	28.3749066437084	0.049086884748883	-0.14109573830134	0.370305931662858	0.777506783386053	0.894758904453057
TGFB2	0	default	1	24	1.94479304546298	14.8950858552092	5.38556226958163	0.229307838130852	0.0751694057570228	0.605333483560136	0.271897184590279	0.619626272193868
LYPLAL1	0	default	1	24	1.05391925217437	21.021917949656	6.39871452065289	0.0692126312382279	-0.116944842514127	0.483102986996459	0.698638324055628	0.853196808257783
EPRS	1	mle	1	21.2340425531915	15.2224922516355	12.5587316578351	214.604337409827	0.0823925307053969	-0.101128963153524	0.220155891223801	0.650556020346937	0.831925444264694
BPNT1	0	mle	1	25.2658227848101	3.622388063507	24.6320786995765	13.1324611836229	0.183871355092493	0.020645626110992	0.47589621900496	0.36207047026732	0.671327592294878
IARS2	1	mle	1	21.8142076502732	13.6384738275536	0.0986989805581522	62.3253985099227	0.242706596075383	0.0912479152904593	0.313581910458587	0.249069684447528	0.605827322648231
RAB3GAP2	0	default	1	24	4.3090987816057	17.8426777605975	46.1842846765781	0.416892779380755	0.300271335256905	0.168766618519103	0.0674127581872498	0.473893325606341
C1orf115	1	mle	1	23.2093023255814	0.258703760418959	16.6221349645965	0.714904464945212	0.0497787476446272	-0.140265502826447	1.34580864531488	0.774682414436547	0.893471962043236
MARC2	0	burg	1	23.6213017751479	0.866011384635155	10.9738161833755	2.66413180733282	0.205852991548575	0.04702358985829	0.601737737021968	0.315867193190436	0.64438312826614
HLX	0	mle	1	23.9041916167665	7.86327443165275	11.2714511258444	32.6952668714471	0.569921941648254	0.483906329977904	0.322905624514262	0.014714192443876	0.429398069570613
DUSP10	0	default	1	24	1.4684403726841	16.4540155290683	4.17133687459759	0.155825444066237	-0.0130094671205159	0.625470240460196	0.428707706234539	0.712075411230923
TAF1A	0	burg	1	25.9220779220779	3.46971624787305	24.2584348339255	3.3170597254554	0.697117430894187	0.636540917073025	0.889146044279468	0.00254900919447509	0.389910123049936
MIA3	0	default	1	24	4.46799182217569	10.3719774269785	47.7522924873917	0.0625700655902418	-0.12491592129171	0.277668108539043	0.723925854465223	0.866774172101841
AIDA	0	default	1	24	1.04741559853789	22.0974189265936	5.22711155507191	0.0897119836397887	-0.0923456196322534	0.483699091593246	0.625020305944268	0.816484625785523
BROX	0	default	1	24	9.8875823476388	17.8411537875548	38.6434540052995	0.382932094769546	0.259518513723455	0.339873942034948	0.0894673951419267	0.501162805836774
DISP1	1	burg	1	26.2631578947368	2.98105148758533	25.6084501751206	6.95494452198165	0.206452273346156	0.0477427280153868	0.665651790894998	0.314677186917439	0.644294573979584
CAPN2	0	default	1	24	3.10519459441061	16.7548639659499	122.413708997322	0.0263697259040583	-0.16835632891513	0.139945042902222	0.874924034645789	0.940180913474511
TP53BP2	1	mle	1	26.0915032679739	4.53134625013415	6.0727019786248	16.1676970511035	0.328549018467458	0.19425882216095	0.351633283344659	0.136480801755518	0.532084315001371
FBXO28	0	mle	1	27.3424657534247	3.23981806278893	23.7196535076385	10.326030947763	0.105986859604119	-0.0728157684750574	0.680082446805796	0.571109666449069	0.789988906304922
DEGS1	0	mle	1	25.4267515923567	10.4101863836181	22.4655769875734	48.6499913041058	0.56120625494623	0.473447505935475	0.206628955596575	0.0162668005103535	0.433413735631792
NVL	0	default	1	24	1.88989678888789	7.36281694176017	5.12323845983185	0.201770530384845	0.0421246364618137	0.580615370506486	0.324069968352283	0.649083715280037
CNIH4	0	default	1	24	16.5234041535592	16.0486100990223	90.7615397074734	0.256793037969026	0.108151645562831	0.249893709642781	0.226750809626198	0.590414658011414
WDR26	0	yule-walker	1	23.4823529411765	12.9977878525501	21.4228356036465	53.7076552879255	0.146228030132379	-0.0245263638411457	0.454337823272827	0.453638036542049	0.72777853245498
DNAH14	0	default	1	24	0.48862509052497	18.2262529808557	2.76396107728106	0.0236655074743818	-0.171601391030742	0.789230201098439	0.88714204580799	0.946043915577601
LBR	0	default	1	24	4.62596932186401	20.4409968972015	24.0677148562613	0.157762290372026	-0.0106852515535691	0.337737159233299	0.423812157976975	0.709615213771421
ENAH	0	default	1	24	43.0412370243567	1.35570579182169	324.518917132786	0.349139961856307	0.218967954227568	0.328790380636043	0.116798707415589	0.522248263470598
SRP9	0	burg	1	23.2093023255814	14.5790193250331	20.5506597327163	32.5512277146935	0.486254456389367	0.383505347667241	0.447582879227739	0.0357882397826994	0.448610080906709
EPHX1	0	default	1	24	1.67994263581573	21.9701818991364	9.10193045406065	0.0631630254678008	-0.124204369438639	0.622369695038499	0.72163919671834	0.866439467614688
TMEM63A	0	default	1	24	5.60223396005175	15.5642066962725	34.6528726938531	0.273337182199686	0.128004618639623	0.216757015704469	0.202611780466097	0.575800107721561
PYCR2	1	default	1	24	18.9328903205357	20.5807500432263	107.966428513747	0.138478157087626	-0.0338262114948484	0.370099726666914	0.474604077241695	0.741041724421849
SDE2	1	default	1	24	2.57976371364075	7.00366118156798	9.73945061575987	0.272208079730255	0.126649695676306	0.347736032998184	0.204190789975152	0.576395928358006
ACBD3	1	mle	1	21.4623655913979	18.2949419647074	7.34031672167562	218.274542201394	0.280624691270489	0.136749629524587	0.127737593332483	0.192653825334366	0.569161596679555
PARP1	0	default	1	24	2.53310822950563	0.847113609526401	60.4848070961227	0.0183619019012005	-0.177965717718559	0.229635253883807	0.911500742317533	0.955337898879996
ITPKB	1	mle	1	26.4370860927152	1.8229193947785	13.8069210831405	5.6673257819672	0.265684817659201	0.118821781191041	0.469479483036857	0.213507206239509	0.582677098388475
PSEN2	0	default	1	24	2.45739318079619	16.2494631234538	13.5827485972864	0.172414790870801	0.00689774904496177	0.443641682587385	0.388207213550194	0.687277795625221
ADCK3	1	burg	1	27.9160839160839	3.56234497082229	7.37465646128766	18.5677648955336	0.370573645058856	0.244688374070627	0.375197888659846	0.0987926459654145	0.506431661871082
CDC42BPA	1	burg	1	27.3424657534247	10.2597301212593	17.809204343485	89.3573675378095	0.393965728434323	0.272758874121188	0.136113304952778	0.0817496538171844	0.489372470492754
JMJD4	1	burg	1	20.9005235602094	1.44017751178278	6.26590405027784	15.610871220816	0.0365139297134375	-0.156183284343875	0.341404764443429	0.83028501696378	0.918617949465786
SNAP47	1	mle	1	23.3450292397661	0.434146203179631	21.8979957340506	10.9036635259045	0.00591727631087013	-0.192899268426956	0.403864248323081	0.970761694273211	0.984119159541395
ARF1	1	mle	1	21.9340659340659	54.9773371330065	21.0643121285142	362.8391674319	0.379973743461153	0.255968492153384	0.228833018371634	0.0916326836151266	0.503070180634648
C1orf35	0	default	1	24	4.58869979196973	11.7832246165109	46.7661878572936	0.175163529949099	0.0101962359389188	0.174528769807095	0.381802945832625	0.683157406767234
MRPL55	0	default	1	24	5.39490343119607	9.22913305670368	41.867994202301	0.124910022760977	-0.0501079726868281	0.302008185283147	0.51317270481663	0.764463747885131
GUK1	1	burg	1	27.5310344827586	18.057613741278	9.79517067164521	254.348250031811	0.236269792054941	0.0835237504659287	0.163484025504098	0.259836311933559	0.613200192610621
GJC2	0	default	1	24	0.621828499000075	21.7569316467564	3.65476470908453	0.0300476148797146	-0.163942862144342	0.702164555689299	0.858523280837593	0.932963675917131
IBA57	0	default	1	24	1.02883806805162	11.7163744447452	8.28054786424059	0.0760198677411298	-0.108776158710644	0.331691838752716	0.673462107162277	0.842603924716203
TRIM11	0	burg	1	25.7548387096774	17.8145280562848	6.99994584015655	108.583149615412	0.272488665029119	0.126986398034943	0.222134131594977	0.203797485425975	0.576395928358006
RNF187	0	burg	1	25.5897435897436	46.3079509096221	8.93882011517118	306.412497205372	0.440051101446633	0.32806132173596	0.173250797581098	0.0550480543369183	0.465304235923078
RAB4A	1	mle	1	20.0603015075377	12.0442454457695	3.16296393046534	28.1873069379748	0.344419883500333	0.2133038602004	0.496790204014711	0.121095740022274	0.52539996895559
CCSAP	0	default	1	24	2.09268126325056	1.0118005896647	13.913689870469	0.0693373998406455	-0.116795120191225	0.450955468227879	0.698170200162808	0.853196808257783
NUP133	0	yule-walker	1	26.7919463087248	1.68696203827702	4.87876528419031	31.5230710375091	0.044018199055797	-0.147178161133044	0.183356287005414	0.798450732010804	0.903367453737085
ABCB10	0	default	1	24	2.40658906862314	19.5326058670895	3.92650807412922	0.24121099658665	0.0894531959039798	1.04666020185695	0.251538890926303	0.60719559795434
TAF5L	0	default	1	24	2.7238812652524	0.862152646447941	8.3921671458952	0.141205131920101	-0.0305538416958786	0.628227707886005	0.467140157407691	0.736237509612465
URB2	1	mle	1	22.5536723163842	0.930830503994669	21.7221666673065	3.23119925004174	0.142082699398071	-0.0295007607223143	0.554572653128866	0.464758272836604	0.73406057618688
GALNT2	1	mle	1	21.3475935828877	8.97650516451789	19.4064717284895	76.8384523733602	0.0724102364730245	-0.113107716232371	0.434092044436731	0.686720064192965	0.847730265467735
COG2	0	default	1	24	1.08184537163735	9.36450014887788	9.78804461644864	0.0345234154257709	-0.158571901489075	0.426129300375541	0.83889716575711	0.923122441199124
AGT	0	default	1	24	1.29855149504683	14.4346007013851	6.2131490195204	0.138385052915495	-0.0339379365014061	0.417465213495436	0.474860583630703	0.741126167457327
C1orf198	0	default	1	24	12.3810149158428	15.6998056848257	123.498214145842	0.151309600723095	-0.0184284791322862	0.191681289137566	0.440297730048296	0.719518543493142
TTC13	0	default	1	24	3.44864800808405	22.7510341740866	6.13877910525787	0.298832892240903	0.158599470689083	0.769322106914863	0.169475792803128	0.551466273040835
ARV1	0	default	1	24	2.37362620553546	20.5520673072959	9.70735523925718	0.156697044891634	-0.0119635461300396	0.452777855832871	0.426499092029324	0.710242496862904
C1orf131	0	yule-walker	1	20.3673469387755	5.6171600612963	12.2325622179377	28.0177405630881	0.435426099099507	0.322511318919409	0.227986284244678	0.0573593192797195	0.465440509307513
GNPAT	1	mle	1	24.641975308642	1.77456953149901	12.9058811581781	27.9253944759452	0.0491982161848871	-0.140962140578135	0.216420166434821	0.777051743494191	0.89470308521608
EXOC8	1	mle	1	21.8142076502732	2.70249862236476	17.6669375746025	11.0156616385762	0.227174209189309	0.0726090510271705	0.355012549498436	0.275681761327961	0.621426308363408
SPRTN	1	yule-walker	1	26.2631578947368	1.29256157223913	10.4981406076161	6.67762217085661	0.100484897942362	-0.079418122469165	0.479849184813569	0.588901005445476	0.797014158817752
EGLN1	0	default	1	24	3.37755438746281	20.7488027479441	17.1972509622314	0.0996817878188224	-0.0803818546174131	0.437124155190895	0.59153463349945	0.797897414443239
TSNAX	0	mle	1	25.1069182389937	5.26203722677944	0.869129508150993	44.1237985663476	0.212413877218074	0.0548966526616889	0.184825466636358	0.303033245007137	0.637624803513124
SIPA1L2	0	default	1	24	3.81028888312193	6.51363754000765	7.03343030001614	0.435049963436165	0.322059956123398	0.599516708985955	0.0575506463351465	0.465652435494082
NTPCR	0	default	1	24	3.12816780086823	12.6766021583161	21.6863398555494	0.0918194698871063	-0.0898166361354724	0.346861609793608	0.617818538190367	0.811629109108768
PCNXL2	0	default	1	24	1.30562080509063	5.61028341484241	13.6945623725687	0.0415230448372054	-0.150172346195353	0.333163086393244	0.808925223516511	0.907844279405985
KCNK1	0	default	1	24	0.261241967344613	9.75499356429725	2.42508178400407	0.0150911077522454	-0.181890670697305	0.668667276863393	0.926787766398813	0.961312234796193
COA6	0	default	1	24	6.03858636444715	0.0255995886344335	22.9144387653096	0.132627122758669	-0.0408474526895977	0.528809071613414	0.490940870308116	0.751379080202858
IRF2BP2	0	default	1	24	5.37985210750721	0.406133688996821	58.6843841782501	0.0473236279843797	-0.143211646418744	0.307849430251044	0.784742132919982	0.89814369132895
TOMM20	0	yule-walker	1	27.9160839160839	11.1380338358519	24.5715387163329	66.3240776894975	0.283802368978068	0.140562842773681	0.218635777335264	0.188436227376759	0.565771417750029
RBM34	0	default	1	24	2.26824752079428	2.37236748403145	42.8982236789325	0.0172979307325548	-0.179242483120934	0.326681084694666	0.916451217930183	0.957160661262253
ARID4B	1	mle	1	23.4823529411765	11.1768578722791	7.02636500484986	109.73521177055	0.11483642483288	-0.0621962902005437	0.263479723283308	0.543397543951643	0.7782372009333
GGPS1	0	burg	1	21.3475935828877	4.13185569497445	5.6182678355906	23.1762861859915	0.362710442044507	0.235252530453409	0.209298255817945	0.105119675828844	0.512965371539069
B3GALNT2	1	default	1	24	8.05756118504268	20.7203167230284	26.5243031867463	0.268752468844718	0.122502962613662	0.4217572997757	0.209084608579405	0.579414435007979
LYST	0	default	1	24	3.06684100038534	13.4788457725811	21.2450431018317	0.11959261579439	-0.0564888610467325	0.317094524422285	0.528954580396722	0.771067617301339
NID1	0	mle	1	21.0105263157895	27.0117112721541	2.79708552780367	154.131571245996	0.417278942714732	0.300734731257679	0.305733739803543	0.0671898328187941	0.473586252485882
GPR137B	1	mle	1	20.4717948717949	1.84989053505857	15.885840298532	13.3042098094859	0.118138357803615	-0.058233970635662	0.282308061864661	0.533337675606877	0.773438031415139
ERO1LB	0	burg	1	24.1939393939394	1.70752087580121	10.6123598824072	7.10839288373706	0.379891975780441	0.255870370936529	0.297920298613921	0.0916931211241105	0.503070180634648
LGALS8	0	default	1	24	2.41495953713992	6.22370290372209	15.8738240786938	0.121753482105167	-0.0538958214737999	0.299419992405502	0.522495052894914	0.768025988302196
HEATR1	0	default	1	24	4.31125475401444	7.22705400226083	14.2109599383455	0.325860469019116	0.191032562822939	0.374576092520614	0.139235177486546	0.533150853851741
MTR	0	mle	1	24.95	7.66584777608967	24.6786430796425	47.4875510959427	0.297767500559273	0.157321000671127	0.244907344312375	0.17076726549176	0.553171324542634
FMN2	1	mle	1	22.8114285714286	4.57815279139981	19.4995803989711	12.3415088677616	0.273129395479981	0.127755274575978	0.670992381021151	0.20290162686948	0.575923821563112
GREM2	0	default	1	24	24.0472007427519	21.1000886027767	106.796233795465	0.138425462962502	-0.0338894444449973	0.799814615642681	0.474749238425394	0.741117976965958
FH	0	burg	1	21.9340659340659	13.522063912326	21.3565653153273	31.4294445759689	0.473321141825246	0.367985370190295	0.44756814535404	0.040525597506626	0.452993016746486
OPN3	0	default	1	24	1.87248025831151	22.4517704926509	5.23700822778847	0.127774384180046	-0.0466707389839449	0.741166603125914	0.50482887223203	0.759333395304851
CHML	0	default	1	24	1.15238430146974	4.91654824034505	10.5831505360187	0.0691596940991416	-0.11700836708103	0.339375500765117	0.698837016702422	0.853196808257783
CEP170	0	burg	1	24.1939393939394	4.1116168774576	20.6225764914336	17.0567551159813	0.545813799096882	0.454976558916258	0.24352351356206	0.0193272327488079	0.434294210800059
SDCCAG8	0	burg	1	21.9340659340659	3.77182268264966	7.38773566484279	19.1657373386992	0.354893165188324	0.225871798225988	0.294854970479242	0.111727020172218	0.51853390381861
AKT3	0	default	1	24	7.13677157714674	16.8703052630759	50.1143443819374	0.309944544378245	0.171933453253894	0.175215783580196	0.156465995967957	0.545682988922423
ZBTB18	1	mle	1	22.6818181818182	2.29427622091611	12.07484771409	11.7071340125956	0.212293092467745	0.0547517109612936	0.312253809311033	0.303265683225989	0.637624803513124
ADSS	1	yule-walker	1	20.6839378238342	6.20371117742884	12.1984560880389	51.3334854773743	0.174431252373291	0.00931750284794874	0.321394390150014	0.38350075267572	0.68454688349559
DESI2	0	burg	1	27.5310344827586	3.50102170081295	10.3675361704457	22.2850647255207	0.204184079301613	0.0450208951619355	0.237542110332514	0.319200171403826	0.646865319728858
COX20	0	default	1	24	0.96847650600316	16.9479174045874	8.8074711059179	0.0757697508258928	-0.109076299008929	0.278232124618182	0.674374115319484	0.842603924716203
HNRNPU-AS1	1	mle	1	22.0552486187845	3.46131270496105	10.2040532249254	6.8809559155073	0.581199769077422	0.497439722892906	0.50411157893301	0.0128835207825926	0.422173443320834
HNRNPU	1	yule-walker	1	21.9340659340659	30.3477669136171	20.9774025152915	273.050711880205	0.882460084037702	0.858952100845242	0.113268904119537	2.24350416100361e-05	0.142992946283273
EFCAB2	1	yule-walker	1	27.156462585034	3.54650974599704	7.81651217503789	7.75803618335525	0.452511284524471	0.343013541429365	0.475796812795547	0.0491898910756262	0.460666455970006
KIF26B	0	default	1	24	1.50357429747751	14.7066394532841	3.38342531865368	0.183557949220205	0.0202695390642458	0.735309610347729	0.362766207379503	0.671654884595916
SMYD3	1	yule-walker	1	25.4267515923567	5.63185785217166	3.10239314621537	24.6899974188248	0.583153730505126	0.499784476606151	0.214746351881639	0.0125857643504563	0.422173443320834
TFB2M	1	mle	1	22.1777777777778	3.58774384815519	19.5721476438014	4.36945192863671	0.566948097916603	0.480337717499923	0.889031249425798	0.0152299947072252	0.429398069570613
CNST	0	default	1	24	1.38531988599362	16.6243972667256	20.0576229839622	0.0248250392160726	-0.170209952940713	0.324088452329159	0.881886526842621	0.942895388785095
SCCPDH	0	default	1	24	4.74609020394723	15.5613873570735	53.7401817461127	0.059413929838287	-0.128703284194056	0.252821165296335	0.736194745400743	0.872558248723051
AHCTF1	1	mle	1	22.1777777777778	1.64133966290885	5.83181496792331	20.6456152432567	0.0687755586751149	-0.117469329589862	0.282139177940355	0.700280173533981	0.853553725029677
ZNF670	0	default	1	24	1.68727016626917	1.14038982044505	13.0120045319073	0.09284827997775	-0.0885820640266999	0.30878328405322	0.614327054574388	0.809878388467302
ZNF496	0	default	1	24	4.75206530616946	18.499461977206	14.5392250572145	0.171058130938971	0.00526975712676514	0.571971452126409	0.391399602217697	0.689886468493279
SH3BP5L	0	default	1	24	4.28411111180308	13.6098000903948	52.2071360020781	0.0549233512271642	-0.134091978527403	0.286967611431941	0.753937183972892	0.881960754654957
ZNF672	1	mle	1	21.5783783783784	2.15677821039819	13.2750980450094	8.59899554646293	0.235042767871151	0.0820513214453812	0.460048751528399	0.261930320688895	0.614033697627427
ZNF692	0	default	1	24	0.330000939348594	15.8992300095309	4.16865853073451	0.0127208668354765	-0.184734959797428	0.497472534548949	0.937993415984921	0.967772654009603
ZMYND11	1	mle	1	20.6839378238342	7.9357689662857	12.5133854633828	116.779106495785	0.215664920972337	0.0587979051668044	0.104076885274216	0.296830275614555	0.634847166270181
DIP2C	0	default	1	24	3.58355701360486	8.55129219897646	51.7883023050701	0.0361549238363758	-0.156614091396349	0.27512550992683	0.831833038396713	0.919438949749428
LARP4B	1	default	1	24	8.03396752318823	20.0181140553787	55.5768948654413	0.212525001108142	0.0550300013297703	0.269750068577988	0.302819524050855	0.637624803513124
GTPBP4	0	default	1	24	7.24160283460529	3.80451053548583	72.3167681378963	0.414117155144395	0.296940586173274	0.153488061180446	0.0690325487748764	0.478800913927029
IDI2	0	default	1	24	1.28599090004318	15.1028912170127	2.650617187183	0.245376303470373	0.0944515641644477	0.833448257874475	0.244710268477005	0.603629633338033
WDR37	0	default	1	24	0.211971855579402	12.9880559137463	5.38982148886476	0.00216757243769639	-0.197398913074764	0.61904716038584	0.989209019783991	0.992999092656727
PFKP	1	yule-walker	1	20.1616161616162	5.9921629450763	3.63682677609486	30.1948473938444	0.166734163429139	8.09961149663696e-05	0.537057098291487	0.401714845768857	0.695702558382472
PITRM1	0	burg	1	20.9005235602094	4.44167167038335	3.22930040912173	28.0555560494232	0.374164388101297	0.248997265721557	0.211629096616463	0.0960066599115137	0.505983006134865
KLF6	0	default	1	24	9.26268755336639	19.6735371273144	282.421657758876	0.0300929469543265	-0.163888463654808	0.186943426332141	0.858322678187626	0.932929943774855
AKR1C1	0	default	1	24	3.16101709003179	21.3104399858353	20.1192992650894	0.0553298255065839	-0.133604209392099	0.780766117859666	0.752317248828546	0.881659868912855
AKR1C2	1	mle	1	24.3414634146341	12.1096999276826	3.31538908098869	47.211181096857	0.239830680293784	0.0877968163525407	0.8776273676253	0.253835107170738	0.608399808830025
AKR1C3	0	burg	1	27.7222222222222	6.53052024962461	3.65136934054747	45.7570430184224	0.394031371890959	0.272837646269151	0.48361746672062	0.0817053892622752	0.489372470492754
NET1	0	burg	1	23.7619047619048	5.38681845046558	19.2402836815198	13.1195509243488	0.36868149312959	0.242417791755508	0.46448169023196	0.100286529740539	0.506431661871082
ASB13	0	burg	1	21.0105263157895	0.877441359605932	12.7543703307673	3.64490218681287	0.112633291172591	-0.0648400505928908	0.550195443064801	0.550193755127372	0.78110335200898
FAM208B	1	yule-walker	1	27.5310344827586	4.16979923216956	0.334191973651047	18.2100803541718	0.17276306512004	0.00731567814404821	0.393351823015773	0.387391050893315	0.687149325766767
GDI2	0	burg	1	20.0603015075377	2.48953275384921	11.209005535893	13.5731980763861	0.190090878829614	0.028109054595537	0.297042673476369	0.348482882205424	0.665206149706328
ANKRD16	0	default	1	24	2.33423062923706	5.86575882594585	4.71543718230822	0.372896939893966	0.247476327872759	0.5916840281553	0.0969827735656053	0.506431661871082
FBXO18	0	default	1	24	0.73917080002903	1.85357746426623	55.6511457391218	0.00590447444100917	-0.192914630670789	0.126806156309008	0.9708242035829	0.984119159541395
IL15RA	0	default	1	24	0.54350583024844	17.2560312424731	2.7955914532051	0.0563715833333979	-0.132354099999922	0.570794977325466	0.74817820777008	0.879537317016392
RBM17	0	mle	1	27.5310344827586	7.43253074827097	22.6976737167631	96.9662662596358	0.0824883350387871	-0.101013997953455	0.183189618801962	0.65021647934063	0.831781229791245
PFKFB3	0	default	1	24	2.34625471732542	7.68280204534691	42.8914964191175	0.0270886800898738	-0.167493583892151	0.371879888244717	0.871698467331308	0.939371033799705
ITIH5	0	yule-walker	1	26.6133333333333	1.95610993325964	23.9181389813313	4.95822914020327	0.240714662850699	0.0888575954208394	0.707639379903568	0.252362642141563	0.60719559795434
KIN	0	mle	1	20.4717948717949	5.75812993476112	13.2618466694884	19.9007246449204	0.328452032223322	0.194142438667986	0.348185278612351	0.136579398564402	0.532084315001371
ATP5C1	0	default	1	24	7.22447533082833	20.8464438868035	60.3202764277347	0.0962446319043767	-0.0845064417147479	0.278239587156344	0.602912724254582	0.804566046288797
TAF3	1	burg	1	26.6133333333333	4.79315471660491	26.0204025536743	29.8656621643654	0.122870943184833	-0.0525548681782009	0.326797739727661	0.519179446384241	0.765639566473965
CELF2	0	burg	1	20.3673469387755	18.2609234692484	4.00652281711106	139.176908584761	0.21476169050186	0.0577140286022323	0.496116743550914	0.298543346746838	0.634847166270181
USP6NL	0	default	1	24	3.64853543136623	2.15560737975945	4.50136729217724	0.165126383888316	-0.00184833933402095	1.43861737042177	0.405605357613697	0.697278761940497
PROSER2	1	mle	1	20.7916666666667	1.95819705716034	13.1518620272477	4.13639512173339	0.158178600561588	-0.0101856793260948	0.826189827322108	0.422765761090532	0.708998642381516
UPF2	1	mle	2	20.2639593908629,25.1069182389937	26.8781920413162,21.214632661172	12.9152510210745,0.384343964462063	71.2980455423154	0.496930424375221	0.245395636562832	0.356202181598909	0.191360524822276	0.568348506111829
DHTKD1	0	burg	1	22.8114285714286	8.79205467918611	7.19096974794726	38.5402859402547	0.442541049590052	0.331049259508062	0.256125602656463	0.0538349685690985	0.464263318287116
SEC61A2	0	default	1	24	0.912175537532675	2.88862015445253	5.50757922998629	0.0750554656790208	-0.109933441185175	0.606696427901158	0.676984073932173	0.844042845582742
NUDT5	0	default	1	24	2.42945716037738	3.07781316595881	23.5197082566508	0.222573559749412	0.0670882716992944	0.170260322104303	0.283985740930114	0.625833748258432
CDC123	0	default	1	24	9.65510985186362	17.4891446100578	67.4293622882674	0.154261951886069	-0.0148856577367171	0.248158603525135	0.432692478069479	0.715319710705528
CAMK1D	0	default	1	24	0.461805161729295	7.32584658467365	1.83208122329058	0.0183131015435787	-0.178024278147705	1.31355704283925	0.911727332876437	0.955337898879996
OPTN	0	burg	1	22.0552486187845	88.6033268469138	8.92478460190862	370.888666455484	0.394828615815906	0.273794338979088	0.286368596015539	0.0811693223216187	0.489372470492754
MCM10	0	default	1	24	1.17575877972772	2.50806066258099	3.71403183248857	0.0607409545747915	-0.12711085451025	1.22521598605925	0.731016081258404	0.870567307443543
PHYH	1	mle	1	20.5773195876289	5.72802551198471	2.35148791309125	28.1923757671406	0.140799950080378	-0.0310400599035467	0.374697377343311	0.46824318795831	0.736645679055999
SEPHS1	1	burg	1	20.2639593908629	2.66257193037485	7.85248144129327	24.7385838399277	0.136642117502967	-0.0360294589964398	0.21264815779347	0.479682961499235	0.745006936351337
BEND7	0	mle	1	20.0603015075377	2.61747781038673	11.7469505625603	6.12688356462545	0.359999677499262	0.231999612999114	0.504250154731089	0.1073744529335	0.515756329748767
PRPF18	0	mle	1	21.4623655913979	5.05783361930071	0.376342418733105	34.7072175737515	0.397423459373959	0.27690815124875	0.212963961728373	0.0794439993273359	0.488927163645416
FRMD4A	0	default	1	24	1.19396834000047	0.694064161957783	2.84399389066743	0.0715988264680925	-0.114081408238289	1.15178950751537	0.689728868560718	0.849823812522914
FAM107B	1	mle	1	21.8142076502732	1.53280970749035	12.0315448466067	6.56022279104422	0.152408548829648	-0.0171097414044228	0.465077844243908	0.43745445003212	0.717399220291125
HSPA14	0	default	1	24	2.1971401762344	17.3727876791972	18.7259922556234	0.285924658714801	0.143109590457762	0.217696021870332	0.185660784229454	0.563981069190577
DCLRE1C	0	default	1	24	4.14046875265889	5.44152193929606	10.9819421538673	0.200242976443609	0.0402915717323306	0.573370757327343	0.327182686423964	0.650175582242715
RPP38	0	mle	1	26.972972972973	4.67653164990927	25.2871404961577	9.64583016439429	0.234227804873285	0.0810733658479426	0.699325335723817	0.263328561209849	0.614917634671126
NMT2	1	mle	1	21.0105263157895	13.2320790955172	11.192844124017	59.8946420224288	0.413405236094889	0.296086283313867	0.26061464765048	0.0694529840881057	0.478800913927029
FAM171A1	0	default	1	24	2.83183552036733	0.217152725286728	36.066418541135	0.113088582825992	-0.0642937006088093	0.213164228345543	0.548783730944082	0.779503830554883
ITGA8	0	default	1	24	0.670587797034491	1.06484215214397	7.70024418603858	0.0286903712789259	-0.165571554465289	0.421649784486227	0.864546724805838	0.93671775737457
FAM188A	0	default	1	24	1.48883280293979	15.7948814618852	17.1419443759314	0.0431986393553937	-0.148161632773528	0.29173556249447	0.801879149770231	0.905065799531435
PTER	0	burg	1	21.3475935828877	4.5778634063097	14.0110745457586	7.01703489446032	0.461305994299442	0.35356719315933	0.679200550689778	0.0453639345184025	0.460666455970006
RSU1	1	mle	1	21.9340659340659	18.3674335945739	20.4462529092322	115.844449712049	0.376507730506781	0.251809276608138	0.289186095312791	0.0942226611098702	0.504311300973677
VIM	0	burg	1	23.2093023255814	224.115670575368	20.8252355973973	1531.23548118246	0.243903369100933	0.0926840429211201	0.243617163328601	0.247107834276935	0.605147076233836
PTPLA	0	default	1	24	1.58118674415536	19.6097884498847	42.9914783108156	0.00730396857403803	-0.191235237711154	0.35960207980819	0.964009754390342	0.980856526797163
STAM	1	mle	2	27.9160839160839,21.2340425531915	7.35449315654469,8.55528014966592	9.25789897358331,2.08204184482293	24.4088812834333	0.493732434550211	0.240598651825316	0.322271160177198	0.195432654999693	0.569161596679555
NSUN6	0	mle	1	25.9220779220779	3.33551721770492	8.42997292407977	6.81601249266511	0.405023528893392	0.28602823467207	0.566017084843085	0.0745588082215756	0.4852609863516
ARL5B	1	mle	1	21.9340659340659	2.83583295023195	19.4933710856513	16.8596573075935	0.166008253547619	-0.000790095742856822	0.283936111985933	0.403467691519276	0.697008978886779
PLXDC2	0	default	1	24	5.28575092041552	5.01519704462246	45.0839387534691	0.2848105134985	0.1417726161982	0.152265063407988	0.187113709158077	0.564500216800791
CASC10	1	burg	1	20.1616161616162	2.62737018398071	14.8668899617708	5.72407636277948	0.56822564054355	0.48187076865226	0.417962087835371	0.015006666904426	0.429398069570613
SKIDA1	0	default	1	24	2.05653256006849	0.186338212663961	5.02141237301629	0.200475119394159	0.0405701432729904	0.790422255649974	0.326708110575356	0.650175582242715
MLLT10	1	default	1	24	4.47841295597948	2.44539167692597	15.6767692956187	0.365839707588255	0.239007649105906	0.353568461230354	0.102564065461291	0.507470762741028
DNAJC1	0	default	1	24	5.76191220302416	6.02156733246319	99.385516953895	0.0550166786210696	-0.133979985654716	0.181755594794213	0.753564996716117	0.881960754654957
COMMD3	0	yule-walker	1	26.972972972973	2.40862126759212	10.7476572035378	46.8017656538446	0.0226814520845473	-0.172782257498543	0.276098721532479	0.891621855208643	0.94756273339929
LOC100499489	0	default	1	24	0.992285666536534	1.93209604952459	7.93268635372673	0.0428357521182097	-0.148597097458148	0.543321721140767	0.803400952176133	0.905383119445225
PIP4K2A	0	default	1	24	4.863539592526	19.1552554485124	35.1906749445423	0.262958168332204	0.115549801998645	0.283390375840355	0.21750071413366	0.586756032931305
MSRB2	0	default	1	24	3.59040667903816	5.67348842669545	54.6285392501383	0.131940957131114	-0.0416708514426631	0.132404138909234	0.49288582478762	0.752255882561867
OTUD1	0	mle	1	21.0105263157895	1.22376082891009	10.5979139273866	2.49156170420074	0.262133470222408	0.11456016426689	0.672369556208182	0.218720280512608	0.587361362270268
KIAA1217	1	mle	1	21.8142076502732	0.54051860039019	4.46667853265619	4.44747136862119	0.0178739078991591	-0.178551310521009	0.643348925181251	0.913768631891903	0.956460440293387
ARHGAP21	1	mle	1	20.5773195876289	39.9311295203448	11.8607995677963	208.865629690721	0.306882621636496	0.168259145963796	0.249858264920476	0.159968303750074	0.545682988922423
PRTFDC1	0	default	1	24	1.45536771019347	15.6067293951165	6.61988221468006	0.0980223439494663	-0.0823731872606404	0.489504355765719	0.597006275484965	0.800808509226547
APBB1IP	0	burg	1	24.1939393939394	2.89907810268606	0.110330739614438	23.5126112585525	0.139767346768191	-0.0322791838781706	0.269809610177123	0.471063678055778	0.738438751874361
ABI1	1	burg	1	21.2340425531915	6.73330554276217	1.74558920439248	42.3422516823327	0.357937166910395	0.229524600292474	0.194219986359224	0.109115803190343	0.517783155859671
ANKRD26	1	mle	1	27.7222222222222	6.280877138712	21.6270942192119	33.2874688814654	0.266647475539871	0.119976970647845	0.257424085784035	0.21211137369488	0.58119361457631
YME1L1	0	default	1	24	5.82920807831327	8.63918854253995	96.5199028895837	0.153354393507825	-0.0159747277906104	0.189792375530026	0.435019069534326	0.716501996880066
MASTL	0	default	1	24	1.71564483491168	1.66141593135621	4.22556545905179	0.113203356568137	-0.0641559721182359	0.893143214583417	0.548428736851663	0.77950049963926
ACBD5	0	default	1	24	1.14064150661461	13.0529396003805	16.5848765389541	0.0144615957466343	-0.182646085104039	0.421831463411944	0.929753372186504	0.96295493606516
RAB18	1	mle	1	22.0552486187845	10.198074640202	20.2272610482819	132.955716739177	0.116514060776119	-0.060183127068657	0.155732321177962	0.538267564303271	0.776220413075309
MKX	1	mle	1	20.9005235602094	6.44917695363423	0.545388723553256	30.5055822037826	0.149337988530567	-0.02079441376332	0.416202942316736	0.445435876679328	0.723644391427849
WAC-AS1	0	yule-walker	1	22.5536723163842	16.6405534784387	8.45652352525614	93.9234635896029	0.211436917510883	0.0537243010130598	0.331934672214493	0.30491739866244	0.638235847257138
WAC	0	default	1	24	2.39843566047666	15.4936556358937	186.974916785498	0.00738408015416869	-0.191139103814997	0.104933370699696	0.963620834326017	0.980732858021041
BAMBI	0	default	1	24	0.220480387368984	21.3936704747331	1.03073725799361	0.0349018117125188	-0.158117825944977	0.910475715991259	0.837254521844519	0.921960248011317
PTCHD3P1	1	yule-walker	1	20.5773195876289	8.56230699117246	13.567718821659	24.1693272117904	0.43474844092643	0.321698129111716	0.373471886063944	0.057704388675284	0.4659635619626
SVIL	0	mle	1	22.0552486187845	2.33466183442656	11.8619056259126	6.89171673996241	0.279114727010495	0.134937672412595	0.489104119178272	0.194684226916309	0.569161596679555
KIAA1462	1	mle	1	20.6839378238342	3.4304096560989	16.7230438906501	73.8682911771462	0.0416156306755959	-0.150061243189285	0.363189940805993	0.808534600915908	0.907590621058348
MTPAP	1	burg	1	22.0552486187845	5.20612725065943	21.7253386410016	11.7739435478703	0.488953890829526	0.386744668995431	0.447039707821782	0.034857836679785	0.448610080906709
ZNF438	0	default	1	24	1.93403591623809	16.9212070825586	9.48383279147422	0.17286995104837	0.00744394125804382	0.368796290100247	0.387140844745796	0.687149325766767
ZEB1	0	mle	1	20.9005235602094	38.8896509602203	10.4406772661506	231.614714689201	0.366275697669201	0.239530837203041	0.297415442718467	0.102211981993214	0.506868251398525
ARHGAP12	1	yule-walker	1	24.0481927710843	20.9022488654515	22.0139048966093	85.4265336036453	0.32045069895768	0.184540838749216	0.334755146692197	0.144912166887272	0.537543993788229
KIF5B	0	burg	1	20.5773195876289	33.5110495748616	12.6930652320651	280.472409649618	0.327405387495581	0.192886464994697	0.14542842422162	0.137647054194803	0.532084315001371
EPC1	0	burg	1	23.9041916167665	13.5351746433123	8.2030947864722	59.5358307487553	0.509149700415435	0.410979640498522	0.256556931666059	0.0284934673854347	0.44827712602588
CCDC7	0	default	1	24	1.50525243190691	4.57840921878169	5.22156823869202	0.0898859264904315	-0.0921368882114821	0.717603133089909	0.624423372496211	0.816439495122185
ITGB1	1	mle	1	20.9005235602094	84.9488411178504	8.66328358062438	647.58460198494	0.215056739432471	0.0580680873189651	0.214309632425794	0.297982888067084	0.634847166270181
NRP1	0	default	1	24	4.58643936410643	7.98720097369743	114.969228440203	0.0242708279752184	-0.170875006429738	0.177825312751509	0.884395344726847	0.94458974858783
PARD3	0	mle	1	22.3016759776536	6.16906851376771	10.9487056122282	35.8580333750084	0.335222096895482	0.202266516274578	0.244993951529645	0.129832337556908	0.528818085338255
CUL2	0	yule-walker	1	25.2658227848101	0.890026241518155	15.5515204624409	7.53730752465325	0.0339320629372551	-0.159281524475294	0.450099018982928	0.841469429070804	0.924750783730663
CREM	0	default	1	24	2.76542994543222	21.5241677002549	10.0115491824333	0.254991712961215	0.105990055553459	0.389559074057877	0.229512063725055	0.592769077630342
CCNY	0	default	1	24	10.1030405184192	18.0544306084037	108.016457500202	0.274275732837074	0.129130879404488	0.122032066272752	0.20130669904577	0.574970856065416
FZD8	0	default	1	24	4.30258825893602	19.2116616242152	8.09566044677842	0.2197344000075	0.0636812800089996	0.777527557416374	0.289209331608718	0.630814565911265
ZNF248	1	burg	1	20.3673469387755	1.48273085477176	9.40071023568958	10.3415440297473	0.0844118160531322	-0.0987058207362412	0.409353795265004	0.643429393086671	0.827441661697648
ZNF25	1	mle	1	20.9005235602094	6.30497669045832	0.671858097636682	31.9809929122119	0.244073363047103	0.0928880356565243	0.294848802810593	0.246830171677126	0.605106823268266
ZNF33A	0	burg	1	27.156462585034	5.84192450285629	4.93057559119388	29.4350425638006	0.253978243480683	0.104773892176819	0.286362694597434	0.231077396488508	0.593997977923504
ZNF37A	0	burg	1	20.1616161616162	6.61268182453825	10.5557800856871	49.9363670187238	0.165966168901773	-0.000840597317872449	0.266413378003043	0.403569500132644	0.697008978886779
ZNF37BP	0	default	1	24	2.48179179546449	5.30507472205459	12.2233405605638	0.209777353565172	0.0517328242782069	0.410497504341974	0.308139489208943	0.638235847257138
ZNF33B	0	burg	1	24.641975308642	3.32537710922238	8.35650110618496	13.6016642751208	0.399409863093415	0.279291835712098	0.292027785487713	0.078143161700698	0.487740982050188
BMS1	0	default	1	24	6.79529355355415	19.2886103507008	106.400519507372	0.156363003215857	-0.0123643961409718	0.163179187926715	0.427344466648033	0.710621788654108
CSGALNACT2	1	mle	1	21.2340425531915	3.54170199747433	9.17614528376597	28.7797129970157	0.166605259776108	-7.3688268670713e-05	0.210726697886968	0.402025662152362	0.696127519484594
HNRNPF	0	burg	1	22.4269662921348	38.9601980997353	20.419119110841	118.634368453724	0.491111167291318	0.389333400749582	0.330774295685038	0.0341282958642024	0.448610080906709
CXCL12	1	burg	1	20.5773195876289	48.1052093216081	1.93448398090608	164.445623395525	0.240837867453502	0.0890054409442027	0.434684799376802	0.252157961839524	0.60719559795434
RASSF4	0	mle	1	23.4823529411765	2.89178474622075	10.0135041747339	11.4649994284006	0.135472457043859	-0.0374330515473689	0.815656619048585	0.482941103392017	0.746106717548035
C10orf10	0	burg	1	25.9220779220779	6.41289593856334	5.79679805759429	24.9123307270146	0.418105361683	0.3017264340196	0.40130668696485	0.0667147369094708	0.472351562904837
C10orf25	0	default	1	24	1.2981337117968	18.130057322944	2.21297159968958	0.289653842125854	0.147584610551025	0.759785647166802	0.180863186850651	0.561191152337169
ZNF22	0	default	1	24	6.01023799764617	0.569896499069273	27.0035293376685	0.233494651942124	0.0801935823305485	0.340483428328823	0.264591535594757	0.615422798073284
MARCH8	1	mle	1	20.9005235602094	7.21808823067811	15.8509806968522	37.7780711120388	0.301503506544492	0.16180420785339	0.255518344823894	0.166272777381982	0.54951912010626
FAM21C	1	mle	1	21.9340659340659	5.91325156443975	10.6171264714112	30.5761226027988	0.2223101401138	0.0667721681365603	0.293998637877714	0.284467189260854	0.626003725718981
TIMM23	1	mle	1	20.5773195876289	3.98054688113812	12.716834417371	29.8836294637367	0.329264893952199	0.195117872742639	0.206111856532302	0.135754798295841	0.531732724230875
NCOA4	0	default	1	24	10.031890320814	18.124538099574	134.096236864496	0.125179093656024	-0.0497850876127708	0.154625700548694	0.512384243311674	0.764324764249481
MAPK8	0	default	1	24	2.05155962942795	19.8320135924787	11.4834524739055	0.255743725599105	0.106892470718926	0.245415943248091	0.22835605049901	0.592090004639752
ARHGAP22	0	mle	1	26.6133333333333	1.94023839015304	14.8949660840089	7.50769876965912	0.269301159842623	0.123161391811147	0.354992554338544	0.208301352551885	0.579414435007979
VSTM4	0	burg	1	27.7222222222222	21.7437880112624	1.85425673063568	160.387659321444	0.341128858528388	0.209354630234065	0.355400510380282	0.124165925334812	0.527129901930681
ERCC6	1	burg	1	22.0552486187845	3.17302983481265	0.186150491754607	16.8090585889821	0.200376376791081	0.0404516521492968	0.308069538416097	0.326909905287299	0.650175582242715
PARG	1	mle	1	20.7916666666667	2.35580082621238	17.3608018164584	6.51681775871556	0.25462178225621	0.105546138707452	0.52776074201097	0.230082446094635	0.593255750103039
FAM21A	0	default	1	24	5.53181427772771	1.8253030866293	40.3341451751535	0.22303249641412	0.0676389956969436	0.230967283626397	0.283148506201628	0.625464920117938
SGMS1	0	default	1	24	4.66486591192709	19.5723107763151	18.1793337352679	0.234067614820188	0.0808811377842258	0.365135274012769	0.263604101823128	0.615225432252277
ASAH2B	0	default	1	24	2.74376556288316	19.3867347917645	3.9798844602629	0.313135263569496	0.175762316283395	0.889136270770868	0.152881910600511	0.543383028624781
PRKG1	1	mle	1	20.5773195876289	2.00780791687822	7.4968027412565	15.7014655179347	0.103032187414795	-0.0763613751022458	0.323857956398484	0.5806097091809	0.795500032056914
CSTF2T	1	mle	1	21.4623655913979	9.11004248309831	21.1076960245582	22.3531461450593	0.639857023027907	0.567828427633488	0.365211655528148	0.00605863446189958	0.408532309094207
DKK1	0	default	1	24	99.3770330266876	22.9226315194618	223.300295711828	0.260640111452773	0.112768133743327	0.861216428612831	0.220942583803664	0.587911648740473
ZWINT	1	yule-walker	1	27.7222222222222	3.93271293117476	22.5414196064993	6.53651290320709	0.186465970030075	0.0237591640360896	1.08193718221991	0.356351524047726	0.669565773750557
IPMK	0	default	1	24	6.8296618636927	18.4034893659861	18.0265041542086	0.315730998616979	0.178877198340375	0.459472452352302	0.150014877122917	0.53992382520617
CISD1	0	default	1	24	1.36931120161617	22.1440143578951	50.5779259501927	0.00939133587912133	-0.188730396945054	0.20246587266884	0.953917048426696	0.975820693584397
UBE2D1	1	mle	1	20.4717948717949	6.06529289817663	1.80718471031138	19.4632534847668	0.322371380257431	0.186845656308917	0.391621791091936	0.142875808507208	0.536588872632531
TFAM	0	default	1	24	2.90737493996968	1.37104445269928	27.5247622517266	0.167820035669438	0.00138404280332582	0.18788708202696	0.399104180826484	0.693791219398232
BICC1	1	mle	1	21.0105263157895	7.37375173805959	7.84019567115673	171.715576649978	0.100878046414202	-0.0789463443029577	0.1130853150013	0.587615183596177	0.796931563196087
FAM133CP	0	burg	1	21.3475935828877	1.82476914038208	12.2291306329355	5.86894377515912	0.117182327324795	-0.059381207210246	0.648138015195107	0.536234920425106	0.774984116674267
CCDC6	0	default	1	24	4.86459352297129	22.6005662090682	40.3353107173823	0.10517838090556	-0.0737859429133283	0.300337187581128	0.573696685826938	0.79188135426425
CDK1	0	default	1	24	8.52559430645803	15.9196443206831	15.724088442609	0.229685760578609	0.0756229126943309	0.884164969674434	0.271231190257179	0.619525231530601
RHOBTB1	0	default	1	24	3.3517900637713	11.7358904762062	41.02654987256	0.127370077259366	-0.0471559072887611	0.169880238261373	0.505999986168113	0.760139774442855
ARID5B	0	default	1	24	36.4885287836404	4.3175121658108	233.642552927157	0.259112409177123	0.110934891012547	0.247403764350406	0.223234649140258	0.588593347364515
ADO	1	mle	1	23.7619047619048	1.51465921957895	18.4947429080314	18.5597212094661	0.0287051758248116	-0.165553789010226	0.326814391481075	0.864480840400301	0.93671775737457
NRBF2	0	yule-walker	1	20.7916666666667	6.88232394940828	13.8661164058667	23.3247746644906	0.502367731766906	0.402841278120287	0.301508548913132	0.0305170584088192	0.448610080906709
JMJD1C	0	default	1	24	8.82621049990773	2.04441700815442	45.3361916844371	0.110710997718943	-0.0671468027372681	0.448703774268285	0.556179026286008	0.783020743935395
REEP3	0	default	1	24	10.2646050741639	0.256641365354433	87.7004228349756	0.300017610690707	0.160021132828849	0.183350354784875	0.168048859429547	0.550055035847775
ANXA2P3	1	yule-walker	1	22.9425287356322	47.6267224199823	21.322870303311	217.255679763403	0.449997966889166	0.339997560266999	0.347304901771155	0.0503293677186185	0.461590337324866
SIRT1	1	burg	1	25.4267515923567	0.976679838642937	25.3450262556312	12.0108470702972	0.0311993524401518	-0.162560777071818	0.425952845746289	0.853438247328754	0.930060182707707
HERC4	0	default	1	24	1.57666214039854	18.7479180366126	41.5754681013979	0.0182696266957806	-0.178076447965063	0.224095973786618	0.911929233899989	0.955337898879996
PBLD	1	mle	1	24.3414634146341	1.26180717773122	9.85863078327927	8.23480164160517	0.487489040580934	0.384986848697121	0.199523845971921	0.0353602871732778	0.448610080906709
HNRNPH3	1	burg	1	24.1939393939394	39.8718744953235	20.0241034316102	120.015035631778	0.313553310365352	0.176263972438423	0.463982646606008	0.152417233645256	0.542607324177417
RUFY2	1	mle	1	21.8142076502732	2.62242055870011	7.8890377684205	20.9401167699776	0.145717535240267	-0.0251389577116796	0.226520649139876	0.454995875701393	0.728258125995364
SLC25A16	1	mle	1	20.6839378238342	1.43654732341935	10.4743630219215	4.85313974231783	0.265094444857551	0.118113333829061	0.405807638196926	0.214366862245668	0.583162658133827
TET1	1	default	1	24	1.98395568914668	12.3975459787254	10.6750262969813	0.112249636218372	-0.0653004365379535	0.424342285418685	0.551384171459854	0.781482666504924
CCAR1	1	mle	1	21.695652173913	12.2957333792334	9.83760374749882	144.262087711123	0.0875684243415004	-0.0949178907901995	0.201008979332295	0.632414079950141	0.821615647670762
DDX50	1	default	1	24	13.7731716986481	19.5023454511119	83.23364343522	0.189618998802655	0.0275427985631863	0.263618071662492	0.349499254525011	0.665378857576682
DDX21	1	yule-walker	1	24.95	28.5813062644188	23.9126334644802	205.355041434689	0.372930331784153	0.247516398140984	0.215510361098001	0.0969569556939538	0.506431661871082
KIAA1279	1	burg	1	20.5773195876289	6.61010579390706	13.1186114799548	29.5085059793265	0.303534211803459	0.16424105416415	0.306038594429652	0.163869805906883	0.548212395450836
SRGN	0	default	1	24	2.15817851358816	18.8626568122275	6.31873294052788	0.2558499734831	0.10701996817972	0.461727434378053	0.22819309976725	0.592006900753575
VPS26A	1	burg	1	24.4907975460123	4.75664347108708	19.7782022579531	29.8291506718667	0.455468418051778	0.346562101662133	0.174122272818403	0.0478757252510766	0.460666455970006
SUPV3L1	0	mle	1	20.7916666666667	3.55824277188341	9.440961761215	7.67501153676205	0.581677329566717	0.49801279548006	0.438125139172897	0.0128102323243552	0.422173443320834
HK1	0	default	1	24	17.4476003664588	10.6172151093095	161.744382399471	0.291150697267466	0.149380836720959	0.150072298952118	0.178965608945705	0.559788959874513
COL13A1	1	burg	1	27.7222222222222	2.78760813073042	10.5727176254298	3.98377254355294	0.26301647632556	0.115619771590672	1.00950907706869	0.217414694431409	0.586756032931305
H2AFY2	0	burg	1	24.4907975460123	3.12882455362778	16.0938356099798	11.7952952016686	0.248900972904035	0.0986811674848419	0.396758806062382	0.239048485844641	0.599473459032459
AIFM2	1	default	1	24	5.14320423360778	9.25853137391322	26.1567757634775	0.409871037061903	0.291845244474283	0.286188001235916	0.0715705985887782	0.482871163010984
TYSND1	1	burg	1	21.4623655913979	1.67970221783993	12.5397712305975	11.1963343617842	0.207021527249005	0.0484258326988061	0.36402307280085	0.313550131830406	0.64347363869112
SAR1A	0	burg	1	20.1616161616162	14.5023172077495	3.77118606763354	117.582380002305	0.469972549692432	0.363967059630918	0.122711960696265	0.0418303802283908	0.454843383432028
PPA1	0	default	1	24	3.04143270632586	1.75032498952751	21.0276349736867	0.108930307903799	-0.0692836305154412	0.348890453318539	0.56176976511141	0.785877764465542
LRRC20	1	mle	1	24.4907975460123	1.66446324516655	2.31264040826407	3.94212285848839	0.202539225163955	0.0430470701967461	0.751417515516908	0.322512574291043	0.648442968664103
EIF4EBP2	1	mle	1	21.4623655913979	5.61152584296019	18.5432360188741	123.030745016993	0.0897182360877767	-0.092338116694668	0.128645492176092	0.624998841016682	0.816484625785523
SGPL1	1	default	1	24	3.14325855990876	13.4410326576375	17.7895795062903	0.16608950421714	-0.000692594939431634	0.361290782345228	0.40327119297281	0.697008978886779
PCBD1	1	mle	1	21.2340425531915	9.48097681484314	0.303797931014615	35.0677877354188	0.297381703534762	0.156858044241714	0.367076573895117	0.171236867308497	0.553877274504027
UNC5B	1	yule-walker	1	20.3673469387755	1.5658510226066	1.71145794859588	6.37528965844781	0.11048715629059	-0.0674154124512925	0.514531327255565	0.556879353156295	0.783418614437723
SLC29A3	1	default	1	24	3.66801298898211	10.4332359420007	15.8509732212509	0.230188103492822	0.0762257241913865	0.358882460875366	0.270347956705497	0.619385574763125
C10orf54	1	burg	1	21.695652173913	17.3133987822344	12.4520680393218	97.2787208325173	0.357852247674334	0.229422697209201	0.303754610208314	0.10918798056572	0.517783155859671
PSAP	1	yule-walker	1	25.7548387096774	455.163314025868	8.55183863392504	3288.95347631174	0.440130744965105	0.328156893958126	0.189678322455285	0.0550089170714056	0.465304235923078
CHST3	0	default	1	24	1.219106885011	16.5388518814546	17.8354180898794	0.0526713915290583	-0.13679433016513	0.213676644293672	0.762962625339146	0.887254492806116
ASCC1	0	mle	1	27.7222222222222	9.07705920532127	11.8164102507618	29.1241284985824	0.842765619121926	0.811318742946312	0.249285077323301	9.6103139337167e-05	0.211503789053237
ANAPC16	0	default	1	24	2.5864730113852	16.7368789373574	56.0421040072509	0.0278787409464623	-0.166545510864245	0.223814350445404	0.868164860461242	0.937606211875867
DDIT4	1	burg	1	24.4907975460123	48.9158718648717	12.8386899839924	265.76804428188	0.41684453006778	0.300213436081336	0.252843454345215	0.0674406532078817	0.473893325606341
DNAJB12	0	default	1	24	3.13325803846684	6.34642277969986	44.368615054056	0.0724733115156682	-0.113032026181198	0.178718958236066	0.686486615050306	0.847551446093693
MICU1	0	burg	1	25.2658227848101	10.3525738640192	7.5898944248703	51.4376293000471	0.522540734003833	0.4270488808046	0.236780169757508	0.0248131345372392	0.44448259082188
MCU	1	mle	1	27.5310344827586	6.31276924458565	13.453815479589	60.6375993299576	0.172400248239519	0.00688029788742239	0.209646808095516	0.388241323347715	0.687277795625221
P4HA1	0	burg	1	21.3475935828877	29.1737996178033	1.92147470718993	215.311792167029	0.37988602419947	0.255863229039364	0.242893797633522	0.0916975214018754	0.503070180634648
ECD	1	mle	1	22.5536723163842	4.58741526333188	20.9714732720937	13.6887634507646	0.590265101956907	0.508318122348289	0.307737730703355	0.011548212767171	0.422173443320834
FAM149B1	0	default	1	24	2.94298970992191	21.6692177598492	16.3750021214848	0.144537576770688	-0.0265549078751741	0.341810888071533	0.458146832239575	0.730115531059273
DNAJC9	1	burg	1	25.1069182389937	4.95898698229116	6.29864301978373	20.3193541503138	0.513638901349094	0.416366681618913	0.29723388240133	0.02721411114377	0.44827712602588
MRPS16	1	yule-walker	1	23.6213017751479	6.07318364543932	7.10494929994228	42.4985315383362	0.341365896027342	0.209639075232811	0.325080353255697	0.123942734417164	0.527129901930681
ANXA7	0	burg	2	26.7919463087248,20.3673469387755	7.66519419487429,7.45875660895578	21.3457882904559,15.6292889309251	36.2802171415963	0.51325370987694	0.26988056481541	0.25281009960228	0.171371862069816	0.554038886657041
PPP3CB	0	default	1	24	2.08909102988601	11.618486426839	29.9810345449007	0.0816430271037898	-0.102028367475452	0.210531663072546	0.653217241419902	0.833198391629141
SEC24C	1	mle	2	27.3424657534247,22.4269662921348	7.55629293290171,6.28983579338321	25.9685128684651,16.4810353419768	22.4200668542668	0.482889864891051	0.224334797336577	0.319181005201005	0.209619126296507	0.579414435007979
FUT11	0	default	1	24	7.9139974473012	5.0115139270061	38.4708564016914	0.278834002046081	0.134600802455297	0.27009727187703	0.195063588977775	0.569161596679555
CHCHD1	0	burg	1	21.5783783783784	12.3107518350273	0.175645806097947	42.3098386437232	0.234857290846004	0.0818287490152054	0.422239292910932	0.262248022250874	0.614092727180127
ZSWIM8	0	default	1	24	4.79945370194152	17.5325623184176	34.6904599932432	0.162037900851331	-0.00555451897840298	0.238183897619589	0.413163435645569	0.702479982361533
NDST2	1	burg	1	21.0105263157895	5.11617616782304	4.85917589095058	27.0526785298711	0.216839449553931	0.0602073394647171	0.284447934155054	0.294614430229717	0.633327412309872
CAMK2G	0	default	1	24	1.69023791040141	3.36922336153	21.2211652867039	0.0299186159044794	-0.164097660914625	0.322672233021107	0.859094329927854	0.933307730923695
PLAU	1	burg	1	26.0915032679739	1.74491386351127	16.3690251023358	3.5775806215793	0.295233912469497	0.154280694963396	0.659897016892035	0.173870134859727	0.556400911929728
VCL	0	yule-walker	1	21.3475935828877	18.9908989249787	2.16902385408174	161.95179802276	0.24485659023082	0.0938279082769837	0.253425898662001	0.245554096106283	0.604221215016444
AP3M1	1	mle	1	27.156462585034	5.854634967275	13.7642316663813	18.087351034641	0.202393007358132	0.0428716088297587	0.518744241190935	0.322808352958303	0.648680123199254
ADK	1	burg	1	20.3673469387755	3.984837956461	14.503314550511	20.0890945333868	0.203373155695764	0.0440477868349168	0.30581633465184	0.320829788296381	0.647182703168313
KAT6B	0	default	1	24	4.95194617886841	4.12704681446627	32.992188396121	0.0939675935387452	-0.0872388877535057	0.338430087936316	0.610546376038753	0.809105564175902
SAMD8	0	default	1	24	3.74826504204387	23.4381713210713	14.2681998847179	0.217189518036612	0.0606274216439344	0.410847110241928	0.293956563423557	0.633245711689065
VDAC2	1	mle	1	21.8142076502732	13.0883235725014	19.8730572631335	62.4915556766609	0.436912084386916	0.324294501264299	0.219651339130137	0.0566084202553194	0.465304235923078
COMTD1	0	default	1	24	6.02664297554605	6.73956588526373	20.8562061606744	0.456116108581929	0.347339330298315	0.296408459783235	0.0475916740005309	0.460666455970006
ZNF503	1	burg	1	22.4269662921348	18.8756138356435	0.930745627586926	150.497249762663	0.64175749033051	0.570108988396612	0.114816182947326	0.00590045623547453	0.408532309094207
ZNF503-AS2	0	default	1	24	1.80502572756075	14.7053910539007	7.66308661526229	0.386248525290637	0.263498230348764	0.35200763809981	0.0870888875909965	0.496408939537571
C10orf11	1	yule-walker	1	21.4623655913979	1.17964242952707	1.93239428398442	3.62801271984592	0.159831915528906	-0.00820170136531329	0.597723668191967	0.418630532107646	0.706102142138648
KCNMA1	1	burg	1	24.1939393939394	2.85364844920208	18.3316985077468	19.9095743291936	0.135037341639326	-0.037955190032809	0.26874851646568	0.484157644976705	0.747268043845287
DLG5	0	yule-walker	1	26.4370860927152	9.02147932237973	8.38931658994339	90.5009842774135	0.246958043508162	0.0963496522097949	0.165120556346923	0.24215635458943	0.602098941709908
POLR3A	0	default	1	24	5.98297056010052	6.04814332201163	22.5340670774677	0.485721779965634	0.382866135958761	0.281289789403237	0.0359741598832815	0.448610080906709
RPS24	1	mle	1	20.5773195876289	287.046038440706	9.66518061561833	3304.13748800194	0.23579964890421	0.0829595786850517	0.145089152375897	0.260637057762982	0.613453208707132
LINC00856	0	default	1	24	0.743170518843136	19.9194098071795	2.02924651549522	0.108211562746966	-0.070146124703641	0.772612806196472	0.564039066801953	0.786768772367558
ZMIZ1	0	burg	1	20.9005235602094	4.65431963963967	2.69470886108634	38.0411654338908	0.418969170057386	0.302763004068863	0.211581721981368	0.0662210229145622	0.472079449970272
PPIF	0	burg	1	24.1939393939394	13.7097633439066	21.523185246018	37.1039576709747	0.340800933277065	0.208961119932477	0.477620097666803	0.124475224758894	0.527129901930681
ZCCHC24	0	yule-walker	1	27.7222222222222	11.3242590048219	10.2898647619543	252.342314394297	0.0751118750038049	-0.109865749995434	0.219335031398292	0.676777663950709	0.843882313214006
EIF5AL1	1	burg	1	21.4623655913979	4.76802562898903	0.566767510176026	14.222873135594	0.402991169360226	0.283589403232271	0.529809856876965	0.0758409518736454	0.486636196740022
LOC100288974	1	mle	1	21.695652173913	1.20299691316924	7.80104627176529	2.87477635010914	0.120097755270251	-0.0558826936756993	0.970379426467162	0.527438865004939	0.770831173525199
TMEM254	0	default	1	24	3.57841208728214	15.1614601488117	14.641828025801	0.502217058440929	0.402660470129115	0.323090426434402	0.0305632862386855	0.448610080906709
PLAC9	0	mle	1	21.695652173913	28.183947216045	17.619352505301	178.284797762536	0.713417261221071	0.656100713465285	0.1548671550447	0.00193308140789339	0.364506644765591
ANXA11	0	mle	1	23.9041916167665	24.8769253500149	8.65190336283036	210.396427128305	0.317223293095757	0.180667951714909	0.147868939020624	0.148386189739646	0.539247566676045
TSPAN14	0	default	1	24	0.489903148482592	20.2522450102925	20.3869397220836	0.0125358280523697	-0.184957006337156	0.160400146038135	0.938872753078213	0.96817128431006
GHITM	0	yule-walker	1	27.156462585034	18.3371548937029	21.906239432513	87.531814108435	0.368088148418876	0.241705778102651	0.257111749558425	0.100758687906963	0.506431661871082
CCSER2	0	default	1	24	2.62070198825282	15.7456125036667	44.963217108783	0.0680891686356258	-0.118292997637249	0.160827300346467	0.702864805218461	0.854876236848743
WAPAL	0	default	1	24	2.19418306940748	22.0921782279272	48.538957477204	0.0605746164721744	-0.127310460233391	0.1338256896815	0.731663607115043	0.870567307443543
ADIRF	0	default	1	24	2.04619635212287	1.35762485088335	9.20076549314378	0.167423555789736	0.000908266947683534	0.393441890261375	0.400055823712678	0.694612987969142
GLUD1	0	default	1	24	10.1451371043387	21.877824201148	34.4346628254407	0.299442001021998	0.159330401226398	0.402652435276185	0.168740946599365	0.550984831759139
FAM35A	0	burg	1	20.4717948717949	3.78614022496878	13.3064306446767	14.0675115681861	0.435182075995734	0.32221849119488	0.300634128866762	0.0574833872187694	0.465450473109153
MINPP1	0	mle	1	23.2093023255814	3.23125081626429	16.5414219850703	13.1430005780317	0.359990228284621	0.231988273941545	0.321503374779565	0.107382379759296	0.515756329748767
PAPSS2	0	mle	1	23.0751445086705	7.63161504889249	6.02118296292791	52.023025675615	0.148376423328126	-0.0219482920062493	0.271745265356901	0.447959117643528	0.724208980873219
ATAD1	0	mle	1	22.3016759776536	10.1457295253732	16.6504309010431	75.9338981893148	0.194397495120193	0.033276994144232	0.210872093766094	0.339315766263451	0.657480312020253
PTEN	0	default	1	24	8.36540357619493	20.7552941329851	59.0342628308108	0.129478208290936	-0.0446261500508769	0.289430868965259	0.499917380774475	0.757181964171374
RNLS	0	burg	1	26.4370860927152	2.87463189063802	20.6910517910536	5.8462586172124	0.347747904571293	0.217297485485551	0.607493764416612	0.118053105189993	0.522759102418786
STAMBPL1	1	burg	1	20.1616161616162	2.8309339637752	20.0317198562479	20.1997712905167	0.164818472020722	-0.0022178335751335	0.360396517399104	0.406353871264486	0.697852828818119
ACTA2	0	default	1	24	53.056388106295	9.51888653231341	713.465534465698	0.0726602806539803	-0.112807663215224	0.197624035376411	0.685794990339915	0.847551446093693
FAS	1	default	1	24	4.60607046059157	22.7278102858649	20.1639135751933	0.377331715157625	0.252798058189149	0.391696515888772	0.0936016983958986	0.503430364676674
CH25H	0	default	1	24	8.79544630761098	21.1644208845867	23.4094487550238	0.266885791928051	0.120262950313662	0.995580784730041	0.211766950164545	0.580683658014117
LIPA	1	mle	1	23.7619047619048	8.65186510436746	21.6903469270605	40.7565196830948	0.247624046538626	0.0971488558463517	0.338804094094988	0.241087411187062	0.600481184405258
IFIT2	0	default	1	24	2.43083243675441	23.72113069045	5.14518117082697	0.113147379114327	-0.0642231450628077	1.02488923447044	0.548601851626496	0.77950049963926
IFIT3	0	default	1	24	3.9168871286852	0.840675929422468	12.6894290432785	0.210868349152732	0.0530420189832784	0.514284119306098	0.306018239987328	0.638235847257138
IFIT1	0	default	1	24	0.956099165832656	19.2101163027952	6.49013831507283	0.0311887632594022	-0.162573484088717	0.793271847492821	0.853484889584008	0.930060182707707
IFIT5	1	mle	1	20.1616161616162	9.72922676820687	3.82864552375496	17.1711162166144	0.344656682776016	0.213588019331219	0.692703841831103	0.12087719559985	0.52510381874683
PANK1	1	mle	1	20.3673469387755	1.15099404945876	4.90520061685363	3.69144325298762	0.144095330877438	-0.0270856029470747	0.573397207307697	0.459332291395644	0.730417996317582
KIF20B	1	burg	1	20.7916666666667	6.37482467955949	10.851150397238	17.5358180083736	0.18220856943312	0.0186502833197444	0.598128784619178	0.365773953876696	0.673740056194593
RPP30	1	mle	1	22.6818181818182	6.0381692702339	0.658622868799155	20.728055450845	0.362863108548362	0.235435730258035	0.370716385589298	0.104993825921784	0.512928025761606
ANKRD1	1	mle	1	20.9005235602094	29.1982466469249	5.11031531380277	141.961832507008	0.159346403232881	-0.00878431612054231	0.847597123592223	0.419841511892265	0.707038434814701
PCGF5	1	mle	1	22.0552486187845	7.000315386228	20.2199760794851	56.3711878048119	0.293244285768318	0.151893142921982	0.316313498245471	0.176338297134274	0.558228047235603
HECTD2	0	default	1	24	0.589329261662332	2.48623227561993	4.69789326783061	0.0325672568845391	-0.160919291738553	0.529073468390546	0.847430148925252	0.927226942306202
PPP1R3C	0	default	1	24	3.34831732566354	15.610382787597	37.7357682502554	0.074710098561523	-0.110347881726172	0.473547567486538	0.678248921168678	0.844771228392101
TNKS2	0	mle	1	24.4907975460123	3.81396309216055	22.0466059975073	21.902502079311	0.162364770784635	-0.00516227505843747	0.315669927408275	0.41235823583121	0.702244855799642
BTAF1	1	mle	1	21.3475935828877	5.67364212168107	9.31542929214196	23.0390371337021	0.23256617412224	0.0790794089466877	0.356065146888246	0.266197938304346	0.616133143929825
CPEB3	0	yule-walker	1	27.7222222222222	1.08014172526728	8.28004122835195	2.84970977061496	0.173744265086262	0.00849311810351439	0.63483374606179	0.385099038572115	0.686033644236289
MARCH5	0	yule-walker	1	21.4623655913979	8.92887298931883	0.817764303851621	76.750672068132	0.172439568066707	0.00692748168004809	0.199621638515253	0.388149104064049	0.687277795625221
IDE	0	default	1	24	2.06551334346182	11.9640088668952	21.0803561533134	0.0965822493516385	-0.0841013007780338	0.231313449228985	0.601787409623315	0.803844216496111
KIF11	0	default	1	24	5.56023481968563	14.6355578929235	5.77807048017641	0.343304975770377	0.211965970924452	1.22950756862633	0.122128951405624	0.525548302732107
MYOF	0	default	1	24	5.16217499961847	18.2155351967429	100.832666220763	0.0627812283073439	-0.124662526031187	0.237098935453406	0.723110874636061	0.866774172101841
CEP55	0	default	1	24	3.81687918021423	11.975719713293	6.37839138202903	0.237079103100066	0.0844949237200796	1.06178131068519	0.258462507483916	0.612429248999357
FRA10AC1	1	mle	1	21.2340425531915	3.39703251170528	13.1794287109665	58.8609307812266	0.043471586323375	-0.14783409641195	0.20799642656482	0.800736040799258	0.904465139905054
PLCE1	0	burg	1	22.3016759776536	9.69707312803328	5.75705506411125	19.1782236512455	0.624116470307189	0.548939764368626	0.450802606642185	0.00750354483700277	0.413635376542592
PLCE1-AS1	0	default	1	24	0.274905287841546	18.3030431036131	2.74511949524452	0.00739397667701502	-0.191127227987582	0.794603620317567	0.963572798095422	0.980732858021041
NOC3L	0	burg	1	25.5897435897436	2.34185042294771	19.6012683542107	18.3260035143422	0.26485032078551	0.117820384942612	0.188995070359122	0.214723145378352	0.583554826313506
TBC1D12	1	yule-walker	1	27.3424657534247	5.30286255711148	25.3966172254262	17.9009532006569	0.322506973433073	0.187008368119687	0.359550686883491	0.14273291878462	0.536566167779678
HELLS	0	burg	1	27.156462585034	4.69373959117078	11.3542596457011	9.88357445132677	0.244970968173468	0.0939651618081616	0.766796070332197	0.245368187938693	0.604221215016444
PDLIM1	1	yule-walker	1	20.2639593908629	18.6094835625871	12.2152208414535	136.199216540259	0.402355253196602	0.282826303835922	0.174807078498992	0.0762457309765366	0.486636196740022
SORBS1	1	burg	1	27.156462585034	1.0713632098592	9.1993260894779	2.0047222366769	0.412328175961663	0.294793811153995	0.701207259295679	0.070092950997755	0.479145406089988
ALDH18A1	0	mle	1	22.5536723163842	13.4781636751125	22.0955508089373	28.7237648056192	0.420077439722687	0.304092927667224	0.606872098964785	0.065591871183529	0.472079449970272
TCTN3	1	yule-walker	1	21.8142076502732	3.55627335362424	20.8354861656473	17.8871299830887	0.275917345082009	0.13110081409841	0.2717389382928	0.199040164232919	0.572760974691172
ENTPD1	0	default	1	24	1.67373893919331	9.89127022362505	6.5896383154717	0.144221048092407	-0.0269347422891115	0.636021221326406	0.458995051646438	0.730417996317582
CCNJ	0	burg	1	24.0481927710843	2.17335366090502	20.9640977472736	3.02821884249341	0.42596176664779	0.311154119977348	0.779358522606958	0.062331000210988	0.466238828640022
ZNF518A	0	mle	1	22.6818181818182	1.49956605600659	7.51986951571031	6.91092195551642	0.141895924895067	-0.0297248901259195	0.390869925489267	0.465264398541756	0.73454367884555
TM9SF3	1	mle	1	22.3016759776536	27.4738147603626	21.9124696611399	571.965092355796	0.195025401695389	0.0340304820344669	0.128352684465989	0.337995470386353	0.656842804176439
RPL13AP5	0	burg	1	23.0751445086705	14.3148595718136	22.6290639363383	49.2149410979899	0.470310173736951	0.364372208484342	0.306942700186986	0.0416973214485028	0.454012519817701
LCOR	0	default	1	24	1.82710693822204	5.59773829808529	5.54613410493296	0.196393130960778	0.0356717571529336	0.508436363760039	0.335133777442669	0.654554689322635
C10orf12	0	burg	1	20.6839378238342	3.12149320106852	9.43454058684726	4.2392452849859	0.472276054518732	0.366731265422478	0.759556281403919	0.0409292704636842	0.452993016746486
LOC102724002	0	default	1	24	4.66250087532216	13.3060376711249	26.4260684675246	0.144711268048681	-0.026346478341583	0.351990162598198	0.457681915258588	0.729693158262075
ARHGAP19	1	mle	1	20.1616161616162	1.23972593602333	2.45332924501431	3.13441042577651	0.105101216349847	-0.0738785403801834	0.879927849984052	0.573944090922176	0.791934893605972
FRAT1	0	default	1	24	1.40425562765135	1.26884751296582	5.44916571151367	0.107640231346176	-0.0708317223845885	0.574453824169846	0.565848164058084	0.787578193434753
FRAT2	0	default	1	24	0.485256153050447	23.0411759933067	5.5695909183505	0.016026478156336	-0.180768226212397	0.507347499576472	0.922395254347524	0.959632918487298
RRP12	0	default	1	24	2.82152318428543	7.93576372735366	9.30159989438295	0.225587565710911	0.070705078853093	0.480821865023319	0.278523335725676	0.622134981292333
EXOSC1	1	mle	1	21.9340659340659	3.31997495709714	20.2572004686375	17.757701551309	0.173003040780352	0.00760364893642207	0.311837359218475	0.386829479605192	0.68689230169042
ZDHHC16	0	mle	1	21.695652173913	2.28823723633726	5.76113614853158	24.3705520558622	0.102226866440922	-0.0773277602708937	0.204408415862244	0.583220825933722	0.796701057163778
MMS19	0	burg	1	26.0915032679739	30.4008222475422	7.19326182203057	170.982474166857	0.298821815398819	0.158586178478583	0.232493102065438	0.169489179882234	0.551466273040835
UBTD1	0	burg	1	22.8114285714286	24.0797380124693	12.8792128353974	128.311628147441	0.363294622363747	0.235953546836496	0.226769118805986	0.104638761261594	0.512208598275169
MORN4	0	mle	1	25.7548387096774	3.81039162562184	13.1739818084006	12.5501911497548	0.157481048121274	-0.0110227422544709	0.547787307487137	0.424520233105317	0.709859948828368
PI4K2A	1	mle	1	26.972972972973	4.23833513734496	3.1139926595881	29.6902713964546	0.121801195010883	-0.0538385659869405	0.384627521323396	0.522353139160591	0.768025988302196
AVPI1	0	default	1	24	1.99590633299432	8.93556809671676	6.54237523767973	0.221772279317716	0.0661267351812597	0.457501337467667	0.285452257615954	0.626719202475251
MARVELD1	1	mle	1	20.7916666666667	13.7337605103216	3.11818292392492	128.187487424223	0.119990725924991	-0.0560111288900111	0.220317999568869	0.527759725484887	0.770831173525199
ZFYVE27	1	mle	1	20.4717948717949	0.850501856408705	5.46827886043036	14.303255149991	0.0277372400104523	-0.166715311987457	0.276789740501309	0.86879689019588	0.937830192242051
R3HCC1L	0	default	1	24	0.241213622192927	9.55314759813329	14.0347586539611	0.000952328914765377	-0.198857205302281	0.400856209453145	0.995247416096944	0.99660593017843
LOXL4	1	default	1	24	10.0215043828037	11.5688732166361	23.5631753531119	0.590792867904709	0.508951441485651	0.404285006174071	0.011474029767428	0.422173443320834
PYROXD2	1	mle	1	21.4623655913979	1.3884332731358	12.5266046038647	2.54314934171693	0.232728140682946	0.0792737688195357	0.804152372289853	0.265917152078552	0.615995648669791
HPS1	1	default	1	24	17.2216470908499	10.4463497345084	71.3762179201031	0.445588870791848	0.334706644950218	0.261758420957269	0.0523793009940519	0.46218507427116
GOT1	1	yule-walker	1	21.8142076502732	8.45100265371921	15.3390919454032	45.1372182715587	0.493083945444896	0.391700734533875	0.270919610754393	0.0334718895657889	0.448610080906709
SLC25A28	1	mle	1	22.6818181818182	4.16172023715232	9.05969327961514	17.5292492221692	0.37576094200262	0.250913130403144	0.269646468597247	0.0947882908993288	0.505338646424393
ENTPD7	0	mle	1	23.0751445086705	3.42734214917959	22.7601038738923	10.1695139252621	0.257065069894443	0.108478083873332	0.557456789011004	0.226336131591028	0.590055115461895
COX15	0	burg	1	20.2639593908629	8.29864571667353	13.7398842918121	32.6788585532322	0.522022916293278	0.426427499551933	0.275648106701563	0.0249479793415139	0.44448259082188
CUTC	0	default	1	24	2.2818715754715	18.8680694493233	10.6253203659688	0.206875573223082	0.0482506878676984	0.544980826109787	0.313838795111745	0.643656610589574
DNMBP	1	burg	1	26.4370860927152	5.32572675644532	8.00075187440016	24.6298332498529	0.369309612538173	0.243171535045808	0.25134608180131	0.099788629755955	0.506431661871082
ERLIN1	0	yule-walker	1	21.5783783783784	14.4005903319959	0.469420058591226	51.6731930197124	0.320774869982561	0.184929843979074	0.354260003709018	0.144566853251084	0.537543993788229
CHUK	0	burg	1	23.3450292397661	6.65661047975609	19.4052107036449	16.4403451951638	0.35700948189597	0.228411378275164	0.499362621397826	0.109906364670384	0.51853390381861
CWF19L1	1	burg	1	24.4907975460123	1.27994108183551	3.85323791728593	4.96860826878447	0.235633017749304	0.0827596212991651	0.38134689711344	0.260921336601884	0.613453208707132
SNORA12	1	mle	1	26.0915032679739	10.1849342393043	9.28603651081362	26.7162224578288	0.391449435291583	0.269739322349899	0.458712622442276	0.0834609548125025	0.490721278150783
BLOC1S2	1	burg	1	20.5773195876289	13.8744922105686	2.13286098445099	84.4131347280767	0.449169840394965	0.339003808473958	0.20181497508509	0.05070940979197	0.461590337324866
SCD	0	default	1	24	12.6609194534029	5.13505321688519	71.3308303863541	0.165524225569182	-0.00137092931698213	0.302327029796789	0.404639864181613	0.697180488799132
SEC31B	1	mle	1	20.3673469387755	3.40639575209089	15.1952103493857	11.7510238249577	0.214763568114216	0.0577162817370593	0.481289574428645	0.298539777473732	0.634847166270181
NDUFB8	0	mle	1	26.7919463087248	17.5256600981369	9.21730758438856	287.382306333096	0.159326018102089	-0.00880877827749371	0.153538359933338	0.419892418349152	0.707038434814701
HIF1AN	0	default	1	24	11.9385020097574	7.90073213721481	87.1956880666428	0.167132146777647	0.00055857613317678	0.233536369080645	0.400756429102676	0.695223861455852
FAM178A	0	burg	1	20.4717948717949	2.96659414499397	13.1731556720631	22.7222394179532	0.153311930617703	-0.0160256832587564	0.229660641157026	0.435128170791202	0.716574437501704
MRPL43	0	default	1	24	4.90559688782241	9.45054463377157	69.3388139591694	0.0552924732215422	-0.133649032134149	0.221535140500566	0.752465993815828	0.881659868912855
C10orf2	1	default	1	24	2.6353128647368	2.69666211192241	6.67475570623683	0.301353915387479	0.161624698464975	0.511290943784119	0.166450899916035	0.549740267525331
LZTS2	1	mle	1	20.3673469387755	6.61446727394855	2.84309419537123	11.0829463101146	0.474208918900013	0.369050702680016	0.600243720429391	0.0401851945159557	0.452993016746486
SFXN3	1	mle	1	23.6213017751479	15.7783679682098	8.11164155996855	76.6458082463556	0.612542220590735	0.535050664708882	0.195678285321604	0.00873216484297656	0.413635376542592
KAZALD1	1	mle	1	21.3475935828877	7.44081141531175	0.97242965209261	49.8368110409618	0.24069748463536	0.0888369815624319	0.374039995176474	0.252391190934492	0.60719559795434
BTRC	0	default	1	24	1.41208838131696	1.3759745238516	16.5419756643158	0.0587449088135682	-0.129506109423718	0.254957391350187	0.738816679380507	0.874845447100301
POLL	1	mle	1	25.1069182389937	7.73688524674069	7.78932547123969	24.372724030933	0.606658291869305	0.527989950243166	0.334604077852166	0.0094156432931467	0.420739916120233
DPCD	1	mle	1	21.5783783783784	3.20383707940166	8.9624932892033	20.649790494846	0.12668310675032	-0.0479802718996161	0.304488643318899	0.507994845566497	0.761888412241207
FBXW4	0	yule-walker	1	27.9160839160839	10.6622935521809	8.99346457712986	40.3958368111445	0.517280819674608	0.42073698360953	0.257442853383606	0.0262103473795893	0.447645601829188
NPM3	0	default	1	24	5.51118611404678	6.41412201678175	142.694635815658	0.0342871356247439	-0.158855437250307	0.242128773657181	0.83992417925408	0.923762398907642
MGEA5	0	mle	1	21.2340425531915	9.66893751387375	8.68720981403392	69.4796202993774	0.216836268883013	0.0602035226596151	0.210646952823254	0.294620412905692	0.633327412309872
C10orf76	1	mle	1	21.695652173913	2.08176920715249	15.862432183683	13.9948600212397	0.231288336000013	0.0775460032000161	0.219315198040278	0.268421534199346	0.618113060306109
HPS6	0	default	1	24	4.16274899013899	14.0304391872673	30.5876268870888	0.334831458159577	0.201797749791493	0.168687524045228	0.130214248422177	0.528818085338255
LDB1	1	mle	1	22.0552486187845	1.75022349232649	20.7881773432344	7.41847334562547	0.330813693419907	0.196976432103889	0.321752427959388	0.134194657897719	0.530687585861337
PPRC1	0	mle	1	27.7222222222222	3.32675884600955	24.9200098837635	12.334639330528	0.348149791962687	0.217779750355225	0.314016076145704	0.117689858945189	0.52253565714756
NOLC1	0	default	1	24	1.37691772223431	8.6941157074908	34.0162195454598	0.0170504935406517	-0.179539407751218	0.224671250964431	0.917605577663535	0.957259853491636
GBF1	0	default	1	24	7.10740345427501	6.61077217545867	59.4502953634722	0.195396591655176	0.0344759099862111	0.185230523052441	0.337216906230857	0.656112786049408
NFKB2	1	default	1	24	2.31265208870317	18.9384561431625	4.10437236458319	0.579139105238785	0.494966926286542	0.506767218793619	0.0132036155615547	0.422173443320834
FBXL15	1	burg	1	24.1939393939394	6.60093032063154	14.9924187823989	17.1329295211732	0.340652184755677	0.208782621706813	0.504856377007342	0.124615727563851	0.527129901930681
CUEDC2	0	default	1	24	1.18668347812569	19.2448004564242	27.8656043197126	0.02701622929939	-0.167580524840732	0.244305150655051	0.872023084017961	0.939371033799705
ACTR1A	0	yule-walker	1	23.2093023255814	8.31930575741806	6.32708405437188	100.701751361702	0.0982000503915231	-0.0821599395301722	0.180032477780149	0.596418400250637	0.800786395446915
SUFU	0	default	1	24	1.56921800953759	0.263909051339943	18.3675438761502	0.0898991253308626	-0.0921210496029647	0.232917123682644	0.624378095614716	0.816439495122185
TRIM8	1	mle	1	20.1616161616162	5.60182014902963	6.82511920842344	43.3186208895834	0.280428229674276	0.136513875609132	0.255459354184001	0.192917038127578	0.569161596679555
ARL3	1	yule-walker	1	23.4823529411765	3.81948406556381	3.73147725041418	48.322713586832	0.180769186151458	0.0169230233817491	0.131854392452919	0.369004273312689	0.675744278030753
WBP1L	0	default	1	24	12.0829948585535	9.39963089242199	132.427210148011	0.205995063623897	0.0471940763486759	0.150008805517184	0.315584752700509	0.64438312826614
C10orf32	1	yule-walker	1	27.7222222222222	16.546783551568	24.1637319102714	75.2103920680444	0.494951466497559	0.39394175979707	0.246368691050954	0.0328598496486538	0.448610080906709
CNNM2	0	default	1	24	0.747838238852505	10.03500706546	2.81025898912906	0.132062079660474	-0.0415255044074312	0.643022037593151	0.492542052549286	0.752196286548995
NT5C2	0	default	1	24	2.13402714161454	23.5323300972139	46.000867464297	0.0619761681041147	-0.125628598275062	0.135897947905944	0.72622193462196	0.868155370514594
PCGF6	0	burg	1	22.1777777777778	1.64423736824412	15.8391212603966	4.20804299318933	0.229039102749742	0.0748469232996907	0.593438309705622	0.272371559261951	0.619626272193868
TAF5	0	default	1	24	2.26305084576828	1.91416491277646	5.26318369148784	0.327790376677448	0.193348452012937	0.550837415971714	0.137253563114303	0.532084315001371
USMG5	0	mle	1	26.6133333333333	18.3435036705883	22.5957493514671	107.994410241725	0.240742685298117	0.0888912223577407	0.256075611491914	0.252316076663784	0.60719559795434
PDCD11	1	mle	1	22.3016759776536	6.74329931965581	10.0560623131848	28.0447047378308	0.230485103793168	0.076582124551802	0.35203711442534	0.269826845686282	0.619212454908728
CALHM2	0	default	1	24	5.83676481434171	19.3557075401833	26.5778592933983	0.0999554643908507	-0.0800534427309791	0.490586515123814	0.590636113525665	0.797174021002872
SH3PXD2A	0	yule-walker	1	20.3673469387755	15.4162702789724	13.6087975683739	260.878791522557	0.0942126999599087	-0.0869447600481095	0.132157165275519	0.609720975700674	0.808747542985802
OBFC1	1	mle	1	22.1777777777778	1.88715238943741	8.21612116244174	15.8020813287928	0.141596011299043	-0.0300847864411482	0.273883284635595	0.466078033489334	0.735300742726399
SLK	1	mle	1	21.695652173913	10.6968321370003	9.27183857586068	87.4429536911726	0.203345274979023	0.0440143299748281	0.190264527433314	0.320885934976946	0.647182703168313
SFR1	0	default	1	24	0.835821400729777	20.4899324469542	2.97090501775922	0.101106418426833	-0.0786722978878003	0.641608580517845	0.586869307525641	0.796871794555221
GSTO1	1	burg	1	22.0552486187845	12.6836888396496	21.9518052223712	186.912910965662	0.0696763486829369	-0.116388381580476	0.307594527302458	0.69689975224998	0.853196808257783
ITPRIP	0	default	1	24	3.20707216311317	18.8910089371247	22.777376521213	0.115127637586014	-0.0618468348967836	0.284555447783681	0.542504261563345	0.778010374084992
XPNPEP1	1	burg	1	21.695652173913	0.86351122032144	2.43019647523548	53.4026123831546	0.0069773614304518	-0.191627166283458	0.15011646278919	0.965596643578154	0.981382235700933
ADD3	0	burg	1	23.7619047619048	10.6007320727688	19.2178928825488	95.1293505762344	0.340176580510116	0.20821189661214	0.16583912841058	0.125065818791107	0.527129901930681
MXI1	0	default	1	24	6.09677730919104	1.81398140963544	42.6476805962167	0.170862347943048	0.00503481753165735	0.283721378928663	0.39186203266935	0.690259293659921
SMNDC1	0	default	1	24	4.1970156841853	23.5343346526083	37.6968345422277	0.161899372085433	-0.00572075349748014	0.230049039878446	0.413505061763271	0.702735088747959
DUSP5	1	mle	1	23.3450292397661	3.79197318503817	18.1864345491285	5.45941135626651	0.341051202669958	0.20926144320395	0.952165310256483	0.124239114795396	0.527129901930681
SMC3	1	mle	1	22.0552486187845	11.3678957877871	10.6897994810143	120.191327460445	0.0818736144261855	-0.101751662688577	0.24983530163491	0.652397581969009	0.832635466479584
PDCD4	0	default	1	24	3.36850910847641	22.7286682723422	47.8723125758321	0.0583498571637071	-0.129980171403551	0.218507088924574	0.74036841521863	0.875552288131736
BBIP1	0	yule-walker	1	20.1616161616162	1.71519121734737	14.0980089129254	5.60088251893257	0.328212910015918	0.193855492019101	0.374306447604172	0.136822735119811	0.532084315001371
SHOC2	1	yule-walker	1	23.0751445086705	11.9203453468305	19.58261228462	49.9569652108603	0.547549538340772	0.457059446008927	0.229356680331627	0.0189607354347117	0.434294210800059
ADRA2A	0	mle	1	20.2639593908629	15.7965192718689	4.70659787565606	104.536271563629	0.166470446540427	-0.000235464151487674	0.350055972732635	0.402350933690871	0.696289609894136
GPAM	1	burg	1	20.7916666666667	4.89363143743266	1.34080668162177	17.0490766607957	0.279786014186209	0.13574321702345	0.453140960000122	0.193779465358088	0.569161596679555
ZDHHC6	0	default	1	24	3.33408189142798	8.26419046938724	27.8917580773138	0.0822092128190365	-0.101348944617156	0.291862216494435	0.651206114306605	0.832139329289744
VTI1A	0	default	1	24	2.01020738254695	1.23615351814454	20.9181815582428	0.0805660202278431	-0.103320775726588	0.25851618350453	0.657056551885416	0.835012459269223
TCF7L2	0	default	1	24	20.7815489216233	4.67199742842243	186.053459701704	0.131716779463062	-0.041939864644325	0.330225942952263	0.493522596450648	0.752347852595794
CASP7	1	burg	1	22.5536723163842	6.40326678901213	1.10950635950396	22.9617066055492	0.265552991373174	0.118663589647808	0.396931466305239	0.21369892207336	0.582677098388475
NHLRC2	0	default	1	24	1.02065401971783	9.30293352297164	4.12657402934058	0.180150519117395	0.0161806229408737	0.454613163789164	0.370399703253681	0.676257667349482
C10orf118	0	default	1	24	5.84643612535113	3.97912332942075	60.6321537817185	0.130126311772539	-0.0438484258729537	0.19065372333511	0.498059207183676	0.755723749446169
ABLIM1	0	default	1	24	0.616636731770287	17.808797150509	4.25467294625663	0.0301751401009468	-0.163789831878864	0.744232924271569	0.85795905424272	0.932626833239839
FAM160B1	1	yule-walker	1	20.4717948717949	6.36825825842709	15.6219461113458	21.4137785190989	0.43947812298855	0.32737374758626	0.314067554316785	0.0553302762150636	0.465304235923078
TRUB1	0	yule-walker	1	25.1069182389937	7.56737149576899	22.2638548549778	26.3777228696552	0.26951213239919	0.123414558879028	0.395472576450091	0.208000814922222	0.579414435007979
GFRA1	0	default	1	24	0.481031028038805	3.11430625913734	2.46462061414715	0.028386775567936	-0.165935869318477	0.882828638106043	0.86589869744033	0.936798671748608
HSPA12A	0	default	1	24	0.710885554700298	14.1451673700205	4.89507730271504	0.0437645344841066	-0.147482558619072	0.497018721492799	0.799510617127555	0.903826146865912
KIAA1598	1	burg	1	27.7222222222222	2.55445635237377	9.80145562676402	7.62014493774011	0.0795320989831313	-0.104561481220242	0.807587824773877	0.660759233831806	0.836804535514466
PDZD8	1	burg	1	21.2340425531915	5.43137271115321	3.0659248334478	35.1068403811439	0.138467639103322	-0.0338388330760135	0.292463940547983	0.474633049229843	0.741041724421849
EMX2OS	0	default	1	24	41.7826392782389	7.0960752088575	344.463992669883	0.55208972031817	0.462507664381804	0.217727466650493	0.0180283154602938	0.434294210800059
EMX2	0	default	1	24	40.5260390993058	3.29856146211837	307.243349487023	0.405059874965119	0.286071849958143	0.195116851105128	0.074536037667992	0.4852609863516
RAB11FIP2	1	burg	1	27.156462585034	22.5105088314572	24.8305817495328	160.847402228631	0.266764000589988	0.120116800707985	0.237258711838412	0.211942911500015	0.580926988977665
CASC2	1	burg	1	27.5310344827586	2.54221199589415	2.60993543525451	5.96313224219117	0.30258404511946	0.163100854143353	0.580342591354826	0.164990672545269	0.548255319196618
FAM204A	0	mle	1	23.7619047619048	7.22457077713469	22.0437186801911	53.98322340174	0.228721109441821	0.0744653313301855	0.201299643255125	0.272933739599295	0.619724017846792
CACUL1	0	default	1	24	3.43032611896764	2.803927795236	99.5051095255485	0.0321652447918698	-0.161401706249756	0.157627638308134	0.849192340773894	0.928353224196084
NANOS1	1	mle	1	20.5773195876289	2.31377042132204	6.48665650930505	13.7790437298836	0.1190182903573	-0.0571780515712395	0.450359235491077	0.530682125431311	0.772539503670611
EIF3A	0	mle	1	24.7950310559006	86.0231641003612	3.81746772115132	583.604990720668	0.150230177141531	-0.0197237874301623	0.278712141478394	0.443104868252208	0.721717875998712
FAM45A	0	burg	1	21.8142076502732	3.46342176768238	8.57314944817457	27.4773027037225	0.355149498328779	0.226179397994535	0.193298543325816	0.111505222899461	0.51853390381861
SFXN4	0	default	1	24	2.5219922950067	1.91283201000237	20.2446154969854	0.0619076014685763	-0.125710878237708	0.364473850433821	0.726487396293674	0.868155370514594
PRDX3	0	burg	1	23.0751445086705	21.2212959585036	20.31770545018	44.6982946323907	0.380151172691177	0.256181407229413	0.559064124381775	0.0915016487283112	0.503070180634648
GRK5	0	default	1	24	5.64313343284266	5.27675150977819	68.6148001052399	0.10255114123796	-0.0769386305144477	0.188416930363787	0.58216829253441	0.796549387955728
RGS10	0	mle	1	25.7548387096774	2.02242187095835	14.636111068319	28.9821302935943	0.0742053925135369	-0.110953528983756	0.197653729964704	0.68010071904086	0.844771228392101
TIAL1	1	yule-walker	1	23.9041916167665	1.90637880759885	18.8659809084977	50.344616416161	0.0233357059034811	-0.171997152915823	0.226798771481469	0.888641422171463	0.946622479145671
BAG3	0	burg	1	24.1939393939394	37.3506487087299	21.6058845792373	84.2375427491761	0.413982340683433	0.29677880882012	0.554682776166587	0.0691120089425504	0.478800913927029
INPP5F	0	default	1	24	2.2425335938861	7.82052303845245	7.01029993077426	0.281919571650889	0.138303485981067	0.42798340322438	0.190926165250797	0.56819765190459
MCMBP	0	default	1	24	3.06206727432874	20.0175383544796	12.2886214443194	0.167923977350152	0.00150877282018225	0.445989511004692	0.398854996758288	0.693791219398232
SEC23IP	1	burg	1	21.9340659340659	1.65635118494567	5.78973618922355	25.3300362321319	0.0428252479852853	-0.148609702417658	0.233532765260886	0.803445036645635	0.905383119445225
PPAPDC1A	0	default	1	24	6.78899914583963	2.4429660818758	30.5413382293509	0.157041990475253	-0.011549611429696	0.711411345637103	0.425627527005625	0.710175179252448
WDR11	0	default	1	24	2.43207129195219	22.8922543011339	15.7197841148314	0.110950100762673	-0.0668598790847925	0.338879849613365	0.555431729253855	0.783020743935395
FGFR2	0	default	1	24	0.630839379603722	17.6815389550715	1.0787017918631	0.164033066990076	-0.00316031961190921	0.982282296454253	0.408268144933061	0.698628163882183
ATE1	1	burg	1	22.3016759776536	1.9299750812854	2.14176999113915	15.1089552628707	0.203985860906363	0.0447830330876352	0.22113210855089	0.31959789448684	0.646869663810174
NSMCE4A	0	default	1	24	3.10133869370385	20.1523263875514	13.9482369690031	0.308935644830567	0.170722773796681	0.282636181035766	0.157613155536198	0.545682988922423
TACC2	1	mle	1	23.2093023255814	3.38807006420325	15.9551810113416	7.86091792886353	0.319430060218993	0.183316072262791	0.55545436118935	0.146003683867897	0.538232675806479
PLEKHA1	0	default	1	24	3.9415525942693	13.2472111896753	26.8998501068157	0.103478743601131	-0.0758255076786429	0.344342604942473	0.579165862356493	0.794980480609431
HTRA1	0	default	1	24	63.9343721312321	8.31463608956283	835.749453837166	0.32095256214023	0.185143074568276	0.11077663601338	0.144377851418152	0.537543993788229
FAM24B	1	mle	1	20.6839378238342	1.41302210875643	16.1666704089627	2.6417817778191	0.37318438310318	0.247821259723816	0.709303345156867	0.0967607088258714	0.506431661871082
C10orf88	0	default	1	24	0.536733209633562	22.6328757621416	3.80074203064087	0.0742394914650759	-0.110912610241909	0.437978517347699	0.679975480607788	0.844771228392101
IKZF5	1	mle	1	21.0105263157895	1.49438111836053	18.7417716912075	7.37639039068665	0.133552621745405	-0.0397368539055136	0.412696217890203	0.488327249939293	0.750553976735049
ACADSB	0	default	1	24	2.36287861500577	17.0511666724087	10.6808972660572	0.124539419824701	-0.0505526962103588	0.432393961331827	0.514260275641831	0.76449554293336
BUB3	1	burg	1	24.4907975460123	12.933390853934	12.3317597175483	82.332104202833	0.346857440238192	0.216228928285831	0.215165341932816	0.118861147823519	0.523442265844375
CPXM2	0	default	1	24	1.04133166359276	4.30273359918907	5.29260425985784	0.0508364348628921	-0.138996278164529	0.601433068048581	0.770380523498369	0.89046925216135
OAT	1	default	1	24	17.4220389238319	20.7814768402761	41.8760969188193	0.229618664605601	0.0755423975267211	0.642730994174303	0.271349334841708	0.619525231530601
LHPP	1	mle	1	24.1939393939394	0.718740411337024	6.03786895335337	9.24789534516041	0.0351947657507057	-0.157766281099153	0.285757130615645	0.835984556599631	0.921349385234151
FAM53B	0	default	1	24	0.890775041121213	22.6556738727959	24.5669605707796	0.0286555210924009	-0.165613374689119	0.19639445718207	0.864701833825053	0.93671775737457
METTL10	0	mle	1	22.0552486187845	4.34235749605987	21.8291108893354	10.2873419190198	0.513162487922477	0.415794985506973	0.45877838600835	0.0273476599909834	0.44827712602588
FAM175B	1	burg	1	26.0915032679739	4.08869804550794	22.6029951566085	21.6213895243755	0.396074243676069	0.275289092411283	0.226276493215694	0.0803373975941957	0.489372470492754
ZRANB1	0	default	1	24	1.09338638086808	20.578264490942	59.225637931656	0.00377390382812604	-0.195471315406249	0.244261356542805	0.981272367881271	0.989545558666194
CTBP2	1	mle	1	21.3475935828877	16.198362126696	8.19220564982491	87.0797233441993	0.263497104561843	0.116196525474212	0.252092953554163	0.216706677008295	0.585618927750314
EDRF1	0	default	1	24	2.45772516930258	23.1174711395683	12.8286706516028	0.0708339665457762	-0.114999240145069	0.526190717026349	0.692574706835958	0.85113827049619
UROS	0	default	1	24	8.23657293158993	6.06282593945645	59.1780623732049	0.214112883292536	0.0569354599510431	0.218872565253824	0.299778751491609	0.635910064406019
BCCIP	0	default	1	24	4.02071156843934	20.1527763538949	34.8312669710766	0.0808508493914916	-0.10297898073021	0.287520476961051	0.656039442688838	0.834914149061062
DHX32	0	mle	1	22.1777777777778	3.33259445181093	0.358602984557419	5.22519443859423	0.490497353078691	0.38859682369443	0.666231250576659	0.0343346182285276	0.448610080906709
FANK1	0	default	1	24	2.55906029158195	15.1232812503758	18.2573790603315	0.150458153199813	-0.0194502161602248	0.294106642917798	0.442510806711689	0.721390950674878
ADAM12	1	mle	1	21.695652173913	7.37596039257781	2.17936625667811	108.107865870568	0.0221058925803502	-0.17347292890358	0.808232095762087	0.894250405708472	0.948831497870603
DOCK1	0	burg	1	24.1939393939394	6.54691808371823	9.71391090010681	39.0604330934475	0.295982716063036	0.155179259275644	0.230147975944068	0.17294842325762	0.555026093648212
MKI67	0	default	1	24	20.1990240386537	13.2743804775777	25.7094253416766	0.345213048026075	0.21425565763129	1.07074911355045	0.120364961958544	0.52510381874683
MGMT	0	default	1	24	17.6023350657923	8.25515781478	78.5109930656899	0.395826384165434	0.274991660998521	0.257476642915428	0.0805023908834774	0.489372470492754
GLRX3	1	mle	1	22.5536723163842	6.5485617438061	21.3343372717765	33.4406501063246	0.273901832186246	0.128682198623496	0.316962944600782	0.201825810143465	0.575562528234683
PPP2R2D	0	mle	1	23.0751445086705	4.82597156621752	12.3872036182316	23.5997087730143	0.259057772179591	0.110869326615509	0.29465013163809	0.223316973842293	0.588593347364515
BNIP3	1	default	1	24	7.02556150255573	18.006161204735	52.4267744538925	0.171222777749933	0.00546733329991933	0.26472949997877	0.391011052041749	0.689532951389007
DPYSL4	0	default	1	24	0.602347394523654	6.45293882781996	2.12085946745189	0.0955351397469896	-0.0853578323036124	0.64086453017404	0.605283022788778	0.805999630640332
STK32C	1	burg	1	21.4623655913979	1.72132679021018	19.2675785999001	11.0945638564695	0.106431090889156	-0.0722826909330125	0.340640400559583	0.569692166161918	0.789025962982944
LOC102724967	0	default	1	24	4.02054674524595	9.72043484190829	22.2198770134413	0.164022272262098	-0.00317327328548234	0.324190936017745	0.408294505170599	0.698628163882183
LRRC27	0	default	1	24	0.725595149922367	14.6380826462337	13.0335553758404	0.0122091078614925	-0.185349070566209	0.374698915459035	0.940426995488069	0.968866085418098
PWWP2B	0	mle	1	21.4623655913979	4.56607038923046	16.2935912692339	7.5000970340032	0.576416470699686	0.491699764839623	0.565371783040022	0.0136362615586382	0.425605723006602
INPP5A	1	yule-walker	1	24.7950310559006	2.95866389275838	9.50166520087042	67.4085078432261	0.101639268645192	-0.0780328776257695	0.128591799335323	0.58513193326139	0.796849919774505
TUBGCP2	1	default	1	24	12.8124102830111	8.95555258029623	108.149608426161	0.290747693444433	0.148897232133319	0.156268189136646	0.179474926514505	0.5603791242459
ZNF511	0	default	1	24	4.36455255918256	5.19161862967308	26.5609929421795	0.199767632503339	0.0397211590040066	0.251646314776206	0.328156165166098	0.650679890303545
FUOM	0	burg	1	23.9041916167665	3.82490148532525	6.55542897163857	16.9232329035288	0.61208592447501	0.534503109370012	0.336031656930786	0.00878370398976058	0.413635376542592
ECHS1	1	mle	1	20.2639593908629	14.2984711709689	13.9111497402089	148.770892005263	0.208841440046322	0.0506097280555864	0.148927832312666	0.309968567685423	0.639702572920179
PAOX	0	default	1	24	0.938107019238292	14.5562449906178	6.02490655864055	0.0532627309478508	-0.136084722862579	0.481939321409984	0.760584321937807	0.885443797585715
MTG1	0	default	1	24	0.422763572968821	15.7915803366641	12.095916223456	0.00359157364125273	-0.195690111630497	0.432224851581231	0.982170663345823	0.989714021182681
SPRN	0	default	1	24	0.961024086902834	9.38027157599451	4.78605051013094	0.0828681178544212	-0.100558258574694	0.620756853390978	0.648871882273327	0.831151506861499
BET1L	0	default	1	24	2.76375861691341	1.67938172992658	64.0929792029449	0.06163118056589	-0.126042583320932	0.129809735822081	0.727558371195722	0.868712273940725
RIC8A	0	mle	1	22.8114285714286	4.04671283345366	16.0327372765032	53.5054590760789	0.0609451894873871	-0.126865772615135	0.23700067019765	0.73022165669373	0.870443028245532
SIRT3	1	mle	1	23.6213017751479	1.79747951155513	18.5010159377047	12.4101054943335	0.122795695444831	-0.052645165466203	0.339476560840229	0.519402183182739	0.765845052089355
PSMD13	0	burg	1	26.2631578947368	36.2169793124547	6.70651611269017	196.741753683888	0.337535102366931	0.205042122840317	0.224581199181423	0.127589329503168	0.528133438548182
ATHL1	1	mle	2	27.9160839160839,23.7619047619048	11.1593669827684,11.1906165810781	13.3507782829808,5.32809776500556	14.5370904561229	0.677774968044872	0.516662452067308	0.488158908092447	0.0400073461533382	0.452993016746486
IFITM2	0	burg	1	26.972972972973	257.889079829234	4.98387647191332	1267.52038050415	0.483568399127886	0.380282078953463	0.262798048169422	0.0367336468292254	0.448824940935064
IFITM1	0	burg	1	24.4907975460123	16.293216550228	2.81107649894079	70.6518168633145	0.468345431976736	0.362014518372083	0.341099073435352	0.0424764045707025	0.455253067015302
IFITM3	0	default	1	24	208.919618323966	6.36507762707332	1244.8577919912	0.441854919383908	0.33022590326069	0.225707855376868	0.0541670902204945	0.464744183484352
SIGIRR	0	default	1	24	3.97497560441653	9.57593429235785	27.9718634018906	0.211654340680112	0.0539852088161344	0.225748529670204	0.304497270201565	0.638235847257138
PTDSS2	0	default	1	24	1.55884210621882	5.30094488581613	40.9682596883333	0.0644160877548043	-0.122700694694235	0.14070802204584	0.716825962692945	0.863656683916653
RNH1	1	burg	1	21.695652173913	26.0165321070926	14.9304672582193	322.351993473112	0.365181437389508	0.23821772486741	0.12602932511999	0.103097488773299	0.508965799220001
HRAS	0	mle	1	23.0751445086705	13.7371076311697	12.1288860003428	57.1438906234787	0.423717104501109	0.30846052540133	0.276145140186176	0.0635592330345566	0.468143105965369
RASSF7	0	default	1	24	0.555141115305973	23.8838217295851	5.90830278232155	0.0377003500290618	-0.154759579965126	0.383175556598	0.825185597064346	0.916465715593063
MIR210HG	0	default	1	24	1.84276383182257	10.1653141624113	7.61163208125202	0.152418908669412	-0.0170973095967062	0.4559560914097	0.437427716355087	0.717399220291125
PHRF1	0	default	1	24	3.10907344933209	8.59669226090911	47.9610682124438	0.054412000757838	-0.134705599090594	0.194628183831536	0.755979047723578	0.883059430273643
DEAF1	1	burg	1	23.2093023255814	5.34345374026517	9.10087242656066	92.8381602980219	0.0323292835957698	-0.161204859685076	0.249655703793606	0.848472934476014	0.927722195049092
TMEM80	0	burg	1	26.7919463087248	3.42327797577725	3.76716134277075	22.991804124736	0.212148451957072	0.0545781423484861	0.239237503823781	0.303544217125001	0.637624803513124
EPS8L2	1	mle	1	24.0481927710843	12.1043633485401	9.47247348071963	41.6383727984507	0.514510933587054	0.417413120304465	0.288686607718721	0.0269710136325656	0.447645601829188
TALDO1	1	mle	1	24.1939393939394	27.4765222462047	9.76304566527252	210.155702490812	0.42153113012632	0.305837356151584	0.153683684054728	0.0647738874699249	0.470166133060062
PDDC1	1	mle	1	22.4269662921348	4.39829043120359	6.81999611791859	59.4333162138159	0.0977798325633356	-0.0826642009239973	0.230978278640987	0.597809281483636	0.801253755596337
LOC100506518	0	default	1	24	1.41383858297966	6.36815936590088	6.1251301318432	0.130082619263564	-0.0439008568837236	0.553811649554237	0.498184303751591	0.755723749446169
SLC25A22	0	default	1	24	1.32169938019586	17.8237177384044	3.94651651174192	0.0780372901110443	-0.106355251866747	0.81995922434284	0.666141941851425	0.83946700963503
PIDD	1	default	1	24	2.30753402622772	18.0129431733787	8.63807359340011	0.389701661358188	0.267641993629826	0.296210006312485	0.08466636969535	0.492685738830054
RPLP2	1	burg	1	23.3450292397661	512.564387453182	11.6804387405171	3688.51976539007	0.636643318933603	0.563971982720324	0.148652649777124	0.00633382048106279	0.408532309094207
PNPLA2	1	burg	1	26.972972972973	6.13039180425589	7.26995874389847	44.679568295286	0.358217942106915	0.229861530528298	0.163311320775494	0.108877429109295	0.517783155859671
CD151	1	yule-walker	1	21.2340425531915	32.4487143490937	9.02820797056396	378.787179408322	0.458899500784401	0.350679400941281	0.0964165188392882	0.0463862936575334	0.460666455970006
POLR2L	0	mle	1	23.4823529411765	48.4456227971509	4.87918784228279	515.620986593089	0.17442384772529	0.0093086172703476	0.178667581263213	0.383517951358625	0.68454688349559
TSPAN4	0	burg	1	24.4907975460123	79.0337115636245	12.0341214612933	357.461648590946	0.803096165769483	0.763715398923379	0.184551883666599	0.000295985792615028	0.291779908253927
CHID1	0	burg	1	23.7619047619048	69.2341950566462	8.63507079724173	302.659696774151	0.344779792081981	0.213735750498377	0.283950415983808	0.12076370151709	0.52510381874683
AP2A2	1	burg	1	23.4823529411765	10.4893126848907	12.0575610545648	104.628320364909	0.258588820365573	0.110306584438688	0.146000770429949	0.224024569815585	0.588593347364515
TOLLIP	0	default	1	24	17.7929820674895	6.65105575694867	102.140503961048	0.428851346374555	0.314621615649466	0.212977840358066	0.0607779135158755	0.466238828640022
MOB2	1	burg	1	26.6133333333333	6.58987674577864	9.2435424035479	35.3409121025367	0.541783597038852	0.450140316446622	0.177144431264869	0.020200083224629	0.438606838487601
IFITM10	0	default	1	24	1.83421070778238	5.11983938108	8.60280338121226	0.106169273184945	-0.0725968721780665	0.451574486989703	0.570527260830816	0.789298714883367
CTSD	0	burg	1	24.4907975460123	202.574803504335	9.33722788449739	1076.83670780167	0.304632942159025	0.16555953059083	0.297349015665951	0.162581289326718	0.546728761419987
LSP1	0	burg	1	27.9160839160839	1.66922436487987	7.64182828915118	2.50608748316121	0.412377561684453	0.294853074021344	0.72543059270917	0.0700635042116684	0.479145406089988
CD81	0	default	1	24	52.7289202609433	9.90439340979502	1367.05747907164	0.0426359645256376	-0.148836842569235	0.161309534724353	0.804239766216281	0.905575838438594
TSSC4	0	default	1	24	6.03075033689659	10.5552703405053	70.6840826309782	0.12317828914016	-0.0521860530318077	0.180302451898822	0.518270481415797	0.76523396475776
KCNQ1OT1	1	mle	1	20.6839378238342	4.83861882191274	9.68365016763299	30.383413266754	0.259838106179147	0.111805727414977	0.237356151335507	0.222143500699012	0.588461021110238
CDKN1C	1	mle	1	21.0105263157895	8.80913614453743	5.19215551202584	91.8675815478463	0.0608388213975198	-0.126993414322976	0.335636906360882	0.730635316684756	0.870567307443543
SLC22A18	1	default	1	24	5.75858126193257	9.29953227364523	19.5348582118859	0.54518493844625	0.4542219261355	0.285997976943614	0.0194614050299831	0.434318601380016
PHLDA2	1	mle	1	22.1777777777778	9.43383860762143	20.128977547938	38.8267147512767	0.185836250158165	0.0230035001897986	0.546373783042894	0.357732838750663	0.670269395132351
NAP1L4	1	yule-walker	1	24.1939393939394	51.5223415737116	9.51636017728278	272.42059212421	0.423610716050039	0.308332859260047	0.207238405718329	0.0636179235279042	0.468261960201376
CARS	0	default	1	24	23.4564383916665	10.8089998960484	198.203984266952	0.338515057114314	0.206218068537176	0.152591537183068	0.126648431286804	0.52779734931365
OSBPL5	1	mle	1	27.9160839160839	20.9883683351308	6.74261756100094	143.804018070733	0.393199762223027	0.271839714667633	0.163926956645883	0.0822675779683368	0.489372470492754
ZNF195	0	default	1	24	1.70967478176603	9.25734445752401	6.42978508070206	0.11656000028294	-0.060127999660472	0.587165832699202	0.538127634657022	0.776220413075309
NUP98	0	default	1	24	0.540153812041624	9.82898895220436	14.5283113181549	0.0117517152040781	-0.185897941755106	0.374427223683809	0.942606317770837	0.970125628475509
PGAP2	0	default	1	24	1.96073492011341	19.6777102184916	10.5944507825764	0.0712812592606533	-0.114462488887216	0.494854060121256	0.690909312822318	0.850135981023906
RHOG	0	burg	1	27.9160839160839	12.527728212807	5.87127691381976	72.7903812458546	0.586912379185835	0.504294855023002	0.161383755065076	0.012028484207891	0.422173443320834
STIM1	1	yule-walker	1	24.3414634146341	13.3403214909474	9.71501759939756	137.152346883869	0.148695392863334	-0.0215655285639988	0.295533255589344	0.447120846356827	0.723972600545987
RRM1	0	default	1	24	5.33096163695942	8.99911432063363	98.1221633624823	0.0656678252447372	-0.121198609706315	0.182735474900668	0.712043493929338	0.860848801114928
TRIM21	0	burg	1	21.695652173913	2.49592519358476	20.8885867754791	4.45709849569881	0.373208804918773	0.247850565902527	0.710098038667051	0.0967418604756365	0.506431661871082
TRIM68	1	mle	1	27.3424657534247	2.46930372321505	25.8093862634199	6.69295427178405	0.24070485319058	0.0888458238286955	0.572238137496783	0.252378944680235	0.60719559795434
HBB	0	default	1	24	1579.096647529	20.7055887037087	6407.58688956364	0.268931771370521	0.122718125644625	0.333644475547848	0.208828395625036	0.579414435007979
TRIM5	0	mle	1	27.9160839160839	5.36390016778438	23.6785070813057	11.321386718941	0.630506808850216	0.556608170620259	0.426718028631151	0.00688703355770381	0.412011734613822
TRIM22	1	mle	1	21.3475935828877	16.3319747034451	2.0377886222391	35.7241600719104	0.292597825005458	0.15111739000655	0.629164781791102	0.177146246187389	0.558589506729969
FAM160A2	0	burg	1	24.1939393939394	7.13652129983529	14.2529523407413	16.0149605650618	0.617566496036035	0.541079795243242	0.420784811573664	0.00818049650013331	0.413635376542592
PRKCDBP	0	mle	1	20.6839378238342	13.0763860768079	7.68391965186761	191.170796766684	0.135648015876074	-0.0372223809487107	0.136928108147074	0.482450950420218	0.745744128912028
SMPD1	0	yule-walker	1	26.972972972973	83.5250212246381	8.11810031428733	333.898477350113	0.53616018799435	0.44339222559322	0.241488878076165	0.0214703987348188	0.442984683431969
APBB1	0	default	1	24	7.74449694593065	6.03418767215867	55.5982806167139	0.240062862055521	0.0880754344666249	0.226729098565567	0.253447694197308	0.608009249388964
ARFIP2	0	default	1	24	0.799232611064023	3.34298488140008	13.5733172182259	0.02245485382412	-0.173054175411056	0.276850244279171	0.892655978997202	0.947596603596875
TIMM10B	0	burg	1	21.5783783783784	4.28117922108522	5.89170792781951	28.6201774438052	0.281401005272736	0.137681206327284	0.210356474411788	0.191616554431187	0.568495164454242
RRP8	0	burg	1	27.156462585034	2.46360797408133	23.0291857918013	12.3579687124687	0.324165986145291	0.18899918337435	0.266246667457134	0.140993868745695	0.53440184458182
ILK	0	mle	1	21.3475935828877	7.5820036147814	1.3762288158026	44.85542077172	0.247648506945664	0.0971782083347974	0.252160081808186	0.241048223911371	0.600481184405258
TAF10	0	default	1	24	7.94187701717792	0.329815042046018	41.7360414870701	0.306747816707555	0.168097380049067	0.254878653538734	0.160123926061123	0.545682988922423
TPP1	1	mle	1	24.7950310559006	27.3602785380999	7.79285434907357	221.709290409643	0.367853737107031	0.241424484528437	0.155902068409518	0.100945711665441	0.506431661871082
DCHS1	0	default	1	24	1.70597973076621	10.2539046220619	42.7388979299826	0.0113482451497389	-0.186382105820313	0.274625295434742	0.944532069094886	0.97120219634429
MRPL17	0	mle	1	22.8114285714286	6.98925661726249	19.8351841627496	39.7134605832057	0.269170297646426	0.123004357175711	0.246820902150615	0.208487944731611	0.579414435007979
ZNF215	0	default	1	24	0.821929410177342	3.89352470028692	3.75891145902109	0.0703194452080511	-0.115616665750339	0.574123467529846	0.694494381676311	0.852355138965662
OLFML1	1	default	1	24	1.50740702497467	17.2115255090461	3.22259040990618	0.208590096317205	0.0503081155806459	0.729324096404104	0.310461251308524	0.640119094884579
PPFIBP2	0	mle	1	20.5773195876289	6.75679780042933	13.4882421933044	20.1666445983905	0.491205990576875	0.389447188692249	0.350156982508025	0.0340965114041305	0.448610080906709
CYB5R2	0	mle	1	20.5773195876289	2.86471963658573	7.04913555098959	13.7944820817558	0.222994722469278	0.0675936669631337	0.332859359711331	0.283217342260016	0.625464920117938
EIF3F	0	default	1	24	4.08962942306133	19.1054791732776	61.4689627815218	0.0411941246858673	-0.150567050376959	0.314553806327433	0.810314169195877	0.90866168529822
TRIM66	0	default	1	24	1.2842879581585	5.12058950292756	7.49302288371147	0.202861606675166	0.0434339280101996	0.31529723834494	0.321861206444376	0.647725076026685
RPL27A	1	default	1	24	951.751303010508	6.49768683858028	6758.30758957692	0.336094570980797	0.203313485176957	0.179149070583455	0.128982592043471	0.5281527038454
ST5	0	burg	1	26.4370860927152	2.02155440154506	5.14076627384655	21.517445927478	0.0543166916768312	-0.134819969987803	0.314756508131042	0.75636011323252	0.883059430273643
AKIP1	0	default	1	24	5.12233847674979	7.41279729075527	30.3469480924231	0.268465802285665	0.122158962742798	0.254187568080547	0.209494760922405	0.579414435007979
TMEM9B	0	default	1	24	20.4432603750964	9.71798768660626	222.801042692096	0.153235735909865	-0.0161171169081615	0.167703299413594	0.435323995161591	0.716710539807907
NRIP3	1	default	1	24	2.01693031509232	6.80432733099707	8.27746673726966	0.18775605066663	0.0253072607999559	0.385042018171615	0.353535007074353	0.667060908409839
DENND5A	1	yule-walker	1	21.3475935828877	7.23042206208302	17.9170661387323	32.0960051172432	0.559107360483983	0.470928832580779	0.20993458054006	0.0166595874589994	0.434294210800059
TMEM41B	0	mle	1	22.1777777777778	8.9025620323366	20.8011805462162	30.5863872541028	0.347193122962001	0.216631747554401	0.348218045382407	0.118556018097341	0.523335326696537
IPO7	0	yule-walker	1	23.4823529411765	27.9449034110286	21.105678669116	118.240445694584	0.55661325785644	0.467935909427728	0.24691044619592	0.0171361602536537	0.434294210800059
ZNF143	1	mle	1	21.4623655913979	1.60673632679352	18.776020282109	7.06692341660867	0.162331285475442	-0.00520245742946934	0.394020401224374	0.412440664593519	0.702244855799642
WEE1	0	default	1	24	7.67165713464657	17.7984741001118	42.6947647093898	0.125900024855666	-0.0489199701732008	0.356142152146943	0.510276466402305	0.763437421657507
SWAP70	1	burg	1	20.5773195876289	27.3431775323054	9.24061198978438	250.585949588931	0.198910601794417	0.0386927221533006	0.180293122417314	0.329917172162	0.65136345933892
RP11-540A21.2	1	burg	1	20.0603015075377	1.30221031889994	0.41759409275923	4.35413497336398	0.156531301819827	-0.0121624378162077	0.563092051596124	0.426918378249413	0.71039011556881
SBF2-AS1	0	default	1	24	0.554687975400435	12.4971722156919	2.77612293542196	0.0651715309308902	-0.121794162882932	0.577797782432174	0.71393660412701	0.861893405574725
SBF2	0	default	1	24	2.70115014596017	16.4739949392846	24.5015851856604	0.198916416306954	0.0386996995683448	0.201439792928856	0.329905199218087	0.65136345933892
ADM	1	mle	1	23.3450292397661	377.717994845447	6.94805151272331	2418.33520147493	0.489682765794556	0.387619318953467	0.191690874826827	0.0346099663379642	0.448610080906709
AMPD3	0	yule-walker	1	27.5310344827586	1.8537269078307	12.2549932375601	10.1190659418986	0.0778725503512693	-0.106552939578477	0.476828383897031	0.666737298295025	0.839568117213397
MTRNR2L8	0	default	1	24	0.167417685790398	22.1010843507235	1.3007397413849	0.0351456399388619	-0.157825232073366	0.590785950587852	0.83619741097178	0.921349385234151
RNF141	0	default	1	24	8.18691761791343	4.31395862555109	68.41907899316	0.200227245764138	0.0402726949169662	0.19561347367638	0.327214865000014	0.650175582242715
MRVI1	0	default	1	24	7.70968330703356	8.03813472772096	80.4115221916371	0.0938045513075375	-0.0874345384309549	0.237602981548097	0.611095918614191	0.809105564175902
CTR9	0	default	1	24	23.5343352590499	5.40654377892451	118.352075530333	0.341599102472921	0.209918922967505	0.296937945818762	0.123723464089151	0.527128490311283
EIF4G2	0	burg	1	22.3016759776536	107.0458827374	16.0038554114412	972.777432144689	0.618745467469689	0.542494560963627	0.125202834095089	0.00805517680691681	0.413635376542592
ZBED5	0	mle	1	27.7222222222222	2.51431049846478	22.4930748603377	15.1266353287901	0.250965405273148	0.101158486327777	0.324842676399952	0.235781313037017	0.596171316327972
ZBED5-AS1	0	default	1	24	1.40633010576983	22.4232951480705	4.60766112057721	0.124057897167759	-0.051130523398689	0.718778470358932	0.515676104814953	0.764693098102582
USP47	1	mle	1	21.9340659340659	11.296912570494	9.53982605485059	110.814656659413	0.241407942115202	0.0896895305382419	0.144452353897706	0.251212622687691	0.607014426889625
DKK3	0	mle	1	20.5773195876289	16.1899576848288	16.9004131395614	111.815514145713	0.281893974698746	0.138272769638496	0.276057813304076	0.190960196789263	0.56819765190459
MICAL2	0	default	1	24	4.84931175952003	21.5540875238649	45.5984474394265	0.175944912979833	0.0111338955757991	0.430769136805576	0.379997923543014	0.681990449240831
PARVA	0	default	1	24	17.4655189164722	9.85578494535424	373.199111049094	0.20203950752238	0.0424474090268563	0.0787512865971505	0.323524331474411	0.648817522060218
TEAD1	0	default	1	24	6.83368159973941	0.35862742389726	243.360119076841	0.0292622670115289	-0.164885279586165	0.141443419452695	0.86200454525368	0.935545716142765
ARNTL	0	mle	1	25.5897435897436	4.59857306250762	24.0980721546311	9.60961550310521	0.308063170091493	0.169675804109791	0.670175472026357	0.158610610826241	0.545682988922423
BTBD10	1	default	1	24	0.849147658816547	9.70630921021436	17.7599762078669	0.0942294004959481	-0.0869247194048623	0.119928262087859	0.609664768842577	0.808747542985802
FAR1	0	default	1	24	5.95498415494531	19.4179005189681	42.2873698089074	0.251459840212532	0.101751808255038	0.254270330786508	0.235004147900001	0.595331101097131
SPON1	0	default	1	24	5.5055434386148	18.5676569671113	10.5418771241759	0.3139591211718	0.17675094540616	0.677599484856368	0.151967238961346	0.542147624991062
RRAS2	1	yule-walker	1	24.7950310559006	12.4161138845903	13.7942227356941	104.639769643794	0.426936358171176	0.312323629805411	0.138898312657975	0.0618036717190124	0.466238828640022
COPB1	1	burg	1	22.1777777777778	25.5012583874984	1.58973889656344	126.823205868127	0.468626652181101	0.362351982617321	0.261302171693106	0.0423641832746353	0.455253067015302
PSMA1	0	burg	1	25.2658227848101	17.3172962179683	22.6436452258924	69.7509724728367	0.426814358492071	0.312177230190485	0.309162253402071	0.0618694867406571	0.466238828640022
CYP2R1	1	mle	1	21.5783783783784	1.83872130611933	7.87280397582379	4.30295473996835	0.331648597018216	0.197978316421859	0.514062758965531	0.133359611065014	0.530687585861337
C11orf58	1	default	1	24	39.3018676581089	6.99634788894159	231.900412051832	0.277626778918272	0.133152134701926	0.228320210139791	0.19670173467891	0.570851251820446
RPS13	1	yule-walker	1	27.7222222222222	70.2588915956764	12.4663120744531	848.357090563932	0.19487558955863	0.0338507074703557	0.149251134215377	0.338310105622685	0.656919781590264
PIK3C2A	1	default	1	24	8.0713958807862	5.51620256942767	74.4458658440603	0.376066201507827	0.251279441809392	0.153566302430496	0.094556755070422	0.504711264483796
NUCB2	0	default	1	24	5.0551709596475	2.22174172406664	155.767023517338	0.0408193757210726	-0.151016749134713	0.169136002562381	0.81189896269238	0.909664306595148
SERGEF	1	mle	1	21.3475935828877	1.93129026530235	13.0788696514045	8.03272365084614	0.429099159445657	0.314918991334788	0.260215964129287	0.0606461746332398	0.466238828640022
SAAL1	1	burg	1	26.7919463087248	2.50310114014969	23.9850310139005	8.99406048372819	0.294539892657443	0.153447871188932	0.377530435153457	0.174727917415604	0.556798522212233
SAA1	1	mle	1	24.4907975460123	109.71855597525	4.62992536013398	405.088343862255	0.537056231303149	0.444467477563778	0.610610773421546	0.0212638164108083	0.442319538345056
HPS5	0	mle	1	23.4823529411765	14.6225483681935	5.49026124601101	72.6958040025036	0.535835991002276	0.443003189202731	0.249254206774798	0.0215455364814361	0.443153426993874
GTF2H1	0	burg	1	25.7548387096774	10.8893024969168	20.9692096471277	47.3880715993347	0.483794992829613	0.380553991395536	0.234827395020672	0.0366531297585067	0.448824940935064
LDHA	0	mle	1	23.3450292397661	68.096211466696	22.2162339571698	383.64311130816	0.427842703721166	0.313411244465399	0.231960282523872	0.0613164782127071	0.466238828640022
TSG101	1	burg	1	24.95	6.65738899591726	23.4301788281035	44.0718592350565	0.282216245867446	0.138659495040935	0.209033056036105	0.190532086233301	0.567797247858151
UEVLD	0	burg	1	23.7619047619048	5.18112616098794	4.83605231337199	44.7122403315855	0.247510971291863	0.0970131655502353	0.165626559543266	0.241268631850633	0.600762226425585
SPTY2D1-AS1	0	default	1	24	1.44529805173259	23.4726595608616	3.24239997320092	0.123802693658716	-0.0514367676095409	0.967420326367725	0.516427747288925	0.764944263180419
SPTY2D1	0	default	1	24	2.19036071945991	12.6496503061615	26.9830451992938	0.0458159387146659	-0.145020873542401	0.313551903892279	0.790971415583978	0.899532665733707
TMEM86A	0	default	1	24	0.732971415995982	7.45455512593771	3.1528262453617	0.195826041516033	0.0349912498192391	0.544946984462716	0.336317933867012	0.655612449603139
NAV2	1	mle	1	23.0751445086705	7.63506252757355	18.5138158277398	46.3482598517691	0.222104705753477	0.066525646904173	0.435192745911321	0.284843111726042	0.626274057863905
HTATIP2	0	default	1	24	13.2222923536022	0.617669296564042	65.6614261636222	0.124921359319844	-0.0500943688161868	0.419353872332763	0.513139465595523	0.764463747885131
FANCF	1	yule-walker	1	20.1616161616162	1.78663602644474	14.7494389410393	4.6774635392323	0.181389723913075	0.0176676686956901	0.613540044787929	0.367608851810155	0.674442107286581
SVIP	0	burg	1	20.5773195876289	1.10340375243268	15.3320999336983	3.14825265219973	0.173679114534713	0.00841493744165545	0.584148045242701	0.385250888481494	0.686082015997793
ANO3	0	default	1	24	1.53695150938135	18.1252295098972	9.91045887585433	0.0606193183195853	-0.127256818016497	0.506263485057523	0.731489545380102	0.870567307443543
FIBIN	0	yule-walker	1	20.9005235602094	15.9650116480083	2.61291164304324	54.6840988768742	0.253073067001863	0.103687680402236	0.456688791074618	0.232482677340845	0.594662803686345
CCDC34	0	default	1	24	6.01738739339896	13.191789592257	27.8512164151114	0.148041941005644	-0.0223496707932265	0.416788823903383	0.448839507488499	0.725036209638213
LGR4	1	burg	1	26.972972972973	3.97595297675913	19.0270473408886	16.8621156261723	0.311567130536774	0.173880556644129	0.334790227672003	0.154635067568436	0.545682988922423
LIN7C	0	burg	1	22.8114285714286	5.37633777363972	20.734569776175	27.5228310905719	0.341230967219228	0.209477160663074	0.244427351969264	0.124069741952261	0.527129901930681
BDNF-AS	0	default	1	24	1.23734724047567	16.040810262049	3.84351674352416	0.152609888738787	-0.0168681335134557	0.642732256840866	0.436935124331227	0.717081895323016
BDNF	1	mle	1	21.8142076502732	2.88725732591441	21.0111355597174	7.23781950362989	0.226697974691728	0.0720375696300738	0.684033033801852	0.276532218660697	0.621877663686101
METTL15	0	default	1	24	1.28030930179718	8.58651730979632	14.3610946430716	0.0678640998054348	-0.118563080233478	0.239634291321696	0.703713971168786	0.855087073624262
KCNA4	0	default	1	24	0.223555920958234	18.4509499118154	0.397632974985443	0.113846921067825	-0.0633836947186104	1.15102096465908	0.546441599459707	0.778936846338853
ARL14EP	1	default	1	24	6.62502007764387	6.96463760097764	31.5305702523203	0.12253630928128	-0.0529564288624644	0.47205691955271	0.520170564267592	0.766005342281144
DNAJC24	1	mle	1	23.2093023255814	1.58432210104294	19.2423387278461	6.76177404530516	0.0828865731728532	-0.100536112192576	0.584605333587007	0.648806599103569	0.831151506861499
ELP4	1	burg	1	27.5310344827586	1.6428903939469	8.31767396889847	3.76313251122722	0.436931142300135	0.324317370760161	0.456626502242072	0.0565988412419374	0.465304235923078
PAX6	0	mle	1	21.1216931216931	1.26403507113447	19.7019852917226	2.03020591727	0.310510412713005	0.172612495255606	0.810639125767687	0.155825510766251	0.545682988922423
RCN1	0	mle	1	20.9005235602094	32.2722832416608	11.7996571162824	193.142624923247	0.481784092185317	0.37814091062238	0.173802818001409	0.0373726335540769	0.449066334730778
EIF3M	0	default	1	24	2.07092265787361	22.4515240370667	10.1189286734575	0.151595903357323	-0.0180849159712122	0.421198886442077	0.439555566721942	0.719045309727559
QSER1	0	burg	1	26.0915032679739	6.89382948391573	25.3148022290637	33.0956153696373	0.423936441435265	0.308723729722318	0.287096799585385	0.0634383698311067	0.467879237011728
DEPDC7	1	mle	1	22.4269662921348	0.84711325325779	5.71980568101304	1.82460289045479	0.151282634195351	-0.0184608389655787	0.82935682695301	0.440367685214032	0.719518543493142
TCP11L1	0	default	1	24	1.43333029257794	2.77752434176515	11.4032966400886	0.0293730718539509	-0.164752313775259	0.578621294542197	0.861512690079536	0.935380921720297
CSTF3	0	default	1	24	2.59561000744018	22.0473859864514	21.203737840375	0.0802604674625726	-0.103687439044913	0.339836682414217	0.658149066055602	0.835476924991148
HIPK3	1	mle	1	23.6213017751479	10.9026119797267	21.4552200468742	60.9452797371483	0.314406514659018	0.177287817590822	0.246964994244024	0.151472366598521	0.542147624991062
KIAA1549L	0	default	1	24	2.63466871398861	18.9903032952945	7.84282787166408	0.24225537929165	0.0907064551499804	0.50072860360044	0.249812582938382	0.60664919387248
CD59	1	burg	1	22.0552486187845	11.7334677995809	2.55058939281598	1200.38406019156	0.0342012691257912	-0.15895847704905	0.14782703060454	0.840297655562722	0.923900636106294
FBXO3	0	default	1	24	1.71571805165117	23.1707750788605	9.41460089319424	0.0953482642382567	-0.0855820829140919	0.430634186619728	0.605908582325838	0.806209794096528
CAPRIN1	0	default	1	24	7.8339096956285	18.6357897069402	109.747343681985	0.0899034836600781	-0.0921158196079064	0.1652269113194	0.624363145517928	0.816439495122185
NAT10	1	yule-walker	1	26.4370860927152	10.7960558041809	2.2899598425347	62.6477980307758	0.287718574082453	0.145262288898943	0.228907087100752	0.183340367362936	0.5627453223865
ABTB2	0	default	1	24	0.51812690282953	14.5457663752023	7.767074440338	0.0216205904591049	-0.174055291449074	0.364209931342448	0.896471569410013	0.949760359467602
CAT	0	default	1	24	8.38813108379372	20.2604603486594	37.891337990344	0.15754621755839	-0.0109445389299314	0.404567492830681	0.424356073800797	0.709859948828368
APIP	1	burg	1	21.2340425531915	1.97314344900989	18.4986153790098	4.06458167831271	0.340557682470254	0.208669218964305	0.590206977949788	0.124705057103105	0.527129901930681
PDHX	1	mle	1	22.4269662921348	3.84012153553352	6.66275570280035	13.5964405743167	0.25925594413223	0.111107132958676	0.393090754502458	0.223018492445786	0.588569945677462
CD44	0	default	1	24	33.1492099467653	19.4629949629673	341.471067756898	0.121350935621907	-0.0543788772537117	0.206036151716295	0.523693585649653	0.768831139182473
PAMR1	1	mle	1	27.3424657534247	23.7261498772747	8.54450985318439	82.9127941024834	0.857239918625167	0.8286879023502	0.235176566978262	5.92971655405394e-05	0.163126502402024
FJX1	1	yule-walker	1	20.1616161616162	2.26600373345418	3.83881860332253	8.68948949890732	0.0922581007517791	-0.0892902790978651	0.59878348113673	0.616328016049132	0.811011644561497
TRIM44	1	burg	1	25.7548387096774	12.5019799778891	2.61263500655838	138.204371584932	0.224245322099234	0.0690943865190808	0.170093366273145	0.280945458168531	0.624123938469155
COMMD9	0	default	1	24	2.29675747220626	1.19284523057859	27.8393389473408	0.0405927069703966	-0.151288751635524	0.307303781608928	0.812858735640981	0.910340960322902
PRR5L	0	default	1	24	0.553179953123471	19.9126156364445	7.48501360266556	0.00931973676068509	-0.188816315887178	0.558379691280048	0.954261833890538	0.976022140496083
TRAF6	1	yule-walker	1	25.4267515923567	1.05988058109697	11.4379663169674	5.124284897319	0.108371309756848	-0.0699544282917823	0.492805706401986	0.563534063172691	0.786688772286549
C11orf74	0	default	1	24	3.58658907154926	21.3490026529037	17.9806956493691	0.0891058361958239	-0.0930729965650112	0.480752841583373	0.627104038441019	0.817660371153518
API5	0	default	1	24	0.747806364328573	7.82242749891687	18.758014291787	0.0154750118798088	-0.181429985744229	0.305150068439522	0.924982927445724	0.960884096561637
TTC17	0	default	1	24	4.77286851099004	8.28861303668896	59.5643087915803	0.170752283608231	0.00490274032987714	0.148643813926956	0.392122191438036	0.690496494572595
HSD17B12	0	yule-walker	1	21.9340659340659	13.8916964062376	1.30598196265309	60.8330252293895	0.611316755533273	0.533580106639928	0.216878252382498	0.00887113312105159	0.413635376542592
ALKBH3	1	yule-walker	1	24.7950310559006	11.2199809619458	7.56738640153625	37.4948011741515	0.284338618289712	0.141206341947654	0.39256582040327	0.187731829689816	0.565055413014149
C11orf96	0	default	1	24	0.629551987772178	19.9913955659027	35.7973096270816	0.00122362231140294	-0.198531653226316	0.350707682677885	0.993896842649097	0.995611353546962
ACCS	0	default	1	24	4.86795452128814	10.3902288571603	14.8433492380321	0.498436785488817	0.39812414258658	0.378155774520259	0.0317415686490248	0.448610080906709
EXT2	0	default	1	24	11.0067949938878	13.3866432123136	96.8012101605482	0.101584344709496	-0.0780987863486051	0.279870521148334	0.585310823975706	0.796849919774505
CD82	0	default	1	24	2.58622608474332	23.9619599155372	18.9118333327685	0.130918170908538	-0.0428981949097538	0.539338770776344	0.495796376678237	0.754202466233447
TSPAN18	1	mle	1	21.8142076502732	2.28445441548704	1.42746110235909	15.4120154407861	0.113293751538466	-0.0640474981538408	0.350278104190373	0.54814927541048	0.77950049963926
TP53I11	0	default	1	24	2.92970109023148	11.3825238875367	75.2933777929757	0.0347032216209445	-0.158356134054866	0.307166312902529	0.838116293713121	0.922724531867852
LOC101060179	0	default	1	24	0.950338440310077	12.6869243589622	3.79332733559395	0.0808152729758153	-0.103021672429022	0.66142130585653	0.65616641521946	0.834914149061062
SLC35C1	0	burg	1	23.9041916167665	3.63320481761	13.7623689916417	49.9155162703044	0.381683138812073	0.258019766574488	0.124270830926319	0.0903764853925851	0.5025279662759
CRY2	1	mle	1	26.972972972973	8.02142485060409	11.0832198352632	18.1605816322938	0.753409101534259	0.70409092184111	0.379674967521451	0.000911769824555653	0.323648875787432
MAPK8IP1	1	mle	1	22.3016759776536	0.628388344029126	2.35632363499806	4.78468901360909	0.0606370401605967	-0.127235551807284	0.528320222044912	0.731420548579507	0.870567307443543
PEX16	0	default	1	24	0.9101597021273	0.897882463491622	8.13701731096164	0.0482674228803042	-0.142079092543635	0.370287061844933	0.780862695827877	0.896277574307913
PHF21A	0	default	1	24	1.19224445980213	8.24639404483007	33.2980221458326	0.0190211777981476	-0.177174586642223	0.211528121185398	0.908443995471358	0.954503745456586
CREB3L1	0	default	1	24	5.97024244318178	20.3872227022804	214.67535482837	0.0256663318606206	-0.169200401767255	0.167635114045355	0.878089025618472	0.940937933382575
DGKZ	0	burg	1	20.6839378238342	4.19755636021571	1.80052727899524	33.7503091935806	0.359736491883419	0.231683790260103	0.212463587669261	0.107595411128133	0.515895383030055
MDK	0	default	1	24	5.35583614904234	18.4103397063532	25.8914768500377	0.149680605601612	-0.0203832732780653	0.364248285230363	0.444539568582314	0.722664117695344
AMBRA1	0	default	1	24	1.83773504103051	20.6310660767056	14.0253818057757	0.0594307782553866	-0.128683066093536	0.376427964304474	0.73612881165916	0.872558248723051
ATG13	1	yule-walker	1	25.2658227848101	2.74334745605175	11.8649397840411	40.0357418222401	0.0581199939935008	-0.130256007207799	0.210225393092038	0.74127250119194	0.875879810263338
ARHGAP1	0	default	1	24	15.5011229962765	8.75071339092419	176.39952719766	0.157661156489578	-0.0108066122125066	0.228438013442686	0.424066670825233	0.709615213771421
ZNF408	0	default	1	24	3.86249594851284	7.32692976302653	14.5964101590192	0.329498877625368	0.195398653150442	0.33647291457871	0.135518175432451	0.531732724230875
CKAP5	0	default	1	24	4.78830622060168	17.2860030060247	43.0562814191945	0.0985323096166398	-0.0817612284600322	0.242429978736844	0.595320487431048	0.799964176784864
LRP4	0	burg	1	22.1777777777778	3.74926784308883	20.5735424371348	10.7683710483054	0.287082214008102	0.144498656809722	0.672609747499523	0.18416082358493	0.563128431973898
C11orf49	1	mle	1	21.9340659340659	2.07638760306774	20.7731870373257	24.3104005319986	0.180676003569706	0.0168112042836476	0.209523559311622	0.369214181151206	0.675744278030753
ARFGAP2	0	default	1	24	2.3953511773414	10.7053375821722	18.8407300531172	0.0702289345271253	-0.11572527856745	0.347574505279111	0.694832516102053	0.852484893208495
PACSIN3	0	mle	1	22.0552486187845	4.9209228310151	10.2636855130668	16.290500232612	0.512555659342431	0.415066791210917	0.29776190706637	0.0275185256707415	0.44827712602588
DDB2	1	yule-walker	1	22.5536723163842	14.3417451937805	10.3107588085852	50.4651061152833	0.634702812014716	0.561643374417659	0.287604055897578	0.0065047655110132	0.408532309094207
ACP2	0	burg	1	25.2658227848101	25.3552515896831	7.75606797376117	97.3337123328583	0.423108159586103	0.307729791503324	0.289812102207004	0.0638957513829874	0.469051933434552
NR1H3	0	default	1	24	2.323293519741	5.07299355246501	9.40401852650803	0.108802175833303	-0.0694373890000359	0.597466958051481	0.562173781922951	0.786043239679816
MADD	0	yule-walker	1	22.4269662921348	5.90069305057762	11.4873757125736	23.026707296511	0.315393900548524	0.178472680658229	0.335910480994197	0.150384757791739	0.540089384706363
SLC39A13	0	burg	1	20.1616161616162	25.287394703626	3.16265788327398	142.043159878523	0.506605144380019	0.407926173256023	0.296077009223771	0.029239711620535	0.44827712602588
PSMC3	0	burg	1	22.4269662921348	54.7977589310643	8.2382857371611	196.332585861045	0.43536103788372	0.322433245460464	0.290557773480611	0.0573923771952486	0.465440509307513
CELF1	0	default	1	24	10.5150268180259	13.658122571922	136.64514192567	0.325323910507758	0.19038869260931	0.155636742290459	0.139790157821668	0.533260115270144
PTPMT1	0	default	1	24	3.12377864016971	19.4441594589247	40.5635649852725	0.075448656639879	-0.109461612032145	0.202921329419245	0.675546377957548	0.843090075035587
NDUFS3	1	mle	1	22.5536723163842	20.1597297699128	8.10079396523551	103.309012779791	0.591403496223351	0.509684195468021	0.173295133511639	0.0113886758230557	0.422173443320834
MTCH2	0	default	1	24	11.1249340901307	23.5201635646588	220.279968018793	0.0824970325719506	-0.101003560913659	0.15551151660006	0.650185661355468	0.831781229791245
FNBP4	1	mle	1	20.3673469387755	6.86367408045247	11.6592987109209	41.7947699962586	0.170271123380973	0.00432534805716822	0.305156363187923	0.39326113144903	0.691617117256489
NUP160	1	burg	1	27.5310344827586	1.79036568258029	13.44352796774	3.91592768056156	0.21376333731619	0.0565160047794281	0.71911996008299	0.30044602106009	0.636269438881183
PTPRJ	1	mle	1	21.2340425531915	2.15909712553104	17.7173848031192	6.07165207928787	0.257225134883211	0.108670161859853	0.550785162887666	0.226092416553323	0.58996876851523
TNKS1BP1	0	default	1	24	13.5748148303858	22.1859698525889	115.482802202784	0.104752112071869	-0.0742974655137569	0.28142021600296	0.575064456319057	0.79288425978385
SSRP1	1	yule-walker	1	27.5310344827586	28.7897323845513	8.60777039730472	198.379176448274	0.431568019996923	0.317881623996308	0.155261522381176	0.0593461454743502	0.466238828640022
SLC43A3	0	default	1	24	3.09877029297074	16.3641990246277	28.4634512639545	0.179645258372568	0.0155743100470811	0.17819006684922	0.371542469395369	0.676687654348458
SLC43A1	0	default	1	24	6.35412065757378	8.28512638628157	35.8061432383856	0.249748375763076	0.0996980509156912	0.253633657557318	0.237703032104831	0.598280916121125
TIMM10	0	default	1	24	1.49534456998453	16.653638046052	19.3113071690036	0.047137306267953	-0.143435232478456	0.245431598733526	0.785509821240319	0.898239829548935
UBE2L6	0	burg	1	23.6213017751479	4.82815215725873	2.15363194147175	34.3554534187315	0.141832171279439	-0.0298013944646727	0.397964036064365	0.465437260414754	0.734601792140227
SERPING1	0	default	1	24	8.66075860358243	5.18662710487927	242.646462009572	0.0444241175459543	-0.146691058944855	0.398534202428189	0.796757024057685	0.901914853691057
CLP1	0	burg	1	22.1777777777778	1.49647851596901	17.8306109317525	3.50246110137328	0.237145720433691	0.0845748645204288	0.623904033107714	0.25834968401494	0.612429248999357
ZDHHC5	0	yule-walker	1	25.9220779220779	11.8126251491882	20.2320925485274	78.2357559708406	0.107861286323596	-0.070566456411685	0.342681214432195	0.565147652887688	0.787200604098243
MED19	0	mle	1	21.695652173913	8.01869368994092	5.75323942179828	43.7361556534401	0.241056977164549	0.0892683725974588	0.268823097451309	0.251794282117597	0.60719559795434
TMX2	0	mle	1	26.972972972973	4.51390435753789	23.1412606994977	28.3412287371931	0.32316447019673	0.187797364236076	0.25349720365586	0.142041661073525	0.535833540779249
C11orf31	0	default	1	24	11.8637423018842	6.68562966052543	88.6492017971385	0.471169223148627	0.365403067778353	0.176162367002102	0.0413602934348424	0.4536939565982
CTNND1	0	default	1	24	0.807076433376484	19.2476195804456	3.26664329605952	0.069021561184173	-0.117174126578992	0.64405135625866	0.699355693471541	0.853314747022952
LPXN	0	default	1	24	2.49131563279585	12.0542604962192	13.9600347604337	0.0670019145144953	-0.119597702582606	0.764239557484922	0.706974521882346	0.857539397259532
ZFP91	1	default	1	24	18.4477390728385	11.7613879149516	108.350324217145	0.261326097256945	0.113591316708334	0.248092589108552	0.219919519834091	0.587760642322873
FAM111B	0	default	1	24	0.638599622321101	3.03371259059186	3.31113158046057	0.0533676644122367	-0.135958802705316	1.06094827930321	0.760162911159606	0.885181237872322
FAM111A	1	mle	1	21.4623655913979	4.29884287097247	8.93362886002569	22.1707443742856	0.159142768730892	-0.00902867752292957	0.338395061352335	0.420350256794367	0.707185939613638
DTX4	0	default	1	24	1.90355100552116	7.79732664620269	8.72685397983797	0.0601434316556407	-0.127827882013231	0.697550722335666	0.733344272667121	0.871475506968074
OSBP	0	default	1	24	3.74705328906634	3.00320273682161	32.2986192586987	0.0921815250391885	-0.0893821699529738	0.269873488645861	0.616588022337552	0.811012980851354
PATL1	1	burg	1	20.4717948717949	11.4105091248305	4.97711892904754	52.6748505359649	0.365391706264943	0.238470047517931	0.290472723584587	0.102926858625865	0.508560009459339
STX3	0	default	1	24	2.85049321811815	10.6157121039575	13.5240199718145	0.155057124313961	-0.0139314508232466	0.40687996797873	0.430662187784602	0.713598360846523
MRPL16	1	yule-walker	1	21.4623655913979	6.51601028247688	17.4845159724015	51.7765393193491	0.262578623895305	0.115094348674366	0.173347482676221	0.218061308165391	0.587361362270268
PRPF19	0	default	1	24	3.70861235632671	14.0055629358039	60.53516225032	0.0864982414885741	-0.0962021102137109	0.158537706621408	0.636131554267841	0.823380852787137
TMEM109	1	burg	1	25.9220779220779	9.59094995130168	9.8503634732172	198.069354580085	0.0758184597795074	-0.109017848264591	0.157764829508812	0.674196429102304	0.842603924716203
TMEM132A	0	default	1	24	2.59471391017568	20.1121132629365	7.39924038869198	0.181856321624813	0.0182275859497757	0.725262296929176	0.366562382991388	0.674060115285123
SLC15A3	0	burg	1	22.9425287356322	5.79738590078668	2.29376516681527	19.829539570905	0.508951356995143	0.410741628394171	0.386227005311538	0.0285510823135712	0.44827712602588
VPS37C	0	default	1	24	0.819400000651411	9.51655686897654	28.4279052625827	0.00906795602013821	-0.189118452775834	0.217305182327797	0.955475075525773	0.976703627436912
DDB1	0	yule-walker	1	26.7919463087248	13.4971367946895	9.00304460328886	272.597295000992	0.0691200040323269	-0.117055995161208	0.161585554626382	0.698986017842332	0.853196808257783
DAK	0	default	1	24	0.531324578157496	2.4200738358658	7.49438957933148	0.0434276970270828	-0.147886763567501	0.255042022537523	0.800919762297014	0.904485188111945
CYB561A3	1	mle	1	22.6818181818182	12.3985768842006	8.88610088840768	70.0146318856463	0.587726050076534	0.505271260091841	0.317874445479942	0.0119104856713008	0.422173443320834
TMEM138	0	burg	1	23.9041916167665	8.67685522813662	19.2346896821184	23.1347128303134	0.359953415677646	0.231944098813175	0.430297667366679	0.107413265851116	0.515756329748767
CPSF7	0	mle	1	21.5783783783784	3.91358723359799	18.2325368975178	17.2348701557849	0.406606802763008	0.28792816331561	0.250252516692031	0.0735720429840013	0.484892260688271
SDHAF2	0	default	1	24	4.55584167676907	11.3008927559618	26.4566930401967	0.208082191481248	0.0496986297774975	0.280483291788286	0.311458757755592	0.641289138940039
RPLP0P2	1	yule-walker	1	20.0603015075377	1.03382309542256	12.6743354448705	3.66561918291841	0.0948909996158213	-0.0861308004610144	0.628629507321876	0.607441441742549	0.807183386660429
TMEM258	0	burg	1	27.156462585034	73.4575687526625	9.33570562693087	374.164481059471	0.702204267511863	0.642645121014235	0.162949318189615	0.00234202943677453	0.389910123049936
FEN1	0	default	1	24	2.55447718228854	18.1338845565155	27.9618457749705	0.0234255442747259	-0.171889346870329	0.504490091342365	0.888232789375331	0.946553710467378
FADS1	0	default	1	24	10.7625562846261	5.17657142948049	70.6668891029407	0.244310789568944	0.0931729474827334	0.231042250793365	0.246442784698355	0.605045274775481
FADS2	0	yule-walker	1	22.1777777777778	11.494534752748	20.1208707567298	46.3574904359871	0.328093970281649	0.193712764337978	0.307826486610583	0.136943900169831	0.532084315001371
FADS3	0	default	1	24	3.33858191642396	16.9863913274179	69.5215137667836	0.0200650626357994	-0.175921924837041	0.300222452948941	0.903620778121057	0.951890009807018
RAB3IL1	0	burg	1	27.156462585034	7.12124910227577	9.12241761049363	23.4839745156172	0.436811952434314	0.324174342921177	0.367601883826316	0.056658770545276	0.465304235923078
BEST1	1	default	1	24	1.47632900242402	22.565337332403	2.82727767135174	0.267310843909035	0.120773012690842	0.731491882469668	0.21115376026052	0.579869223335853
FTH1	1	mle	1	21.1216931216931	102.125562732615	18.8271795348313	3483.08948058035	0.0162650312171002	-0.18048196253948	0.185369977740215	0.921277675776028	0.959195718065987
INCENP	1	burg	1	27.9160839160839	5.30879105864478	10.9440741008893	6.46519087510163	0.487305335843144	0.384766403011773	0.819816231061043	0.035423705433783	0.448610080906709
AHNAK	0	default	1	24	49.5455963866394	17.208124754567	700.627863365958	0.0969407423965903	-0.0836711091240916	0.168113793336054	0.600594354405869	0.802835310481315
EEF1G	1	yule-walker	1	23.6213017751479	459.283177857938	8.29634637648704	1944.55186084101	0.430795594571253	0.316954713485504	0.298162083496954	0.0597504614279655	0.466238828640022
TUT1	0	default	1	24	2.20204186611225	7.16201345844279	15.8404036768597	0.133608409690034	-0.0396699083719592	0.260189196353049	0.488170060556942	0.750553976735049
MTA2	0	yule-walker	1	23.7619047619048	4.12670076821472	22.161115796651	64.8439139592987	0.0949468807264843	-0.0860637431282187	0.17144139706682	0.607253948792924	0.807183386660429
EML3	0	default	1	24	3.67430665768978	4.68366013838216	39.3260014319962	0.0829418151156895	-0.100469821861173	0.225405043637654	0.648611219674507	0.831151506861499
ROM1	0	default	1	24	2.62714790041599	1.24506641969094	15.5628201664207	0.152035426486497	-0.0175574882162031	0.372910367873507	0.438418167869004	0.718142798778311
B3GAT3	0	default	1	24	1.54138567975738	0.470679337083053	14.0800554719473	0.0358052357190183	-0.157033717137178	0.42326335863969	0.833343100958152	0.920340129782266
GANAB	1	mle	1	20.4717948717949	33.6395013268378	2.35330286337717	388.444811337526	0.136082895283845	-0.0367005256593855	0.240950170461402	0.481238498934982	0.745506856894344
INTS5	1	yule-walker	1	22.1777777777778	6.99193858509461	19.9288023991746	16.3979104230093	0.503138366745372	0.403766040094446	0.415411636304011	0.0302814950394279	0.448475870005201
METTL12	1	yule-walker	1	20.3673469387755	1.81589325539727	3.51046011975839	11.1360056319108	0.162935911342728	-0.00447690638872666	0.291754435328251	0.410954321853547	0.700889857048424
C11orf83	0	default	1	24	3.04721248414135	23.8468742007391	26.2377233158899	0.0846107969699724	-0.0984670436360331	0.317899129142655	0.642730527939757	0.827260948136993
UBXN1	0	burg	1	20.7916666666667	48.9062793220646	10.6821610780217	199.32389193588	0.528343360652741	0.434012032783289	0.296932380015066	0.0233415537128208	0.443338200266544
LRRN4CL	0	default	1	24	5.16434983745945	21.2528116939194	20.1052522930968	0.214960404425605	0.0579524853107259	0.696973651244406	0.298165788105953	0.634847166270181
HNRNPUL2	0	default	1	24	3.10243272855221	4.8823723214801	134.001835142726	0.0088400936007379	-0.189391887679115	0.168814621749732	0.956574126735513	0.977313650361452
TTC9C	1	mle	1	21.1216931216931	3.37353661221875	6.23931945003193	10.7784241003856	0.386368110378921	0.263641732454706	0.410537413084536	0.087004077410195	0.496408939537571
POLR2G	1	burg	1	27.3424657534247	29.1502463376275	7.90187176661749	136.144916892545	0.432704684191427	0.319245621029713	0.227124282875049	0.0587551565716428	0.466238828640022
TMEM179B	0	default	1	24	4.59687255923958	6.63148070258461	120.318985313781	0.0219965804464898	-0.173604103464212	0.175997252185723	0.894750328327453	0.94899591449786
TMEM223	0	burg	1	21.9340659340659	6.14732255764184	14.4412296679112	21.5106678292681	0.492552120623953	0.391062544748743	0.319339690820053	0.0336478415060504	0.448610080906709
NXF1	0	default	1	24	2.22216855462126	4.82775487593351	20.5909381915851	0.0975476196764952	-0.0829428563882058	0.266297246560039	0.598578996575099	0.801566451361597
STX5	0	default	1	24	5.29433306805514	9.17524661395715	19.7009329336559	0.477639217877253	0.373167061452703	0.279508122554597	0.0388913319700501	0.449066334730778
WDR74	1	mle	1	23.2093023255814	1.05890929934038	12.8159358063646	9.52782136257273	0.0799952343659173	-0.104005718760899	0.315550788609958	0.659098593710385	0.835952158274444
SNHG1	1	mle	2	22.0552486187845,27.156462585034	8.40881107700164,6.47089374032821	7.30787695107932,11.7933019842162	31.9024012824358	0.71100614568887	0.566509218533305	0.236710038874508	0.0268127022382876	0.447645601829188
SNORD26	1	burg	1	21.0105263157895	2.31913572741383	7.59989831290786	7.64154709887747	0.239171065559707	0.087005278671649	0.444068556736139	0.254938310072121	0.609062345643426
SLC3A2	0	default	1	24	11.3473734793965	15.7470303205349	87.174269760445	0.222162718180359	0.0665952618164313	0.252629659715113	0.284736915070528	0.626273238743972
RARRES3	1	default	1	24	1.39234013916226	14.2641458083621	6.43105115797756	0.136522225275522	-0.0361733296693736	0.535352332273039	0.480016115540572	0.745087550565596
PLA2G16	0	default	1	24	3.2342452209422	10.7460780590245	34.1160434329243	0.133729025181988	-0.0395251697816146	0.252673228968558	0.487830349965083	0.750553976735049
ATL3	0	default	1	24	6.69744228478838	18.9617582016671	136.578095141932	0.0894026598313719	-0.0927168082023537	0.120707411717404	0.626082964660414	0.816959201129277
RTN3	1	mle	1	23.0751445086705	7.33277705246206	16.9772282777757	123.808534935322	0.167340628333413	0.000808754000095613	0.098760688097497	0.400255098034844	0.694701435138079
C11orf95	1	default	1	24	6.05837385495639	17.0283046088133	36.6854465780601	0.421069655095581	0.305283586114698	0.214035989003351	0.0650326677036153	0.471112228710061
C11orf84	0	default	1	24	1.87373294814075	22.5525446220207	6.16858480245593	0.102252731497734	-0.077296722202719	0.706024247893566	0.583136817123195	0.796701057163778
MARK2	0	default	1	24	3.10870069799645	19.0921880787024	36.2788835785905	0.0983684007760512	-0.0819579190687385	0.186778156122123	0.59586190329431	0.800398484356761
NAA40	1	mle	1	26.0915032679739	0.829428864409939	24.2952742386352	10.2802453219341	0.0352663603195562	-0.157680367616533	0.316920408435904	0.835674426276674	0.921194681743824
COX8A	1	burg	1	27.3424657534247	38.1500810404765	11.9552523527931	267.424977652742	0.253954088251437	0.104744905901724	0.245080760531988	0.231114808862255	0.593997977923504
OTUB1	0	default	1	24	2.71676310311448	20.6291762933911	42.5518103066137	0.0742966875048638	-0.110843974994163	0.164363556825146	0.67976545275024	0.844771228392101
MACROD1	1	mle	1	26.4370860927152	2.12366354808487	12.0023621837749	9.12758009167648	0.182784150295472	0.0193409803545669	0.383507592011432	0.364488562926108	0.672507066807326
STIP1	0	default	1	24	9.47707822775585	0.293347834936974	58.0131961621174	0.233330872783324	0.0799970473399885	0.269054630566224	0.264874332719311	0.615550276201731
FERMT3	0	default	1	24	0.516571516897333	22.1447311248307	3.27408293043977	0.0642347265781598	-0.122918328106208	0.450471851871764	0.71752100891129	0.863786697194973
TRPT1	1	default	1	24	4.81706291349759	19.2176370796521	10.7080802899775	0.214740127087768	0.0576881525053211	0.664800823634291	0.298584340463705	0.634847166270181
NUDT22	0	yule-walker	1	25.7548387096774	3.84262361982057	8.69336215140512	31.6346692400201	0.252067015934989	0.102480419121987	0.175692313740575	0.234052578929054	0.595331101097131
DNAJC4	1	mle	1	20.7916666666667	9.03789443624557	2.4093573960446	23.7992657478584	0.338036978611402	0.205644374333682	0.634838212397416	0.12710675975331	0.527908005773524
VEGFB	1	mle	1	22.0552486187845	10.4759084377692	7.10943754168498	67.7757798846197	0.217371692726825	0.0608460312721899	0.309835562352912	0.293614676542518	0.633185847751549
FKBP2	1	burg	1	26.4370860927152	30.3768615018912	23.3053239786757	244.405335132564	0.870580568567785	0.844696682281342	0.0963217120199214	3.63075912647171e-05	0.142992946283273
PPP1R14B	0	mle	2	20.1616161616162,27.7222222222222	11.5569716102594,6.3870915069752	2.57744721979818,12.7184242310422	52.9399612511641	0.750252399785576	0.625378599678363	0.332781445352904	0.0155659233921221	0.429398069570613
LOC101927696	1	burg	1	20.1616161616162	1.24963266977937	2.52889152081204	6.93443174421068	0.0628009778424069	-0.124638826589112	0.575680740029166	0.723034689106384	0.866774172101841
PLCB3	1	burg	1	20.3673469387755	5.81227934741901	1.62817296284149	34.765194091876	0.259967180950443	0.111960617140532	0.353968745289963	0.22194987331101	0.588461021110238
BAD	0	default	1	24	3.57339831224626	11.0169923744431	42.5222340722243	0.0746974158469772	-0.110363100983627	0.268374708009875	0.678295405374654	0.844771228392101
GPR137	0	default	1	24	2.38793306799148	5.25226840881446	20.3113908496084	0.0925468229039956	-0.0889438125152051	0.301429411553878	0.615348473355581	0.810395425438556
TRMT112	0	default	1	24	6.50770242548106	19.2755380752728	166.687065435114	0.0243574760599193	-0.170771028728097	0.178644891264168	0.884002727820813	0.944515585682127
PRDX5	1	yule-walker	1	25.1069182389937	11.0894248024575	23.9577568792867	198.907887537281	0.167066478587944	0.000479774305533365	0.111613270493144	0.400914443963027	0.695223861455852
RPS6KA4	0	default	1	24	4.28172871689885	2.68381111765742	45.7707413309297	0.0991532856040532	-0.0810160572751362	0.265184004872593	0.593272877880373	0.798871114561383
SF1	0	default	1	24	14.1644658841279	17.4131585565411	125.589925439931	0.185319929097549	0.0223839149170592	0.178324949542149	0.358868601779885	0.670549092364822
MEN1	1	burg	1	26.6133333333333	5.76260963274068	24.9816023903094	55.2849240500723	0.125585960192161	-0.0492968477694073	0.21491070054401	0.511193838645511	0.764186523632007
EHD1	1	mle	1	27.5310344827586	16.8881360436783	8.77870620303236	139.272659329435	0.339363053336817	0.20723566400418	0.145197795554508	0.125838719839472	0.527363900626721
ATG2A	1	yule-walker	1	22.4269662921348	9.70862872080995	10.0753764274218	40.7507403563258	0.323096970147022	0.187716364176427	0.309401539214477	0.14211250348144	0.535845371809581
PPP2R5B	0	default	1	24	0.590137746883701	11.6320682407006	8.33691084463214	0.0123110854081147	-0.185226697510262	0.466798568512566	0.939941656743632	0.968866085418098
ARL2	0	default	1	24	12.6903866976867	10.3410612339456	127.57724599619	0.164350869982904	-0.00277895602051448	0.217207823937639	0.407492694257223	0.698232576706086
SAC3D1	0	mle	1	25.1069182389937	26.7793523297042	10.8714645285416	80.2411737955988	0.493185063058991	0.391822075670789	0.355802376592435	0.0334385186796362	0.448610080906709
NAALADL1	1	mle	1	24.1939393939394	5.37524500054052	8.50767266547412	21.6605085424506	0.312546774114854	0.175056128937825	0.355843341325094	0.153537961834841	0.543607378388221
CDCA5	0	burg	1	27.9160839160839	2.01561169958749	11.7355337108293	3.54760261135551	0.476611625650501	0.371933950780601	0.877292484206195	0.0392753766580991	0.451605271416638
ZFPL1	1	mle	1	20.0603015075377	1.60438589001898	2.22427242187236	18.7879380217969	0.124964741938201	-0.0500423096741591	0.222473186437065	0.51301228201777	0.764463747885131
VPS51	1	mle	1	26.6133333333333	23.2080710708794	7.62368007452719	117.39404709054	0.502027943477023	0.402433532172427	0.26602661975932	0.03062138754904	0.448610080906709
TM7SF2	0	default	1	24	1.18673250259629	7.18712405758831	2.1988541539647	0.160991603005466	-0.00681007639344133	1.04955081792524	0.41574930975903	0.703724207993647
ZNHIT2	1	mle	1	21.8142076502732	2.85379750739694	19.7372024692367	13.2028676648013	0.139301299637511	-0.0328384404349864	0.405803360480205	0.472341099234283	0.739477553668696
FAU	0	yule-walker	1	26.6133333333333	150.104941062247	7.40146166957656	1458.07043229644	0.449158711344229	0.338990453613075	0.113603020189983	0.0507145326995423	0.461590337324866
MRPL49	1	burg	1	25.1069182389937	1.76250624883964	17.2017782240996	6.14196996276281	0.258926933332157	0.110712319998588	0.415192991971371	0.223514214971701	0.588593347364515
SYVN1	1	yule-walker	1	22.6818181818182	3.25664962004422	0.0020489701869677	7.42212433468275	0.223178472039162	0.0678141664469942	0.697840725994476	0.282882618298958	0.625464920117938
CAPN1	0	default	1	24	2.68061973704869	17.8036589268386	71.7664982536653	0.0164989808227968	-0.180201223012644	0.202132634539719	0.920182715927694	0.958599886970401
POLA2	1	mle	1	22.4269662921348	1.29730469266146	21.0627124175004	5.38364576837263	0.123261258894405	-0.0520864893267143	0.481113863221209	0.518025319618551	0.76523396475776
CDC42EP2	0	mle	1	21.695652173913	5.50572379375901	11.5937956038051	25.9133312287517	0.419892372720093	0.303870847264111	0.273200987183727	0.0656965975893773	0.472079449970272
DPF2	1	mle	1	22.6818181818182	5.547421375328	18.0698596159191	38.0571823116951	0.200251343043061	0.040301611651673	0.22659614439514	0.327165572793633	0.650175582242715
SLC25A45	0	burg	1	21.9340659340659	1.55336481438341	12.2003194027154	4.24476098080009	0.239126254660316	0.086951505592379	0.544544534950403	0.255013395023658	0.609109485313725
FRMD8	0	default	1	24	21.0610352299648	6.4173472945249	186.337569159242	0.220077081582314	0.0640924978987774	0.236055720093288	0.288574806038758	0.630218888078162
NEAT1	1	burg	1	26.6133333333333	73.3997997055607	7.87290692395718	293.217032567311	0.719453993378465	0.663344792054158	0.249406403988277	0.00173788268405173	0.364506644765591
LOC101927789	0	default	1	24	1.88989927344278	22.9669222481243	11.2100383066547	0.0661201576226539	-0.120655810852815	0.489205511756133	0.71032157621654	0.859698484897361
MALAT1	1	mle	1	21.4623655913979	1059.64686254715	9.59416557139181	5049.57526670687	0.219807588330167	0.0637691059962007	0.315004300614073	0.289073718969872	0.630703470723827
SCYL1	0	default	1	24	9.9359078723032	18.5096931041673	26.6470758137229	0.323219721252429	0.187863665502915	0.487239478788805	0.141983695214705	0.535833540779249
LTBP3	1	yule-walker	1	27.9160839160839	14.9451040787704	12.538380838096	107.475667446477	0.437611661494016	0.325133993792819	0.222947963052854	0.0562576431076264	0.465304235923078
SSSCA1	0	default	1	24	1.85638938964697	18.3592012185231	12.835264091776	0.071419852191126	-0.114296177370649	0.39678857494069	0.69039394381289	0.849940388005139
FAM89B	1	burg	1	26.6133333333333	15.30484553704	12.5278052266416	73.5045793404386	0.526019354283307	0.431223225139969	0.252527720851514	0.0239223060036825	0.443338200266544
EHBP1L1	1	default	1	24	5.47163288819403	13.4228753139059	32.3713412217756	0.315829925475316	0.178995910570379	0.221852001029295	0.149906467929931	0.53992382520617
MAP3K11	0	burg	1	25.5897435897436	4.40027509913466	8.2433258477799	14.2733990609207	0.301323648094021	0.161588377712825	0.397576755041027	0.166486958622196	0.549740267525331
PCNXL3	0	default	1	24	1.91863610349941	19.1256241324808	6.96526772275662	0.100104651954468	-0.0798744176546384	0.634845991608563	0.590146769094395	0.797174021002872
SIPA1	0	default	1	24	0.555354320340038	23.3499321269081	4.26932752226667	0.0755420812762828	-0.109349502468461	0.39097440311052	0.675205131786747	0.843067884963277
RELA	0	mle	1	24.7950310559006	20.7203880257079	7.97141077129507	133.279910893044	0.294446975986178	0.153336371183413	0.210281966670781	0.174843015445538	0.556798522212233
RNASEH2C	0	default	1	24	1.53547595972656	10.6372086079764	71.6430253599145	0.011444614985434	-0.186266462017479	0.145094747068584	0.944071812709366	0.971064277656593
AP5B1	0	default	1	24	1.22084926460019	0.882210883316063	27.3551816608694	0.0427492663948645	-0.148700880326162	0.165125416701616	0.80376397905559	0.905468538800698
CFL1	1	burg	1	21.695652173913	40.1448600304139	20.4452547992991	930.016472221729	0.17490449603705	0.00988539524446008	0.229910972334415	0.382402834728147	0.683355733460718
MUS81	0	burg	1	23.7619047619048	8.21248165314786	21.0684270767628	25.6297242041722	0.422096602859614	0.306515923431537	0.379934497784359	0.0644579125823753	0.469655631512779
EFEMP2	1	mle	1	23.6213017751479	53.7841331368676	7.32278131562014	528.754142202284	0.488560688995921	0.386272826795105	0.0997960616013801	0.0349921422981175	0.448610080906709
FIBP	1	default	1	24	20.7005875777322	6.85887074618243	153.242487606186	0.179239433740394	0.0150873204884723	0.223649017958383	0.37246237838814	0.677674605122866
CCDC85B	0	default	1	24	4.28397537480868	16.0433849986988	14.1709755867348	0.319752269165066	0.183702722998079	0.401534058412664	0.145658391145439	0.53777276250573
FOSL1	0	default	1	24	2.92361588126899	20.7529173515832	9.22022799149942	0.100596381619857	-0.0792843420561711	0.725977793412757	0.588536161220346	0.797014158817752
C11orf68	0	burg	1	25.9220779220779	7.77728504815181	4.4544604040706	50.2032844793387	0.493107733919801	0.391729280703761	0.155742184440232	0.0334640364856864	0.448610080906709
DRAP1	0	yule-walker	1	21.9340659340659	25.4586979680822	0.592373976702806	107.927950951699	0.562248117151291	0.474697740581549	0.419689751761528	0.0160745977396222	0.432480594512975
SART1	1	mle	1	21.8142076502732	1.47531642129541	17.1864059773463	18.9089025623183	0.035580555212288	-0.157303333745254	0.287814610703739	0.83431449822359	0.920600354405232
EIF1AD	0	burg	1	22.3016759776536	5.42997550215451	21.8198911943904	11.5702606316065	0.333734787171608	0.20048174460593	0.589780509384672	0.131291222419306	0.529592599524209
BANF1	0	mle	1	21.2340425531915	4.88024424808066	0.64226827283461	30.3738231409516	0.539165486927866	0.446998584313439	0.259654567903054	0.0207838014686063	0.438606838487601
CST6	1	mle	1	22.3016759776536	1.3424832412919	12.0603611516131	4.41759142722679	0.172830732938172	0.00739687952580614	0.573432713723577	0.387232634254512	0.687149325766767
SF3B2	1	default	1	24	18.9463810047959	3.99389192935306	173.111812060448	0.245528695964232	0.0946344351570785	0.161564521651869	0.244463278159655	0.603629633338033
PACS1	1	burg	1	21.2340425531915	2.91573385939004	5.64858778051629	45.9885369827137	0.234585172494142	0.0815022069929703	0.150667352355622	0.262714688639204	0.614564718066709
KLC2	0	default	1	24	1.4788607453012	8.40804059562296	8.32754096317685	0.118550958047166	-0.0577388503434013	0.360535737909847	0.532091168080461	0.772803675551875
RAB1B	0	default	1	24	4.88902654635576	1.58045790002725	40.710023359779	0.0641489787417766	-0.123021225509868	0.34435896842355	0.71784981546443	0.863869116570156
YIF1A	1	burg	1	23.7619047619048	11.1824086817075	22.8195968458471	138.160958652798	0.0949343399126993	-0.0860787921047608	0.344577391320926	0.607296021846864	0.807183386660429
CD248	0	default	1	24	16.1586719139459	1.53074365620709	171.911980455582	0.0632233863977235	-0.124131936322732	0.29067783271993	0.721406748589739	0.8663494337533
RIN1	0	mle	1	22.4269662921348	2.92550776585887	12.1719309554127	9.12803143457053	0.589154548990283	0.50698545878834	0.335255403006588	0.01170556588007	0.422173443320834
BRMS1	0	default	1	24	1.75160326998253	17.3646270648941	19.1647829794381	0.0849444300870847	-0.0980666838954982	0.233965584085779	0.641560097187098	0.826375665392348
B3GNT1	0	burg	1	25.2658227848101	11.6089044350117	6.72367959713609	71.0204054663477	0.368343719958042	0.242012463949651	0.397740971506779	0.100555097550896	0.506431661871082
MRPL11	0	default	1	24	4.04544151821698	4.43397668288827	48.981647250682	0.188275736529387	0.0259308838352648	0.165044434860722	0.352405468387581	0.666600560512385
PELI3	0	burg	1	23.2093023255814	6.2106254886374	9.33450016199788	21.9477443590862	0.478095623065052	0.373714747678062	0.326820171664825	0.0387217249149645	0.449066334730778
DPP3	0	default	1	24	1.36473441775496	18.5921584141441	24.433224847829	0.0525236569688076	-0.136971611637431	0.273721528646379	0.76355772564649	0.887479853069223
BBS1	0	yule-walker	1	20.1616161616162	4.39242299554107	8.73374919768392	13.529777817473	0.556419891598294	0.467703869917953	0.326740866886571	0.017173559281351	0.434294210800059
ZDHHC24	0	default	1	24	2.85088273382004	6.7988035262031	28.775527276799	0.0347444998868995	-0.158306600135721	0.363751529623339	0.837937110329474	0.922619567947322
CTSF	0	default	1	24	9.0415383836633	7.05388011889642	104.838777902419	0.17859433599094	0.0143132031891275	0.290862457652219	0.373928412752618	0.678136812930934
CCS	0	default	1	24	2.19056419469904	4.24977136201287	27.10395483656	0.10299143396118	-0.0764102792465844	0.174107828507775	0.580741620274894	0.7955285434464
RBM14	1	mle	1	20.2639593908629	2.26680712406403	14.5800527449797	7.97569160618493	0.165849715443209	-0.000980341468148627	0.494985754760838	0.403851324371892	0.697008978886779
RBM4	0	yule-walker	1	20.4717948717949	2.15039753479546	9.05980167522882	4.96519022478816	0.411828497872005	0.294194197446407	0.48175569601189	0.0703914468627037	0.479323936433906
RBM4B	1	yule-walker	1	26.972972972973	4.71261244976755	13.3090875294878	15.5474990897948	0.337795679852846	0.205354815823415	0.380577940947697	0.127338593486181	0.527908005773524
RCE1	0	default	1	24	2.29122431394852	19.4065802809078	4.26018425566379	0.288103424455928	0.145724109347114	0.717145962821021	0.182845602225829	0.561957483587707
PC	0	default	1	24	1.44464130097883	6.03625390054674	13.2397257521221	0.0473336412305699	-0.143199630523316	0.377001209732945	0.784700893044491	0.89814369132895
LRFN4	1	mle	1	21.695652173913	16.8152118440014	16.9497750975589	47.4190433955477	0.460308655854238	0.352370387025086	0.404646351923431	0.0457854264271039	0.460666455970006
RHOD	0	default	1	24	0.844746793399338	5.06906563725557	33.830567443983	0.00587732096998006	-0.192947214836024	0.252123253197975	0.970956799929779	0.984119159541395
KDM2A	1	burg	1	24.4907975460123	17.6774857996061	11.0133596809051	118.646173364457	0.630836314580849	0.557003577497019	0.137979632916056	0.00685637976983333	0.412011734613822
ADRBK1	1	mle	1	21.9340659340659	2.9134617421907	16.8561388255707	24.7090923747631	0.201048209205225	0.0412578510462697	0.19295663002887	0.325538885743365	0.650132468007257
ANKRD13D	0	default	1	24	0.460702102295736	12.3190435090053	7.55675125709942	0.0242920515964234	-0.170849538084292	0.305112202226116	0.884299164066313	0.94458974858783
SSH3	1	mle	1	24.641975308642	1.48099943992765	1.33815683014513	12.272131732654	0.0607393183910551	-0.127112817930734	0.352610538036479	0.731022448409171	0.870567307443543
POLD4	0	default	1	24	10.3890490382922	6.36198021810718	95.6363406271439	0.211249501335179	0.0534994016022153	0.160977510431923	0.305279916413083	0.638235847257138
CLCF1	0	default	1	24	0.995966590864004	7.96315841953382	4.06001774589309	0.194085761137538	0.0329029133650461	0.387305591902166	0.339972778549789	0.658054829028775
PPP1CA	0	default	1	24	8.80617019823403	18.4562165649178	12.4618078780776	0.308331294195789	0.169997553034947	0.932982554153223	0.158303542461132	0.545682988922423
RPS6KB2	0	default	1	24	17.7673130308093	8.77214847221503	108.357479399218	0.203821178167684	0.0445854138012211	0.265803142559491	0.319928630060639	0.646869663810174
CORO1B	0	default	1	24	12.1538550888595	17.5505332775669	90.0337605217495	0.214693207790519	0.0576318493486225	0.199299168092138	0.298673553233436	0.634847166270181
TMEM134	0	default	1	24	3.92148398537199	12.0402371015873	46.880357899968	0.100316836551082	-0.0796197961387013	0.203193978313589	0.58945134924616	0.797014158817752
AIP	0	default	1	24	2.10696572858263	23.7163566339488	63.7520919219492	0.0216839264939914	-0.17397928820721	0.21070721216893	0.896181438591278	0.949760359467602
PITPNM1	0	default	1	24	0.588329869718111	4.15979311068343	7.09649417883205	0.0379065890350178	-0.154512093157979	0.337717625796574	0.824301711649942	0.915853799979399
CDK2AP2	1	mle	1	27.5310344827586	6.36513650699498	11.0341684848712	56.9338341811866	0.207148439180671	0.0485781270168059	0.233848456916173	0.313299302085849	0.643438880207667
GSTP1	0	default	1	24	78.927730014569	5.77127449638167	997.613704290422	0.158304341057694	-0.0100347907307674	0.159572003680878	0.422450118731063	0.708742355010919
NDUFV1	0	default	1	24	21.9640596916586	8.04338257831652	118.291155266941	0.315660214743051	0.178792257691661	0.229466805293981	0.150092484257204	0.53992382520617
NUDT8	1	burg	1	27.3424657534247	2.1057822931621	11.3420412502202	5.61320325455869	0.191634978244146	0.0299619738929755	0.590118095071206	0.345173595073518	0.661607775681761
UNC93B1	1	burg	1	22.5536723163842	6.39734922925802	12.2742264274233	13.4105022647396	0.617683367936561	0.541220041523873	0.440647996062631	0.00816800431533959	0.413635376542592
ALDH3B1	1	mle	1	21.2340425531915	8.44571536417905	8.29171679632033	32.9738288566712	0.540692559244066	0.448831071092879	0.264139149944807	0.0204417185812475	0.438606838487601
NDUFS8	1	mle	1	21.9340659340659	4.3664062270708	7.25251649229145	62.9282805594867	0.0805649221760874	-0.103322093388695	0.1695305714613	0.657060475407059	0.835012459269223
TCIRG1	0	default	1	24	0.857911946938399	8.54312039656181	31.4921195280618	0.00346630127551606	-0.195840438469381	0.393362391748241	0.982788230304502	0.990116194979968
SUV420H1	0	default	1	24	3.62981805340404	17.1568730003361	42.5838095810541	0.0694270899517387	-0.116687492057914	0.221318579686329	0.697833843600839	0.853196808257783
C11orf24	0	default	1	24	10.1979151653985	14.5455456414472	121.337455723666	0.0676223115299082	-0.11885322616411	0.355951230868167	0.704627132443272	0.855913121250222
LRP5	0	default	1	24	2.19288615660226	22.1460748272811	6.39588393483799	0.215277700511697	0.0583332406140361	0.53144538369879	0.297563714064597	0.634847166270181
PPP6R3	0	default	1	24	6.96118623354045	13.8394547364269	66.6054985681315	0.22831532784612	0.0739783934153435	0.180119772583747	0.273652468499806	0.61973076010946
CPT1A	0	default	1	24	10.3160551229707	11.9306914549235	124.091370489035	0.0858062794555962	-0.0970324646532845	0.253037755092648	0.638544501154763	0.825243363568809
MRPL21	0	burg	1	21.5783783783784	7.4557931344537	11.8508074589732	50.0924654054719	0.181705668769268	0.0180468025231215	0.247969403881169	0.366900001020441	0.674078898516389
IGHMBP2	0	default	1	24	1.63035851895757	1.14542978137116	6.13153802430601	0.207059236266761	0.0484710835201128	0.459105418077919	0.313475586660322	0.64347363869112
MRGPRF	0	burg	1	25.9220779220779	3.11046189591318	9.61116049233383	15.8477023010869	0.386376664294397	0.263651997153276	0.274438567503877	0.0869980134752177	0.496408939537571
TPCN2	0	yule-walker	1	27.3424657534247	3.60470329228284	6.47190466112033	25.8224843431701	0.105696660889408	-0.0731640069327104	0.312482372214766	0.572037185937941	0.790592463459068
CCND1	0	default	1	24	31.7810592118427	14.9897582390201	335.213162749509	0.295422541464462	0.154507049757355	0.229679725673861	0.173637579704066	0.556139903428577
ORAOV1	0	default	1	24	2.88475440176254	2.9503747564729	13.0392082653915	0.28622362984984	0.143468355819808	0.345316846399914	0.185272444569763	0.56337489962618
FADD	0	default	1	24	4.67126333510537	17.6522107419584	41.0929801484793	0.257807500741684	0.10936900089002	0.277469685171899	0.225207476814045	0.588642060537233
PPFIA1	0	burg	1	21.9340659340659	16.0455387750995	9.45974509073802	69.1055571781467	0.605154337826599	0.526185205391918	0.208320058718928	0.00959703007507984	0.420739916120233
CTTN	0	default	1	24	30.2934205511402	20.2380006021331	381.017196204964	0.0816978317306809	-0.101962601923183	0.275021250247057	0.653022355031896	0.833046370829003
DHCR7	1	mle	1	24.1939393939394	2.95955586191385	10.2838142394507	17.9490054060149	0.101369432650563	-0.0783566808193241	0.377442448347775	0.586011226674323	0.796849919774505
NADSYN1	0	yule-walker	1	27.7222222222222	6.42807721085842	7.56941618140192	19.0664862506963	0.464714348227391	0.357657217872869	0.352695982978758	0.0439468763519829	0.458704449512858
FAM86C1	0	default	1	24	0.477143401507571	2.02617801465458	2.33806298874671	0.0262141663178556	-0.168543000418573	0.90470816045577	0.875623203120742	0.940180913474511
RNF121	0	burg	1	27.9160839160839	3.95432356705203	10.0782609275743	34.3100574121118	0.115456073262714	-0.0614527120847437	0.231901675494339	0.541498209485114	0.777194519587091
NUMA1	0	default	1	24	7.20173936963215	7.81059322430301	34.982722634496	0.233832838245558	0.0805994058946702	0.303700142710821	0.264008354347612	0.615367068680602
LRTOMT	0	default	1	24	1.1835059650472	9.46583635288857	3.48009315999059	0.133965277438328	-0.0392416670740066	0.683287884686835	0.487165499253762	0.749967704782932
LAMTOR1	1	mle	1	20.3673469387755	6.67362576739628	0.600560806440731	184.661567881177	0.0342346013102219	-0.158918478427734	0.143225163505262	0.840152661464667	0.923857288573718
INPPL1	0	default	1	24	25.3142228953743	7.21069897471534	151.930464246746	0.181544771812836	0.0178537261754035	0.268286532077212	0.367260851087037	0.674230631525151
CLPB	1	burg	1	24.95	1.23928742945622	4.17455057316213	2.80167644489357	0.175880659177121	0.0110567910125453	0.746771054454392	0.380146093974235	0.681990449240831
ARAP1	0	mle	1	21.9340659340659	9.58803233529126	17.830712761197	72.2313902362466	0.156348777618744	-0.0123814668575071	0.233511541594904	0.427380497756533	0.710621788654108
STARD10	0	default	1	24	0.365242016420259	8.83258004096089	6.7352168043606	0.0112894935889072	-0.186452607693311	0.44035140579399	0.944812750987425	0.97120219634429
ATG16L2	0	burg	1	24.0481927710843	5.213012037166	14.9578364300764	10.409399536508	0.49931454957742	0.399177459492904	0.516125326287371	0.0314647913655944	0.448610080906709
FCHSD2	1	burg	1	20.1616161616162	1.92877694854748	11.5694483036634	5.11815597333318	0.316216572658684	0.179459887190421	0.471589064311409	0.149483360858347	0.53984735900402
ARHGEF17	0	default	1	24	12.9625404682141	7.87168744546183	83.7800230818027	0.182977026039808	0.0195724312477695	0.249930583389009	0.364058640853155	0.672390279279644
RELT	0	mle	1	27.7222222222222	1.19898319774107	10.7369426257697	3.10697193501107	0.124813707387586	-0.0502235511348965	0.968255756648339	0.513455174638253	0.764463747885131
FAM168A	0	default	1	24	0.684824784652532	16.3099244230572	16.0415938490364	0.0176903410949395	-0.178771590686073	0.222324474598602	0.914622902557725	0.956975413116403
RAB6A	0	default	1	24	3.21230440974704	22.6690241469219	119.602986140599	0.0609467954292466	-0.126863845484904	0.109608356823617	0.730215412705088	0.870443028245532
MRPL48	0	default	1	24	1.34779949326437	15.0529228405122	11.3269376234054	0.0510362936396889	-0.138756447632373	0.370994372072748	0.769569796618695	0.890013680962636
COA4	1	default	1	24	10.9389310014806	19.8269647350914	30.3423000733548	0.400744259494162	0.280893111392994	0.397941141982402	0.0772789148365012	0.487309663031053
PAAF1	1	burg	1	27.156462585034	2.06275237854148	9.72437479953239	5.06735820481337	0.219382359176231	0.063258831011477	0.599514386878076	0.289862349039909	0.631003947212691
UCP2	0	default	1	24	0.847483759380266	13.5293510506987	5.72750600537599	0.0336748740475294	-0.159590151142965	0.613726288067314	0.842590115517616	0.925501744132683
C2CD3	0	default	1	24	0.307926934668083	7.5380253766458	6.622508213886	0.00273727297053117	-0.196715272435362	0.691712184266962	0.986388356966395	0.991977470303254
PPME1	0	default	1	24	8.16431364685047	7.47367874585066	78.7799268874809	0.0645232095733163	-0.12257214851202	0.328635688697519	0.716415683520109	0.863389651517625
P4HA3	0	default	1	24	9.36266971284688	17.9394907108645	20.255055098196	0.327729659556819	0.193275591468183	0.577305263232773	0.137315561235589	0.532084315001371
PGM2L1	0	burg	1	27.5310344827586	10.5646210802435	11.0658772151399	38.1682662833449	0.38487103202182	0.261845238426184	0.354430231887477	0.0880705883545155	0.499260244021911
POLD3	0	default	1	24	1.41013053161698	21.3479065209587	19.3401617633542	0.0383915958904817	-0.153930084931422	0.290318122840177	0.822226086266244	0.915025875128818
RNF169	0	burg	1	21.1216931216931	2.36665291365145	17.1573261195775	9.99374782649139	0.224926675672102	0.069912010806523	0.364193325521205	0.279713836662967	0.622958563709165
XRRA1	1	mle	1	20.2639593908629	4.71604809716749	15.1344558833619	7.87636083294702	0.407967382148146	0.289560858577775	0.669882046700258	0.0727324427034918	0.484892260688271
SPCS2	1	burg	1	22.8114285714286	4.49079777177569	0.39197250353901	9.41119958364774	0.570176588322641	0.484211905987169	0.492524719060212	0.014670683066133	0.429398069570613
ARRB1	0	default	1	24	1.43609150982153	17.8512172462398	15.4587018132828	0.0285407579546205	-0.165751090454455	0.57172583347476	0.865212771756006	0.936798671748608
RPS3	0	default	1	24	52.9278660456836	1.22091488921314	1242.13410557654	0.169911799915236	0.00389415989828268	0.101637047329802	0.394113400182244	0.692224718693389
KLHL35	0	default	1	24	1.0285736298222	7.09570670625649	4.4046926068905	0.103793188030763	-0.0754481743630848	0.496720639458701	0.578150896046616	0.794829757732903
GDPD5	0	burg	1	23.4823529411765	9.04172311650754	9.00182845164105	20.8131567127967	0.379837210104736	0.255804652125684	0.570359191390548	0.0917336182843069	0.503070180634648
SERPINH1	1	mle	1	21.2340425531915	151.302501857472	19.1212187520397	2215.7945936878	0.168453565620548	0.00214427874465783	0.264573927455114	0.397587322813486	0.693791219398232
MAP6	1	default	1	24	3.12631647041204	2.91532386288434	9.02832804151162	0.189237948968003	0.0270855387616036	0.666196384607208	0.350321719106586	0.665655669036353
UVRAG	0	default	1	24	10.4932384657696	0.125605731185904	35.8525350084589	0.098160714653746	-0.0822071424155049	0.681660718086997	0.596548487885682	0.800786395446915
PRKRIR	1	burg	1	25.5897435897436	4.7870036702006	24.1625258905366	10.0250311730621	0.285132241009664	0.142158689211596	0.67192028423074	0.186693222756069	0.564492650391361
C11orf30	0	mle	1	20.1616161616162	4.11121514651443	4.71242892595807	7.95348697647277	0.678079269277499	0.613695123132999	0.430720615026723	0.00345736096393068	0.408532309094207
LRRC32	0	default	1	24	8.04320120583673	8.75644687758996	28.5788772383487	0.255662183138631	0.106794619766358	0.4298830419768	0.228481174032177	0.592132946611484
TSKU	1	mle	1	24.4907975460123	3.14894006638186	0.979187678939452	24.7713971172184	0.112134139201245	-0.0654390329585057	0.294446088162247	0.551742942361702	0.781749073102544
ACER3	0	burg	1	27.3424657534247	3.89749090037213	25.7931951257598	11.7187010318643	0.562034420288928	0.474441304346714	0.32677967021636	0.0161138716603344	0.432480594512975
CAPN5	0	default	1	24	3.94315726691409	22.6941786858264	25.195009571671	0.265113760400985	0.118136512481182	0.221096200561453	0.214338692675037	0.583162658133827
PAK1	1	yule-walker	1	27.9160839160839	8.22022526237604	9.66783409395094	31.5999938493458	0.504737400789895	0.405684880947875	0.251536935199509	0.0297973514144785	0.44827712602588
CLNS1A	1	mle	1	20.0603015075377	17.4845186031331	3.28208698694235	116.658984814988	0.11626897979343	-0.0604772242478846	0.300372692282377	0.539014561778772	0.776220413075309
RSF1	1	mle	1	25.1069182389937	9.52938566142634	2.08030476505424	109.145078759049	0.115644051145702	-0.0612271386251579	0.190528388913958	0.540923074493335	0.777170983568152
AAMDC	1	mle	1	21.4623655913979	23.2830924999475	10.6565610210808	98.7429344765422	0.31732493623132	0.180789923477583	0.320657680126035	0.148275773350574	0.539202448760646
INTS4	0	default	1	24	0.795049908267593	0.579798161711003	5.15346467909236	0.030072349198369	-0.163913180961957	0.652644116962235	0.858413822343825	0.932936859365082
NDUFC2	0	default	1	24	7.52338077503013	4.31827944959313	51.3667315895208	0.316218966344516	0.17946275961342	0.185115146443651	0.14948074443271	0.53984735900402
ALG8	0	default	1	24	1.03057354949589	22.2470282972927	24.1962998534196	0.0186866649346585	-0.17757600207841	0.224807785878439	0.909993944949723	0.95522020129989
KCTD21	0	burg	1	23.3450292397661	3.79006082997028	22.2114035967147	10.0793862688685	0.376097271419659	0.251316725703591	0.447625810761124	0.094533214291963	0.504711264483796
USP35	1	mle	1	21.4623655913979	1.98388024337907	7.73209468180975	7.9485622072908	0.101286971758097	-0.0784556338902842	0.552735490585853	0.586280146293964	0.796865949829395
GAB2	0	burg	1	21.4623655913979	2.20605912064691	7.44402853969306	4.39970840566865	0.325808617877715	0.190970341453258	0.617122563342192	0.139288731782052	0.533150853851741
NARS2	0	default	1	24	2.87778030094549	17.8886980645403	3.940723052577	0.214856296477609	0.0578275557731307	1.13708287017374	0.298363546682344	0.634847166270181
TENM4	1	mle	1	20.6839378238342	0.400482148353883	18.5579057430556	0.975332110876266	0.0604829631622512	-0.127420444205298	1.24073311027589	0.732020593837179	0.870594835036285
PRCP	0	default	1	24	4.11764546611075	3.38992114633373	162.429264498204	0.0104051533958627	-0.187513815924965	0.182358712637265	0.949045698309559	0.973274234488156
RAB30	0	default	1	24	4.19053898302776	22.6145057705225	30.5507203664296	0.140848649296819	-0.0309816208438172	0.268552446637353	0.468110503541204	0.736645679055999
RAB30-AS1	0	default	1	24	0.745702724618075	12.1314027745195	5.66227059651788	0.0551501327654158	-0.133819840681501	0.429417570358321	0.753033040390273	0.881904595195249
PCF11	1	yule-walker	1	26.0915032679739	5.08507790027061	19.8124070086694	30.2239744070787	0.21704014714529	0.0604481765743485	0.336319510711273	0.294237125033278	0.633245711689065
ANKRD42	1	mle	1	20.5773195876289	2.3471723323407	18.5079649058753	8.51496772462031	0.165560768070144	-0.00132707831582701	0.483566634138463	0.404551274086483	0.697180488799132
CCDC90B	1	default	1	24	14.5706393990835	21.0433246311721	85.6640691415248	0.164292997728908	-0.00284840272530995	0.297766472324598	0.407633816807718	0.698365642246945
TMEM126B	0	default	1	24	4.24452173006808	2.65839142264709	23.1249182446886	0.167540206578012	0.00104824789361413	0.330367151576245	0.399775646723908	0.69441692447512
TMEM126A	0	default	1	24	5.73430795742506	19.5646471119895	18.0509305579958	0.20456035648145	0.0454724277777405	0.483179660149832	0.318446264549637	0.646334819234002
CREBZF	0	mle	1	22.4269662921348	4.48336106409604	17.5561281782304	40.7248678104461	0.165280384031653	-0.00166353916201678	0.196775819621517	0.405231407339081	0.697180488799132
SYTL2	1	burg	1	22.5536723163842	3.85860379756338	1.95254343937373	10.4137091247944	0.445312125590262	0.334374550708315	0.460305025971867	0.0525101623559587	0.46218507427116
PICALM	0	default	1	24	17.8645774943693	22.7072292659638	377.528093467266	0.0578195951475349	-0.130616485822958	0.204063901070117	0.742455345541493	0.87610726494691
EED	0	default	1	24	1.03954984187688	13.9344021682433	28.1873836063977	0.0153383649510632	-0.181593962058724	0.270126610880852	0.925625019666868	0.961140902654942
C11orf73	1	default	1	24	10.9862187874737	22.8179212988135	20.4216845292683	0.43004516455088	0.316054197461056	0.626806987322959	0.0601453716251228	0.466238828640022
ME3	0	default	1	24	1.10157262853832	18.562311863178	4.75112534746643	0.130344547936131	-0.0435865424766426	0.495248213266443	0.497434748675283	0.755365221783589
PRSS23	1	burg	1	25.5897435897436	154.760046994419	22.2852274268053	983.433403398082	0.218432611791898	0.062119134150278	0.290863976684979	0.291629966711984	0.631711841279266
FZD4	0	default	1	24	8.95990191494613	1.44630881354504	91.0407459120583	0.2587100277991	0.11045203335892	0.18704552083008	0.22384150967872	0.588593347364515
TMEM135	1	burg	1	21.9340659340659	0.689491726241565	13.5390494793376	8.42923690612981	0.0253862332380546	-0.169536520114334	0.370213543849261	0.87935190396363	0.941557687186512
CTSC	0	burg	1	20.0603015075377	8.66040299263608	3.66111780515816	26.6698947355552	0.171474513231912	0.00576941587829394	0.691887541366392	0.390417577852033	0.689316045450136
NOX4	0	default	1	24	1.69253000629194	3.21994114554281	7.08399040854578	0.0669367164457364	-0.119675940265116	0.655819281911924	0.707221573921797	0.857644500709219
CHORDC1	0	mle	1	27.5310344827586	2.21551054274284	24.1150066880656	15.4266437671797	0.10834042465563	-0.0699914904132439	0.305419624253771	0.563631671137656	0.786688772286549
[truncated: 9,005 more rows]
