# Supplementary material for: Fibroblasts as an in vitro model of circadian genetic and genomic studies
Source: Mamm Genome. 2024 Jul 3;35(3):432–44. doi: 10.1007/s00335-024-10050-7 (PMC11329553; doi:10.1007/s00335-024-10050-7)
Supplement: Supplementary file 6 — Supplementary file6 (ZIP 46445 kb) [file 335_2024_10050_MOESM6_ESM.zip › MetaCycle_Results/meta2dout/LSresult_MCPM2014L00966_Input.txt]

CycID	PhaseShift	PhaseShiftHeight	PeakIndex	PeakSPD	Period	p	N	Nindependent	Nyquist	BH.Q
LOC102723897	32.0000003223041	0.18792181551939	50	2.45358624602266	20.2266288951841	0.554773182435423	13	9	0.135416666666667	0.999999999999927
LINC01128	28.4960042509325	7.99304965020367	31	3.51642258384102	22.6666666666667	0.23768920611927	13	9	0.135416666666667	0.999999999999927
NOC2L	24.0032180268191	4.97852499499075	1	1.33946331853275	28	0.935049849137666	13	9	0.135416666666667	0.999999999999927
KLHL17	35.9620788347793	18.5626063756392	36	0.947860528964334	21.9692307692308	0.987879727553617	13	9	0.135416666666667	0.999999999999927
HES4	31.8737544388536	7.16499635034989	52	1.763754738164	20	0.815878744183158	13	9	0.135416666666667	0.999999999999927
ISG15	27.6205862064321	54.4772125232296	33	2.36719878140016	22.3824451410658	0.587653257222149	13	9	0.135416666666667	0.999999999999927
AGRN	28.8590589647995	34.3305073382532	52	2.17744015489739	20	0.661270881216476	13	9	0.135416666666667	0.999999999999927
C1orf159	30.7559164666646	13.0881870291017	52	1.11517515243536	20	0.972000505886395	13	9	0.135416666666667	0.999999999999927
SDF4	47.9999324559169	540.675351517508	50	1.91576483320472	20.2266288951841	0.761498582482837	13	9	0.135416666666667	0.999999999999927
B3GALT6	15.683491211978	75.0190646215627	52	0.278346956005894	20	0.999997049418399	13	9	0.135416666666667	0.999999999999927
UBE2J2	35.4525583184402	113.822510214882	50	0.187252915103203	20.2266288951841	0.999999876515338	13	9	0.135416666666667	0.999999999999927
SCNN1D	27.5751064572597	11.8011374143903	52	1.50951115349131	20	0.894379838911584	13	9	0.135416666666667	0.999999999999927
ACAP3	19.7722405697115	5.42678521392268	30	1.73892542449483	22.8115015974441	0.824319122646604	13	9	0.135416666666667	0.999999999999927
PUSL1	23.2637749926	4.51535512641246	52	1.30061436316819	20	0.942822469748175	13	9	0.135416666666667	0.999999999999927
CPSF3L	42.999996679671	24.9919875577294	52	0.651393551988741	20	0.998680475500349	13	9	0.135416666666667	0.999999999999927
GLTPD1	19.7008826554111	16.7127786176159	1	0.272576583753102	28	0.999997495123377	13	9	0.135416666666667	0.999999999999927
DVL1	20.3272037978252	59.8044831992626	52	1.39793149177037	20	0.922268629615042	13	9	0.135416666666667	0.999999999999927
MXRA8	29.2815834405585	1691.29684750147	31	1.55499168719235	22.6666666666667	0.881765007300384	13	9	0.135416666666667	0.999999999999927
AURKAIP1	26.4830267509767	158.748359955578	25	3.0274906409709	23.5643564356436	0.360356793629338	13	9	0.135416666666667	0.999999999999927
CCNL2	47.9999547878421	173.518903176945	52	0.787861940610619	20	0.99574512680552	13	9	0.135416666666667	0.999999999999927
LOC148413	31.6791524157405	4.49739789680246	27	1.9226080546107	23.257328990228	0.758959266670829	13	9	0.135416666666667	0.999999999999927
MRPL20	6.75440830680987e-05	133.865735743058	52	0.531367505632135	20	0.999656468785095	13	9	0.135416666666667	0.999999999999927
VWA1	8.39473462913402	1.41434528043531	52	0.48400649618503	20	0.999819767755314	13	9	0.135416666666667	0.999999999999927
ATAD3B	44.1751115192276	15.1685178670609	52	1.89512504469752	20	0.769116614680469	13	9	0.135416666666667	0.999999999999927
ATAD3A	6.75440830680987e-05	100.306571197786	10	1.67449570482594	26.1538461538462	0.845517760060216	13	9	0.135416666666667	0.999999999999927
TMEM240	28.9077508294745	18.0704532108493	1	0.601410041832907	28	0.999213109309696	13	9	0.135416666666667	0.999999999999927
SSU72	13.0067258905578	150.945757932762	42	2.16363184354912	21.186943620178	0.666650362778379	13	9	0.135416666666667	0.999999999999927
C1orf233	35.9942350640532	8.04068481796851	1	1.09631794497372	28	0.97425534671524	13	9	0.135416666666667	0.999999999999927
MIB2	45.1650808122927	33.2771296763138	40	1.77856178454871	21.4414414414414	0.81077890296163	13	9	0.135416666666667	0.999999999999927
CDK11B	13.4887319619862	30.4144778592946	1	2.55566570795763	28	0.516827838161039	13	9	0.135416666666667	0.999999999999927
SLC35E2B	31.7997128809157	4.65064593057012	52	0.89468271146931	20	0.991168701445829	13	9	0.135416666666667	0.999999999999927
CDK11A	12.3795803282149	9.95851601122052	52	1.12536482782294	20	0.970729430619415	13	9	0.135416666666667	0.999999999999927
SLC35E2	31.8626983873471	166.624315072012	51	1.07258602107542	20.112676056338	0.976916349413611	13	9	0.135416666666667	0.999999999999927
NADK	2.82438878023411	10.7250420544736	21	0.908041354872967	24.2033898305085	0.990412252857863	13	9	0.135416666666667	0.999999999999927
GNB1	6.75440830680987e-05	361.906189247684	10	2.43255868353853	26.1538461538462	0.562719829931711	13	9	0.135416666666667	0.999999999999927
C1orf86	26.2822573917548	33.0694036871486	1	1.26757844483411	28	0.948976179021978	13	9	0.135416666666667	0.999999999999927
SKI	31.706806001424	79.8463892291277	14	3.89980773663772	25.4092526690391	0.168132436223037	13	9	0.135416666666667	0.999999999999927
RER1	6.75440830680987e-05	144.743768113849	52	1.26971547835531	20	0.94859079409055	13	9	0.135416666666667	0.999999999999927
TNFRSF14	41.9971945005031	18.6620508460456	52	0.93021478288635	20	0.98905470202982	13	9	0.135416666666667	0.999999999999927
FAM213B	15.8345910655614	7.12582714290005	36	1.4481678276923	21.9692307692308	0.910267329987872	13	9	0.135416666666667	0.999999999999927
MEGF6	16.2061349610089	54.7225321200644	50	1.61933527037209	20.2266288951841	0.862778652393795	13	9	0.135416666666667	0.999999999999927
TPRG1L	16.5483405991563	195.960934494933	35	0.702217352204049	22.1052631578947	0.997882304568109	13	9	0.135416666666667	0.999999999999927
WRAP73	47.9999534686436	18.4175806515972	28	1.22514213544188	23.1067961165049	0.956266464415434	13	9	0.135416666666667	0.999999999999927
TP73-AS1	39.4035241019384	21.4516297857973	1	0.922514917801609	28	0.989540851905994	13	9	0.135416666666667	0.999999999999927
LRRC47	13.8485309520045	140.908987880846	52	1.25018791009492	20	0.952047151588087	13	9	0.135416666666667	0.999999999999927
CEP104	13.4945829511976	56.5534953397925	39	1.13711562704477	21.570996978852	0.969217203048419	13	9	0.135416666666667	0.999999999999927
DFFB	38.4106061627202	6.38575982364805	47	1.99543351324083	20.5763688760807	0.731571518212758	13	9	0.135416666666667	0.999999999999927
C1orf174	20.271159251695	15.6138514613514	48	2.14385230307328	20.458452722063	0.674350832765267	13	9	0.135416666666667	0.999999999999927
NPHP4	47.9999350034852	14.1030560679573	11	0.213462223350526	25.9636363636364	0.999999641794076	13	9	0.135416666666667	0.999999999999927
KCNAB2	38.1296255774394	5.32256229238142	2	0.793726539764794	27.7821011673152	0.995554635345177	13	9	0.135416666666667	0.999999999999927
RPL22	19.7998317426797	256.380165582143	39	2.24912274372358	21.570996978852	0.633343614438778	13	9	0.135416666666667	0.999999999999927
ICMT	47.9999221945315	79.4152685249286	46	1.21139986237413	20.695652173913	0.958479938162093	13	9	0.135416666666667	0.999999999999927
GPR153	28.1448333173381	11.333159008254	38	2.47207095285965	21.7021276595745	0.547821482652912	13	9	0.135416666666667	0.999999999999927
ACOT7	6.75440830680987e-05	25.061860037571	52	0.311523315160935	20	0.999992946746958	13	9	0.135416666666667	0.999999999999927
PLEKHG5	26.6234692415265	5.72783558351604	52	0.39495722190353	20	0.999958077463845	13	9	0.135416666666667	0.999999999999927
NOL9	30.3385500146352	41.4178425737306	1	2.28663722636864	28	0.618763258382368	13	9	0.135416666666667	0.999999999999927
ZBTB48	42.4494209000405	4.81299329067609	9	0.764687874637686	26.3468634686347	0.996438101696942	13	9	0.135416666666667	0.999999999999927
KLHL21	47.9999324559169	80.26838202198	29	1.03133646767394	22.9581993569132	0.981087287607809	13	9	0.135416666666667	0.999999999999927
PHF13	6.74609842828314	38.7349356824967	1	0.988285600676803	28	0.984853825081898	13	9	0.135416666666667	0.999999999999927
THAP3	28.1167663662156	75.7593529738035	29	0.588089705772667	22.9581993569132	0.999321050561623	13	9	0.135416666666667	0.999999999999927
CAMTA1	35.4466513764881	26.7297946156456	52	0.685897457105868	20	0.998171114691961	13	9	0.135416666666667	0.999999999999927
VAMP3	10.2846497662194	85.74581296107	52	0.129661059893996	20	0.999999994184007	13	9	0.135416666666667	0.999999999999927
PER3	20.0062154880919	4.55968223284058	16	2.6913511222093	25.0526315789474	0.468348784943588	13	9	0.135416666666667	0.999999999999927
PARK7	32.0734956713921	386.359478082506	22	0.90376525636848	24.040404040404	0.99065931441311	13	9	0.135416666666667	0.999999999999927
ERRFI1	28.8205348925487	19.71039710516	1	3.49296347132707	28	0.242660410583278	13	9	0.135416666666667	0.999999999999927
RERE	47.9999324559169	117.699545503969	52	0.47622261742315	20	0.999839135005863	13	9	0.135416666666667	0.999999999999927
ENO1	6.75440830680987e-05	857.914973496466	8	0.89619644373732	26.542750929368	0.991085243380147	13	9	0.135416666666667	0.999999999999927
LOC102724571	47.9999324559169	14.4797479440706	1	2.07805028327871	28	0.699879949891763	13	9	0.135416666666667	0.999999999999927
H6PD	32.3964839675275	70.1205201995845	52	1.01046352255577	20	0.982986034550324	13	9	0.135416666666667	0.999999999999927
SPSB1	27.9617993813517	9.88085497211397	50	1.52450196347196	20.2266288951841	0.890298455699639	13	9	0.135416666666667	0.999999999999927
SLC25A33	30.3006131604219	3.74256364044841	1	0.75720842437056	28	0.996642285938764	13	9	0.135416666666667	0.999999999999927
TMEM201	19.7847517324262	6.55767971670266	17	1.89276709094656	24.8780487804878	0.769982876324938	13	9	0.135416666666667	0.999999999999927
PIK3CD	31.2387476868747	38.6736592955625	52	1.69365406101156	20	0.839325637810956	13	9	0.135416666666667	0.999999999999927
LOC101929074	33.7203004221979	5.12900157882788	52	2.07606047081773	20	0.700648866676808	13	9	0.135416666666667	0.999999999999927
CLSTN1	20.0793321558224	110.968284292391	11	0.517428991717701	25.9636363636364	0.99971362274088	13	9	0.135416666666667	0.999999999999927
CTNNBIP1	27.9871327624109	38.7903161288699	20	2.53376738059848	24.3686006825939	0.524871837106774	13	9	0.135416666666667	0.999999999999927
LZIC	14.9271365001516	19.2698333098566	1	1.20787236265067	28	0.959036552595037	13	9	0.135416666666667	0.999999999999927
NMNAT1	28.1763571089144	23.2005325444632	6	1.0899453073424	26.9433962264151	0.974989070782814	13	9	0.135416666666667	0.999999999999927
UBE4B	24.7712310871425	38.0804070171118	1	2.95239587993531	28	0.382850016380741	13	9	0.135416666666667	0.999999999999927
KIF1B	19.5307076897462	79.3378692062327	52	0.943342771067394	20	0.988188741896516	13	9	0.135416666666667	0.999999999999927
PGD	38.9604946179056	77.6872136252186	10	0.29910651269783	26.1538461538462	0.999994842480817	13	9	0.135416666666667	0.999999999999927
APITD1	38.0044740069885	12.3591670962488	21	1.49685248728649	24.2033898305085	0.897766391977388	13	9	0.135416666666667	0.999999999999927
DFFA	29.1544907914927	35.1817778435242	1	1.3734771103337	28	0.927771554196574	13	9	0.135416666666667	0.999999999999927
PEX14	17.0405223485032	13.7485730177012	38	1.20185837427378	21.7021276595745	0.959974658497885	13	9	0.135416666666667	0.999999999999927
TARDBP	16.2428128668594	89.8315350067101	48	1.75968210871868	20.458452722063	0.817272883315895	13	9	0.135416666666667	0.999999999999927
SRM	6.75440830680987e-05	273.621459701772	12	1.330397352905	25.7761732851986	0.936915415790563	13	9	0.135416666666667	0.999999999999927
EXOSC10	6.71572545319425	26.6051641849205	1	1.5997885819585	28	0.868682145626292	13	9	0.135416666666667	0.999999999999927
MTOR	14.6547011883458	28.4025984218125	52	2.9530735771015	20	0.382642683937148	13	9	0.135416666666667	0.999999999999927
UBIAD1	28.7442596878714	16.3518504400811	1	0.456179907855789	28	0.999881277181983	13	9	0.135416666666667	0.999999999999927
FBXO44	17.218599996373	6.3336392517946	30	1.54631980555485	22.8115015974441	0.8842233506363	13	9	0.135416666666667	0.999999999999927
MAD2L2	24.7532069188358	27.2209844082229	52	0.303970525598904	20	0.999994159333046	13	9	0.135416666666667	0.999999999999927
AGTRAP	25.8184434966064	72.8505055405991	52	2.19458987819334	20	0.654587441634551	13	9	0.135416666666667	0.999999999999927
MTHFR	47.9999523065504	36.5921081988475	1	0.445122927751082	28	0.99990031727811	13	9	0.135416666666667	0.999999999999927
CLCN6	47.9999324559169	16.0299523197088	15	1.09732024761863	25.2296819787986	0.974138652427159	13	9	0.135416666666667	0.999999999999927
KIAA2013	47.9999324559169	132.950660982411	36	2.27382836944138	21.9692307692308	0.623736739136251	13	9	0.135416666666667	0.999999999999927
PLOD1	9.20376509546395	399.055376064619	17	0.869202093749618	24.8780487804878	0.99248963765893	13	9	0.135416666666667	0.999999999999927
MFN2	31.8120374070439	53.4623597001046	52	0.231106326993586	20	0.999999321821315	13	9	0.135416666666667	0.999999999999927
MIIP	6.75440830680987e-05	18.5587667376339	49	0.531058639502031	20.3418803418803	0.999657828361445	13	9	0.135416666666667	0.999999999999927
TNFRSF1B	12.3602790529309	13.6839474697737	38	1.21657143670839	21.7021276595745	0.957655371075621	13	9	0.135416666666667	0.999999999999927
VPS13D	7.69023734205498	46.3782643241899	1	0.519371436668264	28	0.999706157497784	13	9	0.135416666666667	0.999999999999927
DHRS3	27.1464134406675	294.211124257364	50	2.14091716064633	20.2266288951841	0.675492808820054	13	9	0.135416666666667	0.999999999999927
PDPN	47.9999324559169	18.2172035650523	27	2.03697932787805	23.257328990228	0.715700209694531	13	9	0.135416666666667	0.999999999999927
PRDM2	18.0346671787761	78.9885954731849	1	1.50748905125778	28	0.894924510025873	13	9	0.135416666666667	0.999999999999927
KAZN	27.9383488516353	18.2646409426275	52	3.18596301685365	20	0.316107382326031	13	9	0.135416666666667	0.999999999999927
TMEM51	27.9806866945262	1.89198201152566	52	1.029156183132	20	0.981292144732218	13	9	0.135416666666667	0.999999999999927
EFHD2	27.6058246335979	29.9468491504746	27	2.41116840865409	23.257328990228	0.570843035460692	13	9	0.135416666666667	0.999999999999927
CASP9	39.4932121458434	11.7164314113398	47	1.02876312404024	20.5763688760807	0.981328912776674	13	9	0.135416666666667	0.999999999999927
DNAJC16	32.36512354588	31.9017116114809	1	1.38947575701808	28	0.924196792446214	13	9	0.135416666666667	0.999999999999927
PLEKHM2	32.4738502946922	182.323662466491	52	1.01351943018058	20	0.982716695475612	13	9	0.135416666666667	0.999999999999927
FBLIM1	13.671164720477	72.7546348516305	37	0.943532390674592	21.8348623853211	0.988175886322129	13	9	0.135416666666667	0.999999999999927
FLJ37453	24.0329295368038	12.8496938605596	42	2.43255560461137	21.186943620178	0.562720996393798	13	9	0.135416666666667	0.999999999999927
SPEN	13.0418247276201	74.6912255749722	50	1.2873292592652	20.2266288951841	0.945347552628139	13	9	0.135416666666667	0.999999999999927
ZBTB17	24.0576925983042	18.1406282480303	1	3.86876034856909	28	0.172998381277926	13	9	0.135416666666667	0.999999999999927
HSPB7	12.1070974909104	407.657949971043	24	1.95509203075706	23.7209302325581	0.746820552889595	13	9	0.135416666666667	0.999999999999927
EPHA2	20.840778921734	7.4099702766024	52	2.02161646812577	20	0.721586524368217	13	9	0.135416666666667	0.999999999999927
ARHGEF19	31.9676088877554	28.2576691287391	16	2.73388161458914	25.0526315789474	0.453683875796571	13	9	0.135416666666667	0.999999999999927
RSG1	20.0205817229643	3.77267848900715	18	2.0823360833448	24.7058823529412	0.698223055225015	13	9	0.135416666666667	0.999999999999927
FBXO42	19.6933165652801	16.1938518545031	1	1.04720729362545	28	0.979549412167965	13	9	0.135416666666667	0.999999999999927
SZRD1	27.6748869120847	86.3807424968625	52	0.347816438419024	20	0.999983703777818	13	9	0.135416666666667	0.999999999999927
NECAP2	19.9322454732926	42.5878743943459	52	2.27058269722693	20	0.624997848065953	13	9	0.135416666666667	0.999999999999927
CROCCP2	31.9440580944374	4.70159698273988	27	1.60238140100084	23.257328990228	0.867905721960236	13	9	0.135416666666667	0.999999999999927
LOC101927663	30.5382090548009	12.4319326592981	37	3.05431146694486	21.8348623853211	0.352559882320413	13	9	0.135416666666667	0.999999999999927
CROCC	32.1789923806705	33.4205492101725	17	0.427715595388888	24.8780487804878	0.999925140155646	13	9	0.135416666666667	0.999999999999927
ATP13A2	16.0875459762151	9.08957466533788	42	0.635121527452788	21.186943620178	0.998878103943648	13	9	0.135416666666667	0.999999999999927
SDHB	28.6965636610811	25.3452761896044	1	0.804419480631993	28	0.995190843263071	13	9	0.135416666666667	0.999999999999927
RCC2	38.3165831555078	90.5887032914307	52	1.79899397618078	20	0.803664084775074	13	9	0.135416666666667	0.999999999999927
ARHGEF10L	20.0298299581527	51.7941994683337	52	1.71429536977903	20	0.8325470060698	13	9	0.135416666666667	0.999999999999927
ALDH4A1	27.9494885275816	59.1698597584469	36	2.17805200713514	21.9692307692308	0.661032466575987	13	9	0.135416666666667	0.999999999999927
IFFO2	31.9994261796601	14.2364972935752	50	3.73836942359491	20.2266288951841	0.194848164208739	13	9	0.135416666666667	0.999999999999927
UBR4	12.6905937001716	123.164377344677	46	1.29473289828209	20.695652173913	0.943948719594105	13	9	0.135416666666667	0.999999999999927
EMC1	47.9999324559169	84.82051042907	13	1.75273763770766	25.5913978494624	0.819641418930906	13	9	0.135416666666667	0.999999999999927
MRTO4	27.5105510392231	41.2601219095432	1	1.65976978309946	28	0.850209879188575	13	9	0.135416666666667	0.999999999999927
AKR7A2	39.6183035958673	117.351060061749	52	1.53360396885277	20	0.887783315474632	13	9	0.135416666666667	0.999999999999927
PQLC2	35.8122770335935	14.0691761516425	28	0.748230927364061	23.1067961165049	0.99687543142905	13	9	0.135416666666667	0.999999999999927
CAPZB	6.75440830680987e-05	1060.55796742732	49	1.56409524160215	20.3418803418803	0.879157975120393	13	9	0.135416666666667	0.999999999999927
MINOS1	27.4827414975985	55.1457782013421	10	2.19305762689195	26.1538461538462	0.655184623954928	13	9	0.135416666666667	0.999999999999927
RPS14P3	23.9027367576218	80.2978517521524	1	0.382554385227438	28	0.999966855744093	13	9	0.135416666666667	0.999999999999927
TMCO4	19.5693582016136	11.0520345283908	1	1.46733208787939	28	0.9054468874986	13	9	0.135416666666667	0.999999999999927
OTUD3	39.658327033092	6.26969366239055	8	0.622195648672079	26.542750929368	0.9990177643469	13	9	0.135416666666667	0.999999999999927
CAMK2N1	27.9511236900324	88.8101473359192	52	0.566355984533378	20	0.999471479632533	13	9	0.135416666666667	0.999999999999927
MUL1	20.5349917600928	33.2034322263158	1	1.35632711902358	28	0.931496254260952	13	9	0.135416666666667	0.999999999999927
CDA	19.9872308760236	2.29994348542798	39	1.04572593700195	21.570996978852	0.979696453942074	13	9	0.135416666666667	0.999999999999927
DDOST	6.75440830680987e-05	67.5373374662855	36	0.946483196901793	21.9692307692308	0.987974541094016	13	9	0.135416666666667	0.999999999999927
HP1BP3	42.1600793710182	101.91649496576	3	0.935152129977987	27.5675675675676	0.988734555983759	13	9	0.135416666666667	0.999999999999927
EIF4G3	12.0811745215772	124.44606713917	52	0.858312385994706	20	0.993007408692926	13	9	0.135416666666667	0.999999999999927
ECE1	27.5727039612758	210.439693472682	1	0.650512724917626	28	0.998691829065236	13	9	0.135416666666667	0.999999999999927
NBPF3	20.4710497838347	1.5726489505993	52	2.82837471421083	20	0.422097630002147	13	9	0.135416666666667	0.999999999999927
USP48	12.8517182163304	289.873986737288	44	2.55006328433169	20.9384164222874	0.518880438265138	13	9	0.135416666666667	0.999999999999927
HSPG2	22.2362411610237	6.04243518108748	1	1.41818249669073	28	0.917542522589164	13	9	0.135416666666667	0.999999999999927
LINC00339	20.2093496193755	3.15438695538246	8	1.9198303636721	26.542750929368	0.759990771532253	13	9	0.135416666666667	0.999999999999927
CDC42	37.7203435112155	155.162466056616	52	1.96262142750869	20	0.743988203777246	13	9	0.135416666666667	0.999999999999927
WNT4	18.6861094442655	2.45573576396924	50	2.44313594535647	20.2266288951841	0.558717530131041	13	9	0.135416666666667	0.999999999999927
ZBTB40	16.3052052944018	17.7941122705944	1	0.843005472895341	28	0.993690033540934	13	9	0.135416666666667	0.999999999999927
EPHB2	23.557598830198	11.3952480488969	31	0.146546597303139	22.6666666666667	0.999999983749045	13	9	0.135416666666667	0.999999999999927
KDM1A	15.4789993556831	20.7199162445709	21	3.02741168069945	24.2033898305085	0.360379932336277	13	9	0.135416666666667	0.999999999999927
LUZP1	16.65906627428	97.9070457592594	1	0.70640543775808	28	0.997802778484808	13	9	0.135416666666667	0.999999999999927
HNRNPR	6.75440830680987e-05	108.176726717372	52	0.566641554869875	20	0.999469694191726	13	9	0.135416666666667	0.999999999999927
ZNF436	40.0022856258648	13.0071535082166	35	2.06361633710585	22.1052631578947	0.705452345889116	13	9	0.135416666666667	0.999999999999927
C1orf213	43.8013054626531	6.45316771152633	52	1.05002994470819	20	0.979267220429966	13	9	0.135416666666667	0.999999999999927
TCEA3	20.4000268133048	9.62285574428195	5	2.08916602596493	27.148288973384	0.695580566650776	13	9	0.135416666666667	0.999999999999927
ASAP3	31.6331195129865	30.275324981954	52	0.591368663847236	20	0.999295650707715	13	9	0.135416666666667	0.999999999999927
ID3	47.9999324559169	395.999770833349	13	1.46379458924318	25.5913978494624	0.906346589671257	13	9	0.135416666666667	0.999999999999927
RPL11	47.9999324559169	1894.68776679518	48	0.94686829361899	20.458452722063	0.987948085090719	13	9	0.135416666666667	0.999999999999927
TCEB3	42.2646041073118	71.2913574724425	50	2.42884622287649	20.2266288951841	0.56412690545021	13	9	0.135416666666667	0.999999999999927
PITHD1	23.3788699395519	60.2060149490037	1	1.23874387018958	28	0.954004805420042	13	9	0.135416666666667	0.999999999999927
LYPLA2	7.10073329460982e-05	54.0615648629876	28	1.14779239638404	23.1067961165049	0.967799704215672	13	9	0.135416666666667	0.999999999999927
GALE	32.088258925225	5.86171582427169	52	2.03920896542572	20	0.714844370432196	13	9	0.135416666666667	0.999999999999927
HMGCL	20.92131419535	43.5665170469481	6	1.17625653707401	26.9433962264151	0.963815828312629	13	9	0.135416666666667	0.999999999999927
FUCA1	15.5131168231984	15.7507697336294	52	1.66996360860998	20	0.846968153643558	13	9	0.135416666666667	0.999999999999927
PNRC2	12.5558615796171	45.8976364088336	52	0.754050465839907	20	0.996725762231199	13	9	0.135416666666667	0.999999999999927
SRSF10	15.7077251689507	56.9392672934817	20	1.00963613379109	24.3686006825939	0.983058453592342	13	9	0.135416666666667	0.999999999999927
STPG1	19.182199534872	13.2025973015606	1	1.33323398943504	28	0.936335078746629	13	9	0.135416666666667	0.999999999999927
NIPAL3	28.772289523479	91.6785798142312	52	2.0868791958201	20	0.696465605457684	13	9	0.135416666666667	0.999999999999927
RCAN3	23.7750314584491	7.12190821319507	1	2.51130299657045	28	0.533180745193768	13	9	0.135416666666667	0.999999999999927
SRRM1	12.8148367056614	180.37840457513	45	0.713906142345819	20.8163265306122	0.997654586678114	13	9	0.135416666666667	0.999999999999927
CLIC4	5.91173467831015e-05	343.813824627829	52	1.09047297888171	20	0.974928854487762	13	9	0.135416666666667	0.999999999999927
RUNX3	31.6106842530812	17.4514533437405	52	0.961944997939017	20	0.986879375096169	13	9	0.135416666666667	0.999999999999927
SYF2	16.3208906506479	183.46586517	1	1.21663478763716	28	0.957645207322743	13	9	0.135416666666667	0.999999999999927
C1orf63	15.8847478857044	57.9998366992954	6	0.784091590235306	26.9433962264151	0.995864293290366	13	9	0.135416666666667	0.999999999999927
TMEM50A	28.122845866585	79.1490386367462	1	0.674756738602153	28	0.998349933346	13	9	0.135416666666667	0.999999999999927
TMEM57	18.7560720407649	47.2276938567315	1	0.703343664290391	28	0.997861140528275	13	9	0.135416666666667	0.999999999999927
LDLRAP1	47.9999408309773	106.283451428858	52	0.651686748466491	20	0.99867667914618	13	9	0.135416666666667	0.999999999999927
MAN1C1	47.9999211666017	59.5513445361898	3	0.73231701261536	27.5675675675676	0.997258049370024	13	9	0.135416666666667	0.999999999999927
SEPN1	28.0052447581396	19.6263432596768	52	0.250804934465447	20	0.999998699502987	13	9	0.135416666666667	0.999999999999927
MTFR1L	23.7741499783999	48.3860775057809	1	2.30984998131903	28	0.609766104463265	13	9	0.135416666666667	0.999999999999927
PAQR7	17.2379982929781	33.8798473027075	49	1.01555168937687	20.3418803418803	0.982535948705492	13	9	0.135416666666667	0.999999999999927
STMN1	13.4117270522693	141.052311766024	1	0.873724357175147	28	0.992266542009726	13	9	0.135416666666667	0.999999999999927
PAFAH2	12.1171618176403	14.8011877129469	5	0.991696293730751	27.148288973384	0.984576404569727	13	9	0.135416666666667	0.999999999999927
ZNF593	27.1933360915541	60.4429501992289	2	2.38208192369409	27.7821011673152	0.581947476643081	13	9	0.135416666666667	0.999999999999927
CEP85	19.6979930933927	4.98287375773872	27	0.750873356847811	23.257328990228	0.996808135689917	13	9	0.135416666666667	0.999999999999927
SH3BGRL3	6.75440830680987e-05	666.029734334362	8	1.45387697843309	26.542750929368	0.908845090470242	13	9	0.135416666666667	0.999999999999927
DHDDS	6.75440830680987e-05	46.9577027177411	1	1.22232424039743	28	0.956726195952907	13	9	0.135416666666667	0.999999999999927
HMGN2	23.5452013209655	17.8695248038417	1	0.298407400109623	28	0.999994934845583	13	9	0.135416666666667	0.999999999999927
ARID1A	46.5527118445787	41.8267064712327	1	0.659957584803169	28	0.998565998187269	13	9	0.135416666666667	0.999999999999927
PIGV	8.51359808370013	9.15111377543292	1	1.96170366659178	28	0.744333795938407	13	9	0.135416666666667	0.999999999999927
ZDHHC18	32.0130737198157	17.2028530831197	52	0.446462751804866	20	0.999898154288926	13	9	0.135416666666667	0.999999999999927
GPN2	10.4654638382488	7.43661292349566	3	1.18524106099726	27.5675675675676	0.962495845078002	13	9	0.135416666666667	0.999999999999927
GPATCH3	19.6288793779864	20.7660421408145	52	0.870482678637773	20	0.992426949227682	13	9	0.135416666666667	0.999999999999927
NUDC	24.515480373338	76.0527915438677	11	1.31106176988493	25.9636363636364	0.940789115906078	13	9	0.135416666666667	0.999999999999927
TRNP1	6.75440830680987e-05	595.180703802007	7	1.84047540239031	26.7415730337079	0.788960798522502	13	9	0.135416666666667	0.999999999999927
FAM46B	27.773994634368	8.34302175995574	52	1.07844504078703	20	0.976277468265003	13	9	0.135416666666667	0.999999999999927
SLC9A1	9.67654445112372	25.8969888200491	52	0.345716804289842	20	0.999984430054132	13	9	0.135416666666667	0.999999999999927
WDTC1	32.0411363228546	30.5215588965945	38	2.17769260649091	21.7021276595745	0.661172511198274	13	9	0.135416666666667	0.999999999999927
TMEM222	12.109037698797	18.2720052353558	52	1.78680908002781	20	0.807917678271563	13	9	0.135416666666667	0.999999999999927
LOC644961	21.1340540896053	4.79592130029605	1	1.11097901421271	28	0.972513152105241	13	9	0.135416666666667	0.999999999999927
MAP3K6	27.5267251388044	14.3263767557252	5	1.46828551357219	27.148288973384	0.905203636971473	13	9	0.135416666666667	0.999999999999927
WASF2	12.3334601481939	373.094080662404	1	0.428605601683725	28	0.999924009707845	13	9	0.135416666666667	0.999999999999927
AHDC1	37.9535600942468	21.9717635561664	52	0.635656980813395	20	0.998871997306842	13	9	0.135416666666667	0.999999999999927
IFI6	12.6650367082939	116.919354148509	1	2.26354487673601	28	0.627733490660971	13	9	0.135416666666667	0.999999999999927
FAM76A	12.6278052313146	11.7327273130261	10	2.34219794516275	26.1538461538462	0.597270307794931	13	9	0.135416666666667	0.999999999999927
STX12	6.75440830680987e-05	103.935921661127	52	1.25830042514767	20	0.950629011350393	13	9	0.135416666666667	0.999999999999927
PPP1R8	20.5997623693472	31.3776459166288	52	2.28254732984063	20	0.620350682232587	13	9	0.135416666666667	0.999999999999927
RPA2	39.8043317856089	59.2411687445145	45	1.08990459204116	20.8163265306122	0.97499371306294	13	9	0.135416666666667	0.999999999999927
XKR8	0.191650036197222	11.1686988421365	49	0.784927506065531	20.3418803418803	0.995838093725777	13	9	0.135416666666667	0.999999999999927
EYA3	27.9092969620937	23.4291923342797	14	1.52220328225397	25.4092526690391	0.890929240196256	13	9	0.135416666666667	0.999999999999927
DNAJC8	15.2298963087906	252.176983287962	1	2.08991003259093	28	0.695292567400798	13	9	0.135416666666667	0.999999999999927
ATPIF1	7.49075077242641e-05	175.900593187849	1	0.433873305859072	28	0.999917025099889	13	9	0.135416666666667	0.999999999999927
SESN2	12.8440108539695	255.114049227458	35	1.31592125550771	22.1052631578947	0.939829048529487	13	9	0.135416666666667	0.999999999999927
MED18	15.1626918799608	13.3621313735123	1	1.01952868310933	28	0.982178456626214	13	9	0.135416666666667	0.999999999999927
PHACTR4	12.1152131220502	52.5806581862403	38	1.45882502905351	21.7021276595745	0.907602958735797	13	9	0.135416666666667	0.999999999999927
SNHG3	23.8863401292763	12.7971940319156	1	2.08199553128798	28	0.698354749643262	13	9	0.135416666666667	0.999999999999927
RCC1	47.4939007860535	49.7915701326318	43	2.18863499974832	21.0619469026549	0.656908276723765	13	9	0.135416666666667	0.999999999999927
TRNAU1AP	27.8072572257722	25.3445490581004	52	1.96772615825797	20	0.742064196386087	13	9	0.135416666666667	0.999999999999927
SNHG12	6.24524637382437e-05	38.3879868976768	24	0.195080486044138	23.7209302325581	0.999999827467993	13	9	0.135416666666667	0.999999999999927
TAF12	28.3035919529856	37.5896136634921	1	0.920411098580909	28	0.989670930007174	13	9	0.135416666666667	0.999999999999927
GMEB1	16.1839763254771	14.6322062681243	52	1.79872009642573	20	0.803760031409764	13	9	0.135416666666667	0.999999999999927
YTHDF2	32.4256547614982	51.05982770254	52	0.579975463087201	20	0.999380765979227	13	9	0.135416666666667	0.999999999999927
SRSF4	12.3294332214621	129.858164887549	46	1.64389230005072	20.695652173913	0.855201283667477	13	9	0.135416666666667	0.999999999999927
MECR	12.3766569095416	18.9458124384905	1	0.474401953655056	28	0.999843408941727	13	9	0.135416666666667	0.999999999999927
PTPRU	47.9999324559169	31.3869912763961	1	1.02441189022597	28	0.98173261872252	13	9	0.135416666666667	0.999999999999927
LAPTM5	20.0370225628103	11.4063993874142	52	0.565703912093149	20	0.999475538395686	13	9	0.135416666666667	0.999999999999927
SDC3	19.8674129834731	47.1407124339288	52	1.58998806331608	20	0.871598258422035	13	9	0.135416666666667	0.999999999999927
PUM1	9.11771953341312	77.1829891358996	20	0.738225090458711	24.3686006825939	0.997120462182396	13	9	0.135416666666667	0.999999999999927
SNRNP40	28.6086585067004	5.35977379384378	1	1.27598308517809	28	0.947450398245271	13	9	0.135416666666667	0.999999999999927
ZCCHC17	12.897485549143	66.2935083402143	52	1.09266973076816	20	0.974677125020712	13	9	0.135416666666667	0.999999999999927
SERINC2	25.2011249452828	56.8268069169951	34	1.45161030746038	22.2429906542056	0.909411161462524	13	9	0.135416666666667	0.999999999999927
TINAGL1	32.2186885067913	3.74406075602865	52	1.52472435751457	20	0.890237333655956	13	9	0.135416666666667	0.999999999999927
PEF1	47.9999324559169	51.5693584614747	35	2.64492309055945	22.1052631578947	0.484657543593653	13	9	0.135416666666667	0.999999999999927
COL16A1	21.5953914580574	117.583464299845	49	1.70301233736705	20.3418803418803	0.836265891146939	13	9	0.135416666666667	0.999999999999927
SPOCD1	5.23411599114748	19.1784370942176	25	1.02077708956063	23.5643564356436	0.982065200952334	13	9	0.135416666666667	0.999999999999927
PTP4A2	4.86729296718456	598.332179571465	20	1.44101663485028	24.3686006825939	0.912032172093671	13	9	0.135416666666667	0.999999999999927
KHDRBS1	19.6884710354966	84.5899655789608	52	2.7685021292895	20	0.441948484036285	13	9	0.135416666666667	0.999999999999927
TMEM39B	47.9999324559169	60.570058137423	29	1.1298014175978	22.9581993569132	0.970164345203168	13	9	0.135416666666667	0.999999999999927
KPNA6	27.9930258442242	161.933273392755	40	2.79575868822119	21.4414414414414	0.432840669739341	13	9	0.135416666666667	0.999999999999927
TXLNA	47.9999181885481	95.3590128438888	9	0.367932085430561	26.3468634686347	0.999975175970644	13	9	0.135416666666667	0.999999999999927
CCDC28B	38.7981182339168	21.9953510105467	1	1.64226832937713	28	0.855707780772008	13	9	0.135416666666667	0.999999999999927
TMEM234	38.23036838998	12.5555144296522	13	1.6135684689571	25.5913978494624	0.864532314829032	13	9	0.135416666666667	0.999999999999927
EIF3I	6.75440830680987e-05	143.569703344885	17	1.23302843025585	24.8780487804878	0.954963754039875	13	9	0.135416666666667	0.999999999999927
MTMR9LP	47.9999324559169	7.20978367075323	52	2.02571005009865	20	0.720019933957069	13	9	0.135416666666667	0.999999999999927
FAM167B	21.5900247045153	6.06560925311492	33	2.90962506069241	22.3824451410658	0.396093536280822	13	9	0.135416666666667	0.999999999999927
HDAC1	27.7651565000884	70.943573656473	6	2.5214182388257	26.9433962264151	0.529432448820752	13	9	0.135416666666667	0.999999999999927
MARCKSL1	28.5930733479371	20.0611269400786	22	1.59653686582243	24.040404040404	0.869652965336102	13	9	0.135416666666667	0.999999999999927
BSDC1	38.4721507474901	44.2513111403826	38	0.844695265467599	21.7021276595745	0.993617208257113	13	9	0.135416666666667	0.999999999999927
ZBTB8A	27.9510153837766	39.983317720461	40	2.79578796200349	21.4414414414414	0.432830951067655	13	9	0.135416666666667	0.999999999999927
ZBTB8OS	16.2506591532554	26.8015080150406	43	2.47900916856506	21.0619469026549	0.545220759155759	13	9	0.135416666666667	0.999999999999927
RBBP4	23.9959167015033	16.7226462834614	52	0.357804048480022	20	0.999979845612862	13	9	0.135416666666667	0.999999999999927
SYNC	26.9660740208525	4.27322610003361	38	2.07791063990818	21.7021276595745	0.699933919096005	13	9	0.135416666666667	0.999999999999927
KIAA1522	16.0090762977698	5.92406245195434	1	1.80298507175995	28	0.80226416631388	13	9	0.135416666666667	0.999999999999927
YARS	12.3042196473449	162.420297472866	17	0.557746798896472	24.8780487804878	0.999523078012002	13	9	0.135416666666667	0.999999999999927
S100PBP	36.9204074007157	27.7999180418185	52	0.31727996198187	20	0.999991884851741	13	9	0.135416666666667	0.999999999999927
TMEM54	37.2242962498381	12.809438863552	1	1.56159819695404	28	0.879875732630128	13	9	0.135416666666667	0.999999999999927
AK2	23.8738032788805	78.8787243948545	1	1.22786584441671	28	0.955819224705596	13	9	0.135416666666667	0.999999999999927
ADC	34.8814731471138	2.96735582124077	9	0.262681901635724	26.3468634686347	0.999998126141824	13	9	0.135416666666667	0.999999999999927
ZNF362	24.6642239028612	33.3976785557209	1	2.14891073573332	28	0.672382266172497	13	9	0.135416666666667	0.999999999999927
PHC2	47.9999226007009	81.2448806852192	31	2.4530359874837	22.6666666666667	0.554980620147337	13	9	0.135416666666667	0.999999999999927
CSMD2	6.75440830680987e-05	6.31507699284485	52	0.351882206612212	20	0.999982216047224	13	9	0.135416666666667	0.999999999999927
SMIM12	31.9531240890436	47.2955620118543	6	2.02503820818984	26.9433962264151	0.720277139810413	13	9	0.135416666666667	0.999999999999927
ZMYM6NB	38.1403953019488	22.3667632229287	42	1.22936678887196	21.186943620178	0.95557155755499	13	9	0.135416666666667	0.999999999999927
ZMYM6	6.75440830680987e-05	8.29153405422134	52	0.783193025954295	20	0.995892317033818	13	9	0.135416666666667	0.999999999999927
ZMYM1	21.065188330089	4.35407017079507	23	2.15788875492938	23.8795986622074	0.668886996222118	13	9	0.135416666666667	0.999999999999927
SFPQ	47.9999477354188	258.830646299236	1	0.601619324162432	28	0.999211310462779	13	9	0.135416666666667	0.999999999999927
ZMYM4	15.7492906634801	57.7012068645546	52	1.4367576211419	20	0.913074427865162	13	9	0.135416666666667	0.999999999999927
KIAA0319L	27.8544397294578	53.3440061566973	52	1.45198126307205	20	0.909318646946533	13	9	0.135416666666667	0.999999999999927
NCDN	28.2317093822372	35.7505510009513	44	1.23450838019385	20.9384164222874	0.954716642014938	13	9	0.135416666666667	0.999999999999927
PSMB2	32.2239295955597	77.147697149963	20	2.0025785617163	24.3686006825939	0.728853012855818	13	9	0.135416666666667	0.999999999999927
C1orf216	20.4818381975476	24.6329264164786	28	1.2458867716293	23.1067961165049	0.952788797941314	13	9	0.135416666666667	0.999999999999927
CLSPN	9.67333263520627	23.0179841387018	52	0.427163581347493	20	0.999925834263877	13	9	0.135416666666667	0.999999999999927
AGO4	14.692483857694	14.6772104862255	52	1.6810162643613	20	0.843421253245539	13	9	0.135416666666667	0.999999999999927
AGO1	31.8098621441924	38.3005133202603	44	0.618445800676484	20.9384164222874	0.999055583974023	13	9	0.135416666666667	0.999999999999927
AGO3	6.75440830680987e-05	7.725708242478	1	0.378705785197174	28	0.999969243813514	13	9	0.135416666666667	0.999999999999927
ADPRHL2	15.8734316872322	65.7669072250052	52	1.96669090840427	20	0.742454629613973	13	9	0.135416666666667	0.999999999999927
COL8A2	31.9646534500098	18.0748643302145	1	0.764030583034219	28	0.996456414972286	13	9	0.135416666666667	0.999999999999927
TRAPPC3	31.4105329404383	112.078109710284	38	0.770126693907308	21.7021276595745	0.996283788831387	13	9	0.135416666666667	0.999999999999927
MAP7D1	19.9474148019665	134.884337043512	52	2.68776056835288	20	0.469599053450733	13	9	0.135416666666667	0.999999999999927
THRAP3	12.5478508272837	295.461638426693	39	0.943750334049421	21.570996978852	0.988161098144879	13	9	0.135416666666667	0.999999999999927
EVA1B	20.8862355507816	178.819364191215	29	1.41210651407379	22.9581993569132	0.918976487312187	13	9	0.135416666666667	0.999999999999927
STK40	10.4690082117654	16.1738518613193	52	0.979237418461583	20	0.98557279370926	13	9	0.135416666666667	0.999999999999927
LSM10	20.1382048036474	33.3612520547993	51	1.84890754301534	20.112676056338	0.785932281086447	13	9	0.135416666666667	0.999999999999927
OSCP1	38.3506488032153	11.4544934215579	1	1.51325553244228	28	0.893367562176473	13	9	0.135416666666667	0.999999999999927
MRPS15	28.042380277769	56.279935467355	48	2.37018378904327	20.458452722063	0.586507677345467	13	9	0.135416666666667	0.999999999999927
LINC01137	21.4975114032939	4.51279771490837	52	1.50341205594609	20	0.896018415015758	13	9	0.135416666666667	0.999999999999927
ZC3H12A	27.825586935281	12.6310978848811	5	0.605382461488625	27.148288973384	0.999178401796312	13	9	0.135416666666667	0.999999999999927
MEAF6	38.8233301330125	51.9059980146948	48	1.82965843972298	20.458452722063	0.79282679838904	13	9	0.135416666666667	0.999999999999927
SNIP1	35.7346817722246	17.940394321063	1	2.06279734129666	28	0.705768148778821	13	9	0.135416666666667	0.999999999999927
DNALI1	15.8573062559363	3.65278081153783	1	1.99170627228236	28	0.732987655667101	13	9	0.135416666666667	0.999999999999927
GNL2	28.2526636991252	81.4916403258511	5	0.986753128371342	27.148288973384	0.984977326904611	13	9	0.135416666666667	0.999999999999927
RSPO1	47.9999324559169	45.3377055696355	7	1.1136390470933	26.7415730337079	0.972188900915615	13	9	0.135416666666667	0.999999999999927
C1orf109	1.25695672095848	7.15950106328796	1	1.80119327929676	28	0.802893058665631	13	9	0.135416666666667	0.999999999999927
CDCA8	14.2735056938101	17.1734401909124	1	1.24807896943655	28	0.952411682114634	13	9	0.135416666666667	0.999999999999927
YRDC	30.363230634732	12.564491429822	1	2.06506396955154	28	0.70489403874805	13	9	0.135416666666667	0.999999999999927
C1orf122	47.9999501874334	150.165305710589	4	1.57650189985961	27.3563218390805	0.875562162859437	13	9	0.135416666666667	0.999999999999927
MTF1	32.2929074232526	31.8210534821499	10	0.625787372364772	26.1538461538462	0.998980422967482	13	9	0.135416666666667	0.999999999999927
INPP5B	13.115485504081	15.1093196151461	28	1.48797731833244	23.1067961165049	0.900107652112136	13	9	0.135416666666667	0.999999999999927
SF3A3	27.4566544513548	61.6231073007682	26	4.72166465928515	23.4098360655738	0.077309807751377	13	9	0.135416666666667	0.999999999999927
FHL3	26.2203526113337	49.7353468032637	16	2.84165837930233	25.0526315789474	0.417771623488821	13	9	0.135416666666667	0.999999999999927
UTP11L	12.0664385936834	73.619990661624	21	0.551010147940678	24.2033898305085	0.999560554236929	13	9	0.135416666666667	0.999999999999927
RRAGC	30.2237330429842	292.178461058891	38	1.33577144585641	21.7021276595745	0.935813342772867	13	9	0.135416666666667	0.999999999999927
RHBDL2	6.75440830680987e-05	8.16495339932969	52	0.530280384136097	20	0.999661234767461	13	9	0.135416666666667	0.999999999999927
AKIRIN1	13.0446349944544	102.496737109963	49	0.67141270910441	20.3418803418803	0.998400846718552	13	9	0.135416666666667	0.999999999999927
NDUFS5	6.75440830680987e-05	273.846480402978	6	0.758941927187643	26.9433962264151	0.996595778165302	13	9	0.135416666666667	0.999999999999927
MACF1	14.9907629753914	389.985827679209	48	1.75706535922978	20.458452722063	0.818166665405762	13	9	0.135416666666667	0.999999999999927
KIAA0754	18.9803623280543	29.9250273195925	52	0.500603959604	20	0.99977205281262	13	9	0.135416666666667	0.999999999999927
PABPC4	47.9999324559169	418.842481108352	52	2.71346524774963	20	0.460690046005363	13	9	0.135416666666667	0.999999999999927
PPIE	47.9999324559169	40.2547203138921	45	1.54751917434928	20.8163265306122	0.883884815696953	13	9	0.135416666666667	0.999999999999927
TRIT1	28.9853816119628	9.32156295420044	52	0.871825241630618	20	0.992360814900221	13	9	0.135416666666667	0.999999999999927
CAP1	6.75440830680987e-05	558.163248979839	10	1.71901439052685	26.1538461538462	0.830982111485141	13	9	0.135416666666667	0.999999999999927
PPT1	38.8592631513546	67.9160896632972	52	0.497935260651703	20	0.999780353162847	13	9	0.135416666666667	0.999999999999927
RLF	12.7216158455268	39.1901622551058	52	0.7380738283708	20	0.99712404956773	13	9	0.135416666666667	0.999999999999927
ZMPSTE24	47.9999324559169	65.3715330674004	39	3.20082735478701	21.570996978852	0.312181419065852	13	9	0.135416666666667	0.999999999999927
SMAP2	20.5040484124044	18.4632087541328	52	2.4628689091783	20	0.551278077352898	13	9	0.135416666666667	0.999999999999927
EXO5	35.0633145640254	5.43226752004377	10	2.44577667099085	26.1538461538462	0.557719874608912	13	9	0.135416666666667	0.999999999999927
NFYC	39.9823009948203	21.3418155900577	37	0.630006295823598	21.8348623853211	0.998935133962326	13	9	0.135416666666667	0.999999999999927
CTPS1	6.75440830680987e-05	50.8999108583641	47	1.03769614474358	20.5763688760807	0.980480930833241	13	9	0.135416666666667	0.999999999999927
SCMH1	36.2473626876493	59.649469095281	1	0.751047621212833	28	0.996803659005485	13	9	0.135416666666667	0.999999999999927
HIVEP3	30.4753898196268	11.8876276515665	1	1.4289612156476	28	0.914965198978525	13	9	0.135416666666667	0.999999999999927
FOXJ3	24.9240243391384	23.449558638906	2	0.561284738125383	27.7821011673152	0.999502389172517	13	9	0.135416666666667	0.999999999999927
PPCS	27.9431313800672	69.4376166097772	30	1.77995589581219	22.8115015974441	0.810296271347615	13	9	0.135416666666667	0.999999999999927
PPIH	47.9999547312113	51.6985041119158	52	0.739038709204685	20	0.99710110715358	13	9	0.135416666666667	0.999999999999927
YBX1	12.6392871974985	377.356236619818	37	0.781561501762871	21.8348623853211	0.995942832118047	13	9	0.135416666666667	0.999999999999927
LEPRE1	28.2548453610153	62.7950015996655	27	1.02661835851831	23.257328990228	0.981528664162346	13	9	0.135416666666667	0.999999999999927
C1orf50	19.6289988360321	10.4474736514146	32	1.6022864045878	22.5236593059937	0.867934205035746	13	9	0.135416666666667	0.999999999999927
CCDC23	43.2300902581334	28.6365741378086	15	1.06935491577746	25.2296819787986	0.977263657367179	13	9	0.135416666666667	0.999999999999927
ERMAP	22.2373862093771	11.0601060045875	24	1.0379567750653	23.7209302325581	0.980455800304992	13	9	0.135416666666667	0.999999999999927
ZNF691	30.3297679434559	5.50910555980878	52	2.98543705102344	20	0.372833271411602	13	9	0.135416666666667	0.999999999999927
SLC2A1	31.6395173101586	22.5929653623333	1	2.37458481043907	28	0.584819757856813	13	9	0.135416666666667	0.999999999999927
EBNA1BP2	6.75440830680987e-05	126.548789226753	7	0.257942356568449	26.7415730337079	0.999998376581367	13	9	0.135416666666667	0.999999999999927
CDC20	19.8345667635702	9.64724932758526	1	1.28443410346036	28	0.945888829006454	13	9	0.135416666666667	0.999999999999927
ELOVL1	19.3099867239006	53.2203675201921	1	0.0931212441045702	28	0.999999999652574	13	9	0.135416666666667	0.999999999999927
MED8	27.8333184971626	90.3536407309495	19	2.9751816490869	24.5360824742268	0.375922205385906	13	9	0.135416666666667	0.999999999999927
PTPRF	19.6781340724287	52.5768950208595	40	0.939909194243743	21.4414414414414	0.988419802316527	13	9	0.135416666666667	0.999999999999927
KDM4A	20.3890626848585	52.2645916031087	52	1.54874841576476	20	0.883537358851982	13	9	0.135416666666667	0.999999999999927
ST3GAL3	32.1792056089985	8.01735802813328	1	0.211414571579023	28	0.99999966862636	13	9	0.135416666666667	0.999999999999927
IPO13	30.3884497414223	25.2682964200104	52	1.88462680493969	20	0.772966823208678	13	9	0.135416666666667	0.999999999999927
DPH2	19.7833836832988	10.450936289319	11	0.377001320224313	25.9636363636364	0.999970254404435	13	9	0.135416666666667	0.999999999999927
ATP6V0B	6.75440830680987e-05	258.01362142391	52	1.21354132335746	20	0.958139730047581	13	9	0.135416666666667	0.999999999999927
B4GALT2	4.35069319768008	450.536833316608	13	1.67986562334856	25.5913978494624	0.843792041163707	13	9	0.135416666666667	0.999999999999927
SLC6A9	31.4907569896426	17.6087495562256	16	2.26235547049499	25.0526315789474	0.628195959976672	13	9	0.135416666666667	0.999999999999927
DMAP1	40.7067420276922	19.1696386766246	1	0.488112539798871	28	0.999808805921035	13	9	0.135416666666667	0.999999999999927
ERI3	47.9999552353378	16.3839106017428	1	0.315959970834493	28	0.999992139593081	13	9	0.135416666666667	0.999999999999927
RNF220	31.4574506344025	161.038852773324	1	1.00970207973551	28	0.983052689398352	13	9	0.135416666666667	0.999999999999927
TMEM53	32.4816141007858	14.3960575810679	1	1.75719523053665	28	0.818122343055984	13	9	0.135416666666667	0.999999999999927
KIF2C	15.8182589729303	10.4114467105934	13	3.04337679326395	25.5913978494624	0.355723519679597	13	9	0.135416666666667	0.999999999999927
RPS8	13.1271470709779	2916.34233595548	52	0.692527622275596	20	0.99805774208003	13	9	0.135416666666667	0.999999999999927
PLK3	6.75440830680987e-05	10.9338231236689	7	0.783706275466037	26.7415730337079	0.995876327855135	13	9	0.135416666666667	0.999999999999927
EIF2B3	28.3773136658766	31.6259554608056	12	1.83386390093528	25.7761732851986	0.791326343138106	13	9	0.135416666666667	0.999999999999927
HECTD3	5.31176990138117e-05	27.7936087111044	52	0.786588494351467	20	0.995785662089508	13	9	0.135416666666667	0.999999999999927
UROD	18.8201909333013	96.3660004903064	52	0.483783472126166	20	0.999820348078728	13	9	0.135416666666667	0.999999999999927
MUTYH	23.9691513457319	2.3305908671075	41	1.55720426834673	21.3134328358209	0.881133847353794	13	9	0.135416666666667	0.999999999999927
TOE1	19.504558076075	7.5701415708497	15	0.766035380331322	25.2296819787986	0.996400332683236	13	9	0.135416666666667	0.999999999999927
MMACHC	7.98634243941934e-05	2.52672316328174	52	2.14143075694797	20	0.675292999418473	13	9	0.135416666666667	0.999999999999927
PRDX1	4.14163654798335	617.494351278976	13	0.94169222518586	25.5913978494624	0.988300221813257	13	9	0.135416666666667	0.999999999999927
AKR1A1	6.75440830680987e-05	85.2300985593845	1	1.3665895231698	28	0.929280810506654	13	9	0.135416666666667	0.999999999999927
NASP	27.6893983415814	68.005009755446	52	1.02553626387863	20	0.98162888270679	13	9	0.135416666666667	0.999999999999927
GPBP1L1	31.9523187762104	82.9257111156321	52	0.850063605528987	20	0.993381710901624	13	9	0.135416666666667	0.999999999999927
TMEM69	27.8913105854826	7.50252414365292	52	2.02067162213642	20	0.72194791134842	13	9	0.135416666666667	0.999999999999927
IPP	19.4153316062247	21.6659256563293	1	0.594323915648045	28	0.999272112938491	13	9	0.135416666666667	0.999999999999927
MAST2	17.6773596427249	26.1377435545628	41	1.08486755912592	21.3134328358209	0.97556358279447	13	9	0.135416666666667	0.999999999999927
PIK3R3	15.5458585242255	9.39035820843393	48	2.70165153871835	20.458452722063	0.464772508050229	13	9	0.135416666666667	0.999999999999927
POMGNT1	6.75440830680987e-05	18.9714111988562	44	1.04876265080413	20.9384164222874	0.979394243589789	13	9	0.135416666666667	0.999999999999927
LRRC41	46.5567720100839	15.5125770010706	30	1.34181430280065	22.8115015974441	0.934560944119444	13	9	0.135416666666667	0.999999999999927
UQCRH	38.9399129718491	292.621829726602	52	2.03009094838633	20	0.718341858358272	13	9	0.135416666666667	0.999999999999927
NSUN4	15.9912735090239	19.4677009896594	5	0.989543819100959	27.148288973384	0.984751894303292	13	9	0.135416666666667	0.999999999999927
MKNK1	38.6986985800231	18.7900162707384	1	1.14067532977989	28	0.968749219358716	13	9	0.135416666666667	0.999999999999927
MOB3C	17.3992302240347	14.7704795998095	33	2.98430451453861	22.3824451410658	0.373173501799132	13	9	0.135416666666667	0.999999999999927
ATPAF1	39.611148229453	35.0090906610416	2	1.36059813280963	27.7821011673152	0.930579082507699	13	9	0.135416666666667	0.999999999999927
EFCAB14	42.6059850670029	51.3782844406814	49	2.48516903011098	20.3418803418803	0.542915840605032	13	9	0.135416666666667	0.999999999999927
STIL	15.0654894063037	7.46058035516259	8	3.13309722666249	26.542750929368	0.330381866696949	13	9	0.135416666666667	0.999999999999927
CMPK1	39.5610911929403	74.9924625531884	46	2.63529830076467	20.695652173913	0.488076167217008	13	9	0.135416666666667	0.999999999999927
SPATA6	32.1340735048173	6.15615248505934	16	0.882182308565064	25.0526315789474	0.991836292385092	13	9	0.135416666666667	0.999999999999927
FAF1	31.9465687683139	26.9871402500027	1	0.874395044690971	28	0.99223304570713	13	9	0.135416666666667	0.999999999999927
CDKN2C	20.5049673990316	28.6828881785961	5	3.51880482291136	27.148288973384	0.23718928349818	13	9	0.135416666666667	0.999999999999927
RNF11	35.9507222406279	62.5066132356434	1	0.249450849494015	28	0.999998754092872	13	9	0.135416666666667	0.999999999999927
EPS15	16.3533776229724	48.1784138710171	27	2.75452833246124	23.257328990228	0.446662976405751	13	9	0.135416666666667	0.999999999999927
OSBPL9	27.8739706262539	37.7380925240176	17	1.51029123400303	24.8780487804878	0.89416934285704	13	9	0.135416666666667	0.999999999999927
NRD1	12.3453018690944	121.964410735502	1	1.59588260996398	28	0.86984790466232	13	9	0.135416666666667	0.999999999999927
RAB3B	8.12998155329584	127.284364671181	16	0.874297418544052	25.0526315789474	0.992237928079316	13	9	0.135416666666667	0.999999999999927
TXNDC12	6.75440830680987e-05	68.5940860575497	52	1.80540280542873	20	0.801414544554203	13	9	0.135416666666667	0.999999999999927
BTF3L4	23.1029732117378	41.382495017771	40	2.27630413153538	21.4414414414414	0.622775004957913	13	9	0.135416666666667	0.999999999999927
ZFYVE9	12.1839216317884	17.8773909326792	14	3.82291952653426	25.4092526690391	0.180415592950268	13	9	0.135416666666667	0.999999999999927
CC2D1B	35.9675139270587	19.5285058983755	52	1.22786269004716	20	0.955819744295971	13	9	0.135416666666667	0.999999999999927
PRPF38A	8.87183095718876	32.7887863699675	1	0.746239027562934	28	0.996925438023276	13	9	0.135416666666667	0.999999999999927
ZCCHC11	17.1999124194691	24.6984525453116	1	1.3792397370793	28	0.926495044351797	13	9	0.135416666666667	0.999999999999927
GPX7	31.8399704885679	50.2309512430999	1	0.844676373626202	28	0.993618025870627	13	9	0.135416666666667	0.999999999999927
COA7	12.7247726783095	7.47754526976142	52	2.47001759182018	20	0.548592078499385	13	9	0.135416666666667	0.999999999999927
ZYG11B	28.1488769529967	49.4070968007995	39	1.4759088046641	21.570996978852	0.903247070303447	13	9	0.135416666666667	0.999999999999927
ECHDC2	31.3110914105904	9.57948895379778	46	1.74691776017588	20.695652173913	0.821617842645151	13	9	0.135416666666667	0.999999999999927
SCP2	36.5482050793178	37.3679539445992	49	0.675140824113903	20.3418803418803	0.998344005398952	13	9	0.135416666666667	0.999999999999927
PODN	43.3058299008278	200.914472039057	45	1.47929813332346	20.8163265306122	0.902370570839462	13	9	0.135416666666667	0.999999999999927
CPT2	30.8750829921656	10.9948481142346	39	3.38242395916195	21.570996978852	0.267284039662386	13	9	0.135416666666667	0.999999999999927
C1orf123	32.3589493517539	31.0492813262361	1	0.49220727357812	28	0.999797336424648	13	9	0.135416666666667	0.999999999999927
MAGOH	15.974316928474	65.8743632206269	52	2.10513111748898	20	0.689394809560839	13	9	0.135416666666667	0.999999999999927
LRP8	7.61335801246278	5.6258760998822	52	1.02346884372891	20	0.981819312821075	13	9	0.135416666666667	0.999999999999927
GLIS1	38.4191012311079	6.39788122108345	52	2.63906711552845	20	0.486736014503038	13	9	0.135416666666667	0.999999999999927
NDC1	18.4540856908448	9.87953263582286	2	2.43461171034643	27.7821011673152	0.561942217949856	13	9	0.135416666666667	0.999999999999927
YIPF1	15.0921091183797	30.5414849527003	39	1.97530141094786	21.570996978852	0.739203621170127	13	9	0.135416666666667	0.999999999999927
HSPB11	40.4506019110805	17.2625402329946	44	1.12908993360937	20.9384164222874	0.970255444479843	13	9	0.135416666666667	0.999999999999927
LRRC42	28.4845369833412	105.286976276314	5	1.50560694919053	27.148288973384	0.895430210046221	13	9	0.135416666666667	0.999999999999927
TMEM59	39.9205779180358	236.833925522945	43	2.07525247007274	21.0619469026549	0.700961035688155	13	9	0.135416666666667	0.999999999999927
TCEANC2	15.4525360182608	6.04601285603888	1	1.04664909458884	28	0.979604905048758	13	9	0.135416666666667	0.999999999999927
CYB5RL	28.9587993656805	7.5520622314193	52	0.348738352228493	20	0.999983375979807	13	9	0.135416666666667	0.999999999999927
MRPL37	31.975852416353	93.3383249011464	18	1.30469587506556	24.7058823529412	0.942033083880452	13	9	0.135416666666667	0.999999999999927
SSBP3	44.3572947910723	17.0389716897004	17	0.763461643280023	24.8780487804878	0.996472208647677	13	9	0.135416666666667	0.999999999999927
PARS2	24.0812883158515	2.85328665033685	51	4.12687873763197	20.112676056338	0.136172697236386	13	9	0.135416666666667	0.999999999999927
DHCR24	37.7136057706079	462.602608489269	52	0.274122461346824	20	0.999997381772584	13	9	0.135416666666667	0.999999999999927
PCSK9	47.9999324559169	10.368991702659	6	0.146342520001069	26.9433962264151	0.999999983937205	13	9	0.135416666666667	0.999999999999927
USP24	47.9999324559169	17.4299753166413	30	1.39435856902532	22.8115015974441	0.923086626592704	13	9	0.135416666666667	0.999999999999927
PPAP2B	15.8117947670474	2047.14299979649	2	2.11727818332614	27.7821011673152	0.6846809855425	13	9	0.135416666666667	0.999999999999927
PRKAA2	16.2118633520071	7.22323952193025	52	4.04479367363337	20	0.147017640770679	13	9	0.135416666666667	0.999999999999927
DAB1	12.1275882146246	14.2256856308224	25	0.339892629289058	23.5643564356436	0.999986303433891	13	9	0.135416666666667	0.999999999999927
OMA1	15.5238885726723	8.49467004904193	14	2.18044930694097	25.4092526690391	0.66009830384887	13	9	0.135416666666667	0.999999999999927
MYSM1	15.7493096271725	11.2636316937666	52	1.21881152970186	20	0.957295053852857	13	9	0.135416666666667	0.999999999999927
JUN	12.0411144474134	121.180290855885	1	1.24144497663528	28	0.953547263925423	13	9	0.135416666666667	0.999999999999927
FGGY	32.5618106722915	8.21294641717401	39	1.24577243259464	21.570996978852	0.952808416778841	13	9	0.135416666666667	0.999999999999927
NFIA	47.9999324559169	190.757240830517	4	1.37204939531221	27.3563218390805	0.928085878205214	13	9	0.135416666666667	0.999999999999927
TM2D1	39.7721923943872	107.485313131591	52	0.443860206166349	20	0.999902320899861	13	9	0.135416666666667	0.999999999999927
INADL	12.9964451264805	4.54345564252057	52	1.96279811028598	20	0.74392166087509	13	9	0.135416666666667	0.999999999999927
KANK4	19.792115145519	1.47337048285023	5	1.35542704131422	27.148288973384	0.931688656113008	13	9	0.135416666666667	0.999999999999927
USP1	11.3632797302174	58.3519148218091	5	2.47131940263988	27.148288973384	0.548103480222903	13	9	0.135416666666667	0.999999999999927
DOCK7	6.75440830680987e-05	19.7679230163352	1	0.941823810653759	28	0.988291362076725	13	9	0.135416666666667	0.999999999999927
ATG4C	36.5583415669562	16.2252576813626	52	1.49323713397835	20	0.898723429073882	13	9	0.135416666666667	0.999999999999927
ALG6	29.126119546643	10.1791590807549	1	1.64639045675087	28	0.85442066693885	13	9	0.135416666666667	0.999999999999927
ITGB3BP	24.2920942406472	10.5391079763774	2	1.49264758661547	27.7821011673152	0.898879059956264	13	9	0.135416666666667	0.999999999999927
PGM1	4.1993479438924e-05	129.303070280196	52	0.824458344059228	20	0.99444940215978	13	9	0.135416666666667	0.999999999999927
ROR1	12.2619504141009	90.8315093540588	25	1.07059805987956	23.5643564356436	0.977130454225673	13	9	0.135416666666667	0.999999999999927
CACHD1	32.1386662443187	6.78389169446256	1	0.814392448027653	28	0.994831792481639	13	9	0.135416666666667	0.999999999999927
JAK1	6.75440830680987e-05	261.686748468016	9	1.54583311213384	26.3468634686347	0.88436059031484	13	9	0.135416666666667	0.999999999999927
AK4	28.2273849032258	21.0863765796283	52	1.80394575687733	20	0.801926711363227	13	9	0.135416666666667	0.999999999999927
DNAJC6	47.9999324559169	9.98524149539244	28	0.884366973725732	23.1067961165049	0.991722371212188	13	9	0.135416666666667	0.999999999999927
LEPROT	39.8434618901538	340.091757550009	22	1.84277350958233	24.040404040404	0.788136675579035	13	9	0.135416666666667	0.999999999999927
LEPR	46.6500530768918	17.9818917220716	12	0.698165800763323	25.7761732851986	0.997957095257833	13	9	0.135416666666667	0.999999999999927
PDE4B	27.9303495909892	6.05734917588212	37	3.6219310123712	21.8348623853211	0.216397196147807	13	9	0.135416666666667	0.999999999999927
SGIP1	6.75440830680987e-05	5.5292736242438	52	2.45221308069284	20	0.55529089400465	13	9	0.135416666666667	0.999999999999927
MIER1	13.8761044441554	95.7474749598218	42	1.16050151804722	21.186943620178	0.966057928070279	13	9	0.135416666666667	0.999999999999927
SLC35D1	24.8619742276674	27.7108076952303	13	1.90117772390759	25.5913978494624	0.76688912396792	13	9	0.135416666666667	0.999999999999927
SERBP1	12.8553469097326	753.397088438451	1	0.234408256523137	28	0.999999240389739	13	9	0.135416666666667	0.999999999999927
GADD45A	23.6581945362877	45.4658144456938	21	0.609263861209519	24.2033898305085	0.999143322525808	13	9	0.135416666666667	0.999999999999927
GNG12	27.185277092373	144.244020438764	7	1.79351339039322	26.7415730337079	0.805581120066035	13	9	0.135416666666667	0.999999999999927
DIRAS3	15.9667735373984	2.98496130263838	24	1.98658405746821	23.7209302325581	0.734931523354121	13	9	0.135416666666667	0.999999999999927
WLS	46.4956779077441	52.6659503875627	17	1.08567137713525	24.8780487804878	0.975473232249264	13	9	0.135416666666667	0.999999999999927
DEPDC1	15.4181034132797	3.75748344067717	1	2.17661388512915	28	0.661592840659888	13	9	0.135416666666667	0.999999999999927
LRRC40	17.5598735535571	8.90001456217297	50	1.28926029395057	20.2266288951841	0.944984736585405	13	9	0.135416666666667	0.999999999999927
SRSF11	12.6224181058091	581.848255339247	46	1.697791487949	20.695652173913	0.837975677337272	13	9	0.135416666666667	0.999999999999927
ANKRD13C	12.3425944496747	14.3884803478966	4	2.13228436492231	27.3563218390805	0.678850251664584	13	9	0.135416666666667	0.999999999999927
HHLA3	19.5653902314402	9.08184032315679	18	1.59269509236112	24.7058823529412	0.870795755572664	13	9	0.135416666666667	0.999999999999927
CTH	31.365649070479	6.59242541929169	1	2.50862285093253	28	0.534175775284157	13	9	0.135416666666667	0.999999999999927
PTGER3	8.75772762309522	0.917412510802484	52	1.36236512116324	20	0.930197609133518	13	9	0.135416666666667	0.999999999999927
ZRANB2	15.8452096265722	123.989608194288	47	1.16922342928646	20.5763688760807	0.964828099774868	13	9	0.135416666666667	0.999999999999927
NEGR1	28.9429471045264	48.3763879203495	52	0.909108150343186	20	0.990349885515601	13	9	0.135416666666667	0.999999999999927
FPGT	41.5222549627876	15.1476111010677	11	0.922579156900982	25.9636363636364	0.989536861557997	13	9	0.135416666666667	0.999999999999927
CRYZ	20.8363858116408	16.2022136091709	46	1.33509329506546	20.695652173913	0.935953020889245	13	9	0.135416666666667	0.999999999999927
TYW3	19.3617294992313	58.5253646259772	1	0.459516618775602	28	0.999874975628583	13	9	0.135416666666667	0.999999999999927
ACADM	28.13718521334	27.3847155650406	52	1.76614271557815	20	0.815059559912721	13	9	0.135416666666667	0.999999999999927
RABGGTB	38.0337612781791	11.3466439633674	52	0.871753570323107	20	0.992364356088726	13	9	0.135416666666667	0.999999999999927
PIGK	32.3125217639076	27.6110221963991	1	0.934080713668661	28	0.988804591724038	13	9	0.135416666666667	0.999999999999927
AK5	23.8793351271815	16.7497342171233	16	1.9012942600747	25.0526315789474	0.7668461826016	13	9	0.135416666666667	0.999999999999927
ZZZ3	16.9087857674451	46.0818658985644	20	1.38456281204061	24.3686006825939	0.925304789218959	13	9	0.135416666666667	0.999999999999927
USP33	19.3328952623421	74.067776585503	32	0.332349899410997	22.5236593059937	0.99998844386389	13	9	0.135416666666667	0.999999999999927
FAM73A	43.3413742358688	17.5370200565571	41	0.86301199132709	21.3134328358209	0.992787295722505	13	9	0.135416666666667	0.999999999999927
NEXN	13.9593996242662	617.083065149412	44	0.403924646773358	20.9384164222874	0.999950587302806	13	9	0.135416666666667	0.999999999999927
FUBP1	18.8164141848563	85.1993737799844	31	0.366884711544496	22.6666666666667	0.999975697458245	13	9	0.135416666666667	0.999999999999927
DNAJB4	35.4780036809069	33.2820744899213	1	0.606008642402614	28	0.999172821276805	13	9	0.135416666666667	0.999999999999927
PTGFR	47.9999460811268	91.6379232178689	52	0.51654965112111	20	0.999716951114153	13	9	0.135416666666667	0.999999999999927
IFI44L	27.9030666832826	22.6094302696984	15	1.19921644636514	25.2296819787986	0.960382445368165	13	9	0.135416666666667	0.999999999999927
IFI44	46.1007729329169	6.8920320196596	26	1.12768616629356	23.4098360655738	0.970434648635955	13	9	0.135416666666667	0.999999999999927
ELTD1	6.75440830680987e-05	9.48063789682387	52	0.159039303919241	20	0.999999967874927	13	9	0.135416666666667	0.999999999999927
LPHN2	39.0001827259553	8.67857594190982	18	1.37792692553108	24.7058823529412	0.926786953332194	13	9	0.135416666666667	0.999999999999927
TTLL7	14.4638706179709	9.76866120477211	43	1.97432657899649	21.0619469026549	0.739572094051581	13	9	0.135416666666667	0.999999999999927
PRKACB	15.9462759016181	16.7695844388539	52	0.306344787376781	20	0.999993798893714	13	9	0.135416666666667	0.999999999999927
RPF1	10.0916450450139	59.3065851185926	28	1.23878185610078	23.1067961165049	0.953998390310645	13	9	0.135416666666667	0.999999999999927
GNG5	34.0969162106896	49.3678338808665	1	0.874845790578427	28	0.992210474277535	13	9	0.135416666666667	0.999999999999927
CTBS	27.5356264751952	15.8864838929553	37	1.98209469775125	21.8348623853211	0.736633003139226	13	9	0.135416666666667	0.999999999999927
SSX2IP	38.7392225004316	6.91982883419965	52	0.488837061962554	20	0.999806816180236	13	9	0.135416666666667	0.999999999999927
C1orf52	28.1324773327412	39.3346895899788	1	0.944842988101546	28	0.988086758712274	13	9	0.135416666666667	0.999999999999927
BCL10	38.735887295095	10.6338721987758	50	2.31503687013338	20.2266288951841	0.6077588955242	13	9	0.135416666666667	0.999999999999927
DDAH1	5.85166612637608	265.80327073846	11	0.819586890509804	25.9636363636364	0.994637011553695	13	9	0.135416666666667	0.999999999999927
LOC101930232	36.3797007094887	6.38411204947613	52	0.0660522729313227	20	0.999999999982192	13	9	0.135416666666667	0.999999999999927
CYR61	34.9171879460374	1682.78910730229	1	1.41253137626038	28	0.918876661589027	13	9	0.135416666666667	0.999999999999927
ZNHIT6	12.3333509732073	61.4903811102612	43	0.463585364447622	21.0619469026549	0.999866921163368	13	9	0.135416666666667	0.999999999999927
ODF2L	15.9918362212272	31.9708075620332	45	0.737929193907396	20.8163265306122	0.997127476560743	13	9	0.135416666666667	0.999999999999927
SH3GLB1	16.0830016582786	141.965579164281	30	3.99196914456719	22.8115015974441	0.154412023760304	13	9	0.135416666666667	0.999999999999927
SEP15	37.6423897827131	76.5563140394436	50	1.16743123960952	20.2266288951841	0.965083108148919	13	9	0.135416666666667	0.999999999999927
HS2ST1	28.3124428134297	22.7049367799904	9	1.20786112765086	26.3468634686347	0.959038317868791	13	9	0.135416666666667	0.999999999999927
LMO4	31.7648148197216	192.63832877098	35	2.33741439849159	22.1052631578947	0.599114658222137	13	9	0.135416666666667	0.999999999999927
PKN2	22.6478210477013	45.2573963140913	51	0.659551687673209	20.112676056338	0.998571594022338	13	9	0.135416666666667	0.999999999999927
GTF2B	38.5698239193153	12.4763399150129	1	1.35236835327491	28	0.93234018405587	13	9	0.135416666666667	0.999999999999927
CCBL2	31.7092174976439	14.7343573038874	3	0.467711995063183	27.5675675675676	0.999858320510904	13	9	0.135416666666667	0.999999999999927
RBMXL1	24.0884906942566	16.1111479909423	28	4.41213190456559	23.1067961165049	0.104014520106726	13	9	0.135416666666667	0.999999999999927
GBP3	31.0629175454306	14.9085821998383	36	0.933823673454161	21.9692307692308	0.988821347228993	13	9	0.135416666666667	0.999999999999927
GBP1	14.2317032214962	48.2050908702542	33	0.643239732365628	22.3824451410658	0.99878266519634	13	9	0.135416666666667	0.999999999999927
GBP2	47.9999324559169	36.4375863607382	7	1.36563965385608	26.7415730337079	0.9294875444996	13	9	0.135416666666667	0.999999999999927
LRRC8D	16.1417645667673	15.6007246057834	37	2.77958158817325	21.8348623853211	0.438232141441843	13	9	0.135416666666667	0.999999999999927
ZNF326	13.956772084199	39.7520732091126	35	1.88510994770084	22.1052631578947	0.772790009762698	13	9	0.135416666666667	0.999999999999927
ZNF644	31.0749454696434	32.5086293403906	52	1.54244541925679	20	0.885313703638388	13	9	0.135416666666667	0.999999999999927
TGFBR3	43.9516526699931	106.817842762605	10	1.92524163491479	26.1538461538462	0.757980297634063	13	9	0.135416666666667	0.999999999999927
KIAA1107	16.0503390622337	5.04270797672532	1	0.964064777160307	28	0.986723903016146	13	9	0.135416666666667	0.999999999999927
GLMN	28.1768164332633	4.22051270252681	47	2.11608460249304	20.5763688760807	0.685144423978436	13	9	0.135416666666667	0.999999999999927
RPAP2	10.9239308988098	10.461224252086	24	1.51188122989377	23.7209302325581	0.893739655542265	13	9	0.135416666666667	0.999999999999927
EVI5	14.9920977350093	44.9778361374767	52	1.81594549954169	20	0.797696020058727	13	9	0.135416666666667	0.999999999999927
RPL5	13.0196921162876	1358.29307263107	48	1.23778379755733	20.458452722063	0.954166760586022	13	9	0.135416666666667	0.999999999999927
FAM69A	15.9615087189808	19.1317602639502	32	2.88440552009742	22.5236593059937	0.404047504117858	13	9	0.135416666666667	0.999999999999927
MTF2	6.75440830680987e-05	19.6244668653252	10	1.55728287208595	26.1538461538462	0.881111395645142	13	9	0.135416666666667	0.999999999999927
TMED5	27.6729426583253	36.3391456257566	1	1.45502088635424	28	0.908558712147531	13	9	0.135416666666667	0.999999999999927
CCDC18	13.5671764351134	12.8114041418529	52	0.636150845991302	20	0.998866341710753	13	9	0.135416666666667	0.999999999999927
LOC100131564	16.3372869676215	6.13223173808308	1	2.03658393904603	28	0.715851938795789	13	9	0.135416666666667	0.999999999999927
DR1	8.89755417872892	47.5326673015234	52	0.644632194218014	20	0.998765670994517	13	9	0.135416666666667	0.999999999999927
FNBP1L	15.9006485899147	45.0580486361977	50	2.12336588027816	20.2266288951841	0.682316483788891	13	9	0.135416666666667	0.999999999999927
BCAR3	6.75440830680987e-05	39.4650296825184	52	1.41974498618826	20	0.917171562457552	13	9	0.135416666666667	0.999999999999927
DNTTIP2	13.5677571181538	65.1006243336381	52	1.30088170152332	20	0.942770960955689	13	9	0.135416666666667	0.999999999999927
GCLM	13.7209588036495	99.2876859460152	33	2.32817704375736	22.3824451410658	0.602679806514467	13	9	0.135416666666667	0.999999999999927
ARHGAP29	13.0025488483418	151.033339966081	44	1.35535885767938	20.9384164222874	0.931703218596805	13	9	0.135416666666667	0.999999999999927
ABCD3	11.3209443759443	17.6674643882192	3	3.02397761163578	27.5675675675676	0.361387307779744	13	9	0.135416666666667	0.999999999999927
F3	6.75440830680987e-05	64.2326940103681	1	0.787706188205396	28	0.995750100337726	13	9	0.135416666666667	0.999999999999927
CNN3	39.135422243347	241.857638282415	52	1.94575223120133	20	0.750324453260008	13	9	0.135416666666667	0.999999999999927
ALG14	15.9767263414929	7.81527762872441	18	1.43100458864902	24.7058823529412	0.914471793132009	13	9	0.135416666666667	0.999999999999927
RWDD3	20.0704976689688	9.89022260379594	52	1.72841943484236	20	0.827846834692163	13	9	0.135416666666667	0.999999999999927
PTBP2	37.896780616167	8.24276735918484	1	1.18431841888651	28	0.962632788650824	13	9	0.135416666666667	0.999999999999927
DPYD	6.75440830680987e-05	27.4510718430015	31	0.957274636756515	22.6666666666667	0.987217351046955	13	9	0.135416666666667	0.999999999999927
SNX7	4.85778445037915	61.8836720110152	1	0.491298828178406	28	0.999799928383443	13	9	0.135416666666667	0.999999999999927
AGL	24.2034797114679	34.3445656634895	1	2.17051112428316	28	0.663970596483154	13	9	0.135416666666667	0.999999999999927
SLC35A3	27.9391631983564	28.9625745243047	10	2.16258153487648	26.1538461538462	0.667059442821398	13	9	0.135416666666667	0.999999999999927
HIAT1	24.5819526655858	32.936975537013	38	1.66070516348802	21.7021276595745	0.849913616867542	13	9	0.135416666666667	0.999999999999927
SASS6	16.5429202016663	26.0183655885196	28	0.133492552741195	23.1067961165049	0.999999992567631	13	9	0.135416666666667	0.999999999999927
TRMT13	9.41786994160216	21.3949075480421	29	1.93111186765733	22.9581993569132	0.75579480009832	13	9	0.135416666666667	0.999999999999927
DBT	31.9759069848272	36.635729681714	52	3.2814862322119	20	0.291544255095119	13	9	0.135416666666667	0.999999999999927
RTCA	6.75440830680987e-05	50.0699831284876	8	0.686224255130529	26.542750929368	0.998165650405459	13	9	0.135416666666667	0.999999999999927
VCAM1	47.9999324559169	8.39804319876874	1	1.04691921852293	28	0.97957806377693	13	9	0.135416666666667	0.999999999999927
EXTL2	28.1306970672047	28.5626456906131	22	1.9727965720818	24.040404040404	0.740150205151692	13	9	0.135416666666667	0.999999999999927
SLC30A7	47.9999269474204	23.7829530590049	51	1.36312840592384	20.112676056338	0.930032458171826	13	9	0.135416666666667	0.999999999999927
DPH5	33.0500137519838	57.033764965108	52	0.790914471990455	20	0.995646761863443	13	9	0.135416666666667	0.999999999999927
LOC102606465	31.2191538973368	4.01401437982436	22	1.2685477130535	24.040404040404	0.948801602050722	13	9	0.135416666666667	0.999999999999927
S1PR1	24.6541904742227	8.44972634204387	12	1.73401667228386	25.7761732851986	0.825970691537271	13	9	0.135416666666667	0.999999999999927
COL11A1	20.923822530917	265.907814069815	52	0.928522430155637	20	0.989162917381778	13	9	0.135416666666667	0.999999999999927
RNPC3	17.8377442790003	14.0815012624889	1	2.18887440626481	28	0.656814973166997	13	9	0.135416666666667	0.999999999999927
PRMT6	38.5477977007348	7.0888085478821	52	2.84148670311916	20	0.417827348339709	13	9	0.135416666666667	0.999999999999927
NTNG1	15.6031457253055	7.26206625882969	7	2.84398365171589	26.7415730337079	0.417017332357485	13	9	0.135416666666667	0.999999999999927
SLC25A24	6.75440830680987e-05	61.6319822792891	1	1.36341623717101	28	0.929970123146262	13	9	0.135416666666667	0.999999999999927
HENMT1	31.6327027911936	5.52383010186979	33	0.286498794397134	22.3824451410658	0.999996305530458	13	9	0.135416666666667	0.999999999999927
PRPF38B	12.9000219038008	166.693458347335	52	1.85492993773993	20	0.783761490206797	13	9	0.135416666666667	0.999999999999927
STXBP3	6.75440830680987e-05	12.1744194332389	43	1.00524519525641	21.0619469026549	0.983439196806002	13	9	0.135416666666667	0.999999999999927
CLCC1	23.9478164961557	34.7860754705024	41	0.355112468425747	21.3134328358209	0.999980953989945	13	9	0.135416666666667	0.999999999999927
WDR47	19.4037297218248	9.83405935264943	18	0.331657914480481	24.7058823529412	0.999988625203338	13	9	0.135416666666667	0.999999999999927
TAF13	12.7241758995971	23.0312056756704	1	0.249117055745922	28	0.999998767243748	13	9	0.135416666666667	0.999999999999927
TMEM167B	35.7242788708573	75.5993926145499	52	0.670486599230065	20	0.998414727149155	13	9	0.135416666666667	0.999999999999927
SCARNA2	8.42398179216271	2.60105662720231	1	0.246667791124544	28	0.999998860151443	13	9	0.135416666666667	0.999999999999927
SARS	13.4606788227536	547.466251027895	44	1.30592693128417	20.9384164222874	0.941793735135372	13	9	0.135416666666667	0.999999999999927
PSRC1	10.9836127883896	7.21326978282025	37	0.860506553414653	21.8348623853211	0.992905267439668	13	9	0.135416666666667	0.999999999999927
SORT1	35.8551067603333	49.1872084653204	52	2.22576096775917	20	0.642440370057233	13	9	0.135416666666667	0.999999999999927
PSMA5	31.2985673446987	18.6983331500122	4	1.91484773687476	27.3563218390805	0.76183839079426	13	9	0.135416666666667	0.999999999999927
SYPL2	30.0549515191002	22.0359655093624	52	0.967660396080575	20	0.986457209892483	13	9	0.135416666666667	0.999999999999927
CYB561D1	24.4456193056775	27.7229393690232	27	1.27140871256262	23.257328990228	0.948284196725709	13	9	0.135416666666667	0.999999999999927
GNAI3	23.1347229875912	92.8847175031099	52	2.82697755314642	20	0.422554305160558	13	9	0.135416666666667	0.999999999999927
AMPD2	32.2988408785953	36.2673966667055	1	1.08221577994355	28	0.975860062375751	13	9	0.135416666666667	0.999999999999927
GSTM4	24.8478121180716	20.9020492322372	52	2.28640719578434	20	0.618852524691812	13	9	0.135416666666667	0.999999999999927
GSTM5	47.9999177912339	45.793131464411	52	0.874563326928265	20	0.992224624471441	13	9	0.135416666666667	0.999999999999927
GSTM3	39.2619066736551	103.543343210098	12	0.600183069729966	25.7761732851986	0.99922358982249	13	9	0.135416666666667	0.999999999999927
CSF1	47.9999324559169	57.2682463640944	39	1.965083389226	21.570996978852	0.743060646324395	13	9	0.135416666666667	0.999999999999927
AHCYL1	47.9999324559169	501.105289120961	52	0.994174420335961	20	0.984372618368403	13	9	0.135416666666667	0.999999999999927
STRIP1	42.4036859261439	59.1451090065643	1	0.64034188352227	28	0.998817440135887	13	9	0.135416666666667	0.999999999999927
KCNC4	35.4388412856913	4.22216541477145	1	1.9997626370688	28	0.729924986311899	13	9	0.135416666666667	0.999999999999927
RBM15	8.88629069050654	6.67788229318109	52	2.03246021744212	20	0.717433680209737	13	9	0.135416666666667	0.999999999999927
LAMTOR5	35.7387701311191	64.2772529037144	52	1.10633665139677	20	0.973073024312555	13	9	0.135416666666667	0.999999999999927
LRIF1	27.8570518649664	22.4228591371276	33	3.23118099588841	22.3824451410658	0.30428344787069	13	9	0.135416666666667	0.999999999999927
DRAM2	38.7123908749303	19.1759394158864	49	0.424022763832459	20.3418803418803	0.999929682732459	13	9	0.135416666666667	0.999999999999927
CEPT1	23.7886118988384	21.3344672768076	52	0.617181323343689	20	0.999068073055425	13	9	0.135416666666667	0.999999999999927
PIFO	38.8780879788471	3.49706439150506	52	1.55220354034482	20	0.882558084405555	13	9	0.135416666666667	0.999999999999927
WDR77	38.8387861676819	28.5914491609415	52	2.03336398838505	20	0.717087133312784	13	9	0.135416666666667	0.999999999999927
ATP5F1	27.8589495110288	84.4860950168537	3	1.62223250083958	27.5675675675676	0.861893876628145	13	9	0.135416666666667	0.999999999999927
RAP1A	23.8692194710156	41.1583484576212	1	0.722148421088712	28	0.997482956430328	13	9	0.135416666666667	0.999999999999927
FAM212B	11.0155285596135	5.95217961269239	38	1.76076626483161	21.7021276595745	0.816902121572925	13	9	0.135416666666667	0.999999999999927
DDX20	20.132139484103	15.4071430474468	52	0.907617041092389	20	0.990436977865741	13	9	0.135416666666667	0.999999999999927
LOC643355	31.8259078617185	4.56992293482523	27	2.00072616777197	23.257328990228	0.729558272112977	13	9	0.135416666666667	0.999999999999927
CTTNBP2NL	15.6134588857729	104.115981185213	52	1.07285970346831	20	0.976886768027442	13	9	0.135416666666667	0.999999999999927
ST7L	14.6448653986238	13.2749462962275	18	0.210144032124662	24.7058823529412	0.999999684388272	13	9	0.135416666666667	0.999999999999927
CAPZA1	22.441007901271	127.840522233146	37	3.21256135209828	21.8348623853211	0.309109327007195	13	9	0.135416666666667	0.999999999999927
MOV10	27.804181964025	18.5411316097172	46	4.0981894231546	20.695652173913	0.139875992828007	13	9	0.135416666666667	0.999999999999927
RHOC	19.8564420397332	233.771866840872	10	1.65118665002766	26.1538461538462	0.852916992492921	13	9	0.135416666666667	0.999999999999927
SLC16A1	15.8679104171368	143.171764926115	1	1.12329320596514	28	0.970990863740939	13	9	0.135416666666667	0.999999999999927
LRIG2	31.8522893859353	4.35480285559594	52	1.44501384809895	20	0.911047985354776	13	9	0.135416666666667	0.999999999999927
MAGI3	12.3722589630669	15.391744610337	1	2.11301866299688	28	0.68633460818967	13	9	0.135416666666667	0.999999999999927
PHTF1	39.9518999097668	18.0246074436341	1	0.439947255840641	28	0.9999083194825	13	9	0.135416666666667	0.999999999999927
RSBN1	43.8187848371484	36.5888492154805	2	1.65880508394786	27.7821011673152	0.850515172626837	13	9	0.135416666666667	0.999999999999927
AP4B1	19.5231812304307	9.59512865564702	24	1.64055891422757	23.7209302325581	0.856240110143936	13	9	0.135416666666667	0.999999999999927
DCLRE1B	6.75440830680987e-05	5.56165072325395	13	0.545426699230439	25.5913978494624	0.999589780535317	13	9	0.135416666666667	0.999999999999927
HIPK1	20.0502691195402	38.8412026814765	1	1.42032210169073	28	0.917034318293581	13	9	0.135416666666667	0.999999999999927
OLFML3	30.63003879827	821.803856789124	37	1.98085472766328	21.8348623853211	0.737102582752779	13	9	0.135416666666667	0.999999999999927
TRIM33	15.8876408193773	24.3961063528743	16	1.03228652220697	25.0526315789474	0.980997540426881	13	9	0.135416666666667	0.999999999999927
BCAS2	6.59498422105875e-05	17.7272075897976	33	1.77630312303072	22.3824451410658	0.811559942209086	13	9	0.135416666666667	0.999999999999927
NRAS	19.8326995407583	37.6397252827138	51	1.76402018238868	20.112676056338	0.815787747906358	13	9	0.135416666666667	0.999999999999927
CSDE1	32.2110343696022	1951.45966551479	52	0.653906146914464	20	0.998647662503216	13	9	0.135416666666667	0.999999999999927
SIKE1	23.4239655486902	21.8148080168855	1	0.465181429212919	28	0.999863647159219	13	9	0.135416666666667	0.999999999999927
TSPAN2	15.8912693983426	5.40344479969966	52	1.12840717253422	20	0.970342694194428	13	9	0.135416666666667	0.999999999999927
NGF	6.75440830680987e-05	2.90042082612476	52	0.413907710599092	20	0.99994096863134	13	9	0.135416666666667	0.999999999999927
VANGL1	18.6937797595946	19.935303172998	1	1.8254332124187	28	0.794330947193192	13	9	0.135416666666667	0.999999999999927
SLC22A15	19.188200209118	6.24964947342234	52	1.00863781810578	20	0.983145547840124	13	9	0.135416666666667	0.999999999999927
ATP1A1	37.9401862718003	203.514780272459	8	1.47168640734284	26.542750929368	0.904333322946089	13	9	0.135416666666667	0.999999999999927
CD58	9.03741203561543	5.35502629926198	52	0.956176627816954	20	0.987295902630788	13	9	0.135416666666667	0.999999999999927
PTGFRN	19.6065631592996	20.4721065560843	52	2.47313414228232	20	0.547422646474654	13	9	0.135416666666667	0.999999999999927
TTF2	16.1034935016499	8.21439143731329	35	3.41055003242827	22.1052631578947	0.260828572679732	13	9	0.135416666666667	0.999999999999927
MAN1A2	12.7046331861577	191.88014454816	48	2.03400885738919	20.458452722063	0.716839821946944	13	9	0.135416666666667	0.999999999999927
GDAP2	18.3429984173044	11.3920047708607	52	2.26039127117401	20	0.62895977163126	13	9	0.135416666666667	0.999999999999927
WDR3	6.75440830680987e-05	28.5008461402297	29	1.68997877131234	22.9581993569132	0.840521062143254	13	9	0.135416666666667	0.999999999999927
TBX15	27.9791804244947	75.5367699189648	52	1.47619498075365	20	0.903173220378631	13	9	0.135416666666667	0.999999999999927
WARS2	37.7923457308005	23.1423666812635	52	0.859564402008137	20	0.992949259630418	13	9	0.135416666666667	0.999999999999927
ZNF697	32.240752517521	10.6325188245907	2	2.92965952001952	27.7821011673152	0.389851360289503	13	9	0.135416666666667	0.999999999999927
PHGDH	23.7487211177163	175.675574349625	44	0.558713557773035	20.9384164222874	0.999517494826173	13	9	0.135416666666667	0.999999999999927
NOTCH2	38.8978712013426	43.1518906933595	39	0.560619300839707	21.570996978852	0.999506334635394	13	9	0.135416666666667	0.999999999999927
SEC22B	37.8043028137545	12.9937625326034	52	0.828324970317701	20	0.994297036726486	13	9	0.135416666666667	0.999999999999927
GPR89A	27.9594688473026	23.3085890572489	20	2.4567581572295	24.3686006825939	0.553577980187201	13	9	0.135416666666667	0.999999999999927
RNF115	8.04458072538551	113.623418169077	22	0.869685336033142	24.040404040404	0.99246602649236	13	9	0.135416666666667	0.999999999999927
POLR3C	6.82308014643707	35.5114401542572	12	1.29871874306507	25.7761732851986	0.943186916281164	13	9	0.135416666666667	0.999999999999927
PIAS3	19.4231301794792	6.43221363241136	52	0.550991971707138	20	0.999560652033253	13	9	0.135416666666667	0.999999999999927
ANKRD35	27.9192606901818	22.6038869538106	4	1.14204316657707	27.3563218390805	0.968568166664511	13	9	0.135416666666667	0.999999999999927
ITGA10	6.75440830680987e-05	9.77199171116524	22	0.714526777957846	24.040404040404	0.997641987250866	13	9	0.135416666666667	0.999999999999927
PEX11B	15.9895745198986	29.4153880428996	52	3.25310128967735	20	0.298678865210369	13	9	0.135416666666667	0.999999999999927
RBM8A	27.9096326748818	118.647807324907	5	1.131648107213	27.148288973384	0.969927039248804	13	9	0.135416666666667	0.999999999999927
LIX1L	39.2114318908615	97.9015569802707	51	2.06719452335238	20.112676056338	0.704072112457899	13	9	0.135416666666667	0.999999999999927
POLR3GL	27.6462891616878	95.3371654966583	52	2.16574544648269	20	0.665827095266159	13	9	0.135416666666667	0.999999999999927
ANKRD34A	22.3122393641033	6.80634906415456	48	1.87650688813208	20.458452722063	0.775932851174471	13	9	0.135416666666667	0.999999999999927
TXNIP	47.9999324559169	482.558220576633	8	1.14020141077341	26.542750929368	0.968811790246486	13	9	0.135416666666667	0.999999999999927
PRKAB2	9.5284239095351	50.1673111329367	2	0.361503880594126	27.7821011673152	0.999978233889274	13	9	0.135416666666667	0.999999999999927
CHD1L	8.76605974876474	67.1738573962932	29	1.85587255986522	22.9581993569132	0.783421142673516	13	9	0.135416666666667	0.999999999999927
PDIA3P1	25.9502697113119	5.85061746860591	1	1.55986391409761	28	0.880373056315954	13	9	0.135416666666667	0.999999999999927
BCL9	32.0346405471173	6.70024402197763	52	1.01199458302932	20	0.982851458354385	13	9	0.135416666666667	0.999999999999927
ACP6	6.75440830680987e-05	4.35281108143489	36	1.74709076789334	21.9692307692308	0.821559202949699	13	9	0.135416666666667	0.999999999999927
GPR89B	20.154275266704	9.80003782117546	2	1.22615076418552	27.7821011673152	0.956101174650977	13	9	0.135416666666667	0.999999999999927
NBPF11	47.9999324559169	17.1448840636324	6	1.08090795277042	26.9433962264151	0.976005388538068	13	9	0.135416666666667	0.999999999999927
PDE4DIP	41.4472963275594	16.9003321693717	52	1.03876182694401	20	0.980378035294145	13	9	0.135416666666667	0.999999999999927
NBPF9	32.265430978414	1.51758737133818	48	2.1280411496213	20.458452722063	0.680499721469275	13	9	0.135416666666667	0.999999999999927
NBPF19	20.3240101945417	4.7834231504383	30	1.24999039053715	22.8115015974441	0.952081365176339	13	9	0.135416666666667	0.999999999999927
HIST2H2BE	32.481704785893	14.6753659710938	52	0.434252192571935	20	0.999916502884545	13	9	0.135416666666667	0.999999999999927
BOLA1	47.9999252241179	19.9538757928493	15	0.488707915533723	25.2296819787986	0.999807172088858	13	9	0.135416666666667	0.999999999999927
SV2A	34.2566447878673	24.638722043983	2	1.42758914578719	27.7821011673152	0.915295649059115	13	9	0.135416666666667	0.999999999999927
SF3B4	38.7208583279216	25.4156302357072	52	2.24538936574651	20	0.634796671055866	13	9	0.135416666666667	0.999999999999927
OTUD7B	22.9992356868409	26.1163162535809	38	0.65099691312349	21.7021276595745	0.99868559759866	13	9	0.135416666666667	0.999999999999927
VPS45	16.3814461405965	15.5673096675065	52	1.78294972590169	20	0.809258413177237	13	9	0.135416666666667	0.999999999999927
PLEKHO1	9.55497578456993	118.756688299523	23	1.05134577929167	23.8795986622074	0.979134767550942	13	9	0.135416666666667	0.999999999999927
ANP32E	6.75440830680987e-05	49.8985004562784	33	0.313823291585518	22.3824451410658	0.999992537575022	13	9	0.135416666666667	0.999999999999927
APH1A	28.4537839531362	344.685353030166	4	0.409979514310793	27.3563218390805	0.999944924051134	13	9	0.135416666666667	0.999999999999927
C1orf54	23.7290715380941	13.2411385520006	36	1.1430090744779	21.9692307692308	0.968439903948714	13	9	0.135416666666667	0.999999999999927
MRPS21	27.8886228342685	215.067496410135	14	1.47218716887041	25.4092526690391	0.904204827404059	13	9	0.135416666666667	0.999999999999927
PRPF3	20.8236178041341	25.279639708976	52	1.35812151967865	20	0.931111762317045	13	9	0.135416666666667	0.999999999999927
RPRD2	20.0616450628604	40.8797441685812	24	1.61076562671018	23.7209302325581	0.865381049713591	13	9	0.135416666666667	0.999999999999927
TARS2	27.9560551581373	7.05700627216138	52	2.68437870662704	20	0.470778362415989	13	9	0.135416666666667	0.999999999999927
ECM1	5.78784405442409	43.9917103297137	52	0.272256190552683	20	0.999997518084036	13	9	0.135416666666667	0.999999999999927
ADAMTSL4	28.2333180976562	3.25343092264665	37	1.1021770194284	21.8348623853211	0.973568200575634	13	9	0.135416666666667	0.999999999999927
MCL1	47.9999324559169	649.777930969318	31	1.00731997562992	22.6666666666667	0.983260040563312	13	9	0.135416666666667	0.999999999999927
ENSA	46.2467128412385	108.232754567085	26	1.22636573687358	23.4098360655738	0.956065895742491	13	9	0.135416666666667	0.999999999999927
GOLPH3L	30.5767539196259	42.7859425113751	52	2.02415489289354	20	0.720615248531359	13	9	0.135416666666667	0.999999999999927
CTSS	28.7844817476007	7.97555707515174	1	1.61968308393342	28	0.862672566408021	13	9	0.135416666666667	0.999999999999927
CTSK	47.9999324559169	407.96032408366	51	1.3552603341767	20.112676056338	0.931724257869749	13	9	0.135416666666667	0.999999999999927
ARNT	41.2149262762387	87.4276422014593	38	0.6800465516803	21.7021276595745	0.998266816608288	13	9	0.135416666666667	0.999999999999927
SETDB1	46.0417433333008	40.152864092598	11	0.885275371880668	25.9636363636364	0.99167466164849	13	9	0.135416666666667	0.999999999999927
CERS2	17.327022944634	44.2424962940032	41	1.83777364164565	21.3134328358209	0.789928441426077	13	9	0.135416666666667	0.999999999999927
FAM63A	47.5622493386692	8.317033913022	52	0.633610875039541	20	0.998895191608527	13	9	0.135416666666667	0.999999999999927
PRUNE	47.9999324559169	35.2874554646923	34	1.2559590276104	22.2429906542056	0.951040899289619	13	9	0.135416666666667	0.999999999999927
C1orf56	31.5332436003467	4.66355940319761	52	1.41170184888043	20	0.919071505382451	13	9	0.135416666666667	0.999999999999927
CDC42SE1	15.7914035715941	14.7763911683176	39	0.738319877406234	21.570996978852	0.997118212431713	13	9	0.135416666666667	0.999999999999927
MLLT11	23.1827215369394	10.0988681634521	2	2.09025008297117	27.7821011673152	0.695160927274463	13	9	0.135416666666667	0.999999999999927
GABPB2	8.62549143492954	9.97349213072381	52	0.648045406416636	20	0.998723223055667	13	9	0.135416666666667	0.999999999999927
SEMA6C	21.1672767000979	10.8862933171739	16	3.21653725014181	25.0526315789474	0.308073806094159	13	9	0.135416666666667	0.999999999999927
LYSMD1	28.3748975566702	8.34636953295063	12	1.42797012853941	25.7761732851986	0.915203962187667	13	9	0.135416666666667	0.999999999999927
SCNM1	8.68397778633285	3.75370587007286	52	1.34911926305645	20	0.933028371113437	13	9	0.135416666666667	0.999999999999927
VPS72	47.9999262184156	63.1936943217806	8	0.157199778848111	26.542750929368	0.999999970834352	13	9	0.135416666666667	0.999999999999927
PIP5K1A	30.5292131934026	82.9547424404919	48	1.87818810931003	20.458452722063	0.775319609269689	13	9	0.135416666666667	0.999999999999927
PSMD4	27.7844659971231	220.988472212657	52	3.03395467022388	20	0.35846623336719	13	9	0.135416666666667	0.999999999999927
PI4KB	47.9999324559169	39.3820015179184	46	1.76213187692363	20.695652173913	0.816434728918944	13	9	0.135416666666667	0.999999999999927
RFX5	39.6910690487551	9.55908677915922	39	1.08271824680446	21.570996978852	0.975804071160855	13	9	0.135416666666667	0.999999999999927
SELENBP1	42.8155081460853	26.6060639557179	21	0.685620239397654	24.2033898305085	0.998175740009065	13	9	0.135416666666667	0.999999999999927
PSMB4	47.9999324559169	139.708433938335	38	1.39477773598976	21.7021276595745	0.922990908104923	13	9	0.135416666666667	0.999999999999927
POGZ	35.7439998462314	38.8963636947575	52	0.284622437093002	20	0.999996489557839	13	9	0.135416666666667	0.999999999999927
TUFT1	15.9010460418194	22.0244911712624	25	1.67002065402683	23.5643564356436	0.846949932337719	13	9	0.135416666666667	0.999999999999927
SNX27	23.6109397155675	29.6477175721402	1	1.74565295320102	28	0.822046327212951	13	9	0.135416666666667	0.999999999999927
MRPL9	35.8568573536194	42.2636580637047	52	0.5378972813415	20	0.999626684665712	13	9	0.135416666666667	0.999999999999927
THEM4	25.8142958380724	10.2271194221441	1	1.7200307510168	28	0.83064434660944	13	9	0.135416666666667	0.999999999999927
S100A10	35.7697169147765	186.499851440667	1	1.04689447305463	28	0.979580523651679	13	9	0.135416666666667	0.999999999999927
S100A11	7.2736304034235	523.138270868098	19	0.527093087531285	24.5360824742268	0.999674899717277	13	9	0.135416666666667	0.999999999999927
S100A9	17.7790872540815	22.6947118807239	39	1.43865209635945	21.570996978852	0.912611631763133	13	9	0.135416666666667	0.999999999999927
S100A8	24.8052142706315	4.29978260062951	6	0.879137667908724	26.9433962264151	0.991993138985071	13	9	0.135416666666667	0.999999999999927
S100A6	41.0513550022785	3772.98625968988	46	1.49910804309598	20.695652173913	0.89716701591554	13	9	0.135416666666667	0.999999999999927
S100A4	39.988965844771	1362.60966660172	52	0.634723498869716	20	0.998882626351653	13	9	0.135416666666667	0.999999999999927
S100A3	19.1797432133887	7.02595832003306	1	1.13163752116012	28	0.969928403107281	13	9	0.135416666666667	0.999999999999927
S100A2	16.1108009693911	8.83496161681458	1	1.11084296164208	28	0.972529668917696	13	9	0.135416666666667	0.999999999999927
S100A16	6.75440830680987e-05	246.70859137623	7	1.06662110462799	26.7415730337079	0.977554737759295	13	9	0.135416666666667	0.999999999999927
S100A13	15.3849523542124	612.45064579286	48	1.26762320509582	20.458452722063	0.948968125102063	13	9	0.135416666666667	0.999999999999927
CHTOP	31.5145656206057	49.4073521755659	2	1.88382765252652	27.7821011673152	0.77325920404021	13	9	0.135416666666667	0.999999999999927
SNAPIN	47.9999211448968	108.188624302205	3	0.592537112613739	27.5675675675676	0.999286418174874	13	9	0.135416666666667	0.999999999999927
ILF2	15.7973073018798	58.0283458426488	48	2.51474868857904	20.458452722063	0.531902648207925	13	9	0.135416666666667	0.999999999999927
INTS3	15.7751451889572	5.7010005094895	1	1.88540439012952	28	0.77268223597596	13	9	0.135416666666667	0.999999999999927
SLC27A3	35.8389075625398	36.5398621603803	18	0.396037827605093	24.7058823529412	0.999957228544584	13	9	0.135416666666667	0.999999999999927
GATAD2B	12.5126812938697	41.1058298020442	52	2.07391635250361	20	0.701477159062716	13	9	0.135416666666667	0.999999999999927
DENND4B	16.7462756133891	9.9341741514843	19	2.32723977351721	24.5360824742268	0.603041800270635	13	9	0.135416666666667	0.999999999999927
CRTC2	17.1603013294366	4.12701904133187	30	1.98657662880075	22.8115015974441	0.734934340568534	13	9	0.135416666666667	0.999999999999927
SLC39A1	29.602605845383	141.715763080834	3	2.13073120541941	27.5675675675676	0.679454076821101	13	9	0.135416666666667	0.999999999999927
JTB	20.0953659507087	172.627499909068	49	1.54741685364831	20.3418803418803	0.883913715267443	13	9	0.135416666666667	0.999999999999927
RAB13	12.1087234724737	294.427843477359	31	2.00525043428131	22.6666666666667	0.727835183786518	13	9	0.135416666666667	0.999999999999927
RPS27	41.2412607877101	629.232969912813	35	0.405105577965724	22.1052631578947	0.999949522639682	13	9	0.135416666666667	0.999999999999927
TPM3	8.74953892533237	268.999988483184	13	0.164223393455567	25.5913978494624	0.999999958085862	13	9	0.135416666666667	0.999999999999927
C1orf43	36.6272642872232	170.551773057542	1	0.731546915249026	28	0.997275604126674	13	9	0.135416666666667	0.999999999999927
UBAP2L	16.0323769241996	64.1060858204427	7	2.84562956593155	26.7415730337079	0.416483952785775	13	9	0.135416666666667	0.999999999999927
HAX1	23.7636578478432	94.8813429525419	52	1.6650953082637	20	0.848519889267712	13	9	0.135416666666667	0.999999999999927
ATP8B2	35.9086668112991	49.6209498366249	1	1.48963121815301	28	0.899673436803516	13	9	0.135416666666667	0.999999999999927
IL6R	32.1210113483749	33.9495619836277	52	0.738743172581917	20	0.997108149130188	13	9	0.135416666666667	0.999999999999927
UBE2Q1	34.3154157869527	79.2184944317831	28	0.961678902703567	23.1067961165049	0.986898799814856	13	9	0.135416666666667	0.999999999999927
ADAR	47.9999324559169	111.162209629879	1	1.17652672458819	28	0.963776572864939	13	9	0.135416666666667	0.999999999999927
PMVK	20.7111358939147	58.1243756488666	1	0.623028328329606	28	0.999009205535952	13	9	0.135416666666667	0.999999999999927
PBXIP1	47.9999426107828	76.6095553760397	52	0.527750945466489	20	0.999672116572339	13	9	0.135416666666667	0.999999999999927
PYGO2	16.9423994499403	53.227138386355	2	1.5143885545907	27.7821011673152	0.893060311022807	13	9	0.135416666666667	0.999999999999927
SHC1	27.3962785037481	13.8904443016157	17	1.74186875120528	24.8780487804878	0.823326077876932	13	9	0.135416666666667	0.999999999999927
CKS1B	20.1413180122954	46.593574238677	16	0.762367462734841	25.0526315789474	0.996502432168605	13	9	0.135416666666667	0.999999999999927
FLAD1	15.4940210200028	17.4087699918443	45	2.60011739572189	20.8163265306122	0.500677946667086	13	9	0.135416666666667	0.999999999999927
ADAM15	19.8095862874679	80.5186342202662	41	0.196575175239606	21.3134328358209	0.999999816397992	13	9	0.135416666666667	0.999999999999927
EFNA4	25.05825239165	4.31389818904287	52	2.14149686247167	20	0.675267281252859	13	9	0.135416666666667	0.999999999999927
SLC50A1	27.799982785503	29.2698587935213	33	1.57960393497896	22.3824451410658	0.874655459398036	13	9	0.135416666666667	0.999999999999927
DPM3	47.9999324559169	137.72012017052	30	1.81173088346059	22.8115015974441	0.799185212590032	13	9	0.135416666666667	0.999999999999927
KRTCAP2	0.689448961166896	213.696640768955	1	0.991236600369512	28	0.984614001267107	13	9	0.135416666666667	0.999999999999927
MUC1	31.7131168167403	16.7537715084452	52	1.72857316483054	20	0.827795407158524	13	9	0.135416666666667	0.999999999999927
THBS3	28.4131605468613	19.6229468206925	20	2.63228721854741	24.3686006825939	0.489148266271876	13	9	0.135416666666667	0.999999999999927
GBA	32.00607262488	5.03776193186224	1	1.51385586680935	28	0.893204818968478	13	9	0.135416666666667	0.999999999999927
FAM189B	19.9172809258016	42.7141101259893	52	1.86987409285731	20	0.778347714458308	13	9	0.135416666666667	0.999999999999927
SCAMP3	18.8725573842941	43.6378240080624	52	2.35073979811647	20	0.593980200087894	13	9	0.135416666666667	0.999999999999927
CLK2	19.3493209630678	9.13800404003431	52	1.1873482848891	20	0.962181882843953	13	9	0.135416666666667	0.999999999999927
FDPS	47.9999581968579	10.8350164242722	52	0.304114837570752	20	0.999994137944897	13	9	0.135416666666667	0.999999999999927
RUSC1	12.857717581798	41.8342292633065	11	0.768150039995866	25.9636363636364	0.996340447790188	13	9	0.135416666666667	0.999999999999927
ASH1L	30.8066583591548	58.9316745673171	52	0.530450260893313	20	0.999660493577885	13	9	0.135416666666667	0.999999999999927
MSTO1	29.4391666042164	9.66480665357998	1	3.56467925508027	28	0.227736629878211	13	9	0.135416666666667	0.999999999999927
YY1AP1	32.1583745850742	55.4487547697568	45	0.567862841039765	20.8163265306122	0.999462003663691	13	9	0.135416666666667	0.999999999999927
DAP3	29.0899699381354	55.6218176795902	1	2.6453033521524	28	0.484522739633957	13	9	0.135416666666667	0.999999999999927
GON4L	30.1416286000717	34.5481931611951	46	3.25334246089903	20.695652173913	0.298617663184667	13	9	0.135416666666667	0.999999999999927
SYT11	31.8926552388574	54.7875735759113	1	0.267684453310094	28	0.999997826654997	13	9	0.135416666666667	0.999999999999927
RIT1	16.0283471877116	29.6124372717805	52	1.15651536976736	20	0.966610626157425	13	9	0.135416666666667	0.999999999999927
KIAA0907	39.4687681535022	16.3771771888028	47	1.50083110451244	20.5763688760807	0.896707954895338	13	9	0.135416666666667	0.999999999999927
ARHGEF2	36.3791811298015	65.0042901890697	52	0.651691797956935	20	0.998676613689391	13	9	0.135416666666667	0.999999999999927
SSR2	47.9999324559169	221.17939574409	20	1.58486427004498	24.3686006825939	0.87311097570154	13	9	0.135416666666667	0.999999999999927
UBQLN4	27.1971329935324	3.64021982196427	41	1.78742984675512	21.3134328358209	0.807701729052564	13	9	0.135416666666667	0.999999999999927
LAMTOR2	20.0555724672927	99.0474839452124	1	1.0764186007483	28	0.976499766828841	13	9	0.135416666666667	0.999999999999927
MEX3A	27.1329800756247	5.92260753191173	1	1.25312819763061	28	0.951536078321725	13	9	0.135416666666667	0.999999999999927
LMNA	6.75440830680987e-05	1525.88975601522	52	1.89721510553961	20	0.768348061737834	13	9	0.135416666666667	0.999999999999927
SLC25A44	16.0843473865502	38.2071036375091	37	1.69227224936239	21.8348623853211	0.839775501081484	13	9	0.135416666666667	0.999999999999927
PMF1	26.5043232640615	19.8534428593758	52	3.99161496420938	20	0.154462733853876	13	9	0.135416666666667	0.999999999999927
SMG5	38.7943291801999	37.2727333747745	28	0.420863070551569	23.1067961165049	0.999933385557871	13	9	0.135416666666667	0.999999999999927
TMEM79	15.9432255065886	18.4254329313984	48	1.99123195868792	20.458452722063	0.733167768178187	13	9	0.135416666666667	0.999999999999927
C1orf85	40.6124241120169	118.485412450049	1	0.540116768741653	28	0.999616097601399	13	9	0.135416666666667	0.999999999999927
CCT3	23.9512799964298	129.63701645624	8	2.07881211938846	26.542750929368	0.69958549721038	13	9	0.135416666666667	0.999999999999927
MEF2D	46.3995411038806	68.4446286765215	52	0.590832138656285	20	0.999299857964982	13	9	0.135416666666667	0.999999999999927
IQGAP3	17.0251949083238	6.10692483528568	1	0.448063302563121	28	0.999895519692457	13	9	0.135416666666667	0.999999999999927
APOA1BP	24.1045671996754	84.5098923136143	52	0.689195017418521	20	0.998115391604903	13	9	0.135416666666667	0.999999999999927
GPATCH4	9.9194545791397	101.819386226452	34	0.877979860794457	22.2429906542056	0.992052201013009	13	9	0.135416666666667	0.999999999999927
NES	15.8287519463525	4.5541827914482	13	2.89772404309536	25.5913978494624	0.399833671216161	13	9	0.135416666666667	0.999999999999927
CRABP2	45.0664469459937	33.8711636944116	33	1.41134120096432	22.3824451410658	0.919156136780235	13	9	0.135416666666667	0.999999999999927
ISG20L2	16.0540936085889	115.427423356608	49	1.40166613349993	20.3418803418803	0.921408514762146	13	9	0.135416666666667	0.999999999999927
RRNAD1	47.9999324559169	12.9026016242502	1	0.423995958591819	28	0.999929714848992	13	9	0.135416666666667	0.999999999999927
MRPL24	27.8438217800055	116.53241004922	18	1.70829688139205	24.7058823529412	0.834528126482645	13	9	0.135416666666667	0.999999999999927
HDGF	22.5605702174649	306.394923577713	51	3.38958872499938	20.112676056338	0.265627123815662	13	9	0.135416666666667	0.999999999999927
PRCC	21.2156853964306	20.6976904903424	27	1.02560173491702	23.257328990228	0.981622829775213	13	9	0.135416666666667	0.999999999999927
PEAR1	12.4113505585864	18.8041545703666	28	1.02378539675766	23.1067961165049	0.98179024391295	13	9	0.135416666666667	0.999999999999927
ARHGEF11	12.6920352340207	34.8089054297158	52	0.936020938115683	20	0.988677534035614	13	9	0.135416666666667	0.999999999999927
ETV3	34.9934979823353	4.8408200631267	1	0.976723896941384	28	0.985768174857866	13	9	0.135416666666667	0.999999999999927
KIRREL	14.4212948450644	29.3795564034266	48	0.3721236278974	20.458452722063	0.999972993958069	13	9	0.135416666666667	0.999999999999927
IFI16	16.932365490846	97.6587909384825	3	3.29160400779056	27.5675675675676	0.289034516805749	13	9	0.135416666666667	0.999999999999927
CADM3	28.0082642717558	4.21090829953602	52	0.0806432679693607	20	0.999999999899407	13	9	0.135416666666667	0.999999999999927
DUSP23	47.9999324559169	95.676971883035	5	0.654597006630823	27.148288973384	0.998638528775935	13	9	0.135416666666667	0.999999999999927
C1orf204	29.3948820363265	9.16563477821337	29	1.29507748530453	22.9581993569132	0.943883100731547	13	9	0.135416666666667	0.999999999999927
TAGLN2	15.9983392706595	496.060318889569	50	0.19369621629842	20.2266288951841	0.999999837200462	13	9	0.135416666666667	0.999999999999927
LINC01133	16.4621879932243	115.441906964809	41	0.740255631483274	21.3134328358209	0.997071971879649	13	9	0.135416666666667	0.999999999999927
PIGM	13.2066606045433	62.4988108839557	38	1.8973160248568	21.7021276595745	0.768310935110098	13	9	0.135416666666667	0.999999999999927
IGSF8	29.2042821630655	12.1713162379745	1	2.75958031678469	28	0.444955035094199	13	9	0.135416666666667	0.999999999999927
PEA15	11.5799948323796	656.190016384645	13	0.627224619436818	25.5913978494624	0.998965169310482	13	9	0.135416666666667	0.999999999999927
DCAF8	32.3945422621159	118.053354999141	52	1.616349633207	20	0.863687813911624	13	9	0.135416666666667	0.999999999999927
PEX19	39.9217820638446	45.3422621328348	32	0.209877573678107	22.5236593059937	0.999999687610498	13	9	0.135416666666667	0.999999999999927
COPA	5.43046966447077	161.92891236226	22	1.52465157673862	24.040404040404	0.890257338318865	13	9	0.135416666666667	0.999999999999927
NCSTN	43.2803923653764	62.4469572031561	40	2.06937928641537	21.4414414414414	0.703228984165193	13	9	0.135416666666667	0.999999999999927
KLHDC9	47.9999324559169	10.8622797817	52	1.02787843037176	20	0.981411487681955	13	9	0.135416666666667	0.999999999999927
PFDN2	6.75440830680987e-05	147.57959607661	52	0.989339046553231	20	0.984768516008771	13	9	0.135416666666667	0.999999999999927
NIT1	47.9999324559169	13.2868579208087	1	0.992575385073333	28	0.984504327679841	13	9	0.135416666666667	0.999999999999927
DEDD	47.9999528622314	39.2904688720167	23	0.944277716876363	23.8795986622074	0.988125258809659	13	9	0.135416666666667	0.999999999999927
UFC1	27.9636946714586	252.117525839637	47	1.0615656024027	20.5763688760807	0.978086348915432	13	9	0.135416666666667	0.999999999999927
USP21	31.8139161396963	6.14262022428001	18	2.32187782264117	24.7058823529412	0.605113572230608	13	9	0.135416666666667	0.999999999999927
PPOX	25.5287931753359	15.0157207164998	52	2.05277133437356	20	0.7096306143957	13	9	0.135416666666667	0.999999999999927
B4GALT3	41.7529465483309	68.6336850482413	52	0.431024998117128	20	0.999920864919912	13	9	0.135416666666667	0.999999999999927
ADAMTS4	39.9718222330242	4.41424650343993	52	1.40589453526738	20	0.920428412124571	13	9	0.135416666666667	0.999999999999927
NDUFS2	27.7686446958886	555.464571568918	37	2.22399304092533	21.8348623853211	0.643129116515661	13	9	0.135416666666667	0.999999999999927
TOMM40L	6.75440830680987e-05	20.3833365046914	26	0.591377853366533	23.4098360655738	0.999295578470864	13	9	0.135416666666667	0.999999999999927
SDHC	39.3855432656804	65.8535102693943	50	2.15770117518657	20.2266288951841	0.668960039394447	13	9	0.135416666666667	0.999999999999927
DUSP12	6.75440830680987e-05	18.4646608093074	52	2.00530931735107	20	0.727812745209655	13	9	0.135416666666667	0.999999999999927
ATF6	6.75440830680987e-05	47.0921381966003	52	0.814099276397341	20	0.994842625520927	13	9	0.135416666666667	0.999999999999927
OLFML2B	20.2081308101408	11.9179937761124	12	2.42848020775992	25.7761732851986	0.56426569481839	13	9	0.135416666666667	0.999999999999927
UHMK1	38.2321738370654	30.1512463157449	46	0.750596212119763	20.695652173913	0.99681524539596	13	9	0.135416666666667	0.999999999999927
UAP1	23.3500705632797	19.5864699877187	12	1.67392679462766	25.7761732851986	0.845700133131351	13	9	0.135416666666667	0.999999999999927
DDR2	13.7692315489253	336.587188783424	52	1.32236838072534	20	0.938541339235754	13	9	0.135416666666667	0.999999999999927
RGS4	20.3447951724204	6.31936933626369	33	2.24968703742323	22.3824451410658	0.633124013570299	13	9	0.135416666666667	0.999999999999927
NUF2	12.4764577158012	3.75328459351005	52	1.91281931653423	20	0.762589549772696	13	9	0.135416666666667	0.999999999999927
PBX1	6.75440830680987e-05	177.678545481413	52	2.52582087450981	20	0.527804556510117	13	9	0.135416666666667	0.999999999999927
MGST3	44.1544517945002	436.561036910968	46	1.83266218832029	20.695652173913	0.791755436927621	13	9	0.135416666666667	0.999999999999927
ALDH9A1	30.9084896715302	100.557697744601	52	1.92975261550309	20	0.756301263415512	13	9	0.135416666666667	0.999999999999927
TMCO1	30.0740351180545	256.846100006002	43	2.33756229262472	21.0619469026549	0.599057616625273	13	9	0.135416666666667	0.999999999999927
UCK2	16.2081560861491	17.8135980347015	5	1.55132750180891	27.148288973384	0.882806746510571	13	9	0.135416666666667	0.999999999999927
POGK	23.5112285967933	21.3546056605381	51	0.549611922685273	20.112676056338	0.99956802617985	13	9	0.135416666666667	0.999999999999927
TADA1	23.9849483128909	4.73972260821405	24	1.60120645649688	23.7209302325581	0.868257815564516	13	9	0.135416666666667	0.999999999999927
MAEL	7.65984289038502e-05	0.333525630190391	52	0.932275065832226	20	0.988921914798277	13	9	0.135416666666667	0.999999999999927
POU2F1	37.7059630858684	20.1394853664662	23	2.15677663889782	23.8795986622074	0.669320042771347	13	9	0.135416666666667	0.999999999999927
CREG1	35.8131558038046	36.8026627313838	29	0.253507635963588	22.9581993569132	0.999998584389213	13	9	0.135416666666667	0.999999999999927
MPZL1	47.9999328782378	211.331166851872	42	1.66441732588413	21.186943620178	0.848735474392432	13	9	0.135416666666667	0.999999999999927
MPC2	32.6415815751633	103.161860904484	1	1.77625421216098	28	0.811576843197174	13	9	0.135416666666667	0.999999999999927
DCAF6	15.9759751479938	96.4099659197032	17	2.54678661734089	24.8780487804878	0.520082657143345	13	9	0.135416666666667	0.999999999999927
GPR161	23.2801726728026	32.6115943263291	1	0.794476213513721	28	0.995529828778285	13	9	0.135416666666667	0.999999999999927
TIPRL	23.2838030735028	67.4442170986465	52	1.66516821508387	20	0.848496698779525	13	9	0.135416666666667	0.999999999999927
SFT2D2	28.8683467250868	24.9444766603895	23	3.32918636476656	23.8795986622074	0.279864883044404	13	9	0.135416666666667	0.999999999999927
TBX19	14.0282395045052	22.104765140204	28	0.986095249476135	23.1067961165049	0.98503012780881	13	9	0.135416666666667	0.999999999999927
DPT	47.9999324559169	4354.49476128879	8	1.15963777105673	26.542750929368	0.966178188289422	13	9	0.135416666666667	0.999999999999927
ATP1B1	23.8964978111145	128.27619118701	39	1.19820372211717	21.570996978852	0.960538063102742	13	9	0.135416666666667	0.999999999999927
NME7	35.9634301289985	5.99426316898954	52	0.903446462018089	20	0.990677546536803	13	9	0.135416666666667	0.999999999999927
BLZF1	11.9086949686169	5.71432668505603	52	0.843805673532012	20	0.993655624406365	13	9	0.135416666666667	0.999999999999927
METTL18	19.6191895507557	4.2639071522035	51	0.498096106993606	20.112676056338	0.999779859987694	13	9	0.135416666666667	0.999999999999927
SCYL3	34.19164835504	4.69783299508346	52	1.0153213960704	20	0.982556496269888	13	9	0.135416666666667	0.999999999999927
KIFAP3	47.9999324559169	34.9544224857909	1	1.24885259927457	28	0.952278158017497	13	9	0.135416666666667	0.999999999999927
GORAB	35.9298305962709	11.9807340323055	52	1.3895832773996	20	0.924172442554199	13	9	0.135416666666667	0.999999999999927
PRRX1	23.6599985109813	433.306038779452	51	2.31981017717306	20.112676056338	0.605912866190044	13	9	0.135416666666667	0.999999999999927
FMO4	47.9999324559169	7.69756811670807	8	0.530496566431191	26.542750929368	0.999660291314133	13	9	0.135416666666667	0.999999999999927
PRRC2C	12.9343088809697	425.275955920549	48	0.856405675344077	20.458452722063	0.993095283766032	13	9	0.135416666666667	0.999999999999927
VAMP4	36.9485117715423	39.1278090011758	52	0.435912198618074	20	0.999914182706469	13	9	0.135416666666667	0.999999999999927
METTL13	35.3794754859606	31.7102298249318	52	2.71123966686868	20	0.461457558736122	13	9	0.135416666666667	0.999999999999927
DNM3OS	44.5609377150798	65.5331620779119	40	1.46291906915259	21.4414414414414	0.906568573656783	13	9	0.135416666666667	0.999999999999927
LOC102724528	12.3828374214667	2.07547553588979	16	3.53181517610611	25.0526315789474	0.234474848620579	13	9	0.135416666666667	0.999999999999927
PIGC	47.999941787253	41.7206295853587	52	1.26375502011869	20	0.94966130575908	13	9	0.135416666666667	0.999999999999927
SUCO	6.75440830680987e-05	50.6067923555699	29	2.33429151554465	22.9581993569132	0.600319412860523	13	9	0.135416666666667	0.999999999999927
LOC101928673	12.1897413110612	4.52549608330936	52	1.56973233532856	20	0.877530269497454	13	9	0.135416666666667	0.999999999999927
PRDX6	6.75440830680987e-05	218.036103058008	4	0.94316558301892	27.3563218390805	0.988200745622693	13	9	0.135416666666667	0.999999999999927
KLHL20	22.2497577178954	33.5543980603824	4	2.30241982097136	27.3563218390805	0.61264354135547	13	9	0.135416666666667	0.999999999999927
DARS2	28.3017785657571	7.81249699889577	1	0.899256525260464	28	0.990914778251619	13	9	0.135416666666667	0.999999999999927
GAS5	39.5772480965803	223.182676803501	21	0.480780660523865	24.2033898305085	0.999828013598759	13	9	0.135416666666667	0.999999999999927
RC3H1	22.7502450263411	20.0520469493163	16	2.13274725544477	25.0526315789474	0.678670278832289	13	9	0.135416666666667	0.999999999999927
RABGAP1L	12.7466772140162	12.0891777066542	1	2.2494528402745	28	0.633215153015406	13	9	0.135416666666667	0.999999999999927
CACYBP	6.75440830680987e-05	74.5826686053396	52	1.84024153170506	20	0.789044612798737	13	9	0.135416666666667	0.999999999999927
MRPS14	47.9999324559169	35.0951933425238	32	2.3579749370292	22.5236593059937	0.591196852832508	13	9	0.135416666666667	0.999999999999927
RFWD2	31.6354046439094	21.817237374342	52	0.73329196745052	20	0.997235700178211	13	9	0.135416666666667	0.999999999999927
PAPPA2	31.8884981514626	12.9177208929117	52	1.92079647498548	20	0.759632123930523	13	9	0.135416666666667	0.999999999999927
LOC730102	47.9999430788207	14.9084171172813	8	0.569302326686917	26.542750929368	0.999452824262635	13	9	0.135416666666667	0.999999999999927
RASAL2-AS1	32.1720967504114	4.10685695623941	32	2.95404975010715	22.5236593059937	0.382344174950373	13	9	0.135416666666667	0.999999999999927
RASAL2	11.9709380414947	23.4628262144498	12	0.994630180598958	25.7761732851986	0.984334935318392	13	9	0.135416666666667	0.999999999999927
RALGPS2	6.75440830680987e-05	38.1697638141865	9	1.27208000709618	26.3468634686347	0.948162339168628	13	9	0.135416666666667	0.999999999999927
ANGPTL1	47.9999219152009	22.0162321563451	52	0.250569200527349	20	0.999998709151347	13	9	0.135416666666667	0.999999999999927
FAM20B	38.6098565000111	82.1149790649835	39	1.49925933090013	21.570996978852	0.897126750675324	13	9	0.135416666666667	0.999999999999927
TOR3A	20.627514893855	46.3125601332725	1	0.565487857415662	28	0.999476877663884	13	9	0.135416666666667	0.999999999999927
ABL2	35.3911439813672	54.8641720515629	21	0.159320203942623	24.2033898305085	0.999999967400781	13	9	0.135416666666667	0.999999999999927
SOAT1	19.8464980709283	34.1927455496435	13	1.42544024464129	25.5913978494624	0.915811803608613	13	9	0.135416666666667	0.999999999999927
TOR1AIP2	23.9598613696652	151.641869921886	1	1.15169947315618	28	0.96727056439918	13	9	0.135416666666667	0.999999999999927
TOR1AIP1	27.4058379267941	36.5432058210647	52	0.615779370196384	20	0.99908176628828	13	9	0.135416666666667	0.999999999999927
CEP350	18.6145944230705	80.4673883682139	52	1.16935544298764	20	0.964809268552259	13	9	0.135416666666667	0.999999999999927
QSOX1	0.0852088120701773	631.28183386485	12	1.38573500369636	25.7761732851986	0.925041252514213	13	9	0.135416666666667	0.999999999999927
FLJ23867	5.96128863497961e-05	17.1416960165451	34	0.99727795830195	22.2429906542056	0.984114754403714	13	9	0.135416666666667	0.999999999999927
ACBD6	32.1524528626391	20.7385538793922	19	1.1291065610271	24.5360824742268	0.970253317571108	13	9	0.135416666666667	0.999999999999927
XPR1	47.9999234732967	10.6149258079954	1	0.197315634477598	28	0.999999810690138	13	9	0.135416666666667	0.999999999999927
LOC102724791	27.5451858845929	8.7081931577879	52	0.834172786961054	20	0.994060706262055	13	9	0.135416666666667	0.999999999999927
STX6	31.7065111529581	59.347829725531	1	0.825814277079374	28	0.994396321536154	13	9	0.135416666666667	0.999999999999927
MR1	23.8716013047194	43.4138230366249	1	0.690766386168671	28	0.998088377478744	13	9	0.135416666666667	0.999999999999927
IER5	32.1483283403438	202.704309927634	52	0.727023952092886	20	0.997376969256563	13	9	0.135416666666667	0.999999999999927
GLUL	47.9999324559169	525.101719501105	32	0.673059305817596	22.5236593059937	0.998375932997921	13	9	0.135416666666667	0.999999999999927
RNASEL	26.7624230236597	15.1139782724694	52	2.11362664508997	20	0.686098620759689	13	9	0.135416666666667	0.999999999999927
RGS16	27.6358289448493	1.86847449497316	1	0.921469497888631	28	0.989605636366286	13	9	0.135416666666667	0.999999999999927
DHX9	4.11093333705916e-05	88.1452218255971	52	1.8513436922824	20	0.785054934252037	13	9	0.135416666666667	0.999999999999927
LAMC1	47.9999324559169	1357.12827545198	3	1.56008888930026	27.5675675675676	0.880308597184014	13	9	0.135416666666667	0.999999999999927
LAMC2	47.9999324559169	6.67872710535724	52	1.69610171141352	20	0.838527555944077	13	9	0.135416666666667	0.999999999999927
NMNAT2	36.2353214547192	6.27691570451821	1	1.01955914224915	28	0.982175699272809	13	9	0.135416666666667	0.999999999999927
SMG7	20.1951721274667	39.389279852838	32	1.98460527820386	22.5236593059937	0.735681745009866	13	9	0.135416666666667	0.999999999999927
ARPC5	9.79473583297949	324.248175693599	28	1.11000831679549	23.1067961165049	0.972630851078067	13	9	0.135416666666667	0.999999999999927
RGL1	6.75440830680987e-05	33.3955670982464	5	0.946899815876974	27.148288973384	0.987945917685729	13	9	0.135416666666667	0.999999999999927
COLGALT2	23.4107635901573	9.94001721361053	7	1.63150710888683	26.7415730337079	0.859044875382874	13	9	0.135416666666667	0.999999999999927
TSEN15	31.8418894811012	73.5829797306859	1	1.2704115796727	28	0.948464882926956	13	9	0.135416666666667	0.999999999999927
C1orf21	47.9999324559169	90.7034761089416	43	1.03561528597058	21.0619469026549	0.980680776577501	13	9	0.135416666666667	0.999999999999927
EDEM3	35.8266958487844	38.7251397105738	47	0.866130374810854	20.5763688760807	0.992638451810942	13	9	0.135416666666667	0.999999999999927
FAM129A	16.1930391023728	196.40525676888	31	1.64302493342525	22.6666666666667	0.855471898930814	13	9	0.135416666666667	0.999999999999927
RNF2	21.6898702677419	12.5253037867825	52	4.91235516785155	20	0.0642818315121381	13	9	0.135416666666667	0.999999999999927
TRMT1L	20.1275599001419	37.129819885805	20	0.845392551242104	24.3686006825939	0.993586976299557	13	9	0.135416666666667	0.999999999999927
SWT1	30.2987679099313	4.95601219981213	31	2.19367336584943	22.6666666666667	0.65494464519725	13	9	0.135416666666667	0.999999999999927
IVNS1ABP	15.8502979530243	70.4760863133003	52	1.22385100486702	20	0.956477483926447	13	9	0.135416666666667	0.999999999999927
HMCN1	37.7639845290236	12.0399942787055	1	0.573822124139258	28	0.99942318100751	13	9	0.135416666666667	0.999999999999927
TPR	13.0260066975152	196.134629812289	40	0.846409699970506	21.4414414414414	0.993542685997273	13	9	0.135416666666667	0.999999999999927
C1orf27	15.8948013250623	39.3371658747661	47	0.977236002466282	20.5763688760807	0.985728520031629	13	9	0.135416666666667	0.999999999999927
PTGS2	8.48182815151308	5.11640078240392	1	1.91736946129189	28	0.760903740019113	13	9	0.135416666666667	0.999999999999927
RGS2	20.6547728896254	4.44044692938004	52	0.949604464361302	20	0.987758914085647	13	9	0.135416666666667	0.999999999999927
UCHL5	19.4277321771409	39.5090217291675	52	0.671648590664599	20	0.998397296201661	13	9	0.135416666666667	0.999999999999927
TROVE2	12.2112810111985	55.8926195619622	52	1.31064957532341	20	0.940870134462629	13	9	0.135416666666667	0.999999999999927
GLRX2	6.75440830680987e-05	36.4525446570507	3	0.941236238014485	27.5675675675676	0.988330886641345	13	9	0.135416666666667	0.999999999999927
CDC73	14.8820866266651	51.4555083219377	51	1.75055592219508	20.112676056338	0.820383246931476	13	9	0.135416666666667	0.999999999999927
B3GALT2	13.5750379760659	45.0155825470503	47	1.10750712942792	20.5763688760807	0.9729325840951	13	9	0.135416666666667	0.999999999999927
CFH	37.822662211182	15.6703852712317	13	0.593609382865235	25.5913978494624	0.999277860752063	13	9	0.135416666666667	0.999999999999927
ASPM	15.7944910766297	23.9209113518232	1	1.52159152210341	28	0.891096813547325	13	9	0.135416666666667	0.999999999999927
ZBTB41	6.75440830680987e-05	26.3706312096429	52	1.63815280061195	20	0.856987974480459	13	9	0.135416666666667	0.999999999999927
DENND1B	12.4026276947888	9.07145926655181	50	1.05513284488475	20.2266288951841	0.978750340982236	13	9	0.135416666666667	0.999999999999927
C1orf53	34.4973279694686	5.96585039446141	1	1.82117033758829	28	0.795845044449656	13	9	0.135416666666667	0.999999999999927
NEK7	6.75440830680987e-05	56.3237915333762	1	1.0789707724977	28	0.976219565519526	13	9	0.135416666666667	0.999999999999927
PTPRC	19.7626133018351	7.08350691273793	52	2.34074698414381	20	0.597829604850525	13	9	0.135416666666667	0.999999999999927
ZNF281	6.75440830680987e-05	88.8963029166886	18	0.742028721813702	24.7058823529412	0.997029119539759	13	9	0.135416666666667	0.999999999999927
KIF14	26.7048202460413	5.46145958116873	52	0.98134741003741	20	0.985407327717135	13	9	0.135416666666667	0.999999999999927
DDX59	29.2920992000405	6.74245013922786	46	4.12485668904432	20.695652173913	0.136430700698474	13	9	0.135416666666667	0.999999999999927
CAMSAP2	12.5377056359062	123.996211934917	28	0.873230206239864	23.1067961165049	0.992291153593628	13	9	0.135416666666667	0.999999999999927
TMEM9	47.9999324559169	87.0250467823341	17	0.774020806417801	24.8780487804878	0.996170219841703	13	9	0.135416666666667	0.999999999999927
PHLDA3	17.0123028109716	399.155666081792	52	1.39724948401335	20	0.922425139018773	13	9	0.135416666666667	0.999999999999927
CSRP1	6.75440830680987e-05	132.759758479789	5	2.08131307136762	27.148288973384	0.698618643927463	13	9	0.135416666666667	0.999999999999927
RPS10P7	37.1082072424992	5.6995603307185	14	1.51486387874869	25.4092526690391	0.892931283090786	13	9	0.135416666666667	0.999999999999927
NAV1	9.92833523416149	197.752068702289	29	1.31298118783789	22.9581993569132	0.940410987530937	13	9	0.135416666666667	0.999999999999927
IPO9	28.0842978534352	52.7622799478596	4	3.69721968469738	27.3563218390805	0.202237074208928	13	9	0.135416666666667	0.999999999999927
SHISA4	24.4254681577637	117.711043157827	1	0.340116114796281	28	0.999986235235021	13	9	0.135416666666667	0.999999999999927
LMOD1	13.2625902764479	111.802503342142	41	1.9383762964916	21.3134328358209	0.753083912837829	13	9	0.135416666666667	0.999999999999927
TIMM17A	15.8741603151723	62.0664721796931	52	1.88470451622001	20	0.772938386075677	13	9	0.135416666666667	0.999999999999927
RNPEP	47.9999324559169	63.2162153612503	46	1.3694486803017	20.695652173913	0.928656469343243	13	9	0.135416666666667	0.999999999999927
ARL8A	47.9999324559169	270.282230794933	52	0.212895409758291	20	0.999999649402677	13	9	0.135416666666667	0.999999999999927
UBE2T	6.75440830680987e-05	12.3598453131021	34	2.43582153973247	22.2429906542056	0.561484151465039	13	9	0.135416666666667	0.999999999999927
PPP1R12B	24.0327988685487	20.2136671706061	52	0.340862298099987	20	0.999986005450072	13	9	0.135416666666667	0.999999999999927
KDM5B	13.5644978920689	84.2763090464039	45	0.63366993091093	20.8163265306122	0.998894527489849	13	9	0.135416666666667	0.999999999999927
PCAT6	32.2304162229614	9.10023234243744	1	0.250708980898154	28	0.999998703437707	13	9	0.135416666666667	0.999999999999927
RABIF	28.5381192178765	18.5063977720645	1	1.89372986934913	28	0.769629275114309	13	9	0.135416666666667	0.999999999999927
KLHL12	20.4350912572644	23.5147627775717	48	2.26692309703206	20.458452722063	0.6264201756831	13	9	0.135416666666667	0.999999999999927
ADIPOR1	27.0412649673592	24.134106147126	52	1.6602827622398	20	0.850047433811502	13	9	0.135416666666667	0.999999999999927
CYB5R1	32.0798679758026	71.7393386402858	52	1.22575739252657	20	0.956165684813831	13	9	0.135416666666667	0.999999999999927
TMEM183A	19.6183953222801	44.0283537645822	1	2.58455029406393	28	0.506305593950886	13	9	0.135416666666667	0.999999999999927
BTG2	47.9999324559169	14.5599675686726	44	0.93610265949209	20.9384164222874	0.988672159844505	13	9	0.135416666666667	0.999999999999927
FMOD	47.9999334007349	121.629849380607	14	0.285955327155657	25.4092526690391	0.999996359658397	13	9	0.135416666666667	0.999999999999927
PRELP	47.9999324559169	40.9751112252204	5	1.13315516301582	27.148288973384	0.969732463187022	13	9	0.135416666666667	0.999999999999927
ATP2B4	12.8230380498195	140.592311557889	52	1.14532556291975	20	0.96813090983032	13	9	0.135416666666667	0.999999999999927
ZC3H11A	16.623940350029	43.2329285686517	1	0.552507627799573	28	0.999552436545642	13	9	0.135416666666667	0.999999999999927
ZBED6	23.8933240965095	24.2611034068837	41	1.61610768639118	21.3134328358209	0.863761373035033	13	9	0.135416666666667	0.999999999999927
SNRPE	38.6087807479479	48.3792134150302	52	1.18878485935685	20	0.961966888042346	13	9	0.135416666666667	0.999999999999927
SOX13	47.9999324559169	18.4938727295011	26	1.85746428619585	23.4098360655738	0.78284607552355	13	9	0.135416666666667	0.999999999999927
ETNK2	28.6406917399257	4.91408081439387	52	0.565338316324612	20	0.999477803019131	13	9	0.135416666666667	0.999999999999927
PPP1R15B	36.2226829025686	20.2966857093595	5	2.11113283694829	27.148288973384	0.687066497339832	13	9	0.135416666666667	0.999999999999927
MDM4	11.3130492163459	29.8081941179343	14	0.28974160857293	25.4092526690391	0.999995968087509	13	9	0.135416666666667	0.999999999999927
NFASC	47.9999364520701	97.5450571630706	52	0.282023400602706	20	0.999996731520524	13	9	0.135416666666667	0.999999999999927
RBBP5	30.6725238496529	41.4159321861587	36	4.35489756620717	21.9692307692308	0.109829751082616	13	9	0.135416666666667	0.999999999999927
DSTYK	13.1514152253893	98.6561935565948	36	1.46195053203024	21.9692307692308	0.906813822450452	13	9	0.135416666666667	0.999999999999927
TMCC2	4.67814735948789e-05	4.27958425875546	21	0.23963422146176	24.2033898305085	0.999999094342322	13	9	0.135416666666667	0.999999999999927
NUAK2	4.5937126768394	6.67188592434335	24	1.26969250748409	23.7209302325581	0.94859494590106	13	9	0.135416666666667	0.999999999999927
ELK4	31.0650738935645	17.16472301545	1	2.3759651847458	28	0.584290617014431	13	9	0.135416666666667	0.999999999999927
NUCKS1	12.9253837448719	1473.78589233038	39	0.563743617034624	21.570996978852	0.999487589318965	13	9	0.135416666666667	0.999999999999927
RAB7L1	28.0233414135898	91.7190046435567	46	1.50360468882165	20.695652173913	0.895966858126084	13	9	0.135416666666667	0.999999999999927
SLC41A1	32.003321963073	32.4603683504489	47	1.21971958502003	20.5763688760807	0.957148450637349	13	9	0.135416666666667	0.999999999999927
RAB7B	26.3142200995599	12.9722737281078	1	0.973196715342677	28	0.986039194013283	13	9	0.135416666666667	0.999999999999927
SRGAP2	38.7383856529313	37.9286221695826	49	0.801397380171558	20.3418803418803	0.995295850003666	13	9	0.135416666666667	0.999999999999927
IKBKE	3.04218259702718	10.9252669985426	52	0.835300258901156	20	0.994014315953013	13	9	0.135416666666667	0.999999999999927
RASSF5	47.9999324559169	23.2075756419107	4	1.97614779454497	27.3563218390805	0.738883615900348	13	9	0.135416666666667	0.999999999999927
EIF2D	39.6982986833739	30.3233052063233	46	1.6906525349999	20.695652173913	0.840302179169647	13	9	0.135416666666667	0.999999999999927
DYRK3	7.99591654430039e-05	9.24867485094533	15	0.506925697432456	25.2296819787986	0.999751364749708	13	9	0.135416666666667	0.999999999999927
MAPKAPK2	32.2584986992335	328.546610407104	18	1.40754489217802	24.7058823529412	0.920044071468191	13	9	0.135416666666667	0.999999999999927
YOD1	31.4732538215112	4.57206081578386	42	1.9967646179573	21.186943620178	0.731065442302144	13	9	0.135416666666667	0.999999999999927
PFKFB2	32.1806267809455	13.8456135213372	52	2.11227969711446	20	0.686621417487041	13	9	0.135416666666667	0.999999999999927
CD55	28.3596812044225	35.6989648917836	1	0.791001530434882	28	0.995643931535371	13	9	0.135416666666667	0.999999999999927
CD46	25.9051389769753	40.5896491184181	42	1.37344130935769	21.186943620178	0.92777944550455	13	9	0.135416666666667	0.999999999999927
CD34	47.9999324559169	7.0029297951479	2	1.36117414657482	27.7821011673152	0.930454857558724	13	9	0.135416666666667	0.999999999999927
PLXNA2	19.3384029333888	5.96748251978282	10	1.88849480468104	26.1538461538462	0.771550238557615	13	9	0.135416666666667	0.999999999999927
TRAF3IP3	33.0778617504071	4.53868084907189	5	4.62763660450129	27.148288973384	0.0846361289170259	13	9	0.135416666666667	0.999999999999927
C1orf74	6.75440830680987e-05	9.46396311049938	1	1.04158321313477	28	0.980103824890275	13	9	0.135416666666667	0.999999999999927
DIEXF	6.75440830680987e-05	21.0941494053555	52	0.946303337376858	20	0.987986883166432	13	9	0.135416666666667	0.999999999999927
SERTAD4-AS1	33.7483505063976	16.8833998776711	23	0.768872297960814	23.8795986622074	0.996319821634456	13	9	0.135416666666667	0.999999999999927
SERTAD4	21.3931995085238	31.9802678738626	1	0.161491138961935	28	0.999999963526415	13	9	0.135416666666667	0.999999999999927
HHAT	35.9919640689486	4.34420260580354	52	1.21052447456971	20	0.958618507979199	13	9	0.135416666666667	0.999999999999927
RCOR3	16.2073010059306	27.1850900465492	1	1.88421813696736	28	0.773116352622146	13	9	0.135416666666667	0.999999999999927
TRAF5	12.1653278552227	22.0632748524182	1	0.292465805749562	28	0.999995664660215	13	9	0.135416666666667	0.999999999999927
LINC00467	12.2157256187029	10.0693656959996	31	1.30174554150596	22.6666666666667	0.94260433490798	13	9	0.135416666666667	0.999999999999927
LPGAT1	47.9999324559169	46.8058390063826	23	0.566731537953504	23.8795986622074	0.999469130596266	13	9	0.135416666666667	0.999999999999927
INTS7	15.807314597033	14.5712294981508	52	0.747060466967862	20	0.996904890612898	13	9	0.135416666666667	0.999999999999927
RPL21P28	29.3348393936075	4.42538240377269	1	0.772477356773191	28	0.996215544221056	13	9	0.135416666666667	0.999999999999927
PPP2R5A	32.0599637488144	33.2996712117162	52	0.699755806467339	20	0.997927992796783	13	9	0.135416666666667	0.999999999999927
NENF	23.5956497159815	105.632107440677	10	2.46605828575737	26.1538461538462	0.5500791104034	13	9	0.135416666666667	0.999999999999927
NSL1	47.9999324559169	33.4701930636537	16	0.871013316053066	25.0526315789474	0.992400860627373	13	9	0.135416666666667	0.999999999999927
TATDN3	6.75440830680987e-05	7.23288322397988	52	1.96488340667422	20	0.743136016850024	13	9	0.135416666666667	0.999999999999927
ANGEL2	15.9032986854237	27.3073108671688	18	1.97832606456477	24.7058823529412	0.738059686826392	13	9	0.135416666666667	0.999999999999927
RPS6KC1	6.75440830680987e-05	26.1474555741517	52	2.40891313692307	20	0.571701701223696	13	9	0.135416666666667	0.999999999999927
SMYD2	44.2660847605154	18.515607105822	1	1.58933873130418	28	0.871790415702451	13	9	0.135416666666667	0.999999999999927
PTPN14	12.1799376832822	230.729984405152	23	1.39098757942489	23.8795986622074	0.923854015705609	13	9	0.135416666666667	0.999999999999927
CENPF	14.7973465923681	79.8899693935158	52	1.3676835693093	20	0.929042273951994	13	9	0.135416666666667	0.999999999999927
KCNK2	15.5779244990339	236.278229426324	31	0.345840337499329	22.6666666666667	0.999984388092385	13	9	0.135416666666667	0.999999999999927
KCTD3	38.6359364647032	64.1837573599662	13	0.177399060349333	25.5913978494624	0.999999920751631	13	9	0.135416666666667	0.999999999999927
GPATCH2	15.5047242633786	32.8055524215681	52	0.544207034103009	20	0.99959595072868	13	9	0.135416666666667	0.999999999999927
RRP15	23.9960393959196	33.6872241961842	29	1.80174795687561	22.9581993569132	0.802698445036592	13	9	0.135416666666667	0.999999999999927
TGFB2	12.3909859239531	4.20022079327222	31	2.13896231663342	22.6666666666667	0.676253258787767	13	9	0.135416666666667	0.999999999999927
LYPLAL1	27.8883634318919	9.13370114115089	52	2.3137540583149	20	0.608255197299335	13	9	0.135416666666667	0.999999999999927
EPRS	12.0180376245609	340.103048308027	28	1.23114771446901	23.1067961165049	0.95527657694638	13	9	0.135416666666667	0.999999999999927
BPNT1	47.9999324559169	14.2967229075371	17	0.342529908668241	24.8780487804878	0.999985480191019	13	9	0.135416666666667	0.999999999999927
IARS2	6.75440830680987e-05	61.3884857790524	52	0.912310087700783	20	0.990160928702156	13	9	0.135416666666667	0.999999999999927
RAB3GAP2	28.0531978187841	45.7487723834592	1	2.84042270176678	28	0.418172823116358	13	9	0.135416666666667	0.999999999999927
C1orf115	6.75440830680987e-05	2.98954840440484	40	0.340797657385752	21.4414414414414	0.999986025483185	13	9	0.135416666666667	0.999999999999927
MARC2	31.6148756137241	7.99698961589049	1	0.212957852332126	28	0.999999648571373	13	9	0.135416666666667	0.999999999999927
HLX	20.2448009343999	19.4001827532785	5	2.94225967872874	27.148288973384	0.385960423434019	13	9	0.135416666666667	0.999999999999927
DUSP10	37.1275653211001	8.3371913579643	34	1.78334681434523	22.2429906542056	0.809120611781699	13	9	0.135416666666667	0.999999999999927
TAF1A	19.662379825866	2.5516445910501	52	2.51201644565568	20	0.532916001882188	13	9	0.135416666666667	0.999999999999927
MIA3	31.6804440905036	66.709393065938	47	2.31295937190084	20.5763688760807	0.608562689286474	13	9	0.135416666666667	0.999999999999927
AIDA	35.0909658655796	5.5872236157734	1	0.935085945045596	28	0.9887388914023	13	9	0.135416666666667	0.999999999999927
BROX	38.6800175899583	34.3261162234734	46	1.00691244856976	20.695652173913	0.983295336250972	13	9	0.135416666666667	0.999999999999927
DISP1	13.9735093544853	5.83522347454172	52	1.62351982812326	20	0.861499945674071	13	9	0.135416666666667	0.999999999999927
CAPN2	6.75440830680987e-05	132.820345071994	9	0.48554128991637	26.3468634686347	0.999815732305952	13	9	0.135416666666667	0.999999999999927
TP53BP2	23.707120364459	21.6352382921069	52	0.686041417570711	20	0.998168709140079	13	9	0.135416666666667	0.999999999999927
FBXO28	18.8124014174299	10.6223359549529	35	2.10449507705503	22.1052631578947	0.689641467535543	13	9	0.135416666666667	0.999999999999927
DEGS1	31.1074123911911	49.7907932288778	2	1.63816882461457	27.7821011673152	0.856982999446138	13	9	0.135416666666667	0.999999999999927
NVL	10.6423539629752	9.8782129822715	52	0.191618767031857	20	0.999999850914628	13	9	0.135416666666667	0.999999999999927
CNIH4	47.9999324559169	119.54783950859	14	1.25827212039764	25.4092526690391	0.950634003150121	13	9	0.135416666666667	0.999999999999927
WDR26	16.0554049889387	38.4494269026385	38	2.03264263848967	21.7021276595745	0.717363736868139	13	9	0.135416666666667	0.999999999999927
DNAH14	6.75440830680987e-05	7.84941932655946	52	1.15884245548436	20	0.966288677142097	13	9	0.135416666666667	0.999999999999927
LBR	43.4605196170831	41.7925971164745	52	2.28151790216445	20	0.620750331304437	13	9	0.135416666666667	0.999999999999927
ENAH	5.02955411895707	384.70614175313	20	1.01546177084224	24.3686006825939	0.982543973543446	13	9	0.135416666666667	0.999999999999927
SRP9	28.5583188469672	41.3645845287436	1	0.583621247576809	28	0.999354479479782	13	9	0.135416666666667	0.999999999999927
EPHX1	16.245879629103	14.6053999645601	1	0.74744006981355	28	0.996895359827172	13	9	0.135416666666667	0.999999999999927
TMEM63A	12.1808685342374	40.2271625629804	38	0.751290699525024	21.7021276595745	0.996797406540851	13	9	0.135416666666667	0.999999999999927
PYCR2	40.618302100553	134.647304968817	52	0.680195561022232	20	0.998264428860097	13	9	0.135416666666667	0.999999999999927
SDE2	6.75440830680987e-05	15.8544872320149	27	1.26605532862193	23.257328990228	0.949249781784115	13	9	0.135416666666667	0.999999999999927
ACBD3	12.3918927445734	298.430443484373	34	1.52849175391284	22.2429906542056	0.889199385438134	13	9	0.135416666666667	0.999999999999927
PARP1	15.676615903485	67.9301680634989	1	2.19253522650768	28	0.655388224297098	13	9	0.135416666666667	0.999999999999927
ITPKB	32.2188104939289	5.46792323166865	52	1.94185681277264	20	0.751782654791107	13	9	0.135416666666667	0.999999999999927
PSEN2	31.3155228617795	19.2343929090728	52	1.64405855178568	20	0.855149389149327	13	9	0.135416666666667	0.999999999999927
ADCK3	32.0649926043393	31.3005844261679	52	0.675204094989884	20	0.998343027285947	13	9	0.135416666666667	0.999999999999927
CDC42BPA	16.1742992666927	112.09805400153	21	3.30271954694915	24.2033898305085	0.286297434661307	13	9	0.135416666666667	0.999999999999927
JMJD4	35.6997742480113	17.4821713040695	52	1.67513195612603	20	0.845313695874388	13	9	0.135416666666667	0.999999999999927
SNAP47	22.3559313119072	12.7254476157537	15	1.9305243892394	25.2296819787986	0.756013727342375	13	9	0.135416666666667	0.999999999999927
ARF1	47.9999324559169	431.619337354446	36	1.84053604112665	21.9692307692308	0.788939065258904	13	9	0.135416666666667	0.999999999999927
C1orf35	23.8622547759584	51.8078852600107	1	0.880972685835223	28	0.991898873585791	13	9	0.135416666666667	0.999999999999927
MRPL55	24.121051833954	47.0987741337685	35	0.966526166983426	22.1052631578947	0.986541743281016	13	9	0.135416666666667	0.999999999999927
GUK1	0.701471091103666	274.696840922478	52	1.20171741775299	20	0.959996481963369	13	9	0.135416666666667	0.999999999999927
GJC2	15.9929867967948	2.28036130179309	41	2.04365244170444	21.3134328358209	0.713137641667295	13	9	0.135416666666667	0.999999999999927
IBA57	31.0446006420434	11.899954606273	52	3.26602358560361	20	0.295413667678264	13	9	0.135416666666667	0.999999999999927
TRIM11	30.9309571485099	134.712874114318	36	1.43977838681159	21.9692307692308	0.912335873908653	13	9	0.135416666666667	0.999999999999927
RNF187	20.4899969966491	483.742032975345	1	0.348696576233008	28	0.99998339095301	13	9	0.135416666666667	0.999999999999927
RAB4A	47.9999324559169	31.4414645391885	52	0.993644110418051	20	0.984416385418914	13	9	0.135416666666667	0.999999999999927
CCSAP	15.6638253880041	14.4596926738471	52	2.95274476787116	20	0.382743268935394	13	9	0.135416666666667	0.999999999999927
NUP133	12.4819863335869	34.6863240705924	50	2.38098329211567	20.2266288951841	0.582368135605879	13	9	0.135416666666667	0.999999999999927
ABCB10	47.9999324559169	4.59793219887093	51	2.40774275302504	20.112676056338	0.572147470136828	13	9	0.135416666666667	0.999999999999927
TAF5L	47.9999324559169	8.06048521444922	14	1.27884574967152	25.4092526690391	0.946924512671507	13	9	0.135416666666667	0.999999999999927
URB2	47.9999324559169	9.20014874119672	41	0.943186396566931	21.3134328358209	0.988199336046669	13	9	0.135416666666667	0.999999999999927
GALNT2	23.9000614597595	69.5269647493523	52	2.88712890908738	20	0.40318343722859	13	9	0.135416666666667	0.999999999999927
COG2	24.9731044125476	9.94429096665288	1	0.737834751205864	28	0.997129712609564	13	9	0.135416666666667	0.999999999999927
AGT	14.9556347540425	1.44644757688693	39	3.58979581525564	21.570996978852	0.222700104746283	13	9	0.135416666666667	0.999999999999927
C1orf198	41.3239924349562	115.789011967729	19	0.284038297557501	24.5360824742268	0.999996545228675	13	9	0.135416666666667	0.999999999999927
TTC13	9.20341602023561	5.73842068611208	52	1.42061113743614	20	0.916965536405087	13	9	0.135416666666667	0.999999999999927
ARV1	27.9618568104794	7.77400764405563	52	1.13790912203483	20	0.969113283816586	13	9	0.135416666666667	0.999999999999927
C1orf131	23.6931651089012	35.9146073848221	52	1.24521085620221	20	0.952904702080044	13	9	0.135416666666667	0.999999999999927
GNPAT	16.5274856310241	29.4719792106383	52	0.670545674860792	20	0.99841384455625	13	9	0.135416666666667	0.999999999999927
EXOC8	23.6258296425145	11.1596793575455	16	0.999912443309929	25.0526315789474	0.983893541588137	13	9	0.135416666666667	0.999999999999927
SPRTN	15.9926512679406	8.10643006512745	3	1.5837237602242	27.5675675675676	0.873446577255322	13	9	0.135416666666667	0.999999999999927
EGLN1	28.4262461757047	20.1334357553438	1	0.855364926747445	28	0.993142903600828	13	9	0.135416666666667	0.999999999999927
TSNAX	28.618254614426	49.9326680711648	52	1.63226462347318	20	0.858811066025517	13	9	0.135416666666667	0.999999999999927
SIPA1L2	27.5688217542156	7.47001507975996	52	2.38388552327612	20	0.581257076496838	13	9	0.135416666666667	0.999999999999927
NTPCR	21.5411263065652	27.5779956732797	52	0.348939314777581	20	0.999983303792486	13	9	0.135416666666667	0.999999999999927
PCNXL2	15.8017249751734	14.6535482017309	33	1.27248101578496	22.3824451410658	0.948089462977541	13	9	0.135416666666667	0.999999999999927
KCNK1	10.3952207027315	7.00339040159846	52	1.03675878524376	20	0.980571129682552	13	9	0.135416666666667	0.999999999999927
COA6	27.2097755348607	20.840423282095	1	0.911034143275256	28	0.990236544278622	13	9	0.135416666666667	0.999999999999927
IRF2BP2	6.75440830680987e-05	97.6323153121304	19	1.31045221797569	24.5360824742268	0.940908902783673	13	9	0.135416666666667	0.999999999999927
TOMM20	30.4838357213388	77.6321793875378	1	1.26262030370519	28	0.949863557705531	13	9	0.135416666666667	0.999999999999927
RBM34	9.72042379037063	61.4206407070486	28	1.84852307550516	23.1067961165049	0.786070645654086	13	9	0.135416666666667	0.999999999999927
ARID4B	15.6707508365196	145.509562330224	1	1.46575933393784	28	0.905847441570677	13	9	0.135416666666667	0.999999999999927
GGPS1	19.1174146998419	25.2397509688639	16	1.01520434412767	25.0526315789474	0.982566933621281	13	9	0.135416666666667	0.999999999999927
B3GALNT2	47.9999324559169	47.3602209620557	46	1.38649462899766	20.695652173913	0.924870195040019	13	9	0.135416666666667	0.999999999999927
LYST	36.2426373107332	21.1895412417195	52	1.99381357559384	20	0.732187170967867	13	9	0.135416666666667	0.999999999999927
NID1	39.2417620318584	154.296736240295	9	0.526510443071248	26.3468634686347	0.999677348620138	13	9	0.135416666666667	0.999999999999927
GPR137B	32.2380701065651	18.3220577179147	30	0.798298630378256	22.8115015974441	0.995401719199041	13	9	0.135416666666667	0.999999999999927
ERO1LB	24.0802756170513	9.83596287629206	52	2.22329787612765	20	0.643399947851411	13	9	0.135416666666667	0.999999999999927
LGALS8	27.184238299786	18.7252264037766	1	0.385625798615948	28	0.999964840304159	13	9	0.135416666666667	0.999999999999927
HEATR1	24.1759178082341	18.6752984041599	1	0.951289328960712	28	0.987641379897241	13	9	0.135416666666667	0.999999999999927
MTR	26.3074386958781	57.6310373970406	1	1.40803333370477	28	0.919930127559751	13	9	0.135416666666667	0.999999999999927
FMN2	6.75440830680987e-05	31.0120824706886	1	1.26115202483195	28	0.950124530326824	13	9	0.135416666666667	0.999999999999927
GREM2	6.75440830680987e-05	146.553479088769	52	0.73083271139053	20	0.997291807387729	13	9	0.135416666666667	0.999999999999927
FH	23.0127595524057	31.6765023626945	37	1.71540916016372	21.8348623853211	0.832178158488696	13	9	0.135416666666667	0.999999999999927
OPN3	15.1719561617446	6.50646033676743	41	1.77427294994567	21.3134328358209	0.812261023177799	13	9	0.135416666666667	0.999999999999927
CHML	22.6491577399533	13.6831039800432	52	1.74538141064057	20	0.822138270150292	13	9	0.135416666666667	0.999999999999927
CEP170	11.4576100453011	21.3546941253278	52	0.622902603124094	20	0.999010501595483	13	9	0.135416666666667	0.999999999999927
SDCCAG8	12.3817220954761	26.0032927254575	52	2.82513278526803	20	0.423157770372739	13	9	0.135416666666667	0.999999999999927
AKT3	15.4596426862255	67.2085649081623	1	0.620851165928121	28	0.999031459938396	13	9	0.135416666666667	0.999999999999927
ZBTB18	19.5728013224582	17.1997336711293	21	2.71424570648188	24.2033898305085	0.460421071933091	13	9	0.135416666666667	0.999999999999927
ADSS	31.5297110144327	48.2442606622209	15	0.421870349141408	25.2296819787986	0.999932223157671	13	9	0.135416666666667	0.999999999999927
DESI2	6.75440830680987e-05	27.4513652439681	22	1.31722453741993	24.040404040404	0.939570024185484	13	9	0.135416666666667	0.999999999999927
COX20	13.8573354370387	13.8722419102751	1	0.0821807107715629	28	0.999999999881581	13	9	0.135416666666667	0.999999999999927
HNRNPU-AS1	4.97085164213676	10.7756157204094	4	1.15998229018412	27.3563218390805	0.966130253635644	13	9	0.135416666666667	0.999999999999927
HNRNPU	47.9999203340036	322.342380517046	40	0.570457744348583	21.4414414414414	0.999445365624242	13	9	0.135416666666667	0.999999999999927
EFCAB2	36.8737356288278	14.1374163104875	47	1.16538424316206	20.5763688760807	0.965372914737049	13	9	0.135416666666667	0.999999999999927
KIF26B	23.9685953147673	4.60203488879874	30	1.52411576755759	22.8115015974441	0.890404556893245	13	9	0.135416666666667	0.999999999999927
SMYD3	32.9020171054684	32.9169363949525	38	2.99694996380574	21.7021276595745	0.369387190158488	13	9	0.135416666666667	0.999999999999927
TFB2M	15.8969509201751	4.5719632585863	52	1.19642664959958	20	0.960810197894901	13	9	0.135416666666667	0.999999999999927
CNST	22.8870382278605	17.8437743962311	52	2.12147369048284	20	0.683051562136149	13	9	0.135416666666667	0.999999999999927
SCCPDH	16.0221567615043	42.0594688174033	52	2.59817466717148	20	0.501378567311134	13	9	0.135416666666667	0.999999999999927
AHCTF1	23.565946226726	19.9848608208517	1	0.652258348458925	28	0.998669253274174	13	9	0.135416666666667	0.999999999999927
ZNF670	47.9999324559169	19.4995971765778	52	1.54000092908096	20	0.885999097307453	13	9	0.135416666666667	0.999999999999927
ZNF496	47.9999430578612	18.7222837510716	19	0.398423599583416	24.5360824742268	0.999955303368046	13	9	0.135416666666667	0.999999999999927
SH3BP5L	12.6879724777975	79.5560744338352	35	0.968612752335687	22.1052631578947	0.986385941771637	13	9	0.135416666666667	0.999999999999927
ZNF672	11.2395606585391	13.3782854348918	5	1.51190704637768	27.148288973384	0.893732671655297	13	9	0.135416666666667	0.999999999999927
ZNF692	20.0295020171351	8.03143597814391	1	0.839083596579891	28	0.993856677990188	13	9	0.135416666666667	0.999999999999927
ZMYND11	18.7561600484819	139.436099644659	1	0.27840054367682	28	0.999997044981663	13	9	0.135416666666667	0.999999999999927
DIP2C	31.4697075877474	58.0737761196731	25	0.276070994240505	23.5643564356436	0.99999723268188	13	9	0.135416666666667	0.999999999999927
LARP4B	5.68376232602335e-05	68.5514622397044	48	1.40469588662054	20.458452722063	0.920706922861203	13	9	0.135416666666667	0.999999999999927
GTPBP4	10.6265714485592	89.2671205946589	1	0.161872452009573	28	0.999999962806114	13	9	0.135416666666667	0.999999999999927
IDI2	37.5087048675384	7.97701891513879	1	0.762982386443994	28	0.996485471090803	13	9	0.135416666666667	0.999999999999927
WDR37	46.6860089406564	7.27366031871071	40	1.11016582891969	21.4414414414414	0.972611775169646	13	9	0.135416666666667	0.999999999999927
PFKP	6.75440830680987e-05	43.3153686998842	1	0.735847071856384	28	0.997176464167727	13	9	0.135416666666667	0.999999999999927
PITRM1	6.75440830680987e-05	61.3347689482112	3	0.868994295323577	27.5675675675676	0.992499773928053	13	9	0.135416666666667	0.999999999999927
KLF6	6.75440830680987e-05	339.934181555407	32	0.725583967931616	22.5236593059937	0.997408623548311	13	9	0.135416666666667	0.999999999999927
AKR1C1	47.9999324559169	39.2056255588083	14	1.86356336446776	25.4092526690391	0.780638524283434	13	9	0.135416666666667	0.999999999999927
AKR1C2	44.2472666401725	49.4218444086553	18	1.54205755249796	24.7058823529412	0.885422586790869	13	9	0.135416666666667	0.999999999999927
AKR1C3	40.5636029593295	98.0585942702873	15	1.10989510981064	25.2296819787986	0.972644555858553	13	9	0.135416666666667	0.999999999999927
NET1	32.009037888935	15.0044456251055	40	0.720642851864637	21.4414414414414	0.997515008422479	13	9	0.135416666666667	0.999999999999927
ASB13	20.0097249005761	4.90621724681083	52	3.93321381944408	20	0.163035772935776	13	9	0.135416666666667	0.999999999999927
FAM208B	23.930104757781	19.9287966720053	52	1.49021731843024	20	0.899519332568991	13	9	0.135416666666667	0.999999999999927
GDI2	23.1099514649631	18.4587403733851	52	2.27465453955039	20	0.62341578315968	13	9	0.135416666666667	0.999999999999927
ANKRD16	26.2728607016597	5.87319717725208	24	0.982257409212645	23.7209302325581	0.985335554988742	13	9	0.135416666666667	0.999999999999927
FBXO18	47.9999324559169	67.7747919136719	41	1.02708956813788	21.3134328358209	0.981484905294083	13	9	0.135416666666667	0.999999999999927
IL15RA	47.9999324559169	10.6950791221146	41	1.93096195327355	21.3134328358209	0.755850670927211	13	9	0.135416666666667	0.999999999999927
RBM17	5.94266481952797	95.5665156942583	1	1.15920511945652	28	0.966238323175518	13	9	0.135416666666667	0.999999999999927
PFKFB3	16.1797766095384	26.3553614262251	11	2.93404308354397	25.9636363636364	0.388494646444215	13	9	0.135416666666667	0.999999999999927
ITIH5	39.8997130528517	13.1960073707487	30	0.902751051602255	22.8115015974441	0.990717228016033	13	9	0.135416666666667	0.999999999999927
KIN	27.8968270844893	24.8910155279292	41	1.15429817578822	21.3134328358209	0.966915515457826	13	9	0.135416666666667	0.999999999999927
ATP5C1	35.8764937068346	73.5798071803509	1	1.06849394681561	28	0.977355602212741	13	9	0.135416666666667	0.999999999999927
TAF3	15.9602324375071	39.936726384565	52	1.67268244631853	20	0.846098722358373	13	9	0.135416666666667	0.999999999999927
CELF2	47.9999324559169	269.101230189793	8	0.744879798707767	26.542750929368	0.996959208066523	13	9	0.135416666666667	0.999999999999927
USP6NL	24.7002428575307	5.90041873677025	1	2.42136531976218	28	0.566965857962546	13	9	0.135416666666667	0.999999999999927
PROSER2	16.5860656856986	12.2604223816345	52	1.7298306027301	20	0.827374538904299	13	9	0.135416666666667	0.999999999999927
UPF2	12.4540440118751	99.7311748129419	41	1.79256057383097	21.3134328358209	0.805913766423899	13	9	0.135416666666667	0.999999999999927
DHTKD1	12.0499023009163	59.153274722425	32	2.20292981245002	22.5236593059937	0.651337014320011	13	9	0.135416666666667	0.999999999999927
SEC61A2	32.0385386590418	8.65564394179534	1	1.22861293528259	28	0.955696056443304	13	9	0.135416666666667	0.999999999999927
NUDT5	24.8702304741833	31.2021335107441	4	1.37160217613128	27.3563218390805	0.928184179084864	13	9	0.135416666666667	0.999999999999927
CDC123	19.1369157608365	71.2401069741665	38	0.951248265220262	21.7021276595745	0.987644253975913	13	9	0.135416666666667	0.999999999999927
CAMK1D	38.2904138719966	2.40255613506927	52	0.216048573480663	20	0.999999605240725	13	9	0.135416666666667	0.999999999999927
OPTN	28.7646149828874	436.391746289186	43	3.01701418096414	21.0619469026549	0.363436296869676	13	9	0.135416666666667	0.999999999999927
MCM10	19.4142878696467	4.01011018470905	47	1.90985229941099	20.5763688760807	0.763687227230029	13	9	0.135416666666667	0.999999999999927
PHYH	42.7278105924481	40.193190191332	1	0.219564948016467	28	0.99999955041281	13	9	0.135416666666667	0.999999999999927
SEPHS1	16.4864152251852	26.4069917022234	24	0.980855868322467	23.7209302325581	0.985445993225643	13	9	0.135416666666667	0.999999999999927
BEND7	17.0975815409002	11.6802635292487	44	2.49010304016599	20.9384164222874	0.541072405175125	13	9	0.135416666666667	0.999999999999927
PRPF18	13.1399266177876	40.3575462583935	1	1.29271707193729	28	0.944331674138937	13	9	0.135416666666667	0.999999999999927
FRMD4A	28.0236014976433	4.83949200993021	52	3.03042459531625	20	0.359497788475285	13	9	0.135416666666667	0.999999999999927
FAM107B	9.4001441484448	9.35107033339053	46	1.83888710397942	20.695652173913	0.789529814071726	13	9	0.135416666666667	0.999999999999927
HSPA14	16.239903454923	23.3281015081181	1	1.27673976915061	28	0.947311697873687	13	9	0.135416666666667	0.999999999999927
DCLRE1C	6.75440830680987e-05	15.9421218005156	27	1.59657413991792	23.257328990228	0.869641855335598	13	9	0.135416666666667	0.999999999999927
RPP38	25.6372961209635	9.56549862905275	52	0.707440441829061	20	0.997782773235408	13	9	0.135416666666667	0.999999999999927
NMT2	12.093592443946	61.1752312240612	18	1.99023170575644	24.7058823529412	0.733547522946913	13	9	0.135416666666667	0.999999999999927
FAM171A1	21.9109729385099	33.6618615892848	1	0.464799512205478	28	0.999864436554557	13	9	0.135416666666667	0.999999999999927
ITGA8	16.8387192838999	12.8072961620556	38	1.24274737050611	21.7021276595745	0.953325653814547	13	9	0.135416666666667	0.999999999999927
FAM188A	6.75440830680987e-05	18.0398556073301	52	0.394767110123174	20	0.999958225349303	13	9	0.135416666666667	0.999999999999927
PTER	47.9999297347753	7.77643219350356	16	0.731836192426131	25.0526315789474	0.997269020074252	13	9	0.135416666666667	0.999999999999927
RSU1	6.75440830680987e-05	156.976846072528	1	1.07079500964237	28	0.977109302729924	13	9	0.135416666666667	0.999999999999927
VIM	6.75440830680987e-05	1919.33378841251	52	1.26160213738076	20	0.950044615047439	13	9	0.135416666666667	0.999999999999927
PTPLA	10.7937813929744	51.4009428188785	18	0.687990248691909	24.7058823529412	0.998135901272257	13	9	0.135416666666667	0.999999999999927
STAM	8.12236689347846	26.1475319829616	52	1.48224837730102	20	0.901604324170816	13	9	0.135416666666667	0.999999999999927
NSUN6	19.6592923249679	6.77581943557906	52	0.538727116908147	20	0.999622754341992	13	9	0.135416666666667	0.999999999999927
ARL5B	32.2088639607348	14.0798411319478	1	0.998740559957798	28	0.983992206298641	13	9	0.135416666666667	0.999999999999927
PLXDC2	31.7129864694442	56.0518553799179	44	1.6370652273971	20.9384164222874	0.857325464230152	13	9	0.135416666666667	0.999999999999927
CASC10	19.60065991761	3.36582836349761	1	0.798453460142325	28	0.99539647240651	13	9	0.135416666666667	0.999999999999927
SKIDA1	26.4719392580735	4.77691920736549	26	0.785849377310528	23.4098360655738	0.995809054752964	13	9	0.135416666666667	0.999999999999927
MLLT10	12.2538372905092	18.1325439726391	7	2.36907413893162	26.7415730337079	0.586933467038262	13	9	0.135416666666667	0.999999999999927
DNAJC1	23.8001588013197	122.896374771937	1	1.62513683209057	28	0.861004437567988	13	9	0.135416666666667	0.999999999999927
COMMD3	36.9747934874565	58.9608082722333	52	0.212261002784514	20	0.999999657752909	13	9	0.135416666666667	0.999999999999927
LOC100499489	13.3202267865125	7.13386452053179	1	1.98381999309812	28	0.735979360204096	13	9	0.135416666666667	0.999999999999927
PIP4K2A	35.4838845290374	37.2029342100019	5	0.603911589699944	27.148288973384	0.999191392296232	13	9	0.135416666666667	0.999999999999927
MSRB2	28.0042012255498	64.7527399100923	1	0.166737924178106	28	0.999999952469092	13	9	0.135416666666667	0.999999999999927
OTUD1	27.6026328915956	6.12441089559885	52	0.701213681624217	20	0.997901026888648	13	9	0.135416666666667	0.999999999999927
KIAA1217	6.75440830680987e-05	4.07539023805309	34	0.598496052332771	22.2429906542056	0.99923781786102	13	9	0.135416666666667	0.999999999999927
ARHGAP21	12.8069812777287	199.880771672805	40	1.23833976788202	21.4414414414414	0.954073016591375	13	9	0.135416666666667	0.999999999999927
PRTFDC1	23.5900861661566	3.05328697509104	52	1.2703225637899	20	0.948480994544918	13	9	0.135416666666667	0.999999999999927
APBB1IP	47.9999324559169	18.9849927539233	52	0.208557350270923	20	0.999999703160382	13	9	0.135416666666667	0.999999999999927
ABI1	37.4235742444937	42.3015993235929	1	1.26574981424009	28	0.949304555146494	13	9	0.135416666666667	0.999999999999927
ANKRD26	12.7344979766417	47.2452080968936	3	1.67127559369861	27.5675675675676	0.846548857901767	13	9	0.135416666666667	0.999999999999927
YME1L1	21.0575457641511	105.610055336454	52	1.00608557137998	20	0.983366792410627	13	9	0.135416666666667	0.999999999999927
MASTL	32.3752970022726	3.51524540170056	26	0.404684470795095	23.4098360655738	0.999949904458444	13	9	0.135416666666667	0.999999999999927
ACBD5	15.4314933091138	22.1055326990444	33	1.80003865386935	22.3824451410658	0.803297967823654	13	9	0.135416666666667	0.999999999999927
RAB18	39.3092612740723	159.046935959547	52	1.30655700713345	20	0.941671007145591	13	9	0.135416666666667	0.999999999999927
MKX	20.0849108765839	22.4775550923074	27	2.53593641234187	23.257328990228	0.52407258927004	13	9	0.135416666666667	0.999999999999927
WAC-AS1	16.3824719878159	54.0378294247256	52	1.51020919790653	20	0.894191489186696	13	9	0.135416666666667	0.999999999999927
WAC	27.6629206014132	208.370813409131	38	2.46420628818756	21.7021276595745	0.550775203619154	13	9	0.135416666666667	0.999999999999927
BAMBI	22.0994153579599	2.9038778667917	1	2.50672145160681	28	0.534882159745429	13	9	0.135416666666667	0.999999999999927
PTCHD3P1	12.1991528264814	42.1432901248986	31	1.05536251993853	22.6666666666667	0.978726872612801	13	9	0.135416666666667	0.999999999999927
SVIL	47.9999203401377	20.3875932072029	11	0.64575094905466	25.9636363636364	0.998751882206852	13	9	0.135416666666667	0.999999999999927
KIAA1462	7.26894804710202e-05	168.769996559596	52	0.945311364619198	20	0.988054790555236	13	9	0.135416666666667	0.999999999999927
MTPAP	37.6759639236249	11.0088636540163	52	1.80148626994023	20	0.802790268078112	13	9	0.135416666666667	0.999999999999927
ZNF438	39.6117890435111	13.7941622304748	14	1.3385369116209	25.4092526690391	0.935241922949475	13	9	0.135416666666667	0.999999999999927
ZEB1	13.6090636434903	329.248138466635	52	1.23508690637491	20	0.95461981626549	13	9	0.135416666666667	0.999999999999927
ARHGAP12	39.9671413310504	112.017403705815	9	0.921170800958748	26.3468634686347	0.989624093307111	13	9	0.135416666666667	0.999999999999927
KIF5B	13.5085599947997	345.319662499204	50	0.776270330155135	20.2266288951841	0.99610342474261	13	9	0.135416666666667	0.999999999999927
EPC1	31.9947621798371	64.9745286908198	23	1.91589948945699	23.8795986622074	0.761448678786369	13	9	0.135416666666667	0.999999999999927
CCDC7	27.5204475120492	6.20336505411904	22	1.4538535880522	24.040404040404	0.908850941358465	13	9	0.135416666666667	0.999999999999927
ITGB1	12.1842437338131	627.772254908442	30	0.535225874851993	22.8115015974441	0.999639112587438	13	9	0.135416666666667	0.999999999999927
NRP1	12.3736355172638	125.165428525345	41	0.834385624866474	21.3134328358209	0.99405196951024	13	9	0.135416666666667	0.999999999999927
PARD3	13.7012599984469	42.7107916717357	1	1.1037737750406	28	0.973378839959331	13	9	0.135416666666667	0.999999999999927
CUL2	35.6253225243283	10.4328619416245	52	1.2421873854537	20	0.95342101814369	13	9	0.135416666666667	0.999999999999927
CREM	19.3067351367045	9.72417511274736	1	0.363483167698347	28	0.999977328100053	13	9	0.135416666666667	0.999999999999927
CCNY	37.2256290728179	112.460026913393	52	0.24047385069117	20	0.999999068763636	13	9	0.135416666666667	0.999999999999927
FZD8	47.9999324559169	16.4356417508014	28	1.47569341198813	23.1067961165049	0.903302634929886	13	9	0.135416666666667	0.999999999999927
ZNF248	18.0250934747769	12.2525969508286	1	3.43945592542298	28	0.254330208637954	13	9	0.135416666666667	0.999999999999927
ZNF25	47.9999419871173	42.2460845033094	18	0.138294864256553	24.7058823529412	0.999999989997798	13	9	0.135416666666667	0.999999999999927
ZNF33A	27.6809953067485	30.5653261255636	32	0.982004284751717	22.5236593059937	0.985355544089726	13	9	0.135416666666667	0.999999999999927
ZNF37A	31.7727025849757	64.3047115019499	49	1.43366827677364	20.3418803418803	0.913826307833862	13	9	0.135416666666667	0.999999999999927
ZNF37BP	18.3188988143228	13.4783537403115	1	2.83020768217062	28	0.421498988474561	13	9	0.135416666666667	0.999999999999927
ZNF33B	13.5755147089976	16.2153853674131	26	1.31750868334384	23.4098360655738	0.939513464328932	13	9	0.135416666666667	0.999999999999927
BMS1	6.75440830680987e-05	133.254542058614	22	0.928559124233284	24.040404040404	0.989160579215226	13	9	0.135416666666667	0.999999999999927
CSGALNACT2	12.1502762194883	28.8524021344431	44	1.56040702401096	20.9384164222874	0.880217418380432	13	9	0.135416666666667	0.999999999999927
HNRNPF	43.5669151514685	155.110376215017	38	1.34815450684252	21.7021276595745	0.933231941474014	13	9	0.135416666666667	0.999999999999927
CXCL12	47.9999324559169	200.69104549725	37	1.3452375536898	21.8348623853211	0.933845282343161	13	9	0.135416666666667	0.999999999999927
RASSF4	29.3980475435548	17.2488322570669	52	1.69678400156493	20	0.838304810183529	13	9	0.135416666666667	0.999999999999927
C10orf10	47.999946558877	78.811755809456	18	0.629366356299238	24.7058823529412	0.998942104092458	13	9	0.135416666666667	0.999999999999927
C10orf25	16.0375445618969	7.20234251670913	19	3.43296500933152	24.5360824742268	0.255777497209321	13	9	0.135416666666667	0.999999999999927
ZNF22	36.6123143313392	47.5973569099551	1	0.463928598103744	28	0.999866222609558	13	9	0.135416666666667	0.999999999999927
MARCH8	20.5297921860522	41.0810214558039	30	1.58114130140498	22.8115015974441	0.874204973225607	13	9	0.135416666666667	0.999999999999927
FAM21C	27.3034217842015	44.0195392603582	14	3.02702360147196	25.4092526690391	0.360493671743509	13	9	0.135416666666667	0.999999999999927
TIMM23	6.75440830680987e-05	49.3452588841427	16	0.828685371698317	25.0526315789474	0.99428267780058	13	9	0.135416666666667	0.999999999999927
NCOA4	47.9999324559169	146.423785269613	1	0.570452077125189	28	0.999445402406503	13	9	0.135416666666667	0.999999999999927
MAPK8	6.75440830680987e-05	22.1432296275687	1	1.01577017781391	28	0.982516438907074	13	9	0.135416666666667	0.999999999999927
ARHGAP22	19.7312399565173	8.24563011549633	52	3.40850922439185	20	0.261292567021016	13	9	0.135416666666667	0.999999999999927
VSTM4	32.0638350307625	276.164975883035	52	0.755203898945322	20	0.996695458693656	13	9	0.135416666666667	0.999999999999927
ERCC6	9.80284050822484	12.1600899760821	52	2.1521844916237	20	0.671107932660547	13	9	0.135416666666667	0.999999999999927
PARG	47.9999424752382	5.9891448134713	27	1.15702735996184	23.257328990228	0.96653996436135	13	9	0.135416666666667	0.999999999999927
FAM21A	47.9999181731789	48.4414795859354	3	0.982752669223412	27.5675675675676	0.985296389088565	13	9	0.135416666666667	0.999999999999927
SGMS1	28.0579694414097	18.3275495125716	52	1.66684611317905	20	0.847962581981955	13	9	0.135416666666667	0.999999999999927
ASAH2B	6.75440830680987e-05	6.47318990058613	15	0.242858695016583	25.2296819787986	0.999998992699844	13	9	0.135416666666667	0.999999999999927
PRKG1	19.8779132326125	20.8489121795464	8	0.944786229237128	26.542750929368	0.988090628526512	13	9	0.135416666666667	0.999999999999927
CSTF2T	42.8340452339868	25.6765222013048	52	0.942908831558205	20	0.988218123953803	13	9	0.135416666666667	0.999999999999927
DKK1	24.4560825567422	71.4086559479633	1	1.86374261258126	28	0.780573549502538	13	9	0.135416666666667	0.999999999999927
ZWINT	3.90858455999779	9.82400313977831	1	1.66172553835027	28	0.84959015717591	13	9	0.135416666666667	0.999999999999927
IPMK	34.1912771562896	19.7284999751008	20	0.737508947639081	24.3686006825939	0.997137416161914	13	9	0.135416666666667	0.999999999999927
CISD1	32.3466886221075	44.4526411816248	1	1.63032541094824	28	0.859409275908493	13	9	0.135416666666667	0.999999999999927
UBE2D1	47.9999324559169	28.2637076291894	47	0.749244910118817	20.5763688760807	0.996849737589262	13	9	0.135416666666667	0.999999999999927
TFAM	16.2371897114854	33.270644399489	1	1.81285183903476	28	0.798789476461712	13	9	0.135416666666667	0.999999999999927
BICC1	16.3576424461653	168.939305285382	46	0.772901028994803	20.695652173913	0.996203143594048	13	9	0.135416666666667	0.999999999999927
FAM133CP	31.9317672538104	6.88908916665459	36	1.66478079950845	21.9692307692308	0.848619912657167	13	9	0.135416666666667	0.999999999999927
CCDC6	39.6721290642775	39.8144176833662	49	2.30037239397193	20.3418803418803	0.613436860633488	13	9	0.135416666666667	0.999999999999927
CDK1	13.0702488092031	17.5894094220934	1	1.72809472375141	28	0.827955441903545	13	9	0.135416666666667	0.999999999999927
RHOBTB1	20.4328665634445	54.9503338581041	30	0.600919688150056	22.8115015974441	0.999217311243616	13	9	0.135416666666667	0.999999999999927
ARID5B	13.2115693217545	271.480601820722	45	1.55269557364425	20.8163265306122	0.882418311673015	13	9	0.135416666666667	0.999999999999927
ADO	47.9999324559169	24.8076937885552	37	1.24394374253805	21.8348623853211	0.953121512066068	13	9	0.135416666666667	0.999999999999927
NRBF2	8.89917635933211	30.0810276549381	1	0.579260791186421	28	0.999385816777567	13	9	0.135416666666667	0.999999999999927
JMJD1C	16.167326347697	52.9298180899174	13	0.713310189205937	25.5913978494624	0.997666635985203	13	9	0.135416666666667	0.999999999999927
REEP3	38.8288607574174	102.770923468851	52	0.818459072068304	20	0.994679761533323	13	9	0.135416666666667	0.999999999999927
ANXA2P3	19.3209557204315	275.862749027357	49	0.722626040904564	20.3418803418803	0.99747272208094	13	9	0.135416666666667	0.999999999999927
SIRT1	15.8381861009237	10.902747205651	52	1.00807599650759	20	0.983194424671707	13	9	0.135416666666667	0.999999999999927
HERC4	0.432758285609236	35.7737615517727	1	1.03750651509126	28	0.980499201381344	13	9	0.135416666666667	0.999999999999927
PBLD	28.2347724229824	7.20651070638906	52	2.53522209382716	20	0.524335742754527	13	9	0.135416666666667	0.999999999999927
HNRNPH3	15.7483628257447	115.056564918077	52	1.93704965553043	20	0.753579493174304	13	9	0.135416666666667	0.999999999999927
RUFY2	16.746382114479	25.7332116180124	1	1.58986344220394	28	0.871635147795695	13	9	0.135416666666667	0.999999999999927
SLC25A16	23.5939713676932	7.71398765014702	52	0.570810658514977	20	0.999443071223555	13	9	0.135416666666667	0.999999999999927
TET1	20.0239946781279	14.3100679365958	1	0.792056550315662	28	0.995609521602465	13	9	0.135416666666667	0.999999999999927
CCAR1	12.0859541350772	198.542538537868	35	1.06197794520248	22.1052631578947	0.978043312325862	13	9	0.135416666666667	0.999999999999927
DDX50	47.9999324559169	84.0614821992735	30	1.12986741092304	22.8115015974441	0.970155886071437	13	9	0.135416666666667	0.999999999999927
DDX21	6.75440830680987e-05	369.963140024386	15	0.699714587259072	25.2296819787986	0.99792875128766	13	9	0.135416666666667	0.999999999999927
KIAA1279	19.1161322052651	30.21293436453	30	0.984048381840849	22.8115015974441	0.985193574386627	13	9	0.135416666666667	0.999999999999927
SRGN	30.5177702365506	8.62694220376563	13	2.37360907259468	25.5913978494624	0.585193867850688	13	9	0.135416666666667	0.999999999999927
VPS26A	27.9369212763215	37.2038311768147	52	0.659094785893807	20	0.998577872498375	13	9	0.135416666666667	0.999999999999927
SUPV3L1	10.5356694203503	12.5336546763052	19	0.998000981418475	24.5360824742268	0.984054256148335	13	9	0.135416666666667	0.999999999999927
HK1	8.76787567763368	219.512769559548	22	0.759600930408534	24.040404040404	0.996577969623699	13	9	0.135416666666667	0.999999999999927
COL13A1	6.75440830680987e-05	19.3822914680992	41	1.4109953242497	21.3134328358209	0.919237256622395	13	9	0.135416666666667	0.999999999999927
H2AFY2	6.59192622094727e-05	12.9437030168868	27	1.35520794863883	23.257328990228	0.931735443075208	13	9	0.135416666666667	0.999999999999927
AIFM2	23.8651291588265	45.682053210607	1	2.14880041240582	28	0.672425206357581	13	9	0.135416666666667	0.999999999999927
TYSND1	25.2006287915544	14.4588613957758	1	2.06050661168956	28	0.706651221570183	13	9	0.135416666666667	0.999999999999927
SAR1A	6.75440830680987e-05	146.350068858339	6	1.8113927745697	26.9433962264151	0.799304527830394	13	9	0.135416666666667	0.999999999999927
PPA1	28.0882527651907	21.2278676553613	3	2.23251735173232	27.5675675675676	0.639808601452676	13	9	0.135416666666667	0.999999999999927
LRRC20	20.5023979306975	5.16356204863142	1	1.95631671403976	28	0.746360318040958	13	9	0.135416666666667	0.999999999999927
EIF4EBP2	47.9999324559169	158.710440684594	17	1.06780023222644	24.8780487804878	0.977429502327123	13	9	0.135416666666667	0.999999999999927
SGPL1	18.7342905671676	28.6469222518417	50	1.29592269382907	20.2266288951841	0.943721956511012	13	9	0.135416666666667	0.999999999999927
PCBD1	35.7459555546645	27.3109892390519	52	1.06156129626594	20	0.978086798048462	13	9	0.135416666666667	0.999999999999927
UNC5B	22.0432916548084	35.2167413615553	5	1.75299962467254	27.148288973384	0.819552264139136	13	9	0.135416666666667	0.999999999999927
SLC29A3	12.6291912424205	13.7355974171448	1	0.466166330138996	28	0.999861593964052	13	9	0.135416666666667	0.999999999999927
C10orf54	31.4715007556297	113.942816265113	51	1.80367881239449	20.112676056338	0.80202049837381	13	9	0.135416666666667	0.999999999999927
PSAP	47.9999461058731	4330.90451004465	52	0.559452770363123	20	0.999513190327004	13	9	0.135416666666667	0.999999999999927
CHST3	12.1371452528623	19.4833577365261	52	2.46720956358476	20	0.549646557479111	13	9	0.135416666666667	0.999999999999927
ASCC1	11.0477462409304	39.4788133695706	52	0.719335216754959	20	0.997542590245242	13	9	0.135416666666667	0.999999999999927
ANAPC16	20.0450426104561	85.4121157629536	1	1.6232231338829	28	0.861590779607434	13	9	0.135416666666667	0.999999999999927
DDIT4	32.2385791694846	488.71055223255	1	2.71410252273105	28	0.46047041139436	13	9	0.135416666666667	0.999999999999927
DNAJB12	26.9600027327901	64.0862770221382	29	1.2677654564279	22.9581993569132	0.948942524056673	13	9	0.135416666666667	0.999999999999927
MICU1	28.1389213710737	59.3283175505061	28	2.90934647629563	23.1067961165049	0.396180814156669	13	9	0.135416666666667	0.999999999999927
MCU	20.127433502045	41.4914109169318	1	0.556913946165185	28	0.999527846013372	13	9	0.135416666666667	0.999999999999927
P4HA1	6.75440830680987e-05	235.193452380006	1	0.79946419886193	28	0.995362110143656	13	9	0.135416666666667	0.999999999999927
ECD	33.2103534432052	15.5497558752988	52	0.726725930168912	20	0.997383544799046	13	9	0.135416666666667	0.999999999999927
FAM149B1	6.75440830680987e-05	23.7062472061092	52	0.361145284063971	20	0.99997839469525	13	9	0.135416666666667	0.999999999999927
DNAJC9	6.46615205889204	22.6286993600511	52	0.247064697927962	20	0.999998845516831	13	9	0.135416666666667	0.999999999999927
MRPS16	16.0005928060173	42.3854997299455	52	1.53659683838216	20	0.886950248261791	13	9	0.135416666666667	0.999999999999927
ANXA7	39.3625280839601	44.145891717199	52	2.4062656347975	20	0.572710221530579	13	9	0.135416666666667	0.999999999999927
PPP3CB	21.5497752927522	30.4141264268013	8	2.56684607728765	26.542750929368	0.512742861259422	13	9	0.135416666666667	0.999999999999927
SEC24C	6.75440830680987e-05	27.6207763227108	38	0.696331643293608	21.7021276595745	0.997990271092755	13	9	0.135416666666667	0.999999999999927
FUT11	27.9670119888599	29.8856638362765	34	4.02259758781975	22.2429906542056	0.150084081152201	13	9	0.135416666666667	0.999999999999927
CHCHD1	6.75440830680987e-05	68.3221883068867	45	1.59627752833147	20.8163265306122	0.869730252212113	13	9	0.135416666666667	0.999999999999927
ZSWIM8	20.7008246771454	44.2404853905709	52	0.152802984483505	20	0.999999976966409	13	9	0.135416666666667	0.999999999999927
NDST2	28.1885296942163	30.6168058337541	41	2.85924551592226	21.3134328358209	0.412088614100147	13	9	0.135416666666667	0.999999999999927
CAMK2G	31.9620172158675	23.758426897108	52	1.02314218975187	20	0.981849275671669	13	9	0.135416666666667	0.999999999999927
PLAU	44.450666238822	6.35553621575089	30	0.451672798553964	22.8115015974441	0.999889371126474	13	9	0.135416666666667	0.999999999999927
VCL	30.1088646062323	140.417089346889	3	1.79589173805651	27.5675675675676	0.804749969382933	13	9	0.135416666666667	0.999999999999927
AP3M1	20.4788103432757	20.4760619504057	52	1.72868262091048	20	0.827758787141924	13	9	0.135416666666667	0.999999999999927
ADK	47.9999329918707	25.1349649535513	52	0.966717688478707	20	0.986527495584389	13	9	0.135416666666667	0.999999999999927
KAT6B	12.9856236091181	32.6599610670002	6	2.62808190898968	26.9433962264151	0.490647624871425	13	9	0.135416666666667	0.999999999999927
SAMD8	15.7871966295675	14.37378903118	19	3.78353618184776	24.5360824742268	0.18701488537472	13	9	0.135416666666667	0.999999999999927
VDAC2	6.75440830680987e-05	69.3582954606567	52	1.06076631050432	20	0.978169608584119	13	9	0.135416666666667	0.999999999999927
COMTD1	19.9533362340754	23.6337741718379	1	0.736110940308305	28	0.997170291705638	13	9	0.135416666666667	0.999999999999927
ZNF503	30.8189416298859	183.875149204391	26	0.907085804240902	23.4098360655738	0.990467868168007	13	9	0.135416666666667	0.999999999999927
ZNF503-AS2	8.45674466909044	10.7592027173295	52	0.475585128815111	20	0.999840642247483	13	9	0.135416666666667	0.999999999999927
C10orf11	8.63248931072402	6.64414819925047	13	0.900811187264247	25.5913978494624	0.990827272259836	13	9	0.135416666666667	0.999999999999927
KCNMA1	20.4678041298625	37.9497944027586	52	0.148534497506859	20	0.999999981813308	13	9	0.135416666666667	0.999999999999927
DLG5	41.2309618321367	100.224113200343	9	1.6952225896632	26.3468634686347	0.838814382398062	13	9	0.135416666666667	0.999999999999927
POLR3A	29.6748546252133	23.4585266577387	52	1.5094014729735	20	0.894409418272915	13	9	0.135416666666667	0.999999999999927
RPS24	13.0891079325118	4419.09719935336	38	1.08280844768172	21.7021276595745	0.975794010607821	13	9	0.135416666666667	0.999999999999927
LINC00856	15.8377638571573	3.52720498441306	1	1.66376665073967	28	0.848942257076925	13	9	0.135416666666667	0.999999999999927
ZMIZ1	39.9746820852538	42.8024106915645	52	1.26802612100954	20	0.948895591949733	13	9	0.135416666666667	0.999999999999927
PPIF	47.9999324559169	42.9621367442509	37	1.39665752890457	21.8348623853211	0.922560842045551	13	9	0.135416666666667	0.999999999999927
ZCCHC24	45.2936543484224	336.331256530275	11	0.967443603329829	25.9636363636364	0.986473396285927	13	9	0.135416666666667	0.999999999999927
EIF5AL1	5.08463448294846e-05	25.2988870238799	52	0.621462892101355	20	0.999025247490303	13	9	0.135416666666667	0.999999999999927
LOC100288974	32.2194663898571	3.50093491685569	52	0.319089031349524	20	0.999991524385386	13	9	0.135416666666667	0.999999999999927
TMEM254	24.0234173207861	14.3699897374207	33	1.47115255261257	22.3824451410658	0.904470212213023	13	9	0.135416666666667	0.999999999999927
PLAC9	47.9999324559169	249.826030201709	14	0.474449433398719	25.4092526690391	0.999843298681999	13	9	0.135416666666667	0.999999999999927
ANXA11	31.6315355063875	192.21864656567	29	1.97616373924346	22.9581993569132	0.73887758669516	13	9	0.135416666666667	0.999999999999927
TSPAN14	23.5717547815113	25.4438205796715	1	2.89547997047771	28	0.400541586956818	13	9	0.135416666666667	0.999999999999927
GHITM	37.9444095118221	95.833528267784	52	1.52658901637735	20	0.889724201632504	13	9	0.135416666666667	0.999999999999927
CCSER2	12.1529436029722	54.5492955118257	23	0.912689363478002	23.8795986622074	0.990138370454617	13	9	0.135416666666667	0.999999999999927
WAPAL	16.0207728062517	51.2318152279028	21	2.45835491755875	24.2033898305085	0.552976665713407	13	9	0.135416666666667	0.999999999999927
ADIRF	6.75440830680987e-05	13.2945830250118	52	1.66815504400973	20	0.847545379499471	13	9	0.135416666666667	0.999999999999927
GLUD1	15.8486009829717	28.1950666790307	33	1.98087321866308	22.3824451410658	0.737095581362988	13	9	0.135416666666667	0.999999999999927
FAM35A	23.6867740715648	19.6126341198651	52	0.45558698626627	20	0.999882369042951	13	9	0.135416666666667	0.999999999999927
MINPP1	47.9999324559169	21.5196369440338	52	0.720933824679988	20	0.997508838601764	13	9	0.135416666666667	0.999999999999927
PAPSS2	12.0196639535981	38.6173124452539	21	0.738082726642965	24.2033898305085	0.997123838628164	13	9	0.135416666666667	0.999999999999927
ATAD1	19.758515232936	90.291098426789	52	2.12753276482752	20	0.680697308996117	13	9	0.135416666666667	0.999999999999927
PTEN	28.7268342051971	70.4797334412721	1	0.708075032189381	28	0.997770437863941	13	9	0.135416666666667	0.999999999999927
RNLS	39.1728526108947	6.1934265841196	52	1.54641871579639	20	0.884195450023883	13	9	0.135416666666667	0.999999999999927
STAMBPL1	18.254352085871	7.399527385784	33	1.5155564632673	22.3824451410658	0.892743141557531	13	9	0.135416666666667	0.999999999999927
ACTA2	16.8229277795941	1965.46883286111	40	1.38896169648917	21.4414414414414	0.924313150651638	13	9	0.135416666666667	0.999999999999927
FAS	28.0440404029531	18.4270303170698	3	1.38339067452413	27.5675675675676	0.925567797530167	13	9	0.135416666666667	0.999999999999927
CH25H	4.99159914157219e-05	21.6054820026031	52	0.493877343348767	20	0.999792499738131	13	9	0.135416666666667	0.999999999999927
LIPA	21.3080357781434	32.8098754786993	27	2.33894963006357	23.257328990228	0.598522591237976	13	9	0.135416666666667	0.999999999999927
IFIT2	35.7521498149832	4.1354382784261	16	0.876867245165136	25.0526315789474	0.992108656375741	13	9	0.135416666666667	0.999999999999927
IFIT3	47.9999324559169	22.4301945707734	1	1.95480584009915	28	0.746928077187438	13	9	0.135416666666667	0.999999999999927
IFIT1	20.3660463411326	7.17128589433272	16	1.820925879678	25.0526315789474	0.795931765494332	13	9	0.135416666666667	0.999999999999927
IFIT5	27.3477635012181	17.7543901541191	52	0.898931526318228	20	0.99093299423832	13	9	0.135416666666667	0.999999999999927
PANK1	47.9999399410279	5.48296321990604	6	0.549916919779926	26.9433962264151	0.999566405126592	13	9	0.135416666666667	0.999999999999927
KIF20B	12.8661384971831	27.6391165478352	40	0.461198596115404	21.4414414414414	0.999871696158901	13	9	0.135416666666667	0.999999999999927
RPP30	6.75440830680987e-05	24.7567073985267	52	2.69016174771231	20	0.468762730163962	13	9	0.135416666666667	0.999999999999927
ANKRD1	6.75440830680987e-05	306.111863871289	12	0.696808559699469	25.7761732851986	0.997981685302676	13	9	0.135416666666667	0.999999999999927
PCGF5	4.99734034400608e-05	71.348213900945	52	1.15247276019283	20	0.967165173119175	13	9	0.135416666666667	0.999999999999927
HECTD2	39.8453095663954	7.23847588454533	52	1.84684052708946	20	0.786675861388984	13	9	0.135416666666667	0.999999999999927
PPP1R3C	47.9999324559169	51.4496907742362	1	0.12151140297144	28	0.999999996638873	13	9	0.135416666666667	0.999999999999927
TNKS2	31.3813550375471	27.7542692386887	29	0.904601535308167	22.9581993569132	0.990611363945114	13	9	0.135416666666667	0.999999999999927
BTAF1	19.2943187041511	27.9805409468608	1	1.62146298048005	28	0.862129120831764	13	9	0.135416666666667	0.999999999999927
CPEB3	5.60208132503213	6.63440715346942	52	0.259884641191785	20	0.999998277656204	13	9	0.135416666666667	0.999999999999927
MARCH5	36.7178505917003	97.0606588388495	52	0.542334339559376	20	0.999605278305592	13	9	0.135416666666667	0.999999999999927
IDE	15.0908748362961	29.9035457604441	20	3.16505907085627	24.3686006825939	0.321693530742032	13	9	0.135416666666667	0.999999999999927
KIF11	12.2321226518445	5.7969730754669	1	3.10152407276953	28	0.33913955430449	13	9	0.135416666666667	0.999999999999927
MYOF	15.7838044083013	93.3608833063331	1	0.307031169878797	28	0.99999369124051	13	9	0.135416666666667	0.999999999999927
CEP55	15.5336324893205	10.9941723425601	1	0.6039758063411	28	0.99919082858361	13	9	0.135416666666667	0.999999999999927
FRA10AC1	14.5622693634045	94.2726873932191	1	1.42579521755213	28	0.915726657916008	13	9	0.135416666666667	0.999999999999927
PLCE1	14.0993319102925	14.1595256688066	36	0.82300134539088	21.9692307692308	0.994506019826343	13	9	0.135416666666667	0.999999999999927
PLCE1-AS1	34.036614700208	5.99975215666486	52	2.77626421251037	20	0.439342856689392	13	9	0.135416666666667	0.999999999999927
NOC3L	16.895831057649	20.9285963507154	35	0.121112965321971	22.1052631578947	0.999999996731035	13	9	0.135416666666667	0.999999999999927
TBC1D12	39.7934034979234	13.1709423297412	1	0.890938925190437	28	0.991372665960192	13	9	0.135416666666667	0.999999999999927
HELLS	12.1369780291542	10.7702476388708	52	1.71443706231826	20	0.832500099810032	13	9	0.135416666666667	0.999999999999927
PDLIM1	31.9443389272834	178.754194595824	1	0.843868318788641	28	0.993652924759437	13	9	0.135416666666667	0.999999999999927
SORBS1	28.0197344433056	2.41653357919041	8	0.732014251954493	26.542750929368	0.997264961295831	13	9	0.135416666666667	0.999999999999927
ALDH18A1	20.3149712183818	19.5598882724247	52	2.2201398963297	20	0.644630340949267	13	9	0.135416666666667	0.999999999999927
TCTN3	47.9999324559169	31.4726854257247	20	0.722634978506615	24.3686006825939	0.997472530262284	13	9	0.135416666666667	0.999999999999927
ENTPD1	19.8882992533403	8.14629572082183	8	1.95432042421091	26.542750929368	0.747110429630724	13	9	0.135416666666667	0.999999999999927
CCNJ	31.7361274476603	3.33250111885773	18	1.77042406958818	24.7058823529412	0.81358768036145	13	9	0.135416666666667	0.999999999999927
ZNF518A	14.4156781573462	12.6849758060039	10	3.86032137769089	26.1538461538462	0.174342825647258	13	9	0.135416666666667	0.999999999999927
TM9SF3	7.48560374141395e-05	737.306558513579	52	2.15542120360971	20	0.669847804880433	13	9	0.135416666666667	0.999999999999927
RPL13AP5	17.0406161863337	72.7047961114704	35	0.680438121173605	22.1052631578947	0.998260536548145	13	9	0.135416666666667	0.999999999999927
LCOR	15.0766281844257	6.60970337739706	52	0.0884856867671027	20	0.999999999776023	13	9	0.135416666666667	0.999999999999927
C10orf12	12.5550499746212	11.310970112661	52	2.69804346086979	20	0.466023455378224	13	9	0.135416666666667	0.999999999999927
LOC102724002	29.7288102054972	28.9976181518988	1	3.71728679328595	28	0.198603372448526	13	9	0.135416666666667	0.999999999999927
ARHGAP19	15.8559579556421	3.24874144339117	19	1.7195880713159	24.5360824742268	0.830791492872868	13	9	0.135416666666667	0.999999999999927
FRAT1	28.7060895777613	7.86949295201623	52	0.304727242080144	20	0.99999404644003	13	9	0.135416666666667	0.999999999999927
FRAT2	41.3565919723498	10.029831813863	52	0.44614252441733	20	0.999898674752597	13	9	0.135416666666667	0.999999999999927
RRP12	5.58343583188685e-05	13.2893622814079	5	0.984801819729014	27.148288973384	0.985133557394108	13	9	0.135416666666667	0.999999999999927
EXOSC1	6.75440830680987e-05	27.1637110976513	52	1.01706281721689	20	0.982400704262988	13	9	0.135416666666667	0.999999999999927
ZDHHC16	22.330387944234	26.8742392145609	52	1.01110007657311	20	0.982930172557281	13	9	0.135416666666667	0.999999999999927
MMS19	27.7001232209641	181.021859404938	45	1.73287949929504	20.8163265306122	0.826352474014398	13	9	0.135416666666667	0.999999999999927
UBTD1	27.4913807670591	162.308347676902	52	0.816415961992894	20	0.994756555752194	13	9	0.135416666666667	0.999999999999927
MORN4	16.2107674833371	17.0080162817999	52	1.26697381513423	20	0.949084897430983	13	9	0.135416666666667	0.999999999999927
PI4K2A	12.0823436809003	33.9458181154336	27	0.404813246351106	23.257328990228	0.999949787953757	13	9	0.135416666666667	0.999999999999927
AVPI1	47.9999324559169	6.32193245680865	23	1.39156655939378	23.8795986622074	0.923722516343022	13	9	0.135416666666667	0.999999999999927
MARVELD1	19.6188410130046	158.13068788253	36	0.349692522240708	21.9692307692308	0.999983030879952	13	9	0.135416666666667	0.999999999999927
ZFYVE27	38.0752747614474	20.1707001898339	15	0.94373009688775	25.2296819787986	0.988162471859352	13	9	0.135416666666667	0.999999999999927
R3HCC1L	23.0430681135305	15.7845181239058	52	1.49975215915469	20	0.896995529551951	13	9	0.135416666666667	0.999999999999927
LOXL4	16.9192237359336	51.6087217247158	14	0.941402248600852	25.4092526690391	0.988319729204053	13	9	0.135416666666667	0.999999999999927
PYROXD2	20.4216626113328	4.83613212282809	26	2.57422841952356	23.4098360655738	0.510053915325822	13	9	0.135416666666667	0.999999999999927
HPS1	31.3412448004245	106.078258566552	1	0.514923180606808	28	0.999723024460741	13	9	0.135416666666667	0.999999999999927
GOT1	15.8338367173101	62.2820256308355	52	1.86584603491648	20	0.779810683275384	13	9	0.135416666666667	0.999999999999927
SLC25A28	32.5433215160527	16.6539005353196	1	1.58992701751833	28	0.87161632932778	13	9	0.135416666666667	0.999999999999927
ENTPD7	37.1682435484432	13.061686013	52	1.04580886596449	20	0.979688241444521	13	9	0.135416666666667	0.999999999999927
COX15	37.6735070724289	46.3876613729049	2	0.597946306296835	27.7821011673152	0.999242409117603	13	9	0.135416666666667	0.999999999999927
CUTC	38.0687148976716	12.8523495613457	52	0.582362880605652	20	0.99936365151103	13	9	0.135416666666667	0.999999999999927
DNMBP	45.1943773373701	26.1730132986775	52	0.589184653245404	20	0.999312651606872	13	9	0.135416666666667	0.999999999999927
ERLIN1	6.75440830680987e-05	77.273206473237	44	2.47167525464882	20.9384164222874	0.547969950082059	13	9	0.135416666666667	0.999999999999927
CHUK	44.0959598787461	23.9850061576825	52	0.589221372485654	20	0.999312368513454	13	9	0.135416666666667	0.999999999999927
CWF19L1	23.7884130261373	7.68785229268866	49	3.0842705456784	20.3418803418803	0.343998830446208	13	9	0.135416666666667	0.999999999999927
SNORA12	26.1460423515578	33.0181306546558	51	1.34180782283036	20.112676056338	0.934562294577467	13	9	0.135416666666667	0.999999999999927
BLOC1S2	6.75440830680987e-05	91.7060979249504	52	1.64142688557757	20	0.855969919823973	13	9	0.135416666666667	0.999999999999927
SCD	32.1031690026464	255.236242210131	1	0.507554253638405	28	0.999749226763907	13	9	0.135416666666667	0.999999999999927
SEC31B	31.9233099818558	13.0069820936201	52	2.77442203629179	20	0.439960396151425	13	9	0.135416666666667	0.999999999999927
NDUFB8	32.1787012353199	312.923508888383	1	0.520044166335079	28	0.999703535457668	13	9	0.135416666666667	0.999999999999927
HIF1AN	27.5973704661583	104.732725073514	50	1.814492804334	20.2266288951841	0.798209710887674	13	9	0.135416666666667	0.999999999999927
FAM178A	5.30451986902363e-05	24.701663387677	52	1.07172537897786	20	0.977009206622995	13	9	0.135416666666667	0.999999999999927
MRPL43	28.1825804833928	73.6359753084408	52	1.91338279404474	20	0.762380943121685	13	9	0.135416666666667	0.999999999999927
C10orf2	5.61453989449242e-05	8.85326895804384	52	1.15476697766592	20	0.966851200763958	13	9	0.135416666666667	0.999999999999927
LZTS2	6.75440830680987e-05	17.0850169221349	52	1.83632887367798	20	0.790445338168812	13	9	0.135416666666667	0.999999999999927
SFXN3	11.5100812946171	90.3164810825165	1	0.495205799498942	28	0.99978858533594	13	9	0.135416666666667	0.999999999999927
KAZALD1	42.6838933155613	19.3614596059249	52	1.18747773016695	20	0.962162542074652	13	9	0.135416666666667	0.999999999999927
BTRC	16.489462041076	16.2848156154876	29	1.39751215437618	22.9581993569132	0.922364881113665	13	9	0.135416666666667	0.999999999999927
POLL	27.9184798126447	32.1217124560926	46	0.917762980882102	20.695652173913	0.989832998447986	13	9	0.135416666666667	0.999999999999927
DPCD	22.2960693667083	23.8144451783771	1	0.707853187721272	28	0.997774756174901	13	9	0.135416666666667	0.999999999999927
FBXW4	47.9999324559169	48.0260420930882	4	0.532853031155417	27.3563218390805	0.999649868407044	13	9	0.135416666666667	0.999999999999927
NPM3	32.4377862706077	132.872645895145	1	2.16360581308668	28	0.666660501469767	13	9	0.135416666666667	0.999999999999927
MGEA5	23.7937698171733	87.5509066835091	44	1.08244538992046	20.9384164222874	0.975834487142675	13	9	0.135416666666667	0.999999999999927
C10orf76	31.9769991021764	13.3537750267666	52	1.83488631762719	20	0.790961058466404	13	9	0.135416666666667	0.999999999999927
HPS6	38.5585509263598	40.0720084901572	25	0.0563159854301606	23.5643564356436	0.999999999995573	13	9	0.135416666666667	0.999999999999927
LDB1	16.7614316188442	9.50772964024849	1	1.57848436500568	28	0.874983052344345	13	9	0.135416666666667	0.999999999999927
PPRC1	6.75440830680987e-05	27.7871583799873	47	1.3589455203578	20.5763688760807	0.930934791405531	13	9	0.135416666666667	0.999999999999927
NOLC1	6.75440830680987e-05	75.030887530359	9	1.00341827679311	26.3468634686347	0.983595841052086	13	9	0.135416666666667	0.999999999999927
GBF1	12.3974493900165	57.6688211345324	52	0.727017576718518	20	0.997377110055618	13	9	0.135416666666667	0.999999999999927
NFKB2	15.715101506496	4.28843583755669	35	0.836864763270994	22.1052631578947	0.993949497975584	13	9	0.135416666666667	0.999999999999927
FBXL15	23.6601235420185	16.4430446419224	37	1.67128964778123	21.8348623853211	0.846544363832791	13	9	0.135416666666667	0.999999999999927
CUEDC2	23.0993625602276	23.0507514390994	52	1.86904945887773	20	0.778647438075927	13	9	0.135416666666667	0.999999999999927
ACTR1A	12.418291597038	111.523682838571	23	1.37461845088363	23.8795986622074	0.927519724526332	13	9	0.135416666666667	0.999999999999927
SUFU	37.6225558659919	21.9808963598701	8	0.955186647189081	26.542750929368	0.987366431135812	13	9	0.135416666666667	0.999999999999927
TRIM8	27.835022899345	56.8114921095308	34	2.13835605982847	22.2429906542056	0.676489077165525	13	9	0.135416666666667	0.999999999999927
ARL3	14.1344596773196	44.3641103628552	1	1.166346261134	28	0.965236909122124	13	9	0.135416666666667	0.999999999999927
WBP1L	31.5977214919312	148.969330582807	52	1.18962956848878	20	0.961840108910493	13	9	0.135416666666667	0.999999999999927
C10orf32	32.1331449586088	82.4287998415297	52	2.06741246461021	20	0.703988019171716	13	9	0.135416666666667	0.999999999999927
CNNM2	34.7576786688744	7.94469017153041	33	1.17205381784442	22.3824451410658	0.964422936963641	13	9	0.135416666666667	0.999999999999927
NT5C2	32.1798017641771	58.4004685623997	38	2.18718440391728	21.7021276595745	0.657473610486634	13	9	0.135416666666667	0.999999999999927
PCGF6	16.0813070792342	3.73339784003761	21	2.71453135628906	24.2033898305085	0.460322649444833	13	9	0.135416666666667	0.999999999999927
TAF5	19.5290601847206	6.59716957560935	52	0.295361329227077	20	0.999995321054572	13	9	0.135416666666667	0.999999999999927
USMG5	22.228233247347	120.40764284875	52	1.54975047003883	20	0.883253752120572	13	9	0.135416666666667	0.999999999999927
PDCD11	11.6276500749704	45.2004356518375	1	1.56256930922768	28	0.879596832099428	13	9	0.135416666666667	0.999999999999927
CALHM2	38.3492900329043	19.1100300635565	52	1.26229422296194	20	0.9499215869384	13	9	0.135416666666667	0.999999999999927
SH3PXD2A	19.8885956916402	218.226427945708	1	0.545278619425561	28	0.999590533696335	13	9	0.135416666666667	0.999999999999927
OBFC1	16.1436504452067	13.5947684720233	29	2.26427691703464	22.9581993569132	0.627448875595465	13	9	0.135416666666667	0.999999999999927
SLK	12.1391936260799	109.103567645571	1	1.53360912007032	28	0.887781884194604	13	9	0.135416666666667	0.999999999999927
SFR1	37.371528584102	6.75554542181764	38	1.65902586090646	21.7021276595745	0.850445327334994	13	9	0.135416666666667	0.999999999999927
GSTO1	31.9772220511074	116.147191426069	7	1.34782595330564	26.7415730337079	0.933301187665377	13	9	0.135416666666667	0.999999999999927
ITPRIP	12.6793607660778	30.3657580200638	29	2.02106585890402	22.9581993569132	0.721797131930552	13	9	0.135416666666667	0.999999999999927
XPNPEP1	15.4689473936427	56.955381561174	52	0.892385488367855	20	0.99129426756265	13	9	0.135416666666667	0.999999999999927
ADD3	46.8474089087216	90.8055576861947	9	1.67792082087376	26.3468634686347	0.844417935544271	13	9	0.135416666666667	0.999999999999927
MXI1	27.953411123593	52.4671014908429	1	1.09115377149131	28	0.974851021212392	13	9	0.135416666666667	0.999999999999927
SMNDC1	12.0829734432197	46.8927095860825	23	0.258431429646676	23.8795986622074	0.999998352141926	13	9	0.135416666666667	0.999999999999927
DUSP5	40.9194373781042	3.96591043734522	1	0.741786308424294	28	0.997035006426823	13	9	0.135416666666667	0.999999999999927
SMC3	12.9028239450765	183.227983978767	41	0.797744691224625	21.3134328358209	0.995420453933767	13	9	0.135416666666667	0.999999999999927
PDCD4	20.3381225420585	36.9370720415733	52	2.214231129764	20	0.646932733805373	13	9	0.135416666666667	0.999999999999927
BBIP1	15.8084849266081	9.53200302906182	50	1.10617289633821	20.2266288951841	0.973092633855132	13	9	0.135416666666667	0.999999999999927
SHOC2	30.5617971561259	54.8025811947318	22	0.34457069454252	24.040404040404	0.999984814852366	13	9	0.135416666666667	0.999999999999927
ADRA2A	45.000983789723	100.938070461261	1	0.490462267023997	28	0.999802291188038	13	9	0.135416666666667	0.999999999999927
GPAM	7.94754830964776	26.0706168690334	5	0.842163608501788	27.148288973384	0.99372608459535	13	9	0.135416666666667	0.999999999999927
ZDHHC6	19.6353416974124	30.8255791715362	52	1.86728044605516	20	0.779290024805158	13	9	0.135416666666667	0.999999999999927
VTI1A	15.0237668264095	26.7036872933201	52	0.873094902455467	20	0.992297882470493	13	9	0.135416666666667	0.999999999999927
TCF7L2	24.2782180412642	159.735909660678	52	0.775898251475414	20	0.99611453341619	13	9	0.135416666666667	0.999999999999927
CASP7	41.9896278461264	26.0793544302947	28	0.699441288040444	23.1067961165049	0.997933774923089	13	9	0.135416666666667	0.999999999999927
NHLRC2	16.010044549847	4.99075160024377	18	3.98379706614643	24.7058823529412	0.155585960675188	13	9	0.135416666666667	0.999999999999927
C10orf118	8.90108117744177	73.5801542284717	37	0.796340915476487	21.8348623853211	0.995467673436512	13	9	0.135416666666667	0.999999999999927
ABLIM1	47.9999566556217	6.97081501662076	36	0.16226263041906	21.9692307692308	0.999999962056298	13	9	0.135416666666667	0.999999999999927
FAM160B1	26.2498126917115	23.1582984790083	46	2.11718010903832	20.695652173913	0.684719067390226	13	9	0.135416666666667	0.999999999999927
TRUB1	39.5337538377054	42.1281099574754	38	1.2208397129486	21.7021276595745	0.956967176932672	13	9	0.135416666666667	0.999999999999927
GFRA1	47.9999324559169	55.6518368285195	5	1.04289819782768	27.148288973384	0.979975129114743	13	9	0.135416666666667	0.999999999999927
HSPA12A	19.6865318349653	5.52853331078585	29	0.95653622976927	22.9581993569132	0.987270214593297	13	9	0.135416666666667	0.999999999999927
KIAA1598	14.9625308358055	8.68194198088677	11	4.00516411954153	25.9636363636364	0.152533661069918	13	9	0.135416666666667	0.999999999999927
PDZD8	19.2484142675947	43.0902536412384	18	1.99828536183328	24.7058823529412	0.730487055313673	13	9	0.135416666666667	0.999999999999927
EMX2OS	30.5416288385332	292.87520288776	52	1.66433969824631	20	0.848760150371905	13	9	0.135416666666667	0.999999999999927
EMX2	27.9470836119777	298.032791488685	52	2.82648985754276	20	0.422713787683768	13	9	0.135416666666667	0.999999999999927
RAB11FIP2	27.6448029410527	156.702386742024	52	1.50863837288279	20	0.89461510202396	13	9	0.135416666666667	0.999999999999927
CASC2	47.9999324559169	11.7849443327795	1	1.27456365880619	28	0.947709985994761	13	9	0.135416666666667	0.999999999999927
FAM204A	31.8794305632619	62.1057133348807	1	0.665910996161439	28	0.998481927663231	13	9	0.135416666666667	0.999999999999927
CACUL1	20.3683116890188	108.335827162819	4	1.74704675636501	27.3563218390805	0.821574120996655	13	9	0.135416666666667	0.999999999999927
NANOS1	46.9558855532971	22.9392356356694	14	0.468328913078129	25.4092526690391	0.999856996327921	13	9	0.135416666666667	0.999999999999927
EIF3A	12.9044241386469	951.855394895494	43	1.25908897299995	21.0619469026549	0.950489820211687	13	9	0.135416666666667	0.999999999999927
FAM45A	28.3788206791662	27.5227824376832	1	1.85688661318517	28	0.783054831096322	13	9	0.135416666666667	0.999999999999927
SFXN4	12.3932893623838	26.2330034783303	37	2.47060727766852	21.8348623853211	0.548370735817903	13	9	0.135416666666667	0.999999999999927
PRDX3	39.0960054870322	53.3095283019146	47	1.40251118399869	20.5763688760807	0.92121317230645	13	9	0.135416666666667	0.999999999999927
GRK5	31.8827026411387	67.8429120365415	52	1.69334957554609	20	0.839424809145887	13	9	0.135416666666667	0.999999999999927
RGS10	39.8525541034703	32.5332049372129	43	1.83782174762478	21.0619469026549	0.789911223859365	13	9	0.135416666666667	0.999999999999927
TIAL1	6.75440830680987e-05	63.9329121195781	52	1.03310541446651	20	0.980919948750174	13	9	0.135416666666667	0.999999999999927
BAG3	37.8285728290877	76.9150242383348	52	1.93462956299788	20	0.754482954776016	13	9	0.135416666666667	0.999999999999927
INPP5F	23.5461610786722	11.4407725981002	52	1.49268979343263	20	0.898867922066743	13	9	0.135416666666667	0.999999999999927
MCMBP	35.4766225273184	12.4282804463366	1	1.11022325833319	28	0.972604817842092	13	9	0.135416666666667	0.999999999999927
SEC23IP	39.7022066563681	33.3947188453489	52	0.401974481353129	20	0.999952304465786	13	9	0.135416666666667	0.999999999999927
PPAPDC1A	6.75440830680987e-05	51.3009172103612	8	0.765606860172635	26.542750929368	0.996412376495077	13	9	0.135416666666667	0.999999999999927
WDR11	15.7321808213607	18.6962368241462	13	3.34391113444232	25.5913978494624	0.276337515774646	13	9	0.135416666666667	0.999999999999927
FGFR2	35.9109912724591	4.85508219616585	52	1.05501278157719	20	0.978762602122481	13	9	0.135416666666667	0.999999999999927
ATE1	27.3749461154738	21.2237890144071	36	3.070370882735	21.9692307692308	0.347951309568579	13	9	0.135416666666667	0.999999999999927
NSMCE4A	15.9545354300738	13.8229050778798	32	1.72911713078642	22.5236593059937	0.827613387242318	13	9	0.135416666666667	0.999999999999927
TACC2	22.5446049745201	9.75913893047246	52	0.184063774237958	20	0.999999892722039	13	9	0.135416666666667	0.999999999999927
PLEKHA1	15.5306567216952	30.1886687373975	40	1.22976647597566	21.4414414414414	0.955505461339541	13	9	0.135416666666667	0.999999999999927
HTRA1	23.85725429633	1343.83765206144	39	0.403032757910672	21.570996978852	0.999951378915949	13	9	0.135416666666667	0.999999999999927
FAM24B	32.1149456324255	6.09569460473451	1	1.68610920865603	28	0.841775833991289	13	9	0.135416666666667	0.999999999999927
C10orf88	31.8276002319034	3.64419651357739	21	2.11400279300346	24.2033898305085	0.68595261232225	13	9	0.135416666666667	0.999999999999927
IKZF5	6.75440830680987e-05	8.01018416100357	22	0.722733576450762	24.040404040404	0.997470413409801	13	9	0.135416666666667	0.999999999999927
ACADSB	28.3884014963516	14.9406481993188	52	0.692630028147942	20	0.998055949128876	13	9	0.135416666666667	0.999999999999927
BUB3	27.4960939358265	88.9805026614897	1	2.45933821264893	28	0.552606492422727	13	9	0.135416666666667	0.999999999999927
CPXM2	7.52352982114447	11.7302721997788	1	1.09814241005942	28	0.974042668160236	13	9	0.135416666666667	0.999999999999927
OAT	38.6017602387563	52.9690536483875	52	1.52281521647871	20	0.890761492640417	13	9	0.135416666666667	0.999999999999927
LHPP	36.5226725154986	9.63421828418603	1	0.897038166810527	28	0.991038588301611	13	9	0.135416666666667	0.999999999999927
FAM53B	47.9999324559169	29.0916944305797	45	1.3910867247161	20.8163265306122	0.923831506490949	13	9	0.135416666666667	0.999999999999927
METTL10	38.0831583046212	13.8486352115015	52	1.06992805363606	20	0.977202310886852	13	9	0.135416666666667	0.999999999999927
FAM175B	35.6521236562974	21.7338284524478	1	0.956439695792246	28	0.987277114085732	13	9	0.135416666666667	0.999999999999927
ZRANB1	13.0870721377969	60.6961619353872	50	1.8834795921046	20.2266288951841	0.773386515019736	13	9	0.135416666666667	0.999999999999927
CTBP2	12.7834813867858	117.444732434548	45	1.82072829344961	20.8163265306122	0.79600185044212	13	9	0.135416666666667	0.999999999999927
EDRF1	12.1078669901231	11.55587035063	44	2.02232558387812	20.9384164222874	0.721315250398442	13	9	0.135416666666667	0.999999999999927
UROS	24.47084587532	79.4990269706354	51	2.42397542067867	20.112676056338	0.565974803626593	13	9	0.135416666666667	0.999999999999927
BCCIP	12.475775210707	39.4442695734582	52	0.223214330406841	20	0.999999486693968	13	9	0.135416666666667	0.999999999999927
DHX32	28.4386698958583	5.47881431513385	1	2.03785747112987	28	0.715363182406234	13	9	0.135416666666667	0.999999999999927
FANK1	31.793877467001	9.40078285994539	51	1.14447127498531	20.112676056338	0.968245090632504	13	9	0.135416666666667	0.999999999999927
ADAM12	6.75440830680987e-05	305.901473133237	8	0.73570635409671	26.542750929368	0.997179751634004	13	9	0.135416666666667	0.999999999999927
DOCK1	12.9847302004137	41.8836297933838	1	1.3114256647888	28	0.940717536651276	13	9	0.135416666666667	0.999999999999927
MKI67	15.8584693770199	39.7539915718355	1	1.41325870667337	28	0.918705612716564	13	9	0.135416666666667	0.999999999999927
MGMT	24.4052927884634	50.5600092035988	52	0.6266711600661	20	0.998971064484012	13	9	0.135416666666667	0.999999999999927
GLRX3	35.3910221458129	33.2640308352961	1	2.9000804316813	28	0.399091235181661	13	9	0.135416666666667	0.999999999999927
PPP2R2D	15.1534236258245	26.797384658091	13	1.29691007422855	25.5913978494624	0.943533358667058	13	9	0.135416666666667	0.999999999999927
BNIP3	20.0445621018515	54.5152919970119	52	1.18120152142698	20	0.963093058335393	13	9	0.135416666666667	0.999999999999927
DPYSL4	20.2904402880186	3.52289521438029	52	1.19494183322849	20	0.961036665119815	13	9	0.135416666666667	0.999999999999927
STK32C	32.1442535556073	17.1598858426321	34	1.48072164674461	22.2429906542056	0.902001234007591	13	9	0.135416666666667	0.999999999999927
LOC102724967	16.2363011376241	27.1512514684495	48	1.59300125103584	20.458452722063	0.870704851471328	13	9	0.135416666666667	0.999999999999927
LRRC27	26.0990638735248	22.1505962698219	1	0.744136419277209	28	0.996977556735081	13	9	0.135416666666667	0.999999999999927
PWWP2B	19.4256769775156	14.8152778293316	1	3.82932851499596	28	0.179361665632646	13	9	0.135416666666667	0.999999999999927
INPP5A	16.1110827348052	89.4631200293959	43	2.2347437042684	21.0619469026549	0.638941530327037	13	9	0.135416666666667	0.999999999999927
TUBGCP2	27.5297731270712	108.74642482745	35	1.71125298917894	22.1052631578947	0.833552947061763	13	9	0.135416666666667	0.999999999999927
ZNF511	40.5568701312749	40.3276789167532	52	1.37687607877581	20	0.927020145398648	13	9	0.135416666666667	0.999999999999927
FUOM	6.75440830680987e-05	30.5792940679208	19	2.03365127220071	24.5360824742268	0.716976962168793	13	9	0.135416666666667	0.999999999999927
ECHS1	19.4475797322333	159.212905104361	26	0.110021026682246	23.4098360655738	0.999999998553776	13	9	0.135416666666667	0.999999999999927
PAOX	19.7958833020163	4.03320201106126	18	1.46854550787821	24.7058823529412	0.90513724765099	13	9	0.135416666666667	0.999999999999927
MTG1	15.8333605674276	14.4451079039726	52	1.09619905107229	20	0.974269165721604	13	9	0.135416666666667	0.999999999999927
SPRN	27.7627384140882	3.51996680181059	1	0.197170050913955	28	0.999999811824334	13	9	0.135416666666667	0.999999999999927
BET1L	27.6320295096631	77.2823429687428	1	2.13966124216767	28	0.675981382588202	13	9	0.135416666666667	0.999999999999927
RIC8A	7.58540144717128e-05	67.3118204453906	52	0.553958529351056	20	0.999544456356946	13	9	0.135416666666667	0.999999999999927
SIRT3	42.0156012841676	11.1417724117707	10	1.01775251302799	26.1538461538462	0.98233873669053	13	9	0.135416666666667	0.999999999999927
PSMD13	12.5810228344251	212.406706706032	49	0.512890766343544	20.3418803418803	0.999730464090943	13	9	0.135416666666667	0.999999999999927
ATHL1	32.1767357542453	26.1192065718226	52	1.0048558284192	20	0.983472669014938	13	9	0.135416666666667	0.999999999999927
IFITM2	31.7379555635347	1503.6540379401	47	0.870641454232551	20.5763688760807	0.99241914999106	13	9	0.135416666666667	0.999999999999927
IFITM1	40.8334845835253	96.4560892778159	27	0.6416651877101	23.257328990228	0.998801658758296	13	9	0.135416666666667	0.999999999999927
IFITM3	28.638958802069	1355.13486022291	35	0.266318118398247	22.1052631578947	0.99999791225076	13	9	0.135416666666667	0.999999999999927
SIGIRR	32.1372040601149	27.2459230377861	21	0.461881614431106	24.2033898305085	0.999870344357195	13	9	0.135416666666667	0.999999999999927
PTDSS2	24.1098447739973	43.7669055777894	52	0.650359158046898	20	0.998693800594985	13	9	0.135416666666667	0.999999999999927
RNH1	19.7418363320965	338.020401014304	52	3.08346575045952	20	0.344226760954822	13	9	0.135416666666667	0.999999999999927
HRAS	12.6763970634863	79.2910609035078	48	1.96987429186858	20.458452722063	0.741253665064934	13	9	0.135416666666667	0.999999999999927
RASSF7	6.75440830680987e-05	4.92293458406241	1	0.747416591182165	28	0.996895949962049	13	9	0.135416666666667	0.999999999999927
MIR210HG	32.0537843890308	6.62227136607628	52	3.899678437668	20	0.168152440971132	13	9	0.135416666666667	0.999999999999927
PHRF1	8.35185688971099	49.0805861492359	34	0.668867409070836	22.2429906542056	0.998438768643809	13	9	0.135416666666667	0.999999999999927
DEAF1	47.9999324559169	126.451738783868	2	1.33185729616482	27.7821011673152	0.936617115734514	13	9	0.135416666666667	0.999999999999927
TMEM80	20.2743070849015	19.3001248515653	52	1.18811251096324	20	0.962067606747508	13	9	0.135416666666667	0.999999999999927
EPS8L2	12.2910806638285	53.1846713155984	38	1.21044682114379	21.7021276595745	0.958630786130115	13	9	0.135416666666667	0.999999999999927
TALDO1	24.4480380083537	265.316178701671	23	0.723021428299072	23.8795986622074	0.997464225540701	13	9	0.135416666666667	0.999999999999927
PDDC1	26.9671101228399	65.9357275558329	52	1.29728005848342	20	0.943462592114139	13	9	0.135416666666667	0.999999999999927
LOC100506518	31.588588087532	6.16156124547984	39	2.58805349540112	21.570996978852	0.505036466418477	13	9	0.135416666666667	0.999999999999927
SLC25A22	6.75440830680987e-05	9.7921062332017	31	1.43317226303921	22.6666666666667	0.913946702231809	13	9	0.135416666666667	0.999999999999927
PIDD	16.9271683627157	6.4536824888149	9	0.999899562799652	26.3468634686347	0.983894628341933	13	9	0.135416666666667	0.999999999999927
RPLP2	28.1848544898338	4018.29759290722	52	3.71995642877643	20	0.198124340776115	13	9	0.135416666666667	0.999999999999927
PNPLA2	42.9169610400717	38.7928188394553	52	1.27905286724442	20	0.946886341978761	13	9	0.135416666666667	0.999999999999927
CD151	4.13464394661639e-05	233.137152795167	52	0.465153771106088	20	0.999863704453341	13	9	0.135416666666667	0.999999999999927
POLR2L	26.3504024382681	613.31269944604	40	1.70664630183791	21.4414414414414	0.835071666168466	13	9	0.135416666666667	0.999999999999927
TSPAN4	26.9835230434958	364.571584989857	52	1.13671933094721	20	0.969269017874617	13	9	0.135416666666667	0.999999999999927
CHID1	19.9664468668312	327.410489863367	33	0.249088025494256	22.3824451410658	0.999998768381841	13	9	0.135416666666667	0.999999999999927
AP2A2	17.1172986785226	117.954908365209	1	2.01256287579748	28	0.725046193610167	13	9	0.135416666666667	0.999999999999927
TOLLIP	19.0995151194288	140.596176254036	1	0.386595723987585	28	0.999964182940537	13	9	0.135416666666667	0.999999999999927
MOB2	47.9999324559169	45.3997781706075	52	1.26642007957231	20	0.949184341405596	13	9	0.135416666666667	0.999999999999927
IFITM10	24.1869467665447	6.8869294870905	1	0.162323008025366	28	0.999999961939102	13	9	0.135416666666667	0.999999999999927
CTSD	25.1001371327295	1590.98990178999	39	0.159334894779991	21.570996978852	0.999999967375817	13	9	0.135416666666667	0.999999999999927
LSP1	28.0139861331638	2.43759794799444	44	2.5818739591694	20.9384164222874	0.50727620882717	13	9	0.135416666666667	0.999999999999927
CD81	47.9999324559169	1438.03019446544	52	1.46486217287417	20	0.906075538409965	13	9	0.135416666666667	0.999999999999927
TSSC4	20.1701206861276	84.8241655432171	1	0.414854186591186	28	0.999939981082503	13	9	0.135416666666667	0.999999999999927
KCNQ1OT1	9.11443456438937	36.9939677999011	45	0.851593055405072	20.8163265306122	0.99331345579206	13	9	0.135416666666667	0.999999999999927
CDKN1C	47.9999324559169	147.756302297742	1	0.742607390989287	28	0.997015030624947	13	9	0.135416666666667	0.999999999999927
SLC22A18	38.4193081684333	19.3532745155239	49	2.36301737028134	20.3418803418803	0.589258980287294	13	9	0.135416666666667	0.999999999999927
PHLDA2	5.33600221933663e-05	54.1480767326817	35	1.67807567949049	22.1052631578947	0.844368134771085	13	9	0.135416666666667	0.999999999999927
NAP1L4	12.9245190077785	286.919674480989	32	1.01106030397747	22.5236593059937	0.982933666602334	13	9	0.135416666666667	0.999999999999927
CARS	12.3346846989929	276.910202238222	33	1.35627685454465	22.3824451410658	0.931507006980557	13	9	0.135416666666667	0.999999999999927
OSBPL5	6.75440830680987e-05	145.916196253582	21	0.591140626671814	24.2033898305085	0.999297441363724	13	9	0.135416666666667	0.999999999999927
ZNF195	2.18997563109157	7.74115836852081	1	0.371763109821484	28	0.999973187744729	13	9	0.135416666666667	0.999999999999927
NUP98	28.0781922320016	15.8331004055288	52	0.164916918047706	20	0.999999956597573	13	9	0.135416666666667	0.999999999999927
PGAP2	47.9999324559169	13.3390651614563	29	1.79164856911005	22.9581993569132	0.806231986979434	13	9	0.135416666666667	0.999999999999927
RHOG	18.9576421588992	73.7897921172845	1	2.37665676106821	28	0.584025563577409	13	9	0.135416666666667	0.999999999999927
STIM1	30.9491200380012	145.415797679549	52	1.27057783826893	20	0.948434782448878	13	9	0.135416666666667	0.999999999999927
RRM1	6.75440830680987e-05	134.960765397255	39	1.63819396511099	21.570996978852	0.856975193829222	13	9	0.135416666666667	0.999999999999927
TRIM21	23.9453691117963	4.84392848053533	52	2.89365488384674	20	0.40111795279655	13	9	0.135416666666667	0.999999999999927
TRIM68	31.3175790249166	9.03100895915295	40	1.25584792571959	21.4414414414414	0.951060391569789	13	9	0.135416666666667	0.999999999999927
HBB	39.5742085359294	5597.67171605552	52	0.735695150357795	20	0.997180013250766	13	9	0.135416666666667	0.999999999999927
TRIM5	15.6482952863496	10.0106933202111	6	1.09118747520627	26.9433962264151	0.974847163757808	13	9	0.135416666666667	0.999999999999927
TRIM22	38.7156872189914	42.4250136582559	37	1.87045078862221	21.8348623853211	0.778138039835959	13	9	0.135416666666667	0.999999999999927
FAM160A2	31.0618863044604	13.0223160600366	52	1.68267580697251	20	0.842885850553977	13	9	0.135416666666667	0.999999999999927
PRKCDBP	19.6180545597166	183.68356273395	52	0.41569307662079	20	0.999939094338015	13	9	0.135416666666667	0.999999999999927
SMPD1	6.3366971711923	247.362664640947	43	0.719374695273794	21.0619469026549	0.997541761003586	13	9	0.135416666666667	0.999999999999927
APBB1	47.9999324559169	58.1970542902331	52	0.393278460489811	20	0.999959368359412	13	9	0.135416666666667	0.999999999999927
ARFIP2	39.8992641734561	20.4773849697651	1	1.19675545700605	28	0.960759935195097	13	9	0.135416666666667	0.999999999999927
TIMM10B	31.5020380995712	30.4628279763269	52	1.97300484615274	20	0.74007152422109	13	9	0.135416666666667	0.999999999999927
RRP8	18.9323017269391	15.4697517042303	52	1.31592026191914	20	0.939829245754457	13	9	0.135416666666667	0.999999999999927
ILK	6.75440830680987e-05	74.9152566249536	3	0.843795614699599	27.5675675675676	0.993656057804293	13	9	0.135416666666667	0.999999999999927
TAF10	47.9999324559169	50.7776425872329	52	0.278262203240442	20	0.999997056423814	13	9	0.135416666666667	0.999999999999927
TPP1	36.9845824367036	295.416987908035	52	0.970979097904122	20	0.986207712253651	13	9	0.135416666666667	0.999999999999927
DCHS1	20.001895734526	10.0686247158384	7	1.06233248421953	26.7415730337079	0.978006262936756	13	9	0.135416666666667	0.999999999999927
MRPL17	15.834091076151	33.7247473226956	52	1.29583009774606	20	0.943739623916172	13	9	0.135416666666667	0.999999999999927
ZNF215	6.75440830680987e-05	9.18841246303628	18	1.98260459709321	24.7058823529412	0.736439855951056	13	9	0.135416666666667	0.999999999999927
OLFML1	28.2103484620464	4.68153491010494	1	1.27558326003139	28	0.947523597454021	13	9	0.135416666666667	0.999999999999927
PPFIBP2	27.6762774847629	23.5923777974753	52	1.75034164128131	20	0.820456047488066	13	9	0.135416666666667	0.999999999999927
CYB5R2	18.5501378455524	27.9264908445859	36	0.390777104559141	21.9692307692308	0.999961230091149	13	9	0.135416666666667	0.999999999999927
EIF3F	47.9999324559169	80.7694186130112	29	0.675909853474654	22.9581993569132	0.998332086226449	13	9	0.135416666666667	0.999999999999927
TRIM66	31.8466470888507	12.9618792746198	46	0.67167057923843	20.695652173913	0.998396964913024	13	9	0.135416666666667	0.999999999999927
RPL27A	16.3296314320558	8614.41808717514	49	1.33147356433833	20.3418803418803	0.936695599978058	13	9	0.135416666666667	0.999999999999927
ST5	24.0538771071828	31.0906418024286	18	0.50101122365076	24.7058823529412	0.999770763884023	13	9	0.135416666666667	0.999999999999927
AKIP1	12.4008008827611	33.6616996058118	52	0.594425194333473	20	0.999271295288842	13	9	0.135416666666667	0.999999999999927
TMEM9B	36.8627774182927	273.764617783161	32	0.345418949711764	22.5236593059937	0.999984530838521	13	9	0.135416666666667	0.999999999999927
NRIP3	19.6875454829735	11.737806090396	1	0.165880224252456	28	0.999999954454245	13	9	0.135416666666667	0.999999999999927
DENND5A	39.1070675664246	40.157255532015	19	1.68753815784329	24.5360824742268	0.841312933498031	13	9	0.135416666666667	0.999999999999927
TMEM41B	37.163634262839	40.0984163881607	52	1.38978388006736	20	0.924127000947928	13	9	0.135416666666667	0.999999999999927
IPO7	6.75440830680987e-05	180.458006405498	52	1.56779189117594	20	0.878091719849912	13	9	0.135416666666667	0.999999999999927
ZNF143	32.1039286973381	10.1478030121156	32	1.55283149486156	22.5236593059937	0.882379686377939	13	9	0.135416666666667	0.999999999999927
WEE1	21.3090504053587	29.0026205384501	41	2.92205253089593	21.3134328358209	0.392213474666261	13	9	0.135416666666667	0.999999999999927
SWAP70	12.9663072538908	322.641119744323	37	1.4375037661282	21.8348623853211	0.912892310265916	13	9	0.135416666666667	0.999999999999927
RP11-540A21.2	32.1539027566865	6.53677452771347	52	1.58817087864696	20	0.872135689163935	13	9	0.135416666666667	0.999999999999927
SBF2-AS1	32.1254925331556	8.89584798906526	52	0.481961183285939	20	0.99982503264779	13	9	0.135416666666667	0.999999999999927
SBF2	38.5247004211792	32.2470602514857	52	0.633119946942975	20	0.998900700187446	13	9	0.135416666666667	0.999999999999927
ADM	29.6711633533482	2775.97059006679	47	2.24719431945892	20.5763688760807	0.634094133598215	13	9	0.135416666666667	0.999999999999927
AMPD3	28.124460958022	13.3897511196568	42	2.30976198963855	21.186943620178	0.609800166028661	13	9	0.135416666666667	0.999999999999927
MTRNR2L8	13.8865611619726	38.4842035087586	46	1.33996704479033	20.695652173913	0.934945273030401	13	9	0.135416666666667	0.999999999999927
RNF141	47.9999229400175	61.294154578324	18	1.61340901426545	24.7058823529412	0.864580663001775	13	9	0.135416666666667	0.999999999999927
MRVI1	32.3731325645773	74.4309569705693	17	3.4359744296454	24.8780487804878	0.255105625263613	13	9	0.135416666666667	0.999999999999927
CTR9	13.1241072126106	141.843450978358	45	1.40934858506318	20.8163265306122	0.919622864724394	13	9	0.135416666666667	0.999999999999927
EIF4G2	37.1346863232921	1013.34071287253	52	1.5991300639721	20	0.868879012234515	13	9	0.135416666666667	0.999999999999927
ZBED5	35.7787138137992	17.1445767999954	44	1.31546560666846	20.9384164222874	0.939919454009836	13	9	0.135416666666667	0.999999999999927
ZBED5-AS1	38.7503173663169	8.34326844026378	1	0.809323666204468	28	0.995016704662502	13	9	0.135416666666667	0.999999999999927
USP47	12.1973666731702	139.118568298395	11	1.11077049080247	25.9636363636364	0.972538464208914	13	9	0.135416666666667	0.999999999999927
DKK3	32.8679819874803	81.5295619467315	1	2.38970154948519	28	0.579032359349156	13	9	0.135416666666667	0.999999999999927
MICAL2	6.75440830680987e-05	100.822847845087	4	1.08193098840857	27.3563218390805	0.975891758753891	13	9	0.135416666666667	0.999999999999927
PARVA	31.6633686337895	358.798033676698	1	0.578581226484258	28	0.999390588777122	13	9	0.135416666666667	0.999999999999927
TEAD1	31.5491169434412	231.377685334384	50	0.229517675632308	20.2266288951841	0.999999358246093	13	9	0.135416666666667	0.999999999999927
ARNTL	24.8710237645144	7.57878203878636	5	2.47893754776223	27.148288973384	0.545247581000507	13	9	0.135416666666667	0.999999999999927
BTBD10	15.775005316272	17.2631271326871	45	2.77000985147158	20.8163265306122	0.441441623917291	13	9	0.135416666666667	0.999999999999927
FAR1	32.0338742763871	40.8059605209851	26	1.42405433277055	23.4098360655738	0.91614379255863	13	9	0.135416666666667	0.999999999999927
SPON1	20.0221341856103	18.8824912595525	29	3.60700618140448	22.9581993569132	0.219304952113938	13	9	0.135416666666667	0.999999999999927
RRAS2	37.6419309061277	97.565914128881	30	0.261237854075619	22.8115015974441	0.999998205723428	13	9	0.135416666666667	0.999999999999927
COPB1	6.75440830680987e-05	163.085537381489	1	1.22051878494039	28	0.957019162457739	13	9	0.135416666666667	0.999999999999927
PSMA1	38.7424547895572	89.9744236004348	52	1.00101019626266	20	0.983800733849245	13	9	0.135416666666667	0.999999999999927
CYP2R1	21.2862084152407	5.49387426048709	12	2.59937425231024	25.7761732851986	0.500945894520434	13	9	0.135416666666667	0.999999999999927
C11orf58	14.5999356703894	299.144953901445	1	0.801050601917574	28	0.995307787994198	13	9	0.135416666666667	0.999999999999927
RPS13	47.9999297480016	1141.72213912113	37	1.09375191253043	21.8348623853211	0.97455249696288	13	9	0.135416666666667	0.999999999999927
PIK3C2A	27.6298311498056	75.2296535488709	48	1.72764180423461	20.458452722063	0.82810688854578	13	9	0.135416666666667	0.999999999999927
NUCB2	12.0946665086428	193.989008784875	30	0.650985870656269	22.8115015974441	0.998685739974202	13	9	0.135416666666667	0.999999999999927
SERGEF	14.8348184559619	11.667062512046	45	1.71422430448102	20.8163265306122	0.832570529812663	13	9	0.135416666666667	0.999999999999927
SAAL1	32.5883673495573	11.2587120815807	14	3.50603497532881	25.4092526690391	0.239879619013005	13	9	0.135416666666667	0.999999999999927
SAA1	32.3296816492583	762.57420479084	52	0.593528082545959	20	0.9992785124404	13	9	0.135416666666667	0.999999999999927
HPS5	26.8057819924676	72.3481488463277	52	1.12555527074619	20	0.970705319747879	13	9	0.135416666666667	0.999999999999927
GTF2H1	43.5402409271544	44.6856050806424	24	0.463917233584898	23.7209302325581	0.999866245787005	13	9	0.135416666666667	0.999999999999927
LDHA	6.75440830680987e-05	1032.08276519555	1	1.3080603039108	28	0.941377574928465	13	9	0.135416666666667	0.999999999999927
TSG101	35.3304835637555	46.7250711441833	41	0.464348963650195	21.3134328358209	0.999865362965925	13	9	0.135416666666667	0.999999999999927
UEVLD	27.3912968733778	46.7456290326317	9	2.70839424464183	26.3468634686347	0.462439901084024	13	9	0.135416666666667	0.999999999999927
SPTY2D1-AS1	46.3471796207174	4.74814336900191	18	0.249216592625947	24.7058823529412	0.999998763334687	13	9	0.135416666666667	0.999999999999927
SPTY2D1	5.7348619257406e-05	29.1721251042405	52	0.700116451653054	20	0.997921347222308	13	9	0.135416666666667	0.999999999999927
TMEM86A	47.9999324559169	7.46714831066402	10	1.54409739048704	26.1538461538462	0.884849400972763	13	9	0.135416666666667	0.999999999999927
NAV2	6.75440830680987e-05	86.3365240902125	1	0.74600790083823	28	0.996931200534357	13	9	0.135416666666667	0.999999999999927
HTATIP2	37.7573799459312	73.3893820990388	36	0.766666780918525	21.9692307692308	0.996382530762194	13	9	0.135416666666667	0.999999999999927
FANCF	9.45739976474064	4.35907077590189	52	1.8058864477911	20	0.801244444715305	13	9	0.135416666666667	0.999999999999927
SVIP	33.507781245111	12.1939108986143	1	0.522438616968223	28	0.999694047996719	13	9	0.135416666666667	0.999999999999927
ANO3	24.6269593246846	3.56058650790836	1	2.63129456212686	28	0.48950197199994	13	9	0.135416666666667	0.999999999999927
FIBIN	20.2559429788464	58.2635930110585	22	2.1713051396445	24.040404040404	0.663661255363147	13	9	0.135416666666667	0.999999999999927
CCDC34	12.4595150416216	41.6119357678249	52	1.3082476876031	20	0.94134093822225	13	9	0.135416666666667	0.999999999999927
LGR4	23.5950151599994	27.6597535052033	52	0.486924059287612	20	0.99981203345668	13	9	0.135416666666667	0.999999999999927
LIN7C	6.75440830680987e-05	39.5398272570871	50	1.90692139182468	20.2266288951841	0.764770296760247	13	9	0.135416666666667	0.999999999999927
BDNF-AS	23.9120840617417	4.35778939133199	13	3.19007842523127	25.5913978494624	0.315016579630109	13	9	0.135416666666667	0.999999999999927
BDNF	19.4702986008914	6.69193683722686	52	1.24731589237647	20	0.952543160295493	13	9	0.135416666666667	0.999999999999927
METTL15	4.53810926607783e-05	22.3013962983243	52	0.712213318910485	20	0.997688687933122	13	9	0.135416666666667	0.999999999999927
KCNA4	47.9999324559169	9.87753434615307	3	0.598685684590835	27.5675675675676	0.999236228989678	13	9	0.135416666666667	0.999999999999927
ARL14EP	12.6653538372404	52.665291056858	47	1.5228563055864	20.5763688760807	0.89075022448427	13	9	0.135416666666667	0.999999999999927
DNAJC24	6.75440830680987e-05	15.0093173468662	6	0.669450722025559	26.9433962264151	0.998430140833822	13	9	0.135416666666667	0.999999999999927
ELP4	39.673074722658	9.02459537278998	16	0.296725841197739	25.0526315789474	0.999995151266803	13	9	0.135416666666667	0.999999999999927
PAX6	24.0152178484289	5.20641460630508	1	2.17023765879703	28	0.664077134408149	13	9	0.135416666666667	0.999999999999927
RCN1	6.75440830680987e-05	274.107390177575	2	0.948178809054681	27.7821011673152	0.98785774199051	13	9	0.135416666666667	0.999999999999927
EIF3M	25.0223105696209	9.46376267215978	1	2.81207275565757	28	0.427445754856604	13	9	0.135416666666667	0.999999999999927
QSER1	14.0341435193085	39.5608891104724	52	1.51638603453793	20	0.89251757252114	13	9	0.135416666666667	0.999999999999927
DEPDC7	31.3800896693458	3.43190375488729	29	1.18298188376512	22.9581993569132	0.962830599007149	13	9	0.135416666666667	0.999999999999927
TCP11L1	6.75440830680987e-05	20.0117892608698	15	0.905767016062375	25.2296819787986	0.990544240230514	13	9	0.135416666666667	0.999999999999927
CSTF3	27.48779420878	18.5567303404238	41	0.668075733084228	21.3134328358209	0.998450418912922	13	9	0.135416666666667	0.999999999999927
HIPK3	16.4362948452255	58.9795007278714	42	2.18441672319262	21.186943620178	0.658552218436908	13	9	0.135416666666667	0.999999999999927
KIAA1549L	6.32384802939049	9.97726432821255	17	0.699761083187391	24.8780487804878	0.997927895682213	13	9	0.135416666666667	0.999999999999927
CD59	39.4405029790981	840.065195248804	1	1.3245660499506	28	0.938098749496022	13	9	0.135416666666667	0.999999999999927
FBXO3	15.6154996001958	10.447204097353	1	1.0283732335024	28	0.981365335194004	13	9	0.135416666666667	0.999999999999927
CAPRIN1	28.3132411569155	108.441409160543	4	1.06522022866853	27.3563218390805	0.977702912486178	13	9	0.135416666666667	0.999999999999927
NAT10	12.2494138919437	83.9097237764432	52	0.577559854492265	20	0.999397705032207	13	9	0.135416666666667	0.999999999999927
ABTB2	9.79516001499789	18.3209911307714	41	1.49793183881104	21.3134328358209	0.897479792357022	13	9	0.135416666666667	0.999999999999927
CAT	6.75440830680987e-05	26.208493613531	33	1.03021090339378	22.3824451410658	0.98119323624097	13	9	0.135416666666667	0.999999999999927
APIP	27.470469078324	6.31089837370981	1	0.23546187710331	28	0.999999212697678	13	9	0.135416666666667	0.999999999999927
PDHX	24.7230195447954	18.7694602413765	1	0.649905197839083	28	0.998699614977357	13	9	0.135416666666667	0.999999999999927
CD44	45.0735878119072	246.316968871957	48	1.10079006972846	20.458452722063	0.973731950906605	13	9	0.135416666666667	0.999999999999927
PAMR1	6.75440830680987e-05	35.4951498512649	1	0.940054986194337	28	0.988410057626386	13	9	0.135416666666667	0.999999999999927
FJX1	6.75440830680987e-05	12.7114855027893	50	1.45991292074836	20.2266288951841	0.907328681650541	13	9	0.135416666666667	0.999999999999927
TRIM44	12.9461293655721	152.420587950144	47	1.55034623304008	20.5763688760807	0.883084980245439	13	9	0.135416666666667	0.999999999999927
COMMD9	12.7826258473826	30.6090366647945	4	2.34536827909384	27.3563218390805	0.596048672894315	13	9	0.135416666666667	0.999999999999927
PRR5L	22.1890746456246	6.40752468824819	52	1.2182926404231	20	0.957378686477525	13	9	0.135416666666667	0.999999999999927
TRAF6	10.0762060522361	7.40087146664539	1	2.6221067527006	28	0.492782094854705	13	9	0.135416666666667	0.999999999999927
C11orf74	28.0585343488146	19.6402604164637	2	1.18434690309077	27.7821011673152	0.962628565640838	13	9	0.135416666666667	0.999999999999927
API5	47.4636127776727	27.9717518362863	52	2.13472074044816	20	0.677902913559195	13	9	0.135416666666667	0.999999999999927
TTC17	19.7649515592182	72.2646523354078	36	1.21065459782075	21.9692307692308	0.95859792845249	13	9	0.135416666666667	0.999999999999927
HSD17B12	11.8567417551746	87.1138171259437	35	0.128517789122444	22.1052631578947	0.999999994602493	13	9	0.135416666666667	0.999999999999927
ALKBH3	31.7751675479955	44.6211863005244	52	2.45990712487551	20	0.552392360443653	13	9	0.135416666666667	0.999999999999927
C11orf96	31.5825424474742	59.908585471077	20	1.65236286626739	24.3686006825939	0.85254723810265	13	9	0.135416666666667	0.999999999999927
ACCS	38.5743889360482	19.4875059586682	47	1.55753957990012	20.5763688760807	0.881038057831235	13	9	0.135416666666667	0.999999999999927
EXT2	20.0190815267107	69.7470911655496	50	2.35264802862595	20.2266288951841	0.593245793499953	13	9	0.135416666666667	0.999999999999927
CD82	38.9937009542469	20.1378358853508	18	0.50419083827923	24.7058823529412	0.999760494857856	13	9	0.135416666666667	0.999999999999927
TSPAN18	16.189188375926	40.9457831372856	52	0.974330451221886	20	0.985952481520622	13	9	0.135416666666667	0.999999999999927
TP53I11	47.9999324559169	152.525936413136	6	0.732598320309836	26.9433962264151	0.997251615178649	13	9	0.135416666666667	0.999999999999927
LOC101060179	23.8964662804924	6.51808256961821	1	1.48774271824347	28	0.900169166640935	13	9	0.135416666666667	0.999999999999927
SLC35C1	6.75440830680987e-05	60.5169461902562	14	1.29100221405849	25.4092526690391	0.944656223095198	13	9	0.135416666666667	0.999999999999927
CRY2	38.1219091983935	20.3402797588731	8	0.981951626028725	26.542750929368	0.985359700111038	13	9	0.135416666666667	0.999999999999927
MAPK8IP1	16.6454136305231	3.66288959246419	3	1.0898192913944	27.5675675675676	0.975003437007613	13	9	0.135416666666667	0.999999999999927
PEX16	9.41716758107692	12.8366481751254	33	0.986538990910691	22.3824451410658	0.984994527757012	13	9	0.135416666666667	0.999999999999927
PHF21A	30.0418083338434	40.1858810212966	49	2.04989184991478	20.3418803418803	0.710738667691522	13	9	0.135416666666667	0.999999999999927
CREB3L1	6.75440830680987e-05	252.730461072923	16	2.31536127466641	25.0526315789474	0.607633400397684	13	9	0.135416666666667	0.999999999999927
DGKZ	23.8630900988187	40.4330914871339	1	1.16904977004185	28	0.964852861707783	13	9	0.135416666666667	0.999999999999927
MDK	15.8433780801815	15.8457070711294	37	1.38451779471222	21.8348623853211	0.925314899898273	13	9	0.135416666666667	0.999999999999927
AMBRA1	19.5776919212113	11.2183425751285	33	0.37705301941039	22.3824451410658	0.999970224166144	13	9	0.135416666666667	0.999999999999927
ATG13	32.0103497737633	54.7937595416582	17	1.26281833002048	24.8780487804878	0.949828297081319	13	9	0.135416666666667	0.999999999999927
ARHGAP1	6.75440830680987e-05	238.696581430164	52	1.51729681799141	20	0.892269651565623	13	9	0.135416666666667	0.999999999999927
ZNF408	23.1672050367077	19.2450475180239	1	0.69197883081123	28	0.998067328570018	13	9	0.135416666666667	0.999999999999927
CKAP5	15.4100572742914	44.1958019049313	32	1.21822164162749	22.5236593059937	0.957390121838005	13	9	0.135416666666667	0.999999999999927
LRP4	47.9999324559169	10.5065779192144	22	1.51854682079245	24.040404040404	0.891928934264482	13	9	0.135416666666667	0.999999999999927
C11orf49	21.0814089862623	25.6379761005683	1	1.43735682188015	28	0.912928192173945	13	9	0.135416666666667	0.999999999999927
ARFGAP2	6.75440830680987e-05	20.9570270574503	29	1.74817889023809	22.9581993569132	0.821190231851797	13	9	0.135416666666667	0.999999999999927
PACSIN3	47.9999324559169	20.4269965291568	1	1.13021839880725	28	0.970110869434736	13	9	0.135416666666667	0.999999999999927
DDB2	20.0665897410312	48.0112414568837	1	1.95989276313957	28	0.745015422104216	13	9	0.135416666666667	0.999999999999927
ACP2	12.3879182550887	124.93588890616	29	0.900768617756157	22.9581993569132	0.990829676456661	13	9	0.135416666666667	0.999999999999927
NR1H3	5.3858488038962e-05	12.6993657979599	35	1.5498037200137	22.1052631578947	0.883238671826402	13	9	0.135416666666667	0.999999999999927
MADD	27.9315890176757	25.9738626685121	50	2.94266846691688	20.2266288951841	0.38583464256904	13	9	0.135416666666667	0.999999999999927
SLC39A13	32.5114240106388	137.007521143701	5	1.22363174772207	27.148288973384	0.956513255779146	13	9	0.135416666666667	0.999999999999927
PSMC3	12.4800951982571	307.238566824577	39	1.19386249494509	21.570996978852	0.961200766936517	13	9	0.135416666666667	0.999999999999927
CELF1	23.6271885168747	122.721777334828	18	0.731151309236821	24.7058823529412	0.997284588490173	13	9	0.135416666666667	0.999999999999927
PTPMT1	25.9047256289582	47.6865305343998	30	1.1752050104659	22.8115015974441	0.963968345103517	13	9	0.135416666666667	0.999999999999927
NDUFS3	47.9999324559169	141.699827523513	25	0.272829886327452	23.5643564356436	0.999997476842521	13	9	0.135416666666667	0.999999999999927
MTCH2	27.8863138789175	234.960323490844	6	2.18186546308097	26.9433962264151	0.659546445739246	13	9	0.135416666666667	0.999999999999927
FNBP4	12.5840106388957	63.3247162381667	41	2.24717419279178	21.3134328358209	0.634101967072201	13	9	0.135416666666667	0.999999999999927
NUP160	19.2885318630516	4.05484763892375	52	2.08765516237326	20	0.696165324257858	13	9	0.135416666666667	0.999999999999927
PTPRJ	6.75440830680987e-05	22.675519693052	13	0.914637341810223	25.5913978494624	0.990021920483294	13	9	0.135416666666667	0.999999999999927
TNKS1BP1	41.5565120794824	123.645120709411	13	0.713427545000366	25.5913978494624	0.997664267014694	13	9	0.135416666666667	0.999999999999927
SSRP1	12.1225811207139	255.607173371785	37	0.949495985608379	21.8348623853211	0.987766454031827	13	9	0.135416666666667	0.999999999999927
SLC43A3	44.3193205624363	39.6895456632881	33	2.11464648356495	22.3824451410658	0.685702739932435	13	9	0.135416666666667	0.999999999999927
SLC43A1	22.2753342592124	44.380985841345	1	1.5215391267771	28	0.891111159793652	13	9	0.135416666666667	0.999999999999927
TIMM10	23.2389429818826	24.7402474002705	13	0.883105581984959	25.5913978494624	0.991788288355851	13	9	0.135416666666667	0.999999999999927
UBE2L6	32.8539511696837	40.0215002105677	52	0.994246465868859	20	0.98436666574377	13	9	0.135416666666667	0.999999999999927
SERPING1	47.9999324559169	377.482219308566	10	1.21306740310402	26.1538461538462	0.958215170348356	13	9	0.135416666666667	0.999999999999927
CLP1	38.9096971651216	8.04053081018755	32	0.802917262300828	22.5236593059937	0.995243257660408	13	9	0.135416666666667	0.999999999999927
ZDHHC5	38.658722259213	90.9510896931297	1	0.489399757864872	28	0.999805259189273	13	9	0.135416666666667	0.999999999999927
MED19	16.2347360876514	44.3439100607148	22	2.35546405022138	24.040404040404	0.592162419940782	13	9	0.135416666666667	0.999999999999927
TMX2	32.566170977236	33.2263198243051	1	1.07152634701007	28	0.977030644788208	13	9	0.135416666666667	0.999999999999927
C11orf31	19.9976547405471	86.8601220326974	29	2.07837759531719	22.9581993569132	0.699753446452649	13	9	0.135416666666667	0.999999999999927
CTNND1	21.190193660559	3.3705607237585	1	1.52661214636522	28	0.889717829186593	13	9	0.135416666666667	0.999999999999927
LPXN	6.75440830680987e-05	24.6024571689809	42	1.61100942460363	21.186943620178	0.865307318604418	13	9	0.135416666666667	0.999999999999927
ZFP91	14.543404591578	141.261731084076	46	1.96927855286682	20.695652173913	0.741478500625264	13	9	0.135416666666667	0.999999999999927
FAM111B	15.2218416270552	3.79266397757518	29	0.667894906029123	22.9581993569132	0.998453070377289	13	9	0.135416666666667	0.999999999999927
FAM111A	12.3109012251424	29.2134130728758	52	1.85618727332994	20	0.783307476285206	13	9	0.135416666666667	0.999999999999927
DTX4	35.3083593613825	4.76319097855526	27	0.641483541182489	23.257328990228	0.998803834810522	13	9	0.135416666666667	0.999999999999927
OSBP	12.4209588374801	41.3661081440536	52	1.30525566145643	20	0.941924319275817	13	9	0.135416666666667	0.999999999999927
PATL1	47.9999324559169	68.2377213633321	21	0.768228138427107	24.2033898305085	0.99633822171363	13	9	0.135416666666667	0.999999999999927
STX3	31.5961604208326	16.4383902481169	1	0.810585305846311	28	0.994971150807907	13	9	0.135416666666667	0.999999999999927
MRPL16	23.8651104614522	59.3565526703894	1	2.14164160589922	28	0.675210968849508	13	9	0.135416666666667	0.999999999999927
PRPF19	16.2397890079535	79.9993988650298	52	1.21109615610235	20	0.958528046358344	13	9	0.135416666666667	0.999999999999927
TMEM109	47.9999324559169	323.043822156483	31	0.747352836304824	22.6666666666667	0.99689755200637	13	9	0.135416666666667	0.999999999999927
TMEM132A	47.9999324559169	10.7689679327557	28	0.353363748570441	23.1067961165049	0.999981646247329	13	9	0.135416666666667	0.999999999999927
SLC15A3	47.9999324559169	39.2960432772838	13	1.44462640355322	25.5913978494624	0.911143634979	13	9	0.135416666666667	0.999999999999927
VPS37C	12.5097830675511	39.6301951663092	1	0.501558006484466	28	0.999769024046324	13	9	0.135416666666667	0.999999999999927
DDB1	47.9999324559169	287.369734683198	22	1.21035766083889	24.040404040404	0.958644880869894	13	9	0.135416666666667	0.999999999999927
DAK	6.75440830680987e-05	10.9408311987647	52	1.45690000809354	20	0.908087250933428	13	9	0.135416666666667	0.999999999999927
CYB561A3	47.9999324559169	93.7849436504867	6	1.3672690514111	26.9433962264151	0.929132705227217	13	9	0.135416666666667	0.999999999999927
TMEM138	42.956575501622	37.2714285425769	50	0.226814742370528	20.2266288951841	0.99999941635804	13	9	0.135416666666667	0.999999999999927
CPSF7	20.6102886637113	16.9373975956491	34	2.51728947165486	22.2429906542056	0.530961039507912	13	9	0.135416666666667	0.999999999999927
SDHAF2	26.2282787917318	33.6924292185341	52	0.242179180883232	20	0.999999014897076	13	9	0.135416666666667	0.999999999999927
RPLP0P2	23.7099527768106	7.74248398392174	1	0.407396423562596	28	0.999947402780785	13	9	0.135416666666667	0.999999999999927
TMEM258	32.1389071653154	374.358740764483	20	0.30648004692091	24.3686006825939	0.999993777803719	13	9	0.135416666666667	0.999999999999927
FEN1	19.247868770714	27.0516099110372	52	0.567333780002864	20	0.999465346132	13	9	0.135416666666667	0.999999999999927
FADS1	28.4391671345822	151.256413216228	1	0.925304726933371	28	0.989366544583526	13	9	0.135416666666667	0.999999999999927
FADS2	42.3551594139199	74.7969983769425	36	0.33344306824119	21.9692307692308	0.999988152414996	13	9	0.135416666666667	0.999999999999927
FADS3	16.2406280589735	78.8214657929963	52	0.992281098185622	20	0.984528482532668	13	9	0.135416666666667	0.999999999999927
RAB3IL1	21.3235717593607	24.691187804846	1	1.3646949126971	28	0.929692823464786	13	9	0.135416666666667	0.999999999999927
BEST1	15.8126228867338	5.10735198128182	52	0.990023523549194	20	0.984712906165786	13	9	0.135416666666667	0.999999999999927
FTH1	43.0202807623708	5772.17203105735	52	0.810037402526325	20	0.994990972086739	13	9	0.135416666666667	0.999999999999927
INCENP	9.99228786204737	10.3039263036791	48	1.64633171487132	20.458452722063	0.854439042858896	13	9	0.135416666666667	0.999999999999927
AHNAK	6.75440830680987e-05	730.729559339758	52	1.45807445464234	20	0.90779194464279	13	9	0.135416666666667	0.999999999999927
EEF1G	17.2693524734779	2321.19267823557	42	0.683073988338774	21.186943620178	0.998217798495277	13	9	0.135416666666667	0.999999999999927
TUT1	32.0047398515061	16.3715657440107	52	1.39982860694189	20	0.921832360323872	13	9	0.135416666666667	0.999999999999927
MTA2	35.8190150061087	64.7593709726053	1	1.04263634181922	28	0.980000801935751	13	9	0.135416666666667	0.999999999999927
EML3	6.75440830680987e-05	32.7852685067377	52	0.16067846052171	20	0.999999965021212	13	9	0.135416666666667	0.999999999999927
ROM1	38.9394266076822	13.2109252449573	52	0.667619120860332	20	0.998457107366428	13	9	0.135416666666667	0.999999999999927
B3GAT3	35.521832412139	18.9726736865708	1	2.19103510190884	28	0.655972879558904	13	9	0.135416666666667	0.999999999999927
GANAB	27.107035060224	465.743903422542	21	0.466067378102135	24.2033898305085	0.999861801389197	13	9	0.135416666666667	0.999999999999927
INTS5	45.8748152393814	22.1874657469571	45	1.64494305992108	20.8163265306122	0.854873162271936	13	9	0.135416666666667	0.999999999999927
METTL12	38.6986157091444	13.8074695696678	10	1.66705890142793	26.1538461538462	0.847894790863329	13	9	0.135416666666667	0.999999999999927
C11orf83	47.9999324559169	38.187194681879	10	1.39643619018653	26.1538461538462	0.922611549326607	13	9	0.135416666666667	0.999999999999927
UBXN1	13.5784459904992	230.584476864693	52	1.24450470703421	20	0.953025603822064	13	9	0.135416666666667	0.999999999999927
LRRN4CL	47.9999324559169	59.7656389512067	10	1.20512840336107	26.1538461538462	0.959466272004839	13	9	0.135416666666667	0.999999999999927
HNRNPUL2	16.4778322080988	151.706004899707	48	0.342638282925579	20.458452722063	0.999985445487945	13	9	0.135416666666667	0.999999999999927
TTC9C	35.7863011893046	14.8311868269927	52	0.82857918742005	20	0.994286911137382	13	9	0.135416666666667	0.999999999999927
POLR2G	31.4818061791813	129.223380178092	23	0.645283518321331	23.8795986622074	0.998757658033311	13	9	0.135416666666667	0.999999999999927
TMEM179B	29.3753713467926	116.769256047358	7	0.286230140478704	26.7415730337079	0.999996332372777	13	9	0.135416666666667	0.999999999999927
TMEM223	43.4779616269702	26.8283033048206	52	0.609910013393347	20	0.999137368781516	13	9	0.135416666666667	0.999999999999927
NXF1	47.2329853254396	30.0439365761336	1	1.72106085467253	28	0.830301753461547	13	9	0.135416666666667	0.999999999999927
STX5	31.5140374885062	22.170617116257	1	3.32404189858799	28	0.281105898405088	13	9	0.135416666666667	0.999999999999927
WDR74	31.3527456600224	14.8105781958395	1	2.16158802307739	28	0.667446385561391	13	9	0.135416666666667	0.999999999999927
SNHG1	19.8727318317834	44.1584778349951	52	0.80388843197684	20	0.995209421615418	13	9	0.135416666666667	0.999999999999927
SNORD26	19.9156128434187	9.52554182904722	1	0.261247382833385	28	0.999998205207933	13	9	0.135416666666667	0.999999999999927
SLC3A2	6.75440830680987e-05	157.788163754259	14	0.705075997820674	25.4092526690391	0.997828269269553	13	9	0.135416666666667	0.999999999999927
RARRES3	33.5090289780061	10.5082543423802	1	0.560291917830013	28	0.99950826646297	13	9	0.135416666666667	0.999999999999927
PLA2G16	16.0848785079017	28.2052656297955	52	2.63315574884103	20	0.488838898908478	13	9	0.135416666666667	0.999999999999927
ATL3	30.0530530449166	140.376141237257	8	1.1510614419498	26.542750929368	0.96735735630051	13	9	0.135416666666667	0.999999999999927
RTN3	22.7168847176277	156.29038259198	37	0.496967564767333	21.8348623853211	0.999783301220834	13	9	0.135416666666667	0.999999999999927
C11orf95	42.1232370724436	48.4313154485712	13	1.37498840012604	25.5913978494624	0.927437992032995	13	9	0.135416666666667	0.999999999999927
C11orf84	15.8777073880964	7.21009150754967	52	2.40422744335067	20	0.57348701297951	13	9	0.135416666666667	0.999999999999927
MARK2	12.1511756846671	41.1608955558456	52	1.62389973683592	20	0.861383597370876	13	9	0.135416666666667	0.999999999999927
NAA40	31.4190242917688	14.0132059306332	30	2.70287093480996	22.8115015974441	0.46435016703153	13	9	0.135416666666667	0.999999999999927
COX8A	6.75440830680987e-05	327.360681565359	52	1.69763134971855	20	0.838028010034274	13	9	0.135416666666667	0.999999999999927
OTUB1	32.6582003982897	48.1567059786496	14	0.722735419440129	25.4092526690391	0.997470373828656	13	9	0.135416666666667	0.999999999999927
MACROD1	30.5104554756303	14.0422185564783	52	2.55112981329374	20	0.518489399114429	13	9	0.135416666666667	0.999999999999927
STIP1	23.71622793698	74.3466189410478	19	1.21999553131447	24.5360824742268	0.957103837703156	13	9	0.135416666666667	0.999999999999927
FERMT3	32.0981464440107	2.60703315114024	37	1.19723953274334	21.8348623853211	0.960685863468671	13	9	0.135416666666667	0.999999999999927
TRPT1	28.3187499762607	10.737001244364	6	0.800050097128153	26.9433962264151	0.995342103051687	13	9	0.135416666666667	0.999999999999927
NUDT22	36.5997872641564	46.0476981769186	52	0.610350507754543	20	0.999133291165327	13	9	0.135416666666667	0.999999999999927
DNAJC4	47.9999478447811	22.1208723092225	33	0.960559970535803	22.3824451410658	0.986980257674646	13	9	0.135416666666667	0.999999999999927
VEGFB	28.2430684187385	92.3657534053352	1	1.10738837557757	28	0.972946854928873	13	9	0.135416666666667	0.999999999999927
FKBP2	9.18294299459433	291.834500544493	15	0.530425697108577	25.2296819787986	0.999660600833453	13	9	0.135416666666667	0.999999999999927
PPP1R14B	6.75440830680987e-05	122.469118489295	52	1.54519850698717	20	0.884539421661993	13	9	0.135416666666667	0.999999999999927
LOC101927696	2.5518615916328	12.4548130174178	1	0.594052604188216	28	0.999274299697528	13	9	0.135416666666667	0.999999999999927
PLCB3	6.24196289992085e-05	49.4277114243468	52	2.83852376450715	20	0.418789856766164	13	9	0.135416666666667	0.999999999999927
BAD	39.8669692752805	59.9108135349877	52	0.893912057509527	20	0.99121097141214	13	9	0.135416666666667	0.999999999999927
GPR137	27.7960142708932	23.3710313906346	33	2.59647329747971	22.3824451410658	0.50199254407481	13	9	0.135416666666667	0.999999999999927
TRMT112	43.2328769728875	226.389332641168	48	1.06444665750298	20.458452722063	0.977784450611286	13	9	0.135416666666667	0.999999999999927
PRDX5	26.6776176059056	223.255033170373	1	0.788740024135569	28	0.995717005236673	13	9	0.135416666666667	0.999999999999927
RPS6KA4	6.75440830680987e-05	57.8235233037497	52	2.03809675869432	20	0.715271334745283	13	9	0.135416666666667	0.999999999999927
SF1	47.9999324559169	173.419936844087	23	0.206478520713821	23.8795986622074	0.999999726291316	13	9	0.135416666666667	0.999999999999927
MEN1	40.6885775539095	63.754978410411	2	0.403557218360791	27.7821011673152	0.999950914712333	13	9	0.135416666666667	0.999999999999927
EHD1	14.7558102883875	132.740928962154	1	0.229763903991605	28	0.999999352713282	13	9	0.135416666666667	0.999999999999927
ATG2A	27.0750161102625	47.2062991642447	52	0.553399964022841	20	0.999547542030803	13	9	0.135416666666667	0.999999999999927
PPP2R5B	20.2371817754244	10.6936975364301	52	0.576823684066023	20	0.999402792735537	13	9	0.135416666666667	0.999999999999927
ARL2	28.1403261908221	139.954535445969	1	0.598061963201524	28	0.999241445035781	13	9	0.135416666666667	0.999999999999927
SAC3D1	32.0114459147927	78.0092886547823	36	1.90748982325043	21.9692307692308	0.764560339784531	13	9	0.135416666666667	0.999999999999927
NAALADL1	24.9991162869584	20.4077644749129	1	0.744806363076231	28	0.996961024450348	13	9	0.135416666666667	0.999999999999927
CDCA5	47.9999324559169	8.59050619755219	25	1.84874964818271	23.5643564356436	0.785989108450019	13	9	0.135416666666667	0.999999999999927
ZFPL1	35.159437658318	24.6921023580497	1	1.52909272853563	28	0.8890333710252	13	9	0.135416666666667	0.999999999999927
VPS51	47.9999324559169	156.045487612616	52	0.544255371512209	20	0.999595707630026	13	9	0.135416666666667	0.999999999999927
TM7SF2	32.1621686849932	5.31710594302352	52	1.67074850959626	20	0.846717364517115	13	9	0.135416666666667	0.999999999999927
ZNHIT2	32.2174484040584	15.6893542271222	1	1.54344554880268	28	0.885032714998778	13	9	0.135416666666667	0.999999999999927
FAU	32.5123928571883	1762.73118668952	36	0.360282216775578	21.9692307692308	0.99997877763255	13	9	0.135416666666667	0.999999999999927
MRPL49	20.0041508246802	6.01764988110846	45	2.71335045210276	20.8163265306122	0.460729616353907	13	9	0.135416666666667	0.999999999999927
SYVN1	47.9999324559169	10.9923069267678	46	1.90755898640939	20.695652173913	0.764534790324383	13	9	0.135416666666667	0.999999999999927
CAPN1	28.5562556880325	74.8179063966959	1	0.600137170887873	28	0.999223979708546	13	9	0.135416666666667	0.999999999999927
POLA2	38.7905483706818	5.04185190065148	48	1.33512071149979	20.458452722063	0.935947377359798	13	9	0.135416666666667	0.999999999999927
CDC42EP2	27.008080125979	22.9971398169511	25	1.8087178578259	23.5643564356436	0.800247677142818	13	9	0.135416666666667	0.999999999999927
DPF2	28.0349212987513	31.8781660743252	41	2.63943530930495	21.3134328358209	0.48660519242057	13	9	0.135416666666667	0.999999999999927
SLC25A45	27.7419969415023	6.49165045976561	4	1.5517508817544	27.3563218390805	0.882686602102988	13	9	0.135416666666667	0.999999999999927
FRMD8	32.4285899908181	178.010867223929	52	1.74511165646872	20	0.82222959044306	13	9	0.135416666666667	0.999999999999927
NEAT1	37.7671131444369	729.700384169232	52	1.15514429241788	20	0.966799378394435	13	9	0.135416666666667	0.999999999999927
LOC101927789	32.8942029365435	11.9552247784667	52	0.241420851951778	20	0.999999039171864	13	9	0.135416666666667	0.999999999999927
MALAT1	12.4700130572865	6299.46402244464	41	1.87585456014434	21.3134328358209	0.776170670436954	13	9	0.135416666666667	0.999999999999927
SCYL1	47.9999324559169	29.1276690198366	20	1.79265947075598	24.3686006825939	0.805879248440816	13	9	0.135416666666667	0.999999999999927
LTBP3	47.9999324559169	117.070595883114	26	0.784458541942263	23.4098360655738	0.995852807574167	13	9	0.135416666666667	0.999999999999927
SSSCA1	47.9999324559169	12.5564949447307	1	0.820814887095051	28	0.994590172752035	13	9	0.135416666666667	0.999999999999927
FAM89B	47.7718579997187	101.79609817572	52	2.26574045889332	20	0.626879900289347	13	9	0.135416666666667	0.999999999999927
EHBP1L1	12.1546998107304	28.4590015181502	10	1.75005674451473	26.1538461538462	0.820552822851829	13	9	0.135416666666667	0.999999999999927
MAP3K11	5.97004139254483e-05	16.7861033365364	1	0.327511859978017	28	0.999989662105691	13	9	0.135416666666667	0.999999999999927
PCNXL3	20.5424141117347	7.12288746638583	44	2.32169608704072	20.9384164222874	0.60518381757532	13	9	0.135416666666667	0.999999999999927
SIPA1	8.79613885906061	6.64847715704978	1	0.734307020260086	28	0.997212283297276	13	9	0.135416666666667	0.999999999999927
RELA	31.4388978947541	155.85664383737	41	1.16007284721045	21.3134328358209	0.966117646712713	13	9	0.135416666666667	0.999999999999927
RNASEH2C	47.9999390819106	67.3083914822914	52	0.300567399333337	20	0.999994644841817	13	9	0.135416666666667	0.999999999999927
AP5B1	27.3521618275638	33.9686819510761	30	2.69204443611197	22.8115015974441	0.468107581663318	13	9	0.135416666666667	0.999999999999927
CFL1	6.75440830680987e-05	1455.75411916018	9	1.693868469646	26.3468634686347	0.839255790089112	13	9	0.135416666666667	0.999999999999927
MUS81	27.9528666086334	26.127975248764	13	1.34264303410316	25.5913978494624	0.934388100352054	13	9	0.135416666666667	0.999999999999927
EFEMP2	19.7599065094578	475.022033799742	1	0.506645234461043	28	0.99975231391455	13	9	0.135416666666667	0.999999999999927
FIBP	11.8677407504658	214.980337220037	21	0.614191083069331	24.2033898305085	0.999097085885635	13	9	0.135416666666667	0.999999999999927
CCDC85B	20.6795827763516	14.8811100926875	52	1.18913661383019	20	0.961914127126992	13	9	0.135416666666667	0.999999999999927
FOSL1	6.75440830680987e-05	11.1614008037356	46	1.03779744181738	20.695652173913	0.980471166191004	13	9	0.135416666666667	0.999999999999927
C11orf68	24.485110854468	52.9837397253945	1	2.36417546023156	28	0.588814142313321	13	9	0.135416666666667	0.999999999999927
DRAP1	6.75440830680987e-05	204.507014257379	1	1.00964931020693	28	0.983057301978959	13	9	0.135416666666667	0.999999999999927
SART1	17.880262365953	22.883407363735	1	0.736606168518318	28	0.99715867925981	13	9	0.135416666666667	0.999999999999927
EIF1AD	7.97216938346004e-05	20.7922095544515	33	1.44025569601525	22.3824451410658	0.912218871585645	13	9	0.135416666666667	0.999999999999927
BANF1	8.71207941369972	26.090082735316	52	0.932945619094082	20	0.988878448685814	13	9	0.135416666666667	0.999999999999927
CST6	20.5140762292987	4.9412616781771	4	1.09339917281106	27.3563218390805	0.974593164708412	13	9	0.135416666666667	0.999999999999927
SF3B2	12.1124155266406	198.65189987295	36	0.84678354097474	21.9692307692308	0.993526350797084	13	9	0.135416666666667	0.999999999999927
PACS1	16.7330517511854	52.7278573432501	1	0.446976492040202	28	0.999897314695977	13	9	0.135416666666667	0.999999999999927
KLC2	27.9714397465836	8.54480317263342	17	1.18951839745113	24.8780487804878	0.961856809453708	13	9	0.135416666666667	0.999999999999927
RAB1B	23.7638914566788	39.3717995307235	37	2.76280996564146	21.8348623853211	0.443865249618047	13	9	0.135416666666667	0.999999999999927
YIF1A	6.75440830680987e-05	228.702311737593	6	1.31677441213778	26.9433962264151	0.939659559213972	13	9	0.135416666666667	0.999999999999927
CD248	47.9999324559169	221.344706180764	1	0.507503064929488	28	0.99974940143714	13	9	0.135416666666667	0.999999999999927
RIN1	24.8499327242903	7.38545094645657	39	4.31671505309936	21.570996978852	0.113878531988874	13	9	0.135416666666667	0.999999999999927
BRMS1	8.50854357405991	26.2337434330031	52	0.71478540290792	20	0.997636721529874	13	9	0.135416666666667	0.999999999999927
B3GNT1	29.3892665946873	105.090566516531	1	0.183828690518899	28	0.999999893840076	13	9	0.135416666666667	0.999999999999927
MRPL11	39.8319748267625	55.1767978654272	52	0.898124063177569	20	0.990978137085861	13	9	0.135416666666667	0.999999999999927
PELI3	31.7894466571569	26.2356243481671	52	3.00911357866957	20	0.365771232858102	13	9	0.135416666666667	0.999999999999927
DPP3	32.3175054448024	28.8178548164759	1	2.57197307127671	28	0.510874692821856	13	9	0.135416666666667	0.999999999999927
BBS1	47.9999324559169	22.897456043794	4	0.974436503655104	27.3563218390805	0.985944350831612	13	9	0.135416666666667	0.999999999999927
ZDHHC24	29.0626648997134	34.8330131409218	23	3.78432748539438	23.8795986622074	0.186880190735369	13	9	0.135416666666667	0.999999999999927
CTSF	47.9999324559169	257.29293104834	13	0.864594161334496	25.5913978494624	0.992712056727048	13	9	0.135416666666667	0.999999999999927
CCS	33.9495945142468	29.5303880420978	1	0.485928254976338	28	0.999814703254459	13	9	0.135416666666667	0.999999999999927
RBM14	20.3871489836401	11.4137716552342	14	2.29591502604269	25.4092526690391	0.615164570432744	13	9	0.135416666666667	0.999999999999927
RBM4	36.132613153105	5.23049502323647	35	1.48917404505192	22.1052631578947	0.899793558744659	13	9	0.135416666666667	0.999999999999927
RBM4B	47.9999324559169	31.1851121283792	16	0.971412135295173	25.0526315789474	0.986174918971217	13	9	0.135416666666667	0.999999999999927
RCE1	6.75440830680987e-05	6.70947510149034	52	1.98391277536431	20	0.735944200006876	13	9	0.135416666666667	0.999999999999927
PC	33.4293940425141	14.1468410811048	25	1.66491839804798	23.5643564356436	0.848576155474646	13	9	0.135416666666667	0.999999999999927
LRFN4	6.75440830680987e-05	75.5290454802367	52	2.18989795208456	20	0.656416065825344	13	9	0.135416666666667	0.999999999999927
RHOD	47.9999560358995	26.550164274421	52	2.73549440081153	20	0.453133105045254	13	9	0.135416666666667	0.999999999999927
KDM2A	12.7537588902776	122.259560030592	38	1.59562175294304	21.7021276595745	0.869925591762848	13	9	0.135416666666667	0.999999999999927
ADRBK1	28.0707678254251	27.5309737831604	1	3.26911229431059	28	0.294637463697739	13	9	0.135416666666667	0.999999999999927
ANKRD13D	23.9162831598849	8.70998497340822	14	1.22663631899565	25.4092526690391	0.956021465807536	13	9	0.135416666666667	0.999999999999927
SSH3	31.1825887575874	15.878541819865	1	2.13512183778118	28	0.677746938150268	13	9	0.135416666666667	0.999999999999927
POLD4	16.7382575850944	102.354166082658	1	1.28370854337081	28	0.946023974346587	13	9	0.135416666666667	0.999999999999927
CLCF1	5.18827681500244e-05	8.28912167873596	52	1.34506417323126	20	0.933881636542427	13	9	0.135416666666667	0.999999999999927
PPP1CA	40.8521486710648	12.6670513990111	44	1.48191649778101	20.9384164222874	0.901690673875647	13	9	0.135416666666667	0.999999999999927
RPS6KB2	10.4170126195333	129.475885583883	23	0.800381870504515	23.8795986622074	0.995330744976198	13	9	0.135416666666667	0.999999999999927
CORO1B	47.999927916194	96.2912196092835	32	1.0073389261394	22.5236593059937	0.983258398008996	13	9	0.135416666666667	0.999999999999927
TMEM134	17.4120175854057	41.9986487422892	1	0.904527910389421	28	0.990615592595797	13	9	0.135416666666667	0.999999999999927
AIP	47.9999324559169	86.0921135786584	22	1.29954245594661	24.040404040404	0.943028721202256	13	9	0.135416666666667	0.999999999999927
PITPNM1	24.1730495439699	6.85032170826566	52	0.773690010323855	20	0.996179968391187	13	9	0.135416666666667	0.999999999999927
CDK2AP2	39.5311315196436	49.9765629834591	1	1.20876996721045	28	0.958895364079023	13	9	0.135416666666667	0.999999999999927
GSTP1	16.5546133533495	1255.56026250929	46	0.456069775047118	20.695652173913	0.999881480620323	13	9	0.135416666666667	0.999999999999927
NDUFV1	27.5101604438752	127.712308494268	52	1.77570777421807	20	0.811765627578117	13	9	0.135416666666667	0.999999999999927
NUDT8	19.9622940061993	5.40676910337333	5	1.84154988086793	27.148288973384	0.788575600042856	13	9	0.135416666666667	0.999999999999927
UNC93B1	47.9999324559169	24.6399521764211	52	2.87104340606841	20	0.40830492165177	13	9	0.135416666666667	0.999999999999927
ALDH3B1	47.9999324559169	57.0628222702543	52	1.09491306645895	20	0.974418319047104	13	9	0.135416666666667	0.999999999999927
NDUFS8	13.8365211749563	90.3648037958712	29	0.251951868684447	22.9581993569132	0.999998651672939	13	9	0.135416666666667	0.999999999999927
TCIRG1	6.75440830680987e-05	45.5019306454116	17	1.20852442021084	24.8780487804878	0.958934017656441	13	9	0.135416666666667	0.999999999999927
SUV420H1	12.2679192266456	45.7339156374886	30	0.611769913994597	22.8115015974441	0.999120047446678	13	9	0.135416666666667	0.999999999999927
C11orf24	39.5458980662578	108.470716694172	52	1.72622280669962	20	0.828581047258058	13	9	0.135416666666667	0.999999999999927
LRP5	32.1343210671162	11.6688588142864	52	2.26189352395175	20	0.628375586208727	13	9	0.135416666666667	0.999999999999927
PPP6R3	31.9818140457401	80.548417136529	26	1.54674303638609	23.4098360655738	0.884103943075251	13	9	0.135416666666667	0.999999999999927
CPT1A	12.1147940776438	166.492284693253	25	2.03251268663998	23.5643564356436	0.71741356289348	13	9	0.135416666666667	0.999999999999927
MRPL21	6.75440830680987e-05	54.1845207086251	52	0.245799071871168	20	0.999998891628233	13	9	0.135416666666667	0.999999999999927
IGHMBP2	24.081694066853	7.14769839306872	13	0.842294668662119	25.5913978494624	0.993720482292048	13	9	0.135416666666667	0.999999999999927
MRGPRF	20.3016193935278	16.1369414095833	15	2.66624181367032	25.2296819787986	0.47713101374345	13	9	0.135416666666667	0.999999999999927
TPCN2	27.132177853412	26.6614904697628	19	1.17204074831935	24.5360824742268	0.96442481467855	13	9	0.135416666666667	0.999999999999927
CCND1	6.75440830680987e-05	566.534100745619	5	0.483395403867421	27.148288973384	0.999821354206287	13	9	0.135416666666667	0.999999999999927
ORAOV1	37.4652975897358	17.746103397386	1	0.974099810436386	28	0.98597015252799	13	9	0.135416666666667	0.999999999999927
FADD	39.4729483641659	46.5235259314837	52	1.52404771925895	20	0.890423246871241	13	9	0.135416666666667	0.999999999999927
PPFIA1	14.0507375639532	92.0124087389483	45	0.175827304379445	20.8163265306122	0.999999926347633	13	9	0.135416666666667	0.999999999999927
CTTN	46.0696237582042	367.706712924839	52	1.66931273504213	20	0.847175991106325	13	9	0.135416666666667	0.999999999999927
DHCR7	40.5022580322993	35.5502974206615	1	0.194185712227544	28	0.999999833814682	13	9	0.135416666666667	0.999999999999927
NADSYN1	31.5833423852359	28.1563215551897	52	3.29715028688159	20	0.28766617069313	13	9	0.135416666666667	0.999999999999927
FAM86C1	19.4309952782875	5.39598116785776	1	0.426910613088362	28	0.999926150559869	13	9	0.135416666666667	0.999999999999927
RNF121	15.7528063702702	43.0665819741477	36	0.142429067738599	21.9692307692308	0.99999998719622	13	9	0.135416666666667	0.999999999999927
NUMA1	16.334538925926	33.6445532881336	12	1.79677564582478	25.7761732851986	0.804440775103444	13	9	0.135416666666667	0.999999999999927
LRTOMT	35.4472986316668	5.09467663316043	27	0.924526756698565	23.257328990228	0.989415360869064	13	9	0.135416666666667	0.999999999999927
LAMTOR1	39.6014398534871	252.940057438759	52	0.426743430990821	20	0.999926358979215	13	9	0.135416666666667	0.999999999999927
INPPL1	12.8062908863772	190.310302322169	43	1.2705294676459	21.0619469026549	0.948443540859016	13	9	0.135416666666667	0.999999999999927
CLPB	6.75440830680987e-05	7.79009473001398	12	0.362861102573268	25.7761732851986	0.999977616127971	13	9	0.135416666666667	0.999999999999927
ARAP1	47.9999324559169	102.85019625669	18	0.629062057580727	24.7058823529412	0.998945405777061	13	9	0.135416666666667	0.999999999999927
STARD10	24.5534221468347	7.58795164869797	21	0.298188930562478	24.2033898305085	0.999994963419125	13	9	0.135416666666667	0.999999999999927
ATG16L2	20.1680056113574	9.22781886935444	10	0.288518964062315	26.1538461538462	0.999996098271601	13	9	0.135416666666667	0.999999999999927
FCHSD2	23.7545009556487	6.87936799085998	1	2.1416948134517	28	0.675190268328424	13	9	0.135416666666667	0.999999999999927
ARHGEF17	31.6784918246302	110.060662974756	44	2.6861372864366	20.9384164222874	0.470164911133237	13	9	0.135416666666667	0.999999999999927
RELT	12.1387414347652	2.71254100969833	52	1.42320995304261	20	0.916345713756353	13	9	0.135416666666667	0.999999999999927
FAM168A	19.5947402437158	19.3219215033208	40	3.28628521116434	21.4414414414414	0.290351674697743	13	9	0.135416666666667	0.999999999999927
RAB6A	27.6894011050992	128.485846553507	16	1.33168433327824	25.0526315789474	0.936652498613182	13	9	0.135416666666667	0.999999999999927
MRPL48	24.3861897417944	18.6523530485662	24	1.58645050551493	23.7209302325581	0.872643540355821	13	9	0.135416666666667	0.999999999999927
COA4	42.5584156290183	41.3419686968255	38	1.45488215941999	21.7021276595745	0.908593467641788	13	9	0.135416666666667	0.999999999999927
PAAF1	37.5482243248756	7.33027147370194	52	0.964735377533215	20	0.986674448181527	13	9	0.135416666666667	0.999999999999927
UCP2	13.6863788309788	3.49657144431389	41	2.16491952775796	21.3134328358209	0.666148805819671	13	9	0.135416666666667	0.999999999999927
C2CD3	15.3037550815332	6.02225666487544	20	1.53967401270663	24.3686006825939	0.886090609199163	13	9	0.135416666666667	0.999999999999927
PPME1	12.0300001751586	111.681894208154	31	0.835414203426962	22.6666666666667	0.994009612706941	13	9	0.135416666666667	0.999999999999927
P4HA3	6.80664746082606e-05	22.6634465355728	52	1.25142090308022	20	0.951833239288656	13	9	0.135416666666667	0.999999999999927
PGM2L1	8.252066581784	46.6141846060795	27	1.15481987323173	23.257328990228	0.966843938970166	13	9	0.135416666666667	0.999999999999927
POLD3	10.2865374892003	20.3104786771197	46	0.73738224469051	20.695652173913	0.997140407734265	13	9	0.135416666666667	0.999999999999927
RNF169	13.6828504551103	11.4998733319894	1	1.30719118568346	28	0.941547326082859	13	9	0.135416666666667	0.999999999999927
XRRA1	11.8536167861457	9.72159576703362	52	0.0875724857670459	20	0.999999999795161	13	9	0.135416666666667	0.999999999999927
SPCS2	36.8612462737232	9.76991558435191	1	1.5589920614821	28	0.8806227019235	13	9	0.135416666666667	0.999999999999927
ARRB1	43.3954651277584	13.7945698838841	52	0.552415735536425	20	0.999552938143712	13	9	0.135416666666667	0.999999999999927
RPS3	28.1327436025003	1485.51564362579	1	0.172935037463053	28	0.99999993575416	13	9	0.135416666666667	0.999999999999927
KLHL35	31.4763149459569	5.18975156679902	52	0.927135365270248	20	0.98925103628635	13	9	0.135416666666667	0.999999999999927
GDPD5	26.6067470236905	18.6820745156115	51	0.748557824333925	20.112676056338	0.99686716559561	13	9	0.135416666666667	0.999999999999927
SERPINH1	32.2149638342254	2150.30445568441	1	1.42488925346022	28	0.915943875597236	13	9	0.135416666666667	0.999999999999927
MAP6	35.3258943054011	9.31639754770344	1	0.444571466489278	28	0.999901196446372	13	9	0.135416666666667	0.999999999999927
UVRAG	47.9999324559169	36.3375954847652	37	0.122633946206356	21.8348623853211	0.999999996366889	13	9	0.135416666666667	0.999999999999927
PRKRIR	15.7270870869638	13.2390828026366	1	2.98151212285232	28	0.374013321670687	13	9	0.135416666666667	0.999999999999927
C11orf30	23.240787941157	8.84319642258881	52	1.0907690370822	20	0.974895026752237	13	9	0.135416666666667	0.999999999999927
LRRC32	47.9999324559169	67.0292967393196	1	1.37967481936081	28	0.926398158815995	13	9	0.135416666666667	0.999999999999927
TSKU	47.9999324559169	41.7114145106997	15	2.22540987555527	25.2296819787986	0.642577145084407	13	9	0.135416666666667	0.999999999999927
ACER3	12.6510361091204	11.2906326898603	1	2.34513964911898	28	0.596136752019051	13	9	0.135416666666667	0.999999999999927
CAPN5	28.1071861256615	19.2065728137296	24	3.10320695229558	23.7209302325581	0.338668370332986	13	9	0.135416666666667	0.999999999999927
PAK1	12.4214143800776	31.7321062682767	6	1.37864321463933	26.9433962264151	0.926627764022872	13	9	0.135416666666667	0.999999999999927
CLNS1A	41.2416702122713	135.044608051048	37	0.555775490874277	21.8348623853211	0.99953430132478	13	9	0.135416666666667	0.999999999999927
RSF1	12.4814333394491	119.095357756487	31	0.410535548869113	22.6666666666667	0.999944377958515	13	9	0.135416666666667	0.999999999999927
AAMDC	15.8302666728206	109.135690276091	50	2.19064708428195	20.2266288951841	0.656124103757416	13	9	0.135416666666667	0.999999999999927
INTS4	35.7585769327279	7.35745092276616	1	1.20180847772779	28	0.959982384543332	13	9	0.135416666666667	0.999999999999927
NDUFC2	9.83706814727022	59.2011440740586	30	1.64272000329175	22.8115015974441	0.855566984873154	13	9	0.135416666666667	0.999999999999927
ALG8	27.9788886746063	31.9411781324151	1	3.34189676224612	28	0.276817904227156	13	9	0.135416666666667	0.999999999999927
KCTD21	10.7764032850618	10.8336473051292	52	1.31253480465194	20	0.940499051892736	13	9	0.135416666666667	0.999999999999927
USP35	47.9999198419534	8.19417264567257	1	1.22870542367576	28	0.955680793650655	13	9	0.135416666666667	0.999999999999927
GAB2	16.8199990616275	5.85251352494077	1	0.474591245239209	28	0.999842968980014	13	9	0.135416666666667	0.999999999999927
NARS2	32.2718057554067	3.62265083080699	17	1.90315944165952	24.8780487804878	0.766158623458928	13	9	0.135416666666667	0.999999999999927
TENM4	32.1040458553151	6.2235980247183	1	2.2685194032205	28	0.625799711584605	13	9	0.135416666666667	0.999999999999927
PRCP	28.4545178685254	139.936538340729	52	1.14266959939045	20	0.968485021573747	13	9	0.135416666666667	0.999999999999927
RAB30	47.9999401153698	20.5601009183749	10	1.94970684980377	26.1538461538462	0.748842151529092	13	9	0.135416666666667	0.999999999999927
RAB30-AS1	13.3213596005613	7.8421482987969	48	1.91287016779745	20.458452722063	0.762570725839103	13	9	0.135416666666667	0.999999999999927
PCF11	13.9005972394727	29.4995937363161	33	1.07642363059058	22.3824451410658	0.976499216804644	13	9	0.135416666666667	0.999999999999927
ANKRD42	32.2257991940635	11.729463243188	23	1.94518812402013	23.8795986622074	0.750535737943252	13	9	0.135416666666667	0.999999999999927
CCDC90B	16.6765396382107	71.4258515855151	37	1.05226044395515	21.8348623853211	0.979042357449785	13	9	0.135416666666667	0.999999999999927
TMEM126B	47.9999365997259	27.0340287325819	52	0.208775497206629	20	0.999999700638059	13	9	0.135416666666667	0.999999999999927
TMEM126A	27.1589772741905	18.9393657196047	1	0.645479877941178	28	0.998755234279492	13	9	0.135416666666667	0.999999999999927
CREBZF	36.3265674439547	43.0518615796161	1	1.57743469266837	28	0.875289833527364	13	9	0.135416666666667	0.999999999999927
SYTL2	12.6130843479629	7.24209113734511	19	0.0884412015179277	24.5360824742268	0.999999999776991	13	9	0.135416666666667	0.999999999999927
PICALM	33.0620160957355	438.864412689292	1	1.90660149296364	28	0.764888434494859	13	9	0.135416666666667	0.999999999999927
EED	47.9999324559169	30.1228855502415	33	1.32959460535299	22.3824451410658	0.937079088165696	13	9	0.135416666666667	0.999999999999927
C11orf73	30.7004209228894	20.2374061297747	3	2.08571403766456	27.5675675675676	0.696916436496586	13	9	0.135416666666667	0.999999999999927
ME3	28.1474951768033	5.82838960756698	9	2.0320631522842	26.3468634686347	0.717585912668713	13	9	0.135416666666667	0.999999999999927
PRSS23	35.0298039156786	773.181047128867	1	1.24258056944586	28	0.953354072245618	13	9	0.135416666666667	0.999999999999927
FZD4	20.3212360459307	65.6862778746511	27	1.01410140407283	23.257328990228	0.982665068623611	13	9	0.135416666666667	0.999999999999927
TMEM135	20.1396881767436	9.14681126459377	1	1.3249485203363	28	0.938021534573897	13	9	0.135416666666667	0.999999999999927
CTSC	47.9999324559169	64.4067188961051	30	1.32256283591096	22.8115015974441	0.938502252426446	13	9	0.135416666666667	0.999999999999927
NOX4	31.6584707996148	4.61920335828639	52	2.00151745293342	20	0.729257047191718	13	9	0.135416666666667	0.999999999999927
CHORDC1	15.6588551459245	22.7836533690548	47	2.96435182474701	20.5763688760807	0.379203804907753	13	9	0.135416666666667	0.999999999999927
[truncated: 9,005 more rows]
