# Supplementary material for: Fibroblasts as an in vitro model of circadian genetic and genomic studies
Source: Mamm Genome. 2024 Jul 3;35(3):432–44. doi: 10.1007/s00335-024-10050-7 (PMC11329553; doi:10.1007/s00335-024-10050-7)
Supplement: Supplementary file 6 — Supplementary file6 (ZIP 46445 kb) [file 335_2024_10050_MOESM6_ESM.zip › MetaCycle_Results/meta2dout/LSresult_MCPM2014L01145_Input.txt]

CycID	PhaseShift	PhaseShiftHeight	PeakIndex	PeakSPD	Period	p	N	Nindependent	Nyquist	BH.Q
LOC102723897	16.3600392222551	8.42519322606079	52	1.89456521425283	20	0.769322361440102	13	9	0.135416666666667	1
LINC01128	6.75440830680987e-05	11.0741282491469	52	1.38628739577842	20	0.924916882683034	13	9	0.135416666666667	1
NOC2L	15.5629804527587	4.6964535893723	26	1.13372874865327	23.4098360655738	0.969658191418093	13	9	0.135416666666667	1
KLHL17	23.9983879879159	25.7016555004376	1	2.51888144084485	28	0.530371421997829	13	9	0.135416666666667	1
HES4	12.1323333235317	4.7803523081081	14	2.04389537259884	25.4092526690391	0.713044290362764	13	9	0.135416666666667	1
ISG15	20.2464619064511	68.7438357701561	51	0.891285360448128	20.112676056338	0.991353937511341	13	9	0.135416666666667	1
AGRN	24.6595471234903	58.5314468622131	1	0.542050355985047	28	0.999606677442786	13	9	0.135416666666667	1
C1orf159	27.6559955620734	8.46340693393967	42	2.50721514232514	21.186943620178	0.534698712355185	13	9	0.135416666666667	1
SDF4	9.68326288744525	596.156529818228	1	0.157738065431986	28	0.999999969993976	13	9	0.135416666666667	1
B3GALT6	17.3935769632012	94.7450360484737	1	1.28101797285667	28	0.946523362925822	13	9	0.135416666666667	1
UBE2J2	23.2493168448896	115.485201252984	1	1.25070274710431	28	0.95195790321181	13	9	0.135416666666667	1
SCNN1D	32.1129902852645	14.6622923162359	52	1.39379087037656	20	0.92321615814092	13	9	0.135416666666667	1
ACAP3	34.4030525698809	8.20377924074084	46	0.83818908577879	20.695652173913	0.993894224242651	13	9	0.135416666666667	1
PUSL1	19.891182934593	4.21113689419132	49	1.10524720634598	20.3418803418803	0.973203306177747	13	9	0.135416666666667	1
CPSF3L	6.75440830680987e-05	25.7539580673286	32	0.147584863476214	22.5236593059937	0.999999982761709	13	9	0.135416666666667	1
GLTPD1	31.4058233825079	16.2109213138331	7	0.409844939402006	26.7415730337079	0.999945055546707	13	9	0.135416666666667	1
DVL1	19.5481444517433	74.994906066198	1	1.8186072369014	28	0.796753724519618	13	9	0.135416666666667	1
MXRA8	22.0350182234748	1762.91011922725	1	0.692756333099432	28	0.998053735972861	13	9	0.135416666666667	1
AURKAIP1	6.75440830680987e-05	171.341328356904	1	0.774142411273484	28	0.996166631408005	13	9	0.135416666666667	1
CCNL2	37.3367700664207	152.547988318986	45	0.493651024229325	20.8163265306122	0.999793160656616	13	9	0.135416666666667	1
LOC148413	22.9373761554723	6.64598571861442	1	0.97157774177454	28	0.98616236328827	13	9	0.135416666666667	1
MRPL20	32.0280017217119	106.932734618488	17	1.12272734670212	24.8780487804878	0.971062005436263	13	9	0.135416666666667	1
VWA1	47.9999415728829	4.32222180117845	22	0.109800208854438	24.040404040404	0.999999998578305	13	9	0.135416666666667	1
ATAD3B	19.9972453924934	11.1371895261798	42	1.7135652266396	21.186943620178	0.832788634709946	13	9	0.135416666666667	1
ATAD3A	6.75440830680987e-05	74.9272421544871	7	1.42604836282912	26.7415730337079	0.915665908872501	13	9	0.135416666666667	1
TMEM240	47.9999324559169	14.7886736061262	1	0.572409803194306	28	0.999432578954628	13	9	0.135416666666667	1
SSU72	27.2531255606032	127.757912480817	9	4.07137604436953	26.3468634686347	0.143421216197217	13	9	0.135416666666667	1
C1orf233	11.7551811421808	8.35306530522992	1	2.38422201382134	28	0.58112829702165	13	9	0.135416666666667	1
MIB2	28.1856528276524	28.2616922782193	1	0.847601742969896	28	0.993490492179685	13	9	0.135416666666667	1
CDK11B	24.2048337568181	31.092996439219	32	0.164207782935086	22.5236593059937	0.999999958118845	13	9	0.135416666666667	1
SLC35E2B	16.4139091823293	136.153438722698	1	1.97609821392404	28	0.738902363757132	13	9	0.135416666666667	1
CDK11A	32.7192003124524	15.1610851749903	1	0.307828218539406	28	0.999993564243245	13	9	0.135416666666667	1
SLC35E2	16.5534131373458	73.1854469544551	1	1.17043285730696	28	0.964655337667677	13	9	0.135416666666667	1
NADK	23.2121314500956	12.7690437928678	52	1.22085672685538	20	0.95696441984145	13	9	0.135416666666667	1
GNB1	27.7913578808595	285.868480009749	15	1.5074284745326	25.2296819787986	0.894940805268478	13	9	0.135416666666667	1
C1orf86	27.6103257278333	28.6619333474856	6	0.426179740621268	26.9433962264151	0.999927058116234	13	9	0.135416666666667	1
SKI	26.9663308188259	75.3023588273955	5	1.12751337020738	27.148288973384	0.970456658550528	13	9	0.135416666666667	1
RER1	8.78860718100542	140.085697825822	6	0.470311329647154	26.9433962264151	0.999852672073595	13	9	0.135416666666667	1
TNFRSF14	27.5465462628887	15.3233008019389	1	0.790823186051754	28	0.995649728138828	13	9	0.135416666666667	1
FAM213B	31.5930246992828	7.99419213931885	4	1.83041117290918	27.3563218390805	0.792558476602089	13	9	0.135416666666667	1
MEGF6	24.2362266921335	132.551470044772	17	0.894052611252799	24.8780487804878	0.991203273122846	13	9	0.135416666666667	1
TPRG1L	23.8001685635627	234.948785329504	1	0.837443101242191	28	0.99392540562035	13	9	0.135416666666667	1
WRAP73	11.059190649767	15.2291427343569	52	1.46695780787659	20	0.905542290266045	13	9	0.135416666666667	1
TP73-AS1	15.7414043516949	16.9152451461026	52	0.385204442494318	20	0.999965122715198	13	9	0.135416666666667	1
LRRC47	25.112181872798	149.571417629123	1	1.08237356455559	28	0.975842489406488	13	9	0.135416666666667	1
CEP104	23.8593856328908	48.9814766660963	1	0.94970940496056	28	0.987751616911432	13	9	0.135416666666667	1
DFFB	14.7634989648713	7.02988812761717	33	1.65251132339534	22.3824451410658	0.852500541511106	13	9	0.135416666666667	1
C1orf174	15.6761034018667	16.978621731281	31	0.607803791188843	22.6666666666667	0.999156655452	13	9	0.135416666666667	1
NPHP4	15.9525195236493	16.5441947245669	52	0.680820749491726	20	0.998254382743322	13	9	0.135416666666667	1
KCNAB2	36.1770833138606	4.38984859045295	52	0.218008410461982	20	0.999999575441808	13	9	0.135416666666667	1
RPL22	20.2922072016866	236.589036543721	52	1.19479664345986	20	0.961058765196731	13	9	0.135416666666667	1
ICMT	10.4346641598369	76.4110706568112	14	1.59097828856971	25.4092526690391	0.871304968238629	13	9	0.135416666666667	1
GPR153	6.84190227903531	7.6390376383851	1	1.20677062602015	28	0.959209433053826	13	9	0.135416666666667	1
ACOT7	9.04848336721972	23.5470959326526	28	0.887479504377787	23.1067961165049	0.991558064541376	13	9	0.135416666666667	1
PLEKHG5	31.363567412457	4.6726964246636	52	2.34305499606304	20	0.596940000117833	13	9	0.135416666666667	1
NOL9	15.9540617211414	39.6688501891788	17	0.720481237883915	24.8780487804878	0.997518430206919	13	9	0.135416666666667	1
ZBTB48	16.3637126333888	6.59111809878368	1	2.66453692219101	28	0.477730579104059	13	9	0.135416666666667	1
KLHL21	13.9492138215019	61.0973142471371	52	1.36312798925662	20	0.930032548385832	13	9	0.135416666666667	1
PHF13	12.0280160057953	56.5205494954955	42	1.68004163234359	21.186943620178	0.84373534619451	13	9	0.135416666666667	1
THAP3	22.6576894810229	71.5332531094559	1	3.05804446097286	28	0.351484614597591	13	9	0.135416666666667	1
CAMTA1	19.9488673520292	25.0211355576848	52	1.61083900081502	20	0.865358861274129	13	9	0.135416666666667	1
VAMP3	27.8850758865311	90.0647047340714	45	1.44874643965284	20.8163265306122	0.910123724479925	13	9	0.135416666666667	1
PER3	17.0046095821225	3.83943103182716	18	3.16589554863859	24.7058823529412	0.321468538249148	13	9	0.135416666666667	1
PARK7	7.77770351185999e-05	425.141930766183	33	0.979012828593865	22.3824451410658	0.985590327946368	13	9	0.135416666666667	1
ERRFI1	47.9999324559169	21.2514801463863	50	1.05279257723758	20.2266288951841	0.978988466947606	13	9	0.135416666666667	1
RERE	47.9999330261353	86.3549524085892	22	1.22366331080939	24.040404040404	0.956508107382017	13	9	0.135416666666667	1
ENO1	6.75440830680987e-05	788.240035637369	1	0.594293242083792	28	0.999272360429676	13	9	0.135416666666667	1
LOC102724571	36.5828587325499	7.41693490220922	13	0.42622395106864	25.5913978494624	0.999927003482481	13	9	0.135416666666667	1
H6PD	47.9999324559169	76.3617067994221	12	0.541363622276191	25.7761732851986	0.99961004428357	13	9	0.135416666666667	1
SPSB1	28.5791104146028	11.9107586135786	1	0.706003481738987	28	0.997810509942433	13	9	0.135416666666667	1
SLC25A33	19.8285790901389	5.14437695249355	52	0.625618361051315	20	0.99898220493265	13	9	0.135416666666667	1
TMEM201	31.817041157029	6.86252191402079	17	2.56118928114757	24.8780487804878	0.51480780021982	13	9	0.135416666666667	1
PIK3CD	16.1685052498353	58.5146857472731	1	0.512288788427592	28	0.999732636103827	13	9	0.135416666666667	1
LOC101929074	26.7079889840578	2.86544512111799	1	1.28170430219809	28	0.946396239789338	13	9	0.135416666666667	1
CLSTN1	20.1514937570774	139.104185066094	1	1.29756507323876	28	0.943408041732248	13	9	0.135416666666667	1
CTNNBIP1	12.3637611770493	54.0044774293383	1	1.88232315270491	28	0.773809370495721	13	9	0.135416666666667	1
LZIC	23.4710374828746	15.0189672367423	51	0.634139429981495	20.112676056338	0.998889236455217	13	9	0.135416666666667	1
NMNAT1	19.3959506038354	24.837261774515	1	2.60573214595982	28	0.498655802774326	13	9	0.135416666666667	1
UBE4B	38.8895815682448	40.5976483925792	1	0.803568111066438	28	0.995220601692029	13	9	0.135416666666667	1
KIF1B	35.4607461301951	78.0231641223295	1	1.29405589935472	28	0.944077505944068	13	9	0.135416666666667	1
PGD	29.4716665436879	96.0787902353154	1	0.827695702059325	28	0.994322043224812	13	9	0.135416666666667	1
APITD1	10.4274761215972	12.2556888570305	1	1.93139405617603	28	0.75568962459427	13	9	0.135416666666667	1
DFFA	23.9934483696092	45.6599934641684	9	2.61530394433247	26.3468634686347	0.495218021660663	13	9	0.135416666666667	1
PEX14	23.7479997463892	14.8825279444311	2	0.934760594162067	27.7821011673152	0.988760185994917	13	9	0.135416666666667	1
TARDBP	15.3352464565177	91.0965631882008	9	1.39055452657777	26.3468634686347	0.923952289658183	13	9	0.135416666666667	1
SRM	6.75440830680987e-05	281.027836901403	16	1.50814474641718	25.0526315789474	0.894748046334669	13	9	0.135416666666667	1
EXOSC10	35.6167898377343	22.1441729402917	52	1.55052333484322	20	0.883034787223224	13	9	0.135416666666667	1
MTOR	31.9820599232003	39.1920959857737	20	3.04124070878312	24.3686006825939	0.356343965166191	13	9	0.135416666666667	1
UBIAD1	9.74194375502838	20.1219501255633	52	0.298873313228038	20	0.999994873448309	13	9	0.135416666666667	1
FBXO44	20.5407680646261	6.80018899227714	48	2.2286732938115	20.458452722063	0.641305874986612	13	9	0.135416666666667	1
MAD2L2	27.9351417930262	30.9868135548171	11	0.514904832869075	25.9636363636364	0.999723092362199	13	9	0.135416666666667	1
AGTRAP	6.59910000134847	43.4856536691348	50	1.17702599598323	20.2266288951841	0.963703962248129	13	9	0.135416666666667	1
MTHFR	28.1092789675779	34.4875521308848	1	0.834337391517725	28	0.994053950271318	13	9	0.135416666666667	1
CLCN6	13.9488688815162	10.4977675116506	52	2.57228971145256	20	0.510759421691686	13	9	0.135416666666667	1
KIAA2013	28.2727652575786	120.842984318118	10	0.271876256878747	26.1538461538462	0.999997545078408	13	9	0.135416666666667	1
PLOD1	22.7338040835095	416.528499991526	9	0.632518253455098	26.3468634686347	0.998907421990996	13	9	0.135416666666667	1
MFN2	8.67499255280121	50.959532116709	52	2.05921104124001	20	0.707150512072566	13	9	0.135416666666667	1
MIIP	27.913340725835	21.6116787528508	52	2.11512353291755	20	0.68551754534831	13	9	0.135416666666667	1
TNFRSF1B	15.67753734788	21.3691498202725	1	1.51806967729132	28	0.892059053400852	13	9	0.135416666666667	1
VPS13D	31.4226827267065	43.0399346432464	52	0.816482626908747	20	0.994754063197249	13	9	0.135416666666667	1
DHRS3	24.1331651043592	196.125914430876	1	1.46397744719098	28	0.906300192330513	13	9	0.135416666666667	1
PDPN	40.3573093035788	13.4740571429369	22	0.391961058056749	24.040404040404	0.999960357978874	13	9	0.135416666666667	1
PRDM2	31.7184236737379	75.5805468774519	1	1.34028982389717	28	0.934878211540749	13	9	0.135416666666667	1
KAZN	42.4938167857304	17.733340670496	1	1.96370529190559	28	0.743579938028038	13	9	0.135416666666667	1
TMEM51	24.2792945317208	5.3512219332929	52	0.26700003389666	20	0.99999786989882	13	9	0.135416666666667	1
EFHD2	7.62294344989009	37.1519969684374	51	1.10486076387136	20.112676056338	0.973249418287363	13	9	0.135416666666667	1
CASP9	15.9331546054161	7.43767378874894	23	3.26662180039179	23.8795986622074	0.295263206185291	13	9	0.135416666666667	1
DNAJC16	28.2017149718348	34.2699388236957	52	1.52320218579676	20	0.890655348715553	13	9	0.135416666666667	1
PLEKHM2	47.9999324559169	187.421839699124	1	1.05651264971493	28	0.978609086064448	13	9	0.135416666666667	1
FBLIM1	6.75440830680987e-05	93.3210378885114	50	0.407559463250902	20.2266288951841	0.999947249126388	13	9	0.135416666666667	1
FLJ37453	24.8312572465273	12.153136800323	51	1.44033659936352	20.112676056338	0.912199031616694	13	9	0.135416666666667	1
SPEN	20.4983840925459	65.9587555515112	28	1.14215605775097	23.1067961165049	0.96855319343421	13	9	0.135416666666667	1
ZBTB17	20.6343805986211	14.7236698930078	5	1.54099754843317	27.148288973384	0.885719900767946	13	9	0.135416666666667	1
HSPB7	23.7968403428426	205.569624267769	6	2.32971667984372	26.9433962264151	0.602085266506446	13	9	0.135416666666667	1
EPHA2	27.5806266939489	10.4703591722895	1	0.797271268284864	28	0.99543641991636	13	9	0.135416666666667	1
ARHGEF19	6.75440830680987e-05	25.3326573812971	20	1.02006207185692	24.3686006825939	0.982130128224383	13	9	0.135416666666667	1
RSG1	20.1850762745116	2.20189563369263	52	2.03159355139167	20	0.717765938778084	13	9	0.135416666666667	1
FBXO42	30.832445379455	23.1109842315807	1	0.661262946064784	28	0.998547885283776	13	9	0.135416666666667	1
SZRD1	8.96226914971573	83.9827879195405	52	1.41969281959222	20	0.917183962174629	13	9	0.135416666666667	1
NECAP2	8.47288514574911	53.0591758607867	1	1.31824503790619	28	0.93936674729182	13	9	0.135416666666667	1
CROCCP2	23.56242032296	5.21328799531126	52	0.278390252240688	20	0.999997045834173	13	9	0.135416666666667	1
LOC101927663	28.5229024424955	13.2848461569795	23	1.30810543136778	23.8795986622074	0.941368752973695	13	9	0.135416666666667	1
CROCC	15.944346695936	27.4246221677629	52	1.07518346586075	20	0.976634568981868	13	9	0.135416666666667	1
ATP13A2	27.8228022601068	8.83530483012138	19	2.80340841743168	24.5360824742268	0.430305667845013	13	9	0.135416666666667	1
SDHB	35.7950927954473	27.5842464579485	3	2.06602021637535	27.5675675675676	0.704525172041647	13	9	0.135416666666667	1
RCC2	12.3692747439414	107.815068446232	46	0.818208265923994	20.695652173913	0.994689233592622	13	9	0.135416666666667	1
ARHGEF10L	47.9999324559169	65.4051100476342	52	0.750132206866696	20	0.996827121595073	13	9	0.135416666666667	1
ALDH4A1	23.9525265824429	68.1860986942866	1	0.695659685110886	28	0.998002319968221	13	9	0.135416666666667	1
IFFO2	6.75440830680987e-05	16.3534516074918	1	0.838891388645508	28	0.993864760167207	13	9	0.135416666666667	1
UBR4	31.759524702255	128.733822453023	21	0.832289884335082	24.2033898305085	0.994137581881427	13	9	0.135416666666667	1
EMC1	30.3965906351107	78.5547719499805	12	1.16223906669398	25.7761732851986	0.965815172640402	13	9	0.135416666666667	1
MRTO4	27.9089668119121	38.6660819599488	23	2.86592213277758	23.8795986622074	0.409944528165891	13	9	0.135416666666667	1
AKR7A2	27.4369412421083	122.486631027425	1	0.613675703024152	28	0.999102013021444	13	9	0.135416666666667	1
PQLC2	28.0573653428088	14.9326012614446	1	0.953964312761855	28	0.987453128324003	13	9	0.135416666666667	1
CAPZB	11.1580753487568	749.032437768162	52	1.13986625586348	20	0.96885599091374	13	9	0.135416666666667	1
MINOS1	28.1523432001335	53.661560799454	1	1.21646852554922	28	0.957671878453829	13	9	0.135416666666667	1
RPS14P3	29.2697403198389	94.0964875653621	8	3.00908377128864	26.542750929368	0.365780062585593	13	9	0.135416666666667	1
TMCO4	32.1997001455739	14.6135872411067	15	0.723179691045128	25.2296819787986	0.997460818442885	13	9	0.135416666666667	1
OTUD3	38.8089719142026	3.4942156133781	52	0.206726807181138	20	0.999999723613202	13	9	0.135416666666667	1
CAMK2N1	32.4038077868259	88.0923045826608	1	0.493747718901137	28	0.999792878490699	13	9	0.135416666666667	1
MUL1	26.0101900149193	34.7140478207866	41	1.44709690328008	21.3134328358209	0.910532802939439	13	9	0.135416666666667	1
CDA	28.1603404635391	4.43789005620263	23	1.7635566020595	23.8795986622074	0.815946656421878	13	9	0.135416666666667	1
DDOST	15.8162001069695	80.195525204439	1	0.494103630033234	28	0.999791837188403	13	9	0.135416666666667	1
HP1BP3	15.8334003869812	108.175838358685	40	1.42145053633306	21.4414414414414	0.916765610007813	13	9	0.135416666666667	1
EIF4G3	35.2256508369308	118.477320642841	1	1.51717814617784	28	0.892301970748134	13	9	0.135416666666667	1
ECE1	32.1233876114076	232.990065229008	1	0.962034811463406	28	0.986872814179455	13	9	0.135416666666667	1
NBPF3	19.7368012501536	1.3527590249143	52	0.7189645391705	20	0.997550365757347	13	9	0.135416666666667	1
USP48	30.9754905529211	255.526271286439	1	0.760839290419759	28	0.996544312792086	13	9	0.135416666666667	1
HSPG2	19.4205620891387	6.51711234082331	52	1.07561746917256	20	0.976587261599014	13	9	0.135416666666667	1
LINC00339	24.0250378011592	2.74263663222961	23	1.90715117181854	23.8795986622074	0.764685430437912	13	9	0.135416666666667	1
CDC42	6.75440830680987e-05	189.027338644241	1	0.327656427683132	28	0.999989627345832	13	9	0.135416666666667	1
WNT4	6.75440830680987e-05	0.266861944794427	52	1.64786335070549	20	0.853959588204277	13	9	0.135416666666667	1
ZBTB40	16.0786830875062	16.2747345157139	52	1.57925089937978	20	0.874758802415763	13	9	0.135416666666667	1
EPHB2	28.1225762986886	13.8336679766741	26	1.37339940554097	23.4098360655738	0.927788681395704	13	9	0.135416666666667	1
KDM1A	4.64175545692559e-05	22.1839498204236	52	1.05464512862924	20	0.97880011772223	13	9	0.135416666666667	1
LUZP1	32.4646652752087	76.5004151340354	52	0.142430832361464	20	0.999999987194891	13	9	0.135416666666667	1
HNRNPR	30.3941823207535	89.6093559627228	4	2.42857318312582	27.3563218390805	0.564230438374533	13	9	0.135416666666667	1
ZNF436	18.3688245003154	9.86900181146589	13	4.08929099243859	25.5913978494624	0.141043443429256	13	9	0.135416666666667	1
C1orf213	38.0712926814813	4.68885561129803	33	1.34974242179854	22.3824451410658	0.932896691821186	13	9	0.135416666666667	1
TCEA3	20.9659122888328	11.1079952259186	52	1.61204571237167	20	0.864993717270131	13	9	0.135416666666667	1
ASAP3	37.5615325574676	32.7090990597976	21	0.988467458547867	24.2033898305085	0.984839122047766	13	9	0.135416666666667	1
ID3	6.75440830680987e-05	633.565197830327	7	0.678760195752065	26.7415730337079	0.998287322908579	13	9	0.135416666666667	1
RPL11	35.5668567391157	1746.7943789504	1	0.9310133986526	28	0.989003366908366	13	9	0.135416666666667	1
TCEB3	7.28732268002135	73.7914716429426	1	0.886765525869046	28	0.991595963256151	13	9	0.135416666666667	1
PITHD1	30.3825195880251	63.1805363507115	42	1.38238991442029	21.186943620178	0.925791942855508	13	9	0.135416666666667	1
LYPLA2	23.2908120947012	50.4558355323005	1	1.51124954915162	28	0.893910467142618	13	9	0.135416666666667	1
GALE	6.75440830680987e-05	7.85503382464743	52	0.490346282837876	20	0.999802616966106	13	9	0.135416666666667	1
HMGCL	35.4953883928152	41.2899396283616	28	0.247285584225537	23.1067961165049	0.999998837302803	13	9	0.135416666666667	1
FUCA1	24.0633844232212	18.7329372581905	1	1.53511329360273	28	0.887363566870036	13	9	0.135416666666667	1
PNRC2	13.5711242724813	42.8625061810091	52	0.395458694229159	20	0.999957685276134	13	9	0.135416666666667	1
SRSF10	32.7790129472876	64.2809234237215	4	2.7934953051183	27.3563218390805	0.43359250858599	13	9	0.135416666666667	1
STPG1	24.871527697843	9.41580661694511	20	3.0151600277544	24.3686006825939	0.363983299608257	13	9	0.135416666666667	1
NIPAL3	27.9983978371553	103.641086228576	30	1.24600095439258	22.8115015974441	0.952769200922625	13	9	0.135416666666667	1
RCAN3	9.62865019314336	10.2648819168183	1	0.323246414503148	28	0.999990644283545	13	9	0.135416666666667	1
SRRM1	25.1509211153956	162.944070113953	14	0.848552005928195	25.4092526690391	0.993448661435016	13	9	0.135416666666667	1
CLIC4	5.95581251910517	311.129645796836	8	0.900090965709463	26.542750929368	0.990867886569357	13	9	0.135416666666667	1
RUNX3	17.2321174714916	11.3821734995288	11	2.31271041600249	25.9636363636364	0.608659025142931	13	9	0.135416666666667	1
SYF2	38.7496434358866	190.6361692641	18	0.544392133526364	24.7058823529412	0.999595019185386	13	9	0.135416666666667	1
C1orf63	33.1818760666127	75.5826152769517	1	1.3617439016364	28	0.930331858575316	13	9	0.135416666666667	1
TMEM50A	28.0119528310437	68.6468632224048	52	1.01855773911196	20	0.982266197988694	13	9	0.135416666666667	1
TMEM57	20.2762893844045	46.5230230206999	52	1.45665355396827	20	0.908149157208298	13	9	0.135416666666667	1
LDLRAP1	19.7226047285875	80.3200147241652	3	1.43114146937935	27.5675675675676	0.914438686401857	13	9	0.135416666666667	1
MAN1C1	45.1249670257986	28.3932355865589	24	0.584440403711034	23.7209302325581	0.999348452110702	13	9	0.135416666666667	1
SEPN1	19.1617911434244	21.0022067400359	1	0.770558979618957	28	0.996271309414984	13	9	0.135416666666667	1
MTFR1L	22.6796904787598	51.1459314776847	1	0.171828381085396	28	0.999999939066963	13	9	0.135416666666667	1
PAQR7	28.4271963797692	33.2499090810391	32	1.020135190455	22.5236593059937	0.982123496156704	13	9	0.135416666666667	1
STMN1	12.2469682478985	224.71868988234	21	2.06773620843015	24.2033898305085	0.703863096282972	13	9	0.135416666666667	1
PAFAH2	26.1353133132189	14.7021049603972	10	2.36069987548729	26.1538461538462	0.590149421696928	13	9	0.135416666666667	1
ZNF593	27.7018755804871	66.5717386743151	1	1.78371955076661	28	0.80899123056919	13	9	0.135416666666667	1
CEP85	27.7166827059473	2.38292382144583	1	1.23880941897642	28	0.953993735111538	13	9	0.135416666666667	1
SH3BGRL3	7.25142514036248	723.282901481034	1	0.722725479249928	28	0.997470587304485	13	9	0.135416666666667	1
DHDDS	16.5219082264554	37.6039882267924	40	1.53850243738753	21.4414414414414	0.88641827083712	13	9	0.135416666666667	1
HMGN2	31.1415780272558	13.7907771822305	1	2.72599190518465	28	0.456383909582669	13	9	0.135416666666667	1
ARID1A	15.7808951782236	38.8641597408551	52	1.03990863881189	20	0.980266891370547	13	9	0.135416666666667	1
PIGV	20.2450819565205	11.3899165372645	31	1.37018327127592	22.6666666666667	0.928495560775725	13	9	0.135416666666667	1
ZDHHC18	28.6856388506335	13.6015201654404	52	1.81641395411968	20	0.7975302804558	13	9	0.135416666666667	1
GPN2	20.270168942549	10.0639170657617	8	1.56421992435208	26.542750929368	0.879122083342641	13	9	0.135416666666667	1
GPATCH3	24.3444954765525	25.5804521665129	52	0.241564411905493	20	0.999999034616207	13	9	0.135416666666667	1
NUDC	16.0242749029531	79.4459031950842	21	0.58494907511495	24.2033898305085	0.999344686674199	13	9	0.135416666666667	1
TRNP1	6.75440830680987e-05	605.708496575083	23	2.2868800010602	23.8795986622074	0.618669048679633	13	9	0.135416666666667	1
FAM46B	44.4103190878111	13.3470461247898	42	0.618048392419747	21.186943620178	0.99905952335427	13	9	0.135416666666667	1
SLC9A1	15.8190179636854	25.200635580742	27	0.795860784592012	23.257328990228	0.995483739323473	13	9	0.135416666666667	1
WDTC1	27.9525781768256	26.3424804930544	52	0.944336830611656	20	0.988121236795048	13	9	0.135416666666667	1
TMEM222	28.2483724879555	23.0437956588413	1	1.95529892614436	28	0.746742814391563	13	9	0.135416666666667	1
LOC644961	12.923697149513	4.15671478153331	52	0.606174500977809	20	0.999171338101886	13	9	0.135416666666667	1
MAP3K6	28.5808487992838	18.1145716335687	38	1.02304012333217	21.7021276595745	0.981858630874918	13	9	0.135416666666667	1
WASF2	20.0335231741688	369.29780262707	6	0.507305624119046	26.9433962264151	0.999750074243068	13	9	0.135416666666667	1
AHDC1	20.0169669017306	20.0365987408841	52	2.24290403565882	20	0.635764138288975	13	9	0.135416666666667	1
IFI6	24.3020390160028	79.7951382986326	52	0.546767771459186	20	0.999582908472337	13	9	0.135416666666667	1
FAM76A	23.9995058253274	12.5721532681627	9	3.14415764304771	26.3468634686347	0.327355104960258	13	9	0.135416666666667	1
STX12	5.56496871724524e-05	108.167472985932	52	0.523512523203729	20	0.999689713500151	13	9	0.135416666666667	1
PPP1R8	6.75440830680987e-05	36.4261312632846	52	1.28929512320022	20	0.944978179468211	13	9	0.135416666666667	1
RPA2	47.9999382702309	29.9098675927332	52	0.915529168104685	20	0.989968276909823	13	9	0.135416666666667	1
XKR8	9.19321075283966	9.87996585649971	52	0.408231710366385	20	0.999946611621655	13	9	0.135416666666667	1
EYA3	11.8425140034342	24.2352067725108	1	0.360985793427711	28	0.99997846589436	13	9	0.135416666666667	1
DNAJC8	47.9999373543984	244.763437635317	45	0.760657300420729	20.8163265306122	0.996549274766602	13	9	0.135416666666667	1
ATPIF1	37.4988431033196	155.966663651616	1	1.67121964399273	28	0.846566748385473	13	9	0.135416666666667	1
SESN2	7.46486247897326	224.650421427422	52	0.150944444173383	20	0.999999979199699	13	9	0.135416666666667	1
MED18	6.75440830680987e-05	15.8769726434532	48	1.74355665446215	20.458452722063	0.822755674725455	13	9	0.135416666666667	1
PHACTR4	21.4805873030295	53.2555202847453	1	1.53227006969045	28	0.888153644892196	13	9	0.135416666666667	1
SNHG3	15.2695688506426	15.416662072016	52	0.8972115172799	20	0.991028957805423	13	9	0.135416666666667	1
RCC1	35.0562394903705	47.5724416266439	6	2.56416464085611	26.9433962264151	0.513721199874191	13	9	0.135416666666667	1
TRNAU1AP	45.0053840774631	24.8005006249756	52	2.17053130116605	20	0.663962735846176	13	9	0.135416666666667	1
SNHG12	30.4916247376009	29.6927000054584	23	0.743595856613324	23.8795986622074	0.996990845963335	13	9	0.135416666666667	1
TAF12	35.653383290758	30.9803340068306	1	0.643683680007407	28	0.998777267230631	13	9	0.135416666666667	1
GMEB1	24.1327518987879	13.1525631424958	2	2.90177776044199	27.7821011673152	0.398557030201753	13	9	0.135416666666667	1
YTHDF2	38.9806849608288	54.3245775013274	1	0.716818693238354	28	0.997595005539119	13	9	0.135416666666667	1
SRSF4	35.2182174845217	128.075681960569	52	0.502241408644697	20	0.99976683434775	13	9	0.135416666666667	1
MECR	47.9999324559169	21.2830621374049	52	1.52671184036336	20	0.889690360852549	13	9	0.135416666666667	1
PTPRU	44.302905587628	20.7716530722831	22	0.420882973120783	24.040404040404	0.99993336275176	13	9	0.135416666666667	1
LAPTM5	32.3354134123582	16.1712074964343	7	1.43985581198501	26.7415730337079	0.912316900385232	13	9	0.135416666666667	1
SDC3	28.352111912605	52.671831026419	14	0.218990327447853	25.4092526690391	0.999999559796766	13	9	0.135416666666667	1
PUM1	30.0497221413465	84.6421788220833	1	0.427197164138501	28	0.999925792189635	13	9	0.135416666666667	1
SNRNP40	6.75440830680987e-05	5.19097374732827	52	0.516359404099378	20	0.99971766705537	13	9	0.135416666666667	1
ZCCHC17	28.3334194270959	73.8233672094904	14	2.32053710138781	25.4092526690391	0.605631833329891	13	9	0.135416666666667	1
SERINC2	15.0885093834687	142.88324781578	1	1.48829961984248	28	0.900023109991716	13	9	0.135416666666667	1
TINAGL1	30.6757019292708	10.1015805949183	41	3.3106359308445	21.3134328358209	0.284360946461211	13	9	0.135416666666667	1
PEF1	15.8099811268565	47.2462597773534	36	1.42189831527957	21.9692307692308	0.916658852747171	13	9	0.135416666666667	1
COL16A1	16.0432130132303	103.038428876538	16	0.32568807152728	25.0526315789474	0.999990092226202	13	9	0.135416666666667	1
SPOCD1	6.75440830680987e-05	35.639621369474	1	0.397304431653577	28	0.999956215282416	13	9	0.135416666666667	1
PTP4A2	19.9481576878975	617.791557080929	52	0.445559376219638	20	0.999899616894012	13	9	0.135416666666667	1
KHDRBS1	27.6032803650414	88.5268779564263	10	0.686656252502991	26.1538461538462	0.998158407597703	13	9	0.135416666666667	1
TMEM39B	15.7672533715435	52.0774078322472	1	1.53728172491066	28	0.886759190468967	13	9	0.135416666666667	1
KPNA6	32.037431671167	170.161074612001	48	0.605127254670757	20.458452722063	0.999180667578344	13	9	0.135416666666667	1
TXLNA	20.0378170532311	79.9360767489556	9	1.9979424552651	26.3468634686347	0.730617493152516	13	9	0.135416666666667	1
CCDC28B	18.3366131842836	16.7033582128581	33	0.564424545487063	22.3824451410658	0.999483428837413	13	9	0.135416666666667	1
TMEM234	23.9394279288927	16.8430556761479	48	2.09404550560436	20.458452722063	0.693691258256289	13	9	0.135416666666667	1
EIF3I	25.5978620357849	131.786280854985	52	2.58786426535944	20	0.505104980387731	13	9	0.135416666666667	1
MTMR9LP	32.1457158469837	4.88503949842378	52	2.11694184682701	20	0.68481158216453	13	9	0.135416666666667	1
FAM167B	38.0885884371373	6.04567565632153	1	0.535541154762402	28	0.999637663533846	13	9	0.135416666666667	1
HDAC1	19.7254372967622	66.9151710539861	6	0.457634448075999	26.9433962264151	0.999878563212819	13	9	0.135416666666667	1
MARCKSL1	6.36884358371375e-05	31.1169021784754	25	0.53180354118671	23.5643564356436	0.999654541975696	13	9	0.135416666666667	1
BSDC1	35.2631998120417	34.0498332915187	47	0.903805740924746	20.5763688760807	0.990656997216191	13	9	0.135416666666667	1
ZBTB8A	21.0671851312357	33.2571327794608	52	0.572269681845903	20	0.999433504612178	13	9	0.135416666666667	1
ZBTB8OS	15.6855526871749	27.7210236126129	32	0.986340652780536	22.5236593059937	0.985010447171203	13	9	0.135416666666667	1
RBBP4	23.1406823674164	19.123437659504	52	1.90088913471979	20	0.766995454881226	13	9	0.135416666666667	1
SYNC	37.0331670242911	5.28332192294812	1	1.26333351531746	28	0.94973649251128	13	9	0.135416666666667	1
KIAA1522	8.25504015045229	7.03718646388901	34	0.580748888034815	22.2429906542056	0.999375262500561	13	9	0.135416666666667	1
YARS	2.64639126343518	166.28243613558	6	0.686658839903752	26.9433962264151	0.998158364150674	13	9	0.135416666666667	1
S100PBP	28.105410333911	23.5141796966042	52	0.233470559871224	20	0.999999264326723	13	9	0.135416666666667	1
TMEM54	27.7308265317987	17.3294897904939	12	3.04250700620649	25.7761732851986	0.355976061545961	13	9	0.135416666666667	1
AK2	8.17472365857444	84.7295697166567	20	0.814790813170232	24.3686006825939	0.994817045110365	13	9	0.135416666666667	1
ADC	16.3465974423877	4.49058208514465	52	2.9703359100836	20	0.377388044818906	13	9	0.135416666666667	1
ZNF362	38.0865025158602	31.0443188603094	27	0.213909892346879	23.257328990228	0.999999635684564	13	9	0.135416666666667	1
PHC2	27.965361221459	68.4904764956349	52	0.70634281861577	20	0.997803984327008	13	9	0.135416666666667	1
CSMD2	39.0541957119961	3.37844719965033	1	1.25534290381425	28	0.951148935513325	13	9	0.135416666666667	1
SMIM12	28.9370977026397	47.6446627391606	12	1.88507486023236	25.7761732851986	0.772802851799003	13	9	0.135416666666667	1
ZMYM6NB	34.9968823485104	15.2216734958255	1	0.773199478111755	28	0.996194389665528	13	9	0.135416666666667	1
ZMYM6	28.0436395421963	8.56521165938794	18	1.72449011279941	24.7058823529412	0.829159360248102	13	9	0.135416666666667	1
ZMYM1	12.6706149030979	5.76300695037837	52	1.78886599257017	20	0.807201817426907	13	9	0.135416666666667	1
SFPQ	32.3564861233561	282.200442978973	52	1.43959964560921	20	0.912379667230178	13	9	0.135416666666667	1
ZMYM4	6.75440830680987e-05	50.4328460815342	52	1.34183067247706	20	0.934557532526141	13	9	0.135416666666667	1
KIAA0319L	24.1936513724715	62.9477925861382	12	1.71771741103839	25.7761732851986	0.831412761466454	13	9	0.135416666666667	1
NCDN	27.6372515607634	54.1302002739099	16	2.93701174955118	25.0526315789474	0.387577701053144	13	9	0.135416666666667	1
PSMB2	6.55828449042952	94.3738776413648	1	0.825993078321794	28	0.994389293848837	13	9	0.135416666666667	1
C1orf216	20.1092904510385	26.6071845067501	3	2.30283065078893	27.5675675675676	0.612484378177792	13	9	0.135416666666667	1
CLSPN	7.37747318058133	40.7665910260442	18	0.620703677988191	24.7058823529412	0.999032953057573	13	9	0.135416666666667	1
AGO4	31.4247252486012	15.6128938683029	52	1.02570215677939	20	0.981613542894013	13	9	0.135416666666667	1
AGO1	22.3204609757982	33.3354237765663	3	2.24073473833325	27.5675675675676	0.636608681493455	13	9	0.135416666666667	1
AGO3	6.75440830680987e-05	5.70086586612421	20	0.635139441704384	24.3686006825939	0.998877900061945	13	9	0.135416666666667	1
ADPRHL2	19.8461526771044	59.4718595460916	19	1.38925080460631	24.5360824742268	0.924247722880226	13	9	0.135416666666667	1
COL8A2	16.5834140624714	13.9301213399445	15	1.48134292253545	25.2296819787986	0.901839817584334	13	9	0.135416666666667	1
TRAPPC3	46.2597007416074	116.013206970913	26	0.948759709978468	23.4098360655738	0.987817542285576	13	9	0.135416666666667	1
MAP7D1	6.75440830680987e-05	173.065019263754	1	0.606162469435321	28	0.999171445764023	13	9	0.135416666666667	1
THRAP3	12.1678208997342	205.937543144025	20	0.542828722434721	24.3686006825939	0.999602832964625	13	9	0.135416666666667	1
EVA1B	28.0341109284527	153.005295503193	7	0.994126140150714	26.7415730337079	0.984376606538923	13	9	0.135416666666667	1
STK40	27.9878176560186	16.1134323297262	13	0.531604877246735	25.5913978494624	0.999655420941061	13	9	0.135416666666667	1
LSM10	24.4509956303822	41.8429045255206	1	1.98687402232887	28	0.734821553944282	13	9	0.135416666666667	1
OSCP1	47.9999271956717	9.55871027724906	43	0.493767016489545	21.0619469026549	0.999792822140498	13	9	0.135416666666667	1
MRPS15	28.4474713489219	66.3700896538983	1	2.14227750259715	28	0.674963567123541	13	9	0.135416666666667	1
LINC01137	34.675101945928	4.21041538960768	34	1.08870399971143	22.2429906542056	0.975130343046492	13	9	0.135416666666667	1
ZC3H12A	23.7178251672455	12.2477447697177	12	1.15154917629023	25.7761732851986	0.967291022862487	13	9	0.135416666666667	1
MEAF6	18.8803221430247	60.7624269618067	47	0.521027665598479	20.5763688760807	0.999699667949665	13	9	0.135416666666667	1
SNIP1	35.6768697205369	12.4796125800007	9	1.69539451225758	26.3468634686347	0.838758305936213	13	9	0.135416666666667	1
DNALI1	35.9674807454667	5.88864895363168	52	1.79356295947637	20	0.805563809377275	13	9	0.135416666666667	1
GNL2	26.7503201762987	80.4262770678272	8	2.0646607263297	26.542750929368	0.705049570416982	13	9	0.135416666666667	1
RSPO1	20.0670309555946	5.67434164809302	1	2.30101247776639	28	0.613188827345249	13	9	0.135416666666667	1
C1orf109	5.11742518134978	7.63602303046167	1	0.905341815595679	28	0.990568769057117	13	9	0.135416666666667	1
CDCA8	12.1112933639149	24.2220590667236	25	1.72170711016249	23.5643564356436	0.830086687116719	13	9	0.135416666666667	1
YRDC	9.0167070574802	11.6313990301902	1	2.18819299400615	28	0.657080538410169	13	9	0.135416666666667	1
C1orf122	6.75440830680987e-05	158.000176365036	52	1.26961650241857	20	0.948608681794583	13	9	0.135416666666667	1
MTF1	17.4324959108897	29.8203742709179	1	0.987080727305845	28	0.984950985344978	13	9	0.135416666666667	1
INPP5B	35.407418815922	17.5319077462675	1	0.215243290390932	28	0.999999616951663	13	9	0.135416666666667	1
SF3A3	25.4569644115454	61.275305921333	48	4.16567959817094	20.458452722063	0.131308850560732	13	9	0.135416666666667	1
FHL3	6.60951911008118e-05	63.4459083338846	39	0.870765938280255	21.570996978852	0.992413031068602	13	9	0.135416666666667	1
UTP11L	27.9462405686052	73.1264410346679	6	2.0499239450469	26.9433962264151	0.710726320356437	13	9	0.135416666666667	1
RRAGC	20.0265442158425	305.967866541077	1	2.14639301347849	28	0.673362149884184	13	9	0.135416666666667	1
RHBDL2	6.75440830680987e-05	5.57582997837599	43	0.61078585282961	21.0619469026549	0.999129246166318	13	9	0.135416666666667	1
AKIRIN1	24.2290847935626	106.529683443315	4	1.29580950193349	27.3563218390805	0.943743553165395	13	9	0.135416666666667	1
NDUFS5	30.0205525885547	293.783578012874	7	3.55745962788153	26.7415730337079	0.22920242986626	13	9	0.135416666666667	1
MACF1	20.589518556661	369.281998452505	6	1.49908608158723	26.9433962264151	0.897172860311488	13	9	0.135416666666667	1
KIAA0754	26.6397597309596	27.3204303630673	1	0.76079786197879	28	0.99654544282024	13	9	0.135416666666667	1
PABPC4	37.3749773209386	468.417408554573	23	1.29735890251375	23.8795986622074	0.943447504888864	13	9	0.135416666666667	1
PPIE	28.0167199565362	33.4865639566893	52	0.696182227774316	20	0.997992955130514	13	9	0.135416666666667	1
TRIT1	10.380708458677	10.7836587183507	1	1.8061991010599	28	0.801134457637461	13	9	0.135416666666667	1
CAP1	6.75440830680987e-05	700.210797174898	1	1.06168797301043	28	0.978073582964812	13	9	0.135416666666667	1
PPT1	8.95296683289619	65.1422505289202	52	0.575067885396856	20	0.999414788048152	13	9	0.135416666666667	1
RLF	20.0122336165642	51.9739890184594	3	4.02804688344996	27.5675675675676	0.14932584690538	13	9	0.135416666666667	1
ZMPSTE24	6.75440830680987e-05	59.9972554154931	52	0.935395336462983	20	0.988718614558654	13	9	0.135416666666667	1
SMAP2	23.5218149706714	21.4643718906385	3	1.88232795551904	27.5675675675676	0.773807614773367	13	9	0.135416666666667	1
EXO5	12.4356725050476	7.36157625534248	52	1.56222096340182	20	0.87969691094819	13	9	0.135416666666667	1
NFYC	32.648704304906	19.7077300610832	52	1.45069598182648	20	0.909638977863531	13	9	0.135416666666667	1
CTPS1	3.01112930754419	50.6623346536826	21	1.36366155231667	24.2033898305085	0.929916970961368	13	9	0.135416666666667	1
SCMH1	15.9856761500087	63.6483689613422	9	1.80520769301303	26.3468634686347	0.8014831533648	13	9	0.135416666666667	1
HIVEP3	30.7068627622422	10.4394296700051	1	1.7615526030847	28	0.81663304184504	13	9	0.135416666666667	1
FOXJ3	31.9327327338374	30.6783194959523	52	1.08026507505099	20	0.976076609134064	13	9	0.135416666666667	1
PPCS	32.2185780942486	76.9057501323215	1	0.230065588832927	28	0.999999345878458	13	9	0.135416666666667	1
PPIH	24.1794237861557	43.1509509132403	52	1.11824984841403	20	0.971620881144108	13	9	0.135416666666667	1
YBX1	23.205405402076	348.334234926434	1	0.850588065064098	28	0.993358364083344	13	9	0.135416666666667	1
LEPRE1	10.8045126932371	72.072456081415	1	1.43049953573708	28	0.9145938886845	13	9	0.135416666666667	1
C1orf50	31.3644848810882	11.3308811401898	1	0.544658682940864	28	0.999593674681735	13	9	0.135416666666667	1
CCDC23	39.9946456305103	13.2991029954612	49	0.511733060900395	20.3418803418803	0.999734628563009	13	9	0.135416666666667	1
ERMAP	20.5212730218274	9.96401704424443	16	1.58171074769462	25.0526315789474	0.874037922743134	13	9	0.135416666666667	1
ZNF691	39.6286316426877	4.39485366304576	18	0.452988011893091	24.7058823529412	0.999887057810279	13	9	0.135416666666667	1
SLC2A1	5.66232127328508	45.9457850555406	14	0.476563273851998	25.4092526690391	0.99983832479088	13	9	0.135416666666667	1
EBNA1BP2	6.75440830680987e-05	113.585311487343	1	1.00263309375918	28	0.983662846110886	13	9	0.135416666666667	1
CDC20	15.8645981266476	19.9815880809678	52	1.07970577132485	20	0.97613845526633	13	9	0.135416666666667	1
ELOVL1	27.9850535007386	48.3073263269443	12	3.40428964298972	25.7761732851986	0.262254106201265	13	9	0.135416666666667	1
MED8	19.8848834555032	87.9732679481809	52	1.70328280058421	20	0.836177125529136	13	9	0.135416666666667	1
PTPRF	8.047127125074e-05	101.257631824363	52	0.27793217288499	20	0.999997083568096	13	9	0.135416666666667	1
KDM4A	15.5957395801471	64.5577650084526	1	2.95852156924333	28	0.380978800476911	13	9	0.135416666666667	1
ST3GAL3	20.0677804955505	10.1639336463685	1	0.563273290760067	28	0.999490447240451	13	9	0.135416666666667	1
IPO13	28.0219117949325	22.1732597990236	52	0.19604945842847	20	0.999999820359592	13	9	0.135416666666667	1
DPH2	6.75440830680987e-05	13.5646902181096	6	0.702438578249593	26.9433962264151	0.997878160481711	13	9	0.135416666666667	1
ATP6V0B	22.8255337484376	190.065794571761	15	0.575209632389416	25.2296819787986	0.999413826891469	13	9	0.135416666666667	1
B4GALT2	6.75440830680987e-05	460.143765724873	52	0.769245754111223	20	0.996309121913786	13	9	0.135416666666667	1
SLC6A9	10.6570479009305	19.0228386727927	33	0.538220044714345	22.3824451410658	0.999625159931362	13	9	0.135416666666667	1
DMAP1	20.4044191721493	19.8103958245696	1	1.043814987467	28	0.979885067666555	13	9	0.135416666666667	1
ERI3	23.7942608144801	18.8807724807647	4	2.90954455781616	27.3563218390805	0.396118755730142	13	9	0.135416666666667	1
RNF220	30.5028145020956	142.613939231896	52	1.19628209285862	20	0.960832282474325	13	9	0.135416666666667	1
TMEM53	24.9353231441182	10.7125385223053	1	2.00698328288027	28	0.727174712297678	13	9	0.135416666666667	1
KIF2C	13.0275906325714	19.3984125272876	40	0.776866972319668	21.4414414414414	0.996085561300046	13	9	0.135416666666667	1
RPS8	25.5522661450743	2787.10217346625	52	0.699354612618944	20	0.997935366165448	13	9	0.135416666666667	1
PLK3	6.75440830680987e-05	11.7514059635885	12	0.625463058107733	25.7761732851986	0.998983840187793	13	9	0.135416666666667	1
EIF2B3	22.5695787489594	30.3190570195233	47	1.97306815260066	20.5763688760807	0.74004760762061	13	9	0.135416666666667	1
HECTD3	31.3225419354161	19.3445857319933	52	1.02031628791664	20	0.982107062763528	13	9	0.135416666666667	1
UROD	23.8252126344206	102.404194489427	2	0.871230125239804	27.7821011673152	0.992390182307117	13	9	0.135416666666667	1
MUTYH	9.45435369386327	4.70643366593175	1	0.427092539268335	28	0.999925923203819	13	9	0.135416666666667	1
TOE1	35.921229796751	9.66255492281006	1	0.530560818564508	28	0.999660010497306	13	9	0.135416666666667	1
MMACHC	19.1901153175185	3.85202795648626	42	2.44646745822753	21.186943620178	0.557459002464954	13	9	0.135416666666667	1
PRDX1	23.0751903172205	439.27232398233	17	0.944379639846303	24.8780487804878	0.988118323508057	13	9	0.135416666666667	1
AKR1A1	23.87711001726	56.0715457774291	25	1.40964037798945	23.5643564356436	0.919554610441052	13	9	0.135416666666667	1
NASP	6.75440830680987e-05	96.0527839749217	41	1.75444106415229	21.3134328358209	0.81906145643761	13	9	0.135416666666667	1
GPBP1L1	15.8950701711618	77.4749024525118	52	1.3781990622407	20	0.926726495977798	13	9	0.135416666666667	1
TMEM69	15.7244623586921	12.011737482423	1	2.0953447748001	28	0.693187993111672	13	9	0.135416666666667	1
IPP	23.78007426235	18.5243241980368	1	1.18636812327226	28	0.962328127464648	13	9	0.135416666666667	1
MAST2	23.5020632342823	24.348347957971	5	0.352121261699689	27.148288973384	0.99998212512799	13	9	0.135416666666667	1
PIK3R3	10.015876669371	16.2908246351353	31	0.176753476119335	22.6666666666667	0.999999923093219	13	9	0.135416666666667	1
POMGNT1	7.21611290752404	20.7753236859505	1	1.05885097038234	28	0.978368248626857	13	9	0.135416666666667	1
LRRC41	32.9599716197667	11.5002099019972	52	1.38384164090443	20	0.925466669233058	13	9	0.135416666666667	1
UQCRH	12.1433236989096	295.454141847375	52	0.517182129814918	20	0.999714560330676	13	9	0.135416666666667	1
NSUN4	20.2830034022144	18.3569285219238	52	1.038567568835	20	0.980396819301094	13	9	0.135416666666667	1
MKNK1	17.4371566290261	18.2546468230412	1	1.28957299396989	28	0.944925849520558	13	9	0.135416666666667	1
MOB3C	16.4298619964028	14.0207906961897	1	2.0309521996292	28	0.718011778944357	13	9	0.135416666666667	1
ATPAF1	18.1750513678279	37.4189643884801	21	1.72801275408593	24.2033898305085	0.82798285451667	13	9	0.135416666666667	1
EFCAB14	33.6530858385672	42.1161071225607	1	2.00544059972243	28	0.727762716261432	13	9	0.135416666666667	1
STIL	9.99712097173279	18.9275226523906	26	0.857959852069874	23.4098360655738	0.993023717861625	13	9	0.135416666666667	1
CMPK1	2.53628491868181	83.8259463128243	1	1.43044744492627	28	0.914606476223585	13	9	0.135416666666667	1
SPATA6	34.0230481927344	7.93679585479814	31	1.61415158192323	22.6666666666667	0.864355444494531	13	9	0.135416666666667	1
FAF1	10.8386994087777	25.7080233950179	52	1.05478586140472	20	0.978785762573166	13	9	0.135416666666667	1
CDKN2C	12.0949136448055	19.2583494433702	12	3.71842181287672	25.7761732851986	0.198399582630717	13	9	0.135416666666667	1
RNF11	35.4003425638567	66.6271986992878	19	2.22974791674102	24.5360824742268	0.640887284592542	13	9	0.135416666666667	1
EPS15	20.465374046031	37.8125979823383	32	1.18540293864458	22.5236593059937	0.962471785423221	13	9	0.135416666666667	1
OSBPL9	4.96230983740896	34.5455811936132	52	0.492344810376144	20	0.999796941623577	13	9	0.135416666666667	1
NRD1	32.2132270178441	110.640864547987	7	0.462091107622355	26.7415730337079	0.999869927394013	13	9	0.135416666666667	1
RAB3B	3.11654883918269	145.8222943373	14	1.88044356812918	25.4092526690391	0.774496190384111	13	9	0.135416666666667	1
TXNDC12	10.8689169264274	66.2882727411092	15	2.08664824939402	25.2296819787986	0.696554970428108	13	9	0.135416666666667	1
BTF3L4	15.8749016117031	47.0061233325958	52	0.80745192190316	20	0.995083716100064	13	9	0.135416666666667	1
ZFYVE9	15.623015816056	21.3962393617307	13	2.10357256888482	25.5913978494624	0.689999187490233	13	9	0.135416666666667	1
CC2D1B	4.82900945531586	15.2843890557456	52	0.720618128486951	20	0.997515532115818	13	9	0.135416666666667	1
PRPF38A	4.49707786845355e-05	33.5118461304043	52	0.769558932194859	20	0.996300130975183	13	9	0.135416666666667	1
ZCCHC11	32.0513373217312	20.3285548508022	35	1.90314619680999	22.1052631578947	0.76616350770962	13	9	0.135416666666667	1
GPX7	31.4783065421002	39.2472530048042	5	2.18091537096108	27.148288973384	0.659916686187058	13	9	0.135416666666667	1
COA7	28.2819430111565	8.89822041926463	16	1.51821692580873	25.0526315789474	0.892018906323255	13	9	0.135416666666667	1
ZYG11B	19.8871500696752	44.9138470051651	52	1.1281099571375	20	0.970380622654126	13	9	0.135416666666667	1
ECHDC2	35.8218367374147	15.0985753508904	30	1.0073807600068	22.8115015974441	0.983254771619814	13	9	0.135416666666667	1
SCP2	38.4482780312682	38.1950984859509	1	1.76334671336239	28	0.816018587310094	13	9	0.135416666666667	1
PODN	14.7820869199166	115.366314982313	52	1.13564924728513	20	0.96940864396777	13	9	0.135416666666667	1
CPT2	26.8284984398651	12.9924100979424	1	1.25398934549688	28	0.951385768400652	13	9	0.135416666666667	1
C1orf123	15.4764828555169	27.5475716822354	1	0.97101289056461	28	0.986205155164549	13	9	0.135416666666667	1
MAGOH	16.9267452954143	69.8153465076702	1	2.80385807464	28	0.430156949410174	13	9	0.135416666666667	1
LRP8	6.75440830680987e-05	9.45062310707295	19	1.70039179949938	24.5360824742268	0.837124974641656	13	9	0.135416666666667	1
GLIS1	47.7223746099404	8.66403975928753	1	1.02679311033058	28	0.981512444171655	13	9	0.135416666666667	1
NDC1	12.353292955631	19.6153113541219	36	0.592587416847112	21.9692307692308	0.999286018534151	13	9	0.135416666666667	1
YIPF1	14.0917490071505	31.4718739249548	52	1.27696622808102	20	0.94727014511268	13	9	0.135416666666667	1
HSPB11	14.0183239214083	19.9385685649834	46	0.498367222320689	20.695652173913	0.999779026666131	13	9	0.135416666666667	1
LRRC42	15.6531163052095	129.069467835748	52	1.7081276163728	20	0.83458389769874	13	9	0.135416666666667	1
TMEM59	37.3121065409294	169.323450320952	1	0.826123863341457	28	0.994384149250384	13	9	0.135416666666667	1
TCEANC2	29.3616105482899	9.83190446666351	52	0.966209349394262	20	0.98656528860233	13	9	0.135416666666667	1
CYB5RL	23.6041504790473	5.19381799295549	4	1.69651085326472	27.3563218390805	0.838393998825611	13	9	0.135416666666667	1
MRPL37	6.75440830680987e-05	100.070531161501	34	0.314348121882019	22.2429906542056	0.999992441438285	13	9	0.135416666666667	1
SSBP3	32.2514388622866	13.0675915036559	52	0.822018585721023	20	0.994543964618542	13	9	0.135416666666667	1
PARS2	15.681286244857	5.21215020441071	1	3.35989608915106	28	0.272549632005881	13	9	0.135416666666667	1
DHCR24	47.9999324559169	569.468433048134	12	0.210916307311333	25.7761732851986	0.999999674886758	13	9	0.135416666666667	1
PCSK9	47.9999324559169	4.51953576519889	34	2.18186099897688	22.2429906542056	0.659548185366154	13	9	0.135416666666667	1
USP24	22.3298639137338	18.6473850270184	1	0.974772807072146	28	0.985918545602086	13	9	0.135416666666667	1
PPAP2B	7.8667420202027e-05	1080.00653728966	19	0.654207674760823	24.5360824742268	0.998643682004379	13	9	0.135416666666667	1
PRKAA2	27.8261122212831	6.26253741871987	4	1.98873457954351	27.3563218390805	0.734115730798946	13	9	0.135416666666667	1
DAB1	20.0183067979061	15.9048762210552	17	1.16148538577713	24.8780487804878	0.96592060754383	13	9	0.135416666666667	1
OMA1	23.9638670745545	8.37640138994883	52	0.703091774496958	20	0.997865887857671	13	9	0.135416666666667	1
MYSM1	35.9037581871851	7.48350073754574	1	0.418047168458516	28	0.999936547580819	13	9	0.135416666666667	1
JUN	10.9891790996866	241.525285102706	16	1.04151078351242	25.0526315789474	0.980110896970731	13	9	0.135416666666667	1
FGGY	39.9690587154427	6.72807638162599	52	1.16596689296347	20	0.965290583394589	13	9	0.135416666666667	1
NFIA	20.1042918958459	79.3063653747833	1	1.13094378620917	28	0.970017692363676	13	9	0.135416666666667	1
TM2D1	15.9538199213493	70.0501211787863	19	2.71069674124016	24.5360824742268	0.461644903498643	13	9	0.135416666666667	1
INADL	17.4081728307913	5.68543996095223	47	0.930029188311254	20.5763688760807	0.989066607377665	13	9	0.135416666666667	1
KANK4	4.94505751793492e-05	14.8020004505767	1	1.17572902867241	28	0.963892391354978	13	9	0.135416666666667	1
USP1	8.05572585887154	55.7169252004849	1	0.298322559177171	28	0.999994945958219	13	9	0.135416666666667	1
DOCK7	28.5089626306205	21.5610840254108	30	1.28673876341491	22.8115015974441	0.94545821288157	13	9	0.135416666666667	1
ATG4C	35.3676567408787	12.2798139744771	12	2.74781069387771	25.7761732851986	0.44894013341535	13	9	0.135416666666667	1
ALG6	32.3587419671996	8.61355665055128	52	1.11564864131064	20	0.971942265363368	13	9	0.135416666666667	1
ITGB3BP	37.9618785089141	18.6992525394273	7	2.41138350837059	26.7415730337079	0.570761160346674	13	9	0.135416666666667	1
PGM1	32.2181443498255	87.0435367921801	40	1.14846655231309	21.4414414414414	0.967708802084764	13	9	0.135416666666667	1
ROR1	32.7599792951183	84.4202485190778	52	1.66002629426913	20	0.850128658807546	13	9	0.135416666666667	1
CACHD1	28.8435068380765	3.87731408921646	1	1.19574099364228	28	0.960914878735153	13	9	0.135416666666667	1
JAK1	6.75440830680987e-05	184.047719376166	52	0.829565944633012	20	0.994247481101926	13	9	0.135416666666667	1
AK4	46.6533168598207	47.9405955385489	1	1.09005258878767	28	0.974976835996155	13	9	0.135416666666667	1
DNAJC6	47.9999324559169	5.20735460565617	1	1.09760631162078	28	0.974105282469871	13	9	0.135416666666667	1
LEPROT	32.7497220427196	196.545072970506	52	0.828975320421722	20	0.994271106262527	13	9	0.135416666666667	1
LEPR	47.9999324559169	16.5592406909535	2	0.585135868864433	27.7821011673152	0.999343299569526	13	9	0.135416666666667	1
PDE4B	28.1692240040368	3.9448274752469	1	0.870261381114547	28	0.992437809776199	13	9	0.135416666666667	1
SGIP1	29.4968416066714	4.54149693975605	6	2.80351884519539	26.9433962264151	0.430269142260425	13	9	0.135416666666667	1
MIER1	35.8331394926269	73.7928737247738	52	1.04918677898766	20	0.97935179178045	13	9	0.135416666666667	1
SLC35D1	6.75440830680987e-05	18.9816533260752	52	0.850259978592816	20	0.993372976290937	13	9	0.135416666666667	1
SERBP1	23.752564831417	631.100962294463	52	0.690360597788728	20	0.998095382257615	13	9	0.135416666666667	1
GADD45A	35.812194933608	56.5407307313957	52	0.29147427559636	20	0.999995777273399	13	9	0.135416666666667	1
GNG12	27.7181281570482	175.680325698424	4	2.22945980463737	27.3563218390805	0.640999509335196	13	9	0.135416666666667	1
DIRAS3	46.7541288198823	9.53586143915109	52	0.937405909741131	20	0.988586207803481	13	9	0.135416666666667	1
WLS	43.3998390331984	24.1745899411233	12	0.707476593261604	25.7761732851986	0.997782071935416	13	9	0.135416666666667	1
DEPDC1	12.0225949550592	10.0283988144054	1	0.961312707274119	28	0.986925498395401	13	9	0.135416666666667	1
LRRC40	35.6593940311005	9.11258924101791	3	2.30917064188947	27.5675675675676	0.61002908582298	13	9	0.135416666666667	1
SRSF11	31.5916398222502	457.001778554348	15	0.88790256135373	25.2296819787986	0.991535549453342	13	9	0.135416666666667	1
ANKRD13C	20.0805331496053	16.2962640553427	12	0.51041816393729	25.7761732851986	0.999739294749632	13	9	0.135416666666667	1
HHLA3	40.6811388405952	8.87287499683325	13	1.6289258667315	25.5913978494624	0.859840325619469	13	9	0.135416666666667	1
CTH	4.96906084375054e-05	14.0417394442207	52	0.844431316877667	20	0.993628624562273	13	9	0.135416666666667	1
PTGER3	5.51336609173707	8.75741611269834	1	1.45660922036388	28	0.908160290954282	13	9	0.135416666666667	1
ZRANB2	32.3903171687042	123.861159199113	52	0.0916930905617675	20	0.999999999695771	13	9	0.135416666666667	1
NEGR1	33.2667459189542	50.2657632850104	52	0.401958858286103	20	0.999952318018582	13	9	0.135416666666667	1
FPGT	33.8166696986378	7.69924999293662	1	2.95186840190232	28	0.38301144567252	13	9	0.135416666666667	1
CRYZ	19.6743943864195	28.8150362067593	1	2.00548840710286	28	0.7277444974765	13	9	0.135416666666667	1
TYW3	24.0493399916008	61.7367328465774	52	2.05547955413655	20	0.708587945913234	13	9	0.135416666666667	1
ACADM	47.9999324559169	24.8846231757187	47	2.05593143429694	20.5763688760807	0.708413923114069	13	9	0.135416666666667	1
RABGGTB	6.75440830680987e-05	11.0171590470866	52	0.521017357590175	20	0.999699708696432	13	9	0.135416666666667	1
PIGK	32.0051801199086	25.6695375889425	13	0.953388320671975	25.5913978494624	0.987493834931698	13	9	0.135416666666667	1
AK5	2.99564441004255	35.7724882197132	1	1.69583361602994	28	0.838615047335652	13	9	0.135416666666667	1
ZZZ3	20.0998388255902	43.1546038783847	52	2.2412825377065	20	0.636395405763202	13	9	0.135416666666667	1
USP33	24.5520917110555	75.8258533572372	51	1.52236651999599	20.112676056338	0.890884504732438	13	9	0.135416666666667	1
FAM73A	6.75440830680987e-05	18.6787968438135	52	1.44465051522002	20	0.911137684045662	13	9	0.135416666666667	1
NEXN	30.8906404454015	614.354220360759	1	0.801313315780391	28	0.995298746052504	13	9	0.135416666666667	1
FUBP1	14.2486422209414	73.5641069619978	1	0.0432281825051469	28	0.999999999999566	13	9	0.135416666666667	1
DNAJB4	6.75440830680987e-05	105.45344077229	52	0.952184960622313	20	0.987578575513569	13	9	0.135416666666667	1
PTGFR	38.5940994393786	129.644698847234	26	1.06300992532607	23.4098360655738	0.977935352305208	13	9	0.135416666666667	1
IFI44L	28.2138737669014	18.2292946948916	1	1.20375478308985	28	0.959680318940409	13	9	0.135416666666667	1
IFI44	31.8134820934067	5.29343569874842	1	1.45234613581384	28	0.909227601067603	13	9	0.135416666666667	1
ELTD1	3.61674953796446	25.2406955166106	1	1.20080774631769	28	0.960137140572746	13	9	0.135416666666667	1
LPHN2	6.75440830680987e-05	5.59028642129713	52	0.678685854328795	20	0.99828850219596	13	9	0.135416666666667	1
TTLL7	32.0827184068535	8.17945176614145	44	0.462297033332648	20.9384164222874	0.999869516455597	13	9	0.135416666666667	1
PRKACB	23.8399950442572	17.6028610694414	30	0.283701271470999	22.8115015974441	0.999996577004915	13	9	0.135416666666667	1
RPF1	15.4747322848936	59.420804432669	52	1.68475912386638	20	0.842212689488395	13	9	0.135416666666667	1
GNG5	0.48122385198854	53.5175735023435	1	1.59978446246179	28	0.868683377579472	13	9	0.135416666666667	1
CTBS	6.75440830680987e-05	16.0224215586221	1	0.952437512050186	28	0.987560824848395	13	9	0.135416666666667	1
SSX2IP	24.0290141287233	9.43274489859358	52	2.82493009747988	20	0.423224107795162	13	9	0.135416666666667	1
C1orf52	40.5725383909582	32.03683571489	1	0.353486003653668	28	0.999981598549598	13	9	0.135416666666667	1
BCL10	18.8282885857587	6.67697866831712	28	1.52943362366941	23.1067961165049	0.888939147636179	13	9	0.135416666666667	1
DDAH1	23.842823430278	256.97474288094	10	2.26695622383596	26.1538461538462	0.626407298950371	13	9	0.135416666666667	1
LOC101930232	6.75440830680987e-05	7.71009480377826	52	0.541529850964059	20	0.999609231463322	13	9	0.135416666666667	1
CYR61	6.75440830680987e-05	2747.46307846587	52	0.44841540917073	20	0.999894932615731	13	9	0.135416666666667	1
ZNHIT6	37.8285534698613	56.7070567343534	52	0.12197451833894	20	0.999999996528902	13	9	0.135416666666667	1
ODF2L	30.5354641959818	28.8802769423653	13	3.42842335537688	25.5913978494624	0.256794259804725	13	9	0.135416666666667	1
SH3GLB1	19.7792148267306	150.689194624885	1	1.96987658208007	28	0.741252800648294	13	9	0.135416666666667	1
SEP15	32.2569415353462	73.7475164682628	52	1.47014992793207	20	0.904727028434217	13	9	0.135416666666667	1
HS2ST1	29.0535527917068	20.9287976768749	22	1.25827200618611	24.040404040404	0.950634023291739	13	9	0.135416666666667	1
LMO4	32.480664100209	181.744389042663	1	0.916520986443005	28	0.989908374439717	13	9	0.135416666666667	1
PKN2	47.9999257874366	42.0122265210753	21	0.517481656525786	24.2033898305085	0.999713422394249	13	9	0.135416666666667	1
GTF2B	31.7904541592849	12.7371870126925	27	3.14525010888045	23.257328990228	0.327057301972405	13	9	0.135416666666667	1
CCBL2	32.2937988259399	19.1826573276431	5	0.370641906729504	27.148288973384	0.999973782978552	13	9	0.135416666666667	1
RBMXL1	28.3183287486155	13.4631734580291	20	1.63980435363547	24.3686006825939	0.856474820904389	13	9	0.135416666666667	1
GBP3	26.6826985030369	4.21733867068663	1	0.9353452276051	28	0.988721900359578	13	9	0.135416666666667	1
GBP1	25.787515308895	41.0003859890398	52	1.06066144209792	20	0.978180516424461	13	9	0.135416666666667	1
GBP2	32.2855612091368	34.7710542981535	1	0.434708092114569	28	0.999915870916879	13	9	0.135416666666667	1
LRRC8D	15.408167191021	26.4953284110886	1	0.686226599716532	28	0.998165611156464	13	9	0.135416666666667	1
ZNF326	30.9783703012376	31.9825701356406	10	1.66468573950294	26.1538461538462	0.848650139274742	13	9	0.135416666666667	1
ZNF644	31.0486085826626	34.7944623283571	12	1.49455627363788	25.7761732851986	0.898374759700966	13	9	0.135416666666667	1
TGFBR3	42.2284861067873	68.2060101692139	1	1.79692687715992	28	0.804387857630663	13	9	0.135416666666667	1
KIAA1107	19.6549835740137	2.8191054177656	36	1.14709862615554	21.9692307692308	0.967893077311902	13	9	0.135416666666667	1
GLMN	35.5409105545546	3.40395991373942	1	2.13146528979548	28	0.679168694270968	13	9	0.135416666666667	1
RPAP2	24.5142225671391	8.18258572160972	42	0.414024844757468	21.186943620178	0.999940847152058	13	9	0.135416666666667	1
EVI5	24.5051192639189	64.7081739024575	1	2.9514375369891	28	0.383143342828066	13	9	0.135416666666667	1
RPL5	34.3784592653607	1382.87189136993	1	0.362225500059424	28	0.999977907241856	13	9	0.135416666666667	1
FAM69A	28.1281527522583	23.2566155968374	52	0.636826800699222	20	0.998858564588492	13	9	0.135416666666667	1
MTF2	6.75440830680987e-05	19.2454109856656	52	0.722959499798327	20	0.997465557784332	13	9	0.135416666666667	1
TMED5	28.0430469713715	31.5921619100377	37	2.67620947610446	21.8348623853211	0.47363390525381	13	9	0.135416666666667	1
CCDC18	22.858121996867	12.4006416513389	1	1.82287012866752	28	0.79524172747505	13	9	0.135416666666667	1
LOC100131564	33.9943906917864	5.44472424913724	28	1.71447104047279	23.1067961165049	0.832488850847173	13	9	0.135416666666667	1
DR1	10.9716150069178	41.5728822699086	1	1.79510217456755	28	0.805026024892176	13	9	0.135416666666667	1
FNBP1L	33.5758979574368	30.4835575558415	1	1.30538107406752	28	0.941899935528015	13	9	0.135416666666667	1
BCAR3	9.62833878126407	40.7746389858935	3	1.39205911535257	27.5675675675676	0.923610546991056	13	9	0.135416666666667	1
DNTTIP2	37.8132934026861	62.077569670558	52	1.67852112477511	20	0.84422484864578	13	9	0.135416666666667	1
GCLM	24.6492872481409	91.2870612585304	1	1.81616306569711	28	0.797619050328214	13	9	0.135416666666667	1
ARHGAP29	24.2391245507551	108.465517812892	52	0.293116786353957	20	0.99999558934336	13	9	0.135416666666667	1
ABCD3	19.8887469161451	17.8209359445358	19	0.207295067461175	24.5360824742268	0.999999717398438	13	9	0.135416666666667	1
F3	3.15521977795029	116.25470910686	7	0.540520034521973	26.7415730337079	0.999614148176338	13	9	0.135416666666667	1
CNN3	35.8695072883446	180.044915521146	16	0.542817313873572	25.0526315789474	0.999602889531985	13	9	0.135416666666667	1
ALG14	13.484850290942	12.543074030292	47	2.22107123414534	20.5763688760807	0.644267467841746	13	9	0.135416666666667	1
RWDD3	35.8867829228279	10.9170190215409	38	1.68042148149926	21.7021276595745	0.843612963140658	13	9	0.135416666666667	1
PTBP2	9.25895518605253	7.05489662978054	11	2.20288272430578	25.9636363636364	0.651355366325399	13	9	0.135416666666667	1
DPYD	6.75440830680987e-05	24.28148231497	52	1.91821960863306	20	0.760588440148668	13	9	0.135416666666667	1
SNX7	15.4286849733332	77.7892639773187	1	0.89540661935296	28	0.991128860824843	13	9	0.135416666666667	1
AGL	47.9999324559169	25.7951687863796	45	1.71238768377207	20.8163265306122	0.833178040761135	13	9	0.135416666666667	1
SLC35A3	28.7222263865267	26.1268360033635	1	2.43756563181324	28	0.56082402903857	13	9	0.135416666666667	1
HIAT1	32.7137452718194	25.3178826109629	47	0.517136662700691	20.5763688760807	0.999714732743626	13	9	0.135416666666667	1
SASS6	25.3074720740536	16.6099552513533	12	1.00583025691604	25.7761732851986	0.983388812831994	13	9	0.135416666666667	1
TRMT13	35.3413255154033	14.3381534101845	52	0.923623523984542	20	0.989471834518407	13	9	0.135416666666667	1
DBT	27.7513043038075	36.0436740726477	52	2.20414912312118	20	0.650861805547946	13	9	0.135416666666667	1
RTCA	31.5936817521921	41.5166066235597	8	3.66815408108445	26.542750929368	0.207604192310178	13	9	0.135416666666667	1
VCAM1	47.9999324559169	20.7277950639459	4	1.5276996617527	27.3563218390805	0.889418009366069	13	9	0.135416666666667	1
EXTL2	19.7114670612126	27.2991117548469	52	2.3423428471063	20	0.597214459566668	13	9	0.135416666666667	1
SLC30A7	32.9157098229231	21.7678359556951	1	1.20815077352435	28	0.958992792654945	13	9	0.135416666666667	1
DPH5	28.6997332482098	44.1508909585907	52	0.755277554770139	20	0.996693516325043	13	9	0.135416666666667	1
LOC102606465	23.8812607753748	4.58401076667862	1	0.57768054642465	28	0.999396867618799	13	9	0.135416666666667	1
S1PR1	9.93100337153294	2.66932657055378	1	0.741354709751816	28	0.997045465441702	13	9	0.135416666666667	1
COL11A1	32.7425762967689	216.084526029759	52	0.155246006462608	20	0.999999973715052	13	9	0.135416666666667	1
RNPC3	37.1925293866575	13.7445223893588	52	3.11085054891409	20	0.336534487448146	13	9	0.135416666666667	1
PRMT6	31.5680619790946	9.52641882918971	36	0.956870687036567	21.9692307692308	0.98724628963847	13	9	0.135416666666667	1
NTNG1	28.2927210461445	3.91163429352312	26	1.2327885749623	23.4098360655738	0.955003724713892	13	9	0.135416666666667	1
SLC25A24	4.51063991353547	40.3376720833771	1	0.679197981182675	28	0.998280365385637	13	9	0.135416666666667	1
HENMT1	15.0360009854287	5.55693996401493	1	2.8654048677081	28	0.410110375599513	13	9	0.135416666666667	1
PRPF38B	33.8133266577595	142.77143748452	52	0.130477155029092	20	0.999999993868204	13	9	0.135416666666667	1
STXBP3	39.5048046945156	10.0336576843351	1	0.769845302959412	28	0.99629189507742	13	9	0.135416666666667	1
CLCC1	16.3113045458017	35.6716873696167	44	2.17775909456576	20.9384164222874	0.661146603433867	13	9	0.135416666666667	1
WDR47	27.180227988759	8.73191429536099	15	1.63197071403105	25.2296819787986	0.858901802003966	13	9	0.135416666666667	1
TAF13	6.75440830680987e-05	15.6946664086661	52	2.27616071617889	20	0.622830710619271	13	9	0.135416666666667	1
TMEM167B	15.5924705576104	63.9034991982931	52	1.42247402788533	20	0.91652148570199	13	9	0.135416666666667	1
SCARNA2	34.9819760251334	6.39762439534763	1	0.680080740436061	28	0.998266268989339	13	9	0.135416666666667	1
SARS	23.9226409509129	454.691076264506	1	0.655426469929752	28	0.998627498602878	13	9	0.135416666666667	1
PSRC1	13.0726171889983	9.0230757862588	44	1.68227208579106	20.9384164222874	0.843016167068229	13	9	0.135416666666667	1
SORT1	27.7036897531176	54.1397124730662	52	1.24608279758831	20	0.952755151224856	13	9	0.135416666666667	1
PSMA5	39.9592470115723	19.6100142694501	1	0.291529826631502	28	0.999995771030714	13	9	0.135416666666667	1
SYPL2	29.3783720564416	11.6084333365846	1	0.440369481919221	28	0.999907687260682	13	9	0.135416666666667	1
CYB561D1	15.8180803068764	28.1112617395257	19	1.9110100600559	24.5360824742268	0.763259052728352	13	9	0.135416666666667	1
GNAI3	5.85686821153028	81.3251647291895	52	0.877140955463918	20	0.992094795353805	13	9	0.135416666666667	1
AMPD2	28.0798642548898	41.2229174795953	38	1.37592333081442	21.7021276595745	0.927231208659216	13	9	0.135416666666667	1
GSTM4	47.9999324559169	17.2050464338746	17	1.50522968931235	24.8780487804878	0.895531429141911	13	9	0.135416666666667	1
GSTM5	47.9999324559169	5.95250883926177	14	1.2571139297059	25.4092526690391	0.950837997009337	13	9	0.135416666666667	1
GSTM3	47.9999324559169	56.4650293818137	52	0.954670755222877	20	0.987403073890297	13	9	0.135416666666667	1
CSF1	47.9999324559169	54.9157429555556	1	0.803635063895365	28	0.995218266478265	13	9	0.135416666666667	1
AHCYL1	44.5692765220747	453.373848798626	10	1.58122870566072	26.1538461538462	0.874179339285804	13	9	0.135416666666667	1
STRIP1	12.1960926961879	60.8982499770452	47	1.08765245574527	20.5763688760807	0.975249599387316	13	9	0.135416666666667	1
KCNC4	27.945675441224	11.1523145601214	5	2.01861571840314	27.148288973384	0.72273399517977	13	9	0.135416666666667	1
RBM15	33.0008727920404	8.7368082232592	3	0.80292775999419	27.5675675675676	0.995242892878985	13	9	0.135416666666667	1
LAMTOR5	35.7711590231433	67.2923185083349	7	1.56387007441477	26.7415730337079	0.87922278016478	13	9	0.135416666666667	1
LRIF1	32.3488590793916	23.2265490424059	1	1.58197135334524	28	0.873961438523487	13	9	0.135416666666667	1
DRAM2	47.9999324559169	23.6743989349439	1	0.361854036470015	28	0.999978075898816	13	9	0.135416666666667	1
CEPT1	15.3366754368785	25.141115172333	21	2.20746992601045	24.2033898305085	0.649567595532895	13	9	0.135416666666667	1
PIFO	21.1784250222407	2.33185557916042	1	3.00793593654558	28	0.366120198402764	13	9	0.135416666666667	1
WDR77	6.75440830680987e-05	37.4850421572963	52	0.606844414950424	20	0.999165325893482	13	9	0.135416666666667	1
ATP5F1	14.3864440158403	79.8202186872331	19	1.46925196586903	24.5360824742268	0.904956732769518	13	9	0.135416666666667	1
RAP1A	40.2712678991277	33.3968834553084	1	1.09979563661165	28	0.973848941977975	13	9	0.135416666666667	1
FAM212B	12.1671286898363	9.23321153556011	52	0.49091946564976	20	0.999801002711917	13	9	0.135416666666667	1
DDX20	15.3180448277731	16.3740580132752	52	0.90620678106023	20	0.990518822580684	13	9	0.135416666666667	1
LOC643355	21.4808641889262	4.38557775046551	7	1.1152681423255	26.7415730337079	0.971989074168904	13	9	0.135416666666667	1
CTTNBP2NL	24.1771651760525	90.3498958037627	23	1.02339701034379	23.8795986622074	0.981825904780148	13	9	0.135416666666667	1
ST7L	31.6132901292859	8.93320610536537	1	3.63150935542624	28	0.214548830249407	13	9	0.135416666666667	1
CAPZA1	5.3658567245336	138.441528297903	1	0.708345770458985	28	0.997765159021445	13	9	0.135416666666667	1
MOV10	25.0795496267845	19.3168313878013	52	0.647710834334247	20	0.998727434030667	13	9	0.135416666666667	1
RHOC	1.44830374864176	263.678813875952	14	0.309594308912891	25.4092526690391	0.999993275093209	13	9	0.135416666666667	1
SLC16A1	6.75440830680987e-05	179.148226056692	1	0.842422008489232	28	0.993715035463575	13	9	0.135416666666667	1
LRIG2	2.96229793253139	4.31264736706305	52	3.18372113401074	20	0.316702839657342	13	9	0.135416666666667	1
MAGI3	24.5819642233971	15.2634774761445	1	0.391751398388382	28	0.999960513599463	13	9	0.135416666666667	1
PHTF1	36.6720035084678	10.6043053515975	3	2.76834314629364	27.5675675675676	0.442001951010874	13	9	0.135416666666667	1
RSBN1	28.4931707813656	35.4380268635064	52	0.556856823543283	20	0.999528171621446	13	9	0.135416666666667	1
AP4B1	19.1913503910809	10.5098336649982	52	0.462481494737826	20	0.999869147443317	13	9	0.135416666666667	1
DCLRE1B	32.813776975054	4.9816883131688	52	1.48628881396831	20	0.900549965569759	13	9	0.135416666666667	1
HIPK1	32.3087835729041	48.2930261527917	1	0.760547373608875	28	0.996552269299413	13	9	0.135416666666667	1
OLFML3	6.75440830680987e-05	670.144319918734	35	1.57252573973701	22.1052631578947	0.876719912408034	13	9	0.135416666666667	1
TRIM33	15.3059510830852	36.6561587632971	47	2.86803634407153	20.5763688760807	0.409267123164329	13	9	0.135416666666667	1
BCAS2	5.37927347027872	16.8885856941714	52	0.826570575691851	20	0.99436655069451	13	9	0.135416666666667	1
NRAS	5.99526524884959e-05	49.0479206392409	52	0.248466232789571	20	0.999998792543029	13	9	0.135416666666667	1
CSDE1	20.3150847706283	1827.66247506779	1	1.9333241174316	28	0.754969981725523	13	9	0.135416666666667	1
SIKE1	38.6367527583173	19.3598655770386	1	0.242257661139006	28	0.999999012355056	13	9	0.135416666666667	1
TSPAN2	29.7260822409198	7.29336594698892	3	2.9080654449911	27.5675675675676	0.396582317843323	13	9	0.135416666666667	1
NGF	6.75440830680987e-05	10.3191087854606	12	0.997768719712717	25.7761732851986	0.984073707938646	13	9	0.135416666666667	1
VANGL1	11.6816572646262	21.7502134341839	1	2.84023541625383	28	0.418233652761025	13	9	0.135416666666667	1
SLC22A15	13.0201597643534	8.21918856383654	10	1.92131025426745	26.1538461538462	0.759441341967955	13	9	0.135416666666667	1
ATP1A1	11.2945752448089	252.81510706249	52	1.38334377433925	20	0.925578310412939	13	9	0.135416666666667	1
CD58	28.4098185246752	7.7231269415874	1	2.74569202712858	28	0.44965976225096	13	9	0.135416666666667	1
PTGFRN	6.38656504244417e-05	33.3095789078518	52	0.554658823615959	20	0.999540563773333	13	9	0.135416666666667	1
TTF2	32.0345117381748	9.036615479924	1	1.82254518999409	28	0.795357102931898	13	9	0.135416666666667	1
MAN1A2	34.1163210263368	165.164028660216	24	0.484184745455352	23.7209302325581	0.999819302834808	13	9	0.135416666666667	1
GDAP2	16.0440208372198	11.1678666908959	1	0.647505727812352	28	0.998730010118779	13	9	0.135416666666667	1
WDR3	38.5512862654897	24.7649549900997	1	1.16742999479353	28	0.965083284857862	13	9	0.135416666666667	1
TBX15	23.0464240384697	70.6156098874117	10	0.676401633200151	26.1538461538462	0.998324429063778	13	9	0.135416666666667	1
WARS2	31.9663577075078	16.1994422894195	52	1.4206874967484	20	0.916947360025095	13	9	0.135416666666667	1
ZNF697	15.809119890699	10.1800972222998	32	4.10649149861924	22.5236593059937	0.138794854750509	13	9	0.135416666666667	1
PHGDH	20.8462513445647	148.496454281043	1	0.420611521355956	28	0.999933673246596	13	9	0.135416666666667	1
NOTCH2	36.0069018815107	46.7406698686392	10	1.69058839035391	26.1538461538462	0.840323022730502	13	9	0.135416666666667	1
SEC22B	6.75440830680987e-05	18.3363031847686	1	0.31393404453527	28	0.999992517374437	13	9	0.135416666666667	1
GPR89A	8.26262892033933	19.1409901355063	7	0.609398047935942	26.7415730337079	0.999142088806887	13	9	0.135416666666667	1
RNF115	17.7672519106113	85.6831969954154	25	1.51664769030552	23.5643564356436	0.892446377048942	13	9	0.135416666666667	1
POLR3C	30.3615041664364	28.7086463311463	6	1.637867770901	26.9433962264151	0.857076456375261	13	9	0.135416666666667	1
PIAS3	39.9157443265419	6.06889242818976	1	1.22377877309917	28	0.95648927057724	13	9	0.135416666666667	1
ANKRD35	38.152310649079	18.3415030568252	21	0.722419444516989	24.2033898305085	0.997477152920879	13	9	0.135416666666667	1
ITGA10	20.8521674268265	5.87158089806423	52	1.45619064564401	20	0.908265375155497	13	9	0.135416666666667	1
PEX11B	14.0676334815903	31.3865492716211	52	1.17799425183882	20	0.963562880625351	13	9	0.135416666666667	1
RBM8A	23.9351955782893	120.959290271692	27	1.54931582517374	23.257328990228	0.883376808019505	13	9	0.135416666666667	1
LIX1L	4.37188118961922e-05	69.361032488133	1	0.0940468564207203	28	0.999999999621783	13	9	0.135416666666667	1
POLR3GL	30.9554007686046	114.481575822127	1	0.618034518444987	28	0.999059660646487	13	9	0.135416666666667	1
ANKRD34A	25.5806631479033	6.5235497385885	36	3.26705012420893	21.9692307692308	0.295155512995513	13	9	0.135416666666667	1
TXNIP	47.9999324559169	402.70375705125	1	1.35763659995083	28	0.93121578819688	13	9	0.135416666666667	1
PRKAB2	16.0740612664745	46.0023721829597	52	0.194906545169795	20	0.999999828717923	13	9	0.135416666666667	1
CHD1L	5.34287712719092	80.754915666952	1	0.791090015419097	28	0.995641053406216	13	9	0.135416666666667	1
PDIA3P1	26.4074243753547	5.36259770099624	7	3.63873497856574	26.7415730337079	0.213163612520911	13	9	0.135416666666667	1
BCL9	19.8760399843626	6.49911561403986	52	1.82373059721536	20	0.794936104254422	13	9	0.135416666666667	1
ACP6	19.6146556966257	5.65086177069468	1	0.750491016815991	28	0.99681794084092	13	9	0.135416666666667	1
GPR89B	19.4303688149509	8.91775192832735	1	1.14923666476104	28	0.967604757536147	13	9	0.135416666666667	1
NBPF11	14.767180169621	6.75230392168951	44	0.927324963934978	20.9384164222874	0.989239021774522	13	9	0.135416666666667	1
PDE4DIP	25.0697562068474	15.1151606679947	1	0.389088924294408	28	0.999962445846257	13	9	0.135416666666667	1
NBPF9	6.6439798618762	9.60969598522986	1	0.411715626558405	28	0.999943204034509	13	9	0.135416666666667	1
NBPF19	31.7405728610428	10.2190294453545	11	0.55210529508712	25.9636363636364	0.999554629343077	13	9	0.135416666666667	1
HIST2H2BE	20.1685856939639	11.4496744767292	26	1.10375405951487	23.4098360655738	0.97338118352462	13	9	0.135416666666667	1
BOLA1	32.2626344587072	11.7139938038939	52	0.304586171364083	20	0.99999406762549	13	9	0.135416666666667	1
SV2A	27.8299773502005	13.196848054913	39	1.96124591784143	21.570996978852	0.744506129259949	13	9	0.135416666666667	1
SF3B4	10.8413837354502	22.8876556985921	1	2.49078095109206	28	0.540819321280823	13	9	0.135416666666667	1
OTUD7B	15.7975769798154	19.6529567435895	27	1.74896550567547	23.257328990228	0.820923326949965	13	9	0.135416666666667	1
VPS45	18.353632655397	17.5572952866524	28	2.26696374393084	23.1067961165049	0.626404375815849	13	9	0.135416666666667	1
PLEKHO1	23.7270368468431	131.048612995898	3	1.51259856023602	27.5675675675676	0.89354551829935	13	9	0.135416666666667	1
ANP32E	11.1982897219157	48.5235221147058	44	3.18832597876701	20.9384164222874	0.315480711525879	13	9	0.135416666666667	1
APH1A	16.6105523508885	340.115757408938	1	2.60188657823016	28	0.500040337225836	13	9	0.135416666666667	1
C1orf54	28.5081713621221	18.0773722513756	11	0.767044014114614	25.9636363636364	0.996371863006316	13	9	0.135416666666667	1
MRPS21	23.9381055485226	188.433963429423	52	2.85250224891364	20	0.414261579512571	13	9	0.135416666666667	1
PRPF3	20.6553618146077	26.6443072971787	1	0.915464357315728	28	0.989972182299652	13	9	0.135416666666667	1
RPRD2	24.3113034285374	36.0437681127529	15	1.69841586690949	25.2296819787986	0.837771568698955	13	9	0.135416666666667	1
TARS2	12.0961712321177	9.39136138096499	39	1.38221950334262	21.570996978852	0.925830073164484	13	9	0.135416666666667	1
ECM1	24.5937083085809	16.3680169698576	52	0.757259193579116	20	0.996640930792824	13	9	0.135416666666667	1
ADAMTSL4	12.2303514293726	1.88436036560901	52	0.909064423745048	20	0.990352447633396	13	9	0.135416666666667	1
MCL1	15.5057593887969	587.872741159645	1	2.49011144249573	28	0.5410692680498	13	9	0.135416666666667	1
ENSA	32.9674164115923	93.642153317389	47	0.400333579338212	20.5763688760807	0.999953710492144	13	9	0.135416666666667	1
GOLPH3L	24.3572992296996	31.8049462620701	29	2.90424448727007	22.9581993569132	0.397781535000737	13	9	0.135416666666667	1
CTSS	24.0896707893204	9.84020742498934	52	2.97239831934544	20	0.376763670883821	13	9	0.135416666666667	1
CTSK	44.0984024546661	271.343589291915	1	1.02121711417759	28	0.982025163464576	13	9	0.135416666666667	1
ARNT	32.1578838449564	71.2250046528153	52	1.97425279323237	20	0.739599979808123	13	9	0.135416666666667	1
SETDB1	18.9445692011112	35.7161014858307	1	2.95560401960782	28	0.381869223552205	13	9	0.135416666666667	1
CERS2	28.207373983994	46.3996535489488	52	0.325404606288624	20	0.999990157698732	13	9	0.135416666666667	1
FAM63A	39.8587548532033	5.03861656725214	37	0.312005673763173	21.8348623853211	0.999992862549574	13	9	0.135416666666667	1
PRUNE	15.8073192543898	32.2693504042882	52	0.485588788433721	20	0.999815606246433	13	9	0.135416666666667	1
C1orf56	24.0313374005165	3.47121465643679	11	1.34582241409894	25.9636363636364	0.933722565014624	13	9	0.135416666666667	1
CDC42SE1	13.4798250560106	15.9727742993728	1	0.11743028561252	28	0.999999997483658	13	9	0.135416666666667	1
MLLT11	6.75440830680987e-05	14.8909726139425	52	0.53753122409833	20	0.999628407838562	13	9	0.135416666666667	1
GABPB2	20.2282070984052	9.83253715511559	28	1.70045407866351	23.1067961165049	0.837104578342453	13	9	0.135416666666667	1
SEMA6C	28.011337895184	10.5245091462939	49	4.51879875503924	20.3418803418803	0.0939472745987378	13	9	0.135416666666667	1
LYSMD1	11.6332800350763	8.91022450160491	1	0.370155477838079	28	0.999974037747349	13	9	0.135416666666667	1
SCNM1	32.195697546005	3.86414335438584	1	1.70459167448149	28	0.835747290339091	13	9	0.135416666666667	1
VPS72	15.9025975565381	70.9015738993492	1	2.88956071274332	28	0.402412932319576	13	9	0.135416666666667	1
PIP5K1A	14.2042466662494	78.0199443210613	1	1.79711156765761	28	0.80432322603109	13	9	0.135416666666667	1
PSMD4	24.8253506809437	217.33794697134	1	1.45853021945637	28	0.907677212463774	13	9	0.135416666666667	1
PI4KB	15.5635037840684	25.2567138300119	5	3.34543257749085	27.148288973384	0.275975134689714	13	9	0.135416666666667	1
RFX5	15.9775971907279	9.08478516322857	27	3.80588272563628	23.257328990228	0.183244311310306	13	9	0.135416666666667	1
SELENBP1	47.9999324559169	20.520160091876	52	0.94661429314029	20	0.987965539488423	13	9	0.135416666666667	1
PSMB4	10.2165870512602	108.88997792278	1	3.12207413440251	28	0.333419654336529	13	9	0.135416666666667	1
POGZ	15.7669870916416	30.5798616494475	1	1.80931708524209	28	0.800036519499717	13	9	0.135416666666667	1
TUFT1	21.4099208986238	27.4125385714048	1	1.22932007316528	28	0.955579278950222	13	9	0.135416666666667	1
SNX27	38.5289044589096	26.4948149890615	19	0.133141848924115	24.5360824742268	0.999999992730319	13	9	0.135416666666667	1
MRPL9	31.9456119866195	41.8492909426859	6	1.30629079407131	26.9433962264151	0.941722879491506	13	9	0.135416666666667	1
THEM4	27.0932470792304	17.3480460473987	32	3.0352514573499	22.5236593059937	0.358087831507982	13	9	0.135416666666667	1
S100A10	39.825252658573	221.269022756176	1	1.01880652630714	28	0.982243744377504	13	9	0.135416666666667	1
S100A11	27.7950379211596	376.427125427726	11	2.60709724145601	25.9636363636364	0.49816478496739	13	9	0.135416666666667	1
S100A9	29.2353044837427	32.3106795105149	1	1.66418029242498	28	0.848810816476596	13	9	0.135416666666667	1
S100A8	19.9852947475578	6.89641209171387	52	0.211063981779107	20	0.999999673042046	13	9	0.135416666666667	1
S100A6	39.755829749997	3872.40836577443	1	1.06604400343201	28	0.977615859960877	13	9	0.135416666666667	1
S100A4	47.9999324559169	1289.5635399596	1	1.17307625569901	28	0.964275845046294	13	9	0.135416666666667	1
S100A3	21.3496088493253	6.86619625657021	1	1.08295515582554	28	0.975777641515399	13	9	0.135416666666667	1
S100A2	15.8842607666263	6.03582896283064	52	0.429267704950901	20	0.999923159579136	13	9	0.135416666666667	1
S100A16	6.75440830680987e-05	363.130980071112	1	0.354855837587979	28	0.999981056935672	13	9	0.135416666666667	1
S100A13	25.0380350419174	610.951217817558	1	1.60457028667773	28	0.867248659428135	13	9	0.135416666666667	1
CHTOP	6.75440830680987e-05	54.9952029216112	42	1.64517143202481	21.186943620178	0.85480180667623	13	9	0.135416666666667	1
SNAPIN	17.6820083648917	91.427547861877	1	3.5877899053583	28	0.223098769169103	13	9	0.135416666666667	1
ILF2	6.75440830680987e-05	69.1660455742153	1	0.706880731387415	28	0.99779360913283	13	9	0.135416666666667	1
INTS3	32.0370707978133	5.41083389205429	1	1.00228439118631	28	0.983692542018827	13	9	0.135416666666667	1
SLC27A3	32.0946474487327	33.3333807993848	52	1.66510878965504	20	0.848515601164107	13	9	0.135416666666667	1
GATAD2B	36.6343399166309	42.8247538403582	28	2.50650432546554	23.1067961165049	0.534962848578323	13	9	0.135416666666667	1
DENND4B	23.9314332399839	15.3698320010645	52	1.85551755238386	20	0.783549341517504	13	9	0.135416666666667	1
CRTC2	16.1780740026154	4.16998729889484	52	1.38974583077818	20	0.92413562123878	13	9	0.135416666666667	1
SLC39A1	27.2627794383561	131.909902747331	11	2.58774275204037	25.9636363636364	0.505148978751117	13	9	0.135416666666667	1
JTB	19.9738177153777	154.470667557744	15	1.74879064749128	25.2296819787986	0.820982670166949	13	9	0.135416666666667	1
RAB13	28.7799706450626	301.876110788889	1	0.869199865676647	28	0.99248974639622	13	9	0.135416666666667	1
RPS27	44.651847256474	512.184921250042	52	3.11092041332432	20	0.336515030259811	13	9	0.135416666666667	1
TPM3	6.75440830680987e-05	266.593158693065	52	1.56961410424252	20	0.877564513040612	13	9	0.135416666666667	1
C1orf43	12.8655690282513	183.317342261226	1	0.255056657888447	28	0.999998514559351	13	9	0.135416666666667	1
UBAP2L	15.9339889173888	69.9704779999904	52	1.58072863827355	20	0.874325966710926	13	9	0.135416666666667	1
HAX1	4.72928977274129	85.9819072232428	52	0.712304401016159	20	0.99768686294087	13	9	0.135416666666667	1
ATP8B2	32.3287349963878	41.863322665071	8	1.52264687701395	26.542750929368	0.890807651607439	13	9	0.135416666666667	1
IL6R	25.2121544191702	26.2643881379407	1	0.834233170418127	28	0.994058228561344	13	9	0.135416666666667	1
UBE2Q1	19.8251252396172	70.4299935552653	27	1.38673038788681	23.257328990228	0.924817061236489	13	9	0.135416666666667	1
ADAR	36.2877779934018	94.7971088627258	52	1.45589196821711	20	0.908340320356718	13	9	0.135416666666667	1
PMVK	7.92374036304303e-05	54.9948033092229	52	1.97093705985648	20	0.740852471293334	13	9	0.135416666666667	1
PBXIP1	20.4178558476586	59.0059306161231	6	2.6762473841729	26.9433962264151	0.473620632418353	13	9	0.135416666666667	1
PYGO2	47.9999324559169	65.2285657215446	1	1.80718423345371	28	0.800787773055078	13	9	0.135416666666667	1
SHC1	20.4109042733376	15.088220965201	52	1.53864213240138	20	0.886379225380447	13	9	0.135416666666667	1
CKS1B	13.3632318325149	62.9787685021884	1	1.32682723837345	28	0.937641436677925	13	9	0.135416666666667	1
FLAD1	23.1450927809036	16.5383114716291	1	0.408263438268522	28	0.999946581375624	13	9	0.135416666666667	1
ADAM15	26.4976246316374	95.7243930740697	52	0.98164061000441	20	0.98538422972825	13	9	0.135416666666667	1
EFNA4	47.9999324559169	9.46723425976369	9	1.27103452765127	26.3468634686347	0.948352045952029	13	9	0.135416666666667	1
SLC50A1	6.50429154350676	20.8537871507637	52	2.14604456853237	20	0.673497751441678	13	9	0.135416666666667	1
DPM3	39.8105539295401	104.939826636718	52	0.123079882064117	20	0.999999996253616	13	9	0.135416666666667	1
KRTCAP2	6.75440830680987e-05	211.158054978662	51	0.79508813452012	20.112676056338	0.995509503165576	13	9	0.135416666666667	1
MUC1	29.2984295504037	22.2404084589823	52	0.887857179838935	20	0.991537966753692	13	9	0.135416666666667	1
THBS3	12.1518476557055	22.166173946856	1	1.25739884203424	28	0.950787862697412	13	9	0.135416666666667	1
GBA	8.73268093430395	6.25372976163932	52	1.20305677301751	20	0.959788814356431	13	9	0.135416666666667	1
FAM189B	16.0265883524345	48.6698506663822	52	2.6421438873468	20	0.485643384146698	13	9	0.135416666666667	1
SCAMP3	6.75440830680987e-05	51.6745567302616	52	0.565764481065484	20	0.999475162449442	13	9	0.135416666666667	1
CLK2	20.0819845267716	12.4076676615178	41	2.79436192710602	21.3134328358209	0.433304542290465	13	9	0.135416666666667	1
FDPS	32.5703210823348	10.6698872164167	47	1.31668755219105	20.5763688760807	0.939676827699387	13	9	0.135416666666667	1
RUSC1	22.345614007162	42.3058391589578	1	0.208117379758918	28	0.999999708191784	13	9	0.135416666666667	1
ASH1L	19.9522715726689	66.1783717511044	22	1.42279367162182	24.040404040404	0.916445164917381	13	9	0.135416666666667	1
MSTO1	15.7461235171582	10.3458526101569	52	0.661920497129884	20	0.998538693512974	13	9	0.135416666666667	1
YY1AP1	6.75440830680987e-05	59.9843668973125	41	1.11989022908657	21.3134328358209	0.971416964786678	13	9	0.135416666666667	1
DAP3	6.75440830680987e-05	62.5408801886029	52	0.17956813245988	20	0.999999912425261	13	9	0.135416666666667	1
GON4L	24.580345291224	40.2240593400718	1	0.78735232338465	28	0.995761383723328	13	9	0.135416666666667	1
SYT11	39.9653627088477	54.0654657967158	23	1.42450666287636	23.8795986622074	0.916035516519735	13	9	0.135416666666667	1
RIT1	19.7772135692438	28.1296965635965	1	0.382054904859586	28	0.999967174169079	13	9	0.135416666666667	1
KIAA0907	12.8005290200264	10.5995298434796	22	2.37594758172127	24.040404040404	0.584297363979123	13	9	0.135416666666667	1
ARHGEF2	9.83710202582882	94.3483561406807	13	0.906115556867504	25.5913978494624	0.99052409924722	13	9	0.135416666666667	1
SSR2	32.1697294393591	191.455945638796	1	0.547362635586038	28	0.999579830574327	13	9	0.135416666666667	1
UBQLN4	27.8039586793714	4.95079835572902	1	0.351658359872377	28	0.999982300828968	13	9	0.135416666666667	1
LAMTOR2	25.7568095724648	105.757199461008	1	1.29925994179252	28	0.943083007768461	13	9	0.135416666666667	1
MEX3A	19.1050164482454	4.38339172871059	9	3.65518008744677	26.3468634686347	0.210040062527398	13	9	0.135416666666667	1
LMNA	14.6620932251534	1391.58202200774	1	1.70170435285249	28	0.836694904737827	13	9	0.135416666666667	1
SLC25A44	16.1261170437887	39.8744284500156	1	0.543760691948097	28	0.99959818989476	13	9	0.135416666666667	1
PMF1	26.6215101466471	23.035957999984	1	1.71183475377385	28	0.833360770914499	13	9	0.135416666666667	1
SMG5	19.3377272529389	34.9242823481879	23	0.991893177023838	23.8795986622074	0.984560282514583	13	9	0.135416666666667	1
TMEM79	27.6741894053684	16.684739195301	1	1.32862604483698	28	0.93727623993039	13	9	0.135416666666667	1
C1orf85	15.728956207779	96.3572428604084	13	2.02655914185783	25.5913978494624	0.719694817062749	13	9	0.135416666666667	1
CCT3	27.6942008339994	143.01360223993	6	1.00068173578474	26.9433962264151	0.983828542023661	13	9	0.135416666666667	1
MEF2D	11.5936031504381	54.9618559641156	52	0.787874290506523	20	0.995744732256842	13	9	0.135416666666667	1
IQGAP3	12.4356273835838	11.8645782135496	43	2.1973275163986	21.0619469026549	0.653520463968212	13	9	0.135416666666667	1
APOA1BP	21.6922901430123	75.7940983922673	27	1.90815221320629	23.257328990228	0.764315618674129	13	9	0.135416666666667	1
GPATCH4	23.9198791890515	85.6965139268964	37	2.11884403553547	21.8348623853211	0.68407292393171	13	9	0.135416666666667	1
NES	28.1640051898486	24.3383789828524	1	0.8866700594997	28	0.991601021275267	13	9	0.135416666666667	1
CRABP2	6.75440830680987e-05	31.9230969611104	30	0.247551182102291	22.8115015974441	0.999998827359772	13	9	0.135416666666667	1
ISG20L2	25.4774984796979	128.624567221056	1	1.70778576288009	28	0.834696512998478	13	9	0.135416666666667	1
RRNAD1	9.0038582851213	6.92615685182759	1	1.50539133188111	28	0.895488066317917	13	9	0.135416666666667	1
MRPL24	19.9152931362964	116.495471011387	24	1.32335515723371	23.7209302325581	0.938342840690666	13	9	0.135416666666667	1
HDGF	16.5746020495734	320.184036498644	23	0.428091776353872	23.8795986622074	0.999924664061079	13	9	0.135416666666667	1
PRCC	31.7966466220096	19.9527345704122	40	2.26440351989268	21.4414414414414	0.627399654310185	13	9	0.135416666666667	1
PEAR1	22.8759539878182	12.2822046195514	1	1.30745713397416	28	0.941495413393872	13	9	0.135416666666667	1
ARHGEF11	20.0326053757533	26.1309710926405	1	0.998944254045977	28	0.983975087009597	13	9	0.135416666666667	1
ETV3	38.6165675950862	5.03136806283778	8	3.00196254747461	26.542750929368	0.367893965076556	13	9	0.135416666666667	1
KIRREL	28.2703131409983	24.7713312423977	24	1.85210860115115	23.7209302325581	0.784779245833442	13	9	0.135416666666667	1
IFI16	41.7377918501655	148.294981240565	52	0.456453983553163	20	0.999880769656476	13	9	0.135416666666667	1
CADM3	36.1113873708396	1.07277171756104	1	1.24899982658266	28	0.952252721457489	13	9	0.135416666666667	1
DUSP23	47.9999324559169	98.2698385767832	12	2.01057727060827	25.7761732851986	0.725803991390475	13	9	0.135416666666667	1
C1orf204	10.8862760890242	5.44901381064739	1	0.874410470312584	28	0.99223227405173	13	9	0.135416666666667	1
TAGLN2	15.9117880684232	483.816376545887	1	0.480639475334836	28	0.999828367300478	13	9	0.135416666666667	1
LINC01133	14.6602947115451	115.044786642394	36	0.686275480107184	21.9692307692308	0.998164792736622	13	9	0.135416666666667	1
PIGM	31.900396427214	53.5292246137385	3	0.948814239883691	27.5675675675676	0.987813763822376	13	9	0.135416666666667	1
IGSF8	24.0794698055531	12.0972933661467	52	3.2251164462033	20	0.305848683601746	13	9	0.135416666666667	1
PEA15	9.48200760474091	611.657978369862	27	0.841438597824949	23.257328990228	0.993757008947856	13	9	0.135416666666667	1
DCAF8	29.8423005727054	114.95647145493	52	1.16348112825645	20	0.965640958112179	13	9	0.135416666666667	1
PEX19	12.3002162051078	37.1659065715114	4	3.88248795598987	27.3563218390805	0.170831395126484	13	9	0.135416666666667	1
COPA	6.06821599170776	179.777825114868	52	0.450455934439345	20	0.999891476486535	13	9	0.135416666666667	1
NCSTN	28.2002491022724	27.2074221175782	52	0.135396574303567	20	0.99999999162769	13	9	0.135416666666667	1
KLHDC9	34.8034852565648	2.8002854415432	33	0.993570783794779	22.3824451410658	0.984422430385741	13	9	0.135416666666667	1
PFDN2	11.2681379734278	89.081545905862	52	0.154518323192984	20	0.999999974722827	13	9	0.135416666666667	1
NIT1	15.8926844235167	13.0215010770881	52	4.16138621025026	20	0.131838982433125	13	9	0.135416666666667	1
DEDD	16.022064248182	41.1454071018527	52	1.17803047083407	20	0.963557596475732	13	9	0.135416666666667	1
UFC1	25.1396211727281	239.10862678932	1	1.64311984312266	28	0.855442297937389	13	9	0.135416666666667	1
USP21	32.3161162212375	6.01708600174038	44	2.81627270377703	20.9384164222874	0.426063785539505	13	9	0.135416666666667	1
PPOX	21.9228772761467	17.3346593767935	1	1.28046987106009	28	0.946624753286635	13	9	0.135416666666667	1
B4GALT3	19.6230479121912	55.6823266508734	9	2.86736530490594	26.3468634686347	0.409482047519543	13	9	0.135416666666667	1
ADAMTS4	28.8853947688256	3.59609929313173	7	1.57953308025369	26.7415730337079	0.874676203633164	13	9	0.135416666666667	1
NDUFS2	27.7378590673566	552.124930865371	1	1.80644900694371	28	0.801046530057899	13	9	0.135416666666667	1
TOMM40L	42.210734971246	16.1801842552554	1	0.245040147841416	28	0.999998918513513	13	9	0.135416666666667	1
SDHC	35.8776439785241	49.8579770941652	2	0.97596318997333	27.7821011673152	0.985826936627176	13	9	0.135416666666667	1
DUSP12	34.6921901713878	11.545768562596	1	0.371398232451442	28	0.999973382685541	13	9	0.135416666666667	1
ATF6	29.9515471715535	42.2343700346609	52	0.414057242077403	20	0.999940813516261	13	9	0.135416666666667	1
OLFML2B	35.8756456402273	9.75487071205761	51	1.33670382096105	20.112676056338	0.935621015393028	13	9	0.135416666666667	1
UHMK1	32.2611512009642	31.6979073789649	22	2.9910989660379	24.040404040404	0.371135668834759	13	9	0.135416666666667	1
UAP1	3.01598579382113	38.5026715295106	1	2.0344296523649	28	0.716678426847826	13	9	0.135416666666667	1
DDR2	32.660391483156	332.984841661033	31	0.299757111230477	22.6666666666667	0.999994755243154	13	9	0.135416666666667	1
RGS4	19.9724741683848	18.3419648902479	45	2.84866933821834	20.8163265306122	0.415500044518423	13	9	0.135416666666667	1
NUF2	11.2099472970208	10.6274971714661	2	2.15154349617471	27.7821011673152	0.671357462477346	13	9	0.135416666666667	1
PBX1	47.9999324559169	122.969131403313	11	0.809823444496532	25.9636363636364	0.994998696426149	13	9	0.135416666666667	1
MGST3	15.4172418056723	334.558715836629	15	0.561632300887287	25.2296819787986	0.999500318357173	13	9	0.135416666666667	1
ALDH9A1	12.6208244358159	124.88288028692	17	2.65656501056592	24.8780487804878	0.480539521071682	13	9	0.135416666666667	1
TMCO1	24.0384303638308	229.003038740177	52	0.957679932906337	20	0.987188269135657	13	9	0.135416666666667	1
UCK2	19.8429728358898	18.1696300641255	47	2.33162168700934	20.5763688760807	0.601349810491722	13	9	0.135416666666667	1
POGK	24.7823984886585	24.0016927747199	5	1.52924464547633	27.148288973384	0.888991386007618	13	9	0.135416666666667	1
TADA1	9.99581330522447	7.53159155773692	1	0.682807182951516	28	0.998222161370956	13	9	0.135416666666667	1
MAEL	24.0000115149214	0.222577577668533	21	1.64635373413125	24.2033898305085	0.854432154802184	13	9	0.135416666666667	1
POU2F1	31.589808372036	17.8822923856827	52	2.92667348530816	20	0.390777409282306	13	9	0.135416666666667	1
CREG1	16.3499818095655	23.5191629782881	12	0.780489422571649	25.7761732851986	0.995975768672529	13	9	0.135416666666667	1
MPZL1	36.3729217250055	139.723100791261	1	0.491862694589423	28	0.999798322785639	13	9	0.135416666666667	1
MPC2	47.9999324559169	70.1895364936117	1	0.10237716983352	28	0.99999999921755	13	9	0.135416666666667	1
DCAF6	36.1623242501962	99.891167111277	52	1.22348862807069	20	0.95653659591041	13	9	0.135416666666667	1
GPR161	37.7283353773198	28.3190349386628	52	0.715949530857529	20	0.997612906737016	13	9	0.135416666666667	1
TIPRL	32.0134636259071	71.515278844173	45	0.758737368965514	20.8163265306122	0.996601291633192	13	9	0.135416666666667	1
SFT2D2	27.9041362628691	13.6565791355975	52	2.21652852703801	20	0.646037501181044	13	9	0.135416666666667	1
TBX19	16.0682234569637	10.2890810035771	11	1.50837839036216	25.9636363636364	0.894685131367594	13	9	0.135416666666667	1
DPT	47.9999324559169	1459.84985917784	5	0.938440206216736	27.148288973384	0.988517662106178	13	9	0.135416666666667	1
ATP1B1	47.9999324559169	75.2550994523975	1	0.109594084551675	28	0.999999998600872	13	9	0.135416666666667	1
NME7	6.75440830680987e-05	4.23023440557267	52	0.54092901585824	20	0.999612162947806	13	9	0.135416666666667	1
BLZF1	19.7866112447097	4.39209146196488	52	0.690318957458052	20	0.998096099927267	13	9	0.135416666666667	1
METTL18	47.9999324559169	5.90735194153025	34	0.583364059382119	22.2429906542056	0.999356362637224	13	9	0.135416666666667	1
SCYL3	8.61360685124264	3.63602256415761	52	0.5270301837643	20	0.999675164831314	13	9	0.135416666666667	1
KIFAP3	31.2705289432218	27.5990260787714	1	0.346726894000645	28	0.999984084140545	13	9	0.135416666666667	1
GORAB	16.0114987325216	9.00584272417444	52	0.895957454936719	20	0.991098457784792	13	9	0.135416666666667	1
PRRX1	37.9045653103318	556.31607835582	52	0.750126766502817	20	0.99682726063983	13	9	0.135416666666667	1
FMO4	28.5789667493711	3.51735011342126	1	0.82088967673573	28	0.994587310246343	13	9	0.135416666666667	1
PRRC2C	31.1759944823946	367.77200210479	1	0.538674070414536	28	0.999623006582444	13	9	0.135416666666667	1
VAMP4	20.1781114735129	23.76867770756	34	1.54644994202608	22.2429906542056	0.884186641057446	13	9	0.135416666666667	1
METTL13	24.160336814202	26.2478826784344	52	1.50075188681371	20	0.896729082719957	13	9	0.135416666666667	1
DNM3OS	34.8652600000006	47.8141959636531	52	1.54676244166861	20	0.884098466785082	13	9	0.135416666666667	1
LOC102724528	23.7408301187623	3.7638257760157	1	0.723367253622681	28	0.99745677600614	13	9	0.135416666666667	1
PIGC	17.1954681389781	30.0778403108133	1	2.78491823784455	28	0.436448975634994	13	9	0.135416666666667	1
SUCO	32.0722134385058	42.4716624983957	12	1.53871599587579	25.7761732851986	0.886358577552435	13	9	0.135416666666667	1
LOC101928673	8.58351350195117	2.79384967320915	52	2.36641530102027	20	0.587954037767529	13	9	0.135416666666667	1
PRDX6	7.68036496881848	197.841714948457	1	0.686652788236195	28	0.998158465767611	13	9	0.135416666666667	1
KLHL20	20.0316795895567	36.4056394063178	1	0.901577103157339	28	0.990783937374469	13	9	0.135416666666667	1
DARS2	30.4018699878377	10.7074807344482	8	1.99645810495429	26.542750929368	0.731181991600547	13	9	0.135416666666667	1
GAS5	16.0426767766734	140.008309794607	16	3.02901060565325	25.0526315789474	0.359911590632684	13	9	0.135416666666667	1
RC3H1	12.7677544486977	21.1705181869617	1	2.24418801872499	28	0.635264305361229	13	9	0.135416666666667	1
RABGAP1L	47.9999324559169	15.4867353409013	46	1.67256767733278	20.695652173913	0.846135463934139	13	9	0.135416666666667	1
CACYBP	7.83753447689379	53.2284777706299	52	0.568137731913914	20	0.999460260355642	13	9	0.135416666666667	1
MRPS14	17.221941706962	26.1194175800122	36	0.682525425961163	21.9692307692308	0.998226759689909	13	9	0.135416666666667	1
RFWD2	6.75440830680987e-05	21.163096940733	52	0.477400614765137	20	0.99983631901638	13	9	0.135416666666667	1
PAPPA2	16.2076582156028	15.4239834892841	32	3.49001792058995	22.5236593059937	0.243290810458445	13	9	0.135416666666667	1
LOC730102	36.2290166354034	12.2169838351734	19	1.63350862978801	24.5360824742268	0.85842673666846	13	9	0.135416666666667	1
RASAL2-AS1	8.3878780395478	3.72993284868116	52	1.10028411219848	20	0.973791518250028	13	9	0.135416666666667	1
RASAL2	37.9951007787924	28.0025928070957	1	2.43489556369108	28	0.561834733643647	13	9	0.135416666666667	1
RALGPS2	7.89370860008601e-05	43.9728117408918	52	0.460582653845819	20	0.999872905229889	13	9	0.135416666666667	1
ANGPTL1	32.2855358060828	9.14839497566559	37	0.627373549646496	21.8348623853211	0.998963578421697	13	9	0.135416666666667	1
FAM20B	13.8181520936608	64.7034816444536	1	1.64259713159588	28	0.85560529225583	13	9	0.135416666666667	1
TOR3A	23.8953733783148	36.4621071437388	7	2.57285740653513	26.7415730337079	0.510552786336801	13	9	0.135416666666667	1
ABL2	26.3990752872585	65.8097018218055	52	3.78738424564288	20	0.186360687325436	13	9	0.135416666666667	1
SOAT1	12.0456961865674	31.4790241871313	30	0.317854876700694	22.8115015974441	0.999991771733216	13	9	0.135416666666667	1
TOR1AIP2	19.961146228934	137.860947069434	1	2.11481237533889	28	0.685638340324147	13	9	0.135416666666667	1
TOR1AIP1	35.8397210466288	32.678469262499	52	1.28177065208046	20	0.946383940749192	13	9	0.135416666666667	1
CEP350	32.0672413747102	79.6485647279403	52	1.30832679039695	20	0.941325468230956	13	9	0.135416666666667	1
QSOX1	15.5160692768401	526.957022030846	1	0.137219400672615	28	0.99999999063227	13	9	0.135416666666667	1
FLJ23867	27.8264820390682	13.8794952193279	52	1.82535876687783	20	0.794357418809416	13	9	0.135416666666667	1
ACBD6	35.6446141994587	24.691018622206	1	1.63244504443097	28	0.85875535383921	13	9	0.135416666666667	1
XPR1	12.2351570182087	13.1013062090188	1	1.10100723527448	28	0.973706355963164	13	9	0.135416666666667	1
LOC102724791	27.4360290667778	9.33216704472088	52	1.28001335924133	20	0.946709112783233	13	9	0.135416666666667	1
STX6	24.1405081453879	46.803356802925	1	1.44174590329323	28	0.911853045552297	13	9	0.135416666666667	1
MR1	39.2635377644881	28.3951440692669	52	0.631481513788435	20	0.998918927612027	13	9	0.135416666666667	1
IER5	47.9999324559169	268.190817108479	4	1.49529139571503	27.3563218390805	0.898180192866199	13	9	0.135416666666667	1
GLUL	43.1353095273793	268.084968836918	52	0.109936826242597	20	0.999999998563173	13	9	0.135416666666667	1
RNASEL	39.6784355501109	16.4939552931867	25	1.12914278664668	23.5643564356436	0.970248683397902	13	9	0.135416666666667	1
RGS16	32.210609429157	2.26647705361508	52	1.07285586324082	20	0.976887183281338	13	9	0.135416666666667	1
DHX9	2.05109881074422	68.9274703331906	1	1.10151577710363	28	0.97364635470316	13	9	0.135416666666667	1
LAMC1	32.0338945166802	1024.15280520017	1	0.466112007145874	28	0.999861707868638	13	9	0.135416666666667	1
LAMC2	47.9999324559169	9.36628268766278	52	1.38454239869418	20	0.925309374054497	13	9	0.135416666666667	1
NMNAT2	27.6829047790809	6.47392172005011	52	1.70377619688716	20	0.836015145312643	13	9	0.135416666666667	1
SMG7	15.8468340285565	49.3086394805103	52	2.3154443626333	20	0.607601258823294	13	9	0.135416666666667	1
ARPC5	9.47983887101365	296.680358717976	15	0.151010983735221	25.2296819787986	0.999999979123126	13	9	0.135416666666667	1
RGL1	18.8592121303739	27.6329559394003	52	1.07105961707008	20	0.977080864305745	13	9	0.135416666666667	1
COLGALT2	23.8729116034608	4.69264634938825	45	0.331333722704769	20.8163265306122	0.999988709329114	13	9	0.135416666666667	1
TSEN15	14.8985102324508	59.7790042606448	52	0.934069909202793	20	0.988805296389823	13	9	0.135416666666667	1
C1orf21	38.8577099170754	79.8426255560498	6	4.04661005304361	26.9433962264151	0.146769274441961	13	9	0.135416666666667	1
EDEM3	39.1805473620621	38.3834006658999	1	1.19296408877645	28	0.961337025615925	13	9	0.135416666666667	1
FAM129A	17.5832742971029	186.504900546337	20	1.08967089403235	24.3686006825939	0.975020347700027	13	9	0.135416666666667	1
RNF2	20.076685136402	11.7744366521486	40	2.48415701224545	21.4414414414414	0.543294256864379	13	9	0.135416666666667	1
TRMT1L	47.9999324559169	47.6242425745299	52	1.36548416038383	20	0.929521354284141	13	9	0.135416666666667	1
SWT1	24.064822106112	5.22326707726041	52	0.863699262571445	20	0.992754683645352	13	9	0.135416666666667	1
IVNS1ABP	6.41627753084189e-05	89.153286063604	9	0.362671399194453	26.3468634686347	0.999977703349953	13	9	0.135416666666667	1
HMCN1	32.2417025307024	13.782210447937	52	1.81806454283896	20	0.796945958732374	13	9	0.135416666666667	1
TPR	31.6484559347915	162.933903082913	16	1.2214413514705	25.0526315789474	0.956869614950709	13	9	0.135416666666667	1
C1orf27	24.0032765886241	33.7389879059959	52	0.89281959930849	20	0.991270639396511	13	9	0.135416666666667	1
PTGS2	28.0965024324666	4.71155346266887	37	2.22274221698531	21.8348623853211	0.643616432675341	13	9	0.135416666666667	1
RGS2	29.0558392090297	3.58087266723837	20	1.74266741620383	24.3686006825939	0.823056263984142	13	9	0.135416666666667	1
UCHL5	24.0815289370594	35.6649340902602	1	0.856301562736872	28	0.993100058436576	13	9	0.135416666666667	1
TROVE2	31.9372202297392	56.3696708323165	3	2.84864394596024	27.5675675675676	0.415508257154497	13	9	0.135416666666667	1
GLRX2	20.8741317951058	24.2963016836531	52	0.774608890015737	20	0.996152842425507	13	9	0.135416666666667	1
CDC73	32.0453790887817	53.8256212375975	16	3.3943937318199	25.0526315789474	0.264520705716915	13	9	0.135416666666667	1
B3GALT2	47.9999324559169	39.0522315511558	52	1.34216871471145	20	0.934487058514065	13	9	0.135416666666667	1
CFH	47.9999324559169	16.2575107180716	52	1.03412624681258	20	0.980822918060222	13	9	0.135416666666667	1
ASPM	12.3176426455872	35.4787803364776	29	2.10612054560232	22.9581993569132	0.689011072801893	13	9	0.135416666666667	1
ZBTB41	16.1278279999229	23.165075345422	52	0.941361660181465	20	0.988322457823253	13	9	0.135416666666667	1
DENND1B	31.9740115199385	8.40143300003726	15	3.33836764982734	25.2296819787986	0.277661178548577	13	9	0.135416666666667	1
C1orf53	32.9412541714197	4.28515365446294	52	2.15880056932755	20	0.668531928742302	13	9	0.135416666666667	1
NEK7	1.75967697445501	101.575399003606	3	1.62791109525707	27.5675675675676	0.860152509190414	13	9	0.135416666666667	1
PTPRC	33.5444283702121	6.48216156202732	1	1.35487489596173	28	0.931806531104254	13	9	0.135416666666667	1
ZNF281	6.75440830680987e-05	131.255933393149	1	0.835320447162477	28	0.994013482849896	13	9	0.135416666666667	1
KIF14	12.5537595926959	10.0475689094194	41	2.36948577276296	21.3134328358209	0.586775507223228	13	9	0.135416666666667	1
DDX59	33.6504190277173	11.0637480191719	15	3.37550936883752	25.2296819787986	0.268891211436441	13	9	0.135416666666667	1
CAMSAP2	24.1281559426915	96.4378721306403	16	0.956469365915638	25.0526315789474	0.987274993780762	13	9	0.135416666666667	1
TMEM9	16.0748440709366	68.9174525336985	1	2.86841984657552	28	0.409144326285725	13	9	0.135416666666667	1
PHLDA3	27.1481280317324	510.858440605476	1	1.13409907306064	28	0.969610175960527	13	9	0.135416666666667	1
CSRP1	3.12423637780359	175.938213008414	19	0.975179046797934	24.5360824742268	0.985887329470125	13	9	0.135416666666667	1
RPS10P7	20.0982753916893	7.08022330703406	1	2.75062018080427	28	0.44798692318829	13	9	0.135416666666667	1
NAV1	6.75440830680987e-05	213.758602845134	14	0.604068766569817	25.4092526690391	0.999190011996649	13	9	0.135416666666667	1
IPO9	31.9217627484556	61.2389109749037	10	3.29469341782949	26.1538461538462	0.288271667545791	13	9	0.135416666666667	1
SHISA4	24.5273223093508	112.752793398833	1	1.4894407325288	28	0.899723495651688	13	9	0.135416666666667	1
LMOD1	25.4764009235086	165.928101749467	1	0.652747321694327	28	0.998662874856623	13	9	0.135416666666667	1
TIMM17A	6.75440830680987e-05	94.1334624183318	1	1.99577069698342	28	0.731443339946758	13	9	0.135416666666667	1
RNPEP	15.3689340695088	73.5024450177184	22	1.58223410886441	24.040404040404	0.873884301749366	13	9	0.135416666666667	1
ARL8A	16.0914297436943	243.809424565511	1	2.04086255397294	28	0.714209402844948	13	9	0.135416666666667	1
UBE2T	9.14002638737608	9.87204295069806	10	2.38948329836814	26.1538461538462	0.579115799057365	13	9	0.135416666666667	1
PPP1R12B	31.2319532479471	30.5017092802481	1	0.445579491302249	28	0.999899584516849	13	9	0.135416666666667	1
KDM5B	20.2207583225625	87.5524620542511	1	1.89419968717689	28	0.769456672714944	13	9	0.135416666666667	1
PCAT6	28.1346297945628	14.3222919398969	40	2.66957831657846	21.4414414414414	0.475958844075038	13	9	0.135416666666667	1
RABIF	19.5536878191927	16.5108661329378	1	2.58078105384834	28	0.507672826491852	13	9	0.135416666666667	1
KLHL12	15.5678173502159	27.8752973424916	16	1.67090720984573	25.0526315789474	0.846666636672384	13	9	0.135416666666667	1
ADIPOR1	28.3058457148433	27.7309516845406	1	0.774160796384428	28	0.996166088660359	13	9	0.135416666666667	1
CYB5R1	16.5367658681843	66.7107918273275	1	3.04412283334609	28	0.355507012523106	13	9	0.135416666666667	1
TMEM183A	35.6798660749427	55.579949989431	1	1.25141789372957	28	0.951833762090976	13	9	0.135416666666667	1
BTG2	23.8070344026881	9.06648901253749	52	1.99682311916182	20	0.731043196609354	13	9	0.135416666666667	1
FMOD	44.3141735033727	43.7856231206594	12	0.957501134132365	25.7761732851986	0.987201104580122	13	9	0.135416666666667	1
PRELP	47.9999324559169	30.4494881805802	10	0.614699803215735	26.1538461538462	0.999092201375416	13	9	0.135416666666667	1
ATP2B4	12.1693535704464	185.358159391735	15	1.28937959707686	25.2296819787986	0.944962274084865	13	9	0.135416666666667	1
ZC3H11A	22.6590096233806	46.8623752607352	52	1.39790542895384	20	0.922274613787791	13	9	0.135416666666667	1
ZBED6	32.9259571669844	27.9766392995252	1	0.52216608368126	28	0.999695140129122	13	9	0.135416666666667	1
SNRPE	33.4992191163818	46.3176073640439	2	2.95729396889004	27.7821011673152	0.381353280862677	13	9	0.135416666666667	1
SOX13	2.26555420770404	10.0686205063219	52	0.993572862576616	20	0.984422259035842	13	9	0.135416666666667	1
ETNK2	28.6687932699703	6.20750293502895	1	0.42042676000743	28	0.999933883894058	13	9	0.135416666666667	1
PPP1R15B	12.0850464076427	21.3641132900519	25	0.681017819839243	23.5643564356436	0.998251206641818	13	9	0.135416666666667	1
MDM4	19.904095010439	35.6117898892262	52	0.945242874403522	20	0.988059469045193	13	9	0.135416666666667	1
NFASC	28.9153349252722	76.2699917523437	52	1.34881078859894	20	0.933093499947448	13	9	0.135416666666667	1
RBBP5	24.1308241428343	46.5152255356198	9	1.40610993602595	26.3468634686347	0.92037830629458	13	9	0.135416666666667	1
DSTYK	23.5638292255102	112.470291077496	1	1.16655242831115	28	0.965207717522686	13	9	0.135416666666667	1
TMCC2	20.2201547507809	4.36115718537316	1	0.201714591455998	28	0.999999773512479	13	9	0.135416666666667	1
NUAK2	38.3027864888332	7.11567098272675	29	0.0958004252131092	22.9581993569132	0.999999999556824	13	9	0.135416666666667	1
ELK4	37.0999363628643	17.0581199599012	1	1.24179403785347	28	0.95348793272029	13	9	0.135416666666667	1
NUCKS1	23.6692661210753	1286.21438517778	29	0.26184177706183	22.9581993569132	0.999998172800351	13	9	0.135416666666667	1
RAB7L1	31.1176410278935	92.6140207222037	52	0.422933455029901	20	0.999930978109249	13	9	0.135416666666667	1
SLC41A1	31.7401482378929	40.6829757974672	52	2.55180760701034	20	0.518240958431918	13	9	0.135416666666667	1
RAB7B	32.518385174432	12.0509321644269	1	0.130716930098538	28	0.999999993772617	13	9	0.135416666666667	1
SRGAP2	16.7477917914055	37.6223048803718	33	1.98603856056064	22.3824451410658	0.735138380007774	13	9	0.135416666666667	1
IKBKE	6.75440830680987e-05	13.3131950517979	30	0.728820371963589	22.8115015974441	0.997337063149979	13	9	0.135416666666667	1
RASSF5	16.1690584099017	13.1556242369323	1	0.868518940998411	28	0.992522923579175	13	9	0.135416666666667	1
EIF2D	19.8048899784068	29.072309889296	11	0.80986594328062	25.9636363636364	0.994997162841512	13	9	0.135416666666667	1
DYRK3	27.8741040904137	4.0631508616835	52	2.04154537867651	20	0.713947142734846	13	9	0.135416666666667	1
MAPKAPK2	16.6211137770015	363.829564162487	1	1.61709422114112	28	0.863461327010699	13	9	0.135416666666667	1
YOD1	23.5569555589061	7.10905929055209	1	0.241796104273339	28	0.999999027224687	13	9	0.135416666666667	1
PFKFB2	24.9704000622477	11.0146110215953	22	0.828919361609113	24.040404040404	0.994273340876231	13	9	0.135416666666667	1
CD55	35.5167626634725	35.7580477502132	15	0.515383254790985	25.2296819787986	0.999721317378109	13	9	0.135416666666667	1
CD46	35.8922153596496	40.78107413353	18	0.828926104318523	24.7058823529412	0.994273071652793	13	9	0.135416666666667	1
CD34	6.75440830680987e-05	2.73654826196652	29	1.02126149429194	22.9581993569132	0.982021121925394	13	9	0.135416666666667	1
PLXNA2	6.75440830680987e-05	12.0013101409859	15	0.46137752330707	25.2296819787986	0.999871343161161	13	9	0.135416666666667	1
TRAF3IP3	27.9268513663267	4.05893619134446	32	3.64349721950215	22.5236593059937	0.212254927662182	13	9	0.135416666666667	1
C1orf74	22.8855091303949	5.72909373355904	52	2.24425240530631	20	0.63523924161216	13	9	0.135416666666667	1
DIEXF	11.9548687490348	19.2130386201743	5	1.64018337226391	27.148288973384	0.856356945279523	13	9	0.135416666666667	1
SERTAD4-AS1	39.4389471293895	15.3997563953924	13	0.699071130285213	25.5913978494624	0.997940563870203	13	9	0.135416666666667	1
SERTAD4	17.1175920669714	36.3463530568963	18	1.38574605838279	24.7058823529412	0.925038764700021	13	9	0.135416666666667	1
HHAT	31.9867584580263	4.64558564178553	1	1.77444192929269	28	0.812202703775546	13	9	0.135416666666667	1
RCOR3	38.6559529806208	28.7952974230597	50	1.72826137321056	20.2266288951841	0.827899705303069	13	9	0.135416666666667	1
TRAF5	27.8462045292662	22.3077498130392	52	1.6592810571134	20	0.850364576205124	13	9	0.135416666666667	1
LINC00467	18.369042062544	9.24021923573161	52	0.990950978447574	20	0.98463732890823	13	9	0.135416666666667	1
LPGAT1	0.0371826970053618	34.6180308613075	1	0.536963926417116	28	0.999631065597224	13	9	0.135416666666667	1
INTS7	7.02007486482377e-05	15.9396228818542	31	1.27446710086325	22.6666666666667	0.947727616595179	13	9	0.135416666666667	1
RPL21P28	12.0192759967987	5.11826128248193	7	0.591851413901666	26.7415730337079	0.999291847889551	13	9	0.135416666666667	1
PPP2R5A	15.0526125537142	35.7847527121554	13	2.92855694749375	25.5913978494624	0.390193121009344	13	9	0.135416666666667	1
NENF	6.75440830680987e-05	105.521554328035	52	0.629483254280989	20	0.998940833559618	13	9	0.135416666666667	1
NSL1	28.3399322478292	26.3960640662415	52	2.8098816644862	20	0.428167848459945	13	9	0.135416666666667	1
TATDN3	35.8935771560758	9.91249296603601	49	1.1995539948633	20.3418803418803	0.960330490861582	13	9	0.135416666666667	1
ANGEL2	25.2747154120696	23.99770764877	1	0.610277607211614	28	0.999133967055614	13	9	0.135416666666667	1
RPS6KC1	19.4268688479479	23.2381925533253	1	0.2423271719231	28	0.999999010098862	13	9	0.135416666666667	1
SMYD2	47.9999324559169	23.0011885023461	52	0.965551899395294	20	0.986614056035681	13	9	0.135416666666667	1
PTPN14	22.6646741833454	241.815167694211	6	1.18032939217648	26.9433962264151	0.963221194181091	13	9	0.135416666666667	1
CENPF	13.5300141340686	131.006369425354	31	1.40592075400969	22.6666666666667	0.920422314127015	13	9	0.135416666666667	1
KCNK2	22.0832453534875	286.426625615698	52	1.32828181611181	20	0.937346221664204	13	9	0.135416666666667	1
KCTD3	39.551480533398	67.2817159206481	35	1.10489035852767	22.1052631578947	0.973245888781566	13	9	0.135416666666667	1
GPATCH2	31.2922197043328	29.8140152331248	14	1.81899538323266	25.4092526690391	0.796616199356524	13	9	0.135416666666667	1
RRP15	7.90582487081431e-05	35.8074721318591	19	0.478661746376775	24.5360824742268	0.999833259573206	13	9	0.135416666666667	1
TGFB2	16.2135868088466	14.4185333367372	1	1.44664475892432	28	0.910644761052735	13	9	0.135416666666667	1
LYPLAL1	28.0939407079636	9.19294074409123	23	0.626817124701907	23.8795986622074	0.998969512330553	13	9	0.135416666666667	1
EPRS	5.73793309045024	286.506024613418	8	1.32770906007719	26.542750929368	0.937462562506467	13	9	0.135416666666667	1
BPNT1	38.3240169309824	10.7622438215112	1	0.784566679031541	28	0.995849418246569	13	9	0.135416666666667	1
IARS2	8.01860249667068	58.4421189114071	1	1.74059265792106	28	0.82375686916796	13	9	0.135416666666667	1
RAB3GAP2	29.0033316164207	51.6793888374384	24	1.23869271054733	23.7209302325581	0.954013444454344	13	9	0.135416666666667	1
C1orf115	27.0070663934562	1.06743167783241	1	1.95074509595674	28	0.74845266812712	13	9	0.135416666666667	1
MARC2	31.3157929605737	4.90921053586314	29	1.09875932832657	22.9581993569132	0.973970489554551	13	9	0.135416666666667	1
HLX	35.0314016092443	51.1723065444296	19	0.484287351647237	24.5360824742268	0.999819034765651	13	9	0.135416666666667	1
DUSP10	32.3935032685089	6.31043293681165	52	0.194214709420721	20	0.999999833612215	13	9	0.135416666666667	1
TAF1A	33.4357715983598	4.34246447182851	1	0.878380022999989	28	0.99203182416483	13	9	0.135416666666667	1
MIA3	32.3165777763714	74.5883257811946	52	0.602257029298569	20	0.999205808965619	13	9	0.135416666666667	1
AIDA	31.9330033629337	4.76206919022709	1	1.38170199413246	28	0.92594580141742	13	9	0.135416666666667	1
BROX	6.75440830680987e-05	47.665505575291	52	0.321032499319799	20	0.999991122117078	13	9	0.135416666666667	1
DISP1	47.9999324559169	10.5440748868766	8	0.950016848481498	26.542750929368	0.987730220598719	13	9	0.135416666666667	1
CAPN2	39.0795259138461	154.748186170782	1	1.10301305497651	28	0.973469166555679	13	9	0.135416666666667	1
TP53BP2	23.7586245385581	22.241800217733	52	1.06760066000142	20	0.977450732111475	13	9	0.135416666666667	1
FBXO28	33.0470594769527	11.341382976941	3	3.6948864429935	27.5675675675676	0.202663359630182	13	9	0.135416666666667	1
DEGS1	28.4437804812511	51.9085954882804	7	2.02317824637976	26.7415730337079	0.720989006171081	13	9	0.135416666666667	1
NVL	31.6614003115929	5.49578702955765	1	1.0778075162382	28	0.976347556136818	13	9	0.135416666666667	1
CNIH4	16.0230664883507	104.239896633205	10	1.03021453683307	26.1538461538462	0.981192894886832	13	9	0.135416666666667	1
WDR26	41.7429381870692	52.5500666321497	52	0.789422090480025	20	0.995695064610124	13	9	0.135416666666667	1
DNAH14	31.2347049102753	4.95172895078706	52	1.70844525041286	20	0.83447923432016	13	9	0.135416666666667	1
LBR	15.5646401694567	35.0315791495387	1	0.606877886881067	28	0.999165024587951	13	9	0.135416666666667	1
ENAH	23.9100064594871	404.946766737735	6	2.29377474123765	26.9433962264151	0.615994449261394	13	9	0.135416666666667	1
SRP9	25.6158937554085	27.7033558555963	52	0.442392930277245	20	0.999904607154962	13	9	0.135416666666667	1
EPHX1	32.5929466527039	14.4017310920266	1	1.62172817492875	28	0.862048070074088	13	9	0.135416666666667	1
TMEM63A	32.1127398742356	44.3125197906955	52	0.939423501379158	20	0.988452223581241	13	9	0.135416666666667	1
PYCR2	7.83088074757759e-05	125.645406012122	4	0.163661044847	27.3563218390805	0.999999959259889	13	9	0.135416666666667	1
SDE2	8.17981380004021	10.8910917493183	52	1.23851533516659	20	0.954043389066223	13	9	0.135416666666667	1
ACBD3	23.8932991729466	274.487669288699	6	1.37022878842321	26.9433962264151	0.928485583754514	13	9	0.135416666666667	1
PARP1	35.8006275381893	63.7829606748719	1	0.77819549295306	28	0.996045562389992	13	9	0.135416666666667	1
ITPKB	47.9999324559169	7.25992485828627	52	0.901047669352803	20	0.990813908129773	13	9	0.135416666666667	1
PSEN2	20.4892530275197	21.2412587815749	1	2.80018954524789	28	0.431371213578993	13	9	0.135416666666667	1
ADCK3	18.2369712006321	26.2920453532924	52	1.22341411990062	20	0.956548743709322	13	9	0.135416666666667	1
CDC42BPA	37.3856121458766	92.0015302515435	1	2.24886017733677	28	0.633445797321455	13	9	0.135416666666667	1
JMJD4	4.71069816236061e-05	23.9746584487283	36	1.55400739665966	21.9692307692308	0.882045274019121	13	9	0.135416666666667	1
SNAP47	36.938931437503	11.697930726835	1	0.534885312532821	28	0.999640672562223	13	9	0.135416666666667	1
ARF1	7.32873834721462	450.644431373255	52	0.301507659269048	20	0.999994514261933	13	9	0.135416666666667	1
C1orf35	8.30685940023477	49.2755719744446	1	1.76504836377162	28	0.815435130502244	13	9	0.135416666666667	1
MRPL55	28.1658487296421	47.6984426878943	11	1.77474242461306	25.9636363636364	0.81209897918253	13	9	0.135416666666667	1
GUK1	27.7752512836173	240.851623748729	5	1.5697710721694	27.148288973384	0.877519049085843	13	9	0.135416666666667	1
GJC2	15.7360690923213	4.42227452352159	10	3.04796616392135	26.1538461538462	0.354393180441559	13	9	0.135416666666667	1
IBA57	23.6718282504709	12.968351797106	9	1.31213980943573	26.3468634686347	0.940576914452419	13	9	0.135416666666667	1
TRIM11	30.5444778599331	156.79418111756	1	0.745501536966772	28	0.996943796420313	13	9	0.135416666666667	1
RNF187	24.6002127251942	427.31283368714	1	0.98748826716883	28	0.984918170672245	13	9	0.135416666666667	1
RAB4A	35.3029495637217	31.0899478663672	19	0.362759945678695	24.5360824742268	0.999977662673585	13	9	0.135416666666667	1
CCSAP	6.75440830680987e-05	16.0855635355314	52	0.29411687143134	20	0.999995471467478	13	9	0.135416666666667	1
NUP133	21.1711604300337	34.2161858065883	44	2.85171099945671	20.9384164222874	0.41451704485399	13	9	0.135416666666667	1
ABCB10	6.75440830680987e-05	11.1441840330637	1	1.38353025439806	28	0.925536505194976	13	9	0.135416666666667	1
TAF5L	19.3649053041572	10.1878737108571	52	1.46990911050028	20	0.904788659169469	13	9	0.135416666666667	1
URB2	6.93269679019279e-05	5.1879312708233	1	0.58506620089902	28	0.999343817188816	13	9	0.135416666666667	1
GALNT2	28.3101420237953	61.5680480007351	3	2.24332102419847	27.5675675675676	0.63560180813369	13	9	0.135416666666667	1
COG2	32.4580225649352	10.1875816400404	10	0.553183847580882	26.1538461538462	0.999548731385607	13	9	0.135416666666667	1
AGT	15.6121692163414	3.97017788899049	49	2.2779756992051	20.3418803418803	0.622125781741855	13	9	0.135416666666667	1
C1orf198	16.3321534034302	103.8485983611	24	1.95045731378867	23.7209302325581	0.748560638776252	13	9	0.135416666666667	1
TTC13	31.6715697691232	4.90441094323114	52	0.69193219597087	20	0.998068141504159	13	9	0.135416666666667	1
ARV1	19.9673446813912	10.3350979018521	35	2.90670014572298	22.1052631578947	0.39701053778177	13	9	0.135416666666667	1
C1orf131	31.3418973535492	28.4187700118388	1	0.514116586783301	28	0.999725996739405	13	9	0.135416666666667	1
GNPAT	38.0155443858947	23.8181309072319	1	0.542808295644502	28	0.999602934242689	13	9	0.135416666666667	1
EXOC8	33.6289463300985	18.693995499778	27	0.865593484270038	23.257328990228	0.992664237854874	13	9	0.135416666666667	1
SPRTN	15.2403185154906	12.8830278471198	52	1.57030702873539	20	0.877363756156219	13	9	0.135416666666667	1
EGLN1	47.9999324559169	28.2448201362081	12	0.64616789457297	25.7761732851986	0.998746712365483	13	9	0.135416666666667	1
TSNAX	24.3107254701141	55.2873724867393	1	2.40699481742796	28	0.572432396473413	13	9	0.135416666666667	1
SIPA1L2	39.5564139200715	16.8586436292935	52	2.21256247665723	20	0.647582986801965	13	9	0.135416666666667	1
NTPCR	20.2514239854007	23.1913387435843	1	1.02033645942791	28	0.982105231686105	13	9	0.135416666666667	1
PCNXL2	28.4165477343706	18.486148610291	31	0.11529792773851	22.6666666666667	0.999999997846085	13	9	0.135416666666667	1
KCNK1	21.7033103693877	4.76637977716571	1	0.184995948120566	28	0.99999988818765	13	9	0.135416666666667	1
COA6	35.6843730428341	26.0001763068516	33	0.737742136600702	22.3824451410658	0.997131904078106	13	9	0.135416666666667	1
IRF2BP2	39.7558384191268	88.9437499411922	1	0.658295950911606	28	0.998588797538867	13	9	0.135416666666667	1
TOMM20	28.0377953970744	69.823922998155	52	0.221979245634018	20	0.999999509077051	13	9	0.135416666666667	1
RBM34	24.4736364045532	57.5825478546017	1	1.6540321817672	28	0.852021804256148	13	9	0.135416666666667	1
ARID4B	33.2687114288948	118.627532398165	52	0.239713754550802	20	0.999999091945565	13	9	0.135416666666667	1
GGPS1	24.1476491851158	28.6065817614985	52	2.68988129482418	20	0.468860367850037	13	9	0.135416666666667	1
B3GALNT2	47.9999324559169	26.2641458530213	52	0.317816327455559	20	0.99999177935961	13	9	0.135416666666667	1
LYST	25.2728875680406	22.6876621323145	52	0.786694827100486	20	0.995782288609102	13	9	0.135416666666667	1
NID1	32.8853871019996	122.54771893537	1	1.16858099041383	28	0.964919648696451	13	9	0.135416666666667	1
GPR137B	30.3346549026464	20.0865995218027	1	0.650678224767288	28	0.99868970171558	13	9	0.135416666666667	1
ERO1LB	30.0986561292541	13.4297238342847	1	1.42966373018214	28	0.914795737863904	13	9	0.135416666666667	1
LGALS8	6.75440830680987e-05	20.9521631173051	52	1.35119864939704	20	0.932588400889136	13	9	0.135416666666667	1
HEATR1	19.9490441347708	17.6647878852109	1	0.507135990706211	28	0.999750651114466	13	9	0.135416666666667	1
MTR	32.1403330139217	61.8402231411249	35	1.26486284647614	22.1052631578947	0.949463369821741	13	9	0.135416666666667	1
FMN2	2.45998590975676	17.1767500416163	1	0.572356492073133	28	0.999432931276996	13	9	0.135416666666667	1
GREM2	2.83846682110628	125.604200874041	1	0.792572071471452	28	0.995592633239541	13	9	0.135416666666667	1
FH	31.8137077861239	41.132333184888	19	0.757411398293693	24.5360824742268	0.996636865600774	13	9	0.135416666666667	1
OPN3	20.3295956689091	5.68098251240181	1	0.202130859338053	28	0.999999769688364	13	9	0.135416666666667	1
CHML	32.3038751190649	16.1563915471447	52	0.740983330577673	20	0.997054442480224	13	9	0.135416666666667	1
CEP170	23.9434099018064	18.2941548621618	48	1.61844823281038	20.458452722063	0.863049043155741	13	9	0.135416666666667	1
SDCCAG8	35.9260926989362	25.2364087409052	52	1.14363665221351	20	0.968356385541466	13	9	0.135416666666667	1
AKT3	24.6411721952135	54.8238634574131	22	1.00605347010114	24.040404040404	0.983369562205443	13	9	0.135416666666667	1
ZBTB18	16.1472859431024	22.2367313905628	52	0.362970938935913	20	0.999977565496388	13	9	0.135416666666667	1
ADSS	11.4955249048002	74.2571491175767	1	0.777497416904836	28	0.996066618403274	13	9	0.135416666666667	1
DESI2	28.5566151819763	26.3319996728489	17	0.854124419512523	24.8780487804878	0.993199346057962	13	9	0.135416666666667	1
COX20	34.1058008775711	14.4362409003305	52	2.59423819854214	20	0.502799693484564	13	9	0.135416666666667	1
HNRNPU-AS1	32.9938120506707	8.90579764555593	1	1.07973581404192	28	0.976135135969776	13	9	0.135416666666667	1
HNRNPU	12.167391631377	305.904445348214	2	1.64527113105054	27.7821011673152	0.854770650729908	13	9	0.135416666666667	1
EFCAB2	12.6963878693885	9.68671853199748	1	0.654581176502404	28	0.998638738604562	13	9	0.135416666666667	1
KIF26B	21.1940460907832	10.686956373076	49	2.73458109855813	20.3418803418803	0.453444951674647	13	9	0.135416666666667	1
SMYD3	35.7766518930026	72.734686074541	1	1.35697618952507	28	0.931357317039195	13	9	0.135416666666667	1
TFB2M	42.1821202103375	5.05240308716242	52	1.22455971911718	20	0.956361731835842	13	9	0.135416666666667	1
CNST	23.5981457663953	20.6498389984569	52	0.8189383214104	20	0.99466162684258	13	9	0.135416666666667	1
SCCPDH	12.1524037738968	44.2393941026903	29	1.61494155706383	22.9581993569132	0.864115665939554	13	9	0.135416666666667	1
AHCTF1	16.2255353918824	19.6627334057167	39	3.49283867921443	21.570996978852	0.242687090102122	13	9	0.135416666666667	1
ZNF670	27.9843429681916	14.4049126958149	9	1.95617871752266	26.3468634686347	0.746412185964386	13	9	0.135416666666667	1
ZNF496	31.9723114510053	12.1736124634837	52	0.178268300995119	20	0.999999917501288	13	9	0.135416666666667	1
SH3BP5L	26.9838147470136	65.8865925997438	13	0.884522801184835	25.5913978494624	0.991714201304933	13	9	0.135416666666667	1
ZNF672	47.9999406292395	14.247196162483	52	2.752655018018	20	0.447297296746914	13	9	0.135416666666667	1
ZNF692	24.0311923546846	6.61397494104143	22	0.803759048871502	24.040404040404	0.995213939804204	13	9	0.135416666666667	1
ZMYND11	12.0172160139567	127.585740111458	6	1.2936895389084	26.9433962264151	0.944147125696483	13	9	0.135416666666667	1
DIP2C	20.5338107763595	67.4569720406041	1	1.72576804850177	28	0.828732900867899	13	9	0.135416666666667	1
LARP4B	16.1614703284661	60.5561454253273	35	0.352640641708119	22.1052631578947	0.999981926243874	13	9	0.135416666666667	1
GTPBP4	6.75440830680987e-05	104.672879699705	52	0.301217644286401	20	0.999994554823601	13	9	0.135416666666667	1
IDI2	31.1136180782303	5.75869887107771	22	2.36495595670957	24.040404040404	0.588514392367451	13	9	0.135416666666667	1
WDR37	28.0769659824334	5.78116615666998	50	2.43900830952972	20.2266288951841	0.560278192673719	13	9	0.135416666666667	1
PFKP	6.75440830680987e-05	90.5017821463166	12	1.06646653160199	25.7761732851986	0.977571120035871	13	9	0.135416666666667	1
PITRM1	11.3507927715403	24.7915548320295	31	1.5428775003548	22.6666666666667	0.885192349994483	13	9	0.135416666666667	1
KLF6	6.75440830680987e-05	431.880376915704	16	0.283971376416446	25.0526315789474	0.99999655155821	13	9	0.135416666666667	1
AKR1C1	47.9999324559169	42.2171787234349	1	1.02566634039338	28	0.981616855517575	13	9	0.135416666666667	1
AKR1C2	47.9999574087935	32.9448662351652	14	0.824457558737677	25.4092526690391	0.994449432793525	13	9	0.135416666666667	1
AKR1C3	47.9999324559169	85.7845781537332	9	1.47861709433015	26.3468634686347	0.902547016839993	13	9	0.135416666666667	1
NET1	15.7171890823718	17.703752601993	52	2.39438435550638	20	0.577242924295845	13	9	0.135416666666667	1
ASB13	15.9526539664629	3.67025867465716	31	2.58245204755607	22.6666666666667	0.507066479841048	13	9	0.135416666666667	1
FAM208B	36.180611248437	21.8527241513927	1	2.63134328593732	28	0.489484607503102	13	9	0.135416666666667	1
GDI2	38.840189371962	21.1466014353748	52	1.21452819308879	20	0.957982363140114	13	9	0.135416666666667	1
ANKRD16	39.8241497380689	7.22523860766385	12	1.15217842642461	25.7761732851986	0.967205313759655	13	9	0.135416666666667	1
FBXO18	32.1109370012424	64.9715904947208	52	2.52064864817331	20	0.529717230378533	13	9	0.135416666666667	1
IL15RA	36.4201840587812	4.31719492063032	45	1.3420538590176	20.8163265306122	0.934511008168475	13	9	0.135416666666667	1
RBM17	15.2843006138219	99.9710823408943	1	1.05415753525225	28	0.978849802486161	13	9	0.135416666666667	1
PFKFB3	16.2595099894453	41.0394848016549	1	1.58742091595668	28	0.872357190316071	13	9	0.135416666666667	1
ITIH5	20.4576959485392	10.5186441356625	11	2.9266934620463	25.9636363636364	0.390771208930316	13	9	0.135416666666667	1
KIN	33.0283031980685	17.8601478077835	10	1.29692328806699	26.1538461538462	0.943530832173942	13	9	0.135416666666667	1
ATP5C1	39.0674554171994	68.1902051404143	1	0.499481813224296	28	0.999775573643937	13	9	0.135416666666667	1
TAF3	35.0607373759363	41.1895069315054	52	0.863460770800153	20	0.992766012724884	13	9	0.135416666666667	1
CELF2	47.9999324559169	141.502853753129	9	1.0933998485578	26.3468634686347	0.974593086842393	13	9	0.135416666666667	1
USP6NL	18.8779526554594	5.42960199797734	52	0.985387372146901	20	0.985086795869109	13	9	0.135416666666667	1
PROSER2	32.0412654808244	5.40239630486423	46	0.626903697307037	20.695652173913	0.99896859086215	13	9	0.135416666666667	1
UPF2	32.3890441034134	97.3940559510821	13	1.50382230507982	25.5913978494624	0.895908599223548	13	9	0.135416666666667	1
DHTKD1	24.3954984810049	49.9240408492403	36	1.75925139290597	21.9692307692308	0.817420106413502	13	9	0.135416666666667	1
SEC61A2	15.8273362582775	14.6196828292772	19	1.48481905276533	24.5360824742268	0.90093416503903	13	9	0.135416666666667	1
NUDT5	28.3117801144088	26.2210536274536	52	2.15428135379519	20	0.670291598378795	13	9	0.135416666666667	1
CDC123	5.13067986264982	85.1861337816131	1	1.07413793954358	28	0.976748268998116	13	9	0.135416666666667	1
CAMK1D	16.07133998688	7.23768245953411	1	1.13574879862888	28	0.969395671900608	13	9	0.135416666666667	1
OPTN	25.0062810514761	479.52672742678	1	0.744919027856881	28	0.996958237417666	13	9	0.135416666666667	1
MCM10	3.62920105054307	10.4188285568002	15	1.34840892635222	25.2296819787986	0.933178291578734	13	9	0.135416666666667	1
PHYH	47.9999324559169	34.6531206553708	52	1.31775119274364	20	0.939465167823109	13	9	0.135416666666667	1
SEPHS1	21.1882103955997	38.1543080239068	1	1.77388947941745	28	0.812393346183396	13	9	0.135416666666667	1
BEND7	47.2505946057543	14.0774511254657	1	1.2036327154877	28	0.95969930584166	13	9	0.135416666666667	1
PRPF18	24.2221157705249	42.0903774571508	52	1.46513824172649	20	0.906005380448469	13	9	0.135416666666667	1
FRMD4A	31.8569468841556	15.9306530190811	3	3.1300594807531	27.5675675675676	0.331216903921916	13	9	0.135416666666667	1
FAM107B	12.2057480564928	14.4129453298804	43	1.31241613005991	21.0619469026549	0.94052245165161	13	9	0.135416666666667	1
HSPA14	27.6939061260675	22.1103870216625	2	3.69794862354652	27.7821011673152	0.20210405873762	13	9	0.135416666666667	1
DCLRE1C	15.6187699915895	15.7477933091865	1	1.20552335424587	28	0.959404595984818	13	9	0.135416666666667	1
RPP38	35.7430227308381	14.0812736116692	1	1.06352756752509	28	0.97788106409344	13	9	0.135416666666667	1
NMT2	26.8544328024473	74.0484235987893	38	1.35090737045298	21.7021276595745	0.932650130728175	13	9	0.135416666666667	1
FAM171A1	23.8924885672322	41.5030850540649	52	0.965221046438069	20	0.986638550117797	13	9	0.135416666666667	1
ITGA8	28.7113385361878	29.6754273076775	1	0.770326728506101	28	0.996278018095584	13	9	0.135416666666667	1
FAM188A	42.6029950467579	15.9355062790897	52	2.04988183259632	20	0.710742521444571	13	9	0.135416666666667	1
PTER	28.9638909441431	11.3901759313706	1	1.74031102318204	28	0.82385189321471	13	9	0.135416666666667	1
RSU1	2.25654858044192	128.64330267503	9	0.709064790462727	26.3468634686347	0.997751092611561	13	9	0.135416666666667	1
VIM	35.3487621325717	1973.56151959484	2	2.03833427720888	27.7821011673152	0.71518016180222	13	9	0.135416666666667	1
PTPLA	27.9666058140834	38.658156395287	5	1.81684087469891	27.148288973384	0.797379198182364	13	9	0.135416666666667	1
STAM	32.840185286026	29.5496572234928	2	1.63252347751153	27.7821011673152	0.858731131530985	13	9	0.135416666666667	1
NSUN6	32.7132977652657	6.82228225536314	12	0.908692686832498	25.7761732851986	0.990374209305605	13	9	0.135416666666667	1
ARL5B	35.2593550754864	11.6452137804704	1	3.04935361955538	28	0.35399171493047	13	9	0.135416666666667	1
PLXDC2	42.2552672747394	34.7067640730521	52	0.690132847854228	20	0.998099304947336	13	9	0.135416666666667	1
CASC10	26.8232990464176	6.1885438211724	1	0.600125904590656	28	0.999224075385829	13	9	0.135416666666667	1
SKIDA1	35.7134559751798	4.85066406372041	31	1.43757733156031	22.6666666666667	0.91287434357169	13	9	0.135416666666667	1
MLLT10	23.2958952418124	17.7573394580566	52	0.45096594296536	20	0.999890598158105	13	9	0.135416666666667	1
DNAJC1	31.1748929170168	106.337929842369	13	2.37080493170493	25.5913978494624	0.586269371525403	13	9	0.135416666666667	1
COMMD3	37.4566079309063	50.1338112885645	1	1.01901982402422	28	0.982224478109786	13	9	0.135416666666667	1
LOC100499489	23.6799600252242	7.46389922591293	52	1.1093339537101	20	0.972712421969362	13	9	0.135416666666667	1
PIP4K2A	15.86986116559	52.5404939507371	37	1.40966301705087	21.8348623853211	0.919549313540443	13	9	0.135416666666667	1
MSRB2	28.0540913540004	52.706566068129	52	1.22823539801694	20	0.955758325277307	13	9	0.135416666666667	1
OTUD1	15.5311718411399	6.6619753943374	24	1.66595616947295	23.7209302325581	0.848245969727224	13	9	0.135416666666667	1
KIAA1217	10.5079071171751	10.6806739250916	25	1.54841702026523	23.5643564356436	0.883631079759274	13	9	0.135416666666667	1
ARHGAP21	17.6379020255751	160.004310868378	1	1.37160286509365	28	0.928184027705809	13	9	0.135416666666667	1
PRTFDC1	19.9539113819124	2.61063111599476	52	0.302169445957449	20	0.999994420741569	13	9	0.135416666666667	1
APBB1IP	2.43746610781077	27.9649477989564	52	0.667778984842199	20	0.998454768257648	13	9	0.135416666666667	1
ABI1	6.75440830680987e-05	45.7076587759354	25	0.807281256742257	23.5643564356436	0.995089792349379	13	9	0.135416666666667	1
ANKRD26	31.8289369909944	45.7546453730393	1	1.16894182526597	28	0.964868247822057	13	9	0.135416666666667	1
YME1L1	37.8199133058893	98.3579963521255	1	2.53579101986387	28	0.524126146811785	13	9	0.135416666666667	1
MASTL	9.69565445516673	10.8903668258916	1	2.48501754492133	28	0.542972477682972	13	9	0.135416666666667	1
ACBD5	12.2174131785451	22.1846422363072	7	2.54539449142695	26.7415730337079	0.520593814605798	13	9	0.135416666666667	1
RAB18	33.4056639527295	135.329520198288	52	0.823204987582134	20	0.994498132518427	13	9	0.135416666666667	1
MKX	28.5869308786713	12.8104869939253	52	0.349507263383805	20	0.999983098351495	13	9	0.135416666666667	1
WAC-AS1	24.2572690747795	83.0123902244173	1	0.319176570264331	28	0.999991506604296	13	9	0.135416666666667	1
WAC	23.7813371019741	228.750434669014	1	0.765755386615046	28	0.996408205549855	13	9	0.135416666666667	1
BAMBI	12.2391603011952	7.66142052216265	33	0.709665247455842	22.3824451410658	0.997739293246918	13	9	0.135416666666667	1
PTCHD3P1	19.7668020105966	38.7453060697467	1	1.10503555015448	28	0.973228568513599	13	9	0.135416666666667	1
SVIL	31.4980133753911	21.9171470980592	1	0.655116194481838	28	0.998631632826864	13	9	0.135416666666667	1
KIAA1462	15.7266578357273	112.87968133004	52	0.663826214551967	20	0.998511795798491	13	9	0.135416666666667	1
MTPAP	6.75440830680987e-05	17.2702561823159	1	0.119503265762709	28	0.999999997081261	13	9	0.135416666666667	1
ZNF438	20.0523639061644	12.7945669479555	1	1.05117239496084	28	0.979152253471548	13	9	0.135416666666667	1
ZEB1	47.9999482192601	264.71042496125	7	0.529419251436133	26.7415730337079	0.999664971813729	13	9	0.135416666666667	1
ARHGAP12	47.9999523375513	89.8988836232433	52	0.428739280501793	20	0.999923838698177	13	9	0.135416666666667	1
KIF5B	35.6022527818454	315.05988765564	1	0.872075367161611	28	0.992348447066124	13	9	0.135416666666667	1
EPC1	19.3870443743786	60.2626578626409	30	1.57459571623351	22.8115015974441	0.876117817546412	13	9	0.135416666666667	1
CCDC7	33.4725286823252	5.89761798597476	44	0.235672275337282	20.9384164222874	0.999999207065141	13	9	0.135416666666667	1
ITGB1	20.1046513624557	654.578002496194	1	1.09474785948758	28	0.974437438417823	13	9	0.135416666666667	1
NRP1	24.5127762876525	104.43892378685	9	1.58316313479601	26.3468634686347	0.873611395119398	13	9	0.135416666666667	1
PARD3	24.0825580710761	56.2654748398772	39	1.19010253720756	21.570996978852	0.961769005835136	13	9	0.135416666666667	1
CUL2	6.75440830680987e-05	14.3969864794102	40	0.324844340576032	21.4414414414414	0.999990286028046	13	9	0.135416666666667	1
CREM	17.8761576969622	10.8902738523231	34	0.879178360303599	22.2429906542056	0.991991057355801	13	9	0.135416666666667	1
CCNY	15.8656928518944	140.729624585617	52	0.401750264835265	20	0.999952498663072	13	9	0.135416666666667	1
FZD8	35.3843488750886	5.64032583063843	1	0.637725178325187	28	0.998848163241161	13	9	0.135416666666667	1
ZNF248	20.2290057883441	11.2318643565777	52	0.929418488812071	20	0.989105716292499	13	9	0.135416666666667	1
ZNF25	15.4307429905917	37.0482710806763	29	3.29603327861704	22.9581993569132	0.287941330368819	13	9	0.135416666666667	1
ZNF33A	47.9999324559169	36.2388281244072	46	0.958333491875081	20.695652173913	0.987141274224128	13	9	0.135416666666667	1
ZNF37A	23.4261260440007	78.6065365607171	1	0.94816674616968	28	0.987858575766357	13	9	0.135416666666667	1
ZNF37BP	32.5248187751599	13.3791963423806	21	1.04789038721153	24.2033898305085	0.979481362720729	13	9	0.135416666666667	1
ZNF33B	32.2445791110908	17.437547109657	7	1.5860701800494	26.7415730337079	0.872755687150658	13	9	0.135416666666667	1
BMS1	10.6057681338433	126.149451065015	52	0.239385751036192	20	0.999999101795099	13	9	0.135416666666667	1
CSGALNACT2	47.9999310795683	28.599906636203	1	0.977071415864756	28	0.985741273255587	13	9	0.135416666666667	1
HNRNPF	15.6761806447078	148.393806128966	4	1.57462459151739	27.3563218390805	0.876109408959555	13	9	0.135416666666667	1
CXCL12	41.9682715824528	87.623575765077	1	1.04561192474533	28	0.979707740926887	13	9	0.135416666666667	1
RASSF4	44.3857603704613	21.5728437921036	11	0.421475440018089	25.9636363636364	0.999932680874484	13	9	0.135416666666667	1
C10orf10	47.9999524200288	97.3798371543995	6	0.407497534661827	26.9433962264151	0.99994730753407	13	9	0.135416666666667	1
C10orf25	34.1079657043012	4.87626907397054	52	2.01138787225679	20	0.725494671536779	13	9	0.135416666666667	1
ZNF22	20.2538120290961	37.161044065909	29	1.83167070995528	22.9581993569132	0.792109259484517	13	9	0.135416666666667	1
MARCH8	26.7563505385236	44.1573578451515	5	1.1177243691781	27.148288973384	0.971686000041792	13	9	0.135416666666667	1
FAM21C	32.2442499726644	41.4912460735806	52	2.86398003507847	20	0.410567439943449	13	9	0.135416666666667	1
TIMM23	27.6019521214668	35.1711130230951	1	1.0305017311398	28	0.981165900073302	13	9	0.135416666666667	1
NCOA4	6.75440830680987e-05	138.572250947533	1	1.07083568891447	28	0.977104932317064	13	9	0.135416666666667	1
MAPK8	15.808661282905	22.3357389362596	52	1.41987455550983	20	0.917140760191671	13	9	0.135416666666667	1
ARHGAP22	10.9729783035592	19.9367760920934	4	1.71176906745398	27.3563218390805	0.833382473557137	13	9	0.135416666666667	1
VSTM4	47.9999324559169	182.827668990649	8	0.923636089434415	26.542750929368	0.989471050368871	13	9	0.135416666666667	1
ERCC6	33.1727232718233	19.4092793324095	1	3.47862662202128	28	0.245741856465739	13	9	0.135416666666667	1
PARG	8.96439890355749	7.0574406036524	34	0.354640475860245	22.2429906542056	0.999981142964824	13	9	0.135416666666667	1
FAM21A	32.3091875965958	51.4495868688782	52	1.20668999303479	20	0.959222067643231	13	9	0.135416666666667	1
SGMS1	42.145553611974	14.3258891255261	52	0.685306661790687	20	0.998180960987822	13	9	0.135416666666667	1
ASAH2B	15.4055181622594	3.34500414744242	52	0.615134126308269	20	0.999088014600488	13	9	0.135416666666667	1
PRKG1	32.3136783947568	31.101515076836	17	2.03911459301831	24.8780487804878	0.714880602632485	13	9	0.135416666666667	1
CSTF2T	27.9524478588893	23.4892264331512	1	3.47858029610898	28	0.245751866937323	13	9	0.135416666666667	1
DKK1	6.75440830680987e-05	229.271909240175	1	1.30404893805808	28	0.942158631641183	13	9	0.135416666666667	1
ZWINT	8.56172852542547	14.0523515349138	1	1.01211598439675	28	0.982840755966991	13	9	0.135416666666667	1
IPMK	47.9999324559169	19.6775158155161	19	0.820417333751472	24.5360824742268	0.994605369754714	13	9	0.135416666666667	1
CISD1	6.75440830680987e-05	80.5258848578878	51	1.41482713452261	20.112676056338	0.918336093740784	13	9	0.135416666666667	1
UBE2D1	19.4125856109496	21.6990685452628	23	1.21572496888971	23.8795986622074	0.95779102852217	13	9	0.135416666666667	1
TFAM	23.7731774800152	38.8598052408483	52	2.82931220936553	20	0.421791378796626	13	9	0.135416666666667	1
BICC1	32.6197150770618	163.270242904723	1	0.960215241040851	28	0.987005281267198	13	9	0.135416666666667	1
FAM133CP	32.2412422095284	8.63847524438105	1	2.17151471540024	28	0.663579605342627	13	9	0.135416666666667	1
CCDC6	6.6181937226242	50.2234901793946	1	0.869411509988225	28	0.992479412291135	13	9	0.135416666666667	1
CDK1	10.7904063321343	34.7918071267364	26	2.17340991730986	23.4098360655738	0.662841218619561	13	9	0.135416666666667	1
RHOBTB1	36.6227547046264	42.6419791943229	52	2.32174489791893	20	0.605164950790025	13	9	0.135416666666667	1
ARID5B	34.0450646428878	227.461683683649	52	0.352787338681005	20	0.999981869733563	13	9	0.135416666666667	1
ADO	30.9106885757771	20.5161037969355	52	0.903715818511463	20	0.990662143500578	13	9	0.135416666666667	1
NRBF2	47.9999324559169	32.7674192781488	34	0.649357117734786	22.2429906542056	0.99870660769071	13	9	0.135416666666667	1
JMJD1C	32.2346183556686	53.6951638579094	26	0.695832530252098	23.4098360655738	0.997999226061376	13	9	0.135416666666667	1
REEP3	24.0724764952852	98.9778839845445	7	2.17570357621918	26.7415730337079	0.661947539059403	13	9	0.135416666666667	1
ANXA2P3	26.9745638065579	227.90272731084	19	1.18774216899014	24.5360824742268	0.962123012014944	13	9	0.135416666666667	1
SIRT1	31.8155607586276	18.9064188970198	52	1.31080559052583	20	0.940839476695525	13	9	0.135416666666667	1
HERC4	6.75440830680987e-05	52.9256643807199	1	0.341357839643049	28	0.999985851067952	13	9	0.135416666666667	1
PBLD	31.9635447831104	13.021602079808	52	1.88345246913895	20	0.773396435049976	13	9	0.135416666666667	1
HNRNPH3	12.1789143996445	119.155932679773	36	0.881629130866485	21.9692307692308	0.991864955386816	13	9	0.135416666666667	1
RUFY2	47.9999324559169	22.8724169421375	52	2.8487898512076	20	0.415461068361621	13	9	0.135416666666667	1
SLC25A16	39.1714676752468	7.51966457795544	1	1.60614895661263	28	0.866773867371123	13	9	0.135416666666667	1
TET1	47.9999278426168	15.0887231200824	52	1.20404073549143	20	0.959635818667239	13	9	0.135416666666667	1
CCAR1	35.295562620687	159.233924598826	6	0.81009229836103	26.9433962264151	0.994988988788517	13	9	0.135416666666667	1
DDX50	20.0970906797285	84.1239730457063	39	1.64227048092676	21.570996978852	0.855707110229056	13	9	0.135416666666667	1
DDX21	4.64141582049937e-05	346.682854330112	52	0.907845182852414	20	0.990423689663831	13	9	0.135416666666667	1
KIAA1279	5.08167688283875	36.7113581811962	1	1.21329872707712	28	0.958178358025775	13	9	0.135416666666667	1
SRGN	32.4082372286291	27.5525888449013	34	3.40896141788753	22.2429906542056	0.261189697811929	13	9	0.135416666666667	1
VPS26A	12.859611173963	44.8486465633546	1	2.20524784900696	28	0.650433596786435	13	9	0.135416666666667	1
SUPV3L1	26.3114037780366	14.0613069213828	1	0.360990829936838	28	0.999978463649003	13	9	0.135416666666667	1
HK1	15.7206076162339	258.613085291662	1	0.246684787126676	28	0.999998859528049	13	9	0.135416666666667	1
COL13A1	39.551290220725	4.9692693353909	1	1.76872776269441	28	0.814171337501491	13	9	0.135416666666667	1
H2AFY2	35.5873682255463	10.1642735601956	52	0.5236245819635	20	0.9996892583493	13	9	0.135416666666667	1
AIFM2	32.3129419298648	30.7823328038005	38	0.888101383828256	21.7021276595745	0.991524952995434	13	9	0.135416666666667	1
TYSND1	16.7815840368157	13.6879775863565	52	1.17946807145581	20	0.963347462957536	13	9	0.135416666666667	1
SAR1A	27.8604668048187	132.457870404775	9	4.99198645883209	26.3468634686347	0.0594946801874101	13	9	0.135416666666667	1
PPA1	39.2254925890741	18.4228772621328	1	2.12007850939109	28	0.683593482957033	13	9	0.135416666666667	1
LRRC20	42.279153545834	5.09959526067235	52	0.747250179460456	20	0.996900130256489	13	9	0.135416666666667	1
EIF4EBP2	45.1559246392979	128.987047603103	52	0.330165569494007	20	0.999989008110395	13	9	0.135416666666667	1
SGPL1	15.609021875927	29.2292423743608	38	1.29829430408512	21.7021276595745	0.943268328537258	13	9	0.135416666666667	1
PCBD1	15.1745380488857	31.0587575929314	1	2.1888531933394	28	0.656823240458462	13	9	0.135416666666667	1
UNC5B	6.75440830680987e-05	65.758722358944	2	0.525066224618795	27.7821011673152	0.999683354272345	13	9	0.135416666666667	1
SLC29A3	16.7464228123704	19.2882690422867	52	0.666839497478504	20	0.998468474993353	13	9	0.135416666666667	1
C10orf54	29.5620313219487	100.185218835211	52	0.557743889295996	20	0.999523094736463	13	9	0.135416666666667	1
PSAP	20.1866834514232	3658.9907136291	3	2.01050165920271	27.5675675675676	0.725832841143325	13	9	0.135416666666667	1
CHST3	32.0957547205477	19.2559772607969	37	3.39386267768527	21.8348623853211	0.264642799646131	13	9	0.135416666666667	1
ASCC1	16.2587361428742	27.5106512226628	10	1.71066257921378	26.1538461538462	0.833747891784079	13	9	0.135416666666667	1
ANAPC16	26.0216456349826	64.3296997902779	1	2.34815000895313	28	0.594977265326068	13	9	0.135416666666667	1
DDIT4	6.21153044126714e-05	498.408869269988	3	0.210257237434238	27.5675675675676	0.999999683010647	13	9	0.135416666666667	1
DNAJB12	32.3873796459037	49.9595953350028	18	1.07495488408397	24.7058823529412	0.976659458997859	13	9	0.135416666666667	1
MICU1	36.6550119456776	63.2396356010343	16	0.755997298763834	25.0526315789474	0.996674490135264	13	9	0.135416666666667	1
MCU	16.4379966225107	53.3364853170168	1	1.15015485673707	28	0.967480422799801	13	9	0.135416666666667	1
P4HA1	6.75440830680987e-05	246.634799812614	52	0.114453989960077	20	0.999999997976369	13	9	0.135416666666667	1
ECD	15.8590807790114	15.8892617702356	1	2.19578578741571	28	0.654121343900097	13	9	0.135416666666667	1
FAM149B1	10.2199565384379	20.5140151549471	1	2.16866509540771	28	0.664689763042774	13	9	0.135416666666667	1
DNAJC9	7.57696738502543	26.2763468384564	33	1.77206436888135	22.3824451410658	0.813022689597182	13	9	0.135416666666667	1
MRPS16	11.9698580367181	61.3709265519691	1	0.624079545010065	28	0.998998316137889	13	9	0.135416666666667	1
ANXA7	11.746009084068	40.455706083982	32	1.16433766889353	22.5236593059937	0.965520485025705	13	9	0.135416666666667	1
PPP3CB	39.7090476883584	31.856758513715	52	0.468000044675389	20	0.999857703488145	13	9	0.135416666666667	1
SEC24C	37.2314444170299	25.7055732834511	52	1.06867976852348	20	0.977335779211726	13	9	0.135416666666667	1
FUT11	47.9999324559169	36.1850178520321	14	0.700725180369923	25.4092526690391	0.997910092718234	13	9	0.135416666666667	1
CHCHD1	34.5492228475947	43.9649968143905	15	0.690535760400661	25.2296819787986	0.998092361029819	13	9	0.135416666666667	1
ZSWIM8	15.546985241624	45.7413568851358	3	1.14211279998059	27.5675675675676	0.968558931443225	13	9	0.135416666666667	1
NDST2	15.6815731698373	32.3645001414677	43	1.58331501031922	21.0619469026549	0.87356675507484	13	9	0.135416666666667	1
CAMK2G	28.7810327923845	23.7988486634257	1	0.567642593917609	28	0.999463397162045	13	9	0.135416666666667	1
PLAU	13.6029797185341	6.099881768541	1	0.394055572820914	28	0.99995877498418	13	9	0.135416666666667	1
VCL	34.1499326522735	165.491806926448	1	2.25893124578323	28	0.629527593452731	13	9	0.135416666666667	1
AP3M1	6.75440830680987e-05	22.370648037975	1	0.894430196040342	28	0.991182568055485	13	9	0.135416666666667	1
ADK	38.599776300885	19.2939509216618	1	1.87131148269164	28	0.777825006586531	13	9	0.135416666666667	1
KAT6B	20.4275586178693	32.9425019254409	52	0.207287007477741	20	0.999999717487422	13	9	0.135416666666667	1
SAMD8	25.4933420256687	17.3753620646921	1	3.07386696318303	28	0.346953998882744	13	9	0.135416666666667	1
VDAC2	28.6405283881799	64.9052372569904	52	1.34298484119378	20	0.934316735275488	13	9	0.135416666666667	1
COMTD1	24.147026787935	28.0461056564195	1	0.338097278132249	28	0.999986841030303	13	9	0.135416666666667	1
ZNF503	31.7874645303434	145.245772128118	1	0.958726534746936	28	0.987112953136	13	9	0.135416666666667	1
ZNF503-AS2	28.4891027168756	7.53234228846808	1	1.57241496598518	28	0.876752094821839	13	9	0.135416666666667	1
C10orf11	24.2235524683454	2.95992083484989	33	0.232693379507563	22.3824451410658	0.999999283671855	13	9	0.135416666666667	1
KCNMA1	16.3171151982171	69.9209846387878	46	1.15372272844396	20.695652173913	0.966994350246304	13	9	0.135416666666667	1
DLG5	47.9999324559169	106.79037639048	52	0.642766244533692	20	0.99878840161369	13	9	0.135416666666667	1
POLR3A	28.6168763400209	26.1163207286348	22	2.25118292467705	24.040404040404	0.632541907661323	13	9	0.135416666666667	1
RPS24	24.4889263249601	4073.1412143424	1	0.619759440401331	28	0.999042468992896	13	9	0.135416666666667	1
LINC00856	15.4827303878243	5.23121081631397	35	1.02415219912872	22.1052631578947	0.98175652050086	13	9	0.135416666666667	1
ZMIZ1	9.230355946099	42.6009543077521	24	1.08424956559783	23.7209302325581	0.975632894247222	13	9	0.135416666666667	1
PPIF	6.75440830680987e-05	46.1677451928719	37	0.199533691053731	21.8348623853211	0.99999979266418	13	9	0.135416666666667	1
ZCCHC24	47.9999324559169	280.41950726385	8	1.50550743359172	26.542750929368	0.895456914905265	13	9	0.135416666666667	1
EIF5AL1	7.41054619724894e-05	22.8664824152222	15	0.101027686069902	25.2296819787986	0.99999999930147	13	9	0.135416666666667	1
LOC100288974	31.8329279186741	6.85232116667204	52	1.97547236185201	20	0.739138993417437	13	9	0.135416666666667	1
TMEM254	47.9999324559169	16.7654185227718	1	0.529775375261248	28	0.999663430425105	13	9	0.135416666666667	1
PLAC9	16.8328428859662	141.80822918928	1	1.41576687532413	28	0.91811425654318	13	9	0.135416666666667	1
ANXA11	12.2260658154584	171.907201544764	52	0.911662069912393	20	0.990199384560645	13	9	0.135416666666667	1
TSPAN14	31.549769559763	42.8584257417154	52	1.09501818255587	20	0.974406149011101	13	9	0.135416666666667	1
GHITM	9.18347700102044	100.982323919963	44	0.640450831516174	20.9384164222874	0.998816147080544	13	9	0.135416666666667	1
CCSER2	12.5829892313884	53.372531826147	17	1.49943797898613	24.8780487804878	0.897079193300468	13	9	0.135416666666667	1
WAPAL	20.065595618373	52.3305957292865	52	1.34873885664077	20	0.933108681876588	13	9	0.135416666666667	1
ADIRF	28.217950726974	9.83460068688179	32	1.12762681696492	22.5236593059937	0.970442209475145	13	9	0.135416666666667	1
GLUD1	6.75440830680987e-05	40.1400881668161	52	0.774735430132323	20	0.996149095452455	13	9	0.135416666666667	1
FAM35A	20.7961951282354	23.4772681477296	24	3.45570005885442	23.7209302325581	0.250738379086819	13	9	0.135416666666667	1
MINPP1	35.9547145050342	21.037136792382	22	1.77367788325692	24.040404040404	0.812466347239368	13	9	0.135416666666667	1
PAPSS2	6.75440830680987e-05	110.700698927522	3	1.56184109692662	27.5675675675676	0.879806001007093	13	9	0.135416666666667	1
ATAD1	15.5882771428504	97.0614245351105	49	1.4398256582046	20.3418803418803	0.91232429001716	13	9	0.135416666666667	1
PTEN	20.3692121284053	57.2812832009415	22	1.09438151102272	24.040404040404	0.974479801798207	13	9	0.135416666666667	1
RNLS	16.2433098647544	6.56303061084563	12	1.64906748715485	25.7761732851986	0.85358218423293	13	9	0.135416666666667	1
STAMBPL1	12.2584321691694	7.03629157201483	6	1.84863358936759	26.9433962264151	0.786030875931581	13	9	0.135416666666667	1
ACTA2	22.8413404012207	2992.6111531468	1	1.52304180793946	28	0.89069934576746	13	9	0.135416666666667	1
FAS	11.0871481879911	20.3512705204288	1	1.69500236440212	28	0.838886202625001	13	9	0.135416666666667	1
CH25H	1.73967850773852	39.2842990654316	1	1.08570986593021	28	0.975468900426914	13	9	0.135416666666667	1
LIPA	38.8375663601447	49.7060999696634	1	2.52401489381467	28	0.528472062604449	13	9	0.135416666666667	1
IFIT2	22.2783643757843	4.55219665977978	40	0.176853662816305	21.4414414414414	0.999999922733817	13	9	0.135416666666667	1
IFIT3	31.9788634693175	19.6145885032454	1	1.05519826710114	28	0.978743657887322	13	9	0.135416666666667	1
IFIT1	12.829785525437	7.81855956059784	8	3.66518606661888	26.542750929368	0.208159239204033	13	9	0.135416666666667	1
IFIT5	28.6521240213355	20.825664593641	52	0.571857927727735	20	0.999436217691061	13	9	0.135416666666667	1
PANK1	39.6689289018004	5.33815485733785	1	0.303913176015473	28	0.999994167814273	13	9	0.135416666666667	1
KIF20B	13.1129526135511	37.3717413950482	30	1.17258622688861	22.8115015974441	0.964346391061698	13	9	0.135416666666667	1
RPP30	47.9999195782972	19.4981389327824	52	1.75910966847083	20	0.817468540082761	13	9	0.135416666666667	1
ANKRD1	6.75440830680987e-05	377.024790454432	11	2.14290641817018	25.9636363636364	0.674718871567749	13	9	0.135416666666667	1
PCGF5	15.5974814078726	63.3925599401535	52	0.433129317724154	20	0.999918042658422	13	9	0.135416666666667	1
HECTD2	15.1183745427544	4.1115165076185	13	0.594907111278936	25.5913978494624	0.999267394590072	13	9	0.135416666666667	1
PPP1R3C	7.12454933617688	51.6962175355597	11	1.83281081367976	25.9636363636364	0.791702382093922	13	9	0.135416666666667	1
TNKS2	33.4594288529545	24.9570553876245	52	1.44322881498953	20	0.911488209628917	13	9	0.135416666666667	1
BTAF1	35.4927331367328	29.8936180474679	1	1.6878344840572	28	0.841216872566745	13	9	0.135416666666667	1
CPEB3	35.8471578442109	5.19467629521133	1	1.51880750005985	28	0.891857813251149	13	9	0.135416666666667	1
MARCH5	16.1900550025135	83.3683098589246	1	1.30633478346572	28	0.94171430991416	13	9	0.135416666666667	1
IDE	35.692814882873	24.2522434766973	52	0.826838591277315	20	0.994355972298016	13	9	0.135416666666667	1
KIF11	9.64701644643327	10.74713913609	22	2.6884377973275	24.040404040404	0.469363091991028	13	9	0.135416666666667	1
MYOF	31.9408620868903	107.728194050182	6	3.36349980157678	26.9433962264151	0.271701605435529	13	9	0.135416666666667	1
CEP55	9.75242263834785	20.1649507862927	25	1.64374902090823	23.5643564356436	0.855246001083671	13	9	0.135416666666667	1
FRA10AC1	31.8490908620501	79.1584092370963	32	0.558164659005165	22.5236593059937	0.99952067122776	13	9	0.135416666666667	1
PLCE1	1.4353496446333	14.0794677484907	52	0.422087911416841	20	0.999931969891265	13	9	0.135416666666667	1
PLCE1-AS1	30.3889579128795	3.49508117019884	52	1.27721051977162	20	0.947225298136177	13	9	0.135416666666667	1
NOC3L	27.7029190121674	22.1179899062451	21	2.82671693699728	24.2033898305085	0.42263952507537	13	9	0.135416666666667	1
TBC1D12	37.3556767042426	14.4570045226966	52	1.67873749192936	20	0.844155230692514	13	9	0.135416666666667	1
HELLS	7.01065421211816	24.6526895611071	24	0.889056853614988	23.7209302325581	0.991473895086182	13	9	0.135416666666667	1
PDLIM1	47.9999324559169	206.209653909396	52	0.890788682638934	20	0.991380778938245	13	9	0.135416666666667	1
SORBS1	21.2559468639658	5.02674697170894	1	0.536384102608267	28	0.999633766109494	13	9	0.135416666666667	1
ALDH18A1	15.9483983648643	25.0574302091251	47	0.877193068694437	20.5763688760807	0.992092154255799	13	9	0.135416666666667	1
TCTN3	14.8641981170045	18.1215758593613	1	3.16510315377454	28	0.321681670450409	13	9	0.135416666666667	1
ENTPD1	47.9999324559169	11.962026620351	43	0.0757927462280401	21.0619469026549	0.999999999941189	13	9	0.135416666666667	1
CCNJ	15.7105221625079	3.60879973449355	31	3.65641291136845	22.6666666666667	0.20980752639974	13	9	0.135416666666667	1
ZNF518A	19.7779151068282	7.2889227366818	41	1.94290660893587	21.3134328358209	0.751389865083814	13	9	0.135416666666667	1
TM9SF3	15.8244364403276	659.06710209423	17	0.71927728408655	24.8780487804878	0.997543806723221	13	9	0.135416666666667	1
RPL13AP5	27.1120588597487	62.7034600959195	34	0.445397118692111	22.2429906542056	0.999899877747753	13	9	0.135416666666667	1
LCOR	28.1071696702289	8.89764528626773	52	0.591231527327972	20	0.999296728005353	13	9	0.135416666666667	1
C10orf12	13.5772352725556	12.4919401871253	31	1.03720398758206	22.6666666666667	0.980528325168791	13	9	0.135416666666667	1
LOC102724002	31.2946103597503	35.7078688482783	52	1.7316236370551	20	0.826773741927987	13	9	0.135416666666667	1
ARHGAP19	15.5205973646033	4.66369952757624	23	1.19713470861139	23.8795986622074	0.960701910814652	13	9	0.135416666666667	1
FRAT1	39.1187016592322	7.70078748324957	37	0.275474250784483	21.8348623853211	0.999997279091958	13	9	0.135416666666667	1
FRAT2	15.7206892393354	9.22950539371864	1	1.43188860480118	28	0.91425785925514	13	9	0.135416666666667	1
RRP12	21.6382186640144	11.6079345628809	4	1.28718139770844	27.3563218390805	0.945375274795609	13	9	0.135416666666667	1
EXOSC1	28.1393999819608	25.5848869094405	1	0.46286126924247	28	0.999868385003524	13	9	0.135416666666667	1
ZDHHC16	32.0136625452356	23.5525240235619	1	1.87579083650977	28	0.776193898447176	13	9	0.135416666666667	1
MMS19	28.2253121072023	178.775509921762	5	0.452271401777001	27.148288973384	0.999888323147232	13	9	0.135416666666667	1
UBTD1	47.9999324559169	183.97579314582	52	0.640435841340504	20	0.99881632505845	13	9	0.135416666666667	1
MORN4	16.317950881466	16.5731841259545	1	0.492734237404216	28	0.999795820353828	13	9	0.135416666666667	1
PI4K2A	14.6544205798777	38.3822169327869	3	2.22021157133757	27.5675675675676	0.644602414217837	13	9	0.135416666666667	1
AVPI1	16.4594795162604	7.82899546070085	27	2.00841749756323	23.257328990228	0.726627854767869	13	9	0.135416666666667	1
MARVELD1	24.5386553836623	142.290726176667	1	0.797727870521491	28	0.995421021924566	13	9	0.135416666666667	1
ZFYVE27	10.2790843106148	18.757314670142	52	2.27052617251362	20	0.625019813695338	13	9	0.135416666666667	1
R3HCC1L	16.5855086101358	15.116230797869	12	0.985400212510693	25.7761732851986	0.985085769296766	13	9	0.135416666666667	1
LOXL4	15.8924900364887	23.7310963806245	13	2.47059822651852	25.5913978494624	0.548374132972415	13	9	0.135416666666667	1
PYROXD2	16.3877474515324	5.26557952762057	16	1.9666069200915	25.0526315789474	0.742486299558363	13	9	0.135416666666667	1
HPS1	24.9178364875558	109.969212384573	1	0.211108617706621	28	0.999999672482692	13	9	0.135416666666667	1
GOT1	14.5736136238522	76.7453290775274	39	1.13968462872829	21.570996978852	0.968879927047998	13	9	0.135416666666667	1
SLC25A28	24.1625322193752	18.6355361936074	11	2.67920487496158	25.9636363636364	0.472585754269548	13	9	0.135416666666667	1
ENTPD7	10.3518988343468	12.0312218841387	52	1.02267469044025	20	0.981892098402446	13	9	0.135416666666667	1
COX15	12.5109322461383	41.7633944076005	1	2.32182826766145	28	0.605132726302493	13	9	0.135416666666667	1
CUTC	31.9006749432862	7.67093205141236	52	3.43435871318368	20	0.255466159717648	13	9	0.135416666666667	1
DNMBP	15.5151929464922	19.8428666867763	52	1.4488610769915	20	0.91009525831377	13	9	0.135416666666667	1
ERLIN1	8.43599912635848	51.82169700952	1	0.700221851813508	28	0.997919401902852	13	9	0.135416666666667	1
CHUK	9.98897602940132	21.1138756898214	52	0.719652415000774	20	0.997535921427647	13	9	0.135416666666667	1
CWF19L1	23.7129777321161	11.4027194104871	1	1.80622031102474	28	0.801126995553005	13	9	0.135416666666667	1
SNORA12	43.7325241884406	41.6224144150487	1	0.496773236948139	28	0.999783889317237	13	9	0.135416666666667	1
BLOC1S2	16.0946158732904	82.5687948591843	1	0.481001958311986	28	0.999827457993411	13	9	0.135416666666667	1
SCD	42.742374086683	307.91720849108	21	0.237754320649398	24.2033898305085	0.99999914943363	13	9	0.135416666666667	1
SEC31B	27.8841535505833	13.8180540413858	1	0.802042241353802	28	0.99527358964002	13	9	0.135416666666667	1
NDUFB8	6.75440830680987e-05	339.246668107535	32	0.920505485576594	22.5236593059937	0.989665119228131	13	9	0.135416666666667	1
HIF1AN	20.612686699302	112.220625035555	6	3.06464510895308	26.9433962264151	0.349589278661366	13	9	0.135416666666667	1
FAM178A	9.79468842732024	29.0955101014661	1	0.598378117072535	28	0.999238804674104	13	9	0.135416666666667	1
MRPL43	23.0813294220716	82.87794909773	1	1.62149528215221	28	0.862119249662449	13	9	0.135416666666667	1
C10orf2	15.8583265423544	7.79752548978646	34	1.79136278908757	22.2429906542056	0.806331666742214	13	9	0.135416666666667	1
LZTS2	6.75440830680987e-05	10.2958379282032	52	1.18389217394707	20	0.96269594655652	13	9	0.135416666666667	1
SFXN3	27.9914898844338	84.1535895437984	52	0.856996211639244	20	0.993068155219772	13	9	0.135416666666667	1
KAZALD1	6.75440830680987e-05	22.332865105847	8	0.561756557809904	26.542750929368	0.99949957633991	13	9	0.135416666666667	1
BTRC	20.5770397929086	28.3355707293846	1	1.91675663205872	28	0.761130961211515	13	9	0.135416666666667	1
POLL	32.5236460476954	32.1625970266334	52	0.362200761228962	20	0.999977918507904	13	9	0.135416666666667	1
DPCD	32.0922662255572	19.3768630532597	15	2.73478064298839	25.2296819787986	0.45337680650596	13	9	0.135416666666667	1
FBXW4	47.9999324559169	43.1877395928781	10	0.355994914087728	26.1538461538462	0.999980596402521	13	9	0.135416666666667	1
NPM3	6.6488228059125e-05	176.383379272557	1	0.205799704898723	28	0.999999733499232	13	9	0.135416666666667	1
MGEA5	47.9999324559169	74.7581899044131	52	1.85651613966264	20	0.783188679834397	13	9	0.135416666666667	1
C10orf76	28.6305571881147	18.0738981126295	24	3.1544003096945	23.7209302325581	0.324571156125182	13	9	0.135416666666667	1
HPS6	6.3383383104046e-05	37.6429612241687	36	1.06499873347165	21.9692307692308	0.977726279833027	13	9	0.135416666666667	1
LDB1	28.2340181183238	15.455208353828	45	0.985566557671852	20.8163265306122	0.985072465705505	13	9	0.135416666666667	1
PPRC1	47.9999324559169	13.1411894795011	1	0.359852527292116	28	0.999978966145047	13	9	0.135416666666667	1
NOLC1	47.9999324559169	52.6551244559132	35	1.74311464114024	22.1052631578947	0.822905111790079	13	9	0.135416666666667	1
GBF1	31.7520886615875	54.7239606530588	1	2.08363519491125	28	0.697720620458721	13	9	0.135416666666667	1
NFKB2	28.408578575473	5.26727434880074	15	1.54140144199385	25.2296819787986	0.885606658975387	13	9	0.135416666666667	1
FBXL15	9.18764970973162	16.5577374897537	52	1.76496249940756	20	0.815464586963753	13	9	0.135416666666667	1
CUEDC2	23.3294129425034	26.4647437395565	7	1.79631509093615	26.7415730337079	0.804601899107812	13	9	0.135416666666667	1
ACTR1A	28.2210777890099	102.366655707132	33	2.0204324773987	22.3824451410658	0.72203936797093	13	9	0.135416666666667	1
SUFU	10.7620902679836	17.4981417227413	13	2.41134597995357	25.5913978494624	0.570775444817704	13	9	0.135416666666667	1
TRIM8	26.5889932317944	67.4227619436425	1	2.64736317952522	28	0.483792870747983	13	9	0.135416666666667	1
ARL3	35.9276646811677	45.1521164120764	52	0.831378558004576	20	0.994174522510447	13	9	0.135416666666667	1
WBP1L	32.2489646172297	149.447568741933	4	0.834492637710555	27.3563218390805	0.994047573144814	13	9	0.135416666666667	1
C10orf32	31.9448611732744	71.7264308817351	52	0.473725201042811	20	0.999844973613774	13	9	0.135416666666667	1
CNNM2	23.4167034206627	5.85613083118504	11	2.76180113501592	25.9636363636364	0.444205486957508	13	9	0.135416666666667	1
NT5C2	31.8488140579799	53.2438706424617	51	0.31771697224717	20.112676056338	0.999991798987954	13	9	0.135416666666667	1
PCGF6	37.2194166598552	4.06022644235401	1	1.58266183276577	28	0.873758689072631	13	9	0.135416666666667	1
TAF5	22.067520772158	7.02533054258403	1	2.72069177294942	28	0.458203002479944	13	9	0.135416666666667	1
USMG5	19.7559417431731	117.721919307795	52	1.5304022423056	20	0.888671208951241	13	9	0.135416666666667	1
PDCD11	6.75440830680987e-05	58.7601323397639	52	2.47910307817794	20	0.545185590977237	13	9	0.135416666666667	1
CALHM2	15.2872605920093	19.4334427306114	1	0.248816599591841	28	0.999998778979217	13	9	0.135416666666667	1
SH3PXD2A	32.9022718414406	288.802099966463	52	1.24360657070852	20	0.953179100473192	13	9	0.135416666666667	1
OBFC1	16.8269395863741	14.79685822877	23	1.31047399483457	23.8795986622074	0.940904625732716	13	9	0.135416666666667	1
SLK	12.2322012152491	111.145736090834	40	0.505295285113791	21.4414414414414	0.999756841268415	13	9	0.135416666666667	1
SFR1	23.8930786621259	3.67773678545025	1	2.16326944958834	28	0.666791511887493	13	9	0.135416666666667	1
GSTO1	28.7463239537442	195.246454592026	6	1.41765854392425	26.9433962264151	0.917666715735009	13	9	0.135416666666667	1
ITPRIP	11.9293134044238	34.4159187832326	44	1.24639711073903	20.9384164222874	0.952701170491968	13	9	0.135416666666667	1
XPNPEP1	6.75440830680987e-05	50.1433446655327	52	0.822008884259687	20	0.994544338217528	13	9	0.135416666666667	1
ADD3	39.1691583795208	115.363528528597	6	0.235011996722738	26.9433962264151	0.999999224626095	13	9	0.135416666666667	1
MXI1	47.9999517351701	70.7744979504508	28	0.897363323030046	23.1067961165049	0.991020518045839	13	9	0.135416666666667	1
SMNDC1	19.71122502906	49.6452498503868	52	0.411818567712177	20	0.999943100659775	13	9	0.135416666666667	1
DUSP5	4.24680765912418	8.57766542428878	25	0.519729201217225	23.5643564356436	0.999704765428127	13	9	0.135416666666667	1
SMC3	31.7763029502787	142.777323250935	27	1.58599211398696	23.257328990228	0.872778700948896	13	9	0.135416666666667	1
PDCD4	37.9047122770434	39.6981847574843	1	3.09007424962158	28	0.342358478119624	13	9	0.135416666666667	1
BBIP1	35.122703329476	12.2852995429103	11	3.22433685191449	25.9636363636364	0.306050355066391	13	9	0.135416666666667	1
SHOC2	35.8655317825034	53.0053266654887	11	1.85099473412146	25.9636363636364	0.785180671419872	13	9	0.135416666666667	1
ADRA2A	47.9999579814601	86.8709497099472	52	0.686439327303186	20	0.998162047315484	13	9	0.135416666666667	1
GPAM	31.5285546825367	21.610916459447	9	1.90847305071212	26.3468634686347	0.764197061757124	13	9	0.135416666666667	1
ZDHHC6	34.6392591596515	30.4553847245644	1	2.59056913380015	28	0.504126067993456	13	9	0.135416666666667	1
VTI1A	31.666052781827	32.0988815493711	22	3.86453302874977	24.040404040404	0.173670676421635	13	9	0.135416666666667	1
TCF7L2	31.9540486863759	140.182171581117	48	0.25427206630777	20.458452722063	0.999998550288684	13	9	0.135416666666667	1
CASP7	47.9999422981522	19.1290703473839	52	2.02799370524925	20	0.719145389033584	13	9	0.135416666666667	1
NHLRC2	35.8539987642055	5.37518670545349	25	1.00125361755902	23.5643564356436	0.983780103764658	13	9	0.135416666666667	1
C10orf118	24.2428780448167	61.7141985611104	1	2.5572168370056	28	0.516260201427469	13	9	0.135416666666667	1
ABLIM1	24.294569098261	11.4471627856167	1	1.11558180237871	28	0.971950491597784	13	9	0.135416666666667	1
FAM160B1	15.4670225205165	22.8666076628545	1	1.72652305122505	28	0.828480761403644	13	9	0.135416666666667	1
TRUB1	15.7299045916747	33.8666462815457	1	1.15534408359429	28	0.966771916813149	13	9	0.135416666666667	1
GFRA1	47.9999389291128	16.7881633742375	1	1.00827435594958	28	0.983177179255034	13	9	0.135416666666667	1
HSPA12A	21.3552642033318	5.52421772344016	24	1.21795838555421	23.7209302325581	0.957432506233045	13	9	0.135416666666667	1
KIAA1598	4.4722244461813	7.73347033999706	7	1.30047910932464	26.7415730337079	0.942848519006386	13	9	0.135416666666667	1
PDZD8	19.1793251463668	37.6335585543546	1	1.69451781796605	28	0.83904417921	13	9	0.135416666666667	1
EMX2OS	31.9745837982401	225.666863254245	1	1.38745027070743	28	0.924654689632991	13	9	0.135416666666667	1
EMX2	24.1833112080033	235.483939930459	1	1.0784559644091	28	0.976276266131908	13	9	0.135416666666667	1
RAB11FIP2	28.117486362624	132.393708392016	50	1.64448382303752	20.2266288951841	0.855016607239209	13	9	0.135416666666667	1
CASC2	20.6468027024831	4.48032079916354	1	0.525096404927153	28	0.999683229705929	13	9	0.135416666666667	1
FAM204A	34.2027306304681	51.347778553027	19	1.18177124651012	24.5360824742268	0.963009199025603	13	9	0.135416666666667	1
CACUL1	26.9541675300013	106.573281444182	49	2.2055853257599	20.3418803418803	0.650302072079837	13	9	0.135416666666667	1
NANOS1	32.1238535934567	21.7059827428102	48	0.777317049101437	20.458452722063	0.996072044976974	13	9	0.135416666666667	1
EIF3A	31.0581242825256	761.890170134486	1	0.793262447029249	28	0.995569939965196	13	9	0.135416666666667	1
FAM45A	31.6930872351479	33.3142744824109	34	1.41762115098593	22.2429906542056	0.917675575153693	13	9	0.135416666666667	1
SFXN4	18.7965707073128	25.2553587523168	1	0.152923382407986	28	0.999999976814798	13	9	0.135416666666667	1
PRDX3	38.1446403139224	45.065373714587	1	1.915205726702	28	0.761705760311694	13	9	0.135416666666667	1
GRK5	47.9999367803963	81.9835970479025	6	0.586667537775912	26.9433962264151	0.999331836729988	13	9	0.135416666666667	1
RGS10	38.1226149673954	36.2463496803588	6	0.530340173731932	26.9433962264151	0.999660974049211	13	9	0.135416666666667	1
TIAL1	36.120081409507	54.2506873568596	41	1.37633248668367	21.3134328358209	0.927140609862	13	9	0.135416666666667	1
BAG3	11.110627312499	90.657711267714	1	0.428680787529924	28	0.999923913565001	13	9	0.135416666666667	1
INPP5F	6.75440830680987e-05	21.0112042692625	52	0.666147486380804	20	0.998478510079187	13	9	0.135416666666667	1
MCMBP	4.67225715333934	17.7752951151567	52	1.05540713674396	20	0.978722311588223	13	9	0.135416666666667	1
SEC23IP	19.9182072097941	30.2238165297204	52	0.979352729117072	20	0.985563785311713	13	9	0.135416666666667	1
PPAPDC1A	6.43059589197811e-05	88.4910375441008	11	1.26061530911757	25.9636363636364	0.950219719938222	13	9	0.135416666666667	1
WDR11	35.887824767794	16.748706753514	1	1.89370602770829	28	0.769638033191297	13	9	0.135416666666667	1
FGFR2	28.3528598704394	4.19479556884024	1	2.71556013395048	28	0.459968278229549	13	9	0.135416666666667	1
ATE1	24.0063516758052	24.7770363292862	52	1.6786982954685	20	0.844167843417282	13	9	0.135416666666667	1
NSMCE4A	8.97985513212467	17.2019525429286	16	2.03750916599874	25.0526315789474	0.715496867347739	13	9	0.135416666666667	1
TACC2	32.0294271520774	12.266259115293	52	2.49247465659159	20	0.540187219818554	13	9	0.135416666666667	1
PLEKHA1	17.2044840733956	27.1538139038958	52	1.41263975900489	20	0.918851185252275	13	9	0.135416666666667	1
HTRA1	24.1080107798769	1439.82024263529	1	1.07571247303268	28	0.976576897345713	13	9	0.135416666666667	1
FAM24B	36.2517640729901	5.97978403499401	52	1.43911230396202	20	0.912499011583396	13	9	0.135416666666667	1
C10orf88	38.4325177861929	5.68420363321387	6	1.72810355613716	26.9433962264151	0.827952488045262	13	9	0.135416666666667	1
IKZF5	36.5691912804571	10.1952079758292	52	1.07751960851073	20	0.97637916223531	13	9	0.135416666666667	1
ACADSB	32.1675495948057	15.0317771031893	52	3.18640370249778	20	0.315990436382942	13	9	0.135416666666667	1
BUB3	5.88788354369531	107.297747557442	1	0.541262881639389	28	0.999610536216157	13	9	0.135416666666667	1
CPXM2	38.9733692334686	10.9460781709507	1	1.54267832739123	28	0.885248297070622	13	9	0.135416666666667	1
OAT	34.7561814725763	32.8074960438922	2	0.972539444043319	27.7821011673152	0.986089291258427	13	9	0.135416666666667	1
LHPP	16.2585280638888	9.62379966182331	26	1.65656831620363	23.4098360655738	0.851222032561788	13	9	0.135416666666667	1
FAM53B	18.1883020922213	26.8229533953915	1	1.63732737053415	28	0.857244148673401	13	9	0.135416666666667	1
METTL10	14.8577788262892	11.8229078211146	37	3.23315275228541	21.8348623853211	0.303775914944071	13	9	0.135416666666667	1
FAM175B	27.0568824951927	19.3287482544862	26	1.15918147453891	23.4098360655738	0.966241607626131	13	9	0.135416666666667	1
ZRANB1	16.1980697952355	69.0661711960757	25	2.12179487056793	23.5643564356436	0.682926798692756	13	9	0.135416666666667	1
CTBP2	24.2983747041125	118.506711248676	14	1.64925612220447	25.4092526690391	0.853523024430403	13	9	0.135416666666667	1
EDRF1	35.889544061528	10.7742084439887	1	2.87276864301093	28	0.407753557438404	13	9	0.135416666666667	1
UROS	35.864577073647	55.3085640131522	52	0.195331284343997	20	0.999999825651884	13	9	0.135416666666667	1
BCCIP	34.9132681355794	35.3964681859432	1	1.4221530846378	28	0.916598078935173	13	9	0.135416666666667	1
DHX32	20.1280514757945	6.36951427908419	27	2.30601067358189	23.257328990228	0.611252625989701	13	9	0.135416666666667	1
FANK1	23.9594827495989	11.7401544473497	1	1.2898210545173	28	0.944879108503285	13	9	0.135416666666667	1
ADAM12	6.75440830680987e-05	576.465223930115	5	1.18516581629145	27.148288973384	0.962507025253108	13	9	0.135416666666667	1
DOCK1	35.6898921009906	44.1764790791411	1	1.06603662603696	28	0.977616640588221	13	9	0.135416666666667	1
MKI67	12.2339134564893	63.7592732392792	32	2.16360547146049	22.5236593059937	0.666660634530818	13	9	0.135416666666667	1
MGMT	26.8053304209123	110.874094313933	52	1.15483873670214	20	0.96684134904024	13	9	0.135416666666667	1
GLRX3	27.4301228055673	33.6985015075117	1	2.39850039850199	28	0.57567142648314	13	9	0.135416666666667	1
PPP2R2D	38.6585894509069	27.529921751452	52	0.887784311977475	20	0.991541847092688	13	9	0.135416666666667	1
BNIP3	39.5882754139948	88.3881929232911	13	1.82506320919958	25.5913978494624	0.794462503841398	13	9	0.135416666666667	1
DPYSL4	15.948258348411	0.999882868222911	1	0.692855986044154	28	0.998051988439151	13	9	0.135416666666667	1
STK32C	28.0451605133178	21.3562620145818	52	1.55308218330549	20	0.882308431398899	13	9	0.135416666666667	1
LOC102724967	27.1635209647154	26.1322723387085	52	0.629689537035242	20	0.998938588581853	13	9	0.135416666666667	1
LRRC27	25.2601036682132	24.4315812789888	9	1.85955038406915	26.3468634686347	0.78209173488008	13	9	0.135416666666667	1
PWWP2B	34.1632773488316	16.1330247260841	26	0.161551781778568	23.4098360655738	0.999999963412678	13	9	0.135416666666667	1
INPP5A	31.875477333097	93.2112517414259	52	1.29578245485193	20	0.943748712933886	13	9	0.135416666666667	1
TUBGCP2	25.5901298806564	133.769025994155	1	1.35835201467491	28	0.931062284795411	13	9	0.135416666666667	1
ZNF511	5.31041181476943	33.7842167126094	1	0.370983626861335	28	0.999973602749834	13	9	0.135416666666667	1
FUOM	7.036148334475	21.7035465485184	1	2.01506666007592	28	0.724090133247919	13	9	0.135416666666667	1
ECHS1	27.1187567407719	156.415057518501	1	0.954180496555838	28	0.98743782584285	13	9	0.135416666666667	1
PAOX	19.2767690732321	6.9816011381971	18	1.6005452521448	24.7058823529412	0.868455772020495	13	9	0.135416666666667	1
MTG1	9.39814798601488	13.4954013574567	1	0.39193093547499	28	0.999960380368934	13	9	0.135416666666667	1
SPRN	40.9760314292777	5.02907577947138	52	0.946068814697841	20	0.988002962674495	13	9	0.135416666666667	1
BET1L	27.7875512743973	63.1084613706546	25	3.01512187791413	23.5643564356436	0.363994560637558	13	9	0.135416666666667	1
RIC8A	13.2884167201753	52.7485610815221	52	0.944874725458238	20	0.988084594470743	13	9	0.135416666666667	1
SIRT3	12.956390862509	12.1933600941888	1	0.671029413768313	28	0.9984066029945	13	9	0.135416666666667	1
PSMD13	18.0889405342234	246.723916351709	20	1.60632508885542	24.3686006825939	0.866720847878702	13	9	0.135416666666667	1
ATHL1	29.3562744446186	17.6363236722647	52	1.46243787284618	20	0.906690462039616	13	9	0.135416666666667	1
IFITM2	28.0375247786416	861.193809066024	17	1.2822923799568	24.8780487804878	0.946287170956801	13	9	0.135416666666667	1
IFITM1	47.9999324559169	91.9729697412389	35	1.20926664297744	22.1052631578947	0.958817108441395	13	9	0.135416666666667	1
IFITM3	27.7716143702191	1053.72219911542	32	1.58134740891327	22.5236593059937	0.874144522122942	13	9	0.135416666666667	1
SIGIRR	16.4434180186644	36.9156026142697	19	2.79881787115376	24.5360824742268	0.431825782977889	13	9	0.135416666666667	1
PTDSS2	22.894800586088	46.8409058916875	1	1.63865453401531	28	0.856832164200116	13	9	0.135416666666667	1
RNH1	5.63024867306022e-05	316.667439139914	39	0.258320577653775	21.570996978852	0.999998357708732	13	9	0.135416666666667	1
HRAS	18.7079970830988	74.8014314540355	52	0.533670537952209	20	0.999646192498689	13	9	0.135416666666667	1
RASSF7	47.9999324559169	5.88663616236916	19	0.872745683311412	24.5360824742268	0.992315229782589	13	9	0.135416666666667	1
MIR210HG	28.6753418409791	18.0478438061709	52	2.77641956882911	20	0.439290802071303	13	9	0.135416666666667	1
PHRF1	19.4274681941073	59.7762233382923	24	1.8040226542448	23.7209302325581	0.801899691926504	13	9	0.135416666666667	1
DEAF1	20.0255812821377	98.414081328886	8	1.58742938654865	26.542750929368	0.872354689509144	13	9	0.135416666666667	1
TMEM80	24.812394761547	12.0750617336484	1	1.75709924462195	28	0.818155101403824	13	9	0.135416666666667	1
EPS8L2	23.3087908597583	53.6000562546066	1	0.668687574928327	28	0.998441421076453	13	9	0.135416666666667	1
TALDO1	47.9999324559169	245.769539110805	52	0.71506124280167	20	0.997631095293354	13	9	0.135416666666667	1
PDDC1	31.162198842973	71.7399655788949	52	0.359250905856777	20	0.999979227720158	13	9	0.135416666666667	1
LOC100506518	24.1979210332182	8.51235754336685	1	1.08306082858873	28	0.975765846375761	13	9	0.135416666666667	1
SLC25A22	7.53154510928519e-05	5.74560757015567	52	0.444175402185688	20	0.999901823909402	13	9	0.135416666666667	1
PIDD	20.9098800168707	9.22584288745423	52	2.29517082903649	20	0.615453106193357	13	9	0.135416666666667	1
RPLP2	37.159281943394	3798.22033155966	5	0.68829185671452	27.148288973384	0.998130783168952	13	9	0.135416666666667	1
PNPLA2	28.251439695216	55.4866180899034	27	1.63727728096409	23.257328990228	0.85725968775561	13	9	0.135416666666667	1
CD151	27.245191799045	311.638144595839	15	1.47613249470917	25.2296819787986	0.903189347850082	13	9	0.135416666666667	1
POLR2L	27.8754076089686	701.011257306443	16	1.57127216027679	25.0526315789474	0.877083879103973	13	9	0.135416666666667	1
TSPAN4	21.9994768646926	297.677486585609	52	0.579295106452353	20	0.999385575018729	13	9	0.135416666666667	1
CHID1	25.2353826780377	352.086050066555	2	1.11721407340104	27.7821011673152	0.971749142868396	13	9	0.135416666666667	1
AP2A2	16.0462298170598	121.16538209274	52	0.517132090362394	20	0.999714750077409	13	9	0.135416666666667	1
TOLLIP	23.0138214986678	132.789745187716	1	0.736262136219422	28	0.99716675023427	13	9	0.135416666666667	1
MOB2	16.3979887316063	39.905858843468	1	0.659696721227056	28	0.998569596512772	13	9	0.135416666666667	1
IFITM10	4.44285109692269	10.5987751905536	21	1.11519827412207	24.2033898305085	0.971997663708671	13	9	0.135416666666667	1
CTSD	24.1645542977023	1635.87598954468	1	1.1016945267515	28	0.973625242960478	13	9	0.135416666666667	1
LSP1	28.1971233741416	3.72569986597909	12	1.67452504242361	25.7761732851986	0.845508353055566	13	9	0.135416666666667	1
CD81	27.8605214731496	1279.47540604151	52	1.04916643453469	20	0.979353829458323	13	9	0.135416666666667	1
TSSC4	27.9958390084211	82.2011887293612	1	0.367700263813822	28	0.999975292196725	13	9	0.135416666666667	1
KCNQ1OT1	31.4768886026292	37.3831491588346	27	3.02034000779206	23.257328990228	0.362456622765735	13	9	0.135416666666667	1
CDKN1C	32.1633970559169	83.6723092693723	52	0.380535436228967	20	0.999968127146962	13	9	0.135416666666667	1
SLC22A18	28.0563784794296	22.182377620649	1	0.624164305211265	28	0.99899743400396	13	9	0.135416666666667	1
PHLDA2	6.75440830680987e-05	82.2183865484405	42	0.872171314739675	21.186943620178	0.992343698894134	13	9	0.135416666666667	1
NAP1L4	17.165069630306	298.974296989241	4	0.873059993128803	27.3563218390805	0.992299617868148	13	9	0.135416666666667	1
CARS	27.3885851379089	229.666305688552	18	1.09924509335993	24.7058823529412	0.973913561640582	13	9	0.135416666666667	1
OSBPL5	24.4184438329632	153.135024397673	40	0.559250767994423	21.4414414414414	0.999514369663982	13	9	0.135416666666667	1
ZNF195	6.75440830680987e-05	14.1216447603681	52	0.904838661274066	20	0.990597735208593	13	9	0.135416666666667	1
NUP98	19.7358641067557	20.4727862502004	48	2.73302824665716	20.458452722063	0.453975462899205	13	9	0.135416666666667	1
PGAP2	11.6649982845181	7.63261963652678	22	1.05216816346353	24.040404040404	0.979051693334518	13	9	0.135416666666667	1
RHOG	28.3427784359819	84.4789956662633	11	1.52304478587444	25.9636363636364	0.890698528898643	13	9	0.135416666666667	1
STIM1	20.4753092479322	126.862536259065	3	3.0827535387406	27.5675675675676	0.344428564649471	13	9	0.135416666666667	1
RRM1	9.26208068121489	181.193056013334	1	1.39450859449243	28	0.923052375213869	13	9	0.135416666666667	1
TRIM21	22.8830549685932	4.6276806011621	9	1.81869052336903	26.3468634686347	0.796724217538815	13	9	0.135416666666667	1
TRIM68	28.9142228265747	10.0161630430639	52	0.312191506618432	20	0.9999928298851	13	9	0.135416666666667	1
HBB	37.2604702962774	6256.56687354576	1	1.55143956044098	28	0.882774952833772	13	9	0.135416666666667	1
TRIM5	23.796682136922	8.97973701705658	1	3.14526803935908	28	0.327052415912755	13	9	0.135416666666667	1
TRIM22	37.894749217644	30.2232432165701	24	0.716612660623311	23.7209302325581	0.997599258316615	13	9	0.135416666666667	1
FAM160A2	15.8614489892389	17.2629106486764	25	2.78173928188622	23.5643564356436	0.437510637710907	13	9	0.135416666666667	1
PRKCDBP	22.0801566341953	164.643725118276	52	0.910640940747334	20	0.990259761412149	13	9	0.135416666666667	1
SMPD1	19.372276220953	234.569861908078	8	0.827401711105703	26.542750929368	0.994333698067154	13	9	0.135416666666667	1
APBB1	40.4846157618438	56.998828499596	52	0.516537708886967	20	0.99971699609881	13	9	0.135416666666667	1
ARFIP2	31.4859967343555	19.3437590683129	27	1.81367531303349	23.257328990228	0.798498603232707	13	9	0.135416666666667	1
TIMM10B	20.5909343496168	31.7458740402022	9	1.89515708643482	26.3468634686347	0.769104837375218	13	9	0.135416666666667	1
RRP8	19.9192402367431	14.5851298817439	9	1.07523257286152	26.3468634686347	0.976629219440222	13	9	0.135416666666667	1
ILK	28.0893102637625	48.3719340211832	8	2.38929973733044	26.542750929368	0.57918597909679	13	9	0.135416666666667	1
TAF10	19.8318269776521	37.9410315874491	52	1.7742998808414	20	0.812251729006279	13	9	0.135416666666667	1
TPP1	47.9999324559169	329.48213701343	52	0.401780888590345	20	0.999952472178325	13	9	0.135416666666667	1
DCHS1	47.9999324559169	14.797348744269	52	0.957548705473881	20	0.987197690464223	13	9	0.135416666666667	1
MRPL17	6.75440830680987e-05	44.1918835040093	1	0.265571988044186	28	0.999997957764049	13	9	0.135416666666667	1
ZNF215	9.92724698329206	4.45196514364435	46	0.58693754838848	20.695652173913	0.999329799502883	13	9	0.135416666666667	1
OLFML1	32.9447605422251	5.25618237883908	52	0.564049092463355	20	0.999485726208306	13	9	0.135416666666667	1
PPFIBP2	20.4283087721748	25.076855326852	1	3.12468865780227	28	0.332697214955947	13	9	0.135416666666667	1
CYB5R2	14.1318911206927	15.550383100541	9	2.32856840189439	26.3468634686347	0.60252866929295	13	9	0.135416666666667	1
EIF3F	43.7146634317082	59.9426486467702	27	1.60400667185489	23.257328990228	0.867417985563453	13	9	0.135416666666667	1
TRIM66	12.6051721212248	9.02037994783256	52	1.49275175915577	20	0.898851568907257	13	9	0.135416666666667	1
RPL27A	25.4895579421134	8973.33070685694	1	1.44549604072548	28	0.91092886899262	13	9	0.135416666666667	1
ST5	28.5021701487637	25.2838978861157	42	1.14865443044143	21.186943620178	0.967683439221441	13	9	0.135416666666667	1
AKIP1	15.0128556368844	31.1519423601404	1	1.07579379865923	28	0.976568022834592	13	9	0.135416666666667	1
TMEM9B	21.0211599795397	207.632861257063	5	2.37365957460285	27.148288973384	0.585174503154165	13	9	0.135416666666667	1
NRIP3	47.9999324559169	15.3185826637745	52	2.02143879665273	20	0.721654486365049	13	9	0.135416666666667	1
DENND5A	28.0678727123335	38.0861162918486	52	0.415469658364928	20	0.999939331558684	13	9	0.135416666666667	1
TMEM41B	35.7556526457355	35.5988114475936	3	0.371941511438362	27.5675675675676	0.999973091996118	13	9	0.135416666666667	1
IPO7	6.75440830680987e-05	175.741410918965	1	0.89505642114237	28	0.991148150456205	13	9	0.135416666666667	1
ZNF143	13.4909172812671	11.2105476947384	1	1.6982605973114	28	0.837822335552202	13	9	0.135416666666667	1
WEE1	14.2753654070866	32.3488943731682	35	3.06586182430688	22.1052631578947	0.34924073524284	13	9	0.135416666666667	1
SWAP70	27.9797345071675	238.344581782001	1	0.820533240863067	28	0.994600942352244	13	9	0.135416666666667	1
RP11-540A21.2	16.358212791883	6.62077209519366	25	2.46762413220492	23.5643564356436	0.549490829124108	13	9	0.135416666666667	1
SBF2-AS1	29.2110427262756	10.5119026578499	1	0.209227091896104	28	0.999999695357653	13	9	0.135416666666667	1
SBF2	47.9999324559169	29.2127944654951	35	1.20861315356301	22.1052631578947	0.958920052042796	13	9	0.135416666666667	1
ADM	28.4194127371582	2414.72502476028	1	0.884921834796042	28	0.991693253428068	13	9	0.135416666666667	1
AMPD3	31.7376561573277	16.2134738328089	52	2.51973461472888	20	0.530055547526036	13	9	0.135416666666667	1
MTRNR2L8	15.7149484546571	0.582201889609479	52	1.55840376333952	20	0.88079101574674	13	9	0.135416666666667	1
RNF141	24.4250658901543	60.3669910835242	1	1.43420974207083	28	0.913694778635782	13	9	0.135416666666667	1
MRVI1	31.9463861656689	66.0022400945146	52	0.275769849570088	20	0.99999725618632	13	9	0.135416666666667	1
CTR9	31.7917744296563	135.88614626535	1	0.570452102540809	28	0.999445402241551	13	9	0.135416666666667	1
EIF4G2	6.75440830680987e-05	1061.43847973378	50	0.599293309025309	20.2266288951841	0.999231120081181	13	9	0.135416666666667	1
ZBED5	37.2956096479442	17.9194623449899	1	0.837440939635261	28	0.993925495800937	13	9	0.135416666666667	1
ZBED5-AS1	14.527288032941	5.89714128139834	1	3.07231941883533	28	0.34739519672331	13	9	0.135416666666667	1
USP47	43.6158167201201	139.665549614668	52	0.390983633234441	20	0.999961079125508	13	9	0.135416666666667	1
DKK3	0.582354997875414	151.532962260147	37	0.751100970787745	21.8348623853211	0.996802287546808	13	9	0.135416666666667	1
MICAL2	6.75440830680987e-05	189.594781548168	17	0.465016259797928	24.8780487804878	0.999863989015688	13	9	0.135416666666667	1
PARVA	44.221158007142	310.277498532019	52	0.359891797441541	20	0.999978948975192	13	9	0.135416666666667	1
TEAD1	34.0464714336232	226.911072399197	8	0.747694896581294	26.542750929368	0.996888949236744	13	9	0.135416666666667	1
ARNTL	29.168716363207	7.06706784710163	16	2.44751199064987	25.0526315789474	0.557064623012204	13	9	0.135416666666667	1
BTBD10	19.9547456339764	21.7994411839426	52	1.68487009161841	20	0.842176801205052	13	9	0.135416666666667	1
FAR1	8.59335701563301	54.623707238082	1	0.911048636640043	28	0.990235687735247	13	9	0.135416666666667	1
SPON1	39.2631960716499	5.96035390292425	52	0.656496571776141	20	0.998613164801137	13	9	0.135416666666667	1
RRAS2	28.0007108598779	139.838135984673	52	0.948861752907561	20	0.987810470888777	13	9	0.135416666666667	1
COPB1	6.75440830680987e-05	168.753734602723	1	1.13154720011243	28	0.969940038007953	13	9	0.135416666666667	1
PSMA1	37.8411695824763	82.8482285258067	7	1.72742700937999	26.7415730337079	0.828178693900682	13	9	0.135416666666667	1
CYP2R1	28.0389447279148	7.4716445649009	1	2.3616474116858	28	0.589785312016752	13	9	0.135416666666667	1
C11orf58	31.4452150743661	251.08085759711	1	0.727443467092564	28	0.99736769153878	13	9	0.135416666666667	1
RPS13	5.18466915490152	937.663088089186	1	0.882682425136319	28	0.991810315229259	13	9	0.135416666666667	1
PIK3C2A	24.1445000485822	106.459978819122	1	1.36079792681629	28	0.930536008557858	13	9	0.135416666666667	1
NUCB2	24.1161655049469	165.54039630289	9	1.23340456383736	26.3468634686347	0.954901029055034	13	9	0.135416666666667	1
SERGEF	23.6833829462106	12.0529189358341	1	0.575378067888328	28	0.999412683118972	13	9	0.135416666666667	1
SAAL1	10.6112512979482	13.4386293161543	1	1.17042663755469	28	0.96465622752575	13	9	0.135416666666667	1
SAA1	47.9999324559169	216.688523528264	52	0.705927111827004	20	0.997811976499841	13	9	0.135416666666667	1
HPS5	47.9999560759744	65.2584886958208	52	1.77311820422147	20	0.812659390207033	13	9	0.135416666666667	1
GTF2H1	47.9999324559169	51.1481719659908	52	1.39233641594441	20	0.923547470194617	13	9	0.135416666666667	1
LDHA	39.1320703173655	439.798801227874	1	1.39685635358042	28	0.922515276985382	13	9	0.135416666666667	1
TSG101	6.75440830680987e-05	54.3801283538457	52	0.929259493021624	20	0.989115881795684	13	9	0.135416666666667	1
UEVLD	23.5672961013273	52.4968531878861	1	2.53686469896021	28	0.523730698012206	13	9	0.135416666666667	1
SPTY2D1-AS1	23.9515728429674	3.16219504603231	1	0.159929939924529	28	0.999999966350583	13	9	0.135416666666667	1
SPTY2D1	32.05844503203	36.1437673056624	52	1.54280197856203	20	0.885213565376558	13	9	0.135416666666667	1
TMEM86A	29.7982556553679	6.23380991528263	1	0.611498283416849	28	0.9991225942554	13	9	0.135416666666667	1
NAV2	6.75440830680987e-05	81.0411631277727	1	0.888232426096622	28	0.991517963664529	13	9	0.135416666666667	1
HTATIP2	38.4244695824347	65.9972329384825	1	0.097488015210599	28	0.999999999485263	13	9	0.135416666666667	1
FANCF	14.805204814489	5.86636375592327	52	3.30571755167074	20	0.285562814550608	13	9	0.135416666666667	1
SVIP	24.7860543978	15.5717003710009	24	0.162858786260066	23.7209302325581	0.999999960885272	13	9	0.135416666666667	1
ANO3	24.3528910531458	1.80731869588411	37	1.73941068752338	21.8348623853211	0.824155541865322	13	9	0.135416666666667	1
FIBIN	16.1821842005086	72.970944752323	17	2.75332354137192	24.8780487804878	0.447070866862414	13	9	0.135416666666667	1
CCDC34	12.5034680299408	38.0087977392923	19	0.903403111729442	24.5360824742268	0.990680023780795	13	9	0.135416666666667	1
LGR4	19.5436808482677	30.8382176748019	52	0.673494938385232	20	0.998369291176147	13	9	0.135416666666667	1
LIN7C	20.0759144131988	30.0985800889771	31	1.03483500619491	22.6666666666667	0.980755350898595	13	9	0.135416666666667	1
BDNF-AS	38.4945580136332	4.35650895921832	19	1.01386989914422	24.5360824742268	0.982685618201243	13	9	0.135416666666667	1
BDNF	6.26757077215606	10.5719932373294	26	0.668916485990169	23.4098360655738	0.998438044178644	13	9	0.135416666666667	1
METTL15	22.5585250186113	19.2335297576221	40	0.704792910823853	21.4414414414414	0.997833667475412	13	9	0.135416666666667	1
KCNA4	36.1288005695723	2.28801616389112	10	1.10181557569226	26.1538461538462	0.973610939734893	13	9	0.135416666666667	1
ARL14EP	24.9798393484413	40.0185009484482	36	0.902744742441048	21.9692307692308	0.990717587466873	13	9	0.135416666666667	1
DNAJC24	19.541790603159	10.5936462641415	1	1.85006644885894	28	0.785515047765983	13	9	0.135416666666667	1
ELP4	2.83814806827403	7.47606403694401	52	1.81175108651508	20	0.799178082416151	13	9	0.135416666666667	1
PAX6	18.2872772058608	7.96789640760924	43	3.87680159004597	21.0619469026549	0.171726025762337	13	9	0.135416666666667	1
RCN1	7.17989019565314e-05	205.416343523552	52	1.26960555702778	20	0.948610659699988	13	9	0.135416666666667	1
EIF3M	12.0988783008285	13.0261207016565	1	1.02271383394844	28	0.981888515555114	13	9	0.135416666666667	1
QSER1	31.9718666737193	42.9551906666733	52	1.50644045361737	20	0.895206406741674	13	9	0.135416666666667	1
DEPDC7	16.0252046553923	3.39340413644955	52	2.05604160173226	20	0.708371494643782	13	9	0.135416666666667	1
TCP11L1	8.69655248302139	15.2732391123511	27	0.856660420306242	23.257328990228	0.993083590712659	13	9	0.135416666666667	1
CSTF3	3.95072761080359	21.3496457427955	4	0.59120981869717	27.3563218390805	0.999296898420128	13	9	0.135416666666667	1
HIPK3	36.7165202547263	66.0836884648946	1	1.29417180245441	28	0.944055470049486	13	9	0.135416666666667	1
KIAA1549L	47.9999324559169	16.3933414578927	1	0.832254634731346	28	0.994139013959189	13	9	0.135416666666667	1
CD59	6.75440830680987e-05	1374.80294116237	6	1.6725948865913	26.9433962264151	0.846126753620479	13	9	0.135416666666667	1
FBXO3	33.0920571934377	13.4188428210127	44	1.95986010701521	20.9384164222874	0.745027710385384	13	9	0.135416666666667	1
CAPRIN1	32.5261518203983	117.79386335311	6	1.82238253117584	26.9433962264151	0.79541485030738	13	9	0.135416666666667	1
NAT10	31.8889919755482	68.5246686665777	1	0.69731319161284	28	0.997972569555459	13	9	0.135416666666667	1
ABTB2	6.75440830680987e-05	14.034534547326	1	1.30461023983909	28	0.942049711902071	13	9	0.135416666666667	1
CAT	38.2725369111855	33.3167760430923	22	1.09891781975213	24.040404040404	0.973951924693115	13	9	0.135416666666667	1
APIP	12.9575789288143	6.08189976770557	52	2.44398592392803	20	0.558396342717988	13	9	0.135416666666667	1
PDHX	33.7866328739161	22.4428856857749	26	0.755164166851104	23.4098360655738	0.996696506101973	13	9	0.135416666666667	1
CD44	38.5416193957665	325.33281096638	1	2.82720879709074	28	0.422478699015807	13	9	0.135416666666667	1
PAMR1	8.94695836713181	85.7577736845078	1	1.6669387198015	28	0.84793308044087	13	9	0.135416666666667	1
FJX1	9.22606137350211	14.6725545605949	52	0.220267296603563	20	0.999999538709308	13	9	0.135416666666667	1
TRIM44	23.978952293803	137.295197928141	52	0.902000056601376	20	0.990759943393735	13	9	0.135416666666667	1
COMMD9	11.3406555352641	29.2671812308074	4	2.87054602929333	27.3563218390805	0.408463968925184	13	9	0.135416666666667	1
PRR5L	4.23844340388431	12.4291774208157	52	0.421620041317067	20	0.999932513574196	13	9	0.135416666666667	1
TRAF6	17.3247388105194	9.08675893791388	1	3.03789153923175	28	0.357318360506789	13	9	0.135416666666667	1
C11orf74	31.4575126148534	19.5217330919361	52	0.502243947431276	20	0.999766826181707	13	9	0.135416666666667	1
API5	2.56922489360916	24.8430472139781	52	1.55872558066618	20	0.88069895675119	13	9	0.135416666666667	1
TTC17	19.965713456731	75.9774159223044	1	0.669370148102218	28	0.998431334823683	13	9	0.135416666666667	1
HSD17B12	33.7356452153582	74.4062974895328	1	1.4954772762625	28	0.898130965599996	13	9	0.135416666666667	1
ALKBH3	32.0122721947128	53.8535984131197	24	1.50687639348913	23.7209302325581	0.895089257960993	13	9	0.135416666666667	1
C11orf96	27.7979667186026	76.7177379922173	52	3.76096653764399	20	0.190893345082931	13	9	0.135416666666667	1
ACCS	28.9506593889477	12.1603747910959	52	3.17087819011601	20	0.320130851819933	13	9	0.135416666666667	1
EXT2	11.2299622975033	105.277514037472	1	1.22026366195353	28	0.957060460609221	13	9	0.135416666666667	1
CD82	47.9999479578177	35.9876660479286	52	0.653053610753573	20	0.998658867232248	13	9	0.135416666666667	1
TSPAN18	28.8212340534833	40.8220166747006	38	0.787077458816859	21.7021276595745	0.995770132459422	13	9	0.135416666666667	1
TP53I11	32.0814261851809	126.391679727538	1	1.04401914689098	28	0.97986497425096	13	9	0.135416666666667	1
LOC101060179	20.0782830389124	4.36485500566961	52	1.48953258230082	20	0.899699359486757	13	9	0.135416666666667	1
SLC35C1	15.6917620501602	60.7328155134282	52	1.2714780404171	20	0.948271619919035	13	9	0.135416666666667	1
CRY2	16.4648120755416	18.038866659945	1	2.25014769654493	28	0.632944748440774	13	9	0.135416666666667	1
MAPK8IP1	46.2843912531631	6.14030191687503	1	0.578497354788333	28	0.9993911756691	13	9	0.135416666666667	1
PEX16	16.0963388268139	15.2176514538192	1	0.680370726648376	28	0.998261618696888	13	9	0.135416666666667	1
PHF21A	47.9999324559169	52.3949928675369	1	1.03644964614251	28	0.980600814194588	13	9	0.135416666666667	1
CREB3L1	6.75440830680987e-05	307.554807680889	7	1.25174566653391	26.7415730337079	0.951776799048819	13	9	0.135416666666667	1
DGKZ	24.9564884524325	45.2568115065733	52	0.249461431310578	20	0.999998753674008	13	9	0.135416666666667	1
MDK	32.1442923410602	14.074074632479	10	2.92715386679838	26.1538461538462	0.390628327929208	13	9	0.135416666666667	1
AMBRA1	24.6179410942401	15.3066820303207	1	1.39599318890431	28	0.922712983107201	13	9	0.135416666666667	1
ATG13	43.8906273509043	46.3089676228287	52	0.732239063691998	20	0.997259830200571	13	9	0.135416666666667	1
ARHGAP1	6.75440830680987e-05	279.05530041388	11	0.918733592196974	25.9636363636364	0.989773810315011	13	9	0.135416666666667	1
ZNF408	21.0759139851325	25.5329461557629	1	2.48967015850326	28	0.541234037363819	13	9	0.135416666666667	1
CKAP5	23.9823908006431	57.5217142985521	1	0.312449298236237	28	0.999992784362305	13	9	0.135416666666667	1
LRP4	27.0904583384862	8.42373844954221	46	0.325621683100495	20.695652173913	0.99999010759302	13	9	0.135416666666667	1
C11orf49	39.7937640643026	23.0487691643496	52	3.44450268690309	20	0.253209684931615	13	9	0.135416666666667	1
ARFGAP2	9.49375510695414	25.2183794050572	25	1.5024805943333	23.5643564356436	0.896267533985166	13	9	0.135416666666667	1
PACSIN3	32.547761952667	25.3773081716621	52	1.02331730603586	20	0.98183321710028	13	9	0.135416666666667	1
DDB2	47.9999324559169	64.9870847217889	1	0.782420890514339	28	0.995916282795907	13	9	0.135416666666667	1
ACP2	6.75440830680987e-05	119.910455932673	52	0.305655878611702	20	0.999993905370758	13	9	0.135416666666667	1
NR1H3	35.5550722976931	8.38086716111819	49	2.62255720168323	20.3418803418803	0.492621016998865	13	9	0.135416666666667	1
MADD	21.539812558737	20.4429472489768	52	3.37218511139517	20	0.269666716085802	13	9	0.135416666666667	1
SLC39A13	7.79981381762816e-05	167.084485465238	10	0.411109886614336	26.1538461538462	0.999943809164842	13	9	0.135416666666667	1
PSMC3	23.9219372644894	237.466017106278	13	0.996410047319191	25.5913978494624	0.984187163958233	13	9	0.135416666666667	1
CELF1	10.8494277032948	152.372597722325	52	0.233374969036761	20	0.999999266730076	13	9	0.135416666666667	1
PTPMT1	35.5847586287906	51.6000325653286	1	0.724448422797015	28	0.997433377320868	13	9	0.135416666666667	1
NDUFS3	23.1182099989101	105.6557823306	23	2.58579136503942	23.8795986622074	0.505855805888964	13	9	0.135416666666667	1
MTCH2	23.1244822011718	252.031566091134	1	2.5405796969032	28	0.52236344620227	13	9	0.135416666666667	1
FNBP4	36.5693713449477	56.9786122555576	52	0.23931585761045	20	0.99999910388201	13	9	0.135416666666667	1
NUP160	28.0908503155132	6.1507711557358	1	0.43878390428269	28	0.999910042921255	13	9	0.135416666666667	1
PTPRJ	27.9697162412583	8.723123829408	10	2.77463999661146	26.1538461538462	0.439887303105197	13	9	0.135416666666667	1
TNKS1BP1	47.9999324559169	100.150172747816	52	0.345645903760899	20	0.999984454094643	13	9	0.135416666666667	1
SSRP1	26.1713668183509	234.461199591299	42	2.05262820959921	21.186943620178	0.709685703723621	13	9	0.135416666666667	1
SLC43A3	31.8180078054847	30.712290600759	36	2.88000521160229	21.9692307692308	0.405446236933735	13	9	0.135416666666667	1
SLC43A1	28.6292979387814	45.5003904489995	52	0.556762096451716	20	0.999528711182026	13	9	0.135416666666667	1
TIMM10	12.6267182661644	28.5380383342718	52	0.159531566247756	20	0.999999967040009	13	9	0.135416666666667	1
UBE2L6	35.7078179278382	46.5466082143658	1	0.967003272587176	28	0.986506230542017	13	9	0.135416666666667	1
SERPING1	47.9999324559169	235.871567651896	9	0.935984599838509	26.3468634686347	0.988679923139707	13	9	0.135416666666667	1
CLP1	27.2692043160517	4.92805252872504	52	0.955454929841355	20	0.987347345634497	13	9	0.135416666666667	1
ZDHHC5	15.9391964086015	94.4872303258003	1	0.561291547450707	28	0.99950234866832	13	9	0.135416666666667	1
MED19	14.9413716140985	54.3117276204278	1	0.916742044430748	28	0.98989498816184	13	9	0.135416666666667	1
TMX2	6.75440830680987e-05	32.1580420106277	52	0.387403345570242	20	0.999963627763155	13	9	0.135416666666667	1
C11orf31	4.71769455936585e-05	102.319643587842	52	1.81585663116335	20	0.797727456907254	13	9	0.135416666666667	1
CTNND1	24.8180242855249	3.34836688389174	9	3.86113731829009	26.3468634686347	0.174212424225738	13	9	0.135416666666667	1
LPXN	8.04487881670353	25.4849903730395	1	1.33406953289965	28	0.93616355130123	13	9	0.135416666666667	1
ZFP91	21.2146969424387	133.449259347774	8	1.18597143600351	26.542750929368	0.962387212618977	13	9	0.135416666666667	1
FAM111B	6.75440830680987e-05	13.8585332778444	1	1.28672356401838	28	0.94546105951342	13	9	0.135416666666667	1
FAM111A	11.1344132545676	24.8603212760713	1	0.970610307673436	28	0.986235596824415	13	9	0.135416666666667	1
DTX4	24.274642316181	3.77169062202275	2	2.01068293499531	27.7821011673152	0.725763673968928	13	9	0.135416666666667	1
OSBP	24.4309229050995	39.2971498453446	6	0.469357357573754	26.9433962264151	0.999854766201894	13	9	0.135416666666667	1
PATL1	16.0575368527128	74.1273992013955	52	1.3003350385562	20	0.942876258632755	13	9	0.135416666666667	1
STX3	40.4763051344444	28.9309332945036	1	0.667308549464326	28	0.998461643676886	13	9	0.135416666666667	1
MRPL16	33.5705260927078	48.7149659880213	1	0.185263536876638	28	0.999999886855732	13	9	0.135416666666667	1
PRPF19	23.9926271961163	74.9692808725396	52	2.66425990472383	20	0.477828037611983	13	9	0.135416666666667	1
TMEM109	15.2162648798367	187.42468836084	1	3.47660796094266	28	0.246178385517092	13	9	0.135416666666667	1
TMEM132A	24.277545343078	6.9398400151742	42	3.53271083357066	21.186943620178	0.234288964683164	13	9	0.135416666666667	1
SLC15A3	16.6083471987769	19.0837438557416	6	2.2937963150369	26.9433962264151	0.615986083274608	13	9	0.135416666666667	1
VPS37C	24.2865896899039	34.7610715700855	1	2.08128917990651	28	0.698627881844325	13	9	0.135416666666667	1
DDB1	32.1384429205615	310.930898985727	52	1.94446984279425	20	0.750804710359444	13	9	0.135416666666667	1
DAK	27.2595327148577	10.3488861917804	30	0.602602248301666	22.8115015974441	0.999202818017337	13	9	0.135416666666667	1
CYB561A3	29.0528126512417	88.041109402069	4	0.600233675552969	27.3563218390805	0.9992231597721	13	9	0.135416666666667	1
TMEM138	16.0259553989964	31.3131174771254	47	0.662239076718059	20.5763688760807	0.998534223769734	13	9	0.135416666666667	1
CPSF7	23.8723565174655	21.2427110784257	1	1.55220908565483	28	0.882556509580181	13	9	0.135416666666667	1
SDHAF2	25.1395739808286	26.6096429980012	52	0.860543939683728	20	0.992903517585777	13	9	0.135416666666667	1
RPLP0P2	35.2894201786619	5.69931480796369	1	1.63087317395062	28	0.859240412789576	13	9	0.135416666666667	1
TMEM258	18.2296762892346	341.856769434826	28	0.975495346509117	23.1067961165049	0.985862990703114	13	9	0.135416666666667	1
FEN1	4.4909086059429	49.9319360411884	1	0.421616558630058	28	0.999932517607637	13	9	0.135416666666667	1
FADS1	32.3223573011775	197.476719571785	1	1.00614911944661	28	0.983361308345396	13	9	0.135416666666667	1
FADS2	39.1007592105859	62.9151326136738	52	0.295304665824983	20	0.999995327994436	13	9	0.135416666666667	1
FADS3	19.1200510529193	112.923527347228	1	1.06019123636581	28	0.978229379160844	13	9	0.135416666666667	1
RAB3IL1	33.0660831455622	25.0116653725439	18	0.410623046510166	24.7058823529412	0.99994429161629	13	9	0.135416666666667	1
BEST1	14.150253918544	5.091282874922	39	1.09919225359122	21.570996978852	0.973919758072184	13	9	0.135416666666667	1
FTH1	16.3385619407222	5245.66270458541	16	1.43139671899714	25.0526315789474	0.914376932003247	13	9	0.135416666666667	1
INCENP	10.8777475756623	16.6141082213061	21	2.07577140689787	24.2033898305085	0.700760550061153	13	9	0.135416666666667	1
AHNAK	36.481917227377	600.586227514047	52	1.08183252847362	20	0.975902710515722	13	9	0.135416666666667	1
EEF1G	25.8013542579415	2349.74485245895	1	0.579798252095324	28	0.999382021474895	13	9	0.135416666666667	1
TUT1	19.3981872453077	14.0449017336124	1	0.591562874833627	28	0.999294122796303	13	9	0.135416666666667	1
MTA2	15.9917096656114	72.7997330672701	24	2.23337349739886	23.7209302325581	0.639475159424953	13	9	0.135416666666667	1
EML3	47.9999324559169	41.9097731242774	30	0.942395475756413	22.8115015974441	0.988252815789731	13	9	0.135416666666667	1
ROM1	47.9999324559169	16.8175900165298	52	1.06212138080955	20	0.978028328385328	13	9	0.135416666666667	1
B3GAT3	37.9463684977815	17.0458023846904	52	1.63809437127162	20	0.857006114636785	13	9	0.135416666666667	1
GANAB	15.6079753956021	459.3349595021	1	1.45461699042086	28	0.908659881616035	13	9	0.135416666666667	1
INTS5	15.8831200087325	19.7793231875626	16	1.51898083500768	25.0526315789474	0.891810509593365	13	9	0.135416666666667	1
METTL12	6.81369539961873e-05	10.851981761536	34	1.35485604414856	22.2429906542056	0.931810553646106	13	9	0.135416666666667	1
C11orf83	47.9999324559169	36.0482969245602	52	0.947015575133716	20	0.98793795593342	13	9	0.135416666666667	1
UBXN1	36.5327970838989	264.314896825482	9	0.167151694221473	26.3468634686347	0.999999951484837	13	9	0.135416666666667	1
LRRN4CL	24.0888779446482	28.1997599394112	3	2.02017939661794	27.5675675675676	0.722136148872911	13	9	0.135416666666667	1
HNRNPUL2	25.2988680307499	148.837127476968	52	1.10293838989745	20	0.97347802115723	13	9	0.135416666666667	1
TTC9C	28.6152284191336	11.9560952667878	52	1.64902716535243	20	0.853594828665159	13	9	0.135416666666667	1
POLR2G	47.9999324559169	126.110616208854	52	3.03192986277533	20	0.359057655791267	13	9	0.135416666666667	1
TMEM179B	16.16405528767	119.843821809398	1	2.46424662447844	28	0.550760039265794	13	9	0.135416666666667	1
TMEM223	24.3803232553654	21.2275675275357	30	3.08623778166489	22.8115015974441	0.343442154488782	13	9	0.135416666666667	1
NXF1	28.4797579496493	21.3251340396567	17	1.65496730973341	24.8780487804878	0.851727120967166	13	9	0.135416666666667	1
STX5	24.3287141897717	21.197737955433	52	0.930952685524715	20	0.989007275616509	13	9	0.135416666666667	1
WDR74	47.9999324559169	13.0953196831138	52	0.462048317297097	20	0.999870012651041	13	9	0.135416666666667	1
SNHG1	27.5958093521354	41.8298355729878	52	1.17790542406581	20	0.963575838029215	13	9	0.135416666666667	1
SNORD26	21.2477787102898	8.95681391712541	22	1.70923042470595	24.040404040404	0.834220402274004	13	9	0.135416666666667	1
SLC3A2	10.8575472606784	163.764168299644	52	0.502043258481624	20	0.999767470980671	13	9	0.135416666666667	1
RARRES3	47.9999324559169	13.2092804058501	1	0.675156793428455	28	0.99834375856976	13	9	0.135416666666667	1
PLA2G16	23.9385182239384	47.7166251133982	1	2.49821560699671	28	0.538046888133354	13	9	0.135416666666667	1
ATL3	6.24840871023807	143.587738300597	2	2.47950959741413	27.7821011673152	0.545033363944246	13	9	0.135416666666667	1
RTN3	22.1387872303065	158.223114375154	30	0.479063915807772	22.8115015974441	0.999832274119436	13	9	0.135416666666667	1
C11orf95	28.9460456239381	44.1354073384399	1	1.18398520784795	28	0.962682167268231	13	9	0.135416666666667	1
C11orf84	11.7562801469893	7.27763274590825	1	2.99319843245196	28	0.370507595909757	13	9	0.135416666666667	1
MARK2	28.5498482983772	50.9302224046582	41	0.495174689901293	21.3134328358209	0.999788677688217	13	9	0.135416666666667	1
NAA40	47.9999328112525	11.0432613749655	52	1.08862867651962	20	0.975138898277464	13	9	0.135416666666667	1
COX8A	9.38837043383727	316.713107912075	52	0.0528918785702128	20	0.999999999997444	13	9	0.135416666666667	1
OTUB1	28.6362050974878	51.5158253816623	52	1.84091965048658	20	0.788801561956582	13	9	0.135416666666667	1
MACROD1	22.033793360382	14.9488895410291	1	1.25198081016614	28	0.951735908497202	13	9	0.135416666666667	1
STIP1	25.2775490947777	76.4965754365501	52	1.50804554514119	20	0.894774753306234	13	9	0.135416666666667	1
FERMT3	47.9999324559169	3.96419063069389	1	0.749505191819302	28	0.996843116182692	13	9	0.135416666666667	1
TRPT1	14.9670024415053	10.4172301458354	52	0.475029232033151	20	0.999841947093743	13	9	0.135416666666667	1
NUDT22	23.413847568078	31.3126489746781	49	2.90044324193658	20.3418803418803	0.398977006172112	13	9	0.135416666666667	1
DNAJC4	35.8731536721884	16.0222490795898	1	0.392168062334602	28	0.999960203826812	13	9	0.135416666666667	1
VEGFB	47.9999324559169	113.083568556264	5	0.437977336096464	27.148288973384	0.999911221994432	13	9	0.135416666666667	1
FKBP2	7.25234020878587	254.075015539695	13	0.959383330852929	25.5913978494624	0.987065528233957	13	9	0.135416666666667	1
PPP1R14B	15.8861880483355	80.6607510967031	6	0.85095419028532	26.9433962264151	0.993342029589025	13	9	0.135416666666667	1
LOC101927696	4.67511018079933e-05	25.0352225464744	52	0.852624867716347	20	0.993267115696947	13	9	0.135416666666667	1
PLCB3	15.466368666835	34.7626595144211	29	0.845315802801864	22.9581993569132	0.993590309040921	13	9	0.135416666666667	1
BAD	28.2349021330834	50.1283606866637	33	0.824960028811073	22.3824451410658	0.994429806680471	13	9	0.135416666666667	1
GPR137	29.4039637549364	21.9876074297024	25	2.34037155801141	23.5643564356436	0.597974338693052	13	9	0.135416666666667	1
TRMT112	15.677581551995	208.484242494124	1	1.50345757849472	28	0.896006232366458	13	9	0.135416666666667	1
PRDX5	23.4524104379317	211.67873640592	1	0.974612317161124	28	0.985930864477703	13	9	0.135416666666667	1
RPS6KA4	15.7139855544912	51.0557903812168	27	0.847490031036884	23.257328990228	0.993495396731729	13	9	0.135416666666667	1
SF1	11.0483764080398	140.353959124028	1	0.611922206128691	28	0.999118616985864	13	9	0.135416666666667	1
MEN1	23.6089433084398	57.808773083123	21	4.83024774955458	24.2033898305085	0.0696080315374646	13	9	0.135416666666667	1
EHD1	24.4404405898803	125.857113543682	1	2.12755260648694	28	0.680689597541723	13	9	0.135416666666667	1
ATG2A	28.0881978184999	52.065132931462	52	2.08724265909657	20	0.696324957383083	13	9	0.135416666666667	1
PPP2R5B	30.7832759434798	13.3162219610813	1	1.58299203389613	28	0.873661677321854	13	9	0.135416666666667	1
ARL2	19.9339097974595	113.627600137942	2	1.87654058948031	27.7821011673152	0.775920562788198	13	9	0.135416666666667	1
SAC3D1	10.1296548223364	89.7488117476532	9	0.968813700696629	26.3468634686347	0.986370870285763	13	9	0.135416666666667	1
NAALADL1	26.6967755095594	15.0549855806104	1	0.389071355919133	28	0.999962458328633	13	9	0.135416666666667	1
CDCA5	31.9037934596409	4.32022167089916	22	3.01782964897822	24.040404040404	0.363195910486377	13	9	0.135416666666667	1
ZFPL1	20.3086836503577	21.9786304440064	52	2.61459581314236	20	0.495471939450469	13	9	0.135416666666667	1
VPS51	20.6814118855644	114.691183867793	52	1.7589980710818	20	0.817506674765563	13	9	0.135416666666667	1
TM7SF2	29.150890324105	5.50595157400289	52	1.51335760186094	20	0.893339901094839	13	9	0.135416666666667	1
ZNHIT2	24.1240048800951	13.7006929864965	3	0.332663219564274	27.5675675675676	0.999988360956192	13	9	0.135416666666667	1
FAU	16.0625109616644	1679.88454657662	1	1.89963639663311	28	0.767456882802703	13	9	0.135416666666667	1
MRPL49	6.75440830680987e-05	9.54666583126481	32	0.217222860050172	22.5236593059937	0.999999587610764	13	9	0.135416666666667	1
SYVN1	15.9584353574165	9.33291342126804	52	0.441789671472599	20	0.999905534201139	13	9	0.135416666666667	1
CAPN1	47.9999324559169	84.0605079562862	6	1.06158273397767	26.9433962264151	0.978084562018485	13	9	0.135416666666667	1
POLA2	15.9750587998527	11.5683801404039	1	1.42210522282999	28	0.916609497925807	13	9	0.135416666666667	1
CDC42EP2	32.1550285363496	30.6368934688794	16	2.60496253181331	25.0526315789474	0.498932736061349	13	9	0.135416666666667	1
DPF2	27.7356851287796	31.2118568092783	16	1.12522548462905	25.0526315789474	0.970747063781251	13	9	0.135416666666667	1
SLC25A45	27.6837761379184	5.30701014395957	1	2.00190696172881	28	0.729108747829468	13	9	0.135416666666667	1
FRMD8	6.75440830680987e-05	239.273892635684	32	1.12291154114631	22.5236593059937	0.971038860528215	13	9	0.135416666666667	1
NEAT1	36.7731399862353	418.894002995949	45	1.01037779155067	20.8163265306122	0.982993548317951	13	9	0.135416666666667	1
LOC101927789	24.9754522738006	12.0949842089294	5	2.17777122397982	27.148288973384	0.661141877078405	13	9	0.135416666666667	1
MALAT1	32.3510744217281	7440.69137280841	1	2.03398385001255	28	0.716849413042202	13	9	0.135416666666667	1
SCYL1	5.34144692059986e-05	26.496677103241	46	0.494450268643738	20.695652173913	0.999790818903066	13	9	0.135416666666667	1
LTBP3	27.7085984451353	93.0814582904779	1	0.838173871772526	28	0.993894861357918	13	9	0.135416666666667	1
SSSCA1	3.28721984435986	17.2327938607763	52	1.10199603052998	20	0.973589607484286	13	9	0.135416666666667	1
FAM89B	15.6957805350555	95.7505223174564	52	0.54965746827968	20	0.999567784417281	13	9	0.135416666666667	1
EHBP1L1	35.4190933387845	30.6604269100087	49	0.206426984490931	20.3418803418803	0.999999726844389	13	9	0.135416666666667	1
MAP3K11	22.9998795295407	23.6512967981066	8	1.27790807116425	26.542750929368	0.947097115673872	13	9	0.135416666666667	1
PCNXL3	4.08420983857243e-05	8.82618767803949	1	0.61846398573851	28	0.999055403398466	13	9	0.135416666666667	1
SIPA1	31.3367388116992	4.91801713742667	23	1.68663849497512	23.8795986622074	0.841604437540765	13	9	0.135416666666667	1
RELA	15.6415236391377	150.221149755075	1	0.731398455977015	28	0.997278978369197	13	9	0.135416666666667	1
RNASEH2C	19.8138402076906	65.5726033461537	38	2.63119818300243	21.7021276595745	0.489536321141713	13	9	0.135416666666667	1
AP5B1	28.0140286936245	27.3135989025953	52	1.15372520878047	20	0.96699401070803	13	9	0.135416666666667	1
CFL1	7.08537296486609	1281.3383181825	20	0.106447139149746	24.3686006825939	0.999999998908512	13	9	0.135416666666667	1
MUS81	32.2133308821001	28.8076545082904	14	1.75692299019952	25.4092526690391	0.818215248546505	13	9	0.135416666666667	1
EFEMP2	8.60645030317471	440.008640368033	8	0.286538742781905	26.542750929368	0.999996301524791	13	9	0.135416666666667	1
FIBP	26.8021234235823	172.52550798246	11	0.708289834237424	25.9636363636364	0.997766250455795	13	9	0.135416666666667	1
CCDC85B	22.9677179923352	14.0885977088376	1	0.869617616391582	28	0.992469338548993	13	9	0.135416666666667	1
FOSL1	7.77181192428382	15.2980917383516	10	1.16573585767069	26.1538461538462	0.965323244896587	13	9	0.135416666666667	1
C11orf68	12.5775599857514	52.846332925807	52	1.79857931643755	20	0.803809344011847	13	9	0.135416666666667	1
DRAP1	5.9795498364097	158.11232117977	21	0.931130376504474	24.2033898305085	0.988995833066287	13	9	0.135416666666667	1
SART1	29.4889832152028	18.9471633523875	3	2.07773015342215	27.5675675675676	0.700003671681539	13	9	0.135416666666667	1
EIF1AD	28.107520705207	13.0355361800663	1	0.114973267005467	28	0.999999997897048	13	9	0.135416666666667	1
BANF1	29.932420026323	30.9117448074586	52	2.65358084962523	20	0.481593294626123	13	9	0.135416666666667	1
CST6	28.2975938175616	8.4638575469323	1	3.04881800174862	28	0.354146658238546	13	9	0.135416666666667	1
SF3B2	8.59459286576241	195.836456923521	21	0.2594691231891	24.2033898305085	0.999998299242371	13	9	0.135416666666667	1
PACS1	6.75440830680987e-05	51.2115553954911	52	0.321583475737526	20	0.99999100517506	13	9	0.135416666666667	1
KLC2	19.6048160505632	12.2123128638131	1	1.22056456905983	28	0.957011748512499	13	9	0.135416666666667	1
RAB1B	15.7475794774195	50.6040151110905	52	0.302878053033159	20	0.999994319106366	13	9	0.135416666666667	1
YIF1A	6.75440830680987e-05	177.708075557313	1	0.477680034187058	28	0.999835645164617	13	9	0.135416666666667	1
CD248	28.3455175966995	215.057892500351	9	1.43743043445078	26.3468634686347	0.912910217908217	13	9	0.135416666666667	1
RIN1	47.9999324559169	12.2847208322932	43	3.06060848746643	21.0619469026549	0.350747468011586	13	9	0.135416666666667	1
BRMS1	16.1627202110109	33.2642956178726	1	1.33187184092427	28	0.936614139803206	13	9	0.135416666666667	1
B3GNT1	31.2545380025719	110.317536108518	52	0.391140350478455	20	0.999960964242821	13	9	0.135416666666667	1
MRPL11	36.5163627289272	53.9521876425789	1	1.43513052494221	28	0.913470862255983	13	9	0.135416666666667	1
PELI3	24.0203499836163	31.5334638185019	1	1.3467236245954	28	0.933533214850617	13	9	0.135416666666667	1
DPP3	43.9300364756045	26.6589688599014	52	1.34034819032572	20	0.934866080922421	13	9	0.135416666666667	1
BBS1	39.43619460535	14.5796793505542	1	1.80064671124178	28	0.803084765550275	13	9	0.135416666666667	1
ZDHHC24	27.4161226700997	35.6532840360395	14	2.81506310761181	25.4092526690391	0.426461504840709	13	9	0.135416666666667	1
CTSF	47.9999324559169	200.302999189308	4	1.69340523929535	27.3563218390805	0.839406681196176	13	9	0.135416666666667	1
CCS	32.0705180655755	27.4707513102568	1	1.07234904297184	28	0.97694194289964	13	9	0.135416666666667	1
RBM14	28.471417722121	12.0599096418705	1	0.726796863751126	28	0.997381980876179	13	9	0.135416666666667	1
RBM4	47.9999324559169	4.74490122680241	52	0.798093564276288	20	0.995408661440843	13	9	0.135416666666667	1
RBM4B	18.5512150826761	19.7799377122564	20	1.33132457479661	24.3686006825939	0.936726057463701	13	9	0.135416666666667	1
RCE1	24.9992536172881	3.8615196530321	11	1.12193170332409	25.9636363636364	0.971161841851439	13	9	0.135416666666667	1
PC	27.9974198031814	9.39654419791748	52	1.46854354603458	20	0.905137748696122	13	9	0.135416666666667	1
LRFN4	10.6917793313136	36.0233477688868	29	0.753720963251373	22.9581993569132	0.996734379972342	13	9	0.135416666666667	1
RHOD	30.6330756529881	22.9363543801552	52	2.3226077546979	20	0.604831452009245	13	9	0.135416666666667	1
KDM2A	19.5163140436364	121.230688177354	1	1.25601532442387	28	0.951031020483504	13	9	0.135416666666667	1
ADRBK1	6.75440830680987e-05	30.4155155313759	44	1.55682958016571	20.9384164222874	0.881240842569147	13	9	0.135416666666667	1
ANKRD13D	31.994888228126	14.3709907020243	52	3.59798749447637	20	0.221078454752087	13	9	0.135416666666667	1
SSH3	47.9999324559169	12.2037108182148	41	1.06565384224636	21.3134328358209	0.977657118950719	13	9	0.135416666666667	1
POLD4	13.8054873985217	96.2943026244661	1	0.625452509057859	28	0.998983951187976	13	9	0.135416666666667	1
CLCF1	15.8205173703879	9.95882145797397	1	1.4899761990823	28	0.899582744964405	13	9	0.135416666666667	1
PPP1CA	12.0655086914458	14.7302302852044	37	0.961312951660598	21.8348623853211	0.98692548059055	13	9	0.135416666666667	1
RPS6KB2	31.6220810810489	106.835994335492	52	0.137904861483622	20	0.999999990232082	13	9	0.135416666666667	1
CORO1B	27.0556469521839	85.6449441284351	1	0.951428813374516	28	0.987631613733638	13	9	0.135416666666667	1
TMEM134	23.9048716975223	46.7778590680352	17	1.6192128014684	24.8780487804878	0.862815997847494	13	9	0.135416666666667	1
AIP	17.5905179223471	58.7406366938873	13	2.85324682460734	25.5913978494624	0.41402127756543	13	9	0.135416666666667	1
PITPNM1	28.3763391585203	7.55540764626045	52	0.691281680771449	20	0.998079453508569	13	9	0.135416666666667	1
CDK2AP2	27.7992998710014	55.8971316844982	29	0.849580664889972	22.9581993569132	0.99340315570372	13	9	0.135416666666667	1
GSTP1	24.7587613896016	1128.10175042286	1	1.20320891146779	28	0.959765182360605	13	9	0.135416666666667	1
NDUFV1	47.9999324559169	163.204677440395	1	0.581645073361581	28	0.99936883654093	13	9	0.135416666666667	1
NUDT8	4.94563693261388e-05	7.92597535729442	5	0.860350793731205	27.148288973384	0.992912554304701	13	9	0.135416666666667	1
UNC93B1	46.6221780661832	21.3398249917108	31	1.0983152922984	22.6666666666667	0.974022454647317	13	9	0.135416666666667	1
ALDH3B1	47.9999324805881	44.0622621724984	1	1.02739386965468	28	0.981456608379381	13	9	0.135416666666667	1
NDUFS8	28.1901008949873	75.500330558277	18	1.3635669509388	24.7058823529412	0.929937470848097	13	9	0.135416666666667	1
TCIRG1	10.0555707332411	42.5075186195219	1	0.334430314857899	28	0.999987883892612	13	9	0.135416666666667	1
SUV420H1	41.5979856200275	43.0787172246024	26	0.274104587496373	23.4098360655738	0.99999738310778	13	9	0.135416666666667	1
C11orf24	7.73569222722071e-05	122.205974347581	27	0.726652899576044	23.257328990228	0.997385154204327	13	9	0.135416666666667	1
LRP5	28.5490108169944	17.6256098321262	1	0.712336558441489	28	0.99768621834341	13	9	0.135416666666667	1
PPP6R3	19.4976691485792	76.6261768384968	23	1.57221146065992	23.8795986622074	0.876811207792065	13	9	0.135416666666667	1
CPT1A	15.9153018832501	163.835399250755	52	1.23046770173906	20	0.955389352489938	13	9	0.135416666666667	1
MRPL21	21.4294433342711	57.6867126839528	1	1.20274270210835	28	0.959837572009462	13	9	0.135416666666667	1
IGHMBP2	15.5517721306634	12.3953538771104	21	1.65695030471616	24.2033898305085	0.851101416097085	13	9	0.135416666666667	1
MRGPRF	13.9047670217752	22.3244146687102	1	3.05039588150972	28	0.353690352985181	13	9	0.135416666666667	1
TPCN2	27.2847809250823	26.0072289354441	1	1.27623674204698	28	0.94740392739102	13	9	0.135416666666667	1
CCND1	3.53127007931915	736.250445923372	5	0.571606843289079	27.148288973384	0.999437866976467	13	9	0.135416666666667	1
ORAOV1	15.3815146491413	31.1829546739788	47	0.349731505751948	20.5763688760807	0.999983016653245	13	9	0.135416666666667	1
FADD	27.980873125449	50.3018979569135	52	1.86229446814548	20	0.78109832406542	13	9	0.135416666666667	1
PPFIA1	34.7292682155845	90.2947886600998	52	0.816114376871602	20	0.994767820734141	13	9	0.135416666666667	1
CTTN	6.75440830680987e-05	444.667461653992	52	0.094923652006322	20	0.999999999590432	13	9	0.135416666666667	1
DHCR7	47.9999324559169	45.9111840081271	51	1.08608995552438	20.112676056338	0.975426094680725	13	9	0.135416666666667	1
NADSYN1	38.5585660150569	24.2849270935553	1	0.498205277914112	28	0.999779524740683	13	9	0.135416666666667	1
FAM86C1	15.8744366580605	2.8163800119371	23	1.40048398463448	23.8795986622074	0.921681334694983	13	9	0.135416666666667	1
RNF121	15.5112363841286	45.2169588747538	52	0.405664168192906	20	0.999949012425185	13	9	0.135416666666667	1
NUMA1	16.1508685862948	36.9866198137334	52	1.57322456946926	20	0.876516795756127	13	9	0.135416666666667	1
LRTOMT	32.2329128589159	7.0269890414144	1	1.21870422485937	28	0.957312357237359	13	9	0.135416666666667	1
LAMTOR1	15.6665356411769	226.661460338371	12	1.32631103054985	25.7761732851986	0.937746009317061	13	9	0.135416666666667	1
INPPL1	27.4283165368084	208.516533232481	1	2.21044676435852	28	0.648407479513291	13	9	0.135416666666667	1
CLPB	4.61927978958201e-05	5.79684644682127	52	0.918747413013219	20	0.989772965726901	13	9	0.135416666666667	1
ARAP1	16.0840559215047	87.0572900644822	1	1.29459685126478	28	0.943974614129591	13	9	0.135416666666667	1
STARD10	38.2755346407954	8.75617883183538	14	0.563585660649153	25.4092526690391	0.999488550570483	13	9	0.135416666666667	1
ATG16L2	6.70428519231375	18.7206888445908	1	1.07900070875624	28	0.976216265556533	13	9	0.135416666666667	1
FCHSD2	23.1558804790886	9.79786865840013	1	0.654449253755098	28	0.998640486254246	13	9	0.135416666666667	1
ARHGEF17	28.091103696543	143.066481946597	1	1.54885802822471	28	0.883506351776909	13	9	0.135416666666667	1
RELT	4.2135219025143e-05	5.84373135247615	52	0.551534140695687	20	0.99955772735562	13	9	0.135416666666667	1
FAM168A	33.1928156070633	16.1690857952155	49	1.65652890906468	20.3418803418803	0.851234473413877	13	9	0.135416666666667	1
RAB6A	18.9452801576161	129.658154759321	17	2.80056206842545	24.8780487804878	0.431247812198915	13	9	0.135416666666667	1
MRPL48	6.75440830680987e-05	19.5084933730789	52	1.92474659482796	20	0.75816438901195	13	9	0.135416666666667	1
COA4	23.9559176019399	35.3370654292043	17	0.813873879629643	24.8780487804878	0.994850942624196	13	9	0.135416666666667	1
PAAF1	19.404003328644	4.92815641260308	21	0.229556471067702	24.2033898305085	0.999999357377059	13	9	0.135416666666667	1
UCP2	24.313411687289	5.7678497745346	25	1.68435824797813	23.5643564356436	0.842342310219144	13	9	0.135416666666667	1
C2CD3	15.6030095593617	11.4418566937198	49	0.857032923360613	20.3418803418803	0.993066466132443	13	9	0.135416666666667	1
PPME1	23.6648590085279	106.687666069963	10	1.20730229596462	26.1538461538462	0.959126062723809	13	9	0.135416666666667	1
P4HA3	5.57433941443803	18.4177416111014	19	1.12856092688218	24.5360824742268	0.970323060677217	13	9	0.135416666666667	1
PGM2L1	6.75440830680987e-05	61.4436907016619	17	1.71649112536486	24.8780487804878	0.831819553221515	13	9	0.135416666666667	1
POLD3	32.3648975638317	16.068476577626	52	1.36445249460858	20	0.929745442999723	13	9	0.135416666666667	1
RNF169	38.9365014332136	17.4139590693556	21	0.927436663645218	24.2033898305085	0.989231939054312	13	9	0.135416666666667	1
XRRA1	37.9383282478446	12.5458932305295	1	2.47055303833358	28	0.548391093506046	13	9	0.135416666666667	1
SPCS2	31.766845781523	10.8448120903142	1	1.71334825213936	28	0.832860413002358	13	9	0.135416666666667	1
ARRB1	20.4414142021558	12.9756617431777	25	1.19026238540253	23.5643564356436	0.961744956286436	13	9	0.135416666666667	1
RPS3	26.3254718891008	1445.34584848085	1	2.24178236851226	28	0.636200810637347	13	9	0.135416666666667	1
KLHL35	19.9057815925112	6.5888058959427	47	3.11465314937896	20.5763688760807	0.335476704973313	13	9	0.135416666666667	1
GDPD5	27.0747307300777	25.3595297941207	52	1.84195395577223	20	0.788430685546677	13	9	0.135416666666667	1
SERPINH1	6.49953047319718e-05	2008.16047263941	1	0.211194918576733	28	0.999999671398871	13	9	0.135416666666667	1
MAP6	28.5853951216883	13.0207527731115	52	1.1926740861959	20	0.961380944643853	13	9	0.135416666666667	1
UVRAG	14.8303858437191	32.9248189939094	1	1.50158241700663	28	0.896507467686364	13	9	0.135416666666667	1
PRKRIR	18.1760330563367	15.3135664383947	35	3.267364655817	22.1052631578947	0.29507645056803	13	9	0.135416666666667	1
C11orf30	19.934821190377	10.0489350966148	52	1.71639590039839	20	0.8318511262033	13	9	0.135416666666667	1
LRRC32	47.9999324559169	85.7499149199689	12	1.48201827347188	25.7761732851986	0.901664197597941	13	9	0.135416666666667	1
TSKU	16.0258944138019	26.476661204047	37	1.11527335877596	21.8348623853211	0.971988432792885	13	9	0.135416666666667	1
ACER3	47.9999324559169	16.0933533346848	52	0.860539078174641	20	0.99290374514535	13	9	0.135416666666667	1
CAPN5	19.7018959180563	25.7917129730473	3	2.09464730871423	27.5675675675676	0.693458162972217	13	9	0.135416666666667	1
PAK1	15.2993085944681	49.5675093430339	52	1.61801032771636	20	0.86318244095412	13	9	0.135416666666667	1
CLNS1A	15.387395404865	109.578725986201	3	2.2844548159484	27.5675675675676	0.619610248696462	13	9	0.135416666666667	1
RSF1	31.9794014554071	124.565359697017	19	0.404095525060956	24.5360824742268	0.999950434416901	13	9	0.135416666666667	1
AAMDC	24.2283518768183	110.826433129157	1	1.56460568300481	28	0.879011005340587	13	9	0.135416666666667	1
INTS4	31.7950259297751	8.38629428253031	1	2.98091989527048	28	0.374191608586929	13	9	0.135416666666667	1
NDUFC2	39.1035911814602	45.5026635807	1	1.755577197564	28	0.818674268873874	13	9	0.135416666666667	1
ALG8	6.75440830680987e-05	34.2102848399549	1	1.01843123363522	28	0.982277607853758	13	9	0.135416666666667	1
KCTD21	24.8371141937707	14.3595092408929	52	1.02694862738845	20	0.981498001239328	13	9	0.135416666666667	1
USP35	24.0557162147879	6.78998042947356	31	2.63213930704547	22.6666666666667	0.489200961999165	13	9	0.135416666666667	1
GAB2	20.0502577426907	5.73050052373865	1	1.22676545630753	28	0.956000251459295	13	9	0.135416666666667	1
NARS2	39.9160929908462	4.31317052369068	40	0.772827564551177	21.4414414414414	0.996205296061518	13	9	0.135416666666667	1
TENM4	20.1150308164768	7.12382825127955	15	0.965314580196452	25.2296819787986	0.986631628741635	13	9	0.135416666666667	1
PRCP	28.8650568110168	117.355965813351	52	3.0331458230433	20	0.358702402628126	13	9	0.135416666666667	1
RAB30	19.8512869338862	15.4620857637467	6	1.58873445389993	26.9433962264151	0.871969122177632	13	9	0.135416666666667	1
RAB30-AS1	32.2691003465425	10.2274490137572	23	3.12310675950025	23.8795986622074	0.333134179059761	13	9	0.135416666666667	1
PCF11	20.9791910231513	29.5593984117141	52	0.236540481098793	20	0.999999183454687	13	9	0.135416666666667	1
ANKRD42	12.2224467827557	12.8295306565111	2	0.701921144802951	27.7821011673152	0.997887843397805	13	9	0.135416666666667	1
CCDC90B	28.5760966989521	75.0649230728781	6	1.20270729536619	26.9433962264151	0.959843066359393	13	9	0.135416666666667	1
TMEM126B	40.9553476926494	31.3358260251337	2	1.43582872335287	27.7821011673152	0.913300867767173	13	9	0.135416666666667	1
TMEM126A	3.55969817656263	19.2977690719532	1	0.528327355310965	28	0.999669662136612	13	9	0.135416666666667	1
CREBZF	33.5189903958274	46.3864823194506	49	2.91463521020846	20.3418803418803	0.394526141407447	13	9	0.135416666666667	1
SYTL2	28.5134754782281	11.9037785875605	52	1.69952036064107	20	0.837410264140848	13	9	0.135416666666667	1
PICALM	6.75440830680987e-05	448.808277428354	17	0.180559069776967	24.8780487804878	0.999999908375692	13	9	0.135416666666667	1
EED	10.6439133227176	31.8539425136759	4	2.07606902479904	27.3563218390805	0.70064556166891	13	9	0.135416666666667	1
C11orf73	37.3808145999241	16.545847137125	1	0.885371539109052	28	0.991669599158125	13	9	0.135416666666667	1
ME3	28.2607259536424	5.27257501387524	15	2.00948179515601	25.2296819787986	0.726221922637664	13	9	0.135416666666667	1
PRSS23	15.9573009441693	995.883693862202	52	0.707312724412525	20	0.997785249444561	13	9	0.135416666666667	1
FZD4	36.1144728013715	66.4230829964109	52	0.652440928393938	20	0.998666874414279	13	9	0.135416666666667	1
TMEM135	32.1668871076056	7.52839439162948	52	0.943374786766014	20	0.988186572040518	13	9	0.135416666666667	1
CTSC	40.4019672463645	72.278313650394	1	1.32768136836408	28	0.937468184192293	13	9	0.135416666666667	1
NOX4	31.9592551084438	7.41037911318813	1	2.07040961388256	28	0.702831267379586	13	9	0.135416666666667	1
CHORDC1	24.0244395575488	20.7840574466556	52	1.51926772734651	20	0.891732193377298	13	9	0.135416666666667	1
[truncated: 9,005 more rows]
