# Supplementary material for: Fibroblasts as an in vitro model of circadian genetic and genomic studies
Source: Mamm Genome. 2024 Jul 3;35(3):432–44. doi: 10.1007/s00335-024-10050-7 (PMC11329553; doi:10.1007/s00335-024-10050-7)
Supplement: Supplementary file 6 — Supplementary file6 (ZIP 46445 kb) [file 335_2024_10050_MOESM6_ESM.zip › MetaCycle_Results/meta2dout/LSresult_MCPM2013L01115_Input.txt]

CycID	PhaseShift	PhaseShiftHeight	PeakIndex	PeakSPD	Period	p	N	Nindependent	Nyquist	BH.Q
LOC102723897	31.9221665123124	5.01935855210025	23	0.97506537379142	23.8795986622074	0.985896069205387	13	9	0.135416666666667	1
LINC01128	30.490911292496	8.27719675371745	1	2.18542238584684	28	0.658160300678247	13	9	0.135416666666667	1
NOC2L	32.2114295218564	6.87040815459141	27	2.23846448904579	23.257328990228	0.637492620372081	13	9	0.135416666666667	1
KLHL17	31.8634483388202	14.5665985085603	16	1.82173588256521	25.0526315789474	0.795644374045778	13	9	0.135416666666667	1
HES4	21.3440818052818	7.48982148258023	1	3.16922270463912	28	0.320574819320078	13	9	0.135416666666667	1
ISG15	31.5461639320974	76.5524018302975	1	2.63609544403346	28	0.487792549683869	13	9	0.135416666666667	1
AGRN	32.1520264977842	43.9093324362186	13	3.373678954304	25.5913978494624	0.269317994145715	13	9	0.135416666666667	1
C1orf159	29.1816874310909	6.29409644235796	52	2.49988822477342	20	0.537423957415359	13	9	0.135416666666667	1
SDF4	3.88148235209811	507.913751468993	9	0.7258493551232	26.3468634686347	0.997402811941556	13	9	0.135416666666667	1
B3GALT6	12.2448770211443	85.4141179911022	13	2.19666005122818	25.5913978494624	0.653780604729387	13	9	0.135416666666667	1
UBE2J2	12.2052274185566	111.509678547993	52	1.08808489232147	20	0.975200602954199	13	9	0.135416666666667	1
SCNN1D	32.7178059991517	16.0465696429122	1	0.639770315901497	28	0.998824205566754	13	9	0.135416666666667	1
ACAP3	16.2937771319525	13.2682697791074	36	3.02034097746853	21.9692307692308	0.362456337412291	13	9	0.135416666666667	1
PUSL1	47.9999324559169	5.89001058439683	52	0.406746712798728	20	0.999948011393381	13	9	0.135416666666667	1
CPSF3L	28.3574315231797	20.3486111172218	40	0.967242201113518	21.4414414414414	0.98648842130499	13	9	0.135416666666667	1
GLTPD1	28.5095119666392	27.0414297704067	33	1.80315882316286	22.3824451410658	0.802203147423808	13	9	0.135416666666667	1
DVL1	26.6487322850263	59.3680709492978	40	3.18706606804845	21.4414414414414	0.315814726149542	13	9	0.135416666666667	1
MXRA8	27.9970324735851	1668.4987199501	35	2.91377406137246	22.1052631578947	0.394795244671612	13	9	0.135416666666667	1
AURKAIP1	0.550042509476129	161.836849198446	9	1.15621777340312	26.3468634686347	0.966651654220443	13	9	0.135416666666667	1
CCNL2	27.8501954085965	125.845961639496	11	1.3343586115154	25.9636363636364	0.936104144647956	13	9	0.135416666666667	1
LOC148413	30.0703980023674	6.12548658194779	27	4.07323610509434	23.257328990228	0.143172626423013	13	9	0.135416666666667	1
MRPL20	6.90719608069265	122.740999930943	11	0.730600827516649	25.9636363636364	0.99729705220144	13	9	0.135416666666667	1
VWA1	31.9202300515412	3.98295486155221	52	3.3229336854438	20	0.281373822956752	13	9	0.135416666666667	1
ATAD3B	26.4091828039586	9.5069863869961	23	1.52047839058497	23.8795986622074	0.891401397866084	13	9	0.135416666666667	1
ATAD3A	31.0358583699412	39.1023691273032	9	1.9072380907157	26.3468634686347	0.764653326037695	13	9	0.135416666666667	1
TMEM240	28.0211518499409	9.63847082707864	49	1.43305795969536	20.3418803418803	0.913974433640597	13	9	0.135416666666667	1
SSU72	33.35121729993	141.908595301976	15	2.09082327982274	25.2296819787986	0.694939018562958	13	9	0.135416666666667	1
C1orf233	27.8339425807428	7.68093616121358	36	3.40952085105519	21.9692307692308	0.261062479466739	13	9	0.135416666666667	1
MIB2	32.0510703265117	22.9282828199726	52	1.49406949137318	20	0.898503494372244	13	9	0.135416666666667	1
CDK11B	32.3387389248959	33.5079413097541	30	2.17024768434944	22.8115015974441	0.664073228623778	13	9	0.135416666666667	1
SLC35E2B	23.8959917476097	5.194618852388	1	1.39071985178297	28	0.923914780215402	13	9	0.135416666666667	1
CDK11A	32.2685677850585	19.3415441252841	52	3.12654278490556	20	0.332185609741596	13	9	0.135416666666667	1
SLC35E2	12.5360207094336	153.12424456703	52	2.44693285114206	20	0.55728327382516	13	9	0.135416666666667	1
NADK	6.75440830680987e-05	15.3846945768233	4	0.814535933056375	27.3563218390805	0.994826484330969	13	9	0.135416666666667	1
GNB1	6.75440830680987e-05	327.531129886412	7	0.340556869120032	26.7415730337079	0.999986099894225	13	9	0.135416666666667	1
C1orf86	38.7739615985925	28.8031735776467	43	3.44237367355797	21.0619469026549	0.253681878872745	13	9	0.135416666666667	1
SKI	27.9045946007954	74.7773343336951	19	0.83970337292657	24.5360824742268	0.99383056305793	13	9	0.135416666666667	1
RER1	23.7452849173524	107.543482676445	52	1.41363984765891	20	0.918615900249737	13	9	0.135416666666667	1
TNFRSF14	39.1839281153229	13.6314686582955	3	2.17279343469689	27.5675675675676	0.663081409794715	13	9	0.135416666666667	1
FAM213B	35.6944023506964	7.58249899660442	42	0.842899030728138	21.186943620178	0.993694600167126	13	9	0.135416666666667	1
MEGF6	31.9236290520686	85.6771350174649	32	3.51126408722358	22.5236593059937	0.238774823616386	13	9	0.135416666666667	1
TPRG1L	30.8499791051702	248.307147538516	38	3.57424494930009	21.7021276595745	0.225806970220317	13	9	0.135416666666667	1
WRAP73	19.7301643533303	18.5343885830519	7	2.80499196745009	26.7415730337079	0.429782072467166	13	9	0.135416666666667	1
TP73-AS1	19.8441769655795	21.9090942957964	9	3.68157988704428	26.3468634686347	0.2051096586571	13	9	0.135416666666667	1
LRRC47	31.8465017763136	165.320096180617	24	2.64163102184381	23.7209302325581	0.485825424054645	13	9	0.135416666666667	1
CEP104	32.1442683121896	56.7324730659193	10	3.71651196402706	26.1538461538462	0.198742597448848	13	9	0.135416666666667	1
DFFB	21.7035846408517	9.14185153013268	52	2.53800341694494	20	0.523311439678861	13	9	0.135416666666667	1
C1orf174	20.2832461311188	19.9216487462772	27	3.48918768034449	23.257328990228	0.243468747764738	13	9	0.135416666666667	1
NPHP4	20.718803724669	12.8984027511545	1	2.61409310573388	28	0.495652237698463	13	9	0.135416666666667	1
KCNAB2	30.9361446340349	5.31344945168913	1	1.01473367049427	28	0.982608859192059	13	9	0.135416666666667	1
RPL22	23.646718609465	223.616969564691	24	1.49257326510714	23.7209302325581	0.898898671032405	13	9	0.135416666666667	1
ICMT	19.959721914199	68.8545913121459	33	2.21295357806288	22.3824451410658	0.647430577796504	13	9	0.135416666666667	1
GPR153	14.2469274508212	9.28293883779121	1	3.55154281980449	28	0.230409771978326	13	9	0.135416666666667	1
ACOT7	32.1836243367082	13.2451540547167	24	3.43143558165363	23.7209302325581	0.256119520095368	13	9	0.135416666666667	1
PLEKHG5	31.9713728026063	3.89092190655177	52	4.16175881303516	20	0.131792895973261	13	9	0.135416666666667	1
NOL9	20.348970047633	45.4155601064985	1	1.0139119103121	28	0.982681890327971	13	9	0.135416666666667	1
ZBTB48	19.7774013567001	5.35653788901193	23	1.37889176110799	23.8795986622074	0.926572481460565	13	9	0.135416666666667	1
KLHL21	23.3797574805161	101.509836842188	1	0.804765820492753	28	0.995178697672342	13	9	0.135416666666667	1
PHF13	19.9608121302618	45.5576413842729	42	3.71337713962237	21.186943620178	0.199306759789142	13	9	0.135416666666667	1
THAP3	32.0653705594695	52.4353866711621	27	0.795115863211213	23.257328990228	0.99550858048007	13	9	0.135416666666667	1
CAMTA1	47.9999324559169	26.9185652018131	18	0.344188510916818	24.7058823529412	0.999984941371338	13	9	0.135416666666667	1
VAMP3	16.9697030405594	73.2766548015163	37	0.508139573251923	21.8348623853211	0.999747222387424	13	9	0.135416666666667	1
PER3	19.5118822323533	3.88620634579152	27	3.27691404970354	23.257328990228	0.292684142086336	13	9	0.135416666666667	1
PARK7	27.9244914192703	390.457508620739	15	4.20628034241719	25.2296819787986	0.126392914193094	13	9	0.135416666666667	1
ERRFI1	24.0207200828498	18.5522622023533	39	0.859776001383473	21.570996978852	0.992939396915807	13	9	0.135416666666667	1
RERE	15.9946727347662	92.4935724742154	1	3.4362101527164	28	0.255053061228721	13	9	0.135416666666667	1
ENO1	6.75440830680987e-05	590.650798169717	6	0.937283583535228	26.9433962264151	0.988594295272568	13	9	0.135416666666667	1
LOC102724571	47.9999407077623	14.818697781644	52	0.575867558866766	20	0.999409349029438	13	9	0.135416666666667	1
H6PD	31.8675156914057	87.7124221940751	46	1.43940252646207	20.695652173913	0.912427949847	13	9	0.135416666666667	1
SPSB1	23.9719833423422	16.3101662976582	43	0.238610982302033	21.0619469026549	0.999999124696822	13	9	0.135416666666667	1
SLC25A33	43.7663747868491	4.43358827908883	48	1.40439714642078	20.458452722063	0.9207762531505	13	9	0.135416666666667	1
TMEM201	20.1706560752988	6.42574390162918	29	1.0682497895135	22.9581993569132	0.977381630474449	13	9	0.135416666666667	1
PIK3CD	19.5963523642632	54.2681375285461	42	1.10201446504483	21.186943620178	0.973587427624498	13	9	0.135416666666667	1
LOC101929074	17.2766987104786	3.40766979018259	13	3.55160047675703	25.5913978494624	0.230397980546214	13	9	0.135416666666667	1
CLSTN1	9.94734963459746	102.892441828156	52	1.80358938646709	20	0.802051913624536	13	9	0.135416666666667	1
CTNNBIP1	19.7479181953586	43.4687776119185	39	2.08380688386869	21.570996978852	0.697654212576053	13	9	0.135416666666667	1
LZIC	35.0316068109536	17.8359992374632	1	1.01235232699158	28	0.98281990739909	13	9	0.135416666666667	1
NMNAT1	31.5401349829381	25.4522148790406	27	3.07598985940633	23.257328990228	0.346349450436284	13	9	0.135416666666667	1
UBE4B	16.0095563192687	34.946324815771	26	1.93434123301539	23.4098360655738	0.754590542257056	13	9	0.135416666666667	1
KIF1B	6.75440830680987e-05	97.2137645071813	6	1.74714719281896	26.9433962264151	0.821540076624704	13	9	0.135416666666667	1
PGD	31.3372551307998	84.8735408511734	41	2.07407810120661	21.3134328358209	0.701414683302406	13	9	0.135416666666667	1
APITD1	23.3374944027867	10.2273683958388	52	1.32313512614794	20	0.938387134147385	13	9	0.135416666666667	1
DFFA	1.80940359316244	39.5159821061	3	0.819543888312326	27.5675675675676	0.994638646248109	13	9	0.135416666666667	1
PEX14	35.3378126442563	13.3822072797991	52	2.41374051493428	20	0.569864239228113	13	9	0.135416666666667	1
TARDBP	12.0279339572096	85.8393765415568	1	0.364912995039015	28	0.999976654238839	13	9	0.135416666666667	1
SRM	30.8287317172288	125.250067269346	8	2.89251406535273	26.542750929368	0.401478509336637	13	9	0.135416666666667	1
EXOSC10	4.74046981098665e-05	24.2718272621024	52	1.61550733603097	20	0.863943822037475	13	9	0.135416666666667	1
MTOR	35.7690478934378	38.0131423129415	1	3.46844630590054	28	0.247950019151468	13	9	0.135416666666667	1
UBIAD1	31.8560301512314	25.8442197347826	52	1.49242105622245	20	0.89893882809969	13	9	0.135416666666667	1
FBXO44	17.7482917997945	7.1416991325339	24	1.95129167275347	23.7209302325581	0.748247574562078	13	9	0.135416666666667	1
MAD2L2	17.6962590169584	24.6007841738729	1	2.04938112173437	28	0.710935140469936	13	9	0.135416666666667	1
AGTRAP	31.6373212996355	62.9933856639314	18	3.44354919625465	24.7058823529412	0.253421068182752	13	9	0.135416666666667	1
MTHFR	31.8992734357774	41.6001094951864	36	1.33354591566449	21.9692307692308	0.936271075108852	13	9	0.135416666666667	1
CLCN6	19.6734475919688	10.2680054711715	6	2.70152610230578	26.9433962264151	0.464815965692058	13	9	0.135416666666667	1
KIAA2013	19.900248913944	137.916243866272	1	3.16281950863287	28	0.322296519364295	13	9	0.135416666666667	1
PLOD1	31.4302988062517	323.398028513072	17	3.06009487995982	24.8780487804878	0.350895036195298	13	9	0.135416666666667	1
MFN2	6.75440830680987e-05	51.6115614667548	52	0.2482250182392	20	0.999998801805929	13	9	0.135416666666667	1
MIIP	30.0034423165679	20.6484587638342	17	3.88656444991087	24.8780487804878	0.17019264280093	13	9	0.135416666666667	1
TNFRSF1B	31.7187200738705	21.3894925636209	52	1.29261434576439	20	0.944351147617436	13	9	0.135416666666667	1
VPS13D	24.337156937302	54.0459312650388	52	0.68727955820298	20	0.998147918092019	13	9	0.135416666666667	1
DHRS3	30.9679601487285	282.764345959201	51	1.66374020764188	20.112676056338	0.848950658144877	13	9	0.135416666666667	1
PDPN	47.9999324559169	29.5029128369634	32	2.28924420585223	22.5236593059937	0.61775172441838	13	9	0.135416666666667	1
PRDM2	31.8356426013952	79.9630483677424	33	4.23073673434769	22.3824451410658	0.123515235684527	13	9	0.135416666666667	1
KAZN	32.2946039601999	18.576430748079	9	3.44956016423371	26.3468634686347	0.252090950818233	13	9	0.135416666666667	1
TMEM51	14.6985208041837	1.9366029701874	1	0.572628747132215	28	0.999431130154709	13	9	0.135416666666667	1
EFHD2	7.94588515854439	28.7973548840183	52	0.36126077764823	20	0.999978343013677	13	9	0.135416666666667	1
CASP9	38.7392638323094	6.91809859509439	52	1.38038019340582	20	0.926240932381796	13	9	0.135416666666667	1
DNAJC16	27.6994395198032	34.0272420288666	1	1.60898558488895	28	0.865918839444116	13	9	0.135416666666667	1
PLEKHM2	19.9547238933847	167.030558217143	1	0.739415542112605	28	0.997092108991413	13	9	0.135416666666667	1
FBLIM1	31.685206992849	96.5058781671218	25	2.93494129148577	23.5643564356436	0.388217054522836	13	9	0.135416666666667	1
FLJ37453	9.8791975637512	11.9218153478025	1	1.60719465967164	28	0.866458950964935	13	9	0.135416666666667	1
SPEN	32.5363389350525	94.225030994441	16	2.83875323324872	25.0526315789474	0.4187152627198	13	9	0.135416666666667	1
ZBTB17	47.9999324559169	16.8076392558175	52	0.424142607812505	20	0.999929538993088	13	9	0.135416666666667	1
HSPB7	27.9885571673606	351.657764455785	8	1.94969973712857	26.542750929368	0.748844819292991	13	9	0.135416666666667	1
EPHA2	22.0403259048892	7.62154331310282	35	1.96996539916416	22.1052631578947	0.741219277105665	13	9	0.135416666666667	1
ARHGEF19	6.75440830680987e-05	36.9566302871006	24	2.31241241364787	23.7209302325581	0.608774343809883	13	9	0.135416666666667	1
RSG1	28.1122466909241	4.82669700535778	26	3.5273563941578	23.4098360655738	0.2354021019833	13	9	0.135416666666667	1
FBXO42	15.4513909171112	22.6972705138747	32	2.40960583020254	22.5236593059937	0.571437923776683	13	9	0.135416666666667	1
SZRD1	6.75440830680987e-05	84.0555855855017	52	2.90723805136489	20	0.396841788574943	13	9	0.135416666666667	1
NECAP2	19.6652712577521	48.1074838115262	24	1.93631518235694	23.7209302325581	0.753853765092704	13	9	0.135416666666667	1
CROCCP2	31.9320095329126	6.15978900466793	52	0.925475843177023	20	0.989355785633661	13	9	0.135416666666667	1
LOC101927663	47.2323333610542	6.80385570300311	1	1.0121077673478	28	0.982841480504133	13	9	0.135416666666667	1
CROCC	17.1059369389519	36.958158744134	1	2.61847852529317	28	0.494080513440121	13	9	0.135416666666667	1
ATP13A2	10.9714992008281	10.415490525975	52	0.262362811647984	20	0.99999814398196	13	9	0.135416666666667	1
SDHB	19.7687349099855	26.9069098694075	52	2.87919446033864	20	0.405704304275082	13	9	0.135416666666667	1
RCC2	19.988618264997	92.9847996943613	26	2.11011642257305	23.4098360655738	0.687460909447663	13	9	0.135416666666667	1
ARHGEF10L	19.3320910087086	62.4176321645304	1	2.0587911803907	28	0.707312295715176	13	9	0.135416666666667	1
ALDH4A1	29.7574533028151	75.717175445558	41	3.92450695296401	21.3134328358209	0.16435043768448	13	9	0.135416666666667	1
IFFO2	21.9512795985525	17.5848692901434	1	1.44846784552022	28	0.910192883772134	13	9	0.135416666666667	1
UBR4	31.8660992542106	126.121584004676	15	3.10170973243928	25.2296819787986	0.33908754779209	13	9	0.135416666666667	1
EMC1	19.1154289755723	78.3571901615478	49	1.38602982116344	20.3418803418803	0.924974889282752	13	9	0.135416666666667	1
MRTO4	31.9609829259901	43.045377266413	1	1.70248539444547	28	0.836438779121252	13	9	0.135416666666667	1
AKR7A2	31.8616293585369	94.4390460035637	14	1.41106222764905	25.4092526690391	0.919221568960209	13	9	0.135416666666667	1
PQLC2	35.3018608714031	15.5429033975298	1	0.885796018317078	28	0.991647226600988	13	9	0.135416666666667	1
CAPZB	18.9755038836286	671.338595024849	16	1.36962490242503	25.0526315789474	0.928617887349016	13	9	0.135416666666667	1
MINOS1	22.9773321084542	50.8551806822772	52	3.77327642532334	20	0.188769157690657	13	9	0.135416666666667	1
RPS14P3	35.4118368305275	74.94961074855	1	0.555962328567086	28	0.99953324682031	13	9	0.135416666666667	1
TMCO4	20.3560154681621	14.7626470452525	28	2.55853501094728	23.1067961165049	0.515778041486094	13	9	0.135416666666667	1
OTUD3	36.1565410137063	5.45650969111574	1	2.55032455662837	28	0.518784631231152	13	9	0.135416666666667	1
CAMK2N1	36.5396976317212	94.9259362825272	13	1.53571963781177	25.5913978494624	0.887194726649691	13	9	0.135416666666667	1
MUL1	32.048780023613	32.9843017138742	31	1.40468677480508	22.6666666666667	0.92070903798137	13	9	0.135416666666667	1
CDA	7.42416494979193e-05	4.88215187721164	52	0.515307804500711	20	0.999721597918241	13	9	0.135416666666667	1
DDOST	19.7734456109907	63.2499954502683	49	2.35034226355566	20.3418803418803	0.594133224110179	13	9	0.135416666666667	1
HP1BP3	19.1253337908533	93.4516655716442	7	2.04670424271622	26.7415730337079	0.711964611289057	13	9	0.135416666666667	1
EIF4G3	32.5975639241724	129.565440641361	33	3.25242222210461	22.3824451410658	0.298851245993308	13	9	0.135416666666667	1
ECE1	28.0251230404001	209.626551592513	46	2.23250016100704	20.695652173913	0.639815296818311	13	9	0.135416666666667	1
NBPF3	15.3166821684294	2.76676991790377	35	3.30688766652281	22.1052631578947	0.285276509075347	13	9	0.135416666666667	1
USP48	32.0933870673406	357.952299316024	33	3.06810483920241	22.3824451410658	0.348598871924921	13	9	0.135416666666667	1
HSPG2	29.0999611473551	4.92383259273842	33	5.44452789269615	22.3824451410658	0.0382138299506842	13	9	0.135416666666667	1
LINC00339	20.6073571747215	2.79749263109346	7	1.53507641937644	26.7415730337079	0.887373830772415	13	9	0.135416666666667	1
CDC42	23.5989516137283	147.214295280318	46	3.68950407829502	20.695652173913	0.203649747313807	13	9	0.135416666666667	1
WNT4	20.444225194296	11.7579339505088	52	1.1265195464705	20	0.970583037946155	13	9	0.135416666666667	1
ZBTB40	47.9999324559169	23.9210841300341	35	0.996190920321708	22.1052631578947	0.984205409113973	13	9	0.135416666666667	1
EPHB2	8.71951109510076	10.7758255468897	52	0.0914112343019191	20	0.999999999703715	13	9	0.135416666666667	1
KDM1A	31.293042686629	20.4605227481006	18	1.6361704500296	24.7058823529412	0.857602870197199	13	9	0.135416666666667	1
LUZP1	31.876039025657	109.13588829984	34	2.81615562823333	22.2429906542056	0.426102270056199	13	9	0.135416666666667	1
HNRNPR	32.3332938862367	97.8625188109204	8	0.901864740273751	26.542750929368	0.990767624764333	13	9	0.135416666666667	1
ZNF436	24.0426461662551	8.32486584776048	14	1.57437508116308	25.4092526690391	0.876182058542085	13	9	0.135416666666667	1
C1orf213	19.5288811080938	2.31774953912898	7	0.941180324234328	26.7415730337079	0.988334642844658	13	9	0.135416666666667	1
TCEA3	28.2690173144865	12.4913267073571	52	0.961993940412633	20	0.986875800115784	13	9	0.135416666666667	1
ASAP3	26.7824966863844	31.6495335593223	1	0.944924910296036	28	0.988081171681087	13	9	0.135416666666667	1
ID3	6.75440830680987e-05	804.519931154555	37	1.36854950460261	21.8348623853211	0.928853151632341	13	9	0.135416666666667	1
RPL11	39.9939442982006	1411.650326048	45	2.10615381906492	20.8163265306122	0.688998167405104	13	9	0.135416666666667	1
TCEB3	19.1656255996289	65.4833913832069	34	2.9147080164364	22.2429906542056	0.394503395696645	13	9	0.135416666666667	1
PITHD1	32.0688124271842	62.5422515644997	52	2.42161352464066	20	0.566871590045061	13	9	0.135416666666667	1
LYPLA2	30.2761031329219	47.2160241565029	23	1.86737793623811	23.8795986622074	0.779254625542157	13	9	0.135416666666667	1
GALE	47.9999345531463	6.61346837689576	34	1.92089852195785	22.2429906542056	0.759594233675928	13	9	0.135416666666667	1
HMGCL	35.6042694985241	51.1430106483779	1	1.19061243959884	28	0.961692256253034	13	9	0.135416666666667	1
FUCA1	5.33641049019278	21.4982643219562	52	1.28525847380843	20	0.945735033364517	13	9	0.135416666666667	1
PNRC2	38.70777000712	44.6593552819581	1	2.24624179850784	28	0.634464872401702	13	9	0.135416666666667	1
SRSF10	6.75440830680987e-05	79.147057538422	44	1.39659991320348	20.9384164222874	0.922574043195033	13	9	0.135416666666667	1
STPG1	28.3163176093092	9.29590207509234	39	3.76586614090187	21.570996978852	0.190045332144982	13	9	0.135416666666667	1
NIPAL3	32.2407851073347	88.0624689419546	24	3.9125557941818	23.7209302325581	0.166170666199603	13	9	0.135416666666667	1
RCAN3	29.4985742030434	7.88850963304365	23	2.9835174339936	23.8795986622074	0.373410082490599	13	9	0.135416666666667	1
SRRM1	33.1024024404575	173.85958381453	23	2.78047683630834	23.8795986622074	0.437932693475099	13	9	0.135416666666667	1
CLIC4	19.8400526714849	256.441573442683	48	3.26826085713665	20.458452722063	0.294851269521294	13	9	0.135416666666667	1
RUNX3	9.8869065941594	19.7138368716883	42	1.12161172441445	21.186943620178	0.971201928373669	13	9	0.135416666666667	1
SYF2	32.1263720388331	187.141291108409	24	2.2088205411552	23.7209302325581	0.649041236116408	13	9	0.135416666666667	1
C1orf63	20.478361465688	70.9580594668967	30	0.454750480937058	22.8115015974441	0.999883895365881	13	9	0.135416666666667	1
TMEM50A	20.0910287930561	91.3051671725234	23	2.36296071614432	23.8795986622074	0.589280744139369	13	9	0.135416666666667	1
TMEM57	31.9676072286583	54.1437940776102	28	2.25070942015672	23.1067961165049	0.632726160588031	13	9	0.135416666666667	1
LDLRAP1	19.4842748856567	102.540577349808	52	1.47786132281007	20	0.902742633293334	13	9	0.135416666666667	1
MAN1C1	47.9999324559169	41.6948256893404	6	1.35634968845876	26.9433962264151	0.931491425831225	13	9	0.135416666666667	1
SEPN1	15.4124847352682	15.7213905869076	12	1.2924075255414	25.7761732851986	0.944390341575834	13	9	0.135416666666667	1
MTFR1L	32.0472656203407	59.9121094422246	38	2.14860836173368	21.7021276595745	0.672499955928012	13	9	0.135416666666667	1
PAQR7	32.3080448512421	41.9065621293145	36	2.40763157215035	21.9692307692308	0.572189821721615	13	9	0.135416666666667	1
STMN1	10.4638018004189	106.858994792299	39	1.32154927234714	21.570996978852	0.938705826499794	13	9	0.135416666666667	1
PAFAH2	43.3767331562639	16.4664074339695	4	0.531025772394123	27.3563218390805	0.999657972779612	13	9	0.135416666666667	1
ZNF593	28.6301065999194	81.5886709143422	12	1.94417185654258	25.7761732851986	0.750916277280757	13	9	0.135416666666667	1
CEP85	6.63828737630096	4.42764717637519	28	0.157367588488721	23.1067961165049	0.999999970574591	13	9	0.135416666666667	1
SH3BGRL3	7.09800451270742e-05	554.6805894457	9	0.216734212972304	26.3468634686347	0.999999595027719	13	9	0.135416666666667	1
DHDDS	6.75440830680987e-05	54.6632841489285	52	0.865718223088149	20	0.992658252774396	13	9	0.135416666666667	1
HMGN2	35.310407557966	13.2928838056375	12	2.90793522096202	25.7761732851986	0.396623148454922	13	9	0.135416666666667	1
ARID1A	10.8787619241763	35.9127206635592	1	0.639010097590508	28	0.998833156603704	13	9	0.135416666666667	1
PIGV	30.6786838824956	12.6119164062142	52	1.10927607771677	20	0.972719415123603	13	9	0.135416666666667	1
ZDHHC18	15.4869954849815	23.0553115694557	1	0.94036404466695	28	0.98838938085051	13	9	0.135416666666667	1
GPN2	19.4307012644146	9.04219853146797	30	0.765761712895328	22.8115015974441	0.996408027812255	13	9	0.135416666666667	1
GPATCH3	31.0490238085983	23.6631758290369	52	1.54039161824824	20	0.885889687420013	13	9	0.135416666666667	1
NUDC	33.9272105912733	74.469333511357	52	1.64599075676235	20	0.854545683624762	13	9	0.135416666666667	1
TRNP1	27.9501773986769	377.098026785446	11	2.43798641553897	25.9636363636364	0.560664806649377	13	9	0.135416666666667	1
FAM46B	26.3312774602767	15.2575269169325	52	1.11184328367598	20	0.972408075946157	13	9	0.135416666666667	1
SLC9A1	19.6715514379167	29.327123277435	46	1.94621665571899	20.695652173913	0.750150474577064	13	9	0.135416666666667	1
WDTC1	32.0745101595906	38.1684537439406	22	2.72114510316652	24.040404040404	0.45804724708208	13	9	0.135416666666667	1
TMEM222	39.5435296044756	18.8738028808802	4	1.13105737104198	27.3563218390805	0.970003085000236	13	9	0.135416666666667	1
LOC644961	19.7960355361741	4.41776467599433	52	2.01761363418187	20	0.723117014686543	13	9	0.135416666666667	1
MAP3K6	28.0040761255511	22.759997719021	21	2.71077355568852	24.2033898305085	0.461618394844265	13	9	0.135416666666667	1
WASF2	31.3286063165434	436.514630542531	45	2.8438142271485	20.8163265306122	0.41707226177537	13	9	0.135416666666667	1
AHDC1	47.9999324559169	21.541745907219	52	1.70669505435386	20	0.835055621781621	13	9	0.135416666666667	1
IFI6	39.6691278774595	129.277990144578	1	0.656208596461336	28	0.998617033688019	13	9	0.135416666666667	1
FAM76A	32.1315744650419	14.4405069759175	17	1.99102378117829	24.8780487804878	0.733246812900215	13	9	0.135416666666667	1
STX12	28.6697122763004	101.394613268137	1	0.345148548128483	28	0.999984621856868	13	9	0.135416666666667	1
PPP1R8	16.4532077280571	27.1357343714656	31	2.29401926224416	22.6666666666667	0.615899628867302	13	9	0.135416666666667	1
RPA2	32.2632288528005	29.5646022488816	26	1.22266137781609	23.4098360655738	0.956671352131255	13	9	0.135416666666667	1
XKR8	29.3016129345007	9.42744836439106	1	3.14029705191269	28	0.328409158535359	13	9	0.135416666666667	1
EYA3	18.8169605667337	20.7387382485386	11	1.79596565288271	25.9636363636364	0.804724119890454	13	9	0.135416666666667	1
DNAJC8	36.2857919609645	234.963338922544	52	1.43600308683886	20	0.913258386704888	13	9	0.135416666666667	1
ATPIF1	39.1034135640298	144.186660342071	1	1.25976577989335	28	0.950370162852261	13	9	0.135416666666667	1
SESN2	31.8980462065243	248.890607758988	22	2.80974935245346	24.040404040404	0.428211477783799	13	9	0.135416666666667	1
MED18	31.9914801439251	15.7456789208696	49	1.18955288279536	20.3418803418803	0.961851629428528	13	9	0.135416666666667	1
PHACTR4	32.0385638801061	63.4163263187563	29	2.8005654236141	22.9581993569132	0.431246700865689	13	9	0.135416666666667	1
SNHG3	41.0188520630354	11.1892568565792	1	0.893596972195811	28	0.991228211163432	13	9	0.135416666666667	1
RCC1	20.0695962802122	45.4674812021994	21	2.84018623827814	24.2033898305085	0.418249626537693	13	9	0.135416666666667	1
TRNAU1AP	20.2438596888686	16.6552851068025	46	1.76037609850958	20.695652173913	0.817035582026624	13	9	0.135416666666667	1
SNHG12	35.7231831074778	36.4770207777215	52	1.0738333261748	20	0.976781325061065	13	9	0.135416666666667	1
TAF12	20.159999421205	36.6104940576851	19	2.45610783085942	24.5360824742268	0.553822951600526	13	9	0.135416666666667	1
GMEB1	31.2156324386954	12.7844332531021	8	2.09145571537018	26.542750929368	0.694694157146381	13	9	0.135416666666667	1
YTHDF2	23.7561603149185	56.9942023916232	52	0.846770599379661	20	0.993526916798662	13	9	0.135416666666667	1
SRSF4	32.2646700646998	168.022849485163	52	2.05250603793988	20	0.709732726996101	13	9	0.135416666666667	1
MECR	9.82684194533948	15.6155369576378	12	1.47600596622716	25.7761732851986	0.903222000266513	13	9	0.135416666666667	1
PTPRU	28.243335258104	19.5260743409648	17	0.634190508095648	24.8780487804878	0.998888659623522	13	9	0.135416666666667	1
LAPTM5	16.0996140246766	19.2830419182203	52	1.37533818410504	20	0.927360667136967	13	9	0.135416666666667	1
SDC3	31.9149677731368	53.0206132309495	22	2.21145713103407	24.040404040404	0.648013736336145	13	9	0.135416666666667	1
PUM1	16.1124068573182	76.3097387639704	47	1.2250901981168	20.5763688760807	0.9562749651913	13	9	0.135416666666667	1
SNRNP40	19.8118301951393	2.75577615660742	13	0.945237281016734	25.5913978494624	0.988059851065383	13	9	0.135416666666667	1
ZCCHC17	19.7199379035279	65.5974439541943	52	2.09243659169175	20	0.694314350224534	13	9	0.135416666666667	1
SERINC2	27.6890537200797	138.398396296326	37	1.3961218582195	21.8348623853211	0.922683529314212	13	9	0.135416666666667	1
TINAGL1	8.73999806686795	85.0023122391384	52	0.045540334269416	20	0.999999999999313	13	9	0.135416666666667	1
PEF1	20.0149906824971	50.6997412347396	31	2.57575850881478	22.6666666666667	0.509497435705424	13	9	0.135416666666667	1
COL16A1	19.2983644454045	123.628117908399	3	3.05102996454361	27.5675675675676	0.3535071053531	13	9	0.135416666666667	1
SPOCD1	4.91809883371491	32.1199622683848	7	1.68461611541906	26.7415730337079	0.842258935284714	13	9	0.135416666666667	1
PTP4A2	36.5285237021752	615.784824489823	1	3.37931365550615	28	0.268005986719497	13	9	0.135416666666667	1
KHDRBS1	38.8016787542571	74.3642514614202	49	3.35324699320786	20.3418803418803	0.274120019797701	13	9	0.135416666666667	1
TMEM39B	9.0397589234577	46.9738170888475	49	1.6514991022087	20.3418803418803	0.852818808352175	13	9	0.135416666666667	1
KPNA6	32.2471851760617	203.766304720548	20	2.53858569280187	24.3686006825939	0.523097112535465	13	9	0.135416666666667	1
TXLNA	32.0849898659912	80.622768185109	1	0.521041201999734	28	0.999699614434483	13	9	0.135416666666667	1
CCDC28B	35.7764732642541	20.8258854882	1	1.60936538527973	28	0.865804173672935	13	9	0.135416666666667	1
TMEM234	47.9999324559169	20.7890947724269	42	0.884614475269019	21.186943620178	0.991709392154379	13	9	0.135416666666667	1
EIF3I	35.2259059411919	134.800799799145	2	4.06244565239792	27.7821011673152	0.144620286909962	13	9	0.135416666666667	1
MTMR9LP	27.9755976819193	4.42111425108138	1	1.08420753434669	28	0.975637603489112	13	9	0.135416666666667	1
FAM167B	9.01341763648407	7.07378616201655	28	1.12377303810417	23.1067961165049	0.970930447523532	13	9	0.135416666666667	1
HDAC1	23.4926783344779	56.3324650697686	24	1.81563147934774	23.7209302325581	0.797807096564879	13	9	0.135416666666667	1
MARCKSL1	23.5764360962493	13.308306212332	9	3.53156917171508	26.3468634686347	0.234525926272541	13	9	0.135416666666667	1
BSDC1	20.1023746243426	35.8259145597786	31	1.72282706623189	22.6666666666667	0.829713734709692	13	9	0.135416666666667	1
ZBTB8A	35.3257779382477	36.1364103324849	1	2.68543995354888	28	0.470408110602283	13	9	0.135416666666667	1
ZBTB8OS	46.290787357715	30.7375690973384	52	0.981793555054927	20	0.985372170674406	13	9	0.135416666666667	1
RBBP4	32.432837263539	19.8182776125287	52	0.244318264830618	20	0.999998943565386	13	9	0.135416666666667	1
SYNC	15.676155434762	5.25482697410205	52	1.66628391699872	20	0.848141629321634	13	9	0.135416666666667	1
KIAA1522	21.2637907524904	5.04441694085421	42	2.41022346141798	21.186943620178	0.571202762336312	13	9	0.135416666666667	1
YARS	32.2529219962613	129.563218421076	6	1.79731847794218	26.9433962264151	0.804250810356587	13	9	0.135416666666667	1
S100PBP	16.2421772608442	16.3137178646046	23	1.29273646343145	23.8795986622074	0.944327997699127	13	9	0.135416666666667	1
TMEM54	17.1394993151503	10.0881894304757	20	2.83330871888028	24.3686006825939	0.420487444721344	13	9	0.135416666666667	1
AK2	27.9443363653297	78.1346470384389	2	2.46766162735182	27.7821011673152	0.549476745289156	13	9	0.135416666666667	1
ADC	47.9999324559169	4.21757797869432	1	0.761274096066846	28	0.996532435756994	13	9	0.135416666666667	1
ZNF362	47.9999324559169	40.3595910541762	13	0.806629461264841	25.5913978494624	0.995112946559807	13	9	0.135416666666667	1
PHC2	19.814729493887	78.4231023625573	46	1.6958329406251	20.695652173913	0.838615267726541	13	9	0.135416666666667	1
CSMD2	28.1863286442832	3.5047089555215	6	3.07129334472529	26.9433962264151	0.347687956072545	13	9	0.135416666666667	1
SMIM12	23.022569967315	44.2784885445601	2	1.9144650054588	27.7821011673152	0.761980167611692	13	9	0.135416666666667	1
ZMYM6NB	20.9174656187115	24.491342441187	14	2.98862025040633	25.4092526690391	0.371878177127128	13	9	0.135416666666667	1
ZMYM6	20.3389803167071	8.14251928246588	23	2.47279056287641	23.8795986622074	0.547551521847247	13	9	0.135416666666667	1
ZMYM1	38.4187269200339	5.21863503033521	52	1.49736941285894	20	0.897629183402665	13	9	0.135416666666667	1
SFPQ	47.9999324559169	289.945908339346	28	1.91291828631807	23.1067961165049	0.762552913161974	13	9	0.135416666666667	1
ZMYM4	32.5426815431907	50.7785946963517	42	3.90035083630333	21.186943620178	0.168048433050951	13	9	0.135416666666667	1
KIAA0319L	32.4604107020764	74.2798006346889	31	1.38229369517452	22.6666666666667	0.925813473723053	13	9	0.135416666666667	1
NCDN	32.6974717889245	50.2566347797324	11	5.43245701226249	25.9636363636364	0.038669808062894	13	9	0.135416666666667	1
PSMB2	21.0747042211187	86.9404427025679	40	4.47845267824882	21.4414414414414	0.0976410538542913	13	9	0.135416666666667	1
C1orf216	19.8516588718612	28.1012706270478	52	0.513429227474686	20	0.999728509098915	13	9	0.135416666666667	1
CLSPN	6.75440830680987e-05	23.2385029518248	1	1.0384912807515	28	0.980404192688318	13	9	0.135416666666667	1
AGO4	31.3838643440693	14.0389288923334	14	0.901608606052211	25.4092526690391	0.990782151789163	13	9	0.135416666666667	1
AGO1	43.2041254047524	31.2966186695076	52	1.69688388662266	20	0.838272190781434	13	9	0.135416666666667	1
AGO3	24.4679523919386	4.09121382742225	52	1.23158688717994	20	0.955203649340048	13	9	0.135416666666667	1
ADPRHL2	8.59334494092135	61.9326341611303	52	0.754748345395833	20	0.996707452688808	13	9	0.135416666666667	1
COL8A2	19.1558345955961	40.2915123704787	17	2.58451328818236	24.8780487804878	0.506319008575673	13	9	0.135416666666667	1
TRAPPC3	26.5636389319603	116.842218396023	52	1.11536683838137	20	0.971976937588799	13	9	0.135416666666667	1
MAP7D1	4.62171491412768	172.769087073826	14	1.50641112496854	25.4092526690391	0.895214285795598	13	9	0.135416666666667	1
THRAP3	32.6333234235771	239.312751624751	19	3.2240447417904	24.5360824742268	0.306125947444206	13	9	0.135416666666667	1
EVA1B	31.2663573631298	163.565578686216	52	1.09742138205478	20	0.974126858166141	13	9	0.135416666666667	1
STK40	6.75440830680987e-05	23.1016970441651	52	0.841345783009828	20	0.993760959653993	13	9	0.135416666666667	1
LSM10	32.0234859971733	37.7197658100622	52	1.96419287467508	20	0.743396233078357	13	9	0.135416666666667	1
OSCP1	15.9127143139911	8.39359310262341	3	1.66319888993064	27.5675675675676	0.849122594275603	13	9	0.135416666666667	1
MRPS15	36.0239843843887	53.1088250245805	1	1.11899133088034	28	0.971528826467966	13	9	0.135416666666667	1
LINC01137	28.6977817104327	1.84980497352024	47	1.54789994635294	20.5763688760807	0.883777239845227	13	9	0.135416666666667	1
ZC3H12A	10.4163310285593	17.6057351191115	52	0.88321570771562	20	0.991782548808138	13	9	0.135416666666667	1
MEAF6	19.8874153721113	58.8965310519262	14	2.69777898387489	25.4092526690391	0.466115226655076	13	9	0.135416666666667	1
SNIP1	35.8741075169053	16.5535155528369	1	1.11950171040106	28	0.971465348761488	13	9	0.135416666666667	1
DNALI1	47.9999324559169	5.7343958044801	4	0.96557311852752	27.3563218390805	0.986612484032433	13	9	0.135416666666667	1
GNL2	7.78382559017831e-05	100.176293578363	52	1.66474817450761	20	0.848630286842588	13	9	0.135416666666667	1
RSPO1	47.9999324559169	29.7820620149409	6	2.23592576177053	26.9433962264151	0.638481200464788	13	9	0.135416666666667	1
C1orf109	19.3655612551633	6.07321383959295	25	3.32905479610588	23.5643564356436	0.279896565924462	13	9	0.135416666666667	1
CDCA8	3.37213088024021	11.1127450164727	1	0.427152027990169	28	0.999925848733939	13	9	0.135416666666667	1
YRDC	23.9144884188261	14.7810261007312	40	1.12871865349099	21.4414414414414	0.970302911060973	13	9	0.135416666666667	1
C1orf122	6.75440830680987e-05	174.517568386612	3	0.865942659713838	27.5675675675676	0.992647475055124	13	9	0.135416666666667	1
MTF1	22.9992726053477	31.9904699852384	1	2.25007068503645	28	0.632974717077677	13	9	0.135416666666667	1
INPP5B	31.6055566873345	15.5853599899528	1	3.62717300719778	28	0.215383916744214	13	9	0.135416666666667	1
SF3A3	19.8484384223365	58.2829527699309	12	1.89102580499063	25.7761732851986	0.770622038719777	13	9	0.135416666666667	1
FHL3	28.4127952249344	58.8708171995538	1	2.32613871976862	28	0.603467109243921	13	9	0.135416666666667	1
UTP11L	40.923292755825	66.6802640132167	1	1.03396533968353	28	0.980838234846908	13	9	0.135416666666667	1
RRAGC	30.2903532173575	318.888994328211	42	3.46383275436729	21.186943620178	0.248956236208777	13	9	0.135416666666667	1
RHBDL2	19.9659634811008	5.47077578264447	2	2.64287301175327	27.7821011673152	0.485384645999639	13	9	0.135416666666667	1
AKIRIN1	31.9527434112027	112.057934439571	28	3.46214982704558	23.1067961165049	0.24932414109801	13	9	0.135416666666667	1
NDUFS5	47.9999324559169	233.277875745021	1	1.32068850000538	28	0.938878403333732	13	9	0.135416666666667	1
MACF1	31.8645598411654	386.090486767237	21	1.67428912229346	24.2033898305085	0.845583993469981	13	9	0.135416666666667	1
KIAA0754	31.7474677609882	33.422600245159	21	3.187696658714	24.2033898305085	0.315647515922047	13	9	0.135416666666667	1
PABPC4	27.9676468689867	356.659116635364	47	0.720915842829878	20.5763688760807	0.997509220233235	13	9	0.135416666666667	1
PPIE	15.7814849722297	30.8744123468668	8	0.697974147634036	26.542750929368	0.997960581602295	13	9	0.135416666666667	1
TRIT1	20.0138173321944	10.3951386737295	35	3.5953258835737	22.1052631578947	0.221604228256915	13	9	0.135416666666667	1
CAP1	27.9262783157468	402.819842778686	8	2.01227208030842	26.542750929368	0.725157196591303	13	9	0.135416666666667	1
PPT1	39.4319523423288	58.0017797234135	1	1.10959437346037	28	0.972680940753156	13	9	0.135416666666667	1
RLF	27.4377806993196	53.6446387441361	1	2.12197261461103	28	0.68285775190983	13	9	0.135416666666667	1
ZMPSTE24	35.9867361252909	57.7961365310702	52	0.627489447881237	20	0.998962339044486	13	9	0.135416666666667	1
SMAP2	47.9999324559169	23.4703935367022	52	0.573923077905783	20	0.999422504479697	13	9	0.135416666666667	1
EXO5	12.0860076313302	10.9333269006991	12	2.46647373297601	25.7761732851986	0.549923005625771	13	9	0.135416666666667	1
NFYC	19.9129887297305	16.676918158309	1	1.94301435510069	28	0.751349543087849	13	9	0.135416666666667	1
CTPS1	32.4634158475793	32.0042053480278	1	1.55496956211821	28	0.881771310654365	13	9	0.135416666666667	1
SCMH1	19.5750508536083	49.9708199996035	1	3.29772080438484	28	0.287525713642476	13	9	0.135416666666667	1
HIVEP3	31.9929117827657	19.0083869501752	52	0.830582206246287	20	0.994206660451074	13	9	0.135416666666667	1
FOXJ3	19.6248485284438	26.0521725012546	23	4.28999908655962	23.8795986622074	0.116794571382851	13	9	0.135416666666667	1
PPCS	32.1250413745159	93.4646131310326	52	1.87274457411849	20	0.777303521103832	13	9	0.135416666666667	1
PPIH	6.75440830680987e-05	44.8285676636446	52	1.52328115530855	20	0.89063368152653	13	9	0.135416666666667	1
YBX1	32.1857488437374	332.472393669469	17	3.17231020339537	24.8780487804878	0.319747199904349	13	9	0.135416666666667	1
LEPRE1	6.20381372710481	81.6172343968092	52	0.155272486575242	20	0.99999997367773	13	9	0.135416666666667	1
C1orf50	28.996217004691	18.0823358777104	41	2.61007462379328	21.3134328358209	0.497094680554679	13	9	0.135416666666667	1
CCDC23	17.4758758882079	15.7802100302438	1	1.59626064407717	28	0.869735283282231	13	9	0.135416666666667	1
ERMAP	16.9360958510699	9.37342693712905	25	2.052332653812	23.5643564356436	0.70979945993446	13	9	0.135416666666667	1
ZNF691	19.3039810276559	4.67920470853437	21	3.44735550693604	24.2033898305085	0.252578117195478	13	9	0.135416666666667	1
SLC2A1	19.38506227541	39.8122625289441	19	1.74655233026419	24.5360824742268	0.821741679457745	13	9	0.135416666666667	1
EBNA1BP2	6.75440830680987e-05	155.588500223957	52	1.57308831047769	20	0.876556411966844	13	9	0.135416666666667	1
CDC20	12.2338866555388	8.72780819645434	1	1.28645061782416	28	0.945512163357288	13	9	0.135416666666667	1
ELOVL1	31.5014631505871	49.1037993129775	1	1.24502525297966	28	0.952936498209575	13	9	0.135416666666667	1
MED8	6.75440830680987e-05	106.436509978567	42	1.4235949908537	21.186943620178	0.916253670056756	13	9	0.135416666666667	1
PTPRF	6.96524849060712e-05	69.1914733025562	52	2.28053914106891	20	0.62113034472594	13	9	0.135416666666667	1
KDM4A	12.0397773647245	59.191764436384	52	0.607342512746751	20	0.999160833197	13	9	0.135416666666667	1
ST3GAL3	15.915139041511	7.58432135842402	52	2.60294600674253	20	0.499658715514077	13	9	0.135416666666667	1
IPO13	31.9875910332932	20.1434281908738	4	1.49391596754788	27.3563218390805	0.898544078266309	13	9	0.135416666666667	1
DPH2	40.7342617266955	12.8195690250771	44	0.506856143789264	20.9384164222874	0.999751600414755	13	9	0.135416666666667	1
ATP6V0B	8.01307864887542	271.197651979352	36	1.0899053772213	21.9692307692308	0.974993623543671	13	9	0.135416666666667	1
B4GALT2	29.2154413168139	463.75988946095	11	2.82315023565957	25.9636363636364	0.423806922550217	13	9	0.135416666666667	1
SLC6A9	19.7939933538777	19.2958286430447	40	1.07983189324016	21.4414414414414	0.976124518487666	13	9	0.135416666666667	1
DMAP1	27.9417985366522	21.8004211225058	52	1.7240144690869	20	0.829317984858157	13	9	0.135416666666667	1
ERI3	32.2511203668963	16.617079259888	21	2.76397524089719	24.2033898305085	0.443472446836447	13	9	0.135416666666667	1
RNF220	27.9139799603126	125.469629645385	52	2.4190264891011	20	0.567854395627588	13	9	0.135416666666667	1
TMEM53	19.7706549436092	12.6027633533711	1	1.87522131422351	28	0.776401466538436	13	9	0.135416666666667	1
KIF2C	15.4654245414975	8.15372094548451	21	2.27932612716577	24.2033898305085	0.621601354973501	13	9	0.135416666666667	1
RPS8	35.7015560372352	2648.3708789712	1	1.2238416054904	28	0.956479017812349	13	9	0.135416666666667	1
PLK3	15.6246103231188	11.6531341498034	1	2.92446187709445	28	0.391464264106319	13	9	0.135416666666667	1
EIF2B3	37.3622260741875	27.8780749111197	1	1.79082019825476	28	0.806520874739741	13	9	0.135416666666667	1
HECTD3	47.9999356120104	21.9536958317905	52	1.43881902007034	20	0.912570791765433	13	9	0.135416666666667	1
UROD	3.42915335528552	115.431098591299	24	2.11515911383152	23.7209302325581	0.685503732192125	13	9	0.135416666666667	1
MUTYH	20.297852322746	4.1835823257586	26	1.47020617030877	23.4098360655738	0.904712631744435	13	9	0.135416666666667	1
TOE1	17.1700861392147	10.5094333462869	26	0.712906559552892	23.4098360655738	0.99767476956346	13	9	0.135416666666667	1
MMACHC	35.6483038802977	4.01269684903104	1	1.0736892883908	28	0.97679694471821	13	9	0.135416666666667	1
PRDX1	28.3408207959694	588.009263466712	18	2.95657761886082	24.7058823529412	0.381571923280822	13	9	0.135416666666667	1
AKR1A1	32.2143241054473	85.2625447558821	1	2.61691832912648	28	0.494639392332903	13	9	0.135416666666667	1
NASP	6.75440830680987e-05	92.8444562786885	49	0.384605387120118	20.3418803418803	0.999965520958798	13	9	0.135416666666667	1
GPBP1L1	23.617128675227	88.4394418308398	52	0.158354113798783	20	0.999999969006419	13	9	0.135416666666667	1
TMEM69	47.9999324559169	10.6740950992359	52	2.05106337881914	20	0.710287921546632	13	9	0.135416666666667	1
IPP	29.3198003326192	15.7969675667764	32	2.47778427604342	22.5236593059937	0.545679549724099	13	9	0.135416666666667	1
MAST2	10.1999019481546	25.1205881538966	52	1.16756783677358	20	0.965063713885681	13	9	0.135416666666667	1
PIK3R3	31.2493842820667	9.21543807664454	8	3.55988422050191	26.542750929368	0.22870926082944	13	9	0.135416666666667	1
POMGNT1	18.8857178298659	11.0365620985422	26	2.58467897386049	23.4098360655738	0.506258948892205	13	9	0.135416666666667	1
LRRC41	20.1184510036293	8.96472624323948	23	2.00908443250494	23.8795986622074	0.726373492212365	13	9	0.135416666666667	1
UQCRH	47.9999324559169	281.905308176677	41	1.37559773370403	21.3134328358209	0.927303260047115	13	9	0.135416666666667	1
NSUN4	31.3183031034151	21.9366243931569	52	2.50825603369616	20	0.534312020311766	13	9	0.135416666666667	1
MKNK1	27.5534044791974	17.8510420998686	52	2.22823553812171	20	0.641476395418491	13	9	0.135416666666667	1
MOB3C	27.9220063661798	14.2002565538886	52	1.24204903093778	20	0.95344456115796	13	9	0.135416666666667	1
ATPAF1	19.3998156294947	27.5106039394444	35	3.35863678100528	22.1052631578947	0.272846486374343	13	9	0.135416666666667	1
EFCAB14	19.8461920628709	46.7091622189724	17	1.99283206342814	24.8780487804878	0.732560065378645	13	9	0.135416666666667	1
STIL	6.75440830680987e-05	11.4543626603809	24	2.51950315700842	23.7209302325581	0.530141233198454	13	9	0.135416666666667	1
CMPK1	21.0501250442115	64.3955257900437	41	2.41546955264937	21.3134328358209	0.569206568710883	13	9	0.135416666666667	1
SPATA6	32.0584188404867	6.39242611936049	52	1.74572294163047	20	0.822022626685925	13	9	0.135416666666667	1
FAF1	19.5908505365214	23.3722626482859	52	1.68744799424555	20	0.841342157488146	13	9	0.135416666666667	1
CDKN2C	45.7259650267691	23.7855531177906	52	1.30736266713326	20	0.941513856282966	13	9	0.135416666666667	1
RNF11	20.4880598771612	65.2443214103042	52	1.70709899878561	20	0.83492266094603	13	9	0.135416666666667	1
EPS15	35.3294206221539	52.2065864161072	1	0.592936227832021	28	0.999283242492026	13	9	0.135416666666667	1
OSBPL9	35.453555229019	44.7983199788685	1	0.738824676896664	28	0.997106208377077	13	9	0.135416666666667	1
NRD1	32.3140628090196	132.144494214397	17	1.88951318385772	24.8780487804878	0.771176885722514	13	9	0.135416666666667	1
RAB3B	5.42459561734786	154.336193850571	10	2.24739385040402	26.1538461538462	0.63401647488351	13	9	0.135416666666667	1
TXNDC12	23.9574926238605	53.2544449498982	29	2.36761545377413	22.9581993569132	0.587493311951739	13	9	0.135416666666667	1
BTF3L4	19.4227786730935	43.4173997240188	7	2.60305814305216	26.7415730337079	0.499618330884761	13	9	0.135416666666667	1
ZFYVE9	47.9999356831264	21.040419025159	52	0.798630544912021	20	0.995390465921747	13	9	0.135416666666667	1
CC2D1B	23.9544180138516	19.1225579875685	11	1.59225786040949	25.9636363636364	0.870925527428677	13	9	0.135416666666667	1
PRPF38A	28.3495747709918	33.1176255981518	16	3.32517234658653	25.0526315789474	0.280832812713847	13	9	0.135416666666667	1
ZCCHC11	32.7058443260664	19.4593737485555	6	1.55295344316502	26.9433962264151	0.882345026694866	13	9	0.135416666666667	1
GPX7	39.641289926726	42.1782041123305	52	1.25695864187719	20	0.950865308965692	13	9	0.135416666666667	1
COA7	16.0514247945201	9.99267034341555	52	2.30953241581841	20	0.609889035684411	13	9	0.135416666666667	1
ZYG11B	28.2515268429666	59.9774302306143	1	1.41763942270355	28	0.917671246144195	13	9	0.135416666666667	1
ECHDC2	16.2894455810243	15.7086210949116	1	2.15516366586994	28	0.669948077772013	13	9	0.135416666666667	1
SCP2	23.6658843746468	42.204780279156	49	2.58028142084591	20.3418803418803	0.507854194158564	13	9	0.135416666666667	1
PODN	20.0552107550643	333.585381267801	11	2.93580640934192	25.9636363636364	0.387949818990798	13	9	0.135416666666667	1
CPT2	19.4195585416763	13.2376849374365	29	2.22806350118697	22.9581993569132	0.641543410239864	13	9	0.135416666666667	1
C1orf123	42.6616999994432	27.6760582301973	48	1.58452278315708	20.458452722063	0.873211502888256	13	9	0.135416666666667	1
MAGOH	6.75440830680987e-05	73.4271455450831	39	1.47063609470559	21.570996978852	0.904602544357043	13	9	0.135416666666667	1
LRP8	6.75440830680987e-05	8.56668015321948	52	0.45399370724562	20	0.999885262095584	13	9	0.135416666666667	1
GLIS1	6.75440830680987e-05	9.57821761058835	32	1.66063277070658	22.5236593059937	0.849936554459845	13	9	0.135416666666667	1
NDC1	47.9999324559169	14.0541386174226	37	0.927995672574144	21.8348623853211	0.989196442715003	13	9	0.135416666666667	1
YIPF1	23.9650597364372	29.3877563760045	1	0.448359653344859	28	0.999895025760055	13	9	0.135416666666667	1
HSPB11	22.4986222148688	13.9037522464739	38	3.46029541740943	21.7021276595745	0.249730065379231	13	9	0.135416666666667	1
LRRC42	7.38019845792703	136.210150773338	52	1.21944799185323	20	0.957192331519484	13	9	0.135416666666667	1
TMEM59	19.9651369816179	218.976305091085	25	2.58905569731442	23.5643564356436	0.504673677739948	13	9	0.135416666666667	1
TCEANC2	16.4904344509495	6.18899894894574	52	0.568139204116325	20	0.999460251006992	13	9	0.135416666666667	1
CYB5RL	32.3640781029381	9.72613160144963	11	2.15972955229052	25.9636363636364	0.668170160949323	13	9	0.135416666666667	1
MRPL37	27.8589767372662	95.1185590250364	17	3.11833500114516	24.8780487804878	0.334454917019093	13	9	0.135416666666667	1
SSBP3	21.7192437773431	17.3343972351926	1	3.13600225028461	28	0.329584819471106	13	9	0.135416666666667	1
PARS2	26.0799486491505	3.34538593802755	33	2.01940423069118	22.3824451410658	0.722432546867521	13	9	0.135416666666667	1
DHCR24	29.2954137903575	387.839356833531	43	1.7931733449487	21.0619469026549	0.805699858120958	13	9	0.135416666666667	1
PCSK9	24.3026552135841	6.31960821005975	52	2.14118172995604	20	0.675389881666381	13	9	0.135416666666667	1
USP24	20.4909268256696	16.4542802298961	39	2.80981322338594	21.570996978852	0.428190416267176	13	9	0.135416666666667	1
PPAP2B	7.26329924889542	1472.12950950612	52	0.718843193897538	20	0.997552907023615	13	9	0.135416666666667	1
PRKAA2	11.160754437027	6.46104836362504	1	0.374823357568637	28	0.99997150510592	13	9	0.135416666666667	1
DAB1	6.75440830680987e-05	15.2333766883553	3	1.23860889699035	27.5675675675676	0.954027595405096	13	9	0.135416666666667	1
OMA1	38.5254430425752	11.2448797873831	1	1.12488225148958	28	0.970790468360134	13	9	0.135416666666667	1
MYSM1	39.171129148346	10.7891224664427	2	1.28219452030088	27.7821011673152	0.946305329882173	13	9	0.135416666666667	1
JUN	7.69070675743937	161.519192989103	1	0.427594688240864	28	0.999925292644612	13	9	0.135416666666667	1
FGGY	19.6426360851657	7.62194815099708	1	4.01365255539234	28	0.151336399752534	13	9	0.135416666666667	1
NFIA	28.5147099957304	69.1823401901799	52	0.695785671278568	20	0.99800006519895	13	9	0.135416666666667	1
TM2D1	23.4050196055947	98.8874935655645	1	2.67404508325054	28	0.474392069679597	13	9	0.135416666666667	1
INADL	31.9462544677173	8.62872096567787	22	3.34289228930448	24.040404040404	0.276580404950199	13	9	0.135416666666667	1
KANK4	23.7772317095394	1.08524160725805	2	1.53818359304081	27.7821011673152	0.886507365173237	13	9	0.135416666666667	1
USP1	9.08745725634094	53.6929801963668	1	2.5040429989449	28	0.535877885644109	13	9	0.135416666666667	1
DOCK7	33.974329998942	19.4151374660537	1	1.31515977374002	28	0.939980089785101	13	9	0.135416666666667	1
ATG4C	20.8343029125094	12.3957838476241	37	2.05015035557114	21.8348623853211	0.710639215795297	13	9	0.135416666666667	1
ALG6	36.4074780559172	12.3545313552624	1	0.964233776728045	28	0.986711452065983	13	9	0.135416666666667	1
ITGB3BP	28.698572000168	18.5820135153684	38	2.90959238446553	21.7021276595745	0.396103772757663	13	9	0.135416666666667	1
PGM1	24.7970761678548	72.1418402293328	52	0.793483331744513	20	0.995562660703875	13	9	0.135416666666667	1
ROR1	13.4306240664452	65.9979088028211	52	0.925328938283179	20	0.989365022768202	13	9	0.135416666666667	1
CACHD1	16.5283247870297	3.87302694352645	41	3.21212502419764	21.3134328358209	0.30922313519727	13	9	0.135416666666667	1
JAK1	19.8232392729077	160.062939366462	52	2.15229876983215	20	0.671063445006111	13	9	0.135416666666667	1
AK4	17.3597706430156	30.9095915092051	6	3.44801687801381	26.9433962264151	0.252431889902666	13	9	0.135416666666667	1
DNAJC6	19.7319366018258	9.60253422150464	23	2.17614742789135	23.8795986622074	0.661774594914734	13	9	0.135416666666667	1
LEPROT	46.3451437688387	298.392874294941	11	0.784568965033544	25.9636363636364	0.995849346574077	13	9	0.135416666666667	1
LEPR	47.9999324559169	18.4211335308835	13	0.892862642075505	25.5913978494624	0.991268294083913	13	9	0.135416666666667	1
PDE4B	47.9999205275043	8.39768307604255	52	0.24379176890518	20	0.999998961521084	13	9	0.135416666666667	1
SGIP1	19.5872094042359	4.94344274018631	52	3.51742643679239	20	0.237478433793413	13	9	0.135416666666667	1
MIER1	32.1316774060349	92.3840730952168	52	1.859994067231	20	0.781931200650472	13	9	0.135416666666667	1
SLC35D1	19.9943849492023	24.7330337913875	21	3.1973221482453	24.2033898305085	0.313103755192011	13	9	0.135416666666667	1
SERBP1	32.1492664391582	714.978319413339	11	2.37655365832283	25.9636363636364	0.584065076617604	13	9	0.135416666666667	1
GADD45A	32.388152075999	82.2830134653159	43	1.28817007523795	21.0619469026549	0.945189750527578	13	9	0.135416666666667	1
GNG12	28.2309157085478	137.007784480966	5	2.25528864632662	27.148288973384	0.630944483951176	13	9	0.135416666666667	1
DIRAS3	41.6444707143137	8.41427941114311	40	1.45371448961539	21.4414414414414	0.908885731481711	13	9	0.135416666666667	1
WLS	23.989761117879	23.5813742054582	11	1.54397617484617	25.9636363636364	0.884883500417594	13	9	0.135416666666667	1
DEPDC1	12.8275173668378	5.71745643376963	52	1.30765113081883	20	0.941457528384121	13	9	0.135416666666667	1
LRRC40	19.6418097533988	7.09904738947071	48	2.02767616834017	20.458452722063	0.719267017990124	13	9	0.135416666666667	1
SRSF11	32.4188042235723	612.486078253091	20	2.918010020752	24.3686006825939	0.393472744863977	13	9	0.135416666666667	1
ANKRD13C	20.1032750195641	16.1183489914567	41	2.89432399620376	21.3134328358209	0.400906580926658	13	9	0.135416666666667	1
HHLA3	31.9869982231042	11.6802351036121	52	2.24445188270708	20	0.635161591619129	13	9	0.135416666666667	1
CTH	25.0540222983929	5.05927922428736	52	2.05760389675279	20	0.707769725246304	13	9	0.135416666666667	1
PTGER3	19.2624285130347	6.40965019669551	1	1.94337898546187	28	0.751213076079762	13	9	0.135416666666667	1
ZRANB2	32.6627400586308	140.920295913832	38	1.43050589020992	21.7021276595745	0.914592353083201	13	9	0.135416666666667	1
NEGR1	35.9603722288436	61.1311056435164	18	1.10478558331224	24.7058823529412	0.97325838304889	13	9	0.135416666666667	1
FPGT	35.396315310777	13.0948035624556	28	0.980018354935433	23.1067961165049	0.985511707292407	13	9	0.135416666666667	1
CRYZ	19.7583939446203	16.7812195816953	45	2.42021158628458	20.8163265306122	0.567404112177952	13	9	0.135416666666667	1
TYW3	36.7884636413516	57.6127756360266	1	1.33499066446941	28	0.935974144309456	13	9	0.135416666666667	1
ACADM	25.7569697744006	35.4561540828065	11	5.15956600855511	25.9636363636364	0.0505256663941145	13	9	0.135416666666667	1
RABGGTB	20.3286083956987	7.72150634528725	35	2.68224598639886	22.1052631578947	0.471522925578032	13	9	0.135416666666667	1
PIGK	42.4560347532859	26.2978352636771	44	2.21341710255656	20.9384164222874	0.647249947463027	13	9	0.135416666666667	1
AK5	6.75440830680987e-05	32.8492648169111	49	0.756225632765583	20.3418803418803	0.996668436775638	13	9	0.135416666666667	1
ZZZ3	36.0838735841445	44.9965459688243	10	2.90656262061069	26.1538461538462	0.397053689340433	13	9	0.135416666666667	1
USP33	30.6707836959025	85.3039204887424	1	1.49809414617959	28	0.897436660048925	13	9	0.135416666666667	1
FAM73A	15.996344881784	22.6049235776375	34	2.61769385182188	22.2429906542056	0.494361551481544	13	9	0.135416666666667	1
NEXN	32.9929764009814	878.712671760481	8	1.84577430953011	26.542750929368	0.787059119465157	13	9	0.135416666666667	1
FUBP1	32.5506579632368	81.7567494717512	1	2.48669623747242	28	0.542344981342825	13	9	0.135416666666667	1
DNAJB4	19.7202349736569	41.8344480110534	49	2.32085868692926	20.3418803418803	0.605507514984676	13	9	0.135416666666667	1
PTGFR	46.7331004661143	99.6317937047604	4	0.467592689003308	27.3563218390805	0.999858575427538	13	9	0.135416666666667	1
IFI44L	46.0754427729356	21.8163012404001	52	0.163397013342391	20	0.99999995980118	13	9	0.135416666666667	1
IFI44	28.5076082340206	5.26611782078744	1	1.44426210822418	28	0.911233520044049	13	9	0.135416666666667	1
ELTD1	24.0301357232354	9.75720701285836	52	0.837684548341614	20	0.993915326367314	13	9	0.135416666666667	1
LPHN2	20.9810619333731	7.64537688329702	1	3.44107570652649	28	0.25397011814006	13	9	0.135416666666667	1
TTLL7	13.0039736500242	9.56957915695987	35	1.81547001238165	22.1052631578947	0.797864203786547	13	9	0.135416666666667	1
PRKACB	35.151471472239	20.9020389657724	52	1.74590877726167	20	0.821959690685202	13	9	0.135416666666667	1
RPF1	31.7095016501695	54.3658636361746	52	1.6862096542124	20	0.841743312857828	13	9	0.135416666666667	1
GNG5	20.1466699170964	53.9308398649678	3	3.31548171455387	27.5675675675676	0.283180840468474	13	9	0.135416666666667	1
CTBS	21.0623839548342	19.4410469739984	12	2.38767233968179	25.7761732851986	0.579808282649339	13	9	0.135416666666667	1
SSX2IP	23.8488772545506	5.45764166932911	32	1.64936904749778	22.5236593059937	0.853487603928553	13	9	0.135416666666667	1
C1orf52	40.5569074444663	38.9815916697796	52	0.94612080006955	20	0.987999399743125	13	9	0.135416666666667	1
BCL10	20.2416331835431	13.1213878317158	16	2.32004523702821	25.0526315789474	0.605821987903509	13	9	0.135416666666667	1
DDAH1	28.1601798655349	249.604642163565	12	3.1800026132449	25.7761732851986	0.31769242791931	13	9	0.135416666666667	1
LOC101930232	6.75440830680987e-05	10.0126363746891	24	0.886534637714092	23.7209302325581	0.99160819240636	13	9	0.135416666666667	1
CYR61	19.6500515600375	2830.81949342852	40	2.47725983814188	21.4414414414414	0.545876026888467	13	9	0.135416666666667	1
ZNHIT6	32.6343526213244	74.264844220924	5	2.08521491563714	27.148288973384	0.697109538638415	13	9	0.135416666666667	1
ODF2L	37.4471413205838	27.0286821730292	1	1.07876826514065	28	0.976241880414775	13	9	0.135416666666667	1
SH3GLB1	22.9569648591984	152.708044339109	49	1.10026643892591	20.3418803418803	0.973793597330201	13	9	0.135416666666667	1
SEP15	20.1364614487725	70.1149125338684	35	3.46183638758624	22.1052631578947	0.249392712828849	13	9	0.135416666666667	1
HS2ST1	15.8857265412239	18.591882513	23	1.44878153518112	23.8795986622074	0.91011501023969	13	9	0.135416666666667	1
LMO4	37.9714007958999	240.056053847132	34	0.696283656168022	22.2429906542056	0.997991133417229	13	9	0.135416666666667	1
PKN2	31.8431761847959	41.0420265180676	1	0.98944139144454	28	0.984760210103984	13	9	0.135416666666667	1
GTF2B	20.1631195353891	11.3907260929359	52	2.11622592081276	20	0.685089556267004	13	9	0.135416666666667	1
CCBL2	20.209351881363	11.8499640018862	33	1.67047455608121	22.3824451410658	0.846804916398807	13	9	0.135416666666667	1
RBMXL1	23.5270313835258	15.8128392237583	52	0.337123763040348	20	0.99998712501227	13	9	0.135416666666667	1
GBP3	35.2278694330543	37.5583747804295	15	2.53647392813264	25.2296819787986	0.523874608212559	13	9	0.135416666666667	1
GBP1	32.3177128367566	63.9334695843533	23	3.41986750507086	23.8795986622074	0.258718899489286	13	9	0.135416666666667	1
GBP2	33.0578095495557	64.0442719404047	34	1.47830506448062	22.2429906542056	0.902627803998543	13	9	0.135416666666667	1
LRRC8D	12.3731858971997	11.9383215448484	1	1.4001606328509	28	0.921755868088339	13	9	0.135416666666667	1
ZNF326	32.3024287353127	33.1115608940363	1	2.17935013053087	28	0.6605266287643	13	9	0.135416666666667	1
ZNF644	34.0111758975492	38.054747230642	2	3.75750832119017	27.7821011673152	0.191493914020981	13	9	0.135416666666667	1
TGFBR3	24.1289299866359	35.4714607525584	12	2.07751909953516	25.7761732851986	0.700085235328916	13	9	0.135416666666667	1
KIAA1107	32.877923891181	9.0419548877395	17	1.60297353588048	24.8780487804878	0.867728118216217	13	9	0.135416666666667	1
GLMN	22.3937906842223	6.15710243686333	1	2.69925070380652	28	0.46560468255055	13	9	0.135416666666667	1
RPAP2	24.7309631257622	8.82533536159511	52	1.02989793463628	20	0.981222623000509	13	9	0.135416666666667	1
EVI5	33.8095821915003	58.5310321708077	52	1.57968148370361	20	0.874632753538263	13	9	0.135416666666667	1
RPL5	37.1622953339516	1299.01158669169	33	1.06595734439753	22.3824451410658	0.977625028485156	13	9	0.135416666666667	1
FAM69A	33.5832490992902	29.3314175512309	41	1.39537729275556	21.3134328358209	0.922853882693566	13	9	0.135416666666667	1
MTF2	32.4214586540784	17.8871076882832	52	2.70194481200119	20	0.464670912094514	13	9	0.135416666666667	1
TMED5	22.8396914789741	26.0933825867117	26	1.96189547907623	23.4098360655738	0.744261575092931	13	9	0.135416666666667	1
CCDC18	8.11198560841289	12.7160804045891	3	1.2250233841957	27.5675675675676	0.956285899364222	13	9	0.135416666666667	1
LOC100131564	27.9424321432997	5.55959414475276	1	1.65731502469529	28	0.850986214261069	13	9	0.135416666666667	1
DR1	23.3769073296065	40.1641534823094	40	2.41608240186566	21.4414414414414	0.568973519190504	13	9	0.135416666666667	1
FNBP1L	35.6000259823542	49.7196739417072	51	1.79650420138374	20.112676056338	0.804535744584585	13	9	0.135416666666667	1
BCAR3	19.9402020880258	27.9534410623494	52	2.8878423858309	20	0.40295727304561	13	9	0.135416666666667	1
DNTTIP2	32.4881967028469	91.3815802900511	46	2.0829177584978	20.695652173913	0.697998102009627	13	9	0.135416666666667	1
GCLM	32.0480263560514	138.395211927281	27	3.84431392320408	23.257328990228	0.176918970879922	13	9	0.135416666666667	1
ARHGAP29	32.0158604133761	160.334432344373	12	2.50343138649188	25.7761732851986	0.536105362956293	13	9	0.135416666666667	1
ABCD3	20.3895170522369	21.3053035403014	42	2.18078308776574	21.186943620178	0.659968234984732	13	9	0.135416666666667	1
F3	19.0615351971992	16.8675723656295	52	1.39727016578326	20	0.922420395450877	13	9	0.135416666666667	1
CNN3	23.0697206118236	224.314963164673	23	2.79148264991087	23.8795986622074	0.434261746195836	13	9	0.135416666666667	1
ALG14	19.9395253801455	9.14111071507586	32	3.18159234495653	22.5236593059937	0.317269067579423	13	9	0.135416666666667	1
RWDD3	19.8805012677606	8.34449006805419	52	2.58365151515859	20	0.506631449861356	13	9	0.135416666666667	1
PTBP2	6.75440830680987e-05	7.32787472899915	52	1.53817785958416	20	0.886508966958107	13	9	0.135416666666667	1
DPYD	6.75440830680987e-05	28.3120818690931	23	1.72790401263821	23.8795986622074	0.828019217728271	13	9	0.135416666666667	1
SNX7	19.6727297219583	68.7299438655217	7	2.20298480929028	26.7415730337079	0.651315580007929	13	9	0.135416666666667	1
AGL	22.3930047597667	29.612953673022	52	2.0788843961342	20	0.69955756028368	13	9	0.135416666666667	1
SLC35A3	31.6044591321996	39.1620735763635	30	1.2542165473504	22.8115015974441	0.95134606382272	13	9	0.135416666666667	1
HIAT1	20.278320071503	33.0450556645109	38	2.47031739743952	21.7021276595745	0.548479540118628	13	9	0.135416666666667	1
SASS6	31.6004548261845	20.3354265584606	52	1.663159036719	20	0.849135249457246	13	9	0.135416666666667	1
TRMT13	31.8261023457141	26.4036941818191	1	2.60191643532915	28	0.500029580268644	13	9	0.135416666666667	1
DBT	32.4837275019701	35.0674285040273	48	3.10216192920822	20.458452722063	0.338960904766236	13	9	0.135416666666667	1
RTCA	32.2395584052106	44.5067580146222	52	3.14127818667826	20	0.328141033816122	13	9	0.135416666666667	1
VCAM1	5.80790863053705	1.26233721624533	1	1.76424801152063	28	0.815709633761007	13	9	0.135416666666667	1
EXTL2	43.9754724429589	23.1803376769705	52	2.02977729460136	20	0.718462053177283	13	9	0.135416666666667	1
SLC30A7	35.9207062385251	23.703044035653	49	1.67864770900597	20.3418803418803	0.844184120631744	13	9	0.135416666666667	1
DPH5	18.5286679390689	43.7546059228241	1	1.33412415910638	28	0.936152327875179	13	9	0.135416666666667	1
LOC102606465	22.2888894145712	3.37319173165614	8	2.27116949422275	26.542750929368	0.624769823246165	13	9	0.135416666666667	1
S1PR1	23.4152040031903	2.60331555052881	44	3.84368107305541	20.9384164222874	0.177021519615743	13	9	0.135416666666667	1
COL11A1	32.1054387530732	398.905978238127	52	1.5281369345031	20	0.889297344548907	13	9	0.135416666666667	1
RNPC3	41.4729522380834	14.5612995556607	1	0.413797958659918	28	0.99994108226615	13	9	0.135416666666667	1
PRMT6	3.14422183282645	4.80329154018534	52	2.52995330188775	20	0.526278558099973	13	9	0.135416666666667	1
NTNG1	12.1698610430238	5.14005929645044	2	2.30646925333975	27.7821011673152	0.611075036100716	13	9	0.135416666666667	1
SLC25A24	28.3888580528063	60.8363913465178	8	1.45264818008802	26.542750929368	0.909152196330875	13	9	0.135416666666667	1
HENMT1	20.2297869116449	3.36567805887572	9	3.20623966072659	26.3468634686347	0.310761449759745	13	9	0.135416666666667	1
PRPF38B	33.2496157996843	160.236512399806	18	2.19436206371887	24.7058823529412	0.654676230659291	13	9	0.135416666666667	1
STXBP3	35.8517472769265	10.9239553069836	5	1.38132478389208	27.148288973384	0.926030091760143	13	9	0.135416666666667	1
CLCC1	16.2166877002017	30.0039851197031	8	1.32250320757604	26.542750929368	0.938514239665877	13	9	0.135416666666667	1
WDR47	31.7985032816361	13.1496285865558	46	2.04439595483734	20.695652173913	0.712851917506031	13	9	0.135416666666667	1
TAF13	32.0934067224359	27.4439033563241	3	2.61156140694078	27.5675675675676	0.496560749000654	13	9	0.135416666666667	1
TMEM167B	19.957416734105	78.5122171943896	25	2.45307524262261	23.5643564356436	0.554965820721658	13	9	0.135416666666667	1
SCARNA2	32.8836621527929	5.28731624560097	1	0.823835067773929	28	0.994473675181153	13	9	0.135416666666667	1
SARS	32.1251365616469	568.709464525016	26	3.29217591552479	23.4098360655738	0.288893176182603	13	9	0.135416666666667	1
PSRC1	3.13292225375009	7.45482154629113	31	0.412080654889413	22.6666666666667	0.999942836761617	13	9	0.135416666666667	1
SORT1	23.5674600374939	65.1734087281853	1	1.11503415936362	28	0.97201783299345	13	9	0.135416666666667	1
PSMA5	20.3433507095557	17.9046467931698	34	3.22298741171402	22.2429906542056	0.306399687178891	13	9	0.135416666666667	1
SYPL2	17.8104279879975	13.0341149005839	1	1.10086327072289	28	0.973723325355248	13	9	0.135416666666667	1
CYB561D1	28.3654504601737	35.3608629896684	52	0.811269317961751	20	0.994946323073962	13	9	0.135416666666667	1
GNAI3	24.4213593865894	76.8378616155716	20	2.64516968860295	24.3686006825939	0.484570121522322	13	9	0.135416666666667	1
AMPD2	6.75440830680987e-05	46.1699729173493	31	0.511914896062584	22.6666666666667	0.999733977962337	13	9	0.135416666666667	1
GSTM4	29.4104896849222	32.5168672576597	52	2.86197927349219	20	0.411209820883891	13	9	0.135416666666667	1
GSTM5	32.0880486506877	27.2449094056357	50	3.35562649326066	20.2266288951841	0.273557174728054	13	9	0.135416666666667	1
GSTM3	28.7394259427307	137.199331243241	52	1.00143792397985	20	0.983764471510568	13	9	0.135416666666667	1
CSF1	20.2179835690618	61.6153446251619	11	3.78574661103548	25.9636363636364	0.186638846270365	13	9	0.135416666666667	1
AHCYL1	8.6917070657805	459.494592885596	50	1.82674468893548	20.2266288951841	0.793864434322036	13	9	0.135416666666667	1
STRIP1	6.58742850029913e-05	62.1990352839964	52	1.88857964034484	20	0.771519142728946	13	9	0.135416666666667	1
KCNC4	30.6585456630199	6.17637281696421	15	1.8651516836933	25.2296819787986	0.780062592352748	13	9	0.135416666666667	1
RBM15	17.1535240366792	6.53908900667265	7	1.64170901847225	26.7415730337079	0.855882048237969	13	9	0.135416666666667	1
LAMTOR5	47.9999324559169	78.9346652428863	9	0.485937420602888	26.3468634686347	0.999814678823455	13	9	0.135416666666667	1
LRIF1	39.6360987549863	21.3517666007448	52	0.526803637236436	20	0.99967611817981	13	9	0.135416666666667	1
DRAM2	35.9044720637822	20.7999982655009	52	0.387757184556259	20	0.999963382268959	13	9	0.135416666666667	1
CEPT1	18.3821456958806	16.9543893159792	40	0.589954029396897	21.4414414414414	0.999306700447725	13	9	0.135416666666667	1
PIFO	13.7221409501668	3.10308591300945	13	1.54809146217425	25.5913978494624	0.883723114738249	13	9	0.135416666666667	1
WDR77	19.5836284771261	27.3241972133215	19	1.97870933736706	24.5360824742268	0.737914661262138	13	9	0.135416666666667	1
ATP5F1	27.2798904445129	74.9323364883938	13	1.34242417473366	25.5913978494624	0.934433772065935	13	9	0.135416666666667	1
RAP1A	23.5827836977236	43.0597946800267	52	4.22916639453671	20	0.123698154084525	13	9	0.135416666666667	1
FAM212B	25.9438825363667	11.4172368104308	2	0.899697100471002	27.7821011673152	0.990890041831508	13	9	0.135416666666667	1
DDX20	37.5209367586932	17.2316941609501	1	1.10315154414312	28	0.973452737790101	13	9	0.135416666666667	1
LOC643355	36.8722859283188	6.98163838796274	34	1.09447989353719	22.2429906542056	0.974468429764565	13	9	0.135416666666667	1
CTTNBP2NL	35.9945574461545	124.969902471516	1	3.11830823331868	28	0.334462337089405	13	9	0.135416666666667	1
ST7L	35.9604976108884	14.4999866058797	13	2.3165599973003	25.5913978494624	0.607169721139918	13	9	0.135416666666667	1
CAPZA1	20.0589012056006	124.174707848185	43	2.93662317493545	21.0619469026549	0.387697636487558	13	9	0.135416666666667	1
MOV10	28.8490144445838	16.1703964207141	1	0.906572395134293	28	0.99049765304381	13	9	0.135416666666667	1
RHOC	29.7060136189018	204.61213851193	12	2.71556730538666	25.7761732851986	0.459965808521286	13	9	0.135416666666667	1
SLC16A1	37.2332093771847	139.881134526327	1	0.99291063217808	28	0.984476778682092	13	9	0.135416666666667	1
LRIG2	9.07784476864663	3.49951911117061	1	0.794497471886264	28	0.99552912382399	13	9	0.135416666666667	1
MAGI3	31.8357098349182	15.1421417776708	47	3.36940741130061	20.5763688760807	0.270316132866695	13	9	0.135416666666667	1
PHTF1	16.102004666504	9.40612417757117	30	0.324603240720646	22.8115015974441	0.999990340814769	13	9	0.135416666666667	1
RSBN1	16.4658748048773	32.9045341369049	4	3.49180874157934	27.3563218390805	0.242907377471696	13	9	0.135416666666667	1
AP4B1	16.1015999634708	10.872615419628	24	1.54254587544013	23.7209302325581	0.88528549516694	13	9	0.135416666666667	1
DCLRE1B	23.9392768710545	5.90833711218701	23	0.705461897507415	23.8795986622074	0.997820893733849	13	9	0.135416666666667	1
HIPK1	24.0397376967762	48.1766302981436	40	3.76895761070355	21.4414414414414	0.189511996866978	13	9	0.135416666666667	1
OLFML3	27.8850020187427	667.414930023756	36	4.45240288326484	21.9692307692308	0.100098926054145	13	9	0.135416666666667	1
TRIM33	12.4366329994211	27.7212689369847	9	1.54377824562319	26.3468634686347	0.884939169919795	13	9	0.135416666666667	1
BCAS2	18.3304206804751	17.812561318893	32	1.36606786092804	22.5236593059937	0.929394389801532	13	9	0.135416666666667	1
NRAS	22.1434722564938	49.8051372299589	24	1.38485937720878	23.7209302325581	0.925238163053063	13	9	0.135416666666667	1
CSDE1	12.1051619845881	1822.02304844279	1	0.919889494458689	28	0.989702999225882	13	9	0.135416666666667	1
SIKE1	20.2435345621488	23.2105233503575	52	2.78354123940153	20	0.436908649926133	13	9	0.135416666666667	1
TSPAN2	27.6263044366823	3.57917653833063	1	1.54665138838725	28	0.884129805032363	13	9	0.135416666666667	1
NGF	6.72965441254448e-05	4.53899846561637	52	0.729000364154655	20	0.997333039151567	13	9	0.135416666666667	1
VANGL1	18.4181879720711	20.0855355039285	1	2.66541847677264	28	0.477420508330951	13	9	0.135416666666667	1
SLC22A15	16.2094434441067	10.6322546475624	23	2.61533710706918	23.8795986622074	0.495206131972906	13	9	0.135416666666667	1
ATP1A1	9.96275691225828	245.502834965494	1	0.736689603125495	28	0.99715671923219	13	9	0.135416666666667	1
CD58	24.329309024545	4.04404383478079	19	2.88122568861658	24.5360824742268	0.405057958049674	13	9	0.135416666666667	1
PTGFRN	15.5681616523186	27.368674370106	51	2.02463267473845	20.112676056338	0.720432374874788	13	9	0.135416666666667	1
TTF2	31.8277832103149	7.81203550050165	52	1.49465003936048	20	0.89834995291125	13	9	0.135416666666667	1
MAN1A2	32.5552685301595	203.429119573665	39	3.1688218823305	21.570996978852	0.320682383460205	13	9	0.135416666666667	1
GDAP2	31.9922354107432	11.0810805068724	6	1.53631401134929	26.9433962264151	0.887029100953568	13	9	0.135416666666667	1
WDR3	30.2769944750211	21.8544126167206	1	0.33581648787155	28	0.999987498201163	13	9	0.135416666666667	1
TBX15	12.078956775698	67.4502021495129	1	0.473231253038532	28	0.999846107508262	13	9	0.135416666666667	1
WARS2	16.3467278596289	16.5471777446113	1	1.49643416405994	28	0.897877360494661	13	9	0.135416666666667	1
ZNF697	39.9242024403283	9.55939990757451	52	0.505248633259215	20	0.999756996510332	13	9	0.135416666666667	1
PHGDH	31.9900156592963	148.569314260099	34	3.29170277857176	22.2429906542056	0.289010102717283	13	9	0.135416666666667	1
NOTCH2	19.9571720756575	58.1119110407737	22	2.8337897011228	24.040404040404	0.420330690886381	13	9	0.135416666666667	1
SEC22B	19.8852705573847	14.701923565731	50	3.69026144024909	20.2266288951841	0.203510695538703	13	9	0.135416666666667	1
GPR89A	31.7442809272988	24.3542172794393	6	2.7620002983836	26.9433962264151	0.444138304764484	13	9	0.135416666666667	1
RNF115	6.75440830680987e-05	117.696077109723	1	1.12461955620744	28	0.970823659647721	13	9	0.135416666666667	1
POLR3C	32.1062291073789	37.1918426120407	7	4.50952777193676	26.7415730337079	0.0947840897177038	13	9	0.135416666666667	1
PIAS3	23.2347701004396	10.1888466269443	1	2.3373716586666	28	0.599131142861991	13	9	0.135416666666667	1
ANKRD35	34.096295095888	22.3071926845259	1	0.497362642836845	28	0.999782101558373	13	9	0.135416666666667	1
ITGA10	7.17754570754379	8.07945981394419	13	0.333325005494399	25.5913978494624	0.999988184187734	13	9	0.135416666666667	1
PEX11B	22.7061023172117	30.7522542886107	3	1.65725174383272	27.5675675675676	0.851006205060025	13	9	0.135416666666667	1
RBM8A	6.75440830680987e-05	131.353368110043	6	1.62740141071201	26.9433962264151	0.86030919419275	13	9	0.135416666666667	1
LIX1L	19.9974323886462	69.6323601321871	29	2.78840284479713	22.9581993569132	0.435287071800328	13	9	0.135416666666667	1
POLR3GL	32.3733173450115	130.515471141471	52	1.867619919426	20	0.779166753121094	13	9	0.135416666666667	1
ANKRD34A	28.7076790445646	7.68675069329233	2	2.13084615978028	27.7821011673152	0.679409388252704	13	9	0.135416666666667	1
TXNIP	47.9999324559169	513.884815350832	5	2.01810159717836	27.148288973384	0.722930514915894	13	9	0.135416666666667	1
PRKAB2	20.3462071888783	68.87102664587	36	1.90339118393353	21.9692307692308	0.766073160573838	13	9	0.135416666666667	1
CHD1L	4.15937893198672	72.2538623790097	31	1.05659746177766	22.6666666666667	0.97860038280282	13	9	0.135416666666667	1
PDIA3P1	9.73802978966407	6.69311466113395	29	1.59305797103452	22.9581993569132	0.870688007084279	13	9	0.135416666666667	1
BCL9	33.591439300313	6.36551074589405	24	1.2848171674841	23.7209302325581	0.945817396555475	13	9	0.135416666666667	1
ACP6	19.7581581219213	3.96670096949668	33	1.6666927326467	22.3824451410658	0.848011438985645	13	9	0.135416666666667	1
GPR89B	9.87156489980458	7.1184033553578	52	0.691256997587332	20	0.998079881714525	13	9	0.135416666666667	1
NBPF11	20.1109642344075	13.9309427596074	27	3.06125095312548	23.257328990228	0.350562941411129	13	9	0.135416666666667	1
PDE4DIP	14.3866545361471	36.9817889118186	1	1.41151472017534	28	0.919115423931503	13	9	0.135416666666667	1
NBPF9	31.8018609570574	1.22066947449731	1	2.19372626293844	28	0.654924029000331	13	9	0.135416666666667	1
NBPF19	6.75440830680987e-05	6.31576304981571	52	0.924480013386488	20	0.989418288783412	13	9	0.135416666666667	1
HIST2H2BE	15.5806822957054	17.7660917761116	1	2.11388227251874	28	0.685999395062447	13	9	0.135416666666667	1
BOLA1	17.9878852456585	18.334118371663	1	1.99620743043941	28	0.731277301896442	13	9	0.135416666666667	1
SV2A	32.679940370873	36.1326056400046	2	2.92647307471459	27.7821011673152	0.390839616191745	13	9	0.135416666666667	1
SF3B4	19.1561417305415	20.3747056122676	52	1.16131560459311	20	0.96594432980868	13	9	0.135416666666667	1
OTUD7B	32.6010359379574	24.7276424643272	52	0.578380729657625	20	0.999391990999817	13	9	0.135416666666667	1
VPS45	19.8780481799853	15.5501069261423	33	2.37966288766616	22.3824451410658	0.58287382305297	13	9	0.135416666666667	1
PLEKHO1	10.3207281407685	159.986635598002	23	0.551536697635773	23.8795986622074	0.999557713525323	13	9	0.135416666666667	1
ANP32E	8.49530168582923	37.4400513242338	1	2.0032900451304	28	0.728582044343428	13	9	0.135416666666667	1
APH1A	19.1816949195655	352.887496916759	1	0.86075565452241	28	0.99289360232817	13	9	0.135416666666667	1
C1orf54	23.4882436984866	13.6988231976514	52	4.43387619953579	20	0.101882605355114	13	9	0.135416666666667	1
MRPS21	39.2830774969204	187.004431749396	52	3.4754730695033	20	0.246424090591342	13	9	0.135416666666667	1
PRPF3	16.6486864363485	23.7425335754609	52	1.41366966698113	20	0.918608879149203	13	9	0.135416666666667	1
RPRD2	18.5691810903831	43.7242524104062	29	0.970917004602406	22.9581993569132	0.986212409977843	13	9	0.135416666666667	1
TARS2	33.1130668194314	10.158947658639	1	0.497474330609283	28	0.999781761433877	13	9	0.135416666666667	1
ECM1	4.0035714000656	46.4148531979481	1	0.173650229975641	28	0.999999933531026	13	9	0.135416666666667	1
ADAMTSL4	32.1436088904362	13.6711784588588	50	2.03257568355376	20.2266288951841	0.717389408838052	13	9	0.135416666666667	1
MCL1	19.6962763101176	672.924389852954	6	3.03075182027986	26.9433962264151	0.359402076035534	13	9	0.135416666666667	1
ENSA	13.1621023748344	90.4362631239731	2	2.37086666259741	27.7821011673152	0.586245689447381	13	9	0.135416666666667	1
GOLPH3L	47.9999183497572	32.931456697507	47	1.27563956464867	20.5763688760807	0.947513293030678	13	9	0.135416666666667	1
CTSS	32.3513928011741	12.2250854255529	52	0.812594745110147	20	0.994897952269621	13	9	0.135416666666667	1
CTSK	47.9999324559169	508.219897393244	27	1.77618955992949	23.257328990228	0.811599182761085	13	9	0.135416666666667	1
ARNT	18.9484860731842	73.5292697526641	1	1.53363581131924	28	0.887774467815562	13	9	0.135416666666667	1
SETDB1	19.5758001854429	35.7198387360481	1	4.58068416057272	28	0.0885392839631042	13	9	0.135416666666667	1
CERS2	23.02896851347	52.0403454968371	26	1.91392219175461	23.4098360655738	0.762181208717293	13	9	0.135416666666667	1
FAM63A	28.3770566524284	8.81921935119506	36	2.05037350400497	21.9692307692308	0.710553362714973	13	9	0.135416666666667	1
PRUNE	19.9643110464019	30.6282163197118	52	0.98733582520162	20	0.984930451008336	13	9	0.135416666666667	1
C1orf56	20.0191174510081	3.88514300395577	25	1.31489214863533	23.5643564356436	0.940033120873461	13	9	0.135416666666667	1
CDC42SE1	32.022416806693	11.791505686541	21	2.2842497714594	24.2033898305085	0.619689835063211	13	9	0.135416666666667	1
MLLT11	39.5952596619026	10.1318467863836	52	1.38355322567757	20	0.925531354574631	13	9	0.135416666666667	1
GABPB2	32.1792714464599	12.7597173829515	52	1.53924196842786	20	0.886211494634757	13	9	0.135416666666667	1
SEMA6C	47.9999324559169	16.073070350718	52	2.23470703176483	20	0.638955812100053	13	9	0.135416666666667	1
LYSMD1	21.5866961396674	8.78515860098721	52	1.01412600851014	20	0.982662883612074	13	9	0.135416666666667	1
SCNM1	32.1343268971447	5.4268027022675	42	0.988190140896813	21.186943620178	0.984861538908779	13	9	0.135416666666667	1
VPS72	19.2586797151064	59.0363077166955	1	2.35102040625911	28	0.593872190618495	13	9	0.135416666666667	1
PIP5K1A	23.4033418737643	85.9805830490452	52	2.21982044308817	20	0.644754810123781	13	9	0.135416666666667	1
PSMD4	31.8883599142011	226.96036410192	22	2.04901880269666	24.040404040404	0.711074510392828	13	9	0.135416666666667	1
PI4KB	20.9907539296202	23.1663824572745	16	2.3143735810351	25.0526315789474	0.60801550295631	13	9	0.135416666666667	1
RFX5	17.4060969894898	13.2141028038638	27	2.60346829299227	23.257328990228	0.499470633900119	13	9	0.135416666666667	1
SELENBP1	39.3045754653435	14.7837334964264	52	1.32900332938972	20	0.93719948585051	13	9	0.135416666666667	1
PSMB4	18.7515008750905	112.783786532075	26	2.46145600945609	23.4098360655738	0.551809534283255	13	9	0.135416666666667	1
POGZ	23.081014114754	31.69241088826	1	1.19731882444199	28	0.960673722087716	13	9	0.135416666666667	1
TUFT1	17.8800025954548	23.2307422016223	1	1.61855276329309	28	0.863017191882133	13	9	0.135416666666667	1
SNX27	36.9228806229717	24.4196370050609	52	0.267276151144626	20	0.999997852542206	13	9	0.135416666666667	1
MRPL9	1.09018371014827	39.882711870607	52	1.1787290805217	20	0.963455577377666	13	9	0.135416666666667	1
THEM4	20.3228610931518	6.7415671038022	27	1.34263604940412	23.257328990228	0.934389558205818	13	9	0.135416666666667	1
S100A10	23.6655985312835	132.397121649636	52	2.64048494611272	20	0.486232350161281	13	9	0.135416666666667	1
S100A11	5.90202395013469	451.890727366031	2	1.98252030240484	27.7821011673152	0.736471788223966	13	9	0.135416666666667	1
S100A9	47.9999324559169	34.9849342965097	16	0.397742075352772	25.0526315789474	0.999955860550928	13	9	0.135416666666667	1
S100A8	20.0687994527392	6.05444828986694	5	2.85095228722855	27.148288973384	0.414762101907276	13	9	0.135416666666667	1
S100A6	19.6360951266021	3251.69955673927	42	2.1657163257902	21.186943620178	0.665838438476921	13	9	0.135416666666667	1
S100A4	8.05719394080622	1533.81095911178	37	1.24249509653507	21.8348623853211	0.953368630414415	13	9	0.135416666666667	1
S100A3	6.54382453939078e-05	12.1523985250758	13	0.636916184918802	25.5913978494624	0.998857533041177	13	9	0.135416666666667	1
S100A2	19.9519894842553	7.02973370715596	52	0.787292470405215	20	0.995763289963231	13	9	0.135416666666667	1
S100A16	27.8895582412611	165.475520538543	8	1.56505027019393	26.542750929368	0.878882928520892	13	9	0.135416666666667	1
S100A13	31.982233682078	652.878521156013	23	3.29125715930537	23.8795986622074	0.289120263756633	13	9	0.135416666666667	1
CHTOP	24.7976755718022	45.6467413799841	1	0.933015718209618	28	0.988873897717943	13	9	0.135416666666667	1
SNAPIN	13.0350023431975	89.9023972395125	1	1.15643927720725	28	0.966621119747999	13	9	0.135416666666667	1
ILF2	38.9754485731304	48.9403837058695	52	2.83844462679464	20	0.418815584280065	13	9	0.135416666666667	1
INTS3	33.6209204099119	2.91929749201736	6	2.3329881782971	26.9433962264151	0.600822376482931	13	9	0.135416666666667	1
SLC27A3	30.9374408567623	29.1384222968712	33	3.56569777100785	22.3824451410658	0.227530492800798	13	9	0.135416666666667	1
GATAD2B	12.4575885770957	44.6849532488911	1	3.38667700018256	28	0.26629945551195	13	9	0.135416666666667	1
DENND4B	16.0073047992546	13.1991479744489	1	0.426094298909228	28	0.999927163606013	13	9	0.135416666666667	1
CRTC2	23.1811104205892	5.4402870341331	19	2.66496935926956	24.5360824742268	0.477578463520461	13	9	0.135416666666667	1
SLC39A1	20.2327542663077	136.703655807901	13	3.16113875449142	25.5913978494624	0.32274962624403	13	9	0.135416666666667	1
JTB	23.3326114496174	181.794262055073	5	1.13970919948052	27.148288973384	0.968876689639525	13	9	0.135416666666667	1
RAB13	32.3479651321598	327.11034778504	15	4.03946390648793	25.2296819787986	0.147748653484355	13	9	0.135416666666667	1
RPS27	41.4667164176713	574.973226116264	33	0.575857502906367	22.3824451410658	0.99940941767645	13	9	0.135416666666667	1
TPM3	32.7421858705019	210.868614344021	1	3.43583867167071	28	0.255135902146044	13	9	0.135416666666667	1
C1orf43	19.8862291177981	167.696142075948	33	2.41677566394782	22.3824451410658	0.56870992805232	13	9	0.135416666666667	1
UBAP2L	15.974078317671	70.7810748623383	52	1.07199539850573	20	0.976980100632392	13	9	0.135416666666667	1
HAX1	28.4505701634408	83.6622132130122	4	1.29137553831641	27.3563218390805	0.944585665090768	13	9	0.135416666666667	1
ATP8B2	19.9231065251648	47.147237013134	41	3.45668336684872	21.3134328358209	0.250522333272156	13	9	0.135416666666667	1
IL6R	32.0108990607329	33.3616573727405	52	1.29143862436514	20	0.944573736584038	13	9	0.135416666666667	1
UBE2Q1	47.9999324559169	86.7743440053161	1	0.47817169798645	28	0.999834453933147	13	9	0.135416666666667	1
ADAR	20.0691963446163	93.6860805756428	6	4.15641547012944	26.9433962264151	0.132455239266379	13	9	0.135416666666667	1
PMVK	31.1816258773058	50.7261586150747	38	2.34634583134155	21.7021276595745	0.59567210797959	13	9	0.135416666666667	1
PBXIP1	32.2358656893586	79.2433781440633	52	2.51688497500985	20	0.531110897506401	13	9	0.135416666666667	1
PYGO2	16.5042732723919	57.205232572852	1	2.67621137437655	28	0.473633240602731	13	9	0.135416666666667	1
SHC1	7.3068050832908	19.0460418872735	6	1.74215520432675	26.9433962264151	0.823229322408409	13	9	0.135416666666667	1
CKS1B	19.5752157763571	41.3279265098673	1	3.96444686299111	28	0.158398300488572	13	9	0.135416666666667	1
FLAD1	30.2857287808891	22.7479830904384	33	3.00739302816502	22.3824451410658	0.366281156970797	13	9	0.135416666666667	1
ADAM15	31.919046668732	82.4661803188252	32	2.15353975147013	22.5236593059937	0.670580323233083	13	9	0.135416666666667	1
EFNA4	19.6966073296555	4.1985497919157	39	2.36365780877524	21.570996978852	0.589012968448005	13	9	0.135416666666667	1
SLC50A1	35.837262727189	23.3315518240414	1	2.44190137960158	28	0.559184160275877	13	9	0.135416666666667	1
DPM3	19.0478451708203	92.8546171054429	1	0.588899676344012	28	0.999314845518978	13	9	0.135416666666667	1
KRTCAP2	1.87202184391004	186.380923435832	16	1.44627602923557	25.0526315789474	0.910736009587639	13	9	0.135416666666667	1
MUC1	28.5101309641672	40.2163457421933	52	1.51475372437911	20	0.892961191621346	13	9	0.135416666666667	1
THBS3	12.3041888397953	24.0335432842938	15	1.91744497300831	25.2296819787986	0.760875738581217	13	9	0.135416666666667	1
GBA	20.4792964403165	7.49578311534791	1	0.201102404877127	28	0.999999779036725	13	9	0.135416666666667	1
FAM189B	12.179970489698	42.0076954324163	1	0.412428127575775	28	0.999942485318209	13	9	0.135416666666667	1
SCAMP3	6.75440830680987e-05	50.5834102541617	39	1.73443743120208	21.570996978852	0.825829351565912	13	9	0.135416666666667	1
CLK2	6.75440830680987e-05	10.8453291915747	28	0.575634415522029	23.1067961165049	0.999410938936901	13	9	0.135416666666667	1
FDPS	42.9180108163538	12.6597365649285	28	1.22508917980038	23.1067961165049	0.95627513185268	13	9	0.135416666666667	1
RUSC1	5.95958163446378	40.8976572791686	10	0.832335979629696	26.1538461538462	0.9941357087851	13	9	0.135416666666667	1
ASH1L	35.4341717657111	73.909774474349	52	0.114918018338348	20	0.999999997905615	13	9	0.135416666666667	1
MSTO1	35.1019533401176	8.66625134274016	1	1.0312299600842	28	0.981097330656165	13	9	0.135416666666667	1
YY1AP1	20.2961411045866	62.4503805255104	4	2.86758838322093	27.3563218390805	0.409410590400904	13	9	0.135416666666667	1
DAP3	19.5140446902383	53.485854444247	52	2.13031332971773	20	0.679616522838582	13	9	0.135416666666667	1
GON4L	31.9771916467664	44.7813663321424	30	2.03898042102298	22.8115015974441	0.714932113845748	13	9	0.135416666666667	1
SYT11	20.0363925241912	43.3828360828117	1	1.55433642242206	28	0.881951622372529	13	9	0.135416666666667	1
RIT1	8.86187917907232	30.7252685132583	41	0.549008308423042	21.3134328358209	0.999571219950686	13	9	0.135416666666667	1
KIAA0907	22.8118398160941	10.2268319030452	44	3.30001338104035	20.9384164222874	0.286961858460258	13	9	0.135416666666667	1
ARHGEF2	17.1435848638806	83.9847336581357	10	2.38886888553738	26.1538461538462	0.579350714395562	13	9	0.135416666666667	1
SSR2	19.6107225426752	178.328368203511	30	1.62199397492206	22.8115015974441	0.861966813331287	13	9	0.135416666666667	1
UBQLN4	15.9121427831502	8.17316671153478	1	0.642418419658246	28	0.998792601994633	13	9	0.135416666666667	1
LAMTOR2	39.6168034001272	94.247027816307	18	0.873200358547803	24.7058823529412	0.992292638338576	13	9	0.135416666666667	1
MEX3A	36.6711339606602	5.73680397749842	43	1.44405961020762	21.0619469026549	0.911283462947692	13	9	0.135416666666667	1
LMNA	13.910393867523	1208.41543636326	1	0.884069644482413	28	0.991737943604452	13	9	0.135416666666667	1
SLC25A44	19.0922647943487	46.2353950430649	12	1.96482007439212	25.7761732851986	0.743159884913648	13	9	0.135416666666667	1
PMF1	27.3434018637991	16.3336597701208	1	1.42988696132382	28	0.914741852013762	13	9	0.135416666666667	1
SMG5	19.3777172124234	32.2160595117661	20	1.86103070849047	24.3686006825939	0.781555989466884	13	9	0.135416666666667	1
TMEM79	31.7597792876998	19.6310445565325	31	2.26602405456855	22.6666666666667	0.626769655011625	13	9	0.135416666666667	1
C1orf85	19.4119684759156	114.626024817638	1	2.23480013144792	28	0.638919555317304	13	9	0.135416666666667	1
CCT3	17.7411452680796	115.402248385361	29	1.65376419823641	22.9581993569132	0.852106207593399	13	9	0.135416666666667	1
MEF2D	19.8926363786765	56.4328753097104	27	2.17144945404747	23.257328990228	0.663605031003706	13	9	0.135416666666667	1
IQGAP3	12.437071635678	6.66554223220274	15	2.07156958690009	25.2296819787986	0.702383430255639	13	9	0.135416666666667	1
APOA1BP	31.8039613553686	82.8766439536619	26	1.587242759266	23.4098360655738	0.872409783049011	13	9	0.135416666666667	1
GPATCH4	32.03800767924	99.896935164844	14	1.89776284161411	25.4092526690391	0.768146539745938	13	9	0.135416666666667	1
NES	35.9385831474773	8.16565400976709	1	0.884569744751423	28	0.991711738937043	13	9	0.135416666666667	1
CRABP2	19.8209919445079	8.54221481374193	20	2.62650826058496	24.3686006825939	0.491209305454686	13	9	0.135416666666667	1
ISG20L2	32.177516285064	132.762491460451	30	3.67974655236232	22.8115015974441	0.20544873262132	13	9	0.135416666666667	1
RRNAD1	23.1012737236511	8.11842423221477	52	0.722143496507665	20	0.997483061786593	13	9	0.135416666666667	1
MRPL24	30.537298835491	101.567013242376	13	2.17002546155974	25.5913978494624	0.664159802551334	13	9	0.135416666666667	1
HDGF	21.6132767094023	293.556532984656	29	1.49258052097254	22.9581993569132	0.898896756525624	13	9	0.135416666666667	1
PRCC	23.5879607840583	23.9248939357837	1	1.11167416528655	28	0.972428657922345	13	9	0.135416666666667	1
PEAR1	21.9633492002596	23.5689087262785	52	2.28367899250205	20	0.619911386282339	13	9	0.135416666666667	1
ARHGEF11	32.1389340387485	40.9243091034387	42	3.22862848831162	21.186943620178	0.304941464825659	13	9	0.135416666666667	1
ETV3	38.53986880673	8.32467988349017	30	2.17202537160011	22.8115015974441	0.663380653280353	13	9	0.135416666666667	1
KIRREL	32.1425691418025	29.9579017132173	52	2.66175983013705	20	0.478708087241471	13	9	0.135416666666667	1
IFI16	34.9722075881366	104.988366817736	18	1.62509689113323	24.7058823529412	0.861016686204247	13	9	0.135416666666667	1
CADM3	41.815043883239	17.5309357871591	11	1.77786896206983	25.9636363636364	0.81101859687383	13	9	0.135416666666667	1
DUSP23	47.9999467038062	84.3457703370143	8	0.484199744634931	26.542750929368	0.999819263668245	13	9	0.135416666666667	1
C1orf204	16.8723983619492	4.47704032678577	52	0.443919964594696	20	0.999902226834936	13	9	0.135416666666667	1
TAGLN2	26.6795483860197	470.656415726549	15	0.641452874062792	25.2296819787986	0.998804201882461	13	9	0.135416666666667	1
LINC01133	9.83020344432239	88.0850905907629	10	2.34574663191821	26.1538461538462	0.595902920155517	13	9	0.135416666666667	1
PIGM	31.9763050495758	79.591484031936	5	3.82350017482941	27.148288973384	0.180319879348698	13	9	0.135416666666667	1
IGSF8	18.1375459691882	15.2223955869282	1	4.33389160043697	28	0.112040065073014	13	9	0.135416666666667	1
PEA15	31.7830705956498	643.29238144739	13	2.68100457775933	25.5913978494624	0.471956620969758	13	9	0.135416666666667	1
DCAF8	32.6510544147542	131.133028178042	46	1.44950770006424	20.695652173913	0.909934603193377	13	9	0.135416666666667	1
PEX19	23.4402083920403	40.2134526727681	26	4.20941877295161	23.4098360655738	0.126020155066271	13	9	0.135416666666667	1
COPA	36.5343988266914	148.375438826328	1	2.72815000233258	28	0.455644426220731	13	9	0.135416666666667	1
NCSTN	19.8805390103745	39.3185081822946	3	2.10211271827185	27.5675675675676	0.69056519656889	13	9	0.135416666666667	1
KLHDC9	35.4931758310398	3.7571945255079	1	0.837536358965535	28	0.993921514031824	13	9	0.135416666666667	1
PFDN2	17.930022711739	76.3387979048966	30	2.27476953301134	22.8115015974441	0.623371111487357	13	9	0.135416666666667	1
NIT1	28.541055390763	10.2311985505336	52	2.96033286097437	20	0.380426736389515	13	9	0.135416666666667	1
DEDD	19.433836541838	40.4224030242162	52	1.28517050482853	20	0.945751457425828	13	9	0.135416666666667	1
UFC1	31.0988552233342	260.789850840617	28	2.27905562522764	23.1067961165049	0.62170639706201	13	9	0.135416666666667	1
USP21	2.21799383804594	6.68077991517343	52	1.33617278415285	20	0.935730596699351	13	9	0.135416666666667	1
PPOX	22.3405411761653	9.52000219238084	28	0.856911561239508	23.1067961165049	0.993072048783175	13	9	0.135416666666667	1
B4GALT3	23.8819401283516	61.6980661307681	1	0.909204275603313	28	0.990344251416531	13	9	0.135416666666667	1
ADAMTS4	0.873382192252382	6.136757782005	1	1.08764966590827	28	0.975249915273854	13	9	0.135416666666667	1
NDUFS2	31.0802412734707	441.232104734234	28	2.39888652581213	23.1067961165049	0.575524069945411	13	9	0.135416666666667	1
TOMM40L	38.9964646785008	20.8588697320943	52	1.24561818506862	20	0.952834875375484	13	9	0.135416666666667	1
SDHC	22.7867117399409	56.2746551000705	40	3.7651329169217	21.4414414414414	0.190172022940555	13	9	0.135416666666667	1
DUSP12	19.7899011234884	12.3555810975136	32	3.48759402694534	22.5236593059937	0.24381060977843	13	9	0.135416666666667	1
ATF6	19.9825585479075	58.2703347588618	30	3.46790735895783	22.8115015974441	0.248067385991637	13	9	0.135416666666667	1
OLFML2B	43.8889168559489	20.4640573087178	31	1.31201905782457	22.6666666666667	0.94060070539747	13	9	0.135416666666667	1
UHMK1	15.928613616405	31.7089995891944	34	2.53350950839831	22.2429906542056	0.524966894064047	13	9	0.135416666666667	1
UAP1	19.8328772470764	15.020766805052	44	2.72213460773263	20.9384164222874	0.457707379734718	13	9	0.135416666666667	1
DDR2	32.239767744997	366.699165165271	20	2.31688695803568	24.3686006825939	0.607043261100506	13	9	0.135416666666667	1
RGS4	19.9311187124385	16.2601369273542	37	5.52675166329406	21.8348623853211	0.0352453588274697	13	9	0.135416666666667	1
NUF2	15.6097776842297	5.40977908342707	1	1.64178122581425	28	0.855859555258119	13	9	0.135416666666667	1
PBX1	23.4466952867624	181.12622377739	1	2.81820522263249	28	0.425428856813838	13	9	0.135416666666667	1
MGST3	19.8133743628155	344.541150371276	14	2.7701285793541	25.4092526690391	0.441401725533308	13	9	0.135416666666667	1
ALDH9A1	23.5963170792318	96.8759441528426	5	1.18554060067027	27.148288973384	0.962451317176198	13	9	0.135416666666667	1
TMCO1	47.9999568304018	263.600366200593	1	0.504894314218355	28	0.999758172929471	13	9	0.135416666666667	1
UCK2	6.39518147515864e-05	22.5980888685669	52	3.51052538902758	20	0.238930630336674	13	9	0.135416666666667	1
POGK	18.8252172446915	23.0429236325663	6	1.66316526277005	26.9433962264151	0.849133272435823	13	9	0.135416666666667	1
TADA1	23.6046225311532	4.20662094249787	52	0.639210633107933	20	0.998830800680279	13	9	0.135416666666667	1
MAEL	39.2812350117732	0.23664832840448	52	1.23207723691794	20	0.95512213648142	13	9	0.135416666666667	1
POU2F1	23.9732749533728	17.8362216053007	1	0.852845516192796	28	0.993257175335164	13	9	0.135416666666667	1
CREG1	23.86989116748	30.9276007011459	37	1.69406340956806	21.8348623853211	0.839192274253225	13	9	0.135416666666667	1
MPZL1	20.4526924996039	170.401657827574	23	3.40403769956204	23.8795986622074	0.262311611097431	13	9	0.135416666666667	1
MPC2	19.6891732342881	72.0468290300201	43	1.99697807571494	21.0619469026549	0.730984271150475	13	9	0.135416666666667	1
DCAF6	47.9999324559169	106.449006660221	52	0.512594075726032	20	0.999731536377279	13	9	0.135416666666667	1
GPR161	32.8568207484208	29.3859975864065	12	2.69923133251406	25.7761732851986	0.465611400447373	13	9	0.135416666666667	1
TIPRL	27.3332031877192	62.2775640387342	52	1.89690112958408	20	0.768463558682975	13	9	0.135416666666667	1
SFT2D2	31.3849077174068	22.640496294093	52	1.65794147482339	20	0.850788254612292	13	9	0.135416666666667	1
TBX19	24.2191174158557	16.840472651977	1	3.15607417320139	28	0.324117940199073	13	9	0.135416666666667	1
DPT	47.9999324559169	3008.5232978841	8	1.35714510792265	26.542750929368	0.931321132854352	13	9	0.135416666666667	1
ATP1B1	32.7436044752629	142.037424709291	1	1.413828714773	28	0.918571425036446	13	9	0.135416666666667	1
NME7	23.8100374042884	3.98223771840861	21	1.10191312970122	24.2033898305085	0.973599408930228	13	9	0.135416666666667	1
BLZF1	30.7545776403116	6.91713537963745	1	3.11750477590063	28	0.334685114575566	13	9	0.135416666666667	1
METTL18	23.3708021397547	4.95085861332692	1	1.71792671131985	28	0.831343293551057	13	9	0.135416666666667	1
SCYL3	23.493587938417	3.81208809790775	1	2.48368186530158	28	0.54347196097534	13	9	0.135416666666667	1
KIFAP3	35.8414734352866	30.2500227776032	1	0.856315874349566	28	0.993099402241467	13	9	0.135416666666667	1
GORAB	24.5729475716933	11.5152508341879	10	1.89562212326966	26.1538461538462	0.768933890170881	13	9	0.135416666666667	1
PRRX1	32.9267139815155	567.285328958482	1	1.30362825864163	28	0.942240184496625	13	9	0.135416666666667	1
FMO4	47.9999324559169	8.45399693832143	9	0.934074587874611	26.3468634686347	0.988804991251392	13	9	0.135416666666667	1
PRRC2C	32.5949694737169	509.070955189644	27	2.5236239011128	23.257328990228	0.5286166250622	13	9	0.135416666666667	1
VAMP4	45.1638408125182	44.3406039029	7	1.6177270700619	26.7415730337079	0.863268698495151	13	9	0.135416666666667	1
METTL13	20.0429178507403	27.5892009831696	5	2.33824798824316	27.148288973384	0.598793165244702	13	9	0.135416666666667	1
DNM3OS	20.0122526119191	62.0775193671368	32	3.49665469808228	22.5236593059937	0.241872384224032	13	9	0.135416666666667	1
LOC102724528	35.6517300585247	3.09760408959417	7	0.162450744372524	26.7415730337079	0.999999961690123	13	9	0.135416666666667	1
PIGC	14.0046643560825	32.3976253414659	1	2.26621583301898	28	0.626695104171272	13	9	0.135416666666667	1
SUCO	15.6707919692859	55.9754249202832	52	0.86902562443274	20	0.992498246359048	13	9	0.135416666666667	1
LOC101928673	28.0179707554839	4.02463937956379	52	0.113064017874083	20	0.999999998175947	13	9	0.135416666666667	1
PRDX6	6.75440830680987e-05	224.954495266007	45	1.83425194853579	20.8163265306122	0.791187726041814	13	9	0.135416666666667	1
KLHL20	20.5183277686492	41.7899205347622	29	2.97013370732835	22.9581993569132	0.37744929906289	13	9	0.135416666666667	1
DARS2	39.0011829512507	8.73825904402225	46	1.79872966370451	20.695652173913	0.80375668002276	13	9	0.135416666666667	1
GAS5	21.1727185266895	168.6371584598	22	2.34324132250571	24.040404040404	0.596868195465798	13	9	0.135416666666667	1
RC3H1	16.5118819432247	24.7806717024576	24	0.840939022634897	23.7209302325581	0.993778251715694	13	9	0.135416666666667	1
RABGAP1L	33.3407338315351	17.6269439354156	52	1.24725984487381	20	0.952552808489227	13	9	0.135416666666667	1
CACYBP	35.867662850696	45.0580042073077	52	1.27399759821875	20	0.947813292439552	13	9	0.135416666666667	1
MRPS14	18.4218758854152	28.50338606234	18	3.76576859155817	24.7058823529412	0.190062182959115	13	9	0.135416666666667	1
RFWD2	5.10207739650804e-05	16.0285452126	22	1.19068481655623	24.040404040404	0.961681354287514	13	9	0.135416666666667	1
PAPPA2	12.5089025548314	15.1819895714165	8	2.50659054210146	26.542750929368	0.534930807979185	13	9	0.135416666666667	1
LOC730102	21.4090760911057	11.0551947146552	52	1.88348502104933	20	0.773384529408073	13	9	0.135416666666667	1
RASAL2-AS1	30.3824978586638	5.71608655797286	52	1.99123081216332	20	0.733168203523987	13	9	0.135416666666667	1
RASAL2	16.2444401216411	35.3441557423614	52	1.40804683110617	20	0.919926977620869	13	9	0.135416666666667	1
RALGPS2	12.5194367588874	29.8214107383453	47	0.704643811550658	20.5763688760807	0.997836506474896	13	9	0.135416666666667	1
ANGPTL1	28.7315647119685	16.1946710141581	1	1.4401990405285	28	0.912232763822115	13	9	0.135416666666667	1
FAM20B	21.8620880750303	61.9735036174124	26	1.88431994066351	23.4098360655738	0.773079105672383	13	9	0.135416666666667	1
TOR3A	19.7961206196307	40.1052628475893	12	1.06322899193389	25.7761732851986	0.977912388532284	13	9	0.135416666666667	1
ABL2	32.0373589263878	67.6442702314279	52	2.21301287301912	20	0.647407471129623	13	9	0.135416666666667	1
SOAT1	23.5354478782707	27.6481968855893	44	1.59469939597814	20.9384164222874	0.87020011517343	13	9	0.135416666666667	1
TOR1AIP2	32.2232403528696	157.935503316497	19	3.80110845106693	24.5360824742268	0.184044115699929	13	9	0.135416666666667	1
TOR1AIP1	28.7701665508996	37.7848047137729	1	0.783275983281915	28	0.995889735862012	13	9	0.135416666666667	1
CEP350	33.5773943480414	96.9658328799783	1	1.68506802634049	28	0.842112778651955	13	9	0.135416666666667	1
QSOX1	8.97160882003768	589.297289435573	31	0.858204554337758	22.6666666666667	0.993012400259209	13	9	0.135416666666667	1
FLJ23867	11.0378461102316	15.6018992497835	1	0.705329408393657	28	0.997823428126622	13	9	0.135416666666667	1
ACBD6	16.6707519814058	26.3342949712565	46	3.60206413741858	20.695652173913	0.220275255933241	13	9	0.135416666666667	1
XPR1	24.2762308300199	14.0787718151109	47	4.42293306206874	20.5763688760807	0.102950291434925	13	9	0.135416666666667	1
LOC102724791	33.4776369263461	7.06780546646919	1	2.58178256339291	28	0.507309370816398	13	9	0.135416666666667	1
STX6	23.9157108709964	55.658768280208	10	2.19340041270815	26.1538461538462	0.655051026324615	13	9	0.135416666666667	1
MR1	31.8978867912746	50.1305939300446	52	1.66879907614591	20	0.847339931274189	13	9	0.135416666666667	1
IER5	27.0375363315332	214.912909252758	52	1.04344435102923	20	0.979921510704261	13	9	0.135416666666667	1
GLUL	25.7948459623318	232.369312516903	52	1.3796960778016	20	0.926393423090773	13	9	0.135416666666667	1
RNASEL	20.0702007424619	13.7066479534419	29	2.43863726743069	22.9581993569132	0.560418558598262	13	9	0.135416666666667	1
RGS16	31.7583741671429	8.03208636890955	52	0.885464752320339	20	0.991664690028427	13	9	0.135416666666667	1
DHX9	42.7269195711068	61.2485480824596	47	0.190569327858563	20.5763688760807	0.999999857453898	13	9	0.135416666666667	1
LAMC1	32.6621018927389	1322.92207463014	52	0.866512831881957	20	0.992620042340061	13	9	0.135416666666667	1
LAMC2	19.4057063599822	6.57294435823738	44	3.08414081841794	20.9384164222874	0.344035563580355	13	9	0.135416666666667	1
NMNAT2	16.9863279900871	6.42395701925888	52	1.33611183143958	20	0.935743167611804	13	9	0.135416666666667	1
SMG7	23.3198545676226	48.806605114824	1	2.78237664048677	28	0.437297653989545	13	9	0.135416666666667	1
ARPC5	9.52974503164792	372.771867616633	37	0.485369771561364	21.8348623853211	0.999816186922308	13	9	0.135416666666667	1
RGL1	11.5816068761776	42.3977639602727	34	1.77941600994544	22.2429906542056	0.810483225900137	13	9	0.135416666666667	1
COLGALT2	9.36374450810133	6.03172398945294	52	0.695279751247787	20	0.998009107667545	13	9	0.135416666666667	1
TSEN15	19.3378870297723	63.6380700068232	52	1.26100093665133	20	0.950151337862742	13	9	0.135416666666667	1
C1orf21	20.7850761707801	88.6605180132126	1	2.18295965993779	28	0.659120041680834	13	9	0.135416666666667	1
EDEM3	19.7895351364808	42.8256828268474	31	4.17757690950561	22.6666666666667	0.129850168007075	13	9	0.135416666666667	1
FAM129A	13.6911210716918	187.757841353357	6	3.02300545425101	26.9433962264151	0.361672859586461	13	9	0.135416666666667	1
RNF2	23.7043538180978	16.0737823723589	1	0.881719248710124	28	0.991860290942847	13	9	0.135416666666667	1
TRMT1L	14.2094158189693	43.392519083505	52	1.24607911125574	20	0.952755784098144	13	9	0.135416666666667	1
SWT1	16.4188615749661	9.19304997922832	52	0.901001808565019	20	0.990816500929949	13	9	0.135416666666667	1
IVNS1ABP	19.9930183627091	93.230342593058	1	1.93507595415711	28	0.754316366855384	13	9	0.135416666666667	1
HMCN1	32.7134509756686	15.6798023444515	21	1.95858119215847	24.2033898305085	0.745508858891622	13	9	0.135416666666667	1
TPR	32.4907792052702	210.001297715444	13	2.35380247682846	25.5913978494624	0.592801597606101	13	9	0.135416666666667	1
C1orf27	35.7219941776417	40.1019802730445	40	0.564194772398631	21.4414414414414	0.999484835781124	13	9	0.135416666666667	1
PTGS2	15.9655660224122	2.99802152290881	7	2.63599919509292	26.7415730337079	0.487826789737804	13	9	0.135416666666667	1
RGS2	24.1879655788921	3.41876667274657	52	1.39724817368316	20	0.922425439550545	13	9	0.135416666666667	1
UCHL5	32.5233800252835	33.806980616584	1	1.77381690370929	28	0.812418386038321	13	9	0.135416666666667	1
TROVE2	31.6477816731452	58.0010038368065	1	3.15474983226605	28	0.324476478915504	13	9	0.135416666666667	1
GLRX2	7.79905758749009	24.3464333402361	16	0.284284740481465	25.0526315789474	0.999996521834154	13	9	0.135416666666667	1
CDC73	36.9673386415124	57.7833136685865	1	2.83956491058115	28	0.418451477580571	13	9	0.135416666666667	1
B3GALT2	19.7927727883429	37.5837718582329	1	3.11448603466984	28	0.335523138814309	13	9	0.135416666666667	1
CFH	22.968635250581	17.4435501174063	1	2.93358673195585	28	0.388635734901036	13	9	0.135416666666667	1
ASPM	16.0271816395497	16.8673625156175	1	2.51621222469708	28	0.531360178127368	13	9	0.135416666666667	1
ZBTB41	7.83761073359935e-05	22.601466513317	40	0.79321871140363	21.4414414414414	0.995571380204773	13	9	0.135416666666667	1
DENND1B	38.6951903884111	10.055647536587	49	0.988497484013133	20.3418803418803	0.984836693555196	13	9	0.135416666666667	1
C1orf53	23.2432243269527	3.51468052085034	40	2.15321803316331	21.4414414414414	0.670705573089511	13	9	0.135416666666667	1
NEK7	24.0247614256799	54.3390009075806	52	2.57763842874468	20	0.508814123445878	13	9	0.135416666666667	1
PTPRC	31.9656263442555	5.7079123204678	11	1.27689642857985	25.9636363636364	0.947282954666246	13	9	0.135416666666667	1
ZNF281	18.8933231735322	62.1554398642392	47	1.0170496562765	20.5763688760807	0.982401885276385	13	9	0.135416666666667	1
KIF14	16.5897503355909	4.00102722084141	1	0.495077370198912	28	0.999788966379521	13	9	0.135416666666667	1
DDX59	31.983167251666	9.96273073546456	24	0.879330476199303	23.7209302325581	0.991983272320427	13	9	0.135416666666667	1
CAMSAP2	32.5692644545191	140.670647126338	25	3.44923007974796	23.5643564356436	0.252163839674244	13	9	0.135416666666667	1
TMEM9	28.0449166992481	59.2256756126755	52	1.62533167653508	20	0.860944678158878	13	9	0.135416666666667	1
PHLDA3	32.0529537881431	466.655155057093	35	3.499876738416	22.1052631578947	0.241186303739719	13	9	0.135416666666667	1
CSRP1	23.2028081878408	108.97529259085	52	1.00868162169854	20	0.983141732907044	13	9	0.135416666666667	1
RPS10P7	27.8226958793745	6.41079215229469	52	0.718378359359525	20	0.997562622967936	13	9	0.135416666666667	1
NAV1	32.4395941107185	148.921619598308	1	2.99713079242437	28	0.369333246617081	13	9	0.135416666666667	1
IPO9	28.0388329322375	45.0359212209599	15	2.25317860617876	25.2296819787986	0.631765392869104	13	9	0.135416666666667	1
SHISA4	28.9879815263501	123.446879711576	50	1.71892112530305	20.2266288951841	0.831013093280495	13	9	0.135416666666667	1
LMOD1	32.0587333505383	317.766305421872	41	2.92600783982285	21.3134328358209	0.39098405014407	13	9	0.135416666666667	1
TIMM17A	19.8720265231308	72.2839108977555	45	2.43185536766669	20.8163265306122	0.562986304983701	13	9	0.135416666666667	1
RNPEP	19.9796036130288	52.9983376181955	14	2.62555908556029	25.4092526690391	0.491548254326271	13	9	0.135416666666667	1
ARL8A	18.3126105994153	277.761165579476	1	2.37522891128054	28	0.584572837423455	13	9	0.135416666666667	1
UBE2T	15.8267566199142	4.92734997257443	52	1.24975353740225	20	0.952122372267942	13	9	0.135416666666667	1
PPP1R12B	31.375606068339	44.6064384815224	52	1.75081018714283	20	0.820296848266077	13	9	0.135416666666667	1
KDM5B	32.1630466040808	80.2490020832102	52	3.36607745151498	20	0.271096367560573	13	9	0.135416666666667	1
PCAT6	14.1379111726813	7.13584272430311	52	3.49357969773435	20	0.242528703047957	13	9	0.135416666666667	1
RABIF	5.23562518915613e-05	20.5854723244365	52	1.64285910827422	20	0.855523611261889	13	9	0.135416666666667	1
KLHL12	23.6345041427627	23.9048859967703	6	1.88763708191453	26.9433962264151	0.771864566722532	13	9	0.135416666666667	1
ADIPOR1	15.7838578965227	22.5260505286533	21	0.790051883083627	24.2033898305085	0.995674730233155	13	9	0.135416666666667	1
CYB5R1	47.9999324559169	89.6100328100409	1	1.75504227768496	28	0.818856603260056	13	9	0.135416666666667	1
TMEM183A	31.691835177796	48.3567732380256	1	0.448897765369126	28	0.999894123949506	13	9	0.135416666666667	1
BTG2	47.9999324559169	8.88388895339393	52	1.12786693901078	20	0.970411611172657	13	9	0.135416666666667	1
FMOD	20.1985442138827	81.0900376702822	1	3.408445296707	28	0.261307112614926	13	9	0.135416666666667	1
PRELP	47.9999324559169	52.7582646803092	52	0.921287913620779	20	0.989616859554171	13	9	0.135416666666667	1
ATP2B4	32.1758479967271	142.647730318724	5	3.31795606149844	27.148288973384	0.282579794763291	13	9	0.135416666666667	1
ZC3H11A	47.9999263841725	55.1728316245404	5	0.797070866128604	27.148288973384	0.995443165743936	13	9	0.135416666666667	1
ZBED6	32.2255178336128	30.8687041405427	32	3.27134412384669	22.5236593059937	0.294077615657142	13	9	0.135416666666667	1
SNRPE	23.8324389471775	42.5441161904756	52	1.66219895883008	20	0.849439984415161	13	9	0.135416666666667	1
SOX13	21.3745668213923	10.3577698284273	14	2.02686602705452	25.4092526690391	0.719577296268499	13	9	0.135416666666667	1
ETNK2	15.9549601056805	4.91985368897585	15	2.42179351002635	25.2296819787986	0.5668032350376	13	9	0.135416666666667	1
PPP1R15B	37.4300193849708	28.1305050871271	21	1.59499762695453	24.2033898305085	0.87011138064328	13	9	0.135416666666667	1
MDM4	6.75440830680987e-05	29.7027080336497	26	0.642372287637221	23.4098360655738	0.998793158227424	13	9	0.135416666666667	1
NFASC	28.7215256440358	80.0493057407309	52	1.09400842542961	20	0.974522896007583	13	9	0.135416666666667	1
RBBP5	32.0007358701411	73.3973008311734	32	2.69615214974867	22.5236593059937	0.46667994962494	13	9	0.135416666666667	1
DSTYK	32.2979991700491	111.581484912478	29	3.30279951670645	22.9581993569132	0.286277819292834	13	9	0.135416666666667	1
TMCC2	8.83371743491772	5.47959681159427	52	1.76775214697264	20	0.814506733773527	13	9	0.135416666666667	1
NUAK2	28.0106992370924	5.19416946754165	52	0.476814835806214	20	0.999837724329459	13	9	0.135416666666667	1
ELK4	16.3863428746099	17.4723663332139	1	3.55329517327138	28	0.230051629783709	13	9	0.135416666666667	1
NUCKS1	32.2222623110851	1427.76602052228	20	3.14289891712965	24.3686006825939	0.327698488067822	13	9	0.135416666666667	1
RAB7L1	31.995684250576	149.983326618588	52	1.75033389816321	20	0.820458677963342	13	9	0.135416666666667	1
SLC41A1	24.15569184543	36.044252132037	1	1.72330371552016	28	0.829554913780014	13	9	0.135416666666667	1
RAB7B	28.0579156188371	9.33346489803551	1	0.573058271476145	28	0.999428279268372	13	9	0.135416666666667	1
SRGAP2	19.5781404624927	32.5065427999593	52	1.8271477313301	20	0.793721000023296	13	9	0.135416666666667	1
IKBKE	32.0024308462338	9.69419290670985	25	1.52569259145046	23.5643564356436	0.88997103324713	13	9	0.135416666666667	1
RASSF5	19.9961958846563	14.035692211274	1	3.31090532062227	28	0.284295236521048	13	9	0.135416666666667	1
EIF2D	20.0391779480583	30.47595112592	25	3.39001673258885	23.5643564356436	0.265528413603232	13	9	0.135416666666667	1
DYRK3	10.4025547933121	2.84067829783061	1	1.52639504872985	28	0.88977763376384	13	9	0.135416666666667	1
MAPKAPK2	12.2409209008114	387.42556404532	1	0.723026943992237	28	0.997464106857568	13	9	0.135416666666667	1
YOD1	47.9999324559169	6.69691021350676	41	0.763018535265887	21.3134328358209	0.996484472073112	13	9	0.135416666666667	1
PFKFB2	15.7707193424399	12.6342041633117	52	1.11205558159424	20	0.972382224553159	13	9	0.135416666666667	1
CD55	27.5891691023372	58.1468348512419	9	4.09308386985099	26.3468634686347	0.140544729814652	13	9	0.135416666666667	1
CD46	23.0131554043344	36.9491825136383	40	3.62339990341147	21.4414414414414	0.21611284064328	13	9	0.135416666666667	1
CD34	47.9999324559169	1.81741542392424	52	1.47440722944585	20	0.903634088525037	13	9	0.135416666666667	1
PLXNA2	6.75440830680987e-05	7.36040466900825	52	1.56484154432171	20	0.878943066246125	13	9	0.135416666666667	1
TRAF3IP3	15.7788415021861	7.16523749470672	52	3.67119683216269	20	0.207036519155307	13	9	0.135416666666667	1
C1orf74	31.084757246073	6.12581095462405	31	1.55557599738343	22.6666666666667	0.881598481805626	13	9	0.135416666666667	1
DIEXF	6.75440830680987e-05	21.8033327142201	10	0.481083949122477	26.1538461538462	0.999827251768266	13	9	0.135416666666667	1
SERTAD4-AS1	19.2189233586146	19.8680977509087	22	2.4557808124387	24.040404040404	0.55394615118018	13	9	0.135416666666667	1
SERTAD4	12.7557514894401	51.3504858153624	1	0.953213769000218	28	0.987506152295334	13	9	0.135416666666667	1
HHAT	21.8573353042508	6.7261222299638	19	1.85270565163505	24.5360824742268	0.784563985263139	13	9	0.135416666666667	1
RCOR3	19.9230741867925	35.487664778886	35	0.794534615575999	22.1052631578947	0.995527891891455	13	9	0.135416666666667	1
TRAF5	28.4018024776925	36.4004352514202	1	1.9247974780067	28	0.758145468539682	13	9	0.135416666666667	1
LINC00467	9.44407711047609	15.9071898297788	22	0.297769498285232	24.040404040404	0.999995017892483	13	9	0.135416666666667	1
LPGAT1	19.2116001194505	47.8763673676587	10	3.3414105096814	26.1538461538462	0.27693396849016	13	9	0.135416666666667	1
INTS7	11.8570440139248	13.8729793558709	1	1.64105798737556	28	0.856084780386855	13	9	0.135416666666667	1
RPL21P28	4.22803613584257e-05	3.94303845090946	52	0.958053659884752	20	0.987161410830617	13	9	0.135416666666667	1
PPP2R5A	24.545943764679	32.0694920551892	14	2.26243354839726	25.4092526690391	0.628165600244422	13	9	0.135416666666667	1
NENF	31.3400937859804	105.798240321637	45	2.48624846322504	20.8163265306122	0.542512331458325	13	9	0.135416666666667	1
NSL1	24.0568557869736	31.5677194133503	24	1.65033346571097	23.7209302325581	0.853184954391643	13	9	0.135416666666667	1
TATDN3	24.2046264437136	10.2001037212214	1	0.971655110881274	28	0.986156494683181	13	9	0.135416666666667	1
ANGEL2	39.5685146892341	20.5017455796497	32	0.548071653797057	22.5236593059937	0.999576138086115	13	9	0.135416666666667	1
RPS6KC1	4.07510268489918	20.462235631504	1	1.7677817277581	28	0.814496567626549	13	9	0.135416666666667	1
SMYD2	21.2435191359627	22.7324576276919	52	2.73820094010155	20	0.452209703218173	13	9	0.135416666666667	1
PTPN14	31.843352597728	324.329121257158	22	2.69468721191885	24.040404040404	0.467188804804557	13	9	0.135416666666667	1
CENPF	12.0382190559658	53.5479015028094	7	1.42736763528326	26.7415730337079	0.915348933044595	13	9	0.135416666666667	1
KCNK2	29.8152205074479	199.423929241237	12	2.81496137949825	25.7761732851986	0.426494964145218	13	9	0.135416666666667	1
KCTD3	13.79275358853	66.3496989753082	18	3.70152193844293	24.7058823529412	0.201453123254822	13	9	0.135416666666667	1
GPATCH2	32.0210092829287	40.5771348396056	24	1.63718383150643	23.7209302325581	0.8572886762594	13	9	0.135416666666667	1
RRP15	34.0074622047029	35.485356642762	9	3.51105659427419	26.3468634686347	0.238818579408238	13	9	0.135416666666667	1
TGFB2	15.4011867308005	28.7861207525983	1	1.32690588714822	28	0.937625495165662	13	9	0.135416666666667	1
LYPLAL1	15.5853399379568	9.20149236528009	25	2.39728548131226	23.5643564356436	0.576135145813559	13	9	0.135416666666667	1
EPRS	33.0792034243093	278.515913347532	1	4.47645016966219	28	0.0978279419864511	13	9	0.135416666666667	1
BPNT1	15.7975353803203	8.53882960362091	52	1.20591601017711	20	0.959343219859833	13	9	0.135416666666667	1
IARS2	47.9999324559169	73.024770241468	19	0.822599906672587	24.5360824742268	0.994521543293554	13	9	0.135416666666667	1
RAB3GAP2	32.0867503326137	53.2152908506855	1	1.42188709958543	28	0.916661527639418	13	9	0.135416666666667	1
C1orf115	47.9999324559169	9.22775487565032	10	1.72045740005623	26.1538461538462	0.830502482992755	13	9	0.135416666666667	1
MARC2	27.0423739666283	4.09269290963677	14	1.02509891003079	25.4092526690391	0.981669281672786	13	9	0.135416666666667	1
HLX	9.12948984538908	26.151038645934	1	1.5374392588891	28	0.886715222312981	13	9	0.135416666666667	1
DUSP10	22.0217926298156	7.679025276299	1	2.08550102753659	28	0.696998848219754	13	9	0.135416666666667	1
TAF1A	31.8324758932558	3.71266006594402	1	1.93586036285245	28	0.75402357169065	13	9	0.135416666666667	1
MIA3	32.6970154693338	82.874155734553	24	1.75514738294955	23.7209302325581	0.818820781939085	13	9	0.135416666666667	1
AIDA	23.2777329125769	5.26976416735945	46	2.12779191499558	20.695652173913	0.680596589382622	13	9	0.135416666666667	1
BROX	19.8419845468284	47.6054342652484	38	2.51330347022909	21.7021276595745	0.532438559331969	13	9	0.135416666666667	1
DISP1	11.7259072097584	10.1677414684401	4	1.68173655858785	27.3563218390805	0.843188961873077	13	9	0.135416666666667	1
CAPN2	38.1653140655617	142.445127325916	48	0.885465062750801	20.458452722063	0.99166467367589	13	9	0.135416666666667	1
TP53BP2	9.90361570450128	19.0842562405328	8	0.400944743428185	26.542750929368	0.999953190906281	13	9	0.135416666666667	1
FBXO28	22.2099014608914	12.1921715556069	40	1.22488075605489	21.4414414414414	0.956309234930464	13	9	0.135416666666667	1
DEGS1	37.1423521844122	67.4607890635776	46	0.670624248166146	20.695652173913	0.998412670071167	13	9	0.135416666666667	1
NVL	20.4885801601731	8.81987257987934	1	1.64484493499589	28	0.854903817147687	13	9	0.135416666666667	1
CNIH4	19.9671665687511	92.2777540065064	26	3.14208808181093	23.4098360655738	0.327919832024709	13	9	0.135416666666667	1
WDR26	22.1292320088946	60.776062936402	12	2.0013426458055	25.7761732851986	0.729323597571202	13	9	0.135416666666667	1
DNAH14	23.587811616718	2.85140683897141	52	2.80904165491449	20	0.42844488576809	13	9	0.135416666666667	1
LBR	19.935438590854	32.3352388588489	10	2.2194454757566	26.1538461538462	0.644900910629324	13	9	0.135416666666667	1
ENAH	32.1778780140503	409.121366896996	1	2.79839440714448	28	0.431966178568304	13	9	0.135416666666667	1
SRP9	19.6901749291457	24.9837965156658	34	2.82305704150836	22.2429906542056	0.423837453069761	13	9	0.135416666666667	1
EPHX1	37.554451423758	12.7437025620425	26	1.02043545104269	23.4098360655738	0.982096243801623	13	9	0.135416666666667	1
TMEM63A	28.0265353463002	46.5595617299573	25	3.12260318597754	23.5643564356436	0.333273371666587	13	9	0.135416666666667	1
PYCR2	18.8832432226406	122.743206871167	32	2.13229523745699	22.5236593059937	0.678846024472219	13	9	0.135416666666667	1
SDE2	15.8760014542166	12.9276739609179	52	2.63443947734013	20	0.488381826770488	13	9	0.135416666666667	1
ACBD3	32.2887211041775	291.821147600791	17	3.31253028697585	24.8780487804878	0.283899134052891	13	9	0.135416666666667	1
PARP1	31.9903546585386	72.6194428287547	52	2.30670200169883	20	0.610984905401664	13	9	0.135416666666667	1
ITPKB	31.8433899411813	8.15006635980665	1	1.14275356760245	28	0.96847386577032	13	9	0.135416666666667	1
PSEN2	12.4937262922042	18.3778252290793	1	0.48820447594641	28	0.999808554372365	13	9	0.135416666666667	1
ADCK3	12.5247422847303	20.9443440362634	1	1.88360019179372	28	0.773342405132168	13	9	0.135416666666667	1
CDC42BPA	16.6957877125017	100.918057787789	11	2.24058635346336	25.9636363636364	0.636666453406792	13	9	0.135416666666667	1
JMJD4	32.0994073832441	23.6025428765238	47	2.2603148367007	20.5763688760807	0.628989496543049	13	9	0.135416666666667	1
SNAP47	15.9795221123936	15.8703721159215	4	2.57403492997163	27.3563218390805	0.510124306364411	13	9	0.135416666666667	1
ARF1	19.4142480513289	396.255326112964	36	2.0219152438823	21.9692307692308	0.721472232147899	13	9	0.135416666666667	1
C1orf35	20.2462778423989	42.963157812354	10	1.30493271137933	26.1538461538462	0.941987082072209	13	9	0.135416666666667	1
MRPL55	32.0792806144337	68.3709603145692	1	1.60481456071363	28	0.867175242448545	13	9	0.135416666666667	1
GUK1	6.75440830680987e-05	291.01609901269	15	1.41455626513964	25.2296819787986	0.918399975119656	13	9	0.135416666666667	1
GJC2	11.4946136580167	3.85568402066327	1	0.872576023484715	28	0.992323647202777	13	9	0.135416666666667	1
IBA57	9.56482004503351	12.7879441411704	1	0.816466099164337	28	0.994754681240821	13	9	0.135416666666667	1
TRIM11	30.6206563888729	155.692757878655	26	2.2857205370721	23.4098360655738	0.619119002965862	13	9	0.135416666666667	1
RNF187	31.1024709606487	535.579943970958	51	1.32659590496474	20.112676056338	0.937688312483797	13	9	0.135416666666667	1
RAB4A	15.2394258001665	28.2879117755468	1	1.79307837410104	28	0.805733016010181	13	9	0.135416666666667	1
CCSAP	28.1929250881653	13.5390248023704	30	1.34026587893113	22.8115015974441	0.934883187779579	13	9	0.135416666666667	1
NUP133	35.7675966490924	34.0729341478578	1	0.866281230741301	28	0.992631194440438	13	9	0.135416666666667	1
ABCB10	19.9800336100052	2.38781103196649	1	1.48079653636005	28	0.901981783805408	13	9	0.135416666666667	1
TAF5L	38.6722606459666	8.74404355414989	52	2.95643268970589	20	0.381616168858823	13	9	0.135416666666667	1
URB2	22.9018259322407	4.19906736886861	52	0.781506567461619	20	0.995944524762084	13	9	0.135416666666667	1
GALNT2	23.2362519651289	51.2740028847708	50	3.61308422457251	20.2266288951841	0.218116707701716	13	9	0.135416666666667	1
COG2	25.2846998446583	10.2770364018238	52	0.522274537888327	20	0.999694705896873	13	9	0.135416666666667	1
AGT	6.75440830680987e-05	3.83543816307057	20	0.650883100956761	24.3686006825939	0.998687064448583	13	9	0.135416666666667	1
C1orf198	19.872285666481	149.514500425013	1	1.91766954801017	28	0.760792456405981	13	9	0.135416666666667	1
TTC13	27.5956772256285	6.46158402659072	26	3.00200976900531	23.4098360655738	0.367879918670326	13	9	0.135416666666667	1
ARV1	20.7990513250743	7.5339598891262	21	1.4565206221108	24.2033898305085	0.908182539013395	13	9	0.135416666666667	1
C1orf131	37.5264816205267	35.5552125317202	52	2.24838714414341	20	0.633629891313083	13	9	0.135416666666667	1
GNPAT	20.3801162549161	24.8793589889285	42	2.64319782689562	21.186943620178	0.48526940513356	13	9	0.135416666666667	1
EXOC8	15.8257957879189	11.828130280188	25	1.21770031264841	23.5643564356436	0.957474030572293	13	9	0.135416666666667	1
SPRTN	6.75440830680987e-05	8.04959462987564	1	0.360833728042739	28	0.999978533594949	13	9	0.135416666666667	1
EGLN1	24.057703105899	28.3205236574577	1	1.49480165042885	28	0.898309836011827	13	9	0.135416666666667	1
TSNAX	12.846802785533	53.5176423650989	23	1.07945173110009	23.8795986622074	0.976166510708785	13	9	0.135416666666667	1
SIPA1L2	12.5258353588366	24.3973101444252	1	3.36756904571162	28	0.270746646281624	13	9	0.135416666666667	1
NTPCR	41.4599830263395	36.7457951272687	49	1.20807779564621	20.3418803418803	0.959004265977485	13	9	0.135416666666667	1
PCNXL2	9.70925047743657	19.9550150642479	48	0.938727571354373	20.458452722063	0.988498565416238	13	9	0.135416666666667	1
KCNK1	15.9003007414572	6.05563728472177	49	2.47492347912628	20.3418803418803	0.546751661524741	13	9	0.135416666666667	1
COA6	38.1448403876176	18.6808327331209	52	1.42196200553071	20	0.916643662032537	13	9	0.135416666666667	1
IRF2BP2	23.0155078266215	84.3514387851959	1	1.08665964843852	28	0.975361841995757	13	9	0.135416666666667	1
TOMM20	20.3165237849106	65.5990917974771	52	1.82379894599046	20	0.794911821883841	13	9	0.135416666666667	1
RBM34	32.3919525608789	73.1332074576022	1	2.29327815094388	28	0.616187024421514	13	9	0.135416666666667	1
ARID4B	33.1659165885284	162.713334819144	43	2.3978769652702	21.0619469026549	0.575909369401494	13	9	0.135416666666667	1
GGPS1	35.7033906752357	31.0552103795498	46	2.24199705117911	20.695652173913	0.636117231406436	13	9	0.135416666666667	1
B3GALNT2	20.765255767662	28.8508579834288	29	2.98312172887554	22.9581993569132	0.373529063896156	13	9	0.135416666666667	1
LYST	29.3634295947321	25.4225343801462	35	1.62944677091546	22.1052631578947	0.859679957803046	13	9	0.135416666666667	1
NID1	33.1796127370796	156.7682385029	35	0.410899362685024	22.1052631578947	0.999944018216019	13	9	0.135416666666667	1
GPR137B	31.3578811240649	23.676420745599	1	0.50771023717466	28	0.999748693882896	13	9	0.135416666666667	1
ERO1LB	30.4996048791811	9.09003178635269	1	1.95754696238989	28	0.745897811771472	13	9	0.135416666666667	1
LGALS8	32.0299549931442	23.2727417142685	52	1.71337988621739	20	0.832849948729421	13	9	0.135416666666667	1
HEATR1	31.5476642593322	14.578160519546	16	2.158924987326	25.0526315789474	0.66848347830549	13	9	0.135416666666667	1
MTR	32.2534273156548	77.2015046205132	52	0.632283128868988	20	0.998910039829108	13	9	0.135416666666667	1
FMN2	6.75440830680987e-05	28.2568494991435	51	1.13871764786217	20.112676056338	0.969007160615406	13	9	0.135416666666667	1
GREM2	6.75440830680987e-05	208.346342360961	52	1.32867370458058	20	0.937266547125515	13	9	0.135416666666667	1
FH	6.75440830680987e-05	59.412619706737	52	3.00704419115867	20	0.366384605235745	13	9	0.135416666666667	1
OPN3	15.9398458164722	5.56335842956359	1	0.716308298714502	28	0.997605530104336	13	9	0.135416666666667	1
CHML	35.2759085026338	11.740329064487	1	1.36749478661722	28	0.929083466870461	13	9	0.135416666666667	1
CEP170	18.5302233735548	18.5076745921107	52	1.62159014556591	20	0.862090258266165	13	9	0.135416666666667	1
SDCCAG8	32.5947755020267	37.9613982277154	7	1.71188225003951	26.7415730337079	0.833345077556108	13	9	0.135416666666667	1
AKT3	31.841974764532	68.2901600846425	21	3.19577121908502	24.2033898305085	0.313512536830994	13	9	0.135416666666667	1
ZBTB18	31.8850187180223	16.9161086282842	36	4.63692228039448	21.9692307692308	0.0838839799444392	13	9	0.135416666666667	1
ADSS	7.56836056101717e-05	59.5202663615136	37	1.44045409340242	21.8348623853211	0.912170214255697	13	9	0.135416666666667	1
DESI2	20.0978488286609	24.057232022924	23	3.54076084285113	23.8795986622074	0.232623938240873	13	9	0.135416666666667	1
COX20	38.9645519410807	9.88905197596512	1	1.39397520016779	28	0.92317411290965	13	9	0.135416666666667	1
HNRNPU-AS1	32.1343279958044	6.9612623674915	33	1.04694275004666	22.3824451410658	0.979575724389	13	9	0.135416666666667	1
HNRNPU	23.2674787703881	268.297924332432	30	2.4964015742521	22.8115015974441	0.538722819425129	13	9	0.135416666666667	1
EFCAB2	24.0835297214401	9.96156447228592	52	1.25359467222347	20	0.951454692335507	13	9	0.135416666666667	1
KIF26B	47.9999356392729	11.2767786582025	52	1.00264537729133	20	0.983661799344395	13	9	0.135416666666667	1
SMYD3	6.75440830680987e-05	59.1203853342016	52	1.60976246764008	20	0.865684243707061	13	9	0.135416666666667	1
TFB2M	19.9414252089232	3.30844303451948	52	1.96242635598941	20	0.744061668112479	13	9	0.135416666666667	1
CNST	20.0681677571088	27.5561072680376	52	1.05025891401832	20	0.979244213560303	13	9	0.135416666666667	1
SCCPDH	23.8752291883854	41.558733465144	14	2.18906569957155	25.4092526690391	0.656740420550249	13	9	0.135416666666667	1
AHCTF1	14.9298162072337	13.0557028438712	3	3.24996665678453	27.5675675675676	0.29947525208589	13	9	0.135416666666667	1
ZNF670	15.0844279956044	18.7981184895852	52	0.182264501364211	20	0.999999901025457	13	9	0.135416666666667	1
ZNF496	39.3821078931781	15.9938319634384	52	2.03376366927247	20	0.716933856990263	13	9	0.135416666666667	1
SH3BP5L	31.1493026468261	82.9586473696666	15	3.53492955771597	25.2296819787986	0.233829036746289	13	9	0.135416666666667	1
ZNF672	28.1778515581096	12.6043886740827	45	2.30860095642942	20.8163265306122	0.610249634868193	13	9	0.135416666666667	1
ZNF692	32.0294087846423	6.49276757587335	52	1.22252586452768	20	0.95669340195127	13	9	0.135416666666667	1
ZMYND11	39.3894826833014	143.650940599366	1	0.299046440393946	28	0.999994850473226	13	9	0.135416666666667	1
DIP2C	27.7600633616442	64.6672532433357	1	1.31923204283348	28	0.939169762615197	13	9	0.135416666666667	1
LARP4B	15.9738809494413	64.9506129716689	18	2.23298035259509	24.7058823529412	0.639628275667327	13	9	0.135416666666667	1
GTPBP4	6.75440830680987e-05	114.735154183736	27	0.887380751428255	23.257328990228	0.991563313871459	13	9	0.135416666666667	1
IDI2	24.431148962232	5.50643872039882	43	2.89642436359083	21.0619469026549	0.400243565365715	13	9	0.135416666666667	1
WDR37	24.0818141239676	8.69671001412632	1	1.71450422338067	28	0.832477864883104	13	9	0.135416666666667	1
PFKP	30.1795279357529	46.8230834930825	7	3.55533204446927	26.7415730337079	0.229635940783394	13	9	0.135416666666667	1
PITRM1	20.3428477532631	24.2093248426092	45	2.77258048106905	20.8163265306122	0.440578259474399	13	9	0.135416666666667	1
KLF6	6.75440830680987e-05	472.247846593992	8	0.74812910932943	26.542750929368	0.996878002562398	13	9	0.135416666666667	1
AKR1C1	27.5019283792379	18.651985028466	12	0.864033627829223	25.7761732851986	0.992738778291506	13	9	0.135416666666667	1
AKR1C2	39.0459153366048	19.2782996519285	22	1.14676330622562	24.040404040404	0.967938144157734	13	9	0.135416666666667	1
AKR1C3	24.037993757716	67.2182718572861	1	2.16052159270905	28	0.667861710323187	13	9	0.135416666666667	1
NET1	47.9999324559169	15.7955473258093	13	0.527857472803014	25.5913978494624	0.999671664082225	13	9	0.135416666666667	1
ASB13	32.0453499043706	4.85371689705722	52	1.76613109220662	20	0.815063550343129	13	9	0.135416666666667	1
FAM208B	33.0027716146154	24.0137727384286	1	1.11638359087562	28	0.971851705909742	13	9	0.135416666666667	1
GDI2	32.7222151144966	17.7649478874959	52	2.07348766200147	20	0.701642734284401	13	9	0.135416666666667	1
ANKRD16	28.5369280671259	5.43178077394534	1	1.69284221064784	28	0.839590004743012	13	9	0.135416666666667	1
FBXO18	19.0056911278821	69.0171957690372	1	1.53467212412979	28	0.887486336220063	13	9	0.135416666666667	1
IL15RA	23.9329132078446	4.18051782861964	10	1.20021601171439	26.1538461538462	0.960228470266249	13	9	0.135416666666667	1
RBM17	38.495677715501	117.75757605102	16	1.58142694863716	25.0526315789474	0.874121189638971	13	9	0.135416666666667	1
PFKFB3	24.3693816079896	35.6252635595656	52	2.53160868079245	20	0.525667812264716	13	9	0.135416666666667	1
ITIH5	47.9999466525062	67.6193872944463	52	0.803610924578909	20	0.995219108520104	13	9	0.135416666666667	1
KIN	32.33033021512	27.3549580247538	33	2.52549707991413	22.3824451410658	0.527924206844693	13	9	0.135416666666667	1
ATP5C1	21.8791043633214	64.1974207790459	23	2.46374124114056	23.8795986622074	0.55095004849919	13	9	0.135416666666667	1
TAF3	34.1234574349685	47.1897272473555	6	1.08538498498878	26.9433962264151	0.975505448887141	13	9	0.135416666666667	1
CELF2	28.3894844730809	120.374397566538	1	0.629873843162072	28	0.998936579592001	13	9	0.135416666666667	1
USP6NL	41.060074637608	3.90868449492253	1	1.30602765841683	28	0.941774125451865	13	9	0.135416666666667	1
PROSER2	16.4206606254626	4.81128779481143	1	2.34142276999032	28	0.597569096953112	13	9	0.135416666666667	1
UPF2	33.1724643555928	103.784773158054	6	3.06609529418448	26.9433962264151	0.349173884374205	13	9	0.135416666666667	1
DHTKD1	31.8202581134234	55.8564339764322	29	4.36941428481233	22.9581993569132	0.108326375571888	13	9	0.135416666666667	1
SEC61A2	6.75440830680987e-05	7.28343002895828	14	0.309161588750771	25.4092526690391	0.999993346939627	13	9	0.135416666666667	1
NUDT5	36.1394864028156	32.3317996938033	52	0.652594588898775	20	0.998664869758505	13	9	0.135416666666667	1
CDC123	14.8263730946452	70.4677274897344	35	1.22887081615476	22.1052631578947	0.955653491812588	13	9	0.135416666666667	1
CAMK1D	31.4133195371519	13.3670146406839	36	1.92788537319172	21.9692307692308	0.756996603262637	13	9	0.135416666666667	1
OPTN	31.9833638719677	606.582923624406	37	2.88774454716851	21.8348623853211	0.402988281771605	13	9	0.135416666666667	1
MCM10	6.75440830680987e-05	7.14074537887085	2	1.22120511077136	27.7821011673152	0.956907940270531	13	9	0.135416666666667	1
PHYH	23.9919848616496	35.0054494255768	21	1.8933909961531	24.2033898305085	0.769753749865883	13	9	0.135416666666667	1
SEPHS1	19.5764672713418	29.4848405602956	33	4.44201707804137	22.3824451410658	0.101095148549803	13	9	0.135416666666667	1
BEND7	10.6711854562497	10.5113349375898	13	1.94422977020796	25.5913978494624	0.75089459510975	13	9	0.135416666666667	1
PRPF18	31.9432955855193	44.7259691633523	17	2.54800910724731	24.8780487804878	0.519633973985704	13	9	0.135416666666667	1
FRMD4A	23.9630440534393	9.35119257825892	9	1.43566452201661	26.3468634686347	0.913340862832878	13	9	0.135416666666667	1
FAM107B	29.9466798004409	14.8662889892541	52	1.22633753591801	20	0.956070524770688	13	9	0.135416666666667	1
HSPA14	35.8972022326602	19.5612156742147	30	0.474172411223079	22.8115015974441	0.999843941097709	13	9	0.135416666666667	1
DCLRE1C	32.6538608464611	16.4968094358949	24	2.79142275164795	23.7209302325581	0.434281673114186	13	9	0.135416666666667	1
RPP38	42.019939555536	12.1495064820456	24	0.761405143606948	23.7209302325581	0.996528850003526	13	9	0.135416666666667	1
NMT2	32.0238661860268	74.5274690661059	9	3.57756553349056	26.3468634686347	0.225140429399224	13	9	0.135416666666667	1
FAM171A1	28.568416817822	28.4938580761948	18	0.73027971028791	24.7058823529412	0.99730430241267	13	9	0.135416666666667	1
ITGA8	32.2419954860519	40.0832867160182	43	2.2970372173763	21.0619469026549	0.614729523373557	13	9	0.135416666666667	1
FAM188A	20.1847434839428	18.207906467317	43	2.61568496672417	21.0619469026549	0.495081424166775	13	9	0.135416666666667	1
PTER	32.0779476069532	7.52779964791984	1	2.28970537213518	28	0.617572813969569	13	9	0.135416666666667	1
RSU1	6.75440830680987e-05	161.480288209132	52	2.21587511530446	20	0.646292113524368	13	9	0.135416666666667	1
VIM	22.4490449730891	1334.18038577868	52	1.53612836647766	20	0.88708084461738	13	9	0.135416666666667	1
PTPLA	6.75440830680987e-05	55.9387816160369	52	1.32716271717785	20	0.937573421165838	13	9	0.135416666666667	1
STAM	35.4032435054005	28.0391682429742	4	0.824971837528698	27.3563218390805	0.994429344818477	13	9	0.135416666666667	1
NSUN6	15.9171340424522	8.3539910354313	49	2.18101639104897	20.3418803418803	0.659877320073128	13	9	0.135416666666667	1
ARL5B	22.1105349391522	13.0071975403851	33	2.17001222409789	22.3824451410658	0.664164959605098	13	9	0.135416666666667	1
PLXDC2	36.3885941508856	93.4198557560849	39	0.792484504288842	21.570996978852	0.995595505372006	13	9	0.135416666666667	1
CASC10	22.7921381627192	3.16737629198258	40	1.23543083602312	21.4414414414414	0.954562193471208	13	9	0.135416666666667	1
SKIDA1	10.7625177268939	3.56762086812187	1	1.42708698183956	28	0.915416417912485	13	9	0.135416666666667	1
MLLT10	9.37120599636511	17.7784727521048	40	1.09118039492016	21.4414414414414	0.97484797414293	13	9	0.135416666666667	1
DNAJC1	32.1763885565449	111.537695881571	1	2.9935788355749	28	0.370393876611728	13	9	0.135416666666667	1
COMMD3	22.1778984664348	51.0782942707222	13	3.34938630069489	25.5913978494624	0.275035250232563	13	9	0.135416666666667	1
LOC100499489	30.3373855293142	5.7522698086677	17	1.44585481197568	24.8780487804878	0.910840186836423	13	9	0.135416666666667	1
PIP4K2A	27.8049278813567	38.437723232804	29	1.27162350794222	22.9581993569132	0.94824522456822	13	9	0.135416666666667	1
MSRB2	28.9338277433569	68.8329072388096	52	1.81943452333409	20	0.796460571138922	13	9	0.135416666666667	1
OTUD1	44.2090864355697	4.14321354473831	52	2.64645266283981	20	0.484115426455705	13	9	0.135416666666667	1
KIAA1217	34.1753495443235	9.66294588510641	41	1.89830393335269	21.3134328358209	0.767947417808228	13	9	0.135416666666667	1
ARHGAP21	31.9519908805977	240.408472244333	29	3.88624750722794	22.9581993569132	0.170242227404061	13	9	0.135416666666667	1
PRTFDC1	19.9458698449104	4.06181276795979	21	0.442024241793908	24.2033898305085	0.999905174619323	13	9	0.135416666666667	1
APBB1IP	13.7974567033895	22.8601431619961	1	2.57096894262623	28	0.51124032204197	13	9	0.135416666666667	1
ABI1	10.142516606404	42.8405353704691	1	1.6551915991052	28	0.851656405023099	13	9	0.135416666666667	1
ANKRD26	33.7854641040776	42.6523328004973	21	1.51170581382803	24.2033898305085	0.893787103145976	13	9	0.135416666666667	1
YME1L1	32.723440201981	103.417287451025	1	3.65596379364054	28	0.209892213156077	13	9	0.135416666666667	1
MASTL	42.0152078915173	5.9855822893338	52	2.45252525189166	20	0.555173183636394	13	9	0.135416666666667	1
ACBD5	30.6168279413573	20.159676497589	40	3.28811486828816	21.4414414414414	0.289898029059948	13	9	0.135416666666667	1
RAB18	19.9168923100491	162.843148094061	21	2.33445179021825	24.2033898305085	0.60025756855627	13	9	0.135416666666667	1
MKX	20.2087752793371	29.7906430682007	21	2.93302675187407	24.2033898305085	0.388808910209889	13	9	0.135416666666667	1
WAC-AS1	32.109367816576	77.8970666804374	38	3.40351700370556	21.7021276595745	0.262430490753102	13	9	0.135416666666667	1
WAC	35.5331228741849	246.08753099024	1	4.26271410904217	28	0.119845055529264	13	9	0.135416666666667	1
BAMBI	24.0030555121979	4.30223375649088	18	1.12859148101761	24.7058823529412	0.970319158079456	13	9	0.135416666666667	1
PTCHD3P1	35.230311753648	42.4076529230803	1	3.04508998876383	28	0.355226480006344	13	9	0.135416666666667	1
SVIL	31.217384661638	16.5327217183706	26	1.1768864141327	23.4098360655738	0.963724271443113	13	9	0.135416666666667	1
KIAA1462	4.22142844477141e-05	228.375117052107	52	0.507037647147655	20	0.999750985053311	13	9	0.135416666666667	1
MTPAP	23.1481075485296	19.1451455009925	10	2.50920051684971	26.1538461538462	0.533961245339493	13	9	0.135416666666667	1
ZNF438	35.1376660791314	11.641995034086	22	1.23048244921876	24.040404040404	0.955386908590859	13	9	0.135416666666667	1
ZEB1	32.4936195682621	325.261205253256	44	2.06542313182833	20.9384164222874	0.704755500636334	13	9	0.135416666666667	1
ARHGAP12	20.3372282345375	74.955010425923	8	1.61215309725773	26.542750929368	0.86496120198307	13	9	0.135416666666667	1
KIF5B	36.6230420295911	401.30323978276	1	0.782738134688801	28	0.995906448925689	13	9	0.135416666666667	1
EPC1	7.76393897593927e-05	63.1488646032138	52	1.08189677618112	20	0.975895564581153	13	9	0.135416666666667	1
CCDC7	32.0914701982154	4.82238339749421	18	1.96851970185355	24.7058823529412	0.741764837935936	13	9	0.135416666666667	1
ITGB1	31.9751420497657	573.928005612435	13	2.40620826043054	25.5913978494624	0.572732083458023	13	9	0.135416666666667	1
NRP1	31.8482706575633	143.336547099138	23	0.871714656290333	23.8795986622074	0.992366278276791	13	9	0.135416666666667	1
PARD3	14.1491624683292	50.4314164782934	44	2.03686040785292	20.9384164222874	0.715745846106542	13	9	0.135416666666667	1
CUL2	8.70222214953222	9.53372254153296	1	1.46992099981338	28	0.904785616903633	13	9	0.135416666666667	1
CREM	20.402015230721	11.5682363841236	23	3.03442143202525	23.8795986622074	0.358329998820181	13	9	0.135416666666667	1
CCNY	19.5320673450911	123.249779886326	52	1.52089330260997	20	0.891287915194102	13	9	0.135416666666667	1
FZD8	23.9330523053791	8.06341911891791	9	2.42191895429991	26.3468634686347	0.566755595307292	13	9	0.135416666666667	1
ZNF248	17.2269245399235	13.0631332248716	2	1.91879672871775	27.7821011673152	0.760374342087828	13	9	0.135416666666667	1
ZNF25	22.7657642368597	33.9907538991443	20	1.4926974563113	24.3686006825939	0.898865899855405	13	9	0.135416666666667	1
ZNF33A	35.0782087552436	34.1897349170228	1	0.195114691165247	28	0.999999827221271	13	9	0.135416666666667	1
ZNF37A	32.6318487831379	77.0208791880441	1	2.47263380582558	28	0.547610324711123	13	9	0.135416666666667	1
ZNF37BP	33.5356605864948	12.5309782094131	23	0.831241520144007	23.8795986622074	0.99418006231084	13	9	0.135416666666667	1
ZNF33B	6.75440830680987e-05	17.0198962134761	52	0.358328509993913	20	0.999979623448484	13	9	0.135416666666667	1
BMS1	19.7148253922725	107.389056893477	48	2.046375172521	20.458452722063	0.712091129424192	13	9	0.135416666666667	1
CSGALNACT2	16.2690800465097	35.3072232724293	52	0.468838734856503	20	0.999855894354529	13	9	0.135416666666667	1
HNRNPF	22.1022396788954	141.184605987084	12	3.05366720291468	25.7761732851986	0.352745704567951	13	9	0.135416666666667	1
CXCL12	45.2803516576264	101.952159606551	33	1.33679586780058	22.3824451410658	0.93560201024876	13	9	0.135416666666667	1
RASSF4	32.4466779477724	22.9298855283412	52	1.28585870834219	20	0.945622888462743	13	9	0.135416666666667	1
C10orf10	47.9999186084693	243.770329409522	2	1.59469677304675	27.7821011673152	0.870200895468898	13	9	0.135416666666667	1
C10orf25	24.0418424026296	2.06572506254454	27	0.547522018906449	23.257328990228	0.999579002796725	13	9	0.135416666666667	1
ZNF22	16.5837406845251	40.8764874415399	30	4.42003330848162	22.8115015974441	0.10323498382638	13	9	0.135416666666667	1
MARCH8	24.6401828294932	37.9219898825698	52	0.899738352793075	20	0.990887723185913	13	9	0.135416666666667	1
FAM21C	36.6236829568501	39.1478547446582	1	0.941175724158687	28	0.988334951832289	13	9	0.135416666666667	1
TIMM23	16.2190251610664	28.221783582147	39	1.48970532448718	21.570996978852	0.899653958536201	13	9	0.135416666666667	1
NCOA4	21.9883797998774	140.92584967929	19	2.98721961649363	24.5360824742268	0.372298211066734	13	9	0.135416666666667	1
MAPK8	16.9069856034026	22.3009935923601	1	2.23941140755076	28	0.637123919117129	13	9	0.135416666666667	1
ARHGAP22	36.1069037409083	13.658995794011	1	1.37734204507091	28	0.926916794772815	13	9	0.135416666666667	1
VSTM4	32.2299048023	225.177847465531	52	1.10311829209803	20	0.973456683048317	13	9	0.135416666666667	1
ERCC6	6.75440830680987e-05	21.9870720793391	52	0.649315396678291	20	0.998707138776298	13	9	0.135416666666667	1
PARG	19.9647674795315	5.79901820581623	52	2.28658658770141	20	0.618782909197017	13	9	0.135416666666667	1
FAM21A	23.4780489124266	46.4195850446433	1	0.348671405325481	28	0.99998339996919	13	9	0.135416666666667	1
SGMS1	15.8715433693922	21.7776201880663	52	1.16788218292151	20	0.965019056262707	13	9	0.135416666666667	1
ASAH2B	23.3365793151347	3.65228427775265	7	1.70494132785217	26.7415730337079	0.835632389725463	13	9	0.135416666666667	1
PRKG1	36.0218176288345	30.5185483692025	1	0.916495368773464	28	0.989909924902165	13	9	0.135416666666667	1
CSTF2T	47.9999324559169	24.4997725427729	49	1.5024076150619	20.3418803418803	0.896287039618861	13	9	0.135416666666667	1
DKK1	6.75440830680987e-05	287.201753500506	52	2.02652688348702	20	0.719707169863386	13	9	0.135416666666667	1
ZWINT	27.6661995958173	4.50932549599063	1	0.311606255837707	28	0.999992932329654	13	9	0.135416666666667	1
IPMK	20.3328586342244	19.5897615018066	1	2.6401467997112	28	0.486352446930821	13	9	0.135416666666667	1
CISD1	23.4481622100401	52.2006010560619	44	3.58400867711834	20.9384164222874	0.22385195054352	13	9	0.135416666666667	1
UBE2D1	19.8216959974	29.5764722599431	16	2.53361627662118	25.0526315789474	0.52492753619483	13	9	0.135416666666667	1
TFAM	20.2045691358784	32.7660928228952	22	1.00949477399866	24.040404040404	0.983070804958105	13	9	0.135416666666667	1
BICC1	12.9097244817054	147.016439453	11	0.991576849589872	25.9636363636364	0.984586179665926	13	9	0.135416666666667	1
FAM133CP	32.4670196227253	5.19537421612777	30	0.938595745183939	22.8115015974441	0.988507328671587	13	9	0.135416666666667	1
CCDC6	7.86789503350719e-05	48.9265424771819	43	1.08034735760991	21.0619469026549	0.976067501485067	13	9	0.135416666666667	1
CDK1	11.3465145694454	17.1746966235418	1	1.29957180711889	28	0.943023079463146	13	9	0.135416666666667	1
RHOBTB1	24.0739000226875	56.8638526230133	16	1.78950652261809	25.0526315789474	0.8069787133513	13	9	0.135416666666667	1
ARID5B	33.4827398628128	353.571898138082	33	2.41080267543189	22.3824451410658	0.570982255955649	13	9	0.135416666666667	1
ADO	47.9999324559169	25.9531880091738	52	0.521339965362518	20	0.999698431320112	13	9	0.135416666666667	1
NRBF2	9.3534115562522	35.8040698077243	52	1.65790855388142	20	0.850798660431886	13	9	0.135416666666667	1
JMJD1C	35.6521766837935	63.2153207746334	22	2.69695891123709	24.040404040404	0.46639985006085	13	9	0.135416666666667	1
REEP3	33.5379694085984	114.025802079322	11	2.27622159363535	25.9636363636364	0.62280706440101	13	9	0.135416666666667	1
ANXA2P3	35.6252013573869	197.741651751725	52	0.863172192685087	20	0.992779703605723	13	9	0.135416666666667	1
SIRT1	4.43331078530035	13.3364935215508	1	0.668514043210092	28	0.998443977205555	13	9	0.135416666666667	1
HERC4	23.4273647936005	34.578136006307	24	1.88045072335022	23.7209302325581	0.774493576865146	13	9	0.135416666666667	1
PBLD	47.9999522802295	14.1325958591925	49	1.36214996591275	20.3418803418803	0.930244122098535	13	9	0.135416666666667	1
HNRNPH3	19.6400277123282	102.808492540993	52	1.04158005242314	20	0.980104133540381	13	9	0.135416666666667	1
RUFY2	31.17689458127	26.3750270626239	34	1.00899669131126	22.2429906542056	0.983114275239821	13	9	0.135416666666667	1
SLC25A16	6.75440830680987e-05	8.34052948448953	47	0.69085755198081	20.5763688760807	0.998086801006308	13	9	0.135416666666667	1
TET1	31.5552577890352	17.0853501442819	52	2.75611739044555	20	0.446125332554885	13	9	0.135416666666667	1
CCAR1	9.62537982809165	186.478649105535	7	3.18511752587115	26.7415730337079	0.316331847087781	13	9	0.135416666666667	1
DDX50	18.8780039769067	80.0930700853934	26	3.31347979576986	23.4098360655738	0.283667889129051	13	9	0.135416666666667	1
DDX21	32.7529006052938	306.33529130722	1	2.50882280058147	28	0.534101515150059	13	9	0.135416666666667	1
KIAA1279	24.1260857563817	37.5884656116355	1	1.76225075256044	28	0.816394022792786	13	9	0.135416666666667	1
SRGN	19.9869882953324	19.2382127654887	7	1.65448964103764	26.7415730337079	0.851877677549659	13	9	0.135416666666667	1
VPS26A	17.906607954065	31.7433990806037	44	1.0731470404624	20.9384164222874	0.976855683233257	13	9	0.135416666666667	1
SUPV3L1	32.1294024447091	18.9221635688919	23	1.50193839791611	23.8795986622074	0.89641240638436	13	9	0.135416666666667	1
HK1	27.9918492130287	166.878968983978	27	1.73999647721689	23.257328990228	0.823957999345051	13	9	0.135416666666667	1
COL13A1	6.75440830680987e-05	13.2389346555833	11	1.45208568770715	25.9636363636364	0.909292595003352	13	9	0.135416666666667	1
H2AFY2	22.3292702408924	6.62060782372217	50	2.20392646492684	20.2266288951841	0.650948583059965	13	9	0.135416666666667	1
AIFM2	32.7730395250169	34.1566922486927	1	0.0774590678107917	28	0.999999999929002	13	9	0.135416666666667	1
TYSND1	28.1267190170306	8.67983248909795	52	1.30390257459142	20	0.942187013353849	13	9	0.135416666666667	1
SAR1A	6.75440830680987e-05	123.574321081968	42	1.26159905485891	21.186943620178	0.950045162598539	13	9	0.135416666666667	1
PPA1	44.0877659773514	19.3835706530679	51	1.5680609484645	20.112676056338	0.878013942406242	13	9	0.135416666666667	1
LRRC20	33.0433660949887	6.94427042325985	9	1.96646014155967	26.3468634686347	0.74254164423693	13	9	0.135416666666667	1
EIF4EBP2	22.9860155233845	148.762978975932	6	2.43769663729133	26.9433962264151	0.560774455559599	13	9	0.135416666666667	1
SGPL1	16.9323463867304	32.8440690331214	1	0.656734478277192	28	0.998609962167251	13	9	0.135416666666667	1
PCBD1	21.4253585280046	34.6586573996466	52	2.07168869584757	20	0.702337440694293	13	9	0.135416666666667	1
UNC5B	18.8338048694013	70.2376553221688	19	1.25816315071138	24.5360824742268	0.950653218074513	13	9	0.135416666666667	1
SLC29A3	28.1287780339281	21.3349561876315	44	3.22947633454205	20.9384164222874	0.304722771637125	13	9	0.135416666666667	1
C10orf54	33.0309406169456	132.302314553423	42	2.66801668417616	21.186943620178	0.476507275417518	13	9	0.135416666666667	1
PSAP	20.2107222949091	4031.73358046451	1	2.40756736612265	28	0.572214279855802	13	9	0.135416666666667	1
CHST3	35.9357876120474	25.5334436541734	52	0.626053724718103	20	0.998977609674116	13	9	0.135416666666667	1
ASCC1	15.9951624755727	29.6108726041224	1	0.167406140651589	28	0.999999950870822	13	9	0.135416666666667	1
ANAPC16	35.2759160763469	83.8918152737234	1	1.34353556893767	28	0.934201656413141	13	9	0.135416666666667	1
DDIT4	7.84995705267775e-05	656.743735461934	35	1.38010450589206	22.1052631578947	0.926302404864697	13	9	0.135416666666667	1
DNAJB12	35.0804065203457	58.7608045752814	3	2.07316911833729	27.5675675675676	0.701765760032945	13	9	0.135416666666667	1
MICU1	20.1693597611997	68.1162341241262	52	0.368481066094094	20	0.999974898902093	13	9	0.135416666666667	1
MCU	12.2683872423489	76.4057346176119	1	1.5794920695396	28	0.874688209673305	13	9	0.135416666666667	1
P4HA1	7.30831918616908e-05	195.880366928837	49	0.830849507832165	20.3418803418803	0.994195887869108	13	9	0.135416666666667	1
ECD	12.100162074394	15.8199049856853	20	1.45632388646435	24.3686006825939	0.908231931554024	13	9	0.135416666666667	1
FAM149B1	20.9305503043775	21.0998765945731	1	1.31194331058526	28	0.940615626552735	13	9	0.135416666666667	1
DNAJC9	6.75440830680987e-05	32.5629136094993	38	0.857422155337362	21.7021276595745	0.993048539077774	13	9	0.135416666666667	1
MRPS16	22.5676140173872	52.3289318653185	12	1.7647413763022	25.7761732851986	0.81554043742828	13	9	0.135416666666667	1
ANXA7	20.3035041122456	39.9003788727583	23	3.04080729108051	23.8795986622074	0.356469952231966	13	9	0.135416666666667	1
PPP3CB	28.0323673580402	27.9656867397486	52	0.415334687463633	20	0.999939474495173	13	9	0.135416666666667	1
SEC24C	19.5601813750053	30.9311995992415	22	3.74453617422066	24.040404040404	0.193761730081845	13	9	0.135416666666667	1
FUT11	31.91373632001	67.5938725648656	1	2.54071754956831	28	0.522312742243158	13	9	0.135416666666667	1
CHCHD1	22.7045601681733	52.6356392992776	24	2.97477051041659	23.7209302325581	0.376046418287209	13	9	0.135416666666667	1
ZSWIM8	19.3264547051277	53.386971282469	1	1.10118460735079	28	0.973685438727268	13	9	0.135416666666667	1
NDST2	18.9279348112637	33.2589682370562	1	1.42601185432509	28	0.915674671525899	13	9	0.135416666666667	1
CAMK2G	10.0830812725035	20.0398804853653	52	1.31365119775458	20	0.940278661633737	13	9	0.135416666666667	1
PLAU	19.9719697557445	5.4846513374877	24	2.11779103728945	23.7209302325581	0.684481840685846	13	9	0.135416666666667	1
VCL	7.96565005356906e-05	203.270024631231	52	1.16645113124051	20	0.965222062335606	13	9	0.135416666666667	1
AP3M1	23.9214891515728	23.868318433064	21	1.87191420979008	24.2033898305085	0.777605722490506	13	9	0.135416666666667	1
ADK	40.9808770635273	24.5899487114376	52	0.832638958780407	20	0.994123386042664	13	9	0.135416666666667	1
KAT6B	39.4575987635389	44.9921579484905	6	0.476312380737823	26.9433962264151	0.999838921837621	13	9	0.135416666666667	1
SAMD8	23.438518996561	16.3392244947588	8	2.6701740526511	26.542750929368	0.475749718112512	13	9	0.135416666666667	1
VDAC2	19.8816988344734	64.391812349801	46	1.78135082054411	20.695652173913	0.809812938486887	13	9	0.135416666666667	1
COMTD1	16.9546889770956	25.1041947248653	1	0.794880907154667	28	0.995516394231536	13	9	0.135416666666667	1
ZNF503	6.75440830680987e-05	169.680097102418	52	2.30735948053142	20	0.610730312906626	13	9	0.135416666666667	1
ZNF503-AS2	35.7538397388753	6.80063956833516	1	1.8187524758038	28	0.796702267967985	13	9	0.135416666666667	1
C10orf11	19.7887377442036	9.34274583925264	52	1.63810711770715	20	0.857002157422463	13	9	0.135416666666667	1
KCNMA1	19.7644622241503	41.1697643473566	52	3.06110487358983	20	0.350604891513697	13	9	0.135416666666667	1
DLG5	18.4382637817869	104.084243890673	31	1.43728861783134	22.6666666666667	0.912944844057573	13	9	0.135416666666667	1
POLR3A	32.162826004272	28.66837981043	23	2.91429015570683	23.8795986622074	0.394633953579563	13	9	0.135416666666667	1
RPS24	35.6907983476172	3730.25022936714	1	2.02834609621616	28	0.719010400020511	13	9	0.135416666666667	1
LINC00856	15.9275706591871	3.54911371919194	47	1.07242097961355	20.5763688760807	0.97693417581418	13	9	0.135416666666667	1
ZMIZ1	32.2694019216017	41.487234521365	22	0.96713783852484	24.040404040404	0.986496202320842	13	9	0.135416666666667	1
PPIF	19.4238137076664	39.6616808935751	39	2.39141271135546	21.570996978852	0.57837828599799	13	9	0.135416666666667	1
ZCCHC24	27.707973567495	240.515273191557	1	1.76875857207207	28	0.81416074244093	13	9	0.135416666666667	1
EIF5AL1	19.6234980069194	13.5974659521379	52	1.24227430147413	20	0.95340622438536	13	9	0.135416666666667	1
LOC100288974	38.6959424899748	2.8895603389181	1	2.06811172358417	28	0.703718188394985	13	9	0.135416666666667	1
TMEM254	30.9934487249425	14.3504611817109	1	3.03378866185042	28	0.35851469563943	13	9	0.135416666666667	1
PLAC9	24.3301380887531	265.06744130805	1	1.42933819097496	28	0.91487428717384	13	9	0.135416666666667	1
ANXA11	27.441315555159	194.42246995236	45	0.861643882734708	20.8163265306122	0.992851892529446	13	9	0.135416666666667	1
TSPAN14	12.1283637399568	25.7354647469103	52	1.48300641632887	20	0.901406949406809	13	9	0.135416666666667	1
GHITM	47.9999324559169	119.780401172391	33	0.859899860424275	22.3824451410658	0.992933619087549	13	9	0.135416666666667	1
CCSER2	39.7174377121371	55.8435650470705	44	1.33874581926334	20.9384164222874	0.935198638324897	13	9	0.135416666666667	1
WAPAL	29.6597161673823	52.6218154331394	52	1.04191275386907	20	0.98007162654356	13	9	0.135416666666667	1
ADIRF	7.83922612694745	15.6118635754342	1	1.13755549539538	28	0.969159624424538	13	9	0.135416666666667	1
GLUD1	19.5283437693373	35.0719599516867	52	2.34653339834949	20	0.595599861343962	13	9	0.135416666666667	1
FAM35A	12.3531139871247	20.8467541675398	52	0.209603716916928	20	0.99999969089257	13	9	0.135416666666667	1
MINPP1	35.9499445153817	17.4543935487801	16	0.188183995770193	25.0526315789474	0.999999871401127	13	9	0.135416666666667	1
PAPSS2	30.9861230902332	50.9930700820813	1	1.92474792394733	28	0.758163894794836	13	9	0.135416666666667	1
ATAD1	23.6299180594146	87.4521340621323	8	0.471271232603791	26.542750929368	0.999850539931983	13	9	0.135416666666667	1
PTEN	23.9767850941538	90.3695042687311	27	1.64013688443853	23.257328990228	0.856371405319351	13	9	0.135416666666667	1
RNLS	47.9999506293495	5.56365839170198	52	2.20990210527128	20	0.648619737392755	13	9	0.135416666666667	1
STAMBPL1	6.75440830680987e-05	10.4122936475753	52	2.07156983377511	20	0.702383334934752	13	9	0.135416666666667	1
ACTA2	27.7566724427895	4973.52562556862	30	2.83832927570588	22.8115015974441	0.418853086524484	13	9	0.135416666666667	1
FAS	20.0465936314126	19.092762679418	52	2.90694725384166	20	0.396933010135124	13	9	0.135416666666667	1
CH25H	7.65041155550284e-05	11.0110129673789	28	1.60536168915947	23.1067961165049	0.867010736235382	13	9	0.135416666666667	1
LIPA	20.2562623066825	33.480843845085	16	3.28091961254774	25.0526315789474	0.291685324242814	13	9	0.135416666666667	1
IFIT2	11.2042544139472	6.07942918941746	1	1.1156889467156	28	0.971937303985221	13	9	0.135416666666667	1
IFIT3	47.9999324559169	26.1615903768192	52	1.23784347569433	20	0.954156703717938	13	9	0.135416666666667	1
IFIT1	33.4935340313976	15.4897378455587	36	0.814250772829209	21.9692307692308	0.994837029674457	13	9	0.135416666666667	1
IFIT5	8.13772587931607	15.8059094090761	1	1.37722973186683	28	0.92694171315949	13	9	0.135416666666667	1
PANK1	29.1370043473827	4.27420273203357	1	0.307414830123018	28	0.99999363037842	13	9	0.135416666666667	1
KIF20B	13.4386487585631	19.3533701215357	17	0.824993443978466	24.8780487804878	0.994428499674054	13	9	0.135416666666667	1
RPP30	15.7756573173314	14.0623442304234	26	0.315909688670309	23.4098360655738	0.999992149161286	13	9	0.135416666666667	1
ANKRD1	6.75440830680987e-05	587.839678313392	1	1.50457488413737	28	0.895706997602085	13	9	0.135416666666667	1
PCGF5	6.12532172464153	56.8091876834693	52	2.11087481438375	20	0.687166624998526	13	9	0.135416666666667	1
HECTD2	6.75440830680987e-05	7.31409955141353	45	0.910813528916828	20.8163265306122	0.990249575654358	13	9	0.135416666666667	1
PPP1R3C	6.75440830680987e-05	51.1870991326926	51	1.6450111550358	20.112676056338	0.854851887292352	13	9	0.135416666666667	1
TNKS2	22.0915571805169	25.7546548000744	1	1.06714058612621	28	0.977499621632702	13	9	0.135416666666667	1
BTAF1	32.0648660782773	34.4183175909708	48	2.20669326428524	20.458452722063	0.649870278563095	13	9	0.135416666666667	1
CPEB3	32.0317349708006	6.28644325244058	1	3.59990246890685	28	0.220700841580132	13	9	0.135416666666667	1
MARCH5	19.1855435491226	97.7245719910632	1	2.06713994015385	28	0.704093173092274	13	9	0.135416666666667	1
IDE	32.0454455527178	36.8388250333825	1	0.51521833725057	28	0.999721930278446	13	9	0.135416666666667	1
KIF11	19.9948446231294	3.61932070045878	52	1.22652581784807	20	0.956039613609149	13	9	0.135416666666667	1
MYOF	31.4118162868517	117.155304889265	15	3.67158038349849	25.2296819787986	0.20696505852055	13	9	0.135416666666667	1
CEP55	13.2949041210142	13.1470255198267	1	1.02428291856646	28	0.98174449188074	13	9	0.135416666666667	1
FRA10AC1	35.5952480724764	87.2661726295809	51	1.42533227574274	20.112676056338	0.915837692423385	13	9	0.135416666666667	1
PLCE1	31.8871897043034	10.2103071053985	26	1.59776313047294	23.4098360655738	0.86928723791757	13	9	0.135416666666667	1
PLCE1-AS1	18.1267648317985	4.70998361079323	19	1.37731236905918	24.5360824742268	0.926923379308006	13	9	0.135416666666667	1
NOC3L	47.9999512639961	22.7012554493204	52	0.305533086150334	20	0.999993924185453	13	9	0.135416666666667	1
TBC1D12	33.1590477874685	19.6239618711054	3	2.40373205159223	27.5675675675676	0.573675864970876	13	9	0.135416666666667	1
HELLS	6.75440830680987e-05	10.1325727137129	1	0.853352485854562	28	0.993234294913392	13	9	0.135416666666667	1
PDLIM1	28.0462176891746	202.393588826432	52	2.28625116351923	20	0.6189130761177	13	9	0.135416666666667	1
SORBS1	24.1519932532895	4.76585709093727	21	1.54985703314295	24.2033898305085	0.883223572717038	13	9	0.135416666666667	1
ALDH18A1	23.5572545706036	21.8599304392024	49	2.93619107565554	20.3418803418803	0.38783103622522	13	9	0.135416666666667	1
TCTN3	23.7538728922191	24.1809502097198	52	3.60025107416273	20	0.220632160510588	13	9	0.135416666666667	1
ENTPD1	28.4330414730106	11.2013927933969	52	1.73887490018682	20	0.824336151030056	13	9	0.135416666666667	1
CCNJ	20.0387160248954	2.92235264269782	43	2.13009609836491	21.0619469026549	0.679700967779792	13	9	0.135416666666667	1
ZNF518A	31.6573809666316	10.5209474070408	21	1.80090491784713	24.2033898305085	0.802994208068989	13	9	0.135416666666667	1
TM9SF3	21.7441894604126	673.811347966619	29	3.50273065687573	22.9581993569132	0.240579993370255	13	9	0.135416666666667	1
RPL13AP5	23.5312840202204	41.4856583273082	24	1.80577892191075	23.7209302325581	0.80128226627326	13	9	0.135416666666667	1
LCOR	28.4847670230437	6.69594080953612	1	0.957636841719512	28	0.987191363362834	13	9	0.135416666666667	1
C10orf12	0.269672714827545	7.96705522217732	46	2.52814328539804	20.695652173913	0.526946712788965	13	9	0.135416666666667	1
LOC102724002	8.80296086759684	38.104208171534	19	1.72803341758642	24.5360824742268	0.827975944302981	13	9	0.135416666666667	1
ARHGAP19	20.1176258872292	4.04229234493273	8	0.644241620931721	26.542750929368	0.998770456473468	13	9	0.135416666666667	1
FRAT1	27.1037800411273	5.99348090487174	18	2.77849034014782	24.7058823529412	0.438597319278632	13	9	0.135416666666667	1
FRAT2	20.031149317669	6.75136013542371	52	2.00269722548453	20	0.72880782307291	13	9	0.135416666666667	1
RRP12	27.8871578295285	13.2271049171866	20	3.4371033302061	24.3686006825939	0.254853973519903	13	9	0.135416666666667	1
EXOSC1	19.8333362302476	23.4154011076866	52	1.28430565276289	20	0.945912769419628	13	9	0.135416666666667	1
ZDHHC16	24.217775501045	26.3599729402859	52	0.588305398748672	20	0.999319402584792	13	9	0.135416666666667	1
MMS19	31.6609669553153	181.557289375234	18	2.4496629832845	24.7058823529412	0.556252797165163	13	9	0.135416666666667	1
UBTD1	27.9110792686658	169.453043917462	52	1.75480244416546	20	0.81893833234584	13	9	0.135416666666667	1
MORN4	26.6002892788809	14.0718908785511	23	0.499793189562926	23.8795986622074	0.999774601158006	13	9	0.135416666666667	1
PI4K2A	11.1450286810593	46.0250316227239	37	0.439706185268326	21.8348623853211	0.999908678840688	13	9	0.135416666666667	1
AVPI1	16.0606483272647	7.28917164590192	8	0.903669239830225	26.542750929368	0.990664808402392	13	9	0.135416666666667	1
MARVELD1	31.8753659667514	186.188133524285	27	2.63928389066656	23.257328990228	0.486658990384554	13	9	0.135416666666667	1
ZFYVE27	23.4131009398732	22.6495950110784	21	1.14409344933004	24.2033898305085	0.968295504282551	13	9	0.135416666666667	1
R3HCC1L	31.9211196984468	12.9350269785033	36	2.22937895291525	21.9692307692308	0.641031002713008	13	9	0.135416666666667	1
LOXL4	28.0627557218079	41.0009475251668	52	1.85187300177205	20	0.784864171550265	13	9	0.135416666666667	1
PYROXD2	19.9198346945581	1.9079138456661	16	2.28811524835035	25.0526315789474	0.618189739892327	13	9	0.135416666666667	1
HPS1	28.0004544655037	115.938416742821	43	2.44247790897955	21.0619469026549	0.558966231767263	13	9	0.135416666666667	1
GOT1	6.75440830680987e-05	69.8014798964554	52	1.26781896895902	20	0.948932891367267	13	9	0.135416666666667	1
SLC25A28	27.5141320887756	18.089653544859	32	1.16898986239842	22.5236593059937	0.964861401292269	13	9	0.135416666666667	1
ENTPD7	21.8978326205522	14.5452196216813	1	1.46074020013555	28	0.907119825742143	13	9	0.135416666666667	1
COX15	27.8204164047942	43.273704306769	52	2.14370415214917	20	0.674408478942572	13	9	0.135416666666667	1
CUTC	24.0007985189873	7.07355770480894	52	1.71631596534137	20	0.83187762788488	13	9	0.135416666666667	1
DNMBP	23.9363022401427	18.7721647062122	51	2.92697472755477	20.112676056338	0.390683917330579	13	9	0.135416666666667	1
ERLIN1	19.817749054648	38.8912413246309	33	3.72189354043702	22.3824451410658	0.197777392008721	13	9	0.135416666666667	1
CHUK	20.93096561276	24.3947608618207	20	2.5065004581923	24.3686006825939	0.534964285787823	13	9	0.135416666666667	1
CWF19L1	32.4048370693637	8.75597164747603	1	1.32330595407751	28	0.938352747164282	13	9	0.135416666666667	1
SNORA12	27.7545911287878	49.0394377940841	52	0.965923598492987	20	0.98658650007416	13	9	0.135416666666667	1
BLOC1S2	6.75440830680987e-05	102.042463744896	41	2.02705565811709	21.3134328358209	0.719504673746634	13	9	0.135416666666667	1
SCD	22.4743617802332	195.88661420283	25	3.07029879152722	23.5643564356436	0.347971897125782	13	9	0.135416666666667	1
SEC31B	31.6658298692792	8.88148973496048	34	2.57408902662895	22.2429906542056	0.51010462566295	13	9	0.135416666666667	1
NDUFB8	4.27606258688945	354.076938840552	41	0.412047237500255	21.3134328358209	0.999942870466465	13	9	0.135416666666667	1
HIF1AN	31.9119978518508	131.757309447446	48	2.13881824315303	20.458452722063	0.676309300568143	13	9	0.135416666666667	1
FAM178A	10.3423901530394	32.2493196044785	15	2.34278706542658	25.2296819787986	0.597043256111352	13	9	0.135416666666667	1
MRPL43	24.7584407394142	80.9214498211068	1	1.64954038724044	28	0.853433854068756	13	9	0.135416666666667	1
C10orf2	47.9999324559169	8.99000814043193	1	0.338915733269852	28	0.999986598206203	13	9	0.135416666666667	1
LZTS2	20.1418901836145	9.93870010200663	18	2.73437442278897	24.7058823529412	0.453515538595697	13	9	0.135416666666667	1
SFXN3	27.6320021260277	90.8830317698191	52	2.29961030235095	20	0.613732194654223	13	9	0.135416666666667	1
KAZALD1	6.75440830680987e-05	30.3474989133305	10	1.43205902246082	26.1538461538462	0.91421658493152	13	9	0.135416666666667	1
BTRC	24.6000019781418	18.7602828939388	19	3.57001087387957	24.5360824742268	0.226659349166705	13	9	0.135416666666667	1
POLL	32.0102077402817	26.5367051472928	52	0.615909613702885	20	0.999080500941875	13	9	0.135416666666667	1
DPCD	29.7521512895093	19.5214454671445	23	0.970712059420632	23.8795986622074	0.98622790726395	13	9	0.135416666666667	1
FBXW4	27.8241598240292	46.0972509453313	3	0.620622930705985	27.5675675675676	0.999033769742497	13	9	0.135416666666667	1
NPM3	6.75440830680987e-05	189.643689683078	40	2.22049527746704	21.4414414414414	0.644491874308341	13	9	0.135416666666667	1
MGEA5	32.4372788832192	103.71126057022	52	1.65470517656267	20	0.851809750752669	13	9	0.135416666666667	1
C10orf76	28.6753560324405	15.1831241212993	52	3.41430003922274	20	0.259977770562264	13	9	0.135416666666667	1
HPS6	19.2067585233714	34.7607814782699	1	1.86921147912564	28	0.778588558723235	13	9	0.135416666666667	1
LDB1	19.7486072384796	11.6893783587478	52	2.08763935049585	20	0.69617144339877	13	9	0.135416666666667	1
PPRC1	47.9999324559169	13.1942440480225	52	0.518366520920532	20	0.999710039117394	13	9	0.135416666666667	1
NOLC1	37.8589311404739	41.6728929365111	1	1.44784042843366	28	0.910348533474464	13	9	0.135416666666667	1
GBF1	30.3348122580632	56.2553356827299	13	2.89414601423057	25.5913978494624	0.400962797905048	13	9	0.135416666666667	1
NFKB2	9.69525478536928	4.32886510539504	1	0.37443027884502	28	0.999971726066662	13	9	0.135416666666667	1
FBXL15	27.6529391014376	19.3765357500029	36	2.40712142394925	21.9692307692308	0.572384162553369	13	9	0.135416666666667	1
CUEDC2	21.0322744854019	25.0936386233763	1	0.758252800433924	28	0.996614325056257	13	9	0.135416666666667	1
ACTR1A	32.209741020201	127.554071919436	39	2.62154694584794	21.570996978852	0.492982316175041	13	9	0.135416666666667	1
SUFU	17.0177107802143	17.091819826115	1	1.18418675252548	28	0.962652305287583	13	9	0.135416666666667	1
TRIM8	32.0565997562309	68.0515822490989	47	1.71341425188982	20.5763688760807	0.832838580584456	13	9	0.135416666666667	1
ARL3	33.001738125476	60.0379666382095	45	2.81578787466934	20.8163265306122	0.426223170645007	13	9	0.135416666666667	1
WBP1L	27.6770359634329	182.763623468659	52	2.94974728333707	20	0.383661073030506	13	9	0.135416666666667	1
C10orf32	37.6165866333177	59.9787137039333	7	2.06121031827918	26.7415730337079	0.706379979599184	13	9	0.135416666666667	1
CNNM2	47.9999324559169	7.38164863997098	1	0.803221747254262	28	0.99523266865131	13	9	0.135416666666667	1
NT5C2	39.2634862437253	46.3450483340858	1	0.686445072362638	28	0.998161950993311	13	9	0.135416666666667	1
PCGF6	21.9005976380309	5.10802096738563	23	3.33055188884766	23.8795986622074	0.2795362259031	13	9	0.135416666666667	1
TAF5	9.81589779404107	6.53005596084945	1	0.712792241433173	28	0.997677069209191	13	9	0.135416666666667	1
USMG5	22.8648510258117	114.895930363616	38	1.91085399267248	21.7021276595745	0.763316782376793	13	9	0.135416666666667	1
PDCD11	5.9811443257062e-05	37.4698256604327	52	0.372736849052583	20	0.999972661639207	13	9	0.135416666666667	1
CALHM2	21.0732191273307	22.4184021891941	25	2.49102818249873	23.5643564356436	0.540727034432407	13	9	0.135416666666667	1
SH3PXD2A	31.6861553752685	366.345120375553	1	1.50174562606801	28	0.896463889695033	13	9	0.135416666666667	1
OBFC1	47.9999324559169	17.8314758848877	38	1.96203987368183	21.7021276595745	0.744207205108629	13	9	0.135416666666667	1
SLK	37.67760992339	125.988520344339	15	1.90813023089455	25.2296819787986	0.764323741101587	13	9	0.135416666666667	1
SFR1	23.179089236007	7.06802293228097	52	2.57276801569537	20	0.510585321075241	13	9	0.135416666666667	1
GSTO1	6.75440830680987e-05	335.669195361793	5	1.11443266412627	27.148288973384	0.972091673102417	13	9	0.135416666666667	1
ITPRIP	19.5059861525098	40.3519480137364	34	1.43378145262565	22.2429906542056	0.913798824751651	13	9	0.135416666666667	1
XPNPEP1	31.9190023710991	52.8208770504842	52	1.70736673534747	20	0.834834510908143	13	9	0.135416666666667	1
ADD3	24.1347761816519	92.0617657206944	12	1.51177775755535	25.7761732851986	0.893767644641045	13	9	0.135416666666667	1
MXI1	20.1067618975976	58.6614919062221	24	2.1505559264595	23.7209302325581	0.671741891804677	13	9	0.135416666666667	1
SMNDC1	31.3879434428177	41.9618235084508	1	1.27828142227577	28	0.94702843162172	13	9	0.135416666666667	1
DUSP5	12.0182734853237	3.60236461471072	52	0.666917584221885	20	0.998467339383084	13	9	0.135416666666667	1
SMC3	32.8766949193784	177.345168024298	28	2.7829948524368	23.1067961165049	0.437091129663524	13	9	0.135416666666667	1
PDCD4	35.7951360676017	38.7482197288234	16	2.42368437153573	25.0526315789474	0.566085286461023	13	9	0.135416666666667	1
BBIP1	8.29227235037517	7.69638363574245	19	0.147766252625755	24.5360824742268	0.99999998258396	13	9	0.135416666666667	1
SHOC2	15.3747327948651	55.1364852708893	36	2.54310794977462	21.9692307692308	0.52143387400225	13	9	0.135416666666667	1
ADRA2A	23.3184402701691	51.5151897124248	52	2.20512492217254	20	0.650481505122085	13	9	0.135416666666667	1
GPAM	6.75440830680987e-05	52.3479651227086	1	1.08205772118104	28	0.975877657262155	13	9	0.135416666666667	1
ZDHHC6	37.0326313629929	32.3753129023157	1	4.05009688274506	28	0.146293578717013	13	9	0.135416666666667	1
VTI1A	4.94758806308688	31.0505109611742	10	1.52428630926349	26.1538461538462	0.890357709468155	13	9	0.135416666666667	1
TCF7L2	32.2397367716163	195.070112414823	40	2.22140098458687	21.4414414414414	0.64413899073316	13	9	0.135416666666667	1
CASP7	23.9483730681346	24.8011627341072	11	2.28397206346018	25.9636363636364	0.619797627599933	13	9	0.135416666666667	1
NHLRC2	19.9011387093411	4.80120418893773	30	1.68489769384218	22.8115015974441	0.842167873811245	13	9	0.135416666666667	1
C10orf118	6.75440830680987e-05	86.8092760686145	52	0.673771103091699	20	0.998365069673059	13	9	0.135416666666667	1
ABLIM1	29.6957625294786	18.8097041137216	1	1.24645132051063	28	0.952691856579066	13	9	0.135416666666667	1
FAM160B1	23.2601511967429	27.7744862957798	48	3.07561454828501	20.458452722063	0.346456272572286	13	9	0.135416666666667	1
TRUB1	23.0280696145213	24.021014734057	39	1.35647460791247	21.570996978852	0.931464697479831	13	9	0.135416666666667	1
GFRA1	47.9999216898255	27.0981213031812	11	1.95570404142916	25.9636363636364	0.746590582261857	13	9	0.135416666666667	1
HSPA12A	24.1780396688568	4.23222096316447	45	1.14802510418391	20.8163265306122	0.967768345076865	13	9	0.135416666666667	1
KIAA1598	33.0770186973511	5.55928773918333	1	2.55534042797112	28	0.51694691110571	13	9	0.135416666666667	1
PDZD8	16.6808658948826	40.8375852265119	1	0.436859342979468	28	0.999912835139573	13	9	0.135416666666667	1
EMX2OS	27.8987622920359	269.278001366736	52	1.15777318485803	20	0.966436857207235	13	9	0.135416666666667	1
EMX2	40.5147123859517	297.575705947267	52	1.2221513897878	20	0.956754297648794	13	9	0.135416666666667	1
RAB11FIP2	32.3382181663906	183.42300514906	30	1.37587681795896	22.8115015974441	0.927241503937515	13	9	0.135416666666667	1
CASC2	35.3392753786435	6.41957971471572	49	2.07590029539924	20.3418803418803	0.700710752998885	13	9	0.135416666666667	1
FAM204A	23.5478644932495	60.4055107311374	16	1.02843301450574	25.0526315789474	0.981359753811475	13	9	0.135416666666667	1
CACUL1	5.55678023888753e-05	113.322868241009	52	1.5259633077329	20	0.889896519712898	13	9	0.135416666666667	1
NANOS1	36.9348573206221	26.806056982449	8	0.354525089430509	26.542750929368	0.999981188922052	13	9	0.135416666666667	1
EIF3A	32.39638103898	1031.16444677568	22	3.097549882604	24.040404040404	0.340254237371716	13	9	0.135416666666667	1
FAM45A	42.7567435106354	35.4214456633262	30	0.65498735715674	22.8115015974441	0.99863334662364	13	9	0.135416666666667	1
SFXN4	32.139526629273	33.0035568672598	29	1.67009121626246	22.9581993569132	0.846927392293283	13	9	0.135416666666667	1
PRDX3	21.8869906686613	43.3769105325405	43	3.36904750045245	21.0619469026549	0.27040037323689	13	9	0.135416666666667	1
GRK5	20.5889125708973	83.7999776872827	1	1.62725078985382	28	0.860355482797366	13	9	0.135416666666667	1
RGS10	24.0221681341709	28.1860883229784	46	1.22538449903975	20.695652173913	0.956226782276989	13	9	0.135416666666667	1
TIAL1	24.0135276997842	49.7466611007077	52	1.0574795902336	20	0.97850971748718	13	9	0.135416666666667	1
BAG3	19.645262520994	93.630329608195	37	2.4985410269047	21.8348623853211	0.53792566928495	13	9	0.135416666666667	1
INPP5F	31.3802252300545	11.0184294556763	35	1.51253911417026	22.1052631578947	0.893561613373692	13	9	0.135416666666667	1
MCMBP	42.6178522327131	14.234410696932	35	1.32794208651293	22.1052631578947	0.937415244255901	13	9	0.135416666666667	1
SEC23IP	26.7364649615934	35.6845868925074	31	3.45036565262549	22.6666666666667	0.251913158324001	13	9	0.135416666666667	1
PPAPDC1A	6.75440830680987e-05	72.5047137994701	1	1.30162266544466	28	0.942628053953269	13	9	0.135416666666667	1
WDR11	19.8629749204823	20.7866270595477	20	3.24508441066407	24.3686006825939	0.300719010103991	13	9	0.135416666666667	1
FGFR2	39.6077940960903	3.82974498667562	1	0.937214562944139	28	0.988598856684782	13	9	0.135416666666667	1
ATE1	17.7371944140576	20.3377704085095	46	0.923098225490641	20.695652173913	0.98950457826374	13	9	0.135416666666667	1
NSMCE4A	30.89627814144	14.2062576056576	1	1.78006997766105	28	0.810256758427698	13	9	0.135416666666667	1
TACC2	32.0061567473958	7.38757710247694	52	1.39568914111847	20	0.922782558341721	13	9	0.135416666666667	1
PLEKHA1	16.0508408585686	32.785466177578	38	0.477165370318454	21.7021276595745	0.999836884575146	13	9	0.135416666666667	1
HTRA1	31.1779698170853	1908.49664131014	30	2.40729796516189	22.8115015974441	0.572316906885385	13	9	0.135416666666667	1
FAM24B	22.7693824526337	3.76105872296984	23	2.39667814761101	23.8795986622074	0.57636699997801	13	9	0.135416666666667	1
C10orf88	26.7363948559258	5.34859262695703	1	2.16307644221547	28	0.666866685667838	13	9	0.135416666666667	1
IKZF5	15.5809993549433	6.55526840474093	35	0.831606497141819	22.1052631578947	0.994165299297799	13	9	0.135416666666667	1
ACADSB	24.0956435464353	11.0505720212897	20	2.52888818022167	24.3686006825939	0.52667169524265	13	9	0.135416666666667	1
BUB3	4.3013435404544e-05	117.995629194272	40	0.93443668588997	21.4414414414414	0.988781357469552	13	9	0.135416666666667	1
CPXM2	6.75440830680987e-05	21.8118237442605	32	2.0312492511121	22.5236593059937	0.717897918535618	13	9	0.135416666666667	1
OAT	23.1289444757225	40.1749357977333	34	2.14469860724784	22.2429906542056	0.674021521959684	13	9	0.135416666666667	1
LHPP	9.3138834079522	6.64101399658329	1	2.69555199811207	28	0.466888378062179	13	9	0.135416666666667	1
FAM53B	16.2103765230845	25.5420396396215	52	2.17318418893174	20	0.662929166365027	13	9	0.135416666666667	1
METTL10	19.6468760721817	10.6918114029882	3	3.18701603599262	27.5675675675676	0.315827995831839	13	9	0.135416666666667	1
FAM175B	24.033938828129	24.6866989991356	30	3.39705158065077	22.8115015974441	0.263910346669011	13	9	0.135416666666667	1
ZRANB1	31.9048811354652	76.1004415940083	52	3.95502022617779	20	0.159785121069429	13	9	0.135416666666667	1
CTBP2	31.9933949787491	127.221089761794	31	3.2386522099432	22.6666666666667	0.3023638949641	13	9	0.135416666666667	1
EDRF1	27.9838893095169	14.384893021848	52	1.32353228373257	20	0.938307170685555	13	9	0.135416666666667	1
UROS	30.7045695762238	69.6205027343471	1	1.63816013322738	28	0.85698569790407	13	9	0.135416666666667	1
BCCIP	32.3453548186825	56.378139020701	1	1.51152436095794	28	0.89383617255775	13	9	0.135416666666667	1
DHX32	19.7948514993191	4.65353759636133	36	1.87477672250695	21.9692307692308	0.77656346558007	13	9	0.135416666666667	1
FANK1	16.1097379441745	11.1303691222285	52	2.50939102092045	20	0.533890505056867	13	9	0.135416666666667	1
ADAM12	6.75440830680987e-05	356.656423182483	6	2.036218080886	26.9433962264151	0.715992324894956	13	9	0.135416666666667	1
DOCK1	31.839131325557	48.0707233965754	38	2.89272862017957	21.7021276595745	0.401410682455009	13	9	0.135416666666667	1
MKI67	12.3808390712173	37.3209959926167	1	1.7930693428914	28	0.805736169046645	13	9	0.135416666666667	1
MGMT	31.7685169073195	119.623702167296	39	2.43159566540002	21.570996978852	0.563084712857957	13	9	0.135416666666667	1
GLRX3	18.8201919685429	36.0577310674704	40	1.64238085394385	21.4414414414414	0.855672710056378	13	9	0.135416666666667	1
PPP2R2D	19.4423593540972	28.5571311045112	49	0.771026746856915	20.3418803418803	0.996257769856536	13	9	0.135416666666667	1
BNIP3	22.5652092801745	54.0866846917543	23	1.72846302145126	23.8795986622074	0.827832254179484	13	9	0.135416666666667	1
DPYSL4	32.3172622365897	5.17679383070449	52	0.265707658763989	20	0.999997949551953	13	9	0.135416666666667	1
STK32C	19.6466055501658	21.6703627681837	47	1.06732550380875	20.5763688760807	0.977479980080466	13	9	0.135416666666667	1
LOC102724967	31.5906003740336	25.3469186555646	52	1.35568904153754	20	0.931632682347122	13	9	0.135416666666667	1
LRRC27	31.2902076960768	20.9058131529407	52	2.20464979060132	20	0.65066667886554	13	9	0.135416666666667	1
PWWP2B	19.6491385365875	14.9843160338722	52	0.776057309830759	20	0.996109787559729	13	9	0.135416666666667	1
INPP5A	10.5812581212	103.80315163962	52	1.77881635048344	20	0.810690805362719	13	9	0.135416666666667	1
TUBGCP2	31.3769168379366	126.514560634228	17	3.37092531072949	24.8780487804878	0.26996109327265	13	9	0.135416666666667	1
ZNF511	24.6867503066427	29.3007063391793	37	3.21722744201335	21.8348623853211	0.307894324847457	13	9	0.135416666666667	1
FUOM	6.75440830680987e-05	24.0205369027953	52	0.677962544457518	20	0.998299943080889	13	9	0.135416666666667	1
ECHS1	32.0259806004113	143.109963408172	17	2.76149179098047	24.8780487804878	0.444309847735426	13	9	0.135416666666667	1
PAOX	21.6808878330365	7.7113405407619	1	0.359121967408657	28	0.999979283423057	13	9	0.135416666666667	1
MTG1	27.4668166398448	15.5110176929408	19	1.7480514966226	24.5360824742268	0.821233443976431	13	9	0.135416666666667	1
SPRN	31.0624088715316	6.06948499178708	52	0.586405240243595	20	0.999333811013859	13	9	0.135416666666667	1
BET1L	37.0052702216615	66.4230681853282	1	3.12342229591393	28	0.333046984292186	13	9	0.135416666666667	1
RIC8A	5.37003786751958e-05	54.1073602389115	1	0.523221561290084	28	0.999690892776291	13	9	0.135416666666667	1
SIRT3	22.7734425992265	10.7130336526426	1	0.340502787028803	28	0.999986116561207	13	9	0.135416666666667	1
PSMD13	27.8264899656812	198.778611000243	26	1.95672409236627	23.4098360655738	0.746207185950564	13	9	0.135416666666667	1
ATHL1	31.9894761218309	28.3402292262945	23	1.74679920751004	23.8795986622074	0.821658021165843	13	9	0.135416666666667	1
IFITM2	31.0458173009173	1596.47003925605	39	3.35374312251292	21.570996978852	0.27400258724446	13	9	0.135416666666667	1
IFITM1	32.2375456461001	124.592434832043	52	0.857822994652035	20	0.993030041684156	13	9	0.135416666666667	1
IFITM3	31.9533360040769	1411.12923526446	33	2.21173403947727	22.3824451410658	0.647905825299389	13	9	0.135416666666667	1
SIGIRR	27.913961506821	39.4238339205193	16	1.73901390403177	25.0526315789474	0.82428930061838	13	9	0.135416666666667	1
PTDSS2	31.9881113472044	58.4936724623172	52	2.12401680984952	20	0.682063582349544	13	9	0.135416666666667	1
RNH1	9.32910111576623	334.311175416009	48	0.547012649954537	20.458452722063	0.999581643655674	13	9	0.135416666666667	1
HRAS	13.9255987500122	76.8793586585237	49	2.11170025649749	20.3418803418803	0.686846296495271	13	9	0.135416666666667	1
RASSF7	28.4512528145693	6.11085954877597	23	3.14274117472956	23.8795986622074	0.327741540017486	13	9	0.135416666666667	1
MIR210HG	31.6523899342953	6.07517382803735	49	1.54858969046613	20.3418803418803	0.883582251941949	13	9	0.135416666666667	1
PHRF1	11.6326561761238	60.5771548971314	52	0.902280592248195	20	0.990744003716579	13	9	0.135416666666667	1
DEAF1	14.5969725165367	109.810168003344	52	1.42599429728067	20	0.915678885336795	13	9	0.135416666666667	1
TMEM80	23.2616703828343	14.6118484227093	1	0.752587649734218	28	0.996763888187775	13	9	0.135416666666667	1
EPS8L2	11.4304838248265	58.017250834219	27	2.14850846042684	23.257328990228	0.672538838990763	13	9	0.135416666666667	1
TALDO1	19.6290965469817	285.145287998098	52	0.713760386229396	20	0.997657538088953	13	9	0.135416666666667	1
PDDC1	32.1177107301347	74.8002437486906	22	3.186862533778	24.040404040404	0.315868710958378	13	9	0.135416666666667	1
LOC100506518	15.6814044588146	7.3505464857481	52	0.512058563847582	20	0.99973346300502	13	9	0.135416666666667	1
SLC25A22	21.1594431006327	3.77636842904013	30	1.81464001530055	22.8115015974441	0.798157674177552	13	9	0.135416666666667	1
PIDD	15.9096704467194	7.9386628733239	35	4.57132570926843	22.1052631578947	0.0893375667964522	13	9	0.135416666666667	1
RPLP2	27.9931068508905	3512.31771063321	52	0.594625243760863	20	0.999269678081373	13	9	0.135416666666667	1
PNPLA2	27.9261245821763	51.0756098989943	32	1.44036221289941	22.5236593059937	0.912192749900266	13	9	0.135416666666667	1
CD151	31.5634743161231	250.375129930494	16	3.33347086293074	25.0526315789474	0.278834738897134	13	9	0.135416666666667	1
POLR2L	32.3523410005528	692.531318995365	19	2.28926045886556	24.5360824742268	0.617745418889549	13	9	0.135416666666667	1
TSPAN4	27.9985750308324	348.76329083436	1	1.32313233591919	28	0.938387695716541	13	9	0.135416666666667	1
CHID1	31.52496378408	314.854662282271	32	3.30242159034407	22.5236593059937	0.286370528488707	13	9	0.135416666666667	1
AP2A2	10.2399204936352	135.509524762997	31	1.20200031374215	22.6666666666667	0.959952675265874	13	9	0.135416666666667	1
TOLLIP	13.4785416981307	142.610661075665	45	2.03670742248457	20.8163265306122	0.715804553741502	13	9	0.135416666666667	1
MOB2	22.7070514742121	41.4562361128349	1	2.47507339983595	28	0.546695457037083	13	9	0.135416666666667	1
IFITM10	31.7423536250048	13.021084511691	4	3.64216975388601	27.3563218390805	0.212507880611472	13	9	0.135416666666667	1
CTSD	28.8980847953938	2074.35714518867	41	1.99922214991183	21.3134328358209	0.730130653567309	13	9	0.135416666666667	1
LSP1	11.6019235672292	3.5074032533247	52	1.06522034497883	20	0.977702900211288	13	9	0.135416666666667	1
CD81	31.2629258783037	1149.62077558136	28	1.81299704410776	23.1067961165049	0.798738195844613	13	9	0.135416666666667	1
TSSC4	31.972140703864	110.376412126148	27	2.8952210995589	23.257328990228	0.400623304857075	13	9	0.135416666666667	1
KCNQ1OT1	32.0333387269848	42.3970847855398	2	2.82796945182528	27.7821011673152	0.422230061146718	13	9	0.135416666666667	1
CDKN1C	20.1147731269701	129.180545833786	1	3.09673185524357	28	0.340484020321828	13	9	0.135416666666667	1
SLC22A18	12.2182258571095	17.0325479947551	30	0.141768646176408	22.8115015974441	0.999999987685058	13	9	0.135416666666667	1
PHLDA2	6.75440830680987e-05	71.0074630499195	18	2.40829932858774	24.7058823529412	0.571935471315745	13	9	0.135416666666667	1
NAP1L4	5.04019424337627	304.948401369665	34	1.257135055735	22.2429906542056	0.950834280657657	13	9	0.135416666666667	1
CARS	30.7498556726319	226.758980793802	13	3.89389895357241	25.5913978494624	0.169048833123951	13	9	0.135416666666667	1
OSBPL5	27.2619178752926	183.656781002824	34	2.23634861913025	22.2429906542056	0.638316532271501	13	9	0.135416666666667	1
ZNF195	31.4883573091261	10.9817848055785	19	1.23560189665549	24.5360824742268	0.954533516740537	13	9	0.135416666666667	1
NUP98	19.8755593246425	21.26161207327	27	2.91671580992495	23.257328990228	0.393876485530493	13	9	0.135416666666667	1
PGAP2	15.9755208652455	10.5448198504867	22	2.56320079872185	24.040404040404	0.514073077227838	13	9	0.135416666666667	1
RHOG	31.9810643271024	84.0583679439303	50	3.55470723668699	20.2266288951841	0.229763384064666	13	9	0.135416666666667	1
STIM1	27.6190469352732	156.397992196429	44	1.52916394511873	20.9384164222874	0.889013689987101	13	9	0.135416666666667	1
RRM1	7.51734286239987e-05	146.280583700471	35	1.06726663222416	22.1052631578947	0.977486234550461	13	9	0.135416666666667	1
TRIM21	20.2612192814159	4.06866802390065	52	2.62189248297327	20	0.492858725932258	13	9	0.135416666666667	1
TRIM68	17.6450539006653	9.81411601629461	52	0.743242279456114	20	0.996999514075283	13	9	0.135416666666667	1
HBB	20.562976440983	6608.28379404605	6	0.784303991225601	26.9433962264151	0.995857648003137	13	9	0.135416666666667	1
TRIM5	24.7747499867819	12.1027613802241	1	0.545557426360563	28	0.999589114702924	13	9	0.135416666666667	1
TRIM22	22.5855992442851	40.3168394925465	8	2.6980584632547	26.542750929368	0.466018249984978	13	9	0.135416666666667	1
FAM160A2	20.3586382565906	18.8284098769878	10	3.41372379541541	26.1538461538462	0.260108357973143	13	9	0.135416666666667	1
PRKCDBP	31.2449574378814	172.284087003477	33	4.45320683474956	22.3824451410658	0.100022199714491	13	9	0.135416666666667	1
SMPD1	7.62382321313968	348.654464893764	42	1.52886509932136	21.186943620178	0.889096266022689	13	9	0.135416666666667	1
APBB1	13.5082768480168	56.3589028255675	52	2.44083005801967	20	0.559589199864702	13	9	0.135416666666667	1
ARFIP2	15.78997778967	18.8961447028377	48	1.87908906416826	20.458452722063	0.774990788693807	13	9	0.135416666666667	1
TIMM10B	28.3051623847782	35.5463015100575	52	0.585122848264262	20	0.999343396334854	13	9	0.135416666666667	1
RRP8	32.4030786535829	18.6718172453126	52	3.16001611970339	20	0.32305254644062	13	9	0.135416666666667	1
ILK	8.65107175594948	69.2439531794152	1	0.735661679157553	28	0.997180794720519	13	9	0.135416666666667	1
TAF10	18.6298135614041	39.4430239498872	11	2.21731278631715	25.9636363636364	0.645731906720798	13	9	0.135416666666667	1
TPP1	47.9999324559169	335.664506008306	1	0.493889205491213	28	0.999792465049598	13	9	0.135416666666667	1
DCHS1	31.5219158695003	14.2038187250913	47	2.01503480487228	20.5763688760807	0.724102300518748	13	9	0.135416666666667	1
MRPL17	19.9948586364123	30.2562953110132	42	3.95244051545076	21.186943620178	0.16016656802225	13	9	0.135416666666667	1
ZNF215	32.0539849582347	3.09046014172343	23	3.47786560731316	23.8795986622074	0.245906346379952	13	9	0.135416666666667	1
OLFML1	39.4831158875633	6.7660119392787	1	0.560417929361728	28	0.999507523613936	13	9	0.135416666666667	1
PPFIBP2	31.2467118142448	35.7319366793448	28	3.47244574947936	23.1067961165049	0.247080524444967	13	9	0.135416666666667	1
CYB5R2	27.5609792936272	29.3274413229378	1	0.996225204166265	28	0.98420255551231	13	9	0.135416666666667	1
EIF3F	20.636952083154	62.1076705842087	20	2.92581051310396	24.3686006825939	0.391045322078194	13	9	0.135416666666667	1
TRIM66	19.4615863656482	7.89728132838117	52	1.10356549837317	20	0.973403590673114	13	9	0.135416666666667	1
RPL27A	31.8951443069353	8204.15740480957	28	3.172657666778	23.1067961165049	0.31965416450893	13	9	0.135416666666667	1
ST5	31.8066800777661	32.218312071502	49	1.98154319569485	20.3418803418803	0.736841878353965	13	9	0.135416666666667	1
AKIP1	19.0202659013127	31.5937174703901	18	0.468917615622592	24.7058823529412	0.999855723232572	13	9	0.135416666666667	1
TMEM9B	23.2982102746666	253.824944384883	52	2.36400201487828	20	0.588880759460302	13	9	0.135416666666667	1
NRIP3	30.611824664035	13.6146690109036	50	1.43706121112939	20.2266288951841	0.91300035270409	13	9	0.135416666666667	1
DENND5A	23.4399153613375	38.0526522124259	52	1.70100266589544	20	0.836924873962235	13	9	0.135416666666667	1
TMEM41B	20.4504213244802	35.910417010568	37	2.33833296555978	21.8348623853211	0.598760393984206	13	9	0.135416666666667	1
IPO7	6.75440830680987e-05	181.003403502875	51	1.7249499277947	20.112676056338	0.829005961667714	13	9	0.135416666666667	1
ZNF143	19.9912371991947	9.19798353967326	52	2.61390139188408	20	0.495721005507091	13	9	0.135416666666667	1
WEE1	47.9999324559169	33.0574212601419	52	0.277389082245743	20	0.999997127771215	13	9	0.135416666666667	1
SWAP70	32.2855864093245	328.989757320507	25	2.78015574683818	23.5643564356436	0.438040078888459	13	9	0.135416666666667	1
RP11-540A21.2	27.938125592638	6.63529037087734	40	1.99781821790531	21.4414414414414	0.730664748845382	13	9	0.135416666666667	1
SBF2-AS1	24.3366133022221	12.4938018318081	8	1.95004169509507	26.542750929368	0.748716553474522	13	9	0.135416666666667	1
SBF2	24.263370297384	30.6264207463787	52	2.7454140622003	20	0.449754227235579	13	9	0.135416666666667	1
ADM	32.1488229281672	2784.63763005434	31	2.43485888349795	22.6666666666667	0.561848622619282	13	9	0.135416666666667	1
AMPD3	40.5203808716951	15.738962103399	4	0.523516151611018	27.3563218390805	0.999689698771081	13	9	0.135416666666667	1
MTRNR2L8	15.5597770634169	2.82859984188975	22	2.41918070975849	24.040404040404	0.567795792130343	13	9	0.135416666666667	1
RNF141	47.9999324559169	61.438841985118	8	0.567893287514984	26.542750929368	0.999461810800891	13	9	0.135416666666667	1
MRVI1	31.4055751851551	93.9610014200709	25	2.13025601122136	23.5643564356436	0.679638804555418	13	9	0.135416666666667	1
CTR9	32.4870963274788	147.652086493359	25	2.53279195221138	23.5643564356436	0.525231439929069	13	9	0.135416666666667	1
EIF4G2	19.7861343261273	935.223940730789	37	2.40125986557134	21.8348623853211	0.574618591545146	13	9	0.135416666666667	1
ZBED5	47.9999324559169	20.6436829816205	44	0.715263522982901	20.9384164222874	0.997626962860869	13	9	0.135416666666667	1
ZBED5-AS1	24.0523047072786	3.5561917959784	19	2.53583988161393	24.5360824742268	0.524108147568239	13	9	0.135416666666667	1
USP47	31.9686638480765	169.473673136952	52	2.59913085957846	20	0.501033667715498	13	9	0.135416666666667	1
DKK3	19.7594026441302	186.334300207364	50	2.12725303425125	20.2266288951841	0.680806024856323	13	9	0.135416666666667	1
MICAL2	6.75440830680987e-05	222.80172455662	52	0.603491733671378	20	0.999195070210387	13	9	0.135416666666667	1
PARVA	19.9399325198578	337.167937741758	1	0.698036443325378	28	0.997959448894406	13	9	0.135416666666667	1
TEAD1	33.3453666801051	252.507071955883	1	0.137542027781016	28	0.999999990445732	13	9	0.135416666666667	1
ARNTL	29.4666573287957	10.2157097493	15	3.81088687706903	25.2296819787986	0.182409343277617	13	9	0.135416666666667	1
BTBD10	15.6868052992542	24.4678566174815	16	3.94661998806404	25.0526315789474	0.161030269808341	13	9	0.135416666666667	1
FAR1	19.7195575061686	51.8392747612858	52	2.17396642970304	20	0.662624389309648	13	9	0.135416666666667	1
SPON1	19.9815914263467	13.2687164424977	1	0.445735991954071	28	0.999899332319048	13	9	0.135416666666667	1
RRAS2	39.2137172434023	107.148336452301	21	0.776644539046568	24.2033898305085	0.996092228188937	13	9	0.135416666666667	1
COPB1	26.342500482466	126.336168705305	13	2.18293183571869	25.5913978494624	0.65913088476178	13	9	0.135416666666667	1
PSMA1	21.080602395818	80.9806520479712	29	3.42744965586492	22.9581993569132	0.257012687199804	13	9	0.135416666666667	1
CYP2R1	27.516826701351	6.56815420789644	1	1.95256304395554	28	0.747770373542314	13	9	0.135416666666667	1
C11orf58	31.973068651008	301.668786642587	30	2.98771414142985	22.8115015974441	0.372149870083103	13	9	0.135416666666667	1
RPS13	21.7472699651513	804.33521192516	43	1.88186998075016	21.0619469026549	0.773975015995571	13	9	0.135416666666667	1
PIK3C2A	31.4045330961626	112.058889040774	20	2.40065894612721	24.3686006825939	0.574847813733968	13	9	0.135416666666667	1
NUCB2	35.8402387606256	163.116235286242	1	1.77541586674146	28	0.811866449636353	13	9	0.135416666666667	1
SERGEF	32.1812136254069	8.81914666536015	52	2.37188405373942	20	0.585855420554922	13	9	0.135416666666667	1
SAAL1	19.9081391941199	11.4162492740443	27	2.84917025352889	23.257328990228	0.415338054789356	13	9	0.135416666666667	1
SAA1	30.7117637899514	243.5648924384	52	0.977799848566685	20	0.985684768681509	13	9	0.135416666666667	1
HPS5	32.1655572226034	121.119512056782	1	0.761908063314413	28	0.996515062759819	13	9	0.135416666666667	1
GTF2H1	22.7387811609051	50.7888981763404	32	1.81651317829213	22.5236593059937	0.797495169346962	13	9	0.135416666666667	1
LDHA	6.75440830680987e-05	943.467756061756	52	1.19884457590639	20	0.960439632852958	13	9	0.135416666666667	1
TSG101	35.9500234303735	45.9363338841189	52	0.383313082945866	20	0.999966367120315	13	9	0.135416666666667	1
UEVLD	30.9346241357468	45.4888083869206	21	2.26677211778345	24.2033898305085	0.626478863290646	13	9	0.135416666666667	1
SPTY2D1-AS1	34.6644237116963	5.36016196153634	36	1.09013587530211	21.9692307692308	0.97496733492083	13	9	0.135416666666667	1
SPTY2D1	32.6392870941846	42.3468579808276	1	1.21365894402074	28	0.958120993576173	13	9	0.135416666666667	1
TMEM86A	6.75440830680987e-05	6.24559647077378	41	1.38500838353833	21.3134328358209	0.92520467490255	13	9	0.135416666666667	1
NAV2	31.7093533718256	69.1128776454839	5	3.78246357023094	27.148288973384	0.187197602429947	13	9	0.135416666666667	1
HTATIP2	23.485544883665	61.6756296684063	28	1.66164406318424	23.1067961165049	0.849615995483874	13	9	0.135416666666667	1
FANCF	47.9999250032487	5.06353999912007	51	0.392879270125907	20.112676056338	0.999959670382248	13	9	0.135416666666667	1
SVIP	28.5944736401378	16.7287599310729	52	1.1648004714815	20	0.965455278437545	13	9	0.135416666666667	1
ANO3	15.9753439512016	3.43778964430526	30	1.8204480674207	22.8115015974441	0.796101235238589	13	9	0.135416666666667	1
FIBIN	23.8852404949399	129.387220331387	8	2.21985164619155	26.542750929368	0.644742652355074	13	9	0.135416666666667	1
CCDC34	10.4520891365852	41.2451477403412	3	2.53531810082901	27.5675675675676	0.524300370562544	13	9	0.135416666666667	1
LGR4	16.5540378766415	24.4883452693093	27	4.87496990516559	23.257328990228	0.0666561473367522	13	9	0.135416666666667	1
LIN7C	6.75440830680987e-05	27.0413041985914	48	1.96053052002503	20.458452722063	0.744775413395882	13	9	0.135416666666667	1
BDNF-AS	23.7177954365527	5.06692471895685	1	2.75063316937306	28	0.447982519211513	13	9	0.135416666666667	1
BDNF	6.75440830680987e-05	15.8511825506369	4	0.913254605987606	27.3563218390805	0.990104682055667	13	9	0.135416666666667	1
METTL15	26.0747917572335	17.5136200481883	1	1.6132120176964	28	0.864640383687685	13	9	0.135416666666667	1
KCNA4	18.0301366761156	19.664682449676	3	3.32530271858589	27.5675675675676	0.280801332285716	13	9	0.135416666666667	1
ARL14EP	32.336711287734	63.9899656191928	21	3.94861885231804	24.2033898305085	0.160733182691695	13	9	0.135416666666667	1
DNAJC24	18.5960947896198	10.9423030098571	21	2.07075053319137	24.2033898305085	0.702699655102542	13	9	0.135416666666667	1
ELP4	19.4798121624497	4.90007933327889	34	1.55652675220275	22.2429906542056	0.881327284226776	13	9	0.135416666666667	1
PAX6	18.3348568075681	2.4538752462863	41	3.4494262988265	21.3134328358209	0.252120508676222	13	9	0.135416666666667	1
RCN1	6.75440830680987e-05	240.929901907436	52	1.89161435079167	20	0.770406057452228	13	9	0.135416666666667	1
EIF3M	23.6008864368128	9.79807258605826	18	2.40352243642257	24.7058823529412	0.573755779715254	13	9	0.135416666666667	1
QSER1	31.0701449761779	39.7968117724932	40	1.58070939566157	21.4414414414414	0.87433160736807	13	9	0.135416666666667	1
DEPDC7	31.6794965593497	3.34106010001779	1	0.695245074594972	28	0.998009726288524	13	9	0.135416666666667	1
TCP11L1	10.1563308658709	19.7586033921722	6	1.31512232156008	26.9433962264151	0.939987512752298	13	9	0.135416666666667	1
CSTF3	24.1605902859697	18.2826759943209	1	1.50720912459995	28	0.894999800238	13	9	0.135416666666667	1
HIPK3	18.2087412196086	63.3786774359435	1	2.75174452100336	28	0.447605794319564	13	9	0.135416666666667	1
KIAA1549L	31.4291117235013	9.59947971145852	1	3.08137119732866	28	0.3448205008091	13	9	0.135416666666667	1
CD59	6.75440830680987e-05	1357.26554000048	1	1.31478967319739	28	0.940053419556345	13	9	0.135416666666667	1
FBXO3	19.6091524572954	10.5505532653405	24	1.78554515246038	23.7209302325581	0.808357114414829	13	9	0.135416666666667	1
CAPRIN1	35.4771517807045	127.919614167895	36	2.24751334263315	21.9692307692308	0.633969968152531	13	9	0.135416666666667	1
NAT10	32.2425281145011	73.5609555858745	16	3.56283630565589	25.0526315789474	0.228110033258621	13	9	0.135416666666667	1
ABTB2	11.0563406989105	17.3516156055556	52	1.10092693401094	20	0.973715822134765	13	9	0.135416666666667	1
CAT	24.0223929160008	25.0405546340617	20	1.36775514137938	24.3686006825939	0.929026653197828	13	9	0.135416666666667	1
APIP	24.0469579299903	2.8895291399811	52	1.13345176868256	20	0.969694071551038	13	9	0.135416666666667	1
PDHX	31.5741376511265	20.911700340129	1	2.96859655044512	28	0.37791518710787	13	9	0.135416666666667	1
CD44	6.75440830680987e-05	240.593628656299	52	1.75141104777694	20	0.820092617723192	13	9	0.135416666666667	1
PAMR1	8.18447955070151	58.6991332886784	23	0.721400728751397	23.8795986622074	0.997498913624671	13	9	0.135416666666667	1
FJX1	19.1209403594705	5.333580325634	29	1.49329579732389	22.9581993569132	0.898707936289905	13	9	0.135416666666667	1
TRIM44	32.5013243549214	191.446365453369	43	2.92531857113694	21.0619469026549	0.391198103797246	13	9	0.135416666666667	1
COMMD9	29.3152736504531	30.0513824875312	29	2.41302895316964	22.9581993569132	0.570134965234715	13	9	0.135416666666667	1
PRR5L	15.5336823028342	14.4147502923257	52	0.356994032128053	20	0.999980184734816	13	9	0.135416666666667	1
TRAF6	22.3378552623501	12.1703733730568	1	1.30652511983501	28	0.941677221907851	13	9	0.135416666666667	1
C11orf74	20.4492423275042	17.1609654825473	52	1.26026848957086	20	0.950281171576343	13	9	0.135416666666667	1
API5	19.9309968592867	23.2029352379034	30	3.60742912601832	22.8115015974441	0.219222085477845	13	9	0.135416666666667	1
TTC17	29.9465696220075	69.8495136320237	26	3.31217074243157	23.4098360655738	0.283986738111459	13	9	0.135416666666667	1
HSD17B12	33.5492111890646	74.4639976246249	1	1.84747962865865	28	0.786446034973536	13	9	0.135416666666667	1
ALKBH3	27.8612916574479	46.0403986621412	27	2.79290872116858	23.257328990228	0.433787489955428	13	9	0.135416666666667	1
C11orf96	24.1858363217337	151.348653044135	1	0.916446195171791	28	0.989912900562149	13	9	0.135416666666667	1
ACCS	27.7496390951652	35.771222566686	46	1.12329083940571	20.695652173913	0.970991161512131	13	9	0.135416666666667	1
EXT2	19.1841860783727	95.2142634219955	45	1.76957726458716	20.8163265306122	0.813879124573087	13	9	0.135416666666667	1
CD82	32.077468214618	24.0407809504798	52	0.53064907144305	20	0.99965962447725	13	9	0.135416666666667	1
TSPAN18	31.5687537487148	44.6363240987302	37	2.35311180839267	21.8348623853211	0.593067335583475	13	9	0.135416666666667	1
TP53I11	18.1841506641575	173.942090441979	1	2.56721134733339	28	0.512609658055923	13	9	0.135416666666667	1
LOC101060179	28.1187292980484	5.91319448182841	18	0.213712943433605	24.7058823529412	0.999999638383382	13	9	0.135416666666667	1
SLC35C1	6.75440830680987e-05	55.2360450794591	24	0.816618994695377	23.7209302325581	0.994748961737459	13	9	0.135416666666667	1
CRY2	20.3673980760085	17.5441079625586	9	1.66946207833429	26.3468634686347	0.84712831292624	13	9	0.135416666666667	1
MAPK8IP1	24.1406566882617	5.05991976049443	52	2.65661312994149	20	0.480522539236688	13	9	0.135416666666667	1
PEX16	30.6431879600833	11.0294148996739	6	2.12001730629678	26.9433962264151	0.683617254095762	13	9	0.135416666666667	1
PHF21A	12.8015126870869	36.9687727969472	1	0.900778293932416	28	0.990829130015754	13	9	0.135416666666667	1
CREB3L1	9.01443224322139	272.575314930491	27	0.957713918770389	23.257328990228	0.987185828355237	13	9	0.135416666666667	1
DGKZ	12.3323931293833	41.9340352371761	43	1.68924332375074	21.0619469026549	0.840759847751343	13	9	0.135416666666667	1
MDK	39.3208408687194	10.3911931201618	1	1.29277625564437	28	0.944320453027712	13	9	0.135416666666667	1
AMBRA1	47.9999324559169	16.4832539631444	52	0.792898004807171	20	0.99558193047029	13	9	0.135416666666667	1
ATG13	18.3835928046456	51.5227521255509	1	0.237890696478422	28	0.99999914553634	13	9	0.135416666666667	1
ARHGAP1	6.75440830680987e-05	257.54684390104	13	0.305549576318666	25.5913978494624	0.999993921661642	13	9	0.135416666666667	1
ZNF408	31.7716271187673	27.9436083116065	52	2.76164834036627	20	0.444257032137046	13	9	0.135416666666667	1
CKAP5	14.8001485349003	50.9061657078688	40	0.734246904273178	21.4414414414414	0.997213674382123	13	9	0.135416666666667	1
LRP4	19.9413319190191	11.6758870182309	38	2.32770107275117	21.7021276595745	0.602863630921047	13	9	0.135416666666667	1
C11orf49	35.8510386634971	25.0769569928656	52	2.1364623344147	20	0.677225624109467	13	9	0.135416666666667	1
ARFGAP2	47.9999324559169	25.0328667802151	48	1.05182966946514	20.458452722063	0.97908591400929	13	9	0.135416666666667	1
PACSIN3	32.0566254720128	16.3454182268356	52	1.14877929311259	20	0.967666576059896	13	9	0.135416666666667	1
DDB2	32.2054309655738	69.8384182604801	49	2.32216215017553	20.3418803418803	0.60500367587194	13	9	0.135416666666667	1
ACP2	8.74201253014567	133.194558738861	30	1.59764883530342	22.8115015974441	0.869321345426725	13	9	0.135416666666667	1
NR1H3	6.75440830680987e-05	8.87006578651659	42	1.24554792249666	21.186943620178	0.95284692473109	13	9	0.135416666666667	1
MADD	8.73633216877228	34.0014557995737	38	0.81364309191682	21.7021276595745	0.994859448235251	13	9	0.135416666666667	1
SLC39A13	3.16030369290241	166.843488325377	52	1.24836429482257	20	0.952362463264238	13	9	0.135416666666667	1
PSMC3	32.0989554432189	275.533504863013	14	3.24658669553935	25.4092526690391	0.300335863701769	13	9	0.135416666666667	1
CELF1	12.1852843334509	158.954356483989	1	0.429374209638874	28	0.999923022095489	13	9	0.135416666666667	1
PTPMT1	44.1763404808777	47.5758928947991	50	0.804320019285663	20.2266288951841	0.995194326960796	13	9	0.135416666666667	1
NDUFS3	6.75440830680987e-05	115.524132097814	44	3.01983709214418	20.9384164222874	0.362604641242859	13	9	0.135416666666667	1
MTCH2	3.20678256878061	269.643352250714	52	0.887907308338092	20	0.991535296570457	13	9	0.135416666666667	1
FNBP4	32.2332002574712	71.66335110028	6	3.09550826883105	26.9433962264151	0.340827942391184	13	9	0.135416666666667	1
NUP160	31.0970705079495	4.36679956412703	1	0.624519842194551	28	0.998993727075331	13	9	0.135416666666667	1
PTPRJ	6.75440830680987e-05	11.2150464620408	3	0.28666938825794	27.5675675675676	0.999996288398982	13	9	0.135416666666667	1
TNKS1BP1	20.7504742532602	109.558750825861	1	1.53664992203571	28	0.886935445477461	13	9	0.135416666666667	1
SSRP1	30.5949231194343	220.639207909906	15	0.99698037095648	25.2296819787986	0.984139608077079	13	9	0.135416666666667	1
SLC43A3	15.8622976792705	26.5886127352226	2	4.26862215270511	27.7821011673152	0.119178254714961	13	9	0.135416666666667	1
SLC43A1	31.856086293333	67.5013457092734	22	2.74038100291797	24.040404040404	0.451466732863008	13	9	0.135416666666667	1
TIMM10	32.0027963239591	77.7435260571407	1	3.32311014005544	28	0.281331148888704	13	9	0.135416666666667	1
UBE2L6	35.9721415889805	40.7168610358347	27	0.797880389988895	23.257328990228	0.99541586980294	13	9	0.135416666666667	1
SERPING1	47.9999324559169	305.41888906664	1	0.778526610696699	28	0.996035545086784	13	9	0.135416666666667	1
CLP1	16.3308961057329	6.55862898645835	16	1.63028661153283	25.0526315789474	0.859421233577249	13	9	0.135416666666667	1
ZDHHC5	19.8992345264168	96.2877203024614	1	2.34610364829303	28	0.595765394568604	13	9	0.135416666666667	1
MED19	47.9999324559169	46.0183515142917	52	0.660103732836925	20	0.998563979132733	13	9	0.135416666666667	1
TMX2	19.9329000678252	27.1808287401816	11	0.950332810076419	25.9636363636364	0.987708203735159	13	9	0.135416666666667	1
C11orf31	6.75440830680987e-05	127.869587598905	51	1.05298650451866	20.112676056338	0.978968803974343	13	9	0.135416666666667	1
CTNND1	32.3680427702566	4.91425888248614	1	3.98818086778702	28	0.154955205493405	13	9	0.135416666666667	1
LPXN	6.75440830680987e-05	28.3449174110765	52	0.823179119923144	20	0.994499134872729	13	9	0.135416666666667	1
ZFP91	32.2823014512144	143.66868979146	39	3.24073448802885	21.570996978852	0.30183061977195	13	9	0.135416666666667	1
FAM111B	6.75440830680987e-05	6.21253933252309	1	0.693784328346712	28	0.998035650135659	13	9	0.135416666666667	1
FAM111A	27.2820732757783	25.0590114286331	52	2.61071729860595	20	0.496863848434751	13	9	0.135416666666667	1
DTX4	29.5906447993244	4.99794453029834	52	0.886448703207688	20	0.991612740666078	13	9	0.135416666666667	1
OSBP	32.5313302783403	46.6031304150385	18	2.37598748167407	24.7058823529412	0.584282070980428	13	9	0.135416666666667	1
PATL1	19.0273810874999	75.3168436060046	11	2.06171279183067	25.9636363636364	0.706186282894787	13	9	0.135416666666667	1
STX3	16.1508864665174	24.174843780116	1	1.25738554314564	28	0.950790203515802	13	9	0.135416666666667	1
MRPL16	33.2558073063592	53.7230933721455	1	1.23974622253253	28	0.953835342101	13	9	0.135416666666667	1
PRPF19	6.75440830680987e-05	86.7318706876879	17	0.574794616815912	24.8780487804878	0.999416637455499	13	9	0.135416666666667	1
TMEM109	19.9936789464153	210.549319166093	4	2.58612556073443	27.3563218390805	0.505734720116192	13	9	0.135416666666667	1
TMEM132A	16.3240340458275	4.68756971320826	21	1.53793729097532	24.2033898305085	0.886576165995917	13	9	0.135416666666667	1
SLC15A3	27.1762132387645	18.8877660403697	1	1.75479941877126	28	0.818939363238044	13	9	0.135416666666667	1
VPS37C	31.4480564012192	33.2950584181408	1	1.21800049192737	28	0.957425728849506	13	9	0.135416666666667	1
DDB1	6.30627417605533	249.442063940785	45	1.34181337216156	20.8163265306122	0.934561138070242	13	9	0.135416666666667	1
DAK	36.6868511994196	8.59202937722862	1	0.556682662009243	28	0.999529163252956	13	9	0.135416666666667	1
CYB561A3	28.1729108538616	77.6031211544571	52	1.62842813907906	20	0.859993483931531	13	9	0.135416666666667	1
TMEM138	19.427441157319	26.1016294185131	21	1.91782240204306	24.2033898305085	0.760735767439257	13	9	0.135416666666667	1
CPSF7	24.3099471590488	22.1505440260271	52	2.62097695819702	20	0.493186221721383	13	9	0.135416666666667	1
SDHAF2	29.0341029771737	31.7521899624263	52	1.87915560709037	20	0.774966497391686	13	9	0.135416666666667	1
RPLP0P2	23.9421123267859	4.79952532122299	52	2.50078770005345	20	0.537089089548173	13	9	0.135416666666667	1
TMEM258	27.61341149464	374.771965152485	52	0.657252346846415	20	0.998602970666429	13	9	0.135416666666667	1
FEN1	4.1462145635317	35.5819411264105	52	0.72804659397039	20	0.997354308927693	13	9	0.135416666666667	1
FADS1	32.4052313823656	233.765344653389	1	2.55157367604933	28	0.518326698079654	13	9	0.135416666666667	1
FADS2	19.9442013589471	77.5077273345401	22	2.02909700386514	24.040404040404	0.718722719210751	13	9	0.135416666666667	1
FADS3	15.3907408927938	118.898228196668	1	0.722360056125325	28	0.997478425505059	13	9	0.135416666666667	1
RAB3IL1	29.2200947936308	36.8447031336404	42	2.7520977758613	21.186943620178	0.447486088183829	13	9	0.135416666666667	1
BEST1	20.1715881436167	7.95012286169251	52	0.409926649340131	20	0.999944975737663	13	9	0.135416666666667	1
FTH1	21.1350540158129	6627.30683700299	5	2.10986643103103	27.148288973384	0.687557910481283	13	9	0.135416666666667	1
INCENP	32.1833966455033	14.7153879004067	21	2.24347560363614	24.2033898305085	0.635541632514946	13	9	0.135416666666667	1
AHNAK	19.1259869125406	612.517654261774	14	1.45380460313867	25.4092526690391	0.908863193844939	13	9	0.135416666666667	1
EEF1G	31.7192139681075	2293.45975911797	33	3.36193642887278	22.3824451410658	0.272069231266487	13	9	0.135416666666667	1
TUT1	19.9607284560254	15.4754012258135	28	1.76409085022721	23.1067961165049	0.81576351977527	13	9	0.135416666666667	1
MTA2	19.5678830391782	72.2558070375858	1	2.46751360371035	28	0.549532346361065	13	9	0.135416666666667	1
EML3	29.9233513122279	40.4473023785365	4	1.6132821184779	27.3563218390805	0.864619133552658	13	9	0.135416666666667	1
ROM1	35.7292117709102	17.605129776527	1	1.98354912129249	28	0.736082002968889	13	9	0.135416666666667	1
B3GAT3	33.3149997999963	20.2555007621474	31	1.15503311580067	22.6666666666667	0.966814653414713	13	9	0.135416666666667	1
GANAB	15.2491497627336	468.176484927128	1	0.1008644557723	28	0.999999999311065	13	9	0.135416666666667	1
INTS5	19.9732214779421	21.3591654493318	47	2.0605645770722	20.5763688760807	0.706628880164942	13	9	0.135416666666667	1
METTL12	47.9999324559169	10.3514187554311	8	0.15647902225644	26.542750929368	0.999999971927496	13	9	0.135416666666667	1
C11orf83	29.1948581101888	26.0664732087307	52	0.765282673169266	20	0.996421467565892	13	9	0.135416666666667	1
UBXN1	32.0090845265878	305.594472559476	46	2.90255164873852	20.695652173913	0.398313623132011	13	9	0.135416666666667	1
LRRN4CL	39.200888322836	49.3728057699301	26	0.726807198618939	23.4098360655738	0.997381752955961	13	9	0.135416666666667	1
HNRNPUL2	31.9488637412137	171.719346259778	30	3.16200391065855	22.8115015974441	0.322516331250053	13	9	0.135416666666667	1
TTC9C	19.950484762798	9.62060646722711	18	3.06753771276314	24.7058823529412	0.348761078514998	13	9	0.135416666666667	1
POLR2G	35.3105141700214	116.933686727333	1	0.700656510035116	28	0.997911364693552	13	9	0.135416666666667	1
TMEM179B	15.4611851717297	126.998795725051	1	1.1879267024309	28	0.962095411195195	13	9	0.135416666666667	1
TMEM223	33.2990326571244	25.5316426970105	52	1.17491297983998	20	0.964010629027365	13	9	0.135416666666667	1
NXF1	16.0185766509861	21.9016865327666	3	2.56859140810833	27.5675675675676	0.512106537820943	13	9	0.135416666666667	1
STX5	28.5786106552249	25.0402731748271	1	1.42845185374361	28	0.91508795454764	13	9	0.135416666666667	1
WDR74	20.6472507253815	12.326138258815	1	1.27902756297001	28	0.946891006309162	13	9	0.135416666666667	1
SNHG1	47.9999582910144	33.9751246535047	23	1.50351357150042	23.8795986622074	0.895991246656009	13	9	0.135416666666667	1
SNORD26	28.0705188337502	9.86315566969629	52	1.40162735527553	20	0.921417472380058	13	9	0.135416666666667	1
SLC3A2	19.25553828265	148.796899548505	35	1.25403968915873	22.1052631578947	0.951376972319076	13	9	0.135416666666667	1
RARRES3	24.9900641879617	9.8076702302407	1	2.17949951786864	28	0.660468416347395	13	9	0.135416666666667	1
PLA2G16	29.2453336817597	54.7637261916704	1	0.394804773212743	28	0.999958196086337	13	9	0.135416666666667	1
ATL3	24.9627621369589	138.644624456922	52	0.905625161183741	20	0.990552428644911	13	9	0.135416666666667	1
RTN3	19.5466214258654	166.402736295229	1	1.76565674246434	28	0.815226374056718	13	9	0.135416666666667	1
C11orf95	32.1731018836083	47.9637415787435	14	1.27957114613269	25.4092526690391	0.94679075362615	13	9	0.135416666666667	1
C11orf84	6.75440830680987e-05	7.1227348348976	1	0.39846625888999	28	0.999955268297472	13	9	0.135416666666667	1
MARK2	8.6423534899243	59.3568032977248	25	1.45608555170433	23.5643564356436	0.908291749356324	13	9	0.135416666666667	1
NAA40	31.8717739735213	17.6955291624939	30	2.77654486899192	22.8115015974441	0.439248821010796	13	9	0.135416666666667	1
COX8A	6.98045933060502	289.744743544505	52	0.594470533556815	20	0.999270929015665	13	9	0.135416666666667	1
OTUB1	27.1129242987077	45.1269084714127	10	1.69177547178483	26.1538461538462	0.839937110058388	13	9	0.135416666666667	1
MACROD1	24.2233020194423	10.8067871609806	32	1.84947676348071	22.5236593059937	0.785727378169652	13	9	0.135416666666667	1
STIP1	31.087267092063	69.051070009236	19	1.91657252252192	24.5360824742268	0.761199213936931	13	9	0.135416666666667	1
FERMT3	28.2955015426913	5.03953356427241	52	3.41263106735352	20	0.260356140598729	13	9	0.135416666666667	1
TRPT1	23.1651588656313	8.98766540525529	30	1.16510180244424	22.8115015974441	0.965412779752387	13	9	0.135416666666667	1
NUDT22	30.600308815482	26.4414361786779	1	0.428646390750751	28	0.999923957561911	13	9	0.135416666666667	1
DNAJC4	15.7701389715268	13.3172597227554	1	2.80922198215643	28	0.428385403824978	13	9	0.135416666666667	1
VEGFB	41.0382733021149	89.8969327769868	10	1.4557562135842	26.1538461538462	0.908374373792172	13	9	0.135416666666667	1
FKBP2	6.49226248820573	278.671585830591	4	1.40573529833368	27.3563218390805	0.92046544222029	13	9	0.135416666666667	1
PPP1R14B	11.1389705239993	78.2220417234978	1	0.490456934671242	28	0.999802306175274	13	9	0.135416666666667	1
LOC101927696	6.75440830680987e-05	21.3795770822253	4	1.8258119045865	27.3563218390805	0.794196274080594	13	9	0.135416666666667	1
PLCB3	20.7229120063533	32.396350792765	24	2.54872420621438	23.7209302325581	0.519371597060392	13	9	0.135416666666667	1
BAD	20.5594319188463	57.0602597364729	1	1.34203806830808	28	0.934514300446123	13	9	0.135416666666667	1
GPR137	28.4885429429274	18.2177176067945	39	0.336218805162929	21.570996978852	0.999987384337426	13	9	0.135416666666667	1
TRMT112	19.4394120830138	185.997495216756	28	2.1407729235339	23.1067961165049	0.675548921588454	13	9	0.135416666666667	1
PRDX5	31.3328061728211	211.978479746091	36	3.44265132114335	21.9692307692308	0.253620257451523	13	9	0.135416666666667	1
RPS6KA4	5.89966579984567	54.9930102330885	19	0.993094812271691	24.5360824742268	0.9844616290613	13	9	0.135416666666667	1
SF1	21.3972578639065	140.109007078812	4	4.34625374753125	27.3563218390805	0.110734252971183	13	9	0.135416666666667	1
MEN1	28.5323676759878	60.0272671933164	40	2.0018933150076	21.4414414414414	0.729113943848146	13	9	0.135416666666667	1
EHD1	30.7185206823413	142.784039347212	34	3.74743037350961	22.2429906542056	0.193253700282751	13	9	0.135416666666667	1
ATG2A	31.6790452137684	59.9608773680093	36	3.05306610063642	21.9692307692308	0.352919143060051	13	9	0.135416666666667	1
PPP2R5B	30.0324815410766	16.1716345254414	47	4.37129328092605	20.5763688760807	0.108133210620178	13	9	0.135416666666667	1
ARL2	31.3442069292163	134.251988381705	33	1.57915322867084	22.3824451410658	0.874787386321559	13	9	0.135416666666667	1
SAC3D1	31.7891658826696	83.2077432324062	1	0.993945664732321	28	0.984391508350897	13	9	0.135416666666667	1
NAALADL1	32.0978280697341	25.0117295056888	32	4.01446086445802	22.5236593059937	0.15122284195448	13	9	0.135416666666667	1
CDCA5	7.69950539203747	4.23810601860748	52	1.48481291403937	20	0.900935768129968	13	9	0.135416666666667	1
ZFPL1	15.9593296466933	28.1322705465875	1	2.02798951457379	28	0.719146994278319	13	9	0.135416666666667	1
VPS51	31.4192464652847	142.559873601469	52	2.80893326081546	20	0.42848064267789	13	9	0.135416666666667	1
TM7SF2	32.4617482511497	5.64269663955578	1	1.18377619533669	28	0.962713119655858	13	9	0.135416666666667	1
ZNHIT2	37.2332954958396	16.541397349173	1	0.360349584265002	28	0.999978747948822	13	9	0.135416666666667	1
FAU	8.67442886331108	1494.53642028766	42	0.783317863306913	21.186943620178	0.995888432321796	13	9	0.135416666666667	1
MRPL49	9.48589604182622	7.11286437887166	1	0.841234608305808	28	0.993765689414341	13	9	0.135416666666667	1
SYVN1	19.2401070220495	8.55129701219734	19	2.1385701152949	24.5360824742268	0.67640581618552	13	9	0.135416666666667	1
CAPN1	13.861973058974	73.4554645457816	40	1.06780381476809	21.4414414414414	0.977429121105523	13	9	0.135416666666667	1
POLA2	35.9284500650334	5.19830330578336	1	2.70225180132395	28	0.464564578176444	13	9	0.135416666666667	1
CDC42EP2	31.2518643929779	27.2478505376995	35	2.01303288948145	22.1052631578947	0.724866763162703	13	9	0.135416666666667	1
DPF2	19.8363235904838	29.8075613812737	22	1.62228562090161	24.040404040404	0.861877631226268	13	9	0.135416666666667	1
SLC25A45	1.24258245652262	5.76948408005245	52	0.84857665402109	20	0.993447573780149	13	9	0.135416666666667	1
FRMD8	4.75113893779077	205.26131060352	41	1.57403853265842	21.3134328358209	0.876280019605343	13	9	0.135416666666667	1
NEAT1	32.218927747142	636.779755404971	52	0.976180428036777	20	0.985810173282812	13	9	0.135416666666667	1
LOC101927789	21.1664725643668	8.7271331063659	7	1.73580702728129	26.7415730337079	0.825368987137894	13	9	0.135416666666667	1
MALAT1	32.5093105370086	6770.96183506913	11	2.21531640224147	25.9636363636364	0.646509827755651	13	9	0.135416666666667	1
SCYL1	15.8053621721931	26.6605549328383	19	1.79727288391784	24.5360824742268	0.804266768379322	13	9	0.135416666666667	1
LTBP3	31.840364970824	88.9171660913717	52	2.58874939952267	20	0.504784541458813	13	9	0.135416666666667	1
SSSCA1	15.9659120473245	12.6962173926545	52	0.864165102737525	20	0.992732517150802	13	9	0.135416666666667	1
FAM89B	19.4081060156725	86.1166432647676	1	1.2748717947699	28	0.94765369921772	13	9	0.135416666666667	1
EHBP1L1	27.9432365000961	35.660292371916	47	1.35763134176088	20.5763688760807	0.931216915704159	13	9	0.135416666666667	1
MAP3K11	31.4875596919587	16.5931779603984	43	2.33446017430977	21.0619469026549	0.600254333471842	13	9	0.135416666666667	1
PCNXL3	16.5036645354141	8.07125650163284	6	1.72410453314027	26.9433962264151	0.829287953244894	13	9	0.135416666666667	1
SIPA1	27.8282632202976	6.5889397459278	52	1.46642608151265	20	0.905677739784379	13	9	0.135416666666667	1
RELA	8.12637410219174	148.209328522323	40	1.97009582811992	21.4414414414414	0.741170045780217	13	9	0.135416666666667	1
RNASEH2C	10.7204257819685	75.8243451527303	52	1.19881602394014	20	0.960444021513721	13	9	0.135416666666667	1
AP5B1	30.8481092909347	32.6611958640018	35	2.53354957194741	22.1052631578947	0.524952125322944	13	9	0.135416666666667	1
CFL1	4.58422515770539	1177.96068822512	13	0.124950029601745	25.5913978494624	0.999999995744245	13	9	0.135416666666667	1
MUS81	23.2077300337186	27.9303555405113	31	1.66650346836978	22.6666666666667	0.8480717172919	13	9	0.135416666666667	1
EFEMP2	27.4874807047661	400.336788513999	17	0.920917382663058	24.8780487804878	0.989639733877282	13	9	0.135416666666667	1
FIBP	28.1642558768948	157.003393856179	20	2.79256107139933	24.3686006825939	0.433903075063536	13	9	0.135416666666667	1
CCDC85B	31.7328272207641	12.3964133517825	26	1.81728526173297	23.4098360655738	0.797221896862744	13	9	0.135416666666667	1
FOSL1	23.810223851075	7.77594661667862	7	1.53275483558856	26.7415730337079	0.888019128434339	13	9	0.135416666666667	1
C11orf68	8.52516980856829	55.0390616050614	52	0.787219116798133	20	0.995765625296858	13	9	0.135416666666667	1
DRAP1	6.75440830680987e-05	126.767245390441	52	1.17227752926134	20	0.964390786211639	13	9	0.135416666666667	1
SART1	12.5574870282324	23.7984644779767	14	2.07760133798909	25.4092526690391	0.700053453845978	13	9	0.135416666666667	1
EIF1AD	19.1410233231505	10.5150527432069	23	3.19066404623449	23.8795986622074	0.314861598067371	13	9	0.135416666666667	1
BANF1	47.9999324559169	22.6732605599592	52	0.712890508275057	20	0.997675092560317	13	9	0.135416666666667	1
CST6	30.0483365652324	2.98212406497768	15	2.66688029220581	25.2296819787986	0.476906583456401	13	9	0.135416666666667	1
SF3B2	32.2071182447138	210.983145452673	22	3.86761292641271	24.040404040404	0.1731806295557	13	9	0.135416666666667	1
PACS1	15.939459564512	43.7617430839387	52	1.3606197456511	20	0.930574423686746	13	9	0.135416666666667	1
KLC2	47.9999324559169	10.9095678246462	21	0.784307831243807	24.2033898305085	0.995857527788043	13	9	0.135416666666667	1
RAB1B	15.5333941462354	46.1055414349684	1	2.12633099563697	28	0.681164352682324	13	9	0.135416666666667	1
YIF1A	6.75440830680987e-05	167.073981167101	34	0.822202401777749	22.2429906542056	0.994536882330376	13	9	0.135416666666667	1
CD248	31.4187824613993	165.640932309899	19	2.26913636632282	24.5360824742268	0.625559926080611	13	9	0.135416666666667	1
RIN1	28.019639237206	5.96115859351155	20	1.31535512372375	24.3686006825939	0.939941362981713	13	9	0.135416666666667	1
BRMS1	19.6947437427559	30.1915955264803	1	0.539259480679824	28	0.999620215333961	13	9	0.135416666666667	1
B3GNT1	32.5123317625314	129.587223654347	52	1.30286065819185	20	0.942388816243041	13	9	0.135416666666667	1
MRPL11	26.4752366792309	54.8551870281552	1	1.06405169969746	28	0.977826003018987	13	9	0.135416666666667	1
PELI3	30.0053768236027	38.1037035285402	52	0.446895475821906	20	0.99989744747729	13	9	0.135416666666667	1
DPP3	6.75440830680987e-05	35.9542106077943	1	0.638967965205262	28	0.998833651104956	13	9	0.135416666666667	1
BBS1	47.9999324559169	15.8265579097606	52	1.23805181892459	20	0.954121583365662	13	9	0.135416666666667	1
ZDHHC24	28.1369679945908	33.5515485312403	37	2.31486328387471	21.8348623853211	0.607826049020643	13	9	0.135416666666667	1
CTSF	20.3434878163711	132.427251264568	1	3.6302808572465	28	0.214785124896813	13	9	0.135416666666667	1
CCS	6.75440830680987e-05	32.128736293434	6	0.673053813812098	26.9433962264151	0.998376016595871	13	9	0.135416666666667	1
RBM14	27.8761576021836	10.6003624829201	1	1.52309607740849	28	0.890684458794912	13	9	0.135416666666667	1
RBM4	28.4268590946458	6.78319247346789	1	1.93166102539956	28	0.755590111798014	13	9	0.135416666666667	1
RBM4B	19.8813358326797	18.7309484055623	1	3.36660040243172	28	0.270973713341656	13	9	0.135416666666667	1
RCE1	6.75440830680987e-05	5.85862658308052	1	0.878370254973881	28	0.992032322022312	13	9	0.135416666666667	1
PC	28.1558477111274	11.4510386748663	50	3.16394533384089	20.2266288951841	0.321993288501875	13	9	0.135416666666667	1
LRFN4	19.900939665127	44.7963213214197	24	2.99456586167223	23.7209302325581	0.3700989275048	13	9	0.135416666666667	1
RHOD	47.9999324559169	26.7170583584425	52	1.69895035892094	20	0.837596763815316	13	9	0.135416666666667	1
KDM2A	32.2696371168125	132.447084142829	26	1.66934730771892	23.4098360655738	0.847164954244505	13	9	0.135416666666667	1
ADRBK1	23.9553876625984	31.5037865251202	1	0.632559635233272	28	0.998906960739008	13	9	0.135416666666667	1
ANKRD13D	24.0473938680922	9.31692714211545	35	0.870637313644865	22.1052631578947	0.992419353456307	13	9	0.135416666666667	1
SSH3	8.63609877629109	12.6718982247033	41	1.58070096736466	21.3134328358209	0.87433407794884	13	9	0.135416666666667	1
POLD4	28.2397163399037	86.8872543679683	18	1.09398909787658	24.7058823529412	0.974525127160574	13	9	0.135416666666667	1
CLCF1	22.7821119036902	8.12232827802205	52	1.08886534883648	20	0.975112010326837	13	9	0.135416666666667	1
PPP1CA	15.3594433700364	9.89711235221307	14	1.58037437961626	25.4092526690391	0.874429793171108	13	9	0.135416666666667	1
RPS6KB2	29.833162290006	117.516192460535	17	3.97641605823794	24.8780487804878	0.15665327589578	13	9	0.135416666666667	1
CORO1B	16.072781791135	95.3358191002985	1	1.08740679415404	28	0.975277404701626	13	9	0.135416666666667	1
TMEM134	23.6678713138723	45.8226970644968	17	2.12525556716782	24.8780487804878	0.681582256891793	13	9	0.135416666666667	1
AIP	23.8311433028081	64.4097699723889	1	1.82445963994027	28	0.794677050000842	13	9	0.135416666666667	1
PITPNM1	30.2715415291168	7.90299227760498	52	2.57951832872439	20	0.508131258165218	13	9	0.135416666666667	1
CDK2AP2	19.5485013911841	65.6580268663562	1	1.77274494317008	28	0.812788096193317	13	9	0.135416666666667	1
GSTP1	31.0074866442941	1041.98676415135	26	2.64355217137882	23.4098360655738	0.485143704115463	13	9	0.135416666666667	1
NDUFV1	4.41495891245946	147.365071045461	32	1.6467825965954	22.5236593059937	0.854297970682843	13	9	0.135416666666667	1
NUDT8	23.0932587905158	6.18314348023861	14	3.04603188238072	25.4092526690391	0.354953431397437	13	9	0.135416666666667	1
UNC93B1	28.358058654677	16.9003003170478	52	2.26185739322162	20	0.62838963575673	13	9	0.135416666666667	1
ALDH3B1	29.3297740893664	39.5819066134959	52	0.702192814930878	20	0.997882763822089	13	9	0.135416666666667	1
NDUFS8	32.716268727863	90.9193702591562	12	1.83425739827006	25.7761732851986	0.791185779105978	13	9	0.135416666666667	1
TCIRG1	4.65939043626923	44.9555080369736	34	1.55624844326951	22.2429906542056	0.881406700717077	13	9	0.135416666666667	1
SUV420H1	28.4686665804072	48.8021039228394	28	4.36881352957083	23.1067961165049	0.108388203292493	13	9	0.135416666666667	1
C11orf24	19.9309723900039	105.806295689181	35	2.61120749631449	22.1052631578947	0.496687818581596	13	9	0.135416666666667	1
LRP5	35.6497649954856	13.79159702006	32	1.43608928454379	22.5236593059937	0.913237381823569	13	9	0.135416666666667	1
PPP6R3	8.24303232184302	78.1823822491836	52	0.920082228830106	20	0.989691157924756	13	9	0.135416666666667	1
CPT1A	10.87170969034	191.845078549111	24	2.09759211439376	23.7209302325581	0.692317309663031	13	9	0.135416666666667	1
MRPL21	31.7724672968213	53.0458944457061	10	1.7962377500452	26.1538461538462	0.8046289523291	13	9	0.135416666666667	1
IGHMBP2	12.1048648118708	10.9329570463133	52	0.439022781670956	20	0.999909691243729	13	9	0.135416666666667	1
MRGPRF	19.9034255017122	24.9749681615765	1	3.66737505108425	28	0.207749752344187	13	9	0.135416666666667	1
TPCN2	1.79210665524196	25.5239453704819	1	0.395657687970009	28	0.999957528801922	13	9	0.135416666666667	1
CCND1	6.75440830680987e-05	764.529628779604	1	0.595439484173321	28	0.99926306612874	13	9	0.135416666666667	1
ORAOV1	8.5877067835323	20.3015557599568	1	1.10174211590245	28	0.973619620409602	13	9	0.135416666666667	1
FADD	15.5608069591218	43.5425207939609	4	1.44606425118987	27.3563218390805	0.910788395468526	13	9	0.135416666666667	1
PPFIA1	32.0426545796544	134.515353051979	37	2.80150876715824	21.8348623853211	0.430934310199059	13	9	0.135416666666667	1
CTTN	19.5300220299191	405.718589208229	11	2.02658051740898	25.9636363636364	0.71968663160784	13	9	0.135416666666667	1
DHCR7	35.2005595607845	35.2300910633262	1	0.0990044000753691	28	0.999999999412511	13	9	0.135416666666667	1
NADSYN1	30.3338146040359	28.0395468272505	44	3.76214141836052	20.9384164222874	0.190689692413844	13	9	0.135416666666667	1
FAM86C1	12.8071929766928	4.81248548956822	42	0.633474100137876	21.186943620178	0.998896728513042	13	9	0.135416666666667	1
RNF121	32.1497593111098	48.5425025791769	52	1.36660198812045	20	0.929278095305846	13	9	0.135416666666667	1
NUMA1	27.7175261080491	39.7046470073761	49	3.00438253945592	20.3418803418803	0.367174616770952	13	9	0.135416666666667	1
LRTOMT	32.4061612857236	5.27337624104479	1	1.08292236850088	28	0.975781300435608	13	9	0.135416666666667	1
LAMTOR1	23.2172130156351	222.751340647013	48	1.62389665359776	20.458452722063	0.861384541794398	13	9	0.135416666666667	1
INPPL1	31.5219015119427	206.399821698868	29	3.98899902771583	22.9581993569132	0.154837745721027	13	9	0.135416666666667	1
CLPB	16.3522047204998	4.08869026700036	40	1.54795393669252	21.4414414414414	0.883761982622116	13	9	0.135416666666667	1
ARAP1	19.8575878505646	105.40567415667	1	2.39795890326029	28	0.575878094807448	13	9	0.135416666666667	1
STARD10	32.9369774739044	12.0381465008294	52	2.06666342024801	20	0.704277027967287	13	9	0.135416666666667	1
ATG16L2	23.8989813547123	14.0776061393114	5	1.71120141240367	27.148288973384	0.833569980463811	13	9	0.135416666666667	1
FCHSD2	31.9077510857177	8.9356145537844	1	1.09231661970351	28	0.974717702123925	13	9	0.135416666666667	1
ARHGEF17	27.9309323529554	133.859961840733	27	3.4170592518967	23.257328990228	0.25935324104939	13	9	0.135416666666667	1
RELT	15.1920698322726	5.23489967305608	52	1.4471310348441	20	0.910524348419456	13	9	0.135416666666667	1
FAM168A	47.9999324559169	23.6377541905515	7	0.941141776585352	26.7415730337079	0.988337231913852	13	9	0.135416666666667	1
RAB6A	15.4844919845353	153.877178210109	52	0.25363440700572	20	0.999998578782086	13	9	0.135416666666667	1
MRPL48	16.4743279209141	14.8799864571802	1	1.16255570297036	28	0.965770814683827	13	9	0.135416666666667	1
COA4	19.7158313948154	34.5565956636288	26	3.02733542815413	23.4098360655738	0.360402278592594	13	9	0.135416666666667	1
PAAF1	23.859874474083	8.84101396754382	13	2.22931737158195	25.5913978494624	0.641054989945972	13	9	0.135416666666667	1
UCP2	11.881109461983	9.70975952622225	44	0.753379525189438	20.9384164222874	0.996743291580846	13	9	0.135416666666667	1
C2CD3	10.8539950194845	11.4242478389726	1	0.9587360317406	28	0.987112268273208	13	9	0.135416666666667	1
PPME1	8.44364504896713	221.631384818949	19	2.44910072959951	24.5360824742268	0.556464961449948	13	9	0.135416666666667	1
P4HA3	7.89658296093471	20.1582354282874	52	0.330531096477681	20	0.999988915346025	13	9	0.135416666666667	1
PGM2L1	32.0082038337432	64.9003210348341	10	4.13518344461235	26.1538461538462	0.135117799739827	13	9	0.135416666666667	1
POLD3	39.2157390214884	15.3880729726197	1	1.28222345082592	28	0.946299961891281	13	9	0.135416666666667	1
RNF169	32.1040192823032	14.1445056121767	52	0.90276153862849	20	0.990716630517995	13	9	0.135416666666667	1
XRRA1	27.7347804189315	10.3784385874192	11	3.14419788869977	25.9636363636364	0.327344130420174	13	9	0.135416666666667	1
SPCS2	15.4235952026903	8.71461244593915	1	0.955400094452048	28	0.987351248264255	13	9	0.135416666666667	1
ARRB1	22.9849440401989	14.3448190401248	1	2.24493379801459	28	0.634974001140054	13	9	0.135416666666667	1
RPS3	12.8871219264896	1117.44565068909	1	0.17561376286065	28	0.9999999270808	13	9	0.135416666666667	1
KLHL35	27.6650425794064	4.06630370180023	40	2.5719556866099	21.4414414414414	0.510881021972804	13	9	0.135416666666667	1
GDPD5	31.3780398586799	25.9593304143999	49	1.55396937660606	20.3418803418803	0.882056093515174	13	9	0.135416666666667	1
SERPINH1	19.3628797215472	1992.13417008791	52	0.799736766202837	20	0.995352810653869	13	9	0.135416666666667	1
MAP6	47.9999507426149	11.2787624274447	52	0.557579986871	20	0.999524036088998	13	9	0.135416666666667	1
UVRAG	19.8759810163235	33.4007632772962	1	1.99378195168628	28	0.732199186961315	13	9	0.135416666666667	1
PRKRIR	36.5512680786772	13.8700094558266	43	1.68119260036457	21.0619469026549	0.843364398575228	13	9	0.135416666666667	1
C11orf30	22.2359517584978	11.1569515944891	52	0.572886478816317	20	0.999429420882862	13	9	0.135416666666667	1
LRRC32	32.4983070999897	81.7407337935374	47	0.860613612638844	20.5763688760807	0.992900255713532	13	9	0.135416666666667	1
TSKU	19.757866667528	25.1448764654616	9	2.79674903352041	26.3468634686347	0.43251195848319	13	9	0.135416666666667	1
ACER3	28.8506989078332	11.68247043786	41	2.53290490553616	21.3134328358209	0.52518979282913	13	9	0.135416666666667	1
CAPN5	28.0085532081714	19.1724930800926	1	1.11572680496446	28	0.971932643310738	13	9	0.135416666666667	1
PAK1	6.5995379564485	43.8523800088176	1	1.29793988798567	28	0.943336256570297	13	9	0.135416666666667	1
CLNS1A	19.2954493135871	119.72545720837	11	4.61745316443554	25.9636363636364	0.0854684266647144	13	9	0.135416666666667	1
RSF1	32.3874661132483	155.050138924187	13	3.23596680722142	25.5913978494624	0.303052736387815	13	9	0.135416666666667	1
AAMDC	32.0536458922867	120.193596623638	31	3.75363851704634	22.6666666666667	0.192167955597634	13	9	0.135416666666667	1
INTS4	20.2344169440669	8.59288935196095	27	2.97164773066168	23.257328990228	0.376990819498983	13	9	0.135416666666667	1
NDUFC2	33.9155866323402	59.5153332989674	1	1.97325245128244	28	0.739977978738978	13	9	0.135416666666667	1
ALG8	19.4573846533564	23.803546020375	37	1.07153569685635	21.8348623853211	0.977029637998397	13	9	0.135416666666667	1
KCTD21	31.9619303051531	18.9886151654198	12	5.24819711750032	25.7761732851986	0.0463301031908139	13	9	0.135416666666667	1
USP35	21.458947989053	7.74030426612051	1	2.19654981601937	28	0.653823568269132	13	9	0.135416666666667	1
GAB2	31.441553478867	9.59642567076283	43	1.83733872786531	21.0619469026549	0.790084081670751	13	9	0.135416666666667	1
NARS2	20.0232617992744	3.39465565594679	6	2.92135330521168	26.9433962264151	0.392431090275001	13	9	0.135416666666667	1
TENM4	36.2060276387869	9.08219006507829	52	2.07423188747569	20	0.70135528164344	13	9	0.135416666666667	1
PRCP	30.7728213564303	144.020106611066	32	1.12401605309284	22.5236593059937	0.970899817658481	13	9	0.135416666666667	1
RAB30	21.229187880188	18.2160725750998	8	2.42440857986113	26.542750929368	0.565810388793287	13	9	0.135416666666667	1
RAB30-AS1	12.6860106821245	3.99308382405542	1	1.54172266540981	28	0.885516557338544	13	9	0.135416666666667	1
PCF11	32.1076313020273	36.2137384919071	6	2.27543819268122	26.9433962264151	0.623111364803753	13	9	0.135416666666667	1
ANKRD42	28.0317593316852	13.0771293723634	52	0.210276616763332	20	0.999999682774296	13	9	0.135416666666667	1
CCDC90B	23.7466600507625	73.1303212770449	32	1.82828085086373	22.5236593059937	0.793317581442609	13	9	0.135416666666667	1
TMEM126B	16.5987292915126	27.9164932846623	25	1.50317319263033	23.5643564356436	0.896082327412227	13	9	0.135416666666667	1
TMEM126A	19.8599564080152	19.074715026541	25	1.66042117522647	23.5643564356436	0.850003589963759	13	9	0.135416666666667	1
CREBZF	15.3050286306793	39.1097206203008	2	1.14793490037828	27.7821011673152	0.967780503077235	13	9	0.135416666666667	1
SYTL2	32.2363480486138	23.9994838232563	43	2.03415642372422	21.0619469026549	0.716783224739656	13	9	0.135416666666667	1
PICALM	22.6729394059788	420.081495101439	43	2.00709420775284	21.0619469026549	0.727132424056683	13	9	0.135416666666667	1
EED	19.9252869958259	31.9996399356556	16	4.12948993899358	25.0526315789474	0.135840190685997	13	9	0.135416666666667	1
C11orf73	23.9261433356686	15.7988589630707	52	1.13270401664833	20	0.969790796953486	13	9	0.135416666666667	1
ME3	35.25715265822	7.55561216288975	52	0.35367568262525	20	0.999981524339974	13	9	0.135416666666667	1
PRSS23	20.5693007848452	2327.52136671922	22	2.73049504748448	24.040404040404	0.454841681201687	13	9	0.135416666666667	1
FZD4	32.1356582101801	148.685929105021	52	2.02848957800503	20	0.71895543413122	13	9	0.135416666666667	1
TMEM135	27.1539993004785	8.48507017166526	52	3.0474815944892	20	0.354533471399762	13	9	0.135416666666667	1
CTSC	38.2165130218718	111.532831843657	37	1.39188338353713	21.8348623853211	0.923650505317042	13	9	0.135416666666667	1
NOX4	20.2348919364091	11.1097982544869	14	1.03837017410134	25.4092526690391	0.980415893966102	13	9	0.135416666666667	1
CHORDC1	32.4986979350748	22.0076421031706	16	1.54872337012293	25.0526315789474	0.883544443188074	13	9	0.135416666666667	1
[truncated: 9,005 more rows]
