# Supplementary material for: Fibroblasts as an in vitro model of circadian genetic and genomic studies
Source: Mamm Genome. 2024 Jul 3;35(3):432–44. doi: 10.1007/s00335-024-10050-7 (PMC11329553; doi:10.1007/s00335-024-10050-7)
Supplement: Supplementary file 6 — Supplementary file6 (ZIP 46445 kb) [file 335_2024_10050_MOESM6_ESM.zip › MetaCycle_Results/meta2dout/ARSresult_MCPM2013L01115_Input.txt]

CycID	filter_type	ar_method	period_number	period	amplitude	phase	mean	R_square	R2_adjust	coef_var	pvalue	fdr_BH
LOC102723897	0	default	1	24	1.5460033889496	9.70136352153599	3.49476887943605	0.139204830011723	-0.0329542039859323	0.865878929398459	0.472605865433428	0.652925918798423
LINC01128	0	default	1	24	1.5170903267925	6.25210208736806	5.85718135399543	0.236804460252156	0.0841653523025871	0.363546761221373	0.258928060369688	0.475587443883834
NOC2L	1	default	1	24	2.71549637826461	8.21350219786519	3.19750852113258	0.466186489230843	0.359423787077012	0.887129137208721	0.0433458783402173	0.258664883544334
KLHL17	1	default	1	24	2.72815169922807	7.80904440529172	13.4368983713409	0.214659923161901	0.0575919077942807	0.331304904979059	0.298736853851331	0.511244220805606
HES4	0	default	1	24	1.24006530310002	22.0890485053104	5.19565846638676	0.254610889442129	0.105533067330554	0.34900896804475	0.230099258489347	0.449087707692801
ISG15	0	default	1	24	9.91324517207666	4.56535441604571	64.8293412895794	0.27015879592717	0.124190555112604	0.2030142754619	0.20708178112328	0.429867556966718
AGRN	0	burg	1	26.0915032679739	7.63390148000623	7.35317854537348	36.1525933608685	0.467115832022011	0.360538998426413	0.227630195406777	0.0429698747293851	0.257914805798692
C1orf159	1	burg	1	23.7619047619048	1.23382241783476	6.82992599253824	5.60357724939518	0.227044119545059	0.0724529434540707	0.328746790082472	0.27591386679376	0.490691449568409
SDF4	0	default	1	24	40.3657269892908	22.7812812862443	452.301565817254	0.171136018039082	0.00536322164689862	0.180667379713377	0.391215757891814	0.589636789459187
B3GALT6	1	yule-walker	1	25.4267515923567	9.13922752525882	12.999481327324	76.570482087347	0.435043227096984	0.322051872516381	0.133326663699551	0.0575540775228094	0.274501504601243
UBE2J2	1	mle	1	22.4269662921348	8.46722502241432	5.31729050378036	96.3613400356009	0.11593475695673	-0.0608782916519244	0.196656446031719	0.540034596652245	0.700825842756908
SCNN1D	0	default	1	24	3.16019832423898	7.54578927774895	10.1644421937784	0.374202678000443	0.249043213600532	0.4388889812707	0.0959772940887467	0.319906921721716
ACAP3	1	mle	1	22.1777777777778	3.50699540519732	16.8931561239802	8.01222970000854	0.518765294065981	0.422518352879177	0.41956542120282	0.0258098037528399	0.241372237758636
PUSL1	0	default	1	24	0.416359715780253	4.68290441409318	2.78866184146598	0.0309636433090827	-0.162843628029101	0.642713654529109	0.854476959978276	0.908996951624222
CPSF3L	1	burg	1	21.695652173913	3.10720433042428	11.7389444659931	16.0723075061461	0.165881345636725	-0.000942385235929599	0.336474116587887	0.403774761868309	0.599532786344471
GLTPD1	1	mle	1	23.7619047619048	6.08533932905008	6.71175664955941	16.0375170734665	0.314147389265008	0.176976867118009	0.460618823349786	0.151758833861359	0.378502766956118
DVL1	0	burg	1	21.2340425531915	11.6754740621331	5.05918036551316	54.0488671940538	0.551320881316819	0.461585057580183	0.206073556731968	0.0181835757754776	0.231850444346678
MXRA8	0	mle	1	20.7916666666667	270.324878554266	9.61408056328723	1469.90118827042	0.510966956524785	0.413160347829742	0.190568641818819	0.0279699071582625	0.244359566874102
AURKAIP1	1	mle	1	21.0105263157895	7.54639780780191	12.7057612924862	135.209002368514	0.19998463701956	0.0399815644234721	0.153640061379912	0.327711464592393	0.538052144616495
CCNL2	0	yule-walker	1	26.0915032679739	7.30142539527048	25.0634444440155	124.434389211758	0.206307078752893	0.0475684945034711	0.0927805853253492	0.314965173053499	0.527450428288039
LOC148413	0	mle	1	22.9425287356322	2.10104752792853	7.33402521256019	4.33684331104202	0.631194515754965	0.557433418905958	0.423780180281938	0.00682318037971807	0.219055642978056
MRPL20	0	default	1	24	6.58360671032267	22.1811919929373	116.07259336171	0.129737732209488	-0.0443147213486146	0.114182264301864	0.499172636735685	0.671092937646851
VWA1	0	burg	1	20.0603015075377	2.51207430476907	11.5086903001607	2.06734353034702	0.554343192125615	0.465211830550738	1.14828782424891	0.0175793464847347	0.230153762627422
ATAD3B	0	default	1	24	2.44390788780219	2.92851481065997	10.3196400542424	0.2051058148502	0.0461269778202404	0.393582042027823	0.317355917076018	0.529077978802429
ATAD3A	0	default	1	24	4.78640353950604	6.84702020324274	40.1241602787864	0.180617024378	0.0167404292536002	0.305672182537718	0.369347090045512	0.572677945450305
TMEM240	1	burg	1	20.1616161616162	1.99534429562532	11.1655559961078	6.95564537470285	0.233673712947561	0.080408455537073	0.424664461381377	0.264282627796474	0.480827664463349
SSU72	0	mle	1	24.95	16.3760793225858	9.784036211834	122.798790748612	0.326797305867507	0.192156767041008	0.169085139244742	0.138270402381613	0.365091457334753
C1orf233	1	yule-walker	1	21.5783783783784	3.3146325597075	4.37246728574798	5.84840585109611	0.579896008202595	0.495875209843114	0.524656771613651	0.013085310757079	0.223584183373303
MIB2	0	mle	1	21.0105263157895	3.0703207770812	12.1010443791301	17.5578316609431	0.417365517409993	0.300838620891992	0.267901241473705	0.0671399357793522	0.288140471813027
CDK11B	1	burg	1	25.2658227848101	8.75833999594796	7.97851834378427	26.1730673588854	0.318873891622246	0.182648669946695	0.418104619622861	0.14660123811613	0.373476433940543
SLC35E2B	0	default	1	24	0.562904991358949	22.4753446681823	3.45443962241369	0.0398609744085487	-0.152166830709741	0.621400922451051	0.815963273166814	0.884094117558844
CDK11A	1	mle	1	20.9005235602094	6.01653357738867	12.8017542882043	11.8423027959472	0.518071443944007	0.421685732732809	0.492493831599001	0.0259964055306237	0.241372237758636
SLC35E2	0	default	1	24	5.1941208487305	5.48646856825987	134.335355775944	0.0141222987957106	-0.183053241445147	0.223009443033668	0.93135493215554	0.95665356794918
NADK	0	default	1	24	0.568116341183337	2.53179488479481	8.86767496911407	0.0157766773134226	-0.181067987223893	0.469795316497909	0.923566688981432	0.951941536675878
GNB1	0	default	1	24	3.01143046296668	18.4900495415465	291.501422293041	0.0141417997720783	-0.183029840273506	0.0994374217370623	0.931262823306742	0.956648255010025
C1orf86	1	burg	1	23.3450292397661	5.92035741666758	11.3354740780503	26.8770027158051	0.549394208605124	0.459273050326149	0.216127616318269	0.018577353530876	0.231963861857142
SKI	1	mle	1	23.9041916167665	3.86878006807679	8.05962114657182	71.8174572801147	0.0675676227273292	-0.118918852727205	0.172296285104339	0.70483380692434	0.815133075291165
RER1	1	mle	1	21.2340425531915	14.169009978183	1.20498622257449	100.095439503497	0.211055250995194	0.053266301194233	0.221568091047533	0.305656017243091	0.517511099045362
TNFRSF14	0	yule-walker	1	26.7919463087248	2.5670896479586	11.0756575272778	12.4382640716299	0.352651705856712	0.223182047028054	0.243835255071826	0.113681563917606	0.339676012574454
FAM213B	1	mle	1	22.9425287356322	0.82544248776732	15.5490061788757	5.8486446556237	0.0976389007297411	-0.0828333191243107	0.31873917139874	0.598276333130709	0.742297076307399
MEGF6	0	yule-walker	1	22.6818181818182	15.2608130759142	9.63896683020555	69.6024216338028	0.576989918932942	0.49238790271953	0.202832861655718	0.0135442071516632	0.223584183373303
TPRG1L	0	yule-walker	1	21.5783783783784	46.6475612587685	9.38712850369071	211.433662729604	0.597240999447295	0.516689199336754	0.198549768365793	0.0105980575233762	0.221337661775831
WRAP73	0	default	1	24	5.3966507839451	19.078804526015	11.6278329309414	0.36272747381855	0.23527296858226	0.534120880406236	0.105105629789256	0.331114328714851
TP73-AS1	1	burg	1	25.4267515923567	6.98283042754166	20.3909225591156	16.7441034616703	0.503699753255223	0.404439703906268	0.444664678410698	0.0301108111859845	0.245073495777051
LRRC47	1	burg	1	23.6213017751479	29.7823814404729	9.56609080760359	126.514291392591	0.417214371412419	0.300657245694903	0.261678227214076	0.0672270675863168	0.288183346988637
CEP104	1	burg	1	25.7548387096774	14.4865224971282	6.34167030002752	40.6020441810832	0.540922226825149	0.449106672190179	0.346300423683332	0.0203906622853196	0.23600743687043
DFFB	1	mle	1	21.8142076502732	2.90780100729733	21.2739101156206	5.52799091204224	0.394242680698852	0.273091216838622	0.58732146100754	0.0815630301473599	0.30365535634412
C1orf174	1	burg	1	21.8142076502732	8.71602029970648	20.6645384588273	15.0623733753095	0.572726975370308	0.48727237044437	0.559441724408879	0.0142405700712838	0.223584183373303
NPHP4	1	burg	1	27.5310344827586	4.33138787036283	22.886933027075	7.43690992425965	0.447076015111055	0.336491218133266	0.600398251462922	0.0516805523276979	0.268380032862435
KCNAB2	0	default	1	24	1.00012437079643	5.18328157493855	3.81607111048957	0.116498186224943	-0.0602021765300687	0.526305648468181	0.538315924230057	0.699613609333595
RPL22	1	yule-walker	1	20.2639593908629	37.1498251155555	1.82163177702527	222.649564241671	0.276824890320119	0.132189868384143	0.248803133315035	0.197795929849281	0.421335368824597
ICMT	0	burg	1	21.9340659340659	15.104713553255	20.7955652055632	63.3604683848516	0.36725137339329	0.240701648071948	0.274559781653167	0.101427578207476	0.326100313271685
GPR153	0	default	1	24	2.64100013560543	17.163192115026	7.43183281866607	0.320407283180723	0.184488739816867	0.439504857514329	0.144958464324931	0.372040633735706
ACOT7	0	burg	1	24.0481927710843	3.0192637282536	9.79016533421304	12.1203931473189	0.573849951906019	0.488619942287222	0.265799051920763	0.0140544129185954	0.223584183373303
PLEKHG5	0	burg	1	20.0603015075377	2.14988773155991	12.7139236683639	2.74426192241624	0.731988675048155	0.678386410057786	0.632878164102064	0.00138282024366454	0.167214878695435
NOL9	0	default	1	24	4.05325539848281	21.89206480115	34.4573089199307	0.215314062172206	0.0583768746066478	0.234742083119206	0.297494779435873	0.510388611305324
ZBTB48	1	default	1	24	1.46645387578888	19.8915332350583	3.45935332763547	0.249099826670259	0.0989197920043103	0.588248789596516	0.238732212447374	0.45781557023244
KLHL21	0	default	1	24	6.78675217002012	21.7633233628275	78.8479357629169	0.082360082498546	-0.101167901001745	0.221113052639601	0.650671052482161	0.776150055448639
PHF13	0	mle	1	22.6818181818182	15.725946215775	22.1920240821829	40.3478706235922	0.604911200937525	0.52589344112503	0.359649669422118	0.00962661464101466	0.21969150578485
THAP3	0	mle	1	22.9425287356322	5.88458214664621	10.1403100553939	48.5632702998905	0.136489023158419	-0.0362131722098968	0.232823749186425	0.480108409618326	0.658249805561931
CAMTA1	0	default	1	24	0.980424960449912	21.1815173074904	21.551083996013	0.0190854202565497	-0.17709749569214	0.258714702779057	0.908146572984206	0.942492208725663
VAMP3	0	default	1	24	3.09032620777029	17.4086826105445	73.8973463355308	0.0434619820260596	-0.147845621568728	0.138276043205976	0.800776241703571	0.874267463409673
PER3	0	mle	1	21.695652173913	2.66935784215999	17.281415080551	3.47525071053544	0.627987558772037	0.553585070526445	0.804666046904204	0.00712504023707061	0.21969150578485
PARK7	0	default	1	24	39.9725663172124	3.23496601075923	356.957696462275	0.625842426776692	0.55101091213203	0.106084578847063	0.007332848298502	0.21969150578485
ERRFI1	0	default	1	24	2.10861702556237	21.1601413842334	19.0092977907279	0.0863590520446377	-0.0963691375464348	0.27605721827118	0.636616335949806	0.76664149684305
RERE	1	mle	1	25.4267515923567	13.5763112227738	16.2557144709756	79.492596298894	0.410539121964533	0.29264694635744	0.195310323523075	0.0711663895206053	0.291445831888627
ENO1	0	default	1	24	13.4682796281684	6.8621768560705	476.404262901828	0.0234236677987875	-0.171891598641455	0.186859216669009	0.888241323050631	0.92946058566462
LOC102724571	0	default	1	24	2.02014746952027	5.03659313823213	7.80821197622214	0.316782992380267	0.18013959085632	0.541430252316651	0.148865254589811	0.375800243520597
H6PD	0	default	1	24	10.4293025703423	7.00354166343141	70.6373447408188	0.334448108141393	0.201337729769672	0.188089735909973	0.130589906632098	0.358337500278623
SPSB1	1	mle	1	21.5783783783784	1.54795689224528	7.68944289481987	13.1753366534697	0.0403070138571662	-0.151631583371401	0.404874093197391	0.814069725446175	0.882752947497289
SLC25A33	1	mle	1	21.3475935828877	1.94084496016159	21.0931228307947	3.82039337666452	0.233528066895927	0.0802336802751129	0.745198149975949	0.264533867744558	0.480827664463349
TMEM201	1	default	1	24	1.31028345524214	19.8456306794068	5.1311475717393	0.149138723935866	-0.0210335312769605	0.459027919432818	0.445957830118098	0.632386593121076
PIK3CD	1	yule-walker	1	23.7619047619048	6.68050809508559	19.0306240104819	46.1541512938381	0.280249904748634	0.136299885698361	0.203771516178349	0.193156201009953	0.417008207948504
LOC101929074	0	default	1	24	1.32497466840459	18.6302288701314	2.90758608193739	0.451403940805933	0.341684728967119	0.536237378767144	0.0496893616820038	0.267635829364355
CLSTN1	0	burg	1	20.9005235602094	9.46815612669526	7.73440236973688	95.8987832727991	0.280482666392747	0.136579199671296	0.131400887352168	0.192844076804639	0.416579548715793
CTNNBIP1	0	burg	1	23.4823529411765	6.99792368025928	19.9563489564864	36.8314021773566	0.402076210561554	0.282491452673864	0.211746961744488	0.0764238943971153	0.298024316369726
LZIC	0	burg	1	25.4267515923567	1.72845258045546	9.51927556560047	16.5522104566959	0.115858453988055	-0.0609698552143336	0.223560869693007	0.540267686669107	0.700825842756908
NMNAT1	1	yule-walker	1	22.0552486187845	5.60692537628185	9.7721355845307	22.5797573199962	0.516402318463183	0.419682782155819	0.261669106408702	0.0264497182702854	0.241510961589257
UBE4B	1	yule-walker	1	23.6213017751479	4.9634170075482	15.8091336797254	29.6640637187797	0.317318662035214	0.180782394442257	0.206457112569555	0.148282587195326	0.375340836577582
KIF1B	0	default	1	24	5.71476744777981	8.28480539120891	77.6811235200405	0.134124008884344	-0.039051189338787	0.195577226482838	0.48671921147236	0.662331894022139
PGD	1	mle	1	23.6213017751479	14.1512977151761	7.66896702076734	60.7364342859539	0.378477921250369	0.254173505500443	0.263949363344845	0.0927433555239551	0.316288014355011
APITD1	0	burg	1	22.5536723163842	1.73493929405773	22.1902773802623	8.64644392469869	0.174146247513552	0.00897549701626255	0.345877792869958	0.384163175217344	0.584443787817589
DFFA	1	yule-walker	1	21.0105263157895	2.44999846629026	15.3099657060909	35.2523770992855	0.0688909495816971	-0.117330860501963	0.212413868820133	0.69984641161179	0.811545050229465
PEX14	1	mle	1	23.9041916167665	0.703449286776274	17.3189558199113	12.2194361788013	0.0523199699083811	-0.137216036109943	0.186414498043848	0.764378821149184	0.849710218719544
TARDBP	0	default	1	24	6.34360050063876	18.3026816113647	71.1079291796949	0.158546847706493	-0.00974378275220777	0.191549319184217	0.421841894457138	0.612653661366213
SRM	1	burg	1	24.7950310559006	22.0738622372182	5.21867479923688	128.773726592981	0.349400197412581	0.219280236895097	0.300660193419676	0.116565393964756	0.343281278107523
EXOSC10	0	default	1	24	1.96802141529481	18.4535318851808	20.5948503800405	0.130509716312504	-0.0433883404249951	0.190398828066477	0.496962554273255	0.669372485786224
MTOR	0	default	1	24	4.21758057427817	10.1301062262442	34.6713751677346	0.277280701918643	0.132736842302371	0.187127850703576	0.197173369019849	0.420891513616764
UBIAD1	1	mle	1	23.3450292397661	3.61214124479643	10.280317538334	16.2743242069555	0.120902927308909	-0.0549164872293095	0.466505367960905	0.525030060403853	0.6900896780559
FBXO44	0	default	1	24	1.70703318623571	16.3319228058205	4.22704355805324	0.32454479395502	0.189453752746024	0.488166207799315	0.140599173166062	0.368169040998459
MAD2L2	0	default	1	24	2.08211347996817	21.0648344830589	21.321061401589	0.0843278899940408	-0.0988065320071509	0.245722958906584	0.643724342250898	0.771627740972645
AGTRAP	1	mle	1	22.4269662921348	12.0411766439986	9.12312965555661	53.1414931376737	0.509589968403903	0.411507962084683	0.258505620076227	0.0283659103917991	0.244643401144087
MTHFR	0	default	1	24	6.34212626515971	7.64599064088656	29.7728192896352	0.428585366352004	0.314302439622405	0.255127784316452	0.0609195646800704	0.278135689390199
CLCN6	0	default	1	24	2.69955453480071	20.369440611936	8.92087079940536	0.306568329128005	0.167881994953606	0.415913261846375	0.160331319146557	0.384352193445511
KIAA2013	0	default	1	24	20.4968202462797	21.0916650254156	113.875154505097	0.286708088040957	0.144049705649148	0.246081691425672	0.184644551861414	0.410221814795679
PLOD1	0	burg	1	22.5536723163842	59.6633021893287	9.00221711915656	313.930979959658	0.678759839115141	0.61451180693817	0.256140080682294	0.00342096927544966	0.206837065423341
MFN2	0	default	1	24	1.09132868305323	1.42162956489303	42.3911093247438	0.0103953479854746	-0.18752558241743	0.202608942225372	0.949092717385071	0.967020024269011
MIIP	0	default	1	24	4.79500833887132	6.39422575637164	15.3111039441947	0.536884677310121	0.444261612772145	0.328012350631655	0.0213032444955439	0.237508513099255
TNFRSF1B	0	default	1	24	2.39448144965434	9.94388007633081	14.229181192026	0.0626659014429951	-0.124800918268406	0.483908772526855	0.72355588618756	0.825012498038244
VPS13D	1	mle	1	20.4717948717949	4.38619668595561	2.35068563808653	47.7016120754957	0.103511682425335	-0.0757859810895982	0.197963301454886	0.579059475359909	0.728474959055726
DHRS3	1	mle	1	20.7916666666667	47.1051417823002	11.7757287658795	208.318610731508	0.400392684866309	0.280471221839571	0.308712834769193	0.0775058730637468	0.29956959156778
PDPN	0	mle	1	21.695652173913	4.34979178218332	1.81762601023529	17.7518421871659	0.520912939612572	0.425095527535086	0.282498064335523	0.0252390036249237	0.239778855983681
PRDM2	0	burg	1	21.3475935828877	13.8035479587774	10.1711092787717	66.9120571497306	0.705240447763071	0.646288537315686	0.173919933294809	0.00222504828871462	0.186993003275798
KAZN	0	burg	1	27.7222222222222	6.10525150085988	5.09159974075089	17.2264670174623	0.418184024353037	0.301820829223645	0.448047459832562	0.0666696553748994	0.2877512941716
TMEM51	0	default	1	24	0.300487462608016	15.6677762451773	1.14162330454108	0.035704674860192	-0.157154390167769	0.979934162746259	0.833777759924798	0.895548118127133
EFHD2	0	default	1	24	0.448064858715446	20.3043006001859	23.2209042750085	0.00610962755279787	-0.192668446936642	0.215248309563524	0.969822864108358	0.980559434626857
CASP9	1	mle	1	21.2340425531915	1.88077446633279	20.6108725412668	4.96272905187419	0.188274266852283	0.0259291202227401	0.63093830942461	0.352408658658877	0.558396880304014
DNAJC16	0	default	1	24	3.71868125512142	2.72167843156312	27.6747936842515	0.170908918322904	0.0050907019874854	0.231598480307911	0.391751995971751	0.590230142105332
PLEKHM2	1	mle	1	20.0603015075377	6.65265000104568	6.11740752774423	147.061075736888	0.0396002611095638	-0.152479686668523	0.158658944988364	0.817071696176342	0.884673142945678
FBLIM1	0	yule-walker	1	22.1777777777778	17.2206221178892	9.97222400374332	88.5624690123274	0.538748353585756	0.446498024302908	0.222573842943393	0.0208780362262019	0.236359990363298
FLJ37453	0	default	1	24	1.17715824912443	13.0535797304239	9.11201885010448	0.0993057708340385	-0.0808330749991537	0.302774223042711	0.592770934935777	0.738365194110092
SPEN	1	default	1	24	18.0621358065108	9.50027753416682	74.5713298419595	0.439083319298714	0.326899983158456	0.263109565112434	0.05552541035952	0.273112910281471
ZBTB17	0	default	1	24	0.512570684287866	22.1526701207182	11.5758614348739	0.0139836611803938	-0.183219606583527	0.283868255618972	0.932009968508493	0.956701277375696
HSPB7	0	burg	1	23.2093023255814	44.6080699714049	6.88797027776132	354.969534785943	0.187228072492857	0.0246736869914286	0.352832391152651	0.35468553328481	0.560074222427343
EPHA2	0	mle	1	20.4717948717949	4.10190634747341	0.565828562302221	6.18293565470877	0.352901124760919	0.223481349713103	0.810516559121418	0.113462728938728	0.339576206516088
ARHGEF19	0	mle	1	23.4823529411765	6.67311108295306	1.7201395180374	22.5632773738504	0.469672378997676	0.363606854797211	0.383236559399625	0.0419489635614159	0.25587937640234
RSG1	0	burg	1	22.8114285714286	1.46280796576154	5.26231989681368	3.83637077263651	0.557798025018142	0.469357630021771	0.352193647285553	0.0169084341142937	0.22821408685222
FBXO42	0	burg	1	23.2093023255814	5.00582013061879	14.3848231945363	19.0256347519721	0.396423434157607	0.275708120989128	0.29974562482395	0.0801054101983869	0.301025372796595
SZRD1	1	mle	2	21.0105263157895,27.156462585034	18.2268951118277,9.44393603678385	3.24019795301991,10.2537099869253	69.4209475810232	0.665407351201398	0.498111026802098	0.187528179977893	0.0458923151325203	0.263341644279749
NECAP2	1	mle	1	21.3475935828877	15.5460759303644	20.080484295982	44.1193747751411	0.282888085951294	0.139465703141552	0.484782268510167	0.189642071037728	0.414210462718852
CROCCP2	1	mle	1	20.3673469387755	1.12102970054117	12.6743077919396	3.59468564132153	0.15243366961184	-0.0170795964657915	0.585320193861904	0.437389627843491	0.625556987885336
LOC101927663	0	yule-walker	1	26.2631578947368	1.50256652222121	11.7456794716507	5.88062747338715	0.132337516854599	-0.0411949797744806	0.502579247297388	0.491761015566113	0.665793159941754
CROCC	0	default	1	24	5.16268552850134	17.9382494155895	26.0618309189792	0.163004273984863	-0.00439487121816473	0.333818807846751	0.410786537001955	0.604013418656052
ATP13A2	0	default	1	24	1.09279995558225	16.372657353451	7.30180401215202	0.0941528321825572	-0.0870166013809313	0.424163825451219	0.609922499089234	0.750572121939858
SDHB	1	burg	1	21.1216931216931	9.1229176472629	20.855559607817	24.7178401941811	0.409905789786561	0.291886947743873	0.404565176887463	0.0715495270897628	0.292036719620085
RCC2	0	default	1	24	27.7979529923389	19.5280766674103	66.1960592751196	0.304644016530003	0.165572819836004	0.529853182618173	0.162568343443362	0.386701368989305
ARHGEF10L	0	default	1	24	9.86146716110703	18.6643985479286	50.6899038848478	0.219107995428964	0.0629295945147573	0.283163970794914	0.290372096956128	0.504062873466672
ALDH4A1	0	mle	1	20.4717948717949	23.4587844682063	10.8690362838938	62.1694504488165	0.760610537010946	0.712732644413136	0.323019173586056	0.000786185722425059	0.14492095988917
IFFO2	0	default	1	24	1.408676337589	20.2991000516552	12.6282390191659	0.0757563106271553	-0.109092427247414	0.287940387042578	0.674423150642421	0.793812423753257
UBR4	1	mle	1	24.3414634146341	25.8759796259008	7.82960373426468	105.929298676972	0.417428756405367	0.300914507686441	0.297259840149482	0.0671035069322318	0.288140471813027
EMC1	1	burg	1	27.9160839160839	12.1464117755342	18.3049165800366	68.0905058962343	0.345251833434401	0.214302200121282	0.229720822043337	0.120329317913076	0.346768602187035
MRTO4	0	default	1	24	1.48822475033768	8.35612162381843	38.0550069549637	0.0165151365124169	-0.1801818361851	0.239117382394042	0.920107140520728	0.949620988021956
AKR7A2	1	burg	1	24.3414634146341	12.4570823033238	6.56568504168935	86.4226338769532	0.169382092668838	0.0032585112026059	0.24678683844341	0.395372491286318	0.59291890675888
PQLC2	0	default	1	24	2.91936127067857	9.14884881255943	8.9680596798211	0.23842617614337	0.0861114113720443	0.537408461365623	0.256188742655504	0.473321175987436
CAPZB	0	default	1	24	143.418385424415	19.5130456513085	526.929761877043	0.303800926067315	0.164561111280778	0.347679978540683	0.163556273260147	0.38779858456252
MINOS1	1	burg	1	20.7916666666667	10.0661704618613	2.04345043732101	45.5805063372672	0.653345225688353	0.584014270826024	0.19522517286877	0.00500594333793258	0.218295214469619
RPS14P3	0	default	1	24	6.1982530827343	9.0001865138916	58.4317816561168	0.112734644024317	-0.0647184271708197	0.246416703838373	0.549879617980935	0.707916061486821
TMCO4	1	mle	1	20.9005235602094	2.68340745550007	18.8566780633044	11.600728856614	0.381736867724963	0.258084241269956	0.273768904602376	0.0903372256958983	0.313058989073358
OTUD3	0	default	1	24	1.16572378727246	10.4611140277677	3.22361440883596	0.188267507839397	0.0259210094072769	0.602747378299078	0.352423330944327	0.558396880304014
CAMK2N1	0	burg	1	25.7548387096774	14.4550825803558	9.84421958153517	78.6859037878947	0.287261978543945	0.144714374252734	0.248637822321709	0.183928756897367	0.409789844279941
MUL1	0	burg	1	24.95	5.6437640067943	7.75735308789932	27.3230171579682	0.265511116325926	0.118613339591111	0.288762972356904	0.213759850042567	0.436082048735833
CDA	0	default	1	24	0.243641829158509	12.2070397527904	3.18974637056086	0.00729777666253539	-0.191242668004957	0.696077636665608	0.964039819673984	0.977092583189879
DDOST	0	yule-walker	1	20.5773195876289	13.3154019455366	3.58025006821426	52.4403448840243	0.420218447830623	0.304262137396748	0.274744436320479	0.065512166671249	0.286143033539939
HP1BP3	0	default	1	24	7.15146693644977	18.7503433085133	90.9489412189094	0.179857760234374	0.0158293122812487	0.15042701928316	0.371061503238842	0.573799997419929
EIF4G3	0	burg	1	22.4269662921348	25.3158886917607	11.8811715745542	110.244490549797	0.554961437641772	0.465953725170127	0.222629207068884	0.0174577479910656	0.230153762627422
ECE1	0	burg	1	20.1616161616162	31.9155166591182	8.65036956992431	195.590016024291	0.381216546011368	0.257459855213642	0.191131681010224	0.090717998871352	0.31381982382281
NBPF3	0	burg	1	21.8142076502732	1.52643745537868	13.5706287866431	1.35419892196747	0.572632779975209	0.487159335970251	1.0663417829214	0.0142562741716843	0.223584183373303
USP48	0	burg	1	22.1777777777778	85.9450342885136	10.6229291133942	265.172595192076	0.518767256231365	0.422520707477638	0.318051296217919	0.0258092775782948	0.241372237758636
HSPG2	0	mle	1	21.4623655913979	2.50545980104522	8.41495422212959	3.6895152395253	0.941731448619234	0.930077738343081	0.512528527406317	6.7169343864748e-07	0.00739131459887687
LINC00339	0	yule-walker	1	27.9160839160839	0.717514558609815	21.8880093367096	1.91943949269061	0.183939396730987	0.0207272760771844	0.681694845954656	0.361919564152833	0.565785322338084
CDC42	0	burg	1	20.7916666666667	31.6512888420269	1.07410862023182	139.073672950184	0.62848304690474	0.554179656285689	0.200639986043319	0.00707771680494862	0.21969150578485
WNT4	0	default	1	24	1.23304378914972	17.6991944720716	9.3636305584393	0.0547244166977646	-0.134330699962682	0.433598533234142	0.754731020612478	0.843324548214836
ZBTB40	0	default	1	24	1.9374534212248	23.7286093920088	17.321708216061	0.139433688950004	-0.0326795732599947	0.229522512418476	0.47197794265472	0.652386042076691
EPHB2	1	mle	1	20.1616161616162	0.535916493877933	10.378175087862	9.56214289542226	0.0167368224436643	-0.179915813067603	0.30966223431816	0.919070607670847	0.949174375111215
KDM1A	1	burg	1	25.1069182389937	3.78466731233557	5.28576960232594	16.0953985541221	0.261068464161638	0.113282156993966	0.319051086288894	0.22030330273668	0.441007375534733
LUZP1	1	mle	1	23.6213017751479	18.4369639281269	8.4220922171699	82.273746599535	0.461585454029428	0.353902544835313	0.228571962018334	0.0452463886926702	0.262186024841571
HNRNPR	0	default	1	24	9.27814100488312	6.14270067024807	85.169585313378	0.162007444629763	-0.00559106644428464	0.184701536277342	0.413238524434714	0.605395072860146
ZNF436	0	burg	1	20.0603015075377	3.20561286570436	3.34885156389611	7.16883802140159	0.460842952463222	0.353011542955867	0.604653024961577	0.0455592359448858	0.263237625775147
C1orf213	0	default	1	24	0.769287991882055	22.9160648475394	2.65689680572653	0.114029778330238	-0.0631642660037148	0.659684435675529	0.545878042278649	0.705442393098562
TCEA3	0	default	1	24	1.7548833231753	3.4728397402162	8.80554639406613	0.132647917552601	-0.0408224989368793	0.424822299203122	0.490882022925408	0.665178422452364
ASAP3	1	mle	1	20.0603015075377	2.70153979217253	6.58252901057895	27.4309697135263	0.15408260369367	-0.0151008755675959	0.240381596982764	0.43315145903859	0.622326498924226
ID3	0	default	1	24	132.254870580319	21.9369387519896	376.33405285539	0.381405448057444	0.257686537668932	0.498720720193222	0.0905796115595952	0.313439636981694
RPL11	1	mle	1	23.9041916167665	48.999756576479	19.1200995114575	1341.43749741501	0.133567504415599	-0.0397189947012817	0.0690782355214524	0.488285312229472	0.663426543495877
TCEB3	1	mle	1	21.695652173913	14.1405941927848	20.321491261545	59.7959038475846	0.49057285077253	0.388687420927037	0.234843777642295	0.034309187385244	0.247403864998182
PITHD1	0	default	1	24	6.86393933173713	7.37841725045793	51.0496319324694	0.492813104171729	0.391375725006075	0.139128324597755	0.0335614040091179	0.246493494889
LYPLA2	0	burg	1	22.1777777777778	7.87441711488176	9.12853483778601	44.6359194288535	0.278900819433807	0.134680983320569	0.270671475644023	0.194973240677007	0.418697258454002
GALE	0	default	1	24	1.47561485776813	0.942898622440296	3.62544401069531	0.293354813659455	0.152025776391347	0.553199093411097	0.176200454563043	0.399940140678986
HMGCL	0	default	1	24	4.14958532677	8.70360009707747	43.5254630746762	0.11940177410229	-0.056717871077252	0.194722258943227	0.529528123746553	0.694164419687475
FUCA1	0	default	1	24	0.49115014865512	19.3171682636288	19.268536433235	0.00367933955414512	-0.195584792535026	0.289468708942791	0.981738180448424	0.988922451878291
PNRC2	0	default	1	24	5.62460000693464	9.09594384550372	42.9991251315779	0.195227986697407	0.0342735840368882	0.219647890877171	0.337570374009003	0.545546246966525
SRSF10	0	default	1	24	6.18526017930017	21.0268295385474	52.3933224670362	0.122583434592262	-0.052899878489286	0.239310895738539	0.520030897139596	0.687460354652104
STPG1	1	burg	1	20.6839378238342	3.14215026980383	8.76926023663891	7.66638474430715	0.655075363553722	0.586090436264467	0.366933972851801	0.00488226193866947	0.218295214469619
NIPAL3	0	mle	1	23.0751445086705	24.9338024336968	10.4854399163542	78.3614670261878	0.655577548314298	0.586693057977158	0.294684977639314	0.00484682421692784	0.218295214469619
RCAN3	1	mle	1	22.1777777777778	2.44539180483256	8.75539089250554	6.26423027275559	0.475336293407929	0.370403552089515	0.441076049732694	0.0397562227668163	0.25360641974329
SRRM1	0	burg	1	24.3414634146341	27.9998302795432	9.97018242256025	144.672730188043	0.477547104486737	0.373056525384085	0.201503336701579	0.0389256346612561	0.251968506462876
CLIC4	0	burg	1	21.0105263157895	66.6539885000498	0.43526253404082	217.570246386701	0.605464898109241	0.526557877731089	0.290611922263034	0.00955934735658825	0.21969150578485
RUNX3	1	mle	1	20.7916666666667	2.9284553840036	8.63074063895631	16.4901114497742	0.189933055941319	0.0279196671295834	0.289851038279293	0.348822550029365	0.555330344404388
SYF2	1	burg	1	24.1939393939394	30.5959337378071	8.55332506407198	151.193502160176	0.374179154748763	0.249014985698516	0.232080908418659	0.0959953340171851	0.319906921721716
C1orf63	0	default	1	24	2.34275854421939	2.58504338052952	66.3530401456811	0.0426543798190795	-0.148814744217105	0.128287779700366	0.80416241976817	0.876399253949583
TMEM50A	1	burg	1	21.9340659340659	19.36772567786	19.3997769577083	84.2243091618822	0.372579612588052	0.247095535105662	0.292858578213109	0.0972283986139981	0.321562456639622
TMEM57	0	burg	1	22.3016759776536	7.74325832714613	10.1028158221085	45.5319268497784	0.361814895334923	0.234177874401908	0.200848124051368	0.105860348013544	0.331593301890418
LDLRAP1	0	default	1	24	7.44818932787625	2.14705885726792	91.7485449028672	0.0656443744200806	-0.121226750695903	0.234414044135081	0.71213285639487	0.81930778741332
MAN1C1	0	burg	1	21.5783783783784	2.58059918577597	1.39757485020126	20.8423834206158	0.164191512935937	-0.00297018447687569	0.560557779010463	0.40788138372941	0.602586246446127
SEPN1	0	default	1	24	1.84950033409481	21.3539867266574	15.3019877867627	0.184284343988788	0.0211412127865456	0.201232947372246	0.361155296993195	0.565072215002576
MTFR1L	1	default	1	24	9.91233733169273	8.1801555647739	43.6661906487746	0.460742984083334	0.352891580900001	0.245445182535796	0.0456014886826458	0.263237625775147
PAQR7	1	mle	1	22.3016759776536	10.989438569342	10.8953980939941	27.8258889447927	0.412876316659084	0.295451579990901	0.437216540221323	0.0697666703115926	0.289462224623113
STMN1	1	burg	2	27.5310344827586,20.6839378238342	17.2554276452535,17.2571592671083	12.7849177736299,8.11771789927864	84.4296580998004	0.478382145276392	0.217573217914589	0.261655816326717	0.215689536632055	0.438067120911616
PAFAH2	0	yule-walker	1	25.2658227848101	1.34507678137432	9.26090599085701	12.9332632216627	0.130064222352171	-0.0439229331773952	0.297789476580239	0.498236983697685	0.67061926912323
ZNF593	1	mle	1	24.1939393939394	10.4193480492183	5.18309513598027	65.6923639045527	0.275534625781707	0.130641550938048	0.207618861531255	0.199566741425274	0.422476418361623
CEP85	1	mle	1	20.5773195876289	0.281934628545855	6.59727824343326	2.8855274169172	0.0213390765863471	-0.174393108096383	0.54101256598338	0.897762042479469	0.936147460182959
SH3BGRL3	0	default	1	24	18.8191468299987	18.1923617585931	439.269410247141	0.0603658516779128	-0.127560977986505	0.229477556648334	0.732476942097683	0.830662557516571
DHDDS	0	default	1	24	4.87850880665733	20.4514948064512	34.5663902878718	0.167594018185303	0.00111282182236416	0.264962667812276	0.39964645256199	0.596218758675724
HMGN2	0	burg	1	25.7548387096774	4.59033859941937	10.0574544919024	10.2763200004219	0.47238699387199	0.366864392646388	0.465194174760491	0.0408862673165304	0.255235695022682
ARID1A	0	default	1	24	1.88595927537734	12.7024352116619	29.5778113503981	0.042345918532135	-0.149184897761438	0.232239696717217	0.805458779561735	0.876979077622996
PIGV	0	default	1	24	1.54324499077551	5.94005115468363	8.9000318500864	0.164757481327919	-0.00229102240649759	0.330348635982214	0.406502266693102	0.601540250610136
ZDHHC18	0	default	1	24	1.99666728355468	15.3736290101716	18.5216113064761	0.102630216089296	-0.0768437406928444	0.237993229685395	0.581911861434631	0.729893779006803
GPN2	1	mle	1	26.4370860927152	1.87473683720538	20.5455058547767	6.87250356719965	0.252137648094607	0.102565177713528	0.429635653206466	0.233942084289953	0.452107252463408
GPATCH3	1	yule-walker	1	20.6839378238342	3.13041542857341	10.194553425669	20.3916694194049	0.254299964200526	0.105159957040632	0.229394428063209	0.230579567214375	0.44963628524313
NUDC	0	burg	1	21.5783783783784	5.97060521946136	13.8748484332427	70.0648607304985	0.211485272593562	0.0537823271122744	0.13509051161203	0.304823921690183	0.516918236134809
TRNP1	0	default	1	24	50.4827317012981	5.92776737300782	378.968438095014	0.337337962644825	0.20480555517379	0.267158395721949	0.127779285980725	0.35494988999506
FAM46B	1	burg	1	20.6839378238342	2.54203800314183	7.23074923804434	10.2009387273972	0.173635916238661	0.0083630994863938	0.440334580765467	0.385351599490704	0.585718839812308
SLC9A1	1	default	1	24	5.43881510470882	21.0357548888157	24.0538160446115	0.494264295237432	0.393117154284918	0.262955806506147	0.0330840050741321	0.246278364649782
WDTC1	1	default	1	24	6.8159825684738	9.38638384735806	28.4766417698213	0.464293528977939	0.357152234773527	0.249521627444905	0.0441198941815034	0.259660592588445
TMEM222	1	yule-walker	1	26.7919463087248	3.0118441587781	10.6707558166118	16.6788357861323	0.187441745286896	0.0249300943442746	0.297258311697369	0.354219555012707	0.559631296964799
LOC644961	1	default	1	24	1.27142657059863	22.8391835103055	3.42198225427613	0.209402075789531	0.0512824909474376	0.601567713768506	0.308871863736401	0.521052581412748
MAP3K6	1	yule-walker	1	22.6818181818182	5.41894194594192	6.8621192867008	20.3093584734138	0.403845212196177	0.284614254635412	0.334291629475144	0.0753000354962876	0.296468167471263
WASF2	1	burg	1	21.4623655913979	50.6843363178272	10.2146350017019	371.575819888763	0.485397594373079	0.382477113247694	0.137635641355228	0.0360876880893175	0.248719805295905
AHDC1	0	mle	1	20.5773195876289	4.16629289701485	2.80921135314209	16.5302133665064	0.335137874072775	0.20216544888733	0.327043705891337	0.129914602753964	0.357573859105708
IFI6	0	default	1	24	9.27387829047754	9.7629906704082	103.35822116333	0.132150594304879	-0.0414192868341454	0.222956849219883	0.492290949951942	0.666094212736197
FAM76A	0	default	1	24	3.58157607312563	1.80674935669839	12.5916432471449	0.39703137645407	0.276437651744884	0.339335056664119	0.0797027979606164	0.300566530781176
STX12	1	burg	1	27.3424657534247	3.75263614233467	25.5793787805547	95.5718520100827	0.0622986350454837	-0.12524163794542	0.109737155706394	0.724974516367366	0.82609708792653
PPP1R8	0	yule-walker	1	23.4823529411765	4.15464882235072	15.2723778237144	24.9594377382771	0.355720757380541	0.226864908856649	0.196841417995409	0.111012196921591	0.337235135911435
RPA2	1	mle	1	22.8114285714286	4.49608692717187	4.14798541663923	31.3516260508252	0.18180293774765	0.0181635252971797	0.241247476470437	0.366681989581296	0.569871218211016
XKR8	0	default	1	24	1.51841428105308	5.92598555733863	7.36648763770427	0.255913876346385	0.107096651615662	0.325379198631348	0.228095137745474	0.447328265149028
EYA3	0	default	1	24	4.77499159825918	18.8745948633672	16.3648720198325	0.286545167575677	0.143854201090812	0.372042866605731	0.184855518234032	0.410279189214137
DNAJC8	1	default	1	24	28.4951841137581	10.6042843847092	228.488201093481	0.206845356152931	0.0482144273835178	0.204546659276526	0.31389858403766	0.526305046282251
ATPIF1	1	burg	1	25.2658227848101	2.98668017217145	7.96446231127738	141.971295631165	0.00946681544198924	-0.188639821469613	0.176239152059418	0.95355368460311	0.97055880818162
SESN2	0	burg	1	21.1216931216931	42.9297365824611	11.8810231098569	224.588812752905	0.583763644544636	0.500516373453564	0.215737262060315	0.0124939582745194	0.223584183373303
MED18	0	default	1	24	1.78066950492222	12.8601516539757	12.0074784590013	0.110581820631287	-0.067301815242456	0.331966014155552	0.556583093254632	0.71259806977981
PHACTR4	0	burg	1	22.9425287356322	13.6126641256633	8.95626853429552	47.7629949910904	0.471418195328396	0.365701834394075	0.287604274239346	0.0412630234640471	0.255235695022682
SNHG3	1	burg	1	26.972972972973	1.84923180547169	7.76081795673561	9.67868233320941	0.154132231253518	-0.0150413224957782	0.345488734099024	0.433024415145467	0.622306473065263
RCC1	0	default	1	24	13.8384993584232	19.4414747990785	31.8339131511882	0.404951201803903	0.285941442164683	0.483040167584262	0.0746041371808003	0.295442709872842
TRNAU1AP	0	burg	1	21.695652173913	2.24960963755709	19.7722450598857	16.3261546263596	0.276329476497442	0.131595371796931	0.181407258326097	0.198474362958986	0.42178676902292
SNHG12	1	mle	1	21.9340659340659	3.70561905518891	16.6811988232396	34.4510888818099	0.0969976952473229	-0.0836027657032123	0.267483375818041	0.600404991160065	0.743931598099916
TAF12	1	burg	1	22.8114285714286	6.75686216102148	19.9044739637165	29.217049833533	0.341683484565073	0.210020181478088	0.279699462472013	0.123644201066481	0.349594692490497
GMEB1	0	default	1	24	2.15750020915309	7.37034941000663	9.45678360419566	0.208752784195312	0.0505033410343748	0.380013807659385	0.31014227930327	0.522634860865725
YTHDF2	0	default	1	24	2.43317130538219	21.1147992815932	52.5773732746692	0.0784957969218718	-0.105805043693754	0.121655099675978	0.664487173312425	0.786530062452599
SRSF4	1	default	1	24	32.2534007603892	8.6077632184104	116.889728752999	0.345230667805656	0.214276801366787	0.328785400070569	0.120348768218293	0.346768602187035
MECR	0	default	1	24	1.55748970393893	10.4825565461149	13.8535980390102	0.194288007358763	0.0331456088305159	0.207886421194725	0.339546407448298	0.547292905750853
PTPRU	1	default	1	24	2.43845560058373	0.502240912229186	17.1624887199714	0.12278880826454	-0.0526534300825523	0.34608315834611	0.51942257337367	0.686952984342907
LAPTM5	1	mle	1	21.2340425531915	2.79846746668849	10.0534152909466	16.0558916338953	0.105510129671582	-0.0733878443941012	0.38026961977411	0.572634004204598	0.724783135756544
SDC3	1	default	1	24	8.80520113991659	6.44804528497525	48.6447069652102	0.302984176145616	0.163581011374739	0.229697468778988	0.16451791180092	0.389156298679562
PUM1	1	burg	1	22.3016759776536	5.53577809173067	11.2002252819463	69.3454725982696	0.188688131763243	0.026425758115892	0.13267340648114	0.351511182314161	0.557794068676515
SNRNP40	0	default	1	24	0.624047106960614	15.7061067152796	2.86632631750331	0.0876930791100106	-0.0947683050679873	0.564995512886002	0.631982201573617	0.763821668409856
ZCCHC17	0	yule-walker	1	21.4623655913979	8.01724726458668	17.9969861967459	58.5595293506412	0.326616321542946	0.191939585851535	0.167554263526627	0.13845636594487	0.365271740641257
SERINC2	0	burg	1	20.5773195876289	21.5256648617454	9.98783063149017	103.884796260206	0.245181224004417	0.094217468805301	0.305654751149699	0.245026735060137	0.463755451083892
TINAGL1	0	default	1	24	5.39588886437921	18.4702112524258	61.4974920864064	0.0560415424419385	-0.132750149069674	0.350260546813878	0.749487527145305	0.840281278523376
PEF1	0	burg	1	23.9041916167665	9.38666722039608	19.8714697642915	40.6306507574719	0.437791290459545	0.325349548551454	0.241408772688512	0.0561678559611545	0.273112910281471
COL16A1	0	default	1	24	22.8728501610819	18.4823780419353	95.7514076224433	0.36530831468577	0.238369977622924	0.273062893806327	0.102994502631187	0.327991820068125
SPOCD1	0	default	1	24	4.65801347730563	9.85484867131613	15.7648903550517	0.238570566886526	0.0862846802638313	0.767287223262128	0.255945973946146	0.473205180663683
PTP4A2	1	burg	1	27.3424657534247	38.6658626576662	8.5359811733379	582.149824721107	0.523910950053982	0.428693140064778	0.0635831823293167	0.0244591276759745	0.239525103384338
KHDRBS1	0	default	1	24	12.3704705836878	21.8032238491428	70.3689916843238	0.305828828492687	0.166994594191224	0.228059549756803	0.161188060130893	0.385506066872494
TMEM39B	0	mle	1	20.7916666666667	9.55439950497241	2.63871269501372	41.0199505394281	0.284302710589717	0.14116325270766	0.30469627696668	0.187778930839019	0.412697011108888
KPNA6	1	default	1	24	28.3937698325641	9.53083848617849	167.685395567393	0.417543936065362	0.301052723278434	0.186642132585633	0.067037198273589	0.288121266825047
TXLNA	0	default	1	24	0.993188811427446	0.585448540076143	74.315609807288	0.0100616222008274	-0.187926053359007	0.121192919804581	0.950694116541617	0.968113831059037
CCDC28B	0	default	1	24	2.96615784681518	8.84604602095609	14.9705824956976	0.133255254074654	-0.0400936951104147	0.383177155341088	0.489165803149477	0.664212795885593
TMEM234	1	yule-walker	1	20.1616161616162	2.21040525516942	3.59099578319959	13.483170864004	0.243068024198729	0.091681629038475	0.297995430395337	0.248475892781163	0.467120035653792
EIF3I	0	yule-walker	1	27.7222222222222	25.7988825092067	7.76396817788368	110.323287864816	0.625382402535477	0.550458883042573	0.211127526282039	0.00737803772257584	0.21969150578485
MTMR9LP	0	default	1	24	0.74539584022078	3.82089244438671	2.25329896219967	0.103871622750543	-0.0753540526993484	0.746641649638198	0.577897945688585	0.727679253273508
FAM167B	0	yule-walker	1	20.2639593908629	1.66930330652744	11.4435325067272	4.39641795571278	0.325390398225875	0.19046847787105	0.591076117637676	0.139721291464417	0.366855903429836
HDAC1	0	mle	1	21.3475935828877	8.82349690432843	0.191542788991181	52.7840396430243	0.296140355142561	0.155368426171073	0.227355448634613	0.172754882386576	0.395875619696352
MARCKSL1	0	burg	1	26.4370860927152	4.59950029224598	22.1132932057145	8.97582204099132	0.573187190227297	0.487824628272756	0.476477283970624	0.0141640426667847	0.223584183373303
BSDC1	1	mle	1	21.8142076502732	9.08050138171709	19.5597243113829	27.2094994938332	0.277553080831155	0.133063696997386	0.437465420355368	0.196802094848656	0.420504757916944
ZBTB8A	1	mle	1	24.641975308642	5.79329226171471	11.2307059480238	30.7189545606569	0.39345213162844	0.272142557954128	0.239532187089271	0.0820966439783406	0.303945347538317
ZBTB8OS	1	mle	1	20.7916666666667	3.54256743562592	1.8172197903522	25.9005981736984	0.197804234626763	0.037365081552116	0.237106403498387	0.332201680826005	0.541433428983009
RBBP4	0	burg	1	26.7919463087248	1.33438722322721	2.57375676523885	16.4202838717486	0.0325898268305472	-0.160892207803343	0.328244624702629	0.847331301948892	0.904735395965898
SYNC	1	burg	1	20.3673469387755	1.61058788420321	15.2147993822032	3.20446970569539	0.29061452032667	0.148737424392004	0.666961111251613	0.179643485803236	0.404278864987581
KIAA1522	1	mle	1	22.1777777777778	2.01443920405838	19.0160355983355	3.65247526342067	0.410598424851538	0.292718109821845	0.67107813860104	0.0711305981439825	0.291445831888627
YARS	1	burg	1	21.3475935828877	11.4848943230476	12.124620814767	124.799680483658	0.221410582203112	0.0656926986437343	0.166136226731998	0.28611622313864	0.500006078474462
S100PBP	0	default	1	24	2.92789785442775	20.2161145006894	18.0846465457991	0.165369689877371	-0.0015563721471552	0.287788196405703	0.405014677134629	0.600575823350762
TMEM54	0	default	1	24	3.67010977829036	20.6044645037085	10.2486109880294	0.4139849000389	0.29678188004668	0.405060016025948	0.069110499767442	0.289462224623113
AK2	0	default	1	24	8.19278781551645	2.7509283939777	66.8874707281144	0.254573632587678	0.105488359105213	0.184849178746255	0.230156769603286	0.449087707692801
ADC	0	default	1	24	0.207181998599658	20.8424035028134	2.60134254707999	0.0210292561120617	-0.174764892665526	0.497032694379692	0.899183991690638	0.936728048316866
ZNF362	0	yule-walker	1	27.7222222222222	2.19285380799128	24.5238091139993	31.4835879134747	0.085298669498751	-0.0976415966014987	0.240328223456723	0.640319243696447	0.76923152213561
PHC2	1	default	1	24	17.5330183144789	21.4078294036341	64.6776446505547	0.303644646782881	0.164373576139457	0.35212585871581	0.163739927162102	0.388150400364449
CSMD2	0	default	1	24	1.5718036659321	3.58230003437749	2.3855371785766	0.363514000770975	0.23621680092517	0.823194294603725	0.10445861772663	0.330590344970905
SMIM12	0	default	1	24	3.47636371087322	23.7125071257712	41.6860161882063	0.257515265571788	0.109018318686146	0.12023732759095	0.225651198579878	0.445710815296581
ZMYM6NB	0	default	1	24	8.23898988556444	20.6591876357215	15.7224603294076	0.419054878193567	0.30286585383228	0.613452734975854	0.0661721958475643	0.286451157791738
ZMYM6	1	burg	1	22.8114285714286	1.8612020741998	21.175013710716	7.28862770561716	0.423225252536315	0.307870303043579	0.322262931063952	0.0638309324259654	0.283704312101962
ZMYM1	0	yule-walker	1	27.9160839160839	1.51893787954732	6.73351161090754	3.95390326169244	0.190724805085974	0.0288697661031685	0.627783827734361	0.347121205372086	0.554251446159879
SFPQ	0	default	1	24	33.924484988974	23.4154181527201	243.384410777436	0.309156258061316	0.170987509673579	0.183474647167801	0.157361736449418	0.382519327626776
ZMYM4	0	burg	1	21.5783783783784	7.03247606931953	11.6076957595284	44.3014714921748	0.76800882094868	0.721610585138416	0.136135982684853	0.00067198156769277	0.14492095988917
KIAA0319L	0	default	1	24	11.5007814721906	9.4444149655161	52.6648236060737	0.309552112932727	0.171462535519272	0.294939573631518	0.156911409843648	0.382341265261183
NCDN	0	burg	1	25.4267515923567	13.3425416832474	8.27130854345667	36.8035977618026	0.84447978485147	0.813375741821765	0.282645930667084	9.09775509911892e-05	0.120863871917037
PSMB2	1	burg	1	22.0552486187845	15.7794144925009	21.3532296396735	73.3714818802706	0.758092196566977	0.709710635880372	0.173578991934992	0.000828417739229592	0.14492095988917
C1orf216	0	default	1	24	1.91838079584857	18.274659586228	22.0135337727012	0.0528478642348135	-0.136582562918224	0.258990901802232	0.762252249216544	0.84870745776989
CLSPN	0	default	1	24	0.831205088274024	5.36976506901896	11.1835575936866	0.00815912790257711	-0.190209046516908	0.752171799605767	0.959864664647924	0.974476498734732
AGO4	0	default	1	24	1.77846079454281	9.90003050579801	12.2525249936663	0.107319233472765	-0.071216919832682	0.339117402325394	0.566866625368507	0.720265805609462
AGO1	0	burg	1	20.6839378238342	2.90254869923264	13.2131889816626	28.9211796834161	0.345011865690109	0.214014238828131	0.133295448594803	0.120549985415017	0.346987193174692
AGO3	1	mle	1	21.2340425531915	1.05691751341026	4.55530998471855	3.77936143371732	0.207191331691548	0.0486295980298579	0.440578080299424	0.313214565292241	0.52571889513054
ADPRHL2	0	default	1	24	3.08219347616975	22.0155816024297	58.1513603176021	0.0360892502932109	-0.156692899648147	0.200338849466824	0.832116470191849	0.894213404745151
COL8A2	1	burg	1	23.0751445086705	11.0269439184419	18.3874565677223	38.4870192149901	0.334494209444244	0.201393051333093	0.360997603829471	0.130544684531976	0.358337500278623
TRAPPC3	0	mle	1	27.5310344827586	7.30982165843578	22.6614163875711	107.701688945329	0.118867434860311	-0.0573590781676268	0.136992529338557	0.53113663962036	0.695292360502313
MAP7D1	1	default	1	24	10.4880881444611	6.17137272298264	152.006576699021	0.126833172231571	-0.0478001933221153	0.173879212706392	0.507558541760829	0.67773015332316
THRAP3	1	burg	1	22.9425287356322	54.6188294820953	10.8971578421047	200.581816618025	0.523454354782366	0.428145225738839	0.282271292171662	0.024576641026558	0.239525103384338
EVA1B	0	default	1	24	8.51976755388012	6.95516301679862	144.555678536363	0.075410381890443	-0.109507541731468	0.155174379788808	0.675686221512136	0.794619128088014
STK40	0	default	1	24	1.60662716428504	19.407658666016	16.2422265206121	0.103806914194281	-0.0754317029668625	0.251467576354555	0.578106623058794	0.727813156410196
LSM10	0	burg	1	23.4823529411765	4.80291427687694	9.37760404841753	29.1911150840216	0.232500570799987	0.0790006849599847	0.242253292422548	0.266311736097007	0.482306508230985
OSCP1	0	default	1	24	1.61436844314521	18.9707588607462	7.28664560141059	0.104391525203116	-0.0747301697562612	0.504518687147488	0.576223508480523	0.726901695210326
MRPS15	1	burg	1	20.9005235602094	4.16294259979393	15.9915011775225	42.0956967222792	0.0843671035381828	-0.0987594757541805	0.242511608731143	0.643586516981924	0.77154657728174
LINC01137	0	burg	1	21.695652173913	1.29147681887418	5.842607724032	1.62186264578429	0.375727548460004	0.250873058152005	1.05745349585682	0.0948136470146277	0.319158571963586
ZC3H12A	0	default	1	24	0.937090664536064	8.49856340838782	14.5335395586723	0.0322923599252642	-0.161249168089683	0.263418696980127	0.848634823874253	0.905056949206463
MEAF6	0	default	1	24	9.49817368589502	19.1990161647724	50.1523545679241	0.348563022100265	0.218275626520319	0.232060415141908	0.117317293478142	0.344093530120772
SNIP1	1	burg	1	20.5773195876289	2.14154749304834	16.7592642971476	12.374456384006	0.204155089868662	0.0449861078423941	0.277137612219706	0.319258313656991	0.530762726013224
DNALI1	0	default	1	24	0.431171426955328	16.5336321987215	3.68186815744966	0.0329346548243747	-0.16047841421075	0.51838009054679	0.845822245393191	0.904157929649561
GNL2	1	mle	1	20.9005235602094	12.9201546844585	15.2983550013068	82.7975909883964	0.27757262811907	0.133087153742884	0.217489213804542	0.19677547186128	0.420504757916944
RSPO1	0	default	1	24	3.79907135373845	14.601811433871	16.8865385262078	0.44086746998972	0.329040963987664	0.534038057375709	0.0546479405650284	0.271678243368743
C1orf109	0	burg	1	23.7619047619048	1.69691701704952	19.2788821757661	4.91342964090152	0.519725380350732	0.423670456420878	0.328794808063551	0.0255533700187449	0.240565783748461
CDCA8	0	default	1	24	0.435642090706328	17.5150845873977	5.36711219478329	0.00696723940870581	-0.191639312709553	0.840844353109391	0.965645856904708	0.977929162077832
YRDC	0	default	1	24	2.71744483184133	22.4709338550971	11.229437267525	0.183774358916507	0.0205292306998086	0.409048135326026	0.362285680210611	0.566155637176853
C1orf122	1	burg	1	27.156462585034	9.00908732952602	26.0866192363137	131.729639703468	0.0568081056844435	-0.131830273178668	0.248943878627483	0.74644927253848	0.838832625437271
MTF1	0	default	1	24	2.48399162105471	21.3552580960217	26.4264262389558	0.160073769461433	-0.00791147664628067	0.181310071480333	0.418028336141275	0.609246230861454
INPP5B	0	default	1	24	2.06377424879194	6.84549485438528	12.8236574640227	0.296017889597701	0.155221467517241	0.205059817862572	0.172905224037364	0.3959727544864
SF3A3	0	yule-walker	1	24.95	7.77013847341732	23.4430374550086	55.6577547353409	0.401247751360401	0.281497301632481	0.183786840500996	0.0769548130006246	0.298644582536321
FHL3	0	burg	1	27.9160839160839	8.33750294584302	0.153666694564964	47.5337693408236	0.28676730463119	0.144120765557428	0.248872326220074	0.18456791980323	0.410134367834157
UTP11L	0	default	1	24	3.80743215404616	10.8204948532524	63.277829696866	0.0874610212736127	-0.0950467744716648	0.147560453609661	0.63278637748264	0.764260926113376
RRAGC	0	burg	1	21.3475935828877	54.9932527787461	10.2638934124945	270.540898918402	0.614952022241399	0.537942426689679	0.184822694993276	0.00846397231724549	0.21969150578485
RHBDL2	1	burg	1	25.5897435897436	1.66314887469513	20.9666946626333	4.12478072813088	0.331056264681171	0.197267517617405	0.516215284868425	0.133951615142089	0.361765025170568
AKIRIN1	0	yule-walker	1	22.4269662921348	27.7154714111381	11.1046235388934	86.9163615743913	0.598198248944427	0.517837898733313	0.307792893859408	0.0104727111510627	0.221337661775831
NDUFS5	1	burg	1	23.3450292397661	10.5830339396098	3.68796188201731	250.647783155944	0.0483003147144933	-0.142039622342608	0.182375844602955	0.780727772259439	0.861438725152198
MACF1	0	mle	1	22.8114285714286	39.5762427916507	9.51160690366922	369.692225977267	0.240490184257546	0.0885882211090548	0.172322670586435	0.252735911020473	0.470655942607765
KIAA0754	0	burg	1	22.8114285714286	9.14979115670915	8.69145702424058	25.9255619559731	0.489124941070538	0.386949929284645	0.390917984107644	0.0347995400675691	0.247680553782568
PABPC4	0	default	1	24	16.2042873864576	9.361321442128	297.243907324053	0.0620885363757389	-0.125493756349113	0.1603538517296	0.725787058918376	0.826583121517141
PPIE	0	default	1	24	3.70071895089683	23.2721099796318	29.0822486484247	0.0870197930324665	-0.0955762483610401	0.314040999007558	0.634317672893255	0.764934977810124
TRIT1	1	burg	1	21.5783783783784	4.44122303910956	20.1975469849727	6.59845633500901	0.597583282238491	0.51709993868619	0.607991504929249	0.0105531004614516	0.221337661775831
CAP1	0	default	1	24	33.489713004836	4.03685032966635	429.451454317694	0.250796701048983	0.100956041258779	0.210275198413416	0.236046956478588	0.454657922123295
PPT1	0	default	1	24	2.19363099928825	5.61361723813755	54.6690180097147	0.0341564810965057	-0.159012222684193	0.149695481505886	0.840492513795433	0.900387424241135
RLF	1	burg	1	25.9220779220779	5.93419328236917	0.622191990397414	41.1775294062287	0.254060917232975	0.104873100679571	0.218039009318109	0.230949385465095	0.449776378141294
ZMPSTE24	0	default	1	24	1.35338498815308	4.97171313840633	48.9655832447497	0.00941402224939003	-0.188703173300732	0.202073171666952	0.953807823033479	0.970655811029354
SMAP2	0	default	1	24	0.931646701976049	2.41879215355833	17.4047944328174	0.0482027342162498	-0.1421567189405	0.186156756834626	0.781128105633914	0.861534897704279
EXO5	1	yule-walker	1	26.6133333333333	2.70502177608004	11.275665180013	7.18274655401554	0.445786098057651	0.334943317669182	0.409002661384347	0.0522861996986685	0.26876563020391
NFYC	1	mle	1	25.2658227848101	2.96146098567225	21.2148098224412	14.1847914452489	0.21153126030493	0.0538375123659164	0.338892791988804	0.304735042440342	0.516918236134809
CTPS1	0	default	1	24	0.944594587393586	1.33041531225792	32.5248846631273	0.00820146099152119	-0.190158246810175	0.32034543561223	0.959659840623807	0.974358450472815
SCMH1	0	default	1	24	10.4617802109837	20.2820899812639	39.1419545179651	0.340785111084747	0.208942133301696	0.322597624807262	0.124490163838678	0.350714225007889
HIVEP3	0	default	1	24	1.69209720577834	9.30284280757674	13.4405164201863	0.0445533650781641	-0.146535961906203	0.467409338759594	0.796218338288553	0.871626203196104
FOXJ3	0	burg	1	23.2093023255814	6.89551616997703	19.0992333383849	21.1380001312527	0.646344108821024	0.575612930585229	0.283454420886572	0.00553228423082763	0.218295214469619
PPCS	1	mle	1	23.0751445086705	12.1125126821621	11.3842648895457	66.881542934797	0.203427852382157	0.044113422858588	0.304526004717013	0.320719661975268	0.532628910409878
PPIH	1	mle	1	20.0603015075377	6.26843512486205	5.65883271512444	35.7244860548331	0.354688616575905	0.225626339891087	0.226010392556175	0.111904262940542	0.33789067568254
YBX1	0	burg	1	25.1069182389937	59.0855489072433	7.71778458082245	273.224531415416	0.466032736012212	0.359239283214655	0.226328669313681	0.0434083384357814	0.258756964326836
LEPRE1	1	mle	1	25.4267515923567	5.40672817681903	18.6927085106336	63.0803516325874	0.114425237372631	-0.0626897151528427	0.264074918952012	0.544660846845604	0.704614149857633
C1orf50	1	burg	1	21.695652173913	4.5960897666836	8.20359276864298	11.0691565931707	0.467264780709994	0.360717736851993	0.426012844679615	0.0429098548423712	0.257914805798692
CCDC23	0	default	1	24	0.992260925023412	21.1772216482505	13.7368419207716	0.0267801203882303	-0.167863855534124	0.330054645444038	0.873081644175971	0.920176281706529
ERMAP	0	burg	1	20.9005235602094	3.30120956146275	17.3425695745184	9.20954699229154	0.352887079581634	0.22346449549796	0.487326427117047	0.113475042926672	0.339576206516088
ZNF691	1	mle	1	22.4269662921348	2.17954329021178	20.2884178381595	4.19041947558263	0.502856097093757	0.403427316512508	0.541907698464739	0.0303676081925907	0.245075820432853
SLC2A1	0	default	1	24	9.50848226472498	19.8896077312756	28.4872221701843	0.425560835548557	0.310673002658268	0.371443505271626	0.0625489767149343	0.282057722647043
EBNA1BP2	0	mle	1	21.5783783783784	16.9035115213036	20.5012704095312	81.8724670805343	0.218349895140832	0.0620198741689981	0.347132884803541	0.291784321672995	0.50514346429788
CDC20	0	burg	1	26.6133333333333	2.89986204913503	12.9448350330604	4.27457143723667	0.26378439270225	0.1165412712427	0.951768256088277	0.216284352071598	0.438487377888118
ELOVL1	0	default	1	24	3.99269647493111	7.53049503092315	41.9851636481704	0.0629575921680389	-0.124450889398353	0.283429076845876	0.722430763217296	0.824735773258961
MED8	1	burg	1	22.9425287356322	9.85954275174534	1.28828604268531	85.7575968162896	0.241656728366704	0.0899880740400453	0.19271373817402	0.25080095698453	0.469515775885976
PTPRF	1	mle	1	23.4823529411765	7.12865919231257	19.5326212811006	56.4694230826627	0.164099217974998	-0.00308093843000234	0.215889469282808	0.408106636953914	0.602586246446127
KDM4A	1	mle	1	23.3450292397661	1.33438281601605	3.35555389441412	51.5025568955931	0.0189586568287121	-0.177249611805545	0.150961018393193	0.908733522819655	0.942817744126831
ST3GAL3	1	burg	1	21.695652173913	2.09140068526893	12.1680042440086	5.2617898607929	0.394861202257013	0.273833442708416	0.462241645294836	0.0811474712016287	0.303178124274052
IPO13	0	default	1	24	2.45501675791613	5.57731180354242	19.474474039439	0.0962979202858735	-0.0844424956569518	0.314203724767543	0.602734996653488	0.745308001255757
DPH2	1	mle	1	20.9005235602094	1.5604425127256	20.5681015709481	9.38735351253332	0.112026734030727	-0.0655679191631269	0.387523999654129	0.552076744946857	0.709690133366528
ATP6V0B	1	mle	1	20.9005235602094	24.818123459715	6.44183201660481	246.078263141547	0.200154163410738	0.0401849960928853	0.168684728968528	0.327364394995111	0.537773186721052
B4GALT2	0	default	1	24	56.0803920586758	6.34847686560356	401.071551961567	0.327000341399479	0.192400409679375	0.205306283006037	0.138062018813515	0.364807908710326
SLC6A9	0	default	1	24	2.49785736243868	23.4846087396104	16.1017011638824	0.204386223509021	0.0452634682108257	0.28599893734932	0.318794979117877	0.530473302618043
DMAP1	0	yule-walker	1	20.9005235602094	3.50283426057696	7.44245952521762	16.5956306913494	0.268603956513378	0.122324747816054	0.301987102512334	0.209297014479868	0.431860590316011
ERI3	0	default	1	24	2.51282178946761	5.70953934296818	14.7621866855971	0.496794356201065	0.396153227441278	0.164638571309232	0.0322646914959197	0.245075820432853
RNF220	1	mle	1	22.5536723163842	9.3298083578262	6.0552857665552	122.620074027515	0.185414711529752	0.0224976538357019	0.126620596017996	0.358659890861573	0.562848465350934
TMEM53	0	default	1	24	1.81760694260657	19.6687056685272	7.977967033227	0.150395484163915	-0.0195254190033014	0.405343803791165	0.442674046565424	0.630003260269778
KIF2C	0	burg	1	26.4370860927152	3.60661410413709	14.9443139639999	5.30665633302791	0.413678679275302	0.296414415130363	0.755089366348905	0.0692912561932975	0.289462224623113
RPS8	1	mle	1	24.95	94.5312884751162	9.34194737470371	2408.34439457275	0.17514480360135	0.0101737643216203	0.0698753727114194	0.381846288359576	0.582536608499761
PLK3	0	default	1	24	2.61116352421115	17.8000396330856	7.15355481936349	0.345202789125511	0.214243346950613	0.434668399903274	0.120374391368109	0.346768602187035
EIF2B3	1	burg	1	24.7950310559006	3.02021496125963	2.59297271638091	27.3897021244359	0.196375088547399	0.0356501062568786	0.180157923345727	0.33517140089951	0.543901182419468
HECTD3	1	burg	1	21.8142076502732	2.83711806167756	5.01976348858414	18.7535322195947	0.227453392896338	0.0729440714756062	0.222071317818573	0.275184170090851	0.490225579703979
UROD	0	burg	1	20.0603015075377	11.3030901487475	6.35885523636247	99.5461688653922	0.491298832256315	0.389558598707578	0.15504377651908	0.0340654141205261	0.246493494889
MUTYH	0	mle	1	24.4907975460123	1.4355978995008	22.7420496222516	3.26866545795659	0.240385608601592	0.08846273032191	0.647189295243353	0.252909952898176	0.470742571804621
TOE1	1	mle	1	25.1069182389937	1.94749730814688	20.5947308856055	8.47227308012724	0.328772004803708	0.19452640576445	0.344233257633914	0.136254328432102	0.363098365439942
MMACHC	1	burg	1	20.4717948717949	0.746096337326516	20.3123744583147	3.13722621634638	0.0627557003373234	-0.124693159595212	0.68745518483276	0.723209360490789	0.824939960903974
PRDX1	0	burg	1	22.5536723163842	71.9771445873874	7.77877154030301	539.373116122758	0.431973683187924	0.318368419825508	0.169751240055122	0.0591346847335692	0.275611211693433
AKR1A1	0	default	1	24	13.098802448432	7.32469750071617	64.7485723117821	0.283105831503114	0.139726997803737	0.261153829498079	0.189354329004944	0.413916375917839
NASP	1	burg	1	20.4717948717949	3.98393037501337	3.41115888973537	74.4554432510384	0.0897356336385882	-0.0923172396336942	0.145420506483103	0.624939117566757	0.759745171494835
GPBP1L1	0	default	1	24	1.73493074123475	15.3477867215421	77.6119004858487	0.0162791974225693	-0.180464963092917	0.123343699322835	0.921211343718164	0.950162683748948
TMEM69	1	mle	1	22.4269662921348	1.67707444400171	7.2107701028041	5.41785986662707	0.242789928110934	0.0913479137331209	0.476463991921609	0.248932677335381	0.467369933697071
IPP	0	yule-walker	1	21.5783783783784	4.08150831751266	9.12139434676168	12.4782408579497	0.394235111176831	0.273082133412197	0.364781878991239	0.0815681263184103	0.30365535634412
MAST2	1	mle	1	23.0751445086705	2.09164359096882	6.92496807146854	21.7978176478325	0.0726168329379149	-0.112859800474502	0.241447209861456	0.685955659712497	0.80172661492048
PIK3R3	0	default	1	24	1.72909878976338	6.48831001346241	7.78696662150556	0.43775378339325	0.3253045400719	0.317875439551287	0.0561865943101953	0.273112910281471
POMGNT1	0	burg	1	22.4269662921348	3.08580522215493	18.2304402531602	9.23341907568178	0.387197451199142	0.26463694143897	0.379273582433075	0.0864177221723486	0.308046846383066
LRRC41	1	burg	1	22.9425287356322	3.4419657088008	18.5526844208659	6.97125473227229	0.279643463624614	0.135572156349537	0.70259172353887	0.193971313261643	0.417736594783278
UQCRH	1	burg	1	21.8142076502732	21.9305279041254	1.13360364863136	251.91742561416	0.233258038810373	0.0799096465724479	0.129065159768498	0.265000172635904	0.481118940716959
NSUN4	0	default	1	24	3.0563733832938	12.0392219889023	18.0275950974898	0.158519976305898	-0.0097760284329218	0.310968318009659	0.421909255346525	0.612653661366213
MKNK1	0	default	1	24	2.24976690577761	1.79047480050025	16.4674322596314	0.152922465204991	-0.0164930417540108	0.25392929742496	0.436129858165953	0.624974885544102
MOB3C	0	default	1	24	1.34737525732947	6.69532298373351	10.3331173244433	0.0486864713068822	-0.141576234431741	0.419026474532183	0.779145137403016	0.86032508057868
ATPAF1	0	mle	1	21.9340659340659	5.3668059528329	18.5050972841586	24.9516886222239	0.548096178048566	0.45771541365828	0.201046612633664	0.018846472357799	0.232757106425612
EFCAB14	0	default	1	24	6.78801882747563	19.8345063402823	41.4434650991285	0.287038285387215	0.144445942464658	0.213437442406048	0.184217568753825	0.410015958519015
STIL	0	burg	1	23.0751445086705	2.8096044727984	0.908280849487748	5.20374259462738	0.482421125356056	0.378905350427267	0.610708811934349	0.0371434901960156	0.249928657955757
CMPK1	0	mle	1	20.1616161616162	17.4080873249106	0.643363855268782	64.0452275910244	0.432425149310485	0.318910179172582	0.300712345538212	0.0589000573771764	0.275100267987457
SPATA6	0	burg	1	20.3673469387755	1.53685301004095	10.90201766677	4.34627039933005	0.332297017181274	0.198756420617529	0.516019165896292	0.13271395195168	0.360627062905258
FAF1	1	burg	1	21.1216931216931	3.67394079107757	19.4334477767225	18.3858137352415	0.369157422766499	0.242988907319798	0.326472657752472	0.0999090861653474	0.324689776775984
CDKN2C	1	mle	1	23.9041916167665	2.89925687489619	19.8421980978066	16.5454534440693	0.122529203849207	-0.0529649553809519	0.452631608738418	0.520191625517813	0.687507644390826
RNF11	0	default	1	24	4.89189694793348	20.5938442935463	61.0555213690936	0.0854374250647365	-0.0974750899223162	0.192353726499612	0.639833725065088	0.768890500231105
EPS15	0	default	1	24	2.26330799961789	8.30027482287557	41.9483190148024	0.0337603254796632	-0.159487609424404	0.215161217991641	0.842217633226949	0.901884277542755
OSBPL9	1	mle	1	22.6818181818182	2.8516636389034	22.5856857238045	39.8465207234796	0.0552352947716263	-0.133717646274048	0.219566132192942	0.752693736510766	0.841988601866877
NRD1	1	mle	1	24.641975308642	19.5346246811382	8.24827320368938	99.5735950383925	0.356577557855157	0.227893069426189	0.232514575559523	0.110276004808933	0.336727954323098
RAB3B	0	burg	1	24.7950310559006	17.03342805343	9.39566432202901	109.879020207777	0.61370006415322	0.536440076983864	0.311861623487752	0.00860247026454808	0.21969150578485
TXNDC12	0	yule-walker	1	22.6818181818182	9.31547140789922	1.90202735044083	49.6997740788536	0.405498783382601	0.286598540059122	0.21363536938107	0.0742615036495551	0.294795666002779
BTF3L4	1	yule-walker	1	26.4370860927152	9.46813902903504	18.028742381962	33.8614119407888	0.408315549354799	0.289978659225759	0.312669593619987	0.0725188287589391	0.292334271685306
ZFYVE9	1	mle	1	20.1616161616162	1.81476601476397	7.22568876825041	13.6835619622532	0.151953776383249	-0.0176554683401013	0.32059655824068	0.438629283900175	0.62715301134417
CC2D1B	0	default	1	24	2.89309404778303	20.5402819298733	14.4477975847536	0.172728944465586	0.00727473335870377	0.39075960846743	0.387470950170475	0.586952506129314
PRPF38A	0	default	1	24	7.36172146606836	5.5753605053937	28.1972752725193	0.438879399224836	0.326655279069803	0.286185584439561	0.0556264145004788	0.273112910281471
ZCCHC11	0	burg	1	27.9160839160839	4.02648672017709	6.10074071367192	13.9876001403397	0.308026802240947	0.169632162689136	0.371835882488713	0.158652297676346	0.383072620259362
GPX7	0	default	1	24	1.6870161333	20.3335699520515	37.4959482583775	0.0121853177520707	-0.185377618697515	0.284049390044237	0.94054024789297	0.96181229446087
COA7	0	mle	1	20.9005235602094	2.89462315936685	14.5718132069728	6.7068357795121	0.372099862015206	0.246519834418248	0.493372955558725	0.0976006910136291	0.321562456639622
ZYG11B	1	mle	1	27.7222222222222	10.1230562603534	27.4482201583967	41.7740210178323	0.547214115126624	0.456656938151949	0.276294438218374	0.0190311222296136	0.233380503158284
ECHDC2	1	burg	1	24.4907975460123	1.39192614022007	14.7965982135751	13.1123943744842	0.0916546558774469	-0.0900144129470637	0.297463475748824	0.618379341421258	0.755739298883195
SCP2	1	burg	1	23.4823529411765	8.90786090673146	22.1048333311129	36.800132794189	0.329039569635431	0.194847483562518	0.310211367366763	0.135982976421769	0.363017145207459
PODN	0	default	1	24	103.988341988072	19.9871404081225	217.21892135397	0.384214920640601	0.261057904768721	0.557678346378422	0.0885412824511618	0.31077512708343
CPT2	1	burg	1	21.9340659340659	3.85241200945626	15.8964109305071	10.5794687602192	0.362089541638356	0.234507449966027	0.437714076177908	0.105632756211507	0.331593301890418
C1orf123	1	burg	1	20.2639593908629	2.42045185592158	1.30580700543055	26.3270913069121	0.271810338828432	0.126172406594119	0.123566290369328	0.204749355162678	0.427525978028484
MAGOH	1	burg	1	23.9041916167665	9.56819813012763	20.2488842530384	58.2676266276341	0.312672052233927	0.175206462680713	0.215622647041343	0.153398112772731	0.380092959457584
LRP8	1	mle	1	22.9425287356322	0.743920498926653	18.2124694698756	3.99297481987159	0.103471183045484	-0.0758345803454186	0.625421825872677	0.579190283916803	0.728556228191644
GLIS1	1	mle	1	21.2340425531915	2.3478033299626	3.89074701680891	4.74796714529414	0.360129116331719	0.232154939598063	0.674070330046187	0.107265915463963	0.33331539163044
NDC1	1	burg	1	20.6839378238342	1.81204170096111	2.91429599802484	9.97665460761829	0.153880559917945	-0.0153433280984661	0.325398488901565	0.433668988126247	0.622663562805483
YIPF1	0	default	1	24	0.876842453854068	21.9610536036957	24.2837795260539	0.0203778444511914	-0.17554658665857	0.182522676708533	0.90217958153218	0.93895622010594
HSPB11	0	burg	1	21.5783783783784	6.53656010601913	21.4295908272963	12.0431409694746	0.628551539608861	0.554261847530634	0.49122841046485	0.00707119498612996	0.21969150578485
LRRC42	0	default	1	24	20.7385162745329	19.8853359203614	105.542394001757	0.340508070830801	0.208609684996961	0.30816551118434	0.124751973665323	0.351136252704441
TMEM59	1	burg	1	22.4269662921348	66.9515876910141	19.8242622438521	184.394761763341	0.396178019351119	0.275413623221342	0.41784797729519	0.0802683973663576	0.301252880156684
TCEANC2	0	default	1	24	0.229194439003249	14.7916978001176	5.52152515398183	0.0179065842338402	-0.178512098919392	0.220861913540549	0.913616631944593	0.945430769330025
CYB5RL	1	burg	1	26.4370860927152	3.28775729641759	5.94733021589233	5.23828285461174	0.511410708324638	0.413692849989566	0.645035691759772	0.0278432368613556	0.243550857251476
MRPL37	0	burg	1	24.641975308642	9.82354982357807	4.16775141035352	83.1813733126234	0.406911730553193	0.288294076663832	0.140958328713959	0.0733832043194429	0.293367219194189
SSBP3	0	default	1	24	3.40560380970816	20.5646244216918	11.9715112172513	0.323877167253234	0.188652600703881	0.415271661536368	0.141295396280403	0.368169040998459
PARS2	0	burg	1	22.5536723163842	1.39596869653732	6.16601622669704	3.08196742496339	0.311133522226957	0.173360226672348	0.564258404168499	0.155122664620149	0.380863210321079
DHCR24	0	burg	1	23.6213017751479	76.3307252340679	3.70562403065242	323.065232660251	0.711710388602571	0.654052466323085	0.265244583170535	0.00199133791920958	0.184953303146351
PCSK9	0	default	1	24	1.70751505531649	0.352759252242836	3.38847662386174	0.30797780357122	0.169573364285464	0.662268007526475	0.158708476532391	0.383072620259362
USP24	0	burg	1	22.4269662921348	4.71280408420558	20.441497043415	12.1501283959883	0.480439061656474	0.376526873987769	0.388844706735053	0.0378601615168725	0.251426040293156
PPAP2B	0	default	1	24	69.4345737651671	21.6350210380068	1222.2834607443	0.0324174076427167	-0.16109911082874	0.232734500209866	0.848086660249749	0.904735395965898
PRKAA2	0	default	1	24	0.401587125688694	14.7416637396311	4.45308759978264	0.0190026283970866	-0.177196845923496	0.485971687858347	0.908529887892893	0.94280110207218
DAB1	0	default	1	24	0.858601669583494	5.6989679088999	8.23169412276209	0.0291726325811824	-0.164992840902581	0.584696838219991	0.86240259074969	0.913982289185167
OMA1	0	default	1	24	1.377837319388	5.88965420930225	8.5728758534708	0.0488454676191294	-0.141385438857045	0.495040428977922	0.778494248934853	0.859930412391305
MYSM1	0	yule-walker	1	27.7222222222222	2.38370940208944	9.85352549946433	8.49092458211184	0.227031772643712	0.0724381271724547	0.415643445903688	0.275935904210225	0.490691449568409
JUN	0	default	1	24	10.4939280656623	16.7084344481178	121.411850592185	0.137409174332157	-0.0351089908014111	0.251296230564922	0.477555854802703	0.656549803379428
FGGY	0	default	1	24	1.96417511107804	20.4510644759065	5.58693532630175	0.394414575699682	0.273297490839618	0.396707626400247	0.0814473706091848	0.303595223061427
NFIA	0	default	1	24	3.88874348420249	3.6578516963073	59.5305522244316	0.214729273345735	0.0576751280148816	0.172254947124702	0.298604975969899	0.511236891078858
TM2D1	0	burg	1	27.9160839160839	19.2522789455978	22.1012316999656	76.0726770171721	0.439768481093313	0.327722177311976	0.26212257502798	0.0551871153589509	0.272422179605004
INADL	0	burg	1	23.6213017751479	3.5721805860656	8.39194029929238	5.14082772453556	0.505075599806331	0.406090719767597	0.692386988942932	0.0296957519676916	0.244956562708005
KANK4	0	default	1	24	8.75220378999312	23.5743153123683	7.2770948647821	0.249835971565272	0.0998031658783259	2.23053321038711	0.237564299141306	0.456461943033164
USP1	0	yule-walker	1	27.9160839160839	7.65518442550096	10.7392809734332	45.9498520861251	0.50848563329912	0.410182759958944	0.171724770148199	0.0286867324370926	0.244643401144087
DOCK7	0	default	1	24	1.28150756733442	5.99286634669866	14.3028661681147	0.0229514478937802	-0.172458262527464	0.401910595545119	0.89039093009083	0.930736372634131
ATG4C	0	yule-walker	1	27.156462585034	2.48555222645321	23.1174515313682	10.0318420478441	0.283553251902886	0.140263902283463	0.323426354399588	0.188764177006608	0.413447652026416
ALG6	0	default	1	24	2.37203517706952	8.3464948679103	7.57111662365274	0.187542713447999	0.0250512561375988	0.552897308947849	0.353999533803581	0.559524686867941
ITGB3BP	1	mle	1	22.0552486187845	5.45847364870222	5.21901487029956	15.6636095965797	0.529881527675946	0.435857833211135	0.338728479420835	0.0229634206333853	0.239373526180232
PGM1	0	yule-walker	1	22.6818181818182	5.36525360447252	3.1541053335821	64.6707347415417	0.104184389655433	-0.0749787324134801	0.208232316202127	0.576890159128784	0.72740333192669
ROR1	0	default	1	24	2.04775767878261	11.680233357464	58.7220176071968	0.0296725129369739	-0.164392984475631	0.147688805449086	0.860184614563345	0.912598486179623
CACHD1	0	burg	1	21.3475935828877	1.86653323433269	18.5444966788724	3.56911380148098	0.53449007165052	0.441388085980624	0.498392373566082	0.0218597273101994	0.238180098460757
JAK1	0	mle	1	20.2639593908629	16.8489907143832	0.720216566958509	157.072592779561	0.378387069878494	0.254064483854193	0.138162973396638	0.0928111594286016	0.316288014355011
AK4	0	burg	1	26.972972972973	5.10011977052038	17.6109422019713	24.8060159460823	0.499264545183702	0.399117454220443	0.212090821107568	0.0314805067425656	0.245075820432853
DNAJC6	1	burg	1	22.9425287356322	2.07375856993383	16.7346621947383	6.85508104271288	0.318467543014942	0.182161051617931	0.375851966374892	0.147039059607797	0.374021685604299
LEPROT	0	default	1	24	7.38290348462914	15.9560135818377	224.453183773309	0.01719806319549	-0.179362324165412	0.303623536966829	0.916916986411838	0.947812723612211
LEPR	1	mle	1	21.3475935828877	1.64558724156536	0.414942464374065	12.9465795811768	0.151830429497816	-0.0178034846026207	0.42097921906292	0.438948366135034	0.627460096252262
PDE4B	0	burg	1	24.0481927710843	0.706276165432735	5.0184611944844	5.60091051026227	0.0417172352427823	-0.149939317708661	0.48777843565567	0.808106101693818	0.878782443229447
SGIP1	1	mle	1	23.7619047619048	1.72459844357184	18.4019506961145	5.3815960172879	0.144972015645959	-0.0260335812248487	0.609140435814342	0.456984684530543	0.641656178202641
MIER1	1	mle	1	20.3673469387755	11.9291783826234	13.1900457241138	75.9133835500696	0.31189020507545	0.17426824609054	0.193666305292829	0.154272564649439	0.380676221337119
SLC35D1	0	default	1	24	6.96663452545471	20.5545946107091	18.4628799855885	0.476604710208268	0.371925652249922	0.395850369180229	0.0392779714212733	0.252167326440894
SERBP1	0	default	1	24	104.569603993605	7.18266365149806	589.552413612671	0.332873696568489	0.199448435882187	0.212168756457647	0.132141831440168	0.360279661339844
GADD45A	0	mle	1	22.5536723163842	11.6849379972745	10.4445218120944	61.8382838219663	0.257387041680152	0.108864450016183	0.277354178608112	0.225846110803169	0.445781220928517
GNG12	1	mle	1	21.695652173913	11.029106319714	5.63142721898674	136.773625337073	0.256893292634862	0.108271951161835	0.133176756524259	0.2265979134912	0.446719009919098
DIRAS3	1	mle	1	23.3450292397661	2.10869835686905	19.5393680131484	5.55996007817805	0.151664530835963	-0.0180025629968443	0.675619183679546	0.439377817047075	0.627590453451352
WLS	0	default	1	24	3.22631980042427	17.8630868167567	19.6934096420564	0.115586475873201	-0.0612962289521584	0.440922828588295	0.541099179199266	0.701490971714034
DEPDC1	0	default	1	24	1.14455470632952	11.203490695138	2.96982539849478	0.0617771117365804	-0.125867465916103	1.1452112984245	0.72699281304579	0.827197695662897
LRRC40	1	mle	1	20.5773195876289	2.25916842807163	0.53736253280761	7.17390683858472	0.340986595672772	0.209183914807327	0.383077056742854	0.124300032201228	0.350492799919783
SRSF11	1	default	1	24	144.637033437258	9.57038173279255	434.43188200362	0.467777770368443	0.361333324442132	0.348567684055446	0.0427036552246913	0.257914805798692
ANKRD13C	0	mle	1	20.9005235602094	6.64002861707037	20.7237684284315	13.2342188058104	0.483845518235225	0.38061462188227	0.506569773129913	0.0366351954907995	0.249309642041285
HHLA3	1	burg	1	23.6213017751479	2.07764395548102	11.3161825574836	7.83310742344218	0.243138457879912	0.0917661494558946	0.391757485965981	0.248360308979228	0.467120035653792
CTH	1	mle	1	22.3016759776536	1.44297831196595	1.43047854606369	4.08093327429677	0.290732586578833	0.1488791038946	0.478066571768304	0.179494041144592	0.40408192077641
PTGER3	0	default	1	24	1.28432359679918	18.0990611854066	3.59698252881881	0.214062282546308	0.0568747390555691	0.524333582928024	0.299875272873002	0.51257832307398
ZRANB2	0	default	1	24	19.3871821412045	9.34752514706636	108.164848061535	0.322637694546019	0.187165233455223	0.239465860437352	0.142595271557874	0.369632565275331
NEGR1	1	burg	1	20.0603015075377	6.16196352569152	19.6293717538224	51.4398155137311	0.113259912110342	-0.0640881054675895	0.323539527768195	0.548253878676051	0.707018127382077
FPGT	0	default	1	24	1.70453594572742	11.7292521200995	10.376815299544	0.168877042126484	0.00265245055178109	0.301028210602278	0.396575969254257	0.594135053189087
CRYZ	0	burg	1	21.4623655913979	5.13218868310123	20.4869077025426	13.74230066405	0.429729798353085	0.315675758023702	0.406262267929862	0.0603119534142884	0.277974777911309
TYW3	0	default	1	24	7.30096237496951	8.93491374816523	45.8594694141547	0.321492337648933	0.185790805178719	0.217311060864919	0.143804932455212	0.370592383310809
ACADM	0	burg	1	25.4267515923567	8.83154452451092	0.346617371646498	26.0768877692694	0.830800562248339	0.796960674698006	0.267249646377663	0.000138673851504123	0.138724278359215
RABGGTB	0	mle	1	20.5773195876289	3.06391799467017	20.026636646729	5.91435516199649	0.47071824836763	0.364861898041156	0.556772375118948	0.0415369500327176	0.255235695022682
PIGK	0	mle	1	20.3673469387755	5.99270767045039	1.1280935668841	22.2160130738438	0.444278664576377	0.333134397491652	0.300868596831661	0.0530011573823442	0.269472502598014
AK5	1	mle	1	20.1616161616162	3.5421267511124	3.98158342251318	19.0527031448541	0.308975648369082	0.170770778042898	0.357332565449433	0.157567542172044	0.382519327626776
ZZZ3	0	yule-walker	1	26.4370860927152	9.16593789796115	9.1303149448265	37.9520955998562	0.477533869828592	0.373040643794311	0.245481487889961	0.0389305651877505	0.251968506462876
USP33	1	burg	1	24.641975308642	10.8975394980493	5.84349402231339	64.6600858221353	0.305523990957216	0.16662878914866	0.218536457951601	0.161542290810411	0.385888693307077
FAM73A	0	yule-walker	1	22.8114285714286	4.1989342464745	16.2078645710566	18.9176537098869	0.470777634287866	0.364933161145439	0.225628348624618	0.0415136528330546	0.255235695022682
NEXN	1	burg	1	22.6818181818182	129.22942318646	11.8717933968611	687.810024201754	0.287744483434595	0.145293380121514	0.254596039669315	0.183307024611049	0.409021860496473
FUBP1	0	default	1	24	14.2246546348238	8.54415738278845	62.456875450175	0.236186097433162	0.0834233169197945	0.334705087376239	0.259978716073707	0.476483309739352
DNAJB4	0	burg	1	21.8142076502732	11.1321502052173	21.511654067142	39.2769951579107	0.725011747329127	0.670014096794952	0.320414103175409	0.00157242777743716	0.170212715654096
PTGFR	0	default	1	24	2.70437687421855	6.04688957385282	81.0937704128288	0.0343297999943033	-0.158804240006836	0.25588500179256	0.839738659982554	0.900017942383172
IFI44L	0	default	1	24	0.56192147303292	20.7091908330109	20.1038340540807	0.00892334464262601	-0.189291986428849	0.20857457073374	0.956172463918458	0.971714240206752
IFI44	0	default	1	24	0.992021496389449	4.60691638934918	3.00218476940044	0.103303353735946	-0.0760359755168647	0.705247199381174	0.579732606170227	0.728894313122924
ELTD1	0	default	1	24	1.53676658365105	22.2060066504155	8.70320625031123	0.0669094764621808	-0.119708628245383	0.518761251003748	0.707324813590795	0.816323462134682
LPHN2	1	mle	1	27.7222222222222	2.72143131820135	22.2756219038576	5.00546398703222	0.54743625243317	0.456923502919804	0.510010127473942	0.0189844845543551	0.233378420593378
TTLL7	0	mle	1	22.0552486187845	2.08837193191995	12.1337870397207	7.11670322408809	0.341456000544494	0.209747200653393	0.38426281485882	0.123857977607842	0.349739077648625
PRKACB	1	mle	1	24.641975308642	3.44671267363186	24.1334415622846	17.983407021755	0.1432885504381	-0.0280537394742797	0.368228183381457	0.46150122213144	0.644053195730421
RPF1	1	burg	1	22.0552486187845	6.66906262052819	12.149439133698	45.8182228472176	0.279328218145889	0.135193861775066	0.230059425161065	0.194396117647009	0.417840476711563
GNG5	1	burg	1	26.2631578947368	12.0184981561538	20.6684164381857	41.6173337724627	0.48835036108273	0.386020433299276	0.295431477244595	0.0350641535808964	0.247680553782568
CTBS	0	default	1	24	3.38502307051732	19.5401770453984	16.3384280557894	0.289423995753998	0.147308794904798	0.281947610688509	0.181155985351771	0.406161463490401
SSX2IP	0	mle	1	23.0751445086705	2.00941407702886	19.3789872121942	5.18943722967806	0.242887527237213	0.0914650326846551	0.5406205886122	0.248772290208695	0.467211952703397
C1orf52	0	default	1	24	3.15761105160251	9.94115013477726	34.6847309976208	0.083847356904467	-0.0993831717146396	0.231152328241101	0.645415207790287	0.773065086156996
BCL10	1	default	1	24	3.9183995176884	19.7120164574686	8.73974278568026	0.296364681781807	0.155637618138168	0.625443657235792	0.172479764839242	0.395599011742482
DDAH1	0	burg	1	23.6213017751479	32.4143375511434	7.31673026261007	231.035623787549	0.560122000975917	0.472146401171101	0.217830762097779	0.0164687715069827	0.22642949698097
LOC101930232	1	mle	1	21.3475935828877	1.52651960043143	4.60035403003883	5.02837290648915	0.124989571018424	-0.0500125147778911	0.680081666507038	0.512939502663166	0.681689165133512
CYR61	0	default	1	24	834.168914984622	20.156798220944	2049.76703942907	0.493458697331855	0.392150436798225	0.418013940488933	0.0333483472073087	0.246493494889
ZNHIT6	0	default	1	24	14.1391812634805	8.85162609592702	54.0592423788937	0.308272713442351	0.169927256130821	0.33120308112801	0.158370591264166	0.382974986998224
ODF2L	0	default	1	24	1.30916799122801	5.83880811035733	25.4329552607987	0.0276094899144377	-0.166868612102675	0.217622603284881	0.869367816396214	0.918196203016179
SH3GLB1	1	yule-walker	1	22.1777777777778	15.6717675718876	21.490192264124	137.932641932323	0.327339850468441	0.19280782056213	0.179052776758941	0.13771412830395	0.3644539591211
SEP15	1	burg	1	21.8142076502732	18.8055451183481	20.7825715543743	56.2495283241049	0.582701715699775	0.49924205883973	0.305292420479744	0.0126541505093629	0.223584183373303
HS2ST1	0	default	1	24	3.2609067633766	19.8255149511347	17.2008380051591	0.248023497470058	0.0976281969640702	0.26284460792121	0.240448100567309	0.459595431412657
LMO4	0	default	1	24	5.99771190622052	14.4962463918209	217.240678709209	0.0439024719214262	-0.147317033694289	0.117006967425732	0.79893413446399	0.873016150304912
PKN2	0	default	1	24	2.60660585958575	1.00989681353783	34.9463260357135	0.0537138259384184	-0.135543408873898	0.236536106808408	0.758774057397916	0.846038071497281
GTF2B	1	mle	2	25.2658227848101,20.1616161616162	5.26630368247006,7.679637773501	12.2188407113054,2.16153312919367	10.2240303841081	0.698062863742001	0.547094295613001	0.580894531057886	0.031518333982117	0.245075820432853
CCBL2	0	default	1	24	2.58039422850478	20.7416050284692	11.8775731864541	0.239780461615918	0.087736553939102	0.311523719717616	0.253918963145261	0.471290354115447
RBMXL1	1	yule-walker	1	22.1777777777778	1.7413412098976	21.1824826422176	14.4357032205163	0.0650351254898603	-0.121957849412168	0.347693851371175	0.714457626242452	0.820656755654691
GBP3	0	burg	1	26.4370860927152	7.92268609384893	8.73855048275575	25.955232474683	0.478900514597759	0.374680617517311	0.316397786010597	0.038424057316044	0.251877077416144
GBP1	0	burg	1	23.4823529411765	15.4975282219777	9.80471888807966	48.7160195470563	0.560865075239896	0.473038090287875	0.302526655100014	0.016330139374448	0.225934701692858
GBP2	1	mle	1	26.4370860927152	14.3098853408572	7.21247479248128	37.3525868474588	0.559718928598602	0.471662714318322	0.448735249575885	0.0165443638690922	0.22642949698097
LRRC8D	1	burg	1	27.9160839160839	2.73563551315203	14.0997848364565	9.36658982570479	0.290103920434543	0.148124704521452	0.390835560612997	0.180290934100186	0.404861248859222
ZNF326	0	default	1	24	3.79675442729905	8.39321139114422	27.806188518421	0.213329000189936	0.0559948002279236	0.212979273131542	0.301276808560921	0.513992248279748
ZNF644	1	burg	1	25.9220779220779	5.75077817458965	8.37395607085803	31.5161011741828	0.567996931056136	0.481596317267363	0.171849366246063	0.0150464539478488	0.225934701692858
TGFBR3	1	mle	1	20.5773195876289	3.9071323679042	0.866293172574934	35.9408299552009	0.282436061832836	0.138923274199404	0.229815354214915	0.190240519657819	0.414804130742488
KIAA1107	1	yule-walker	1	25.5897435897436	2.77548955544052	8.04451434288314	5.85836235046568	0.336874040684127	0.204248848820953	0.589712744834664	0.128227196632065	0.355144172020045
GLMN	0	default	1	24	1.31322306341955	23.5813512397165	3.66402092197771	0.263361906024539	0.116034287229446	0.524963114375421	0.216905652358104	0.438513650293694
RPAP2	0	default	1	24	0.522792027286698	2.64371128598976	7.6533400964218	0.0262818573359839	-0.168461771196819	0.319004104087531	0.875318908355484	0.921194459405485
EVI5	0	default	1	24	6.26034503279874	10.7040745114559	47.0394540678456	0.163517682775845	-0.00377878066898618	0.238435309134428	0.409528210108683	0.603419778642781
RPL5	1	mle	1	24.1939393939394	101.235179185213	12.6587382763108	1078.49388153962	0.160877605643399	-0.0069468732279212	0.177958690462628	0.416031829013862	0.607310105170301
FAM69A	1	burg	1	21.2340425531915	4.89494949412663	13.7684244089823	20.5976684703926	0.274299906352328	0.129159887622793	0.340922014874926	0.201273174147929	0.423720996503552
MTF2	1	mle	1	21.0105263157895	3.6792403349171	15.1272913125205	14.231358960708	0.38037087372906	0.256445048474872	0.29330908039977	0.0913396030760414	0.314487169039036
TMED5	0	mle	1	20.5773195876289	6.47503855143425	19.9417185518776	26.0625380417043	0.365850616585522	0.239020739902626	0.3440577097765	0.102555244090499	0.32748785618691
CCDC18	0	mle	1	27.9160839160839	2.98615159339016	9.61902826428567	8.31700708814017	0.197205546983531	0.0366466563802368	0.590758363433588	0.333443161595722	0.542541557030804
LOC100131564	0	default	1	24	0.899730678149451	4.73299923384095	4.19256739049675	0.164363628492674	-0.0027636458087914	0.380526857448593	0.407461587656487	0.602197557847456
DR1	0	mle	1	22.1777777777778	5.30807266177066	21.7292202715576	36.5718553189013	0.444178076265147	0.333013691518177	0.157566381662303	0.0530491421087345	0.26950727597623
FNBP1L	0	mle	1	21.2340425531915	7.55927315044965	15.2870925917524	39.2111419490603	0.307755232253107	0.169306278703729	0.25212438249663	0.158963863457914	0.38308197238903
BCAR3	1	mle	1	22.3016759776536	11.5613175536769	20.4890934713681	26.6237684113453	0.381766713208727	0.258120055850472	0.507088969772952	0.0903154235070671	0.313058989073358
DNTTIP2	0	default	1	24	15.9432331084916	9.60844390928808	64.1885250101274	0.358321732651466	0.229986079181759	0.297522215738255	0.108789417976565	0.334826099078562
GCLM	0	mle	1	23.2093023255814	35.6239866594189	9.63768744393979	98.4982470425466	0.634838611697059	0.561806334036471	0.320799622730598	0.0064926837239917	0.219055642978056
ARHGAP29	0	default	1	24	24.6974982475704	7.80949910640277	124.756059324671	0.342141224579669	0.210569469495602	0.236881160249786	0.123214937589271	0.349225380446473
ABCD3	0	mle	1	21.3475935828877	5.53414411351492	21.2301731769872	18.7705239718475	0.369504281137659	0.24340513736519	0.339653174812791	0.0996347212374243	0.324468917578164
F3	0	default	1	24	4.30133678754382	19.8151838500951	11.023840580383	0.30010868953606	0.160130427443273	0.588299896933882	0.167939558725683	0.392524830972263
CNN3	1	burg	1	22.5536723163842	77.2853117072999	21.0541474530326	171.84981430361	0.450945914678222	0.341135097613866	0.511327870262121	0.0498971380647673	0.267635829364355
ALG14	0	yule-walker	1	22.4269662921348	4.41145889374251	20.627571343932	7.61738265414448	0.557363120486254	0.468835744583505	0.541267073318487	0.0169917448374248	0.228858213208106
RWDD3	1	mle	1	20.0603015075377	3.71009183931961	1.78196084457985	7.93594632805805	0.440002667112799	0.328003200535359	0.491379541724917	0.0550718661269846	0.272422179605004
PTBP2	1	mle	1	20.4717948717949	1.16433632751984	16.9186902617976	4.79874726234904	0.243894451688633	0.0926733420263597	0.378086013779456	0.247122406583762	0.465757301882061
DPYD	0	default	1	24	4.04367886825511	23.4819935542218	14.3820356430888	0.368657368016463	0.242388841619756	0.380904963430874	0.100305692879009	0.325402076780842
SNX7	0	default	1	24	16.6582688490722	21.6113710314762	53.2074848160088	0.392388887661979	0.270866665194375	0.364187638956185	0.0828187248506098	0.304387858468975
AGL	0	mle	1	20.7916666666667	5.17107468422992	0.859321560934463	27.3269266597476	0.3611914746591	0.23342976959092	0.231796035817138	0.106378415519954	0.331889133210338
SLC35A3	0	default	1	24	7.65788216554764	6.09755609969514	29.1573850223617	0.287910135801891	0.14549216296227	0.341961045392178	0.183093961175286	0.408674634639523
HIAT1	0	mle	1	20.0603015075377	9.51611907646171	0.391741961392948	32.9358417122322	0.511874895343193	0.414249874411832	0.315238174220283	0.0277112248144704	0.243491455370738
SASS6	0	yule-walker	1	21.4623655913979	2.55080709910642	10.4686774213901	17.9559676735866	0.261500362815634	0.113800435378761	0.21445263809362	0.21966022869508	0.440795915923698
TRMT13	0	default	1	24	4.52529277297632	6.72231247832132	18.6862729677587	0.227986157523972	0.0735833890287667	0.359113640937073	0.274236613520086	0.489330257041516
DBT	0	burg	1	20.5773195876289	6.96252863396555	13.2666336566794	28.1801846044679	0.542043306744417	0.4504519680933	0.233164498620928	0.0201429026640201	0.23600743687043
RTCA	0	default	1	24	3.23689544443806	11.9251866473374	40.1736851583246	0.15010117126414	-0.0198785944830324	0.157170206750724	0.443441315191042	0.630201982967044
VCAM1	0	default	1	24	0.461262741308514	14.9610855138822	1.0409481574484	0.117014006151888	-0.0595831926177339	0.92646576986687	0.536746317730505	0.699068529949326
EXTL2	1	yule-walker	1	27.3424657534247	1.06984897285258	12.1297849079652	22.703582612678	0.0212814142308377	-0.174462302922995	0.224687144439907	0.898026552757608	0.936241085923423
SLC30A7	1	mle	1	20.2639593908629	4.45366336375416	18.9105660616639	19.0360869360374	0.301670073947786	0.162004088737343	0.309394848363636	0.166074620202477	0.389995912808752
DPH5	0	default	1	24	5.2623562099392	17.0843039953387	37.0772354896516	0.126794561347841	-0.0478465263825902	0.272902842764673	0.507670771271009	0.677740764745177
LOC102606465	0	default	1	24	1.08843410204227	23.6116824022032	2.49563272320427	0.365866940855963	0.239040329027155	0.533704891330835	0.102542044887013	0.32748785618691
S1PR1	0	mle	1	20.5773195876289	1.05957163844773	2.38464906582882	2.10591373914892	0.660614617313071	0.592737540775685	0.42832534360688	0.00450262384237055	0.217204466344505
COL11A1	1	mle	1	21.9340659340659	64.011683591356	10.4805562399097	261.319459168169	0.369554472636492	0.243465367163791	0.35074606312993	0.0995950697400819	0.324468917578164
RNPC3	0	default	1	24	2.17901116731867	6.11327666265862	10.1494161905508	0.0937556042456105	-0.0874932749052675	0.50997506722144	0.611260974514885	0.751963752214846
PRMT6	1	mle	1	21.2340425531915	2.18420772558777	0.3020581684266	5.06107790583419	0.329233393635858	0.19508007236303	0.551922820552052	0.135786679143707	0.362845220324758
NTNG1	1	burg	1	26.0915032679739	1.93587230065426	12.4076139670331	3.89142516956209	0.334675285766377	0.201610342919652	0.623757749997603	0.130367182760852	0.358102965327113
SLC25A24	0	default	1	24	5.35499795485734	4.24365466160759	58.2994720461521	0.142150457203334	-0.0294194513559989	0.180026694229182	0.464574770145643	0.646412567369842
HENMT1	1	yule-walker	1	25.5897435897436	1.47271982366707	22.3816968816176	2.15051988035334	0.600944678071328	0.521133613685594	0.64398950786468	0.0101196510062491	0.220072410420484
PRPF38B	1	burg	1	25.4267515923567	34.6181763592298	9.60441157359029	122.694365534876	0.358425751228873	0.230110901474648	0.336090521774564	0.10870127059111	0.334826099078562
STXBP3	0	mle	1	27.9160839160839	2.81849221530058	7.80197159965508	7.70999903121266	0.252940151455199	0.103528181746238	0.504271843352734	0.232689602277155	0.450727262723173
CLCC1	0	default	1	24	2.98772031250456	17.1459647896519	27.2002567721635	0.103920467776629	-0.0752954386680451	0.247111753239937	0.577740466225008	0.727679253273508
WDR47	0	burg	1	23.6213017751479	2.73710585075167	9.79611367135837	9.25816532802792	0.277353394228882	0.132824073074658	0.401623058302739	0.197074228836598	0.420761508365915
TAF13	0	default	1	24	7.99187012819977	7.71518496654962	14.3472638832332	0.372190413442475	0.24662849613097	0.629296772639172	0.0975303348165999	0.321562456639622
TMEM167B	0	default	1	24	14.8793526864184	20.5766510305767	62.8238679216699	0.434404403096251	0.321285283715501	0.25201119872729	0.0578802101597835	0.274501504601243
SCARNA2	0	default	1	24	1.67174674427872	7.60595764194805	3.24869164398623	0.121823822066149	-0.0538114135206209	1.01527230728811	0.522285849702666	0.689035677093568
SARS	1	burg	1	22.6818181818182	152.547553977932	10.1228590656675	404.970107113832	0.533883991293337	0.440660789552004	0.368732018599526	0.0220024019820928	0.238180098460757
PSRC1	0	default	1	24	1.13444857361454	21.8916591577212	4.96985855789155	0.113853254930165	-0.0633760940838015	0.566199803337377	0.546422071025658	0.706025921227732
SORT1	0	default	1	24	4.30091066467515	19.1219769169057	52.4077083309853	0.0585165872123687	-0.129780095345158	0.251227420929003	0.73971319333486	0.835194334030043
PSMA5	0	yule-walker	1	21.3475935828877	7.11047581612238	19.917495080839	16.4710420669761	0.531260475277338	0.437512570332806	0.42379365300559	0.0226286099566756	0.238526327955342
SYPL2	1	mle	1	22.5536723163842	1.58215154176065	12.8728958716555	11.0175917542014	0.110410592121776	-0.0675072894538684	0.414390773775373	0.557119059337241	0.712935044126252
CYB561D1	1	yule-walker	1	27.3424657534247	2.43142163511938	23.7559851599555	30.9001218534435	0.0701941758256824	-0.115766989009181	0.231065791210194	0.694962404429994	0.808389672129773
GNAI3	1	default	1	24	11.1727583600342	0.570083073845911	76.9860983978337	0.445535255168244	0.334642306201893	0.161410529608933	0.052404633206621	0.268839433009631
AMPD2	0	default	1	24	4.36872926191728	21.0027601762526	32.9923795717846	0.15267993274356	-0.0167840807077286	0.26512543781406	0.436754572148295	0.625044442190854
GSTM4	0	yule-walker	1	22.1777777777778	5.69687700214664	8.18418780765029	26.5025548344229	0.579747657811526	0.495697189373831	0.214175701920201	0.013108431013983	0.223584183373303
GSTM5	0	burg	1	21.0105263157895	5.67546123354905	10.8299157469892	21.116253457788	0.614856329261591	0.537827595113909	0.254334761369738	0.00847449497229713	0.21969150578485
GSTM3	1	mle	1	22.1777777777778	11.6278445188048	8.10601676137252	112.741739549914	0.228433491835872	0.0741201902030467	0.180460567645379	0.273443017882696	0.488832051712208
CSF1	0	default	1	24	21.3252266376741	20.4019517477474	45.1713196280445	0.527971149958967	0.43356537995076	0.536431327244833	0.0234337998336038	0.239525103384338
AHCYL1	1	mle	1	23.9041916167665	25.5272221797943	1.67057153301066	439.3079952514	0.141350135967943	-0.0303798368384678	0.111680155298095	0.466745916909743	0.647594511369917
STRIP1	1	mle	1	21.0105263157895	10.4775575633458	1.5642471694238	49.5619582307461	0.308827223434506	0.170592668121407	0.281801186425231	0.157736834330819	0.382543427222162
KCNC4	0	yule-walker	1	22.3016759776536	1.60043276895338	9.55442499165175	5.40222100126589	0.294171198298029	0.153005437957635	0.53408718268071	0.175184984859728	0.398649992572553
RBM15	0	burg	1	26.6133333333333	1.47347863651393	20.9946434942053	6.45102235313718	0.205985248521194	0.0471822982254331	0.371882423072124	0.31560425870858	0.528118805174759
LAMTOR5	1	mle	1	27.5310344827586	4.6187235561321	25.1016582706774	67.6318707916542	0.0812903289596214	-0.102451605248454	0.193818157896639	0.654472556872183	0.778658883751919
LRIF1	0	default	1	24	1.39550535855957	14.8800026998134	18.2565095383534	0.0542535246111335	-0.13489577046664	0.236652989570319	0.756612752945627	0.8444838962789
DRAM2	0	default	1	24	0.579772633991533	21.5305898218252	18.3985218827839	0.0039612533281429	-0.195246496006229	0.373934782191584	0.980350028287555	0.98834007752302
CEPT1	0	default	1	24	1.51763650761366	16.1785159921322	14.8751119916604	0.0727435874041819	-0.112707695114982	0.261129062434838	0.68548700672296	0.801277319102481
PIFO	0	default	1	24	0.906114666508383	13.0351530857457	2.02354583436914	0.236138463452889	0.0833661561434667	0.673523680506236	0.260059791880787	0.476529496437177
WDR77	1	yule-walker	1	24.95	5.04839448492103	21.7860442292181	23.4883935509387	0.582277153677033	0.498732584412439	0.236044663431142	0.0127186537081905	0.223584183373303
ATP5F1	0	burg	1	22.8114285714286	7.02143476521015	1.66438123937987	72.2072600890146	0.214844434312543	0.0578133211750518	0.162102552301745	0.298386086152313	0.511227334150846
RAP1A	0	yule-walker	1	20.1616161616162	12.7376773074194	2.3901119365935	38.0521672471289	0.718866380291752	0.662639656350103	0.272337552079764	0.00175615935597717	0.174105638819476
FAM212B	0	default	1	24	1.26674009385581	4.00852578635054	10.4416665603263	0.0556728173851876	-0.133192619137775	0.372604902224422	0.750952479390947	0.840981180868917
DDX20	0	default	1	24	2.17834593106242	4.05519953576099	14.0206261217762	0.0890177169899091	-0.0931787396121091	0.36161552916441	0.627407424963444	0.760686569446644
LOC643355	0	default	1	24	0.863485442790709	13.4094466816076	4.83990512508783	0.138087718327171	-0.0342947380073952	0.425937530662771	0.475680497203718	0.655412393861292
CTTNBP2NL	0	burg	1	27.9160839160839	24.4404977961451	7.82461991174488	103.342316766644	0.509795100029918	0.411754120035902	0.228710468775688	0.0283066346920339	0.244643401144087
ST7L	0	mle	1	26.7919463087248	3.5563619319411	9.73720895202224	9.85283765898407	0.417061260920925	0.30047351310511	0.399525517930661	0.0673154240827351	0.288258996352128
CAPZA1	1	yule-walker	1	21.4623655913979	21.0803116705496	21.4519085312744	106.075130646004	0.503271432979898	0.403925719575878	0.196852354829847	0.0302409677925031	0.245075820432853
MOV10	0	default	1	24	2.0469993603149	6.6445283444675	13.1683125867107	0.0970265330386757	-0.0835681603535892	0.339948490790915	0.600309126244091	0.743896579413286
RHOC	1	default	1	24	14.6576528366751	6.50101787903778	199.875611634328	0.373201574486757	0.247841889384109	0.129792800966557	0.0967474404964543	0.321413279191262
SLC16A1	1	mle	1	21.695652173913	4.66488131382048	12.1338453349636	137.325042213149	0.0377185523959311	-0.154737737124883	0.132793784406935	0.825107556078097	0.889709313775931
LRIG2	0	default	1	24	0.444201378289411	15.9176739379481	3.69908817854585	0.048670887133436	-0.141594935439877	0.396663299915186	0.779208958269778	0.86032508057868
MAGI3	0	mle	1	21.0105263157895	4.00481083607781	12.4738631272042	12.2551690490153	0.575692788310734	0.490831345972881	0.301053724190823	0.0137531464101812	0.223584183373303
PHTF1	0	default	1	24	1.28452353021735	19.4012328519285	9.11579358500686	0.0588551085387427	-0.129373869753509	0.399270222223881	0.738384286856218	0.834812750490346
RSBN1	0	burg	1	27.3424657534247	5.27032664732049	16.9566779615791	28.3032043757481	0.433866991329522	0.320640389595427	0.219721614430775	0.0581557133053036	0.274501504601243
AP4B1	0	burg	1	24.7950310559006	3.00325517890667	19.4538424781473	8.35918177704302	0.334757302542682	0.201708763051218	0.441133867542051	0.13028684860211	0.357971655934487
DCLRE1B	1	mle	1	23.0751445086705	1.14771112008532	2.23612853662249	4.68247536669386	0.112435754622701	-0.065077094452759	0.534141793541759	0.550806420521654	0.708566033600687
HIPK1	0	burg	1	22.6818181818182	9.50061015439865	0.545130207905835	40.084133972365	0.645331536921916	0.574397844306299	0.219262587509201	0.00561193800616899	0.218295214469619
OLFML3	0	mle	1	21.3475935828877	97.0750548562955	6.47310886326136	609.427462670686	0.750633196184426	0.700759835421311	0.130399809223739	0.000964257875023744	0.150908389219321
TRIM33	1	yule-walker	1	26.7919463087248	2.60029088566235	11.6586610247631	25.8464737145697	0.238747908654771	0.0864974903857255	0.146064125685702	0.255648055509149	0.472798521482803
BCAS2	1	yule-walker	1	21.0105263157895	5.62156362498613	18.3063491921713	16.730668158234	0.223728847950557	0.0684746175406683	0.519976867979575	0.281881929497702	0.495787267880217
NRAS	1	mle	1	22.8114285714286	16.0773759872634	19.7966551509308	42.6067294828356	0.200433164765918	0.0405197977191017	0.588151089522038	0.326793838713756	0.537444238709635
CSDE1	0	default	1	24	10.740193319698	11.6896082678604	1694.38443680287	0.00269664248922541	-0.19676402901293	0.0891507445225607	0.986589310528653	0.991706722511503
SIKE1	0	yule-walker	1	23.7619047619048	4.66322662752979	20.9862046722329	16.56953369325	0.318338751055859	0.182006501267031	0.360895066618924	0.147178044971447	0.374238350217073
TSPAN2	0	default	1	24	1.55955808575415	0.191555186964094	4.49152782553242	0.172697779821479	0.0072373357857749	0.928419218094596	0.387543938969109	0.586952506129314
NGF	1	mle	1	22.4269662921348	0.738218605395033	19.4424536635472	2.48834374661072	0.21196230187262	0.0543547622471435	0.649281126583438	0.303902987057633	0.516526643427423
VANGL1	0	default	1	24	3.41837463083733	20.8715171321556	18.7905317208389	0.279756974948202	0.135708369937843	0.250984290397487	0.193818534731398	0.417628271703625
SLC22A15	0	burg	1	23.0751445086705	3.35479138902815	17.7597310622739	8.36109679294489	0.381486849744486	0.257784219693384	0.447592613726843	0.0905200297794841	0.313423018890047
ATP1A1	0	default	1	24	31.8305881418682	19.4841690633309	190.06424389029	0.243720834328815	0.0924650011945778	0.274361366735823	0.247406258805335	0.465855316888074
CD58	1	yule-walker	1	24.3414634146341	1.93239574004058	22.8439513995888	3.49329573495403	0.476091942536194	0.371310331043432	0.604907844551528	0.0394707509139549	0.252521013405325
PTGFRN	1	burg	1	22.4269662921348	5.7482406039598	17.678102237375	21.6286619740122	0.488339658535281	0.386007590242337	0.302488891828653	0.0350678210462778	0.247680553782568
TTF2	0	default	1	24	1.28783643956378	7.62526173377944	6.75169710724704	0.122220394546246	-0.0533355265445046	0.379770353936354	0.521107628205506	0.688222316463441
MAN1A2	0	burg	1	24.0481927710843	37.7014535434614	10.195802026348	153.853394797497	0.506222197837174	0.407466637404608	0.247930343080962	0.0293533593536589	0.244648114542755
GDAP2	0	yule-walker	1	27.9160839160839	0.845751612524594	6.04779307777422	10.184074042999	0.139815397428002	-0.0322215230863978	0.181620454966396	0.470932129968593	0.651431446659258
WDR3	0	default	1	24	1.71913421242488	23.5640716905259	20.0031638973121	0.0425819679313025	-0.148901638482437	0.303774278929239	0.804466592719378	0.876470335275647
TBX15	0	default	1	24	1.00730138109039	20.6450380600951	69.6614458880056	0.00497156182122271	-0.194034125814533	0.1588670992615	0.975388129422335	0.984784932210604
WARS2	0	default	1	24	1.56720081633142	16.2546663002292	12.6697526134514	0.067452342732757	-0.119057188720691	0.338309302740732	0.705269620465172	0.815380006681945
ZNF697	1	mle	1	21.4623655913979	0.880234095923112	2.27233777255236	8.23593153180206	0.080970556958732	-0.102835331649522	0.27379958751287	0.65561234969486	0.779544316006747
PHGDH	1	burg	1	22.3016759776536	24.3916043350217	10.4311015641231	119.393616963789	0.565491823695951	0.478590188435141	0.191951162550525	0.0154878012102155	0.225934701692858
NOTCH2	1	mle	1	22.3016759776536	14.9812051837201	20.1572379660942	49.7701398089	0.425798858359904	0.310958630031885	0.335633269076348	0.0624194960722709	0.281732622961144
SEC22B	0	yule-walker	1	20.7916666666667	5.4548130950068	19.2767155875222	12.2594927473408	0.61899492895202	0.542793914742424	0.408651669191373	0.00802885805853581	0.21969150578485
GPR89A	0	default	1	24	4.86645537352652	4.00109828684478	22.0637193802978	0.294154040069193	0.152984848083032	0.300309694650532	0.175206279047471	0.398649992572553
RNF115	0	default	1	24	3.00660938164523	4.64061642870302	82.2471301749044	0.0334501912684729	-0.159859770477832	0.218526595448648	0.843570135288513	0.903068953080533
POLR3C	1	burg	1	26.972972972973	8.97673266965531	5.28508265960895	27.6691368558451	0.618906167513485	0.542687401016182	0.3091558973359	0.00803821469406685	0.21969150578485
PIAS3	0	default	1	24	2.18530237313107	22.1221304117729	5.89438520870512	0.240909796582704	0.0890917558992446	0.545784481158146	0.25203852710234	0.470239335928959
ANKRD35	0	default	1	24	3.45194076301889	8.24612789736963	13.5256475704535	0.132930900758604	-0.0404829190896756	0.54038752451872	0.490081766845698	0.664603324709264
ITGA10	0	default	1	24	0.47023135582406	13.2703384139769	4.61643398018493	0.0273183914135406	-0.167217930303751	0.648991772565285	0.870669881933695	0.918694658421202
PEX11B	0	burg	1	27.9160839160839	6.28053044335405	22.4276632287818	27.9617845543489	0.284396372836495	0.141275647403794	0.287959104489188	0.187656091238781	0.412697011108888
RBM8A	0	default	1	24	5.5227801041557	7.68193860938635	103.290620189597	0.0970546122373427	-0.0835344653151888	0.183412434647716	0.60021579486984	0.74387658187515
LIX1L	0	default	1	24	23.8872570830898	20.6239646568274	51.4881620301774	0.433415911295856	0.320099093555027	0.495250023531153	0.0583877675874861	0.274501504601243
POLR3GL	0	default	1	24	15.2970989454397	9.67276674767561	102.61470702291	0.236849810715422	0.0842197728585063	0.219357826273084	0.258851139636799	0.475587443883834
ANKRD34A	0	default	1	24	2.26781567649514	3.7029675541648	5.41035185628103	0.266677968973503	0.120013562768204	0.565901166185935	0.212067278488191	0.434560210890885
TXNIP	1	burg	1	25.9220779220779	47.8835596197133	22.8047319700107	320.323181388341	0.537873290910111	0.445447949092133	0.30013932897528	0.0210768327210931	0.236471905818317
PRKAB2	0	default	1	24	11.0099873712854	20.2726252221024	53.0700782278554	0.338534907422452	0.206241888906942	0.24976456227295	0.126629429648646	0.353662498440026
CHD1L	1	mle	1	22.5536723163842	8.42615276725979	4.06252939031084	55.684997626571	0.179089483915766	0.0149073806989191	0.302443811241034	0.372802740009746	0.574957442335984
PDIA3P1	0	burg	1	22.6818181818182	1.20689812734644	9.81185427449183	4.77812798326965	0.255788123821268	0.106945748585522	0.386413186488829	0.228287946315968	0.447467146644266
BCL9	0	default	1	24	1.21254452105127	10.8840851239632	5.0770448781184	0.21050058003324	0.0526006960398885	0.378927132198974	0.306731992934269	0.518396383082276
ACP6	0	yule-walker	1	21.695652173913	1.42624972309913	17.2889762456507	2.76198097984353	0.267541210972389	0.121049453166867	0.704109077447516	0.210822021398496	0.433137700423646
GPR89B	0	default	1	24	1.04933872962877	1.85795334288029	7.07147578729081	0.0404257674252329	-0.151489079089721	0.585964455435611	0.813566180229783	0.882452661138347
NBPF11	0	burg	1	21.9340659340659	6.05004869738658	19.2595206892911	10.6120107364009	0.471525532168243	0.365830638601892	0.597230175677721	0.0412211449497478	0.255235695022682
PDE4DIP	1	mle	1	20.2639593908629	4.04890961993901	11.8924768469331	28.8989754427416	0.13505693455995	-0.0379316785280601	0.265018333665577	0.484102812363565	0.660832481112398
NBPF9	0	default	1	24	0.423019169799041	5.97437348228185	0.652709732155167	0.153454921212402	-0.015854094545118	1.1634207676846	0.434760867729666	0.623580368677952
NBPF19	1	yule-walker	1	20.1616161616162	2.74725390288708	2.14823912758136	6.36934591790099	0.18918257392617	0.0270190887114045	0.724734950498374	0.350441370303387	0.556894383389218
HIST2H2BE	1	mle	1	25.1069182389937	3.77405677731818	20.9017375336705	14.6122840396806	0.161990820453414	-0.00561101545590303	0.461477931402365	0.413279515387624	0.605395072860146
BOLA1	0	default	1	24	2.27442968324426	19.575291575838	12.9349261563218	0.135581435513987	-0.0373022773832157	0.330955269093919	0.48263679315887	0.659687851870939
SV2A	0	default	1	24	5.41646322200141	9.15155020143224	28.2476045428143	0.324432143186279	0.189318571823535	0.241391798290781	0.14071645621258	0.368169040998459
SF3B4	0	default	1	24	4.31931694203179	20.1765544122779	17.6830997194484	0.154950237147062	-0.014059715423526	0.431834776158571	0.430934655369747	0.620586238270152
OTUD7B	0	yule-walker	1	22.9425287356322	2.31190764244712	7.7688648218913	24.7611141334004	0.0665035232062194	-0.120195772152537	0.246758228742518	0.708864807628439	0.816961493835708
VPS45	0	burg	1	22.0552486187845	5.27413622853274	21.4592593963663	13.9468640329805	0.397986204353519	0.277583445224223	0.428706581427855	0.0790737286338594	0.300121620783878
PLEKHO1	1	mle	1	26.7919463087248	6.2024653385325	14.5904652650124	122.569900996651	0.0450938297403775	-0.145887404311547	0.268960878112378	0.793968912259561	0.870186663978863
ANP32E	0	default	1	24	3.12958456834015	12.1621925414929	32.1038511745793	0.130009499593294	-0.0439886004880472	0.200178287769692	0.498393709822771	0.67061926912323
APH1A	0	default	1	24	28.7427576515092	20.9465247307305	287.253065669488	0.141114339368397	-0.0306627927579242	0.21266544639412	0.467387141974477	0.647849626374319
C1orf54	1	burg	1	20.0603015075377	5.10354062082587	2.61800952871185	12.4095333791921	0.812974061673027	0.775568874007633	0.332150122811655	0.000228828024655181	0.14492095988917
MRPS21	0	mle	1	20.3673469387755	17.712154132469	1.48500340106964	189.064952762752	0.613575436112959	0.536290523335551	0.088829209123262	0.00861635586096554	0.21969150578485
PRPF3	0	yule-walker	1	27.156462585034	1.65907953978301	21.0985487080032	20.6621392982531	0.0932720488263409	-0.0880735414083909	0.184664745645569	0.612893504090613	0.752961942504533
RPRD2	0	default	1	24	3.56921174118515	22.5901219475578	40.7247187974641	0.210808725900985	0.0529704710811819	0.14965484933156	0.306133864293443	0.517612788628002
TARS2	1	burg	1	21.9340659340659	0.626993888060627	15.844317555284	7.33596284409107	0.0428848946095377	-0.148538126468555	0.313469966069016	0.803194733282352	0.875691553060438
ECM1	0	default	1	24	2.55346062627764	19.9151036522844	39.8557194167121	0.0577811407018428	-0.130662631157789	0.201165837976759	0.742606871933186	0.836690111571483
ADAMTSL4	0	burg	2	20.4717948717949,26.7919463087248	3.47098819727933,2.54227133031411	13.664646165632,2.67030801196194	8.12862952282598	0.566660914379316	0.349991371568974	0.466654225086425	0.115189584659285	0.341991399333987
MCL1	0	default	1	24	137.34247861615	20.4262276434647	548.329663191314	0.407355233597548	0.288826280317058	0.27482074192131	0.0731092397328391	0.292685759925382
ENSA	0	burg	1	27.5310344827586	12.0899920831007	14.2955702674362	83.5766567243934	0.331623441938552	0.197948130326262	0.18192470981709	0.133384709569766	0.361607623578641
GOLPH3L	1	yule-walker	1	21.2340425531915	6.55549512299589	11.0045257093652	30.508259295097	0.215001692500254	0.0580020310003044	0.326123688653829	0.298087388261367	0.51101364810601
CTSS	1	burg	1	20.0603015075377	1.77744242038572	13.108051313155	8.76335867362904	0.152544368797589	-0.0169467574428934	0.390694138840765	0.437104068897761	0.625311125084628
CTSK	1	burg	1	22.3016759776536	65.9412437733537	1.11866795179409	310.055279188472	0.391042456882486	0.269250948258983	0.288535597857599	0.0837404079156771	0.305834533257256
ARNT	0	default	1	24	7.76947095173131	21.4643675173032	67.4851139841205	0.111825745246979	-0.0658091057036252	0.246437639349957	0.552701828382854	0.709919499727092
SETDB1	0	default	1	24	6.33600655782994	20.4772542250604	29.1467186128903	0.404852330855213	0.285822797026256	0.247463570636884	0.0746661374187907	0.295442709872842
CERS2	1	burg	1	21.1216931216931	18.1721618399612	20.2291984825188	41.455046220154	0.357138296956014	0.228565956347217	0.592984933105659	0.109796316986086	0.336171027299636
FAM63A	0	mle	1	22.1777777777778	2.58752479211651	7.77195232827274	6.92151948146457	0.34208939379667	0.210507272556004	0.436115689661128	0.123263483974382	0.349225380446473
PRUNE	0	yule-walker	1	27.156462585034	4.59159158818332	20.2989708772874	25.4203045731396	0.142713565489702	-0.028743721412358	0.339729430584536	0.463051993311545	0.644990396759524
C1orf56	1	mle	1	21.8142076502732	0.942586318022166	16.8344820733657	3.12161323837745	0.187948458896835	0.0255381506762019	0.525252738206773	0.353116470097454	0.559270719463649
CDC42SE1	1	mle	1	21.0105263157895	2.34849914891388	9.63586869602137	11.0338694289352	0.302342248353144	0.162810698023772	0.308062044321447	0.165276885409749	0.389809083079491
MLLT11	1	burg	1	27.156462585034	1.51177900898255	6.65623782982436	9.93363503715196	0.118055238323674	-0.0583337140115905	0.315899280899266	0.533589070528971	0.6970929754364
GABPB2	1	mle	1	22.8114285714286	2.58385198597928	7.31914345347252	8.37050864845404	0.332880486342638	0.199456583611165	0.46753360300699	0.132135107114328	0.360279661339844
SEMA6C	1	mle	1	21.3475935828877	3.34282955438326	8.48085237407308	10.0311809595807	0.417328485451548	0.300794182541857	0.401551809040212	0.0671612753967724	0.288140471813027
LYSMD1	0	burg	1	22.8114285714286	1.97419628490456	1.22507560445084	7.84528448361009	0.132834389976743	-0.0405987320279084	0.521847689773961	0.49035457500444	0.664818967295372
SCNM1	1	mle	1	22.1777777777778	1.50258721267914	10.3706692751204	3.18580852428345	0.17649438992163	0.0117932679059564	0.798476394719777	0.378732705771054	0.579957513819187
VPS72	0	default	1	24	7.35944891449351	21.3818516851408	47.6012044528451	0.179291047672953	0.0151492572075439	0.259850731185655	0.372345280715757	0.574814114640273
PIP5K1A	0	burg	1	25.2658227848101	15.7092836088689	22.3451083595802	72.3045325740258	0.332944566706864	0.199533480048236	0.277501492275707	0.132071657918776	0.360279661339844
PSMD4	0	burg	1	20.0603015075377	33.108860292727	12.7294533512722	187.59166250294	0.337699962194861	0.205239954633833	0.215551155559307	0.12743065023998	0.35451817919111
PI4KB	0	burg	1	24.95	5.49565357472168	20.1593252923639	18.938243869782	0.288149048527745	0.145778858233294	0.418566025504395	0.182787018633938	0.408237944600742
RFX5	0	burg	1	21.8142076502732	3.79134500853456	17.4607273645518	10.1848078113726	0.401192639795665	0.281431167754798	0.425304155177372	0.0769902356731549	0.298644582536321
SELENBP1	0	default	1	24	3.56114122054841	5.69711943808325	10.3716732504634	0.28426136962258	0.141113643547097	0.509644783698593	0.187833170666405	0.412697011108888
PSMB4	1	default	1	24	20.9404192394225	20.0419847759857	102.853504658732	0.446213386298229	0.335456063557875	0.212281076437366	0.0520849519912681	0.26876563020391
POGZ	0	default	1	24	3.58071559133362	23.1764838617095	25.8149504270858	0.162195922158922	-0.00536489340929314	0.258403336551579	0.412774014649991	0.605220331029861
TUFT1	0	default	1	24	3.05228808304059	19.4117037675007	17.036649965781	0.136289593359378	-0.0364524879687467	0.339284032273064	0.480663076338429	0.658599986555606
SNX27	1	burg	1	23.9041916167665	0.682966044474449	8.21210915771658	23.1549929685114	0.0259196004571791	-0.168896479451385	0.131828041833195	0.87694836510861	0.922644594096486
MRPL9	0	default	1	24	2.12198002652946	1.09245499227283	34.6510258281241	0.0497619512583227	-0.140285658490013	0.200951862751977	0.774750884411698	0.85703025425781
THEM4	0	yule-walker	1	21.0105263157895	1.43503335492905	18.4136697293857	5.57663856928182	0.228419287230055	0.074103144676066	0.420209254052479	0.273468189356957	0.488832051712208
S100A10	1	mle	1	22.4269662921348	27.2190040975592	20.9211808523868	134.394007880114	0.312735744741157	0.175282893689388	0.256650659720275	0.153327051354097	0.380002448896505
S100A11	0	burg	1	27.5310344827586	49.1679847148414	9.96948142696512	360.130307466493	0.564204623307758	0.47704554796931	0.206759906321067	0.0157185721453339	0.225934701692858
S100A9	0	default	1	24	2.9553955158852	23.6580016845099	25.3893853376333	0.0558381487962201	-0.132994221444536	0.37609220645047	0.750295331270988	0.840587438943795
S100A8	0	burg	1	27.156462585034	2.28762465147387	20.3707670888103	4.44970440989713	0.360140419904364	0.232168503885237	0.684387803097899	0.107256441324247	0.33331539163044
S100A6	1	burg	1	23.0751445086705	550.729698712373	21.4309514601393	3057.52136902025	0.389258945476918	0.267110734572302	0.209923017839498	0.0849739042631191	0.306831822135456
S100A4	1	mle	1	22.9425287356322	165.307179749151	6.25736237273592	1190.23920701194	0.154874303194177	-0.0141508361669875	0.301448397566557	0.431128303451275	0.620716453117602
S100A3	1	yule-walker	1	27.9160839160839	1.0579089621034	22.5353978840144	8.64864903635189	0.111943576345794	-0.065667708385047	0.327306905251476	0.552335300160797	0.709703134396241
S100A2	0	yule-walker	1	27.156462585034	0.824098451502854	18.5715547248937	6.03739408769738	0.0586589011751398	-0.129609318589832	0.419860707578675	0.739154289727512	0.834916187406897
S100A16	0	mle	1	22.9425287356322	14.0205203219597	3.37600905681629	175.406703535323	0.160041992342161	-0.0079496091894069	0.210576212086601	0.418107418928458	0.609246230861454
S100A13	0	burg	1	23.7619047619048	131.33245401956	8.73201851386797	508.341683595244	0.508206883477068	0.409848260172481	0.257374435144282	0.0287681694934869	0.244648114542755
CHTOP	0	default	1	24	2.36345311325319	2.675285234813	46.0511235263402	0.0371397714976023	-0.155432274202877	0.209276998777231	0.827591919195799	0.891078422586162
SNAPIN	0	default	1	24	6.74758995049183	20.7728874943813	75.0437808055504	0.0467707164659824	-0.143875140240821	0.293507286514079	0.787022009447116	0.865899772258843
ILF2	1	mle	1	22.4269662921348	7.4370047220692	22.3535850586924	45.3857263450744	0.321083827646562	0.185300593175874	0.209428249426319	0.144238358173375	0.371187767385364
INTS3	0	burg	1	27.156462585034	1.64393577753372	7.64171811475212	2.41218156691527	0.324325286343169	0.189190343611802	0.871594181548305	0.14082777940268	0.368169040998459
SLC27A3	0	mle	1	22.1777777777778	7.14054582714247	9.86083911764443	24.6302373866888	0.643560960314829	0.572273152377795	0.275864629778267	0.00575342325789019	0.218295214469619
GATAD2B	1	mle	1	27.9160839160839	7.06887366616532	13.2049572907552	38.38250336915	0.604766507068046	0.525719808481655	0.166531158503695	0.00964425539361702	0.21969150578485
DENND4B	1	burg	1	27.7222222222222	1.36298677080918	21.6422517258558	11.6732045702175	0.0784984832587949	-0.105801820089446	0.289668608218424	0.664477487919698	0.786530062452599
CRTC2	1	mle	1	20.0603015075377	2.39426802014939	1.71157701856499	2.85004188208949	0.408107547528491	0.289729057034189	1.02400316965447	0.0726463854142125	0.292334271685306
SLC39A1	1	burg	1	24.641975308642	9.36314094792842	22.2293975635752	131.371800364451	0.49719812502656	0.396637750031872	0.0732603638808617	0.0321354542029795	0.245075820432853
JTB	0	burg	1	26.972972972973	15.0485761132437	21.4521839509849	172.417221194439	0.188618951578748	0.0263427418944974	0.140842340634186	0.351661073846953	0.557870910331603
RAB13	1	burg	1	24.7950310559006	76.0943529083554	8.39891902346407	239.58879945665	0.630498681468662	0.556598417762394	0.284241618746772	0.00688779102784509	0.219055642978056
RPS27	0	default	1	24	15.286441831433	21.7069996056507	478.426104997845	0.0245497615099289	-0.170540286188085	0.181960335249015	0.883131948464245	0.926404572059156
TPM3	0	default	1	24	37.5877915685671	7.91598324510225	192.769849778703	0.302667867806799	0.163201441368159	0.291583419760202	0.164891544919891	0.389351712525864
C1orf43	1	burg	1	21.3475935828877	55.6135379830443	20.4948479466505	145.265869490797	0.399751849836916	0.279702219804299	0.427588973359104	0.0779209343702678	0.300003301651731
UBAP2L	0	default	1	24	3.9705954948147	14.5085483565907	61.1408621867861	0.0821327976508749	-0.10144064281895	0.161204201077646	0.651477256229579	0.776522500817839
HAX1	0	default	1	24	5.38508434450373	7.38591724766682	78.2067894122914	0.0788871813646285	-0.105335382362446	0.194665069051405	0.663077255053882	0.785583776336447
ATP8B2	0	mle	1	22.1777777777778	11.6735013602793	21.1358025073756	42.9469755657984	0.72130087476153	0.665561049713836	0.241549522711306	0.00168142704244689	0.173484115269087
IL6R	0	burg	1	22.3016759776536	4.70532680972543	10.5967091997085	25.7145120462652	0.201143995698232	0.0413727948378785	0.322261220648095	0.325343787912863	0.53658318977715
UBE2Q1	0	default	1	24	0.583536252685763	13.4688107112697	75.2637277755073	0.00323643559615183	-0.196116277284618	0.119653301394828	0.9839222287202	0.990181208932217
ADAR	0	burg	1	27.7222222222222	14.0206921237604	19.7084353287254	80.8429976415438	0.556347475391609	0.467616970469931	0.184149655212496	0.0171875821164689	0.229211575799006
PMVK	0	yule-walker	1	20.3673469387755	6.35804855440186	8.99850394212801	49.4672433517752	0.428240478087881	0.313888573705458	0.146447906445424	0.0611036326011501	0.278339165272149
PBXIP1	0	burg	1	20.1616161616162	12.6063722675714	12.0008658106085	61.545418239797	0.597254775034965	0.516705730041958	0.236493589306721	0.0105962452177074	0.221337661775831
PYGO2	0	default	1	24	3.06012723419578	16.8209319094737	50.2166864158585	0.0901546360805546	-0.0918144367033344	0.159193670640505	0.62350211710601	0.759180683952712
SHC1	0	default	1	24	3.31052668137216	11.6748614605998	12.540535647865	0.33016012679185	0.19619215215022	0.442809210443927	0.134851251081082	0.362050969405943
CKS1B	1	burg	1	25.1069182389937	11.951694162358	20.792731990473	33.40528825403	0.465642091307425	0.35877050956891	0.384598324675791	0.0435673563037516	0.259283498521624
FLAD1	1	mle	1	23.2093023255814	6.30125491198368	6.63763840057221	16.8620169189171	0.544279220408575	0.45313506449029	0.345386026016216	0.0196559554084197	0.235352280759767
ADAM15	0	burg	1	22.5536723163842	17.1628812987993	10.2674217497285	63.5031478621207	0.354688157645166	0.2256257891742	0.322781934065204	0.111904660859907	0.33789067568254
EFNA4	0	mle	1	22.1777777777778	1.27487804420359	19.2806150942607	2.51300238504705	0.49458474682247	0.393501696186964	0.521347815658811	0.0329793219865416	0.246278364649782
SLC50A1	1	burg	1	26.972972972973	4.72867442266501	8.41970990796191	19.9102306706094	0.3585133410207	0.230216009224841	0.2822423916734	0.108627089603275	0.334826099078562
DPM3	0	default	1	24	7.26018774395213	23.165578141327	86.7989209350081	0.0827535128326301	-0.100695784600844	0.212334951914607	0.649277399544393	0.775135846674159
KRTCAP2	1	burg	1	20.2639593908629	9.45777953342895	8.35726265879663	157.887358672358	0.237958559857583	0.0855502718290997	0.141045206230669	0.256976225300086	0.474213172381713
MUC1	0	yule-walker	1	20.2639593908629	6.88481346618515	11.5689527405792	24.9692757188132	0.25803744253358	0.109644931040296	0.398008346690339	0.224858830515811	0.445026361689925
THBS3	1	burg	1	25.1069182389937	4.5004659010799	12.6326857003041	20.698252012198	0.325868497827635	0.191042197393162	0.273646689371817	0.139226886428831	0.366256910892387
GBA	0	default	1	24	0.466610217559623	5.42367891872297	5.5475309540002	0.0160245415010667	-0.18077055019872	0.45488345199131	0.922404331668315	0.950921610050416
FAM189B	1	burg	1	27.9160839160839	2.67226856951837	12.5092600659464	40.9660685035462	0.0645645940132249	-0.12252248718413	0.177895738988754	0.716257230424348	0.821694595870468
SCAMP3	0	burg	1	21.3475935828877	8.00326713029501	4.34722422064926	44.5144070471449	0.296391882720562	0.155670259264675	0.232270987211568	0.172446429042427	0.395599011742482
CLK2	1	mle	1	22.8114285714286	1.14793245847867	18.9923989905678	8.96002337043708	0.0828491840336641	-0.100580979159603	0.304032515207246	0.648938863540833	0.774839762847583
FDPS	1	yule-walker	1	20.0603015075377	2.40664122858721	0.444105730449531	7.66967169014342	0.325665914921893	0.190799097906272	0.485757575255327	0.139436207191516	0.366457134926067
RUSC1	0	mle	1	24.7950310559006	1.71629528561386	8.63952647764368	37.4878243693536	0.0615040119598924	-0.126195185648129	0.148610773786141	0.728051501736828	0.827803133406908
ASH1L	0	default	1	24	2.90953175198242	5.46518442237913	62.3662858577151	0.0340381622115586	-0.15915420534613	0.19456221025793	0.841007454896187	0.900763678574814
MSTO1	1	mle	1	22.1777777777778	1.01544001973905	18.3213773224337	8.05869912433808	0.0482249508551619	-0.142130058973806	0.445677573168049	0.781036945301975	0.861534897704279
YY1AP1	0	burg	1	27.7222222222222	11.8124255687405	21.1500888574194	50.4010523230231	0.471979127301492	0.36637495276179	0.23830445631366	0.041044545676459	0.255235695022682
DAP3	1	mle	1	20.6839378238342	10.3975383492301	0.275175971838242	48.9134980043159	0.341544181927458	0.209853018312949	0.257510120253995	0.123775074694927	0.349594692490497
GON4L	1	burg	1	21.5783783783784	11.014826199582	11.884269848414	32.4975417962838	0.347300540845477	0.216760649014572	0.416462891834939	0.118458509579644	0.344961099513877
SYT11	0	default	1	24	1.58820207741284	14.6877230894892	40.364418335944	0.0244994490609876	-0.170600661126815	0.250518327241097	0.883359725920708	0.926493424493721
RIT1	1	mle	1	21.5783783783784	1.31937251179011	8.81059779226521	28.3370006343453	0.0890347841256981	-0.0931582590491622	0.112713273150241	0.627348655178914	0.760686569446644
KIAA0907	1	default	1	24	2.92421404307536	22.7318356310632	7.17857490764341	0.539905602450207	0.447886722940248	0.409450001990954	0.0206174393190766	0.23600743687043
ARHGEF2	1	burg	1	27.9160839160839	18.2760327483692	15.2510848064401	74.6929736307835	0.302062733588406	0.162475280306088	0.330881398467232	0.165608239588405	0.389809083079491
SSR2	0	yule-walker	1	22.9425287356322	18.320767020675	21.7986288997421	178.389617798314	0.344657101111534	0.213588521333841	0.131109279689991	0.120876809793217	0.34756064749947
UBQLN4	0	default	1	24	1.8499380782451	18.5993629789002	4.60977179684612	0.352600611378666	0.223120733654399	0.582939987340211	0.113726434794795	0.339676012574454
LAMTOR2	0	default	1	24	7.15563467732993	6.42533108417533	93.8799346245429	0.0984058214434327	-0.0819130142678808	0.170120291639881	0.595738262445089	0.74048388568234
MEX3A	0	burg	1	23.6213017751479	1.89056688726349	9.22986014279629	3.65844151799084	0.324200973732909	0.189041168479491	0.686390731346639	0.140957376615231	0.368169040998459
LMNA	1	burg	1	25.7548387096774	141.810537346016	18.7751536610595	1011.02589596405	0.272677508772893	0.127213010527472	0.209157698862819	0.203533119061407	0.42603736772907
SLC25A44	0	yule-walker	1	26.0915032679739	4.82681383069938	14.2221728703003	42.3992754881442	0.259280072152916	0.111136086583499	0.163694770569162	0.222982173259549	0.443385586293473
PMF1	1	mle	1	21.0105263157895	1.72154010551105	8.59567920368553	13.2177175405532	0.10814960156878	-0.0702204781174642	0.283318544819141	0.564235040311052	0.718616016618381
SMG5	1	default	1	24	4.44707869699352	20.4779480522971	30.6272151044754	0.276234472441916	0.131481366930299	0.195122495173975	0.198604676549663	0.421900745319014
TMEM79	0	burg	1	21.0105263157895	4.87668949158452	11.5275487234794	13.4778983324785	0.403117057010158	0.28374046841219	0.411929632966998	0.0757610249685703	0.297023185023804
C1orf85	1	mle	1	20.7916666666667	11.604801839452	6.77478376875022	103.658584745464	0.148135146787482	-0.0222378238550218	0.210909775588409	0.448594041856443	0.634571132097737
CCT3	1	yule-walker	1	23.4823529411765	10.6307202479665	20.6724972353654	111.396537704133	0.316932102216183	0.180318522659419	0.119845855307435	0.148702878751751	0.375648870014754
MEF2D	0	default	1	24	11.7656291797509	21.8413864555832	48.9321168409466	0.35788073205764	0.229456878469168	0.287770900667429	0.109163765917521	0.335447662707736
IQGAP3	0	burg	1	26.972972972973	2.74355157974423	12.9084815501073	2.7180324002262	0.489020107593194	0.386824129111833	1.09572783623987	0.0348352597045885	0.247680553782568
APOA1BP	1	burg	1	22.4269662921348	9.96452921943249	6.98864574919254	75.6539381714621	0.243049622191754	0.0916595466301051	0.182053460709076	0.248506098120535	0.467120035653792
GPATCH4	1	default	1	24	17.267128433696	8.51884311841512	82.4761373236199	0.240721706732624	0.0888660480791488	0.318682259542895	0.252350936531136	0.470367793080823
NES	0	default	1	24	0.293586619280751	7.35663899118427	6.70503847385158	0.00407576754366934	-0.195109078947597	0.481219115449752	0.979786605409345	0.988137824757074
CRABP2	1	burg	1	22.3016759776536	6.42842250324682	21.833113042889	11.0962788251212	0.45071382992208	0.340856595906496	0.709785003311132	0.0500026846729471	0.267751602015139
ISG20L2	0	burg	1	22.8114285714286	38.5053996559197	9.91817049667235	91.7363699067145	0.61580190302718	0.538962283632616	0.377299706267289	0.00837097503690942	0.21969150578485
RRNAD1	0	default	1	24	0.805322425761497	22.7598967846195	6.83998631702867	0.0250024501479783	-0.169997059822426	0.547497942468041	0.881084622569725	0.924874099662048
MRPL24	0	burg	1	23.7619047619048	10.603387778542	7.80780091669434	98.5284177750291	0.264925354257246	0.117910425108696	0.19493039112512	0.21461358854246	0.437015142071275
HDGF	0	mle	1	23.2093023255814	22.3312004452218	22.2295341665987	282.470010960517	0.327432159467576	0.192918591361091	0.106285866358061	0.137619661842403	0.3644539591211
PRCC	1	burg	1	20.3673469387755	4.14558223458956	6.18260753031569	18.8153151460927	0.169621032577275	0.00354523909273019	0.375041167797695	0.394804143734213	0.592529295915341
PEAR1	1	mle	1	21.3475935828877	6.08555908853583	19.0285585032785	18.0834023776019	0.31682230106994	0.180186761283928	0.416247692600996	0.14882243492404	0.37577835564574
ARHGEF11	0	burg	1	21.695652173913	12.7579614342654	10.6152123690936	26.284874569185	0.567841942695176	0.481410331234211	0.45709476985003	0.0150734641627098	0.225934701692858
ETV3	1	mle	1	20.1616161616162	2.03434634621438	16.735655592207	5.17793766085391	0.491572034665368	0.389886441598442	0.495860834061583	0.0339740366811414	0.246493494889
KIRREL	0	mle	1	20.0603015075377	5.79659861192956	13.4546391817464	25.0127895823936	0.452948664299641	0.343538397159569	0.234722633500197	0.048993719767269	0.265787672093243
IFI16	1	burg	1	22.3016759776536	9.16704520839663	13.4599225312018	95.8467791127204	0.325314395256914	0.190377274308297	0.147741389847919	0.139800015707233	0.36688752035354
CADM3	1	yule-walker	1	24.7950310559006	2.53413006797387	14.6216546493388	10.1818068148171	0.225315926006357	0.070379111207628	0.61108809754993	0.279012164990438	0.492816992544908
DUSP23	0	default	1	24	1.17776226339177	8.40905596676215	70.5492630157839	0.0147102559408018	-0.182347692871038	0.191139933002393	0.92858103826972	0.95523097551837
C1orf204	0	default	1	24	0.341517339014026	10.5368814602629	3.26765082209781	0.0126023546250843	-0.184877174449899	0.675904684286318	0.938556531118879	0.960605178610381
TAGLN2	1	mle	1	20.3673469387755	22.5845101916414	11.3810686165354	415.224131763022	0.0441951212382069	-0.146965854514152	0.211800627027678	0.797712164766798	0.872380319234758
LINC01133	0	mle	1	26.7919463087248	15.8513853076912	11.2060325190811	68.7028890111896	0.507136301453073	0.408563561743688	0.258535622332008	0.0290826621868256	0.244648114542755
PIGM	0	default	1	24	14.9863492792232	6.77382209562085	59.1680500379138	0.472252094264955	0.366702513117946	0.254161136525594	0.0409385628671359	0.255235695022682
IGSF8	1	burg	1	27.156462585034	4.68550353113733	18.1105508860914	11.9292559628486	0.58452587659738	0.501431051916857	0.385218204803794	0.0123799787996659	0.223584183373303
PEA15	0	burg	1	24.7950310559006	76.2304658598234	7.94491207782406	612.698878258857	0.379400189448456	0.255280227338147	0.197855342063274	0.0920572915812921	0.315379338904277
DCAF8	0	burg	1	21.3475935828877	11.8432401635094	11.512092319609	118.490211383378	0.313844252142651	0.176613102571181	0.140611931702532	0.152094506711789	0.378824796708132
PEX19	0	burg	1	22.4269662921348	9.30128591076171	22.3685116677386	35.1847496950504	0.726030997046831	0.671237196456198	0.230996226009195	0.00154350182058061	0.170212715654096
COPA	0	default	1	24	12.4586109882313	7.39699806759406	152.69009475968	0.246814359596317	0.0961772315155803	0.139477218637813	0.242387465567	0.461378943279583
NCSTN	0	default	1	24	11.5083815035265	20.0148206777304	25.7515601184424	0.252302193734515	0.102762632481418	0.627286831638312	0.233684836318289	0.451848170593297
KLHDC9	0	default	1	24	0.741899091303927	8.42433906464291	1.77762897104534	0.199545062769952	0.0394540753239427	0.784273700274092	0.328612771725479	0.538664522578157
PFDN2	1	default	1	24	11.9886058217622	19.0602305111464	66.7415512115706	0.464830945258941	0.35779713431073	0.184167958697659	0.0438990341996262	0.259660592588445
NIT1	0	burg	1	20.0603015075377	2.70353358762086	8.33534225526746	9.11680408128358	0.579533018128306	0.495439621753967	0.338396032834869	0.0131419402260833	0.223584183373303
DEDD	0	yule-walker	1	21.9340659340659	3.64644285806029	18.3736641439583	36.5886222482943	0.201450240471637	0.0417402885659648	0.171634834180226	0.324720656381684	0.535800074704815
UFC1	1	mle	1	23.4823529411765	37.7359364337009	7.82750617171216	217.877922589246	0.362899940934277	0.235479929121132	0.197004986056083	0.104963481375139	0.331087695063787
USP21	0	burg	1	21.2340425531915	1.20273848359222	19.3369462246876	4.9891691262844	0.146907472509211	-0.0237110329889469	0.498404168437734	0.451835853202702	0.636701463521902
PPOX	0	mle	1	22.3016759776536	1.93656402205903	2.51025208674213	8.98860221357834	0.143827644045362	-0.0274068271455661	0.416038481659657	0.460051028802642	0.643248028130917
B4GALT3	1	burg	1	27.3424657534247	4.30088038730187	23.0627810258879	55.7300580423118	0.163961089222883	-0.00324669293254098	0.135074305661327	0.408443937115404	0.602695454127876
ADAMTS4	0	default	1	24	0.496796734743414	11.9066069134549	3.8736347888809	0.0423754294185825	-0.149149484697701	0.509693654848905	0.805334682885725	0.876979077622996
NDUFS2	0	burg	1	21.695652173913	78.2325014226243	8.73654445435212	439.88438437743	0.457970074022767	0.349564088827321	0.216975524226121	0.046786044010563	0.264478009231288
TOMM40L	0	default	1	24	1.44024791837189	14.9703305313522	17.6117343559184	0.0464609808098306	-0.144246823028203	0.26781685919601	0.788301487801603	0.866448797698461
SDHC	0	burg	1	21.3475935828877	18.6716185208046	0.809681486767851	46.2661448107945	0.644288494953649	0.573146193944379	0.353690527185944	0.00569494534729986	0.218295214469619
DUSP12	0	mle	1	22.5536723163842	4.3384072865649	20.4188124240691	9.69009991701702	0.597667890275006	0.517201468330008	0.401326705353717	0.0105420111888861	0.221337661775831
ATF6	1	mle	1	22.0552486187845	13.385162020714	19.587440931309	49.8036748456184	0.556558491755553	0.467870190106663	0.253256590021936	0.0171467459620049	0.229211575799006
OLFML2B	1	mle	1	21.9340659340659	3.2177484302334	21.42710864884	14.8174437614336	0.394493638982604	0.273392366779125	0.369422742502094	0.0813942169579649	0.303511339683309
UHMK1	0	burg	1	22.1777777777778	7.81748059597985	17.3654572388671	25.9675178889745	0.437266840127307	0.324720208152769	0.312828554756262	0.0564303230776109	0.273112910281471
UAP1	1	default	1	24	4.42026635089992	21.4394949677531	16.3583680595246	0.328575824202785	0.194290989043342	0.340713477099763	0.136453560927417	0.363391816177468
DDR2	0	default	1	24	59.581624109703	8.78404580646171	275.15431642342	0.405066867690245	0.286080241228294	0.239296012442544	0.0745316574140023	0.29544177168
RGS4	0	mle	1	21.695652173913	5.518653788608	20.1781349883879	13.1664374593676	0.923047994856568	0.907657593827881	0.303004332688072	2.69835884092462e-06	0.0148463703427673
NUF2	0	default	1	24	1.36263210186073	16.026023194625	2.4800005001463	0.271150355372693	0.125380426447232	0.755650259031817	0.205678895668637	0.428619514243902
PBX1	0	default	1	24	8.50118930675207	18.6341063362663	167.597009822025	0.0992686713709473	-0.0808775943548632	0.145731187132066	0.592893025732168	0.738365194110092
MGST3	0	default	1	24	100.988455809616	20.4277281757023	264.036888560457	0.410181830876498	0.292218197051797	0.421015603326923	0.0713823322638681	0.291678865292092
ALDH9A1	0	yule-walker	1	27.7222222222222	6.76684170039427	21.1419629626805	90.2566018289014	0.198682997825359	0.0384195973904304	0.117477828531655	0.330386115698444	0.540352349418857
TMCO1	0	default	1	24	0.913871878086031	6.57900456001459	243.313856315368	0.000452202033219162	-0.199457357560137	0.120650290573249	0.997741033776209	0.99876892846861
UCK2	1	mle	1	21.2340425531915	5.32804514274303	1.02612639380351	17.4509322462114	0.429045357514739	0.314854429017687	0.327223677105633	0.0606747566225688	0.278135689390199
POGK	0	default	1	24	5.08103021340253	20.6297506245165	18.2315093709096	0.32124452976731	0.185493435720772	0.356249741422796	0.144067730043734	0.371008963585595
TADA1	0	default	1	24	0.179645034673838	3.10503732555485	3.39904113770213	0.0074412325096983	-0.191070520988362	0.447031468054447	0.963343451816692	0.976476726583537
MAEL	0	default	1	24	0.113188175777319	20.9752618843122	0.150008332885555	0.0701093981764657	-0.115868722188241	2.04505442893571	0.695279287924832	0.808672791916801
POU2F1	0	default	1	24	1.03680374152171	22.5628854216258	15.1692062995178	0.0979973546366637	-0.0824031744360034	0.160103625340335	0.597088980434118	0.741244701654006
CREG1	1	yule-walker	1	20.0603015075377	14.2990258307481	0.663825740908717	26.1961862768778	0.397389080118829	0.276866896142595	0.684798796934607	0.0794666648063943	0.300220908232237
MPZL1	0	yule-walker	1	23.7619047619048	37.4052611487115	20.8453015821214	149.432728270308	0.522815718774177	0.427378862529013	0.25143570896814	0.0247417632218717	0.239699274637991
MPC2	1	mle	1	20.9005235602094	19.7622100303862	0.6460211584379	78.9187957925798	0.339214806195254	0.207057767434305	0.301438787534033	0.125979974464774	0.352654194609609
DCAF6	0	yule-walker	1	23.2093023255814	4.96055880472548	12.1517676815392	97.2586851007264	0.0499596484898368	-0.140048421812196	0.172458850152301	0.773945284246877	0.856531621025107
GPR161	1	default	1	24	4.10813930994209	10.111599372295	24.6667109848959	0.402274630549087	0.282729556658904	0.195145304079687	0.0762971728360502	0.298024316369726
TIPRL	1	mle	1	21.0105263157895	7.06534150072915	3.9128294636016	61.8795961791212	0.276014675023964	0.131217610028757	0.153661319312344	0.198906427012825	0.422297187507067
SFT2D2	0	default	1	24	2.29249699846872	6.15510560946978	16.7510586183341	0.129874994685764	-0.044150006377083	0.269894846289541	0.498779099843444	0.670809730466543
TBX19	0	default	1	24	3.0668282065549	2.38564209288625	11.5740947146907	0.378302112007783	0.253962534409339	0.31248043787859	0.0928746007901278	0.316406225106677
DPT	0	mle	1	21.4623655913979	216.357090448815	1.85329996163382	1549.3061892718	0.460639495234235	0.352767394281082	0.500881312246061	0.045645262403995	0.263237625775147
ATP1B1	0	default	1	24	7.68678377994805	8.91483561022908	124.890808156273	0.101982875078908	-0.0776205499053104	0.136001161835907	0.584013777998696	0.731612888558476
NME7	0	mle	1	20.4717948717949	1.86590683185332	0.373481655329651	4.27973025374539	0.137622674620072	-0.0348527904559133	0.932228043424657	0.476965146842174	0.656265485132872
BLZF1	0	default	1	24	1.44497917179452	5.02455469509547	4.63791043729914	0.24528463876273	0.0943415665152756	0.430469271110576	0.244858930290006	0.463677107023099
METTL18	0	mle	1	27.5310344827586	1.04313165107057	23.8043033536641	3.4475109280052	0.299294870073547	0.159153844088257	0.399523760609199	0.168918215619666	0.392975907965921
SCYL3	0	burg	1	27.5310344827586	1.68128256173257	22.3423378140303	2.80441375399321	0.398059580733187	0.277671496879825	0.656923573928801	0.079025550919652	0.300121620783878
KIFAP3	0	yule-walker	1	27.7222222222222	2.30068971829095	8.36995967906898	27.5275234930067	0.135209223189746	-0.0377489321723041	0.15638365851229	0.48367678780269	0.660426774163147
GORAB	0	burg	1	24.0481927710843	3.69210491357126	1.6779603410298	8.99182366638073	0.392756480148433	0.27130777617812	0.499534252389197	0.082568509480985	0.304110837173697
PRRX1	0	default	1	24	59.07801181565	7.05140584281648	445.725403598792	0.180047642923707	0.0160571715084481	0.224201413334701	0.3706321537019	0.573619721425557
FMO4	0	mle	1	22.1777777777778	1.25122980134749	1.83097499899026	3.56437050385734	0.184683939082086	0.0216207268985038	0.827253927327277	0.360271566488744	0.564099931353372
PRRC2C	0	burg	1	25.7548387096774	118.34482780161	8.61568398035445	348.270507990706	0.405178363184477	0.286214035821373	0.378531573305546	0.074461844275311	0.295386079721888
VAMP4	0	yule-walker	1	27.7222222222222	3.87644413607782	11.8808792607422	31.4766710957994	0.247117275506139	0.0965407306073669	0.332079347656961	0.241900440981093	0.460990216490114
METTL13	0	default	1	24	3.72137724292532	21.3639368558252	26.1218772919799	0.228365438651829	0.0740385263821951	0.256485377931149	0.273563629331819	0.488861209625862
DNM3OS	0	burg	1	22.5536723163842	16.4432879303851	21.1598848780836	48.4384511869856	0.606149008380744	0.527378810056893	0.306673096872951	0.00947675637891221	0.21969150578485
LOC102724528	0	mle	1	27.9160839160839	0.512780695483058	4.63866794408428	2.58024858047602	0.0477518049622879	-0.142697834045254	0.667297212699901	0.782980219720248	0.863058633457038
PIGC	0	default	1	24	4.03213525295329	16.959164164104	29.487665158656	0.160355346533851	-0.0075735841593787	0.243201365223265	0.417328106187276	0.608780630638938
SUCO	1	mle	1	23.7619047619048	6.12425208109409	19.9618567739276	48.92401909235	0.3112031665381	0.17344379984572	0.22023369863095	0.155044266068016	0.380863210321079
LOC101928673	0	burg	1	22.9425287356322	0.242442813335829	22.3269995365341	3.25396420202176	0.0141620930303307	-0.183005488363603	0.451432155831079	0.931166980015259	0.956648255010025
PRDX6	0	mle	1	21.3475935828877	26.6341900584283	2.40393234816216	175.953064798126	0.443199663318077	0.331839595981693	0.190517141965091	0.0535177006544656	0.269899714956707
KLHL20	0	burg	1	20.9005235602094	9.11154638289521	19.4770814255459	33.108072549009	0.505544807899919	0.406653769479903	0.297992588205265	0.0295552548211274	0.244679069793965
DARS2	1	mle	1	23.9041916167665	1.79601040759301	20.4846275208388	6.40381431966941	0.113669373640976	-0.0635967516308289	0.589035702884321	0.546989237261211	0.706214896963788
GAS5	0	burg	1	20.5773195876289	35.8878473035239	20.5081533500138	148.753685037498	0.37963543130691	0.255562517568292	0.322218279614783	0.0918829496240609	0.315076340811208
RC3H1	1	default	1	24	2.67587027328582	17.5974940696715	22.5655641945397	0.128966911932241	-0.0452397056813112	0.224767087110444	0.501387225486377	0.672591128764122
RABGAP1L	0	burg	1	26.7919463087248	2.22042481628461	6.27780739351775	11.489155838558	0.101527067270853	-0.078167519274976	0.475409845099447	0.585497426800298	0.732960726684588
CACYBP	1	mle	1	22.8114285714286	3.08653564672516	16.878943515308	42.1665859246735	0.122120185399824	-0.0534557775202109	0.151452985895303	0.521405149785433	0.688532613493208
MRPS14	0	default	1	24	7.8920999153612	18.4551394509995	24.1893912443324	0.528144560984109	0.433773473180931	0.319192884674101	0.0233907866303854	0.239525103384338
RFWD2	1	mle	1	20.6839378238342	2.22055309852172	1.55891115558551	14.4047912820194	0.154293023473404	-0.0148483718319152	0.280554284186957	0.432613000420835	0.621877655993582
PAPPA2	1	yule-walker	1	27.3424657534247	4.20071704795205	11.7409257503677	14.6370858504548	0.384022195100142	0.260826634120171	0.339088689615749	0.088679925394581	0.31077512708343
LOC730102	0	mle	1	20.2639593908629	5.97496873524005	1.12884206218119	11.5104806437801	0.454626666662137	0.345551999994565	0.610286911753749	0.0482469088912334	0.265518823996107
RASAL2-AS1	1	burg	1	20.4717948717949	1.51845279726018	11.5604849765476	3.93464889017797	0.304679728082808	0.16561567369937	0.490594813167412	0.16252660243707	0.386693262240101
RASAL2	1	burg	1	21.695652173913	2.99521027885788	14.5112451258383	31.1973212697865	0.168147262530501	0.00177671503660159	0.183705726565727	0.398320126006365	0.595230177817611
RALGPS2	1	mle	1	20.5773195876289	3.63507097846339	11.2033816450945	20.6399624630281	0.204554838727905	0.0454658064734863	0.332433547967234	0.318457309588672	0.530222259168515
ANGPTL1	1	burg	1	27.3424657534247	2.69125893524483	1.44058135644698	11.572417530101	0.449768997416622	0.339722796899946	0.270138015893711	0.050434217219372	0.267998710106207
FAM20B	0	burg	1	20.4717948717949	16.1264287853854	1.7304679311417	56.9274041675334	0.362563991482997	0.235076789779597	0.343772922924878	0.105240515033879	0.331372284679464
TOR3A	1	mle	1	25.7548387096774	2.78437816569759	13.1291511203231	38.1538527578003	0.124733916670641	-0.0503192999952309	0.158885536598544	0.513689275810818	0.682355962219005
ABL2	1	mle	1	21.695652173913	7.12539336357458	11.1365904815377	59.7510944477447	0.342320988678353	0.210785186414024	0.149730564269687	0.123046683236786	0.349225380446473
SOAT1	1	default	1	24	4.89951034034104	23.5604085174413	23.6737146589347	0.257966313321712	0.109559575986055	0.306271683491976	0.224966633113843	0.445088690374451
TOR1AIP2	1	default	1	24	20.5866463825968	9.32118967354058	131.947549836828	0.601309931563421	0.521571917876106	0.144082440009293	0.0100734233586336	0.219828990718835
TOR1AIP1	0	default	1	24	2.15649470095067	5.95511386194339	30.9772791143046	0.0871971529062525	-0.095363416512497	0.170312270734336	0.633701784402489	0.76449376792346
CEP350	0	default	1	24	7.19971644378749	8.4806911395449	83.8987988483387	0.0845517330874525	-0.0985379202950569	0.210599790100296	0.64293790999904	0.771189095446854
QSOX1	0	mle	1	22.0552486187845	44.4218712914087	6.96067108483097	459.283472970491	0.196366550582666	0.0356398606991987	0.232988070865333	0.335189206111663	0.543901182419468
FLJ23867	0	default	1	24	1.67570994939552	15.7428787592024	12.3797105311318	0.102715580480584	-0.0767413034232989	0.30889441595449	0.581635135480575	0.729892434125518
ACBD6	0	mle	1	20.0603015075377	3.90575789379591	16.8818796028728	23.8578548701004	0.672173234867154	0.606607881840584	0.145114355222887	0.00378636120229547	0.212960116704203
XPR1	0	yule-walker	1	20.5773195876289	4.8753865982899	5.57754952858254	12.8925388956783	0.766681653803562	0.720017984564274	0.306614510337447	0.000691423994896523	0.14492095988917
LOC102724791	0	default	1	24	1.56981749330012	7.81910499199015	4.60666767434842	0.386764942918915	0.264117931502698	0.389351448258198	0.0867231156247208	0.308497649964127
STX6	0	default	1	24	5.59992242400105	18.6829212455404	48.6520446822574	0.216170274786933	0.0594043297443201	0.236303110084625	0.295875255608114	0.508935150631671
MR1	1	mle	1	22.5536723163842	6.49150582431248	10.1447469006225	36.7480423514316	0.196485401924893	0.0357824823098717	0.306441491933851	0.334941419602593	0.543901182419468
IER5	0	default	1	24	3.5356012912671	22.7490848643718	191.624351002591	0.00875789171233543	-0.189490529945197	0.153555424719116	0.956970860112832	0.972256240853255
GLUL	0	burg	1	23.9041916167665	26.777710936572	0.781863903372367	200.858704472224	0.323880948193558	0.18865713783227	0.261957562153462	0.141291445641106	0.368169040998459
RNASEL	0	mle	1	21.4623655913979	4.90068503381459	17.3186241291869	11.3554180162132	0.399630443322011	0.279556531986413	0.509197478008862	0.0779997679049076	0.300003301651731
RGS16	0	default	1	24	0.397601620521405	11.9547309204131	5.59346009247676	0.01512179851452	-0.181853841782576	0.447024737984913	0.926643377153169	0.953772680029321
DHX9	1	burg	1	21.0105263157895	2.44922672303213	20.4001677474898	52.8530442264958	0.0394146697289138	-0.152702396325303	0.178501681756345	0.817861471917316	0.885091537998595
LAMC1	1	burg	1	23.7619047619048	149.64142649946	8.65718354645954	988.155655262276	0.392740034945061	0.271288041934073	0.272029477748293	0.0825796905758368	0.304110837173697
LAMC2	0	burg	1	21.2340425531915	1.93933085801919	19.0128909001922	5.71562276167562	0.513628223067877	0.416353867681452	0.330923818071284	0.0272170987664795	0.242513040869919
NMNAT2	0	default	1	24	1.08520745771978	15.7342076391509	3.78607595602269	0.107979743821199	-0.070424307414561	0.607755726688127	0.564772553141424	0.718967743494705
SMG7	0	default	1	24	6.47364819037313	22.5040740375805	40.3608905872567	0.205947739584689	0.0471372875016273	0.264813604531848	0.315678810841107	0.528163240762588
ARPC5	1	mle	1	21.695652173913	13.4890763575259	9.32023032326467	319.2166941138	0.106128289506322	-0.0726460525924137	0.122114229676851	0.570658071114788	0.723385973213814
RGL1	0	burg	1	22.0552486187845	6.99612970508759	10.2834117273614	31.1938095276217	0.329688147195119	0.195625776634143	0.308181706837067	0.135327012514993	0.362134659021061
COLGALT2	0	default	1	24	0.762998636948928	15.9856540011637	5.33383930314109	0.0844044370270756	-0.0987146755675092	0.342832624497299	0.643455321549219	0.771503391376062
TSEN15	0	default	1	24	10.9460864343938	18.7264334337175	50.56075649572	0.281630297021013	0.137956356425216	0.297941102421524	0.191311042834114	0.415370269510465
C1orf21	0	default	1	24	12.8579433806537	20.870062565463	64.9906779379536	0.308135578859705	0.169762694631646	0.250833356606705	0.158527637966418	0.382974986998224
EDEM3	0	burg	1	22.3016759776536	10.9334369920903	20.9804097853057	40.4369329135148	0.700588218497689	0.640705862197226	0.225768249119828	0.00240627038812158	0.186993003275798
FAM129A	0	default	1	24	22.7703990482939	12.9349392796477	162.343983870727	0.451713387625843	0.342056065151012	0.164198879827299	0.0495493781919318	0.26755940894195
RNF2	0	default	1	24	2.19720919463536	22.1131407879972	10.4046784784854	0.10934718185962	-0.0687833817684556	0.469550416515988	0.560456915136307	0.715626351144108
TRMT1L	1	default	1	24	7.91686045590514	17.597985625886	38.0303265262336	0.235434109116943	0.0825209309403317	0.293358414695154	0.26126100671924	0.477789160863979
SWT1	0	default	1	24	1.39601839631853	14.4953288129897	5.97466647178448	0.0714746456074936	-0.114230425271008	0.63013734945589	0.690190274917098	0.804334706891035
IVNS1ABP	0	mle	1	26.6133333333333	10.7367831678068	22.4756770805641	80.7335083018604	0.656503284394176	0.587803941273011	0.158061565995835	0.00478203713401582	0.218295214469619
HMCN1	0	mle	1	24.641975308642	3.26848652815447	9.49347791029331	14.7776050122373	0.300451159384215	0.160541391261058	0.291760265249942	0.167529080868052	0.392085807686575
TPR	0	default	1	24	43.0338855445774	9.39959080174254	153.59056333688	0.358367218903145	0.230040662683775	0.333922857617792	0.108750865000751	0.334826099078562
C1orf27	1	mle	1	22.4269662921348	2.55983239459951	15.5744511836311	33.4510426069018	0.0775043848386908	-0.106994738193571	0.196553088108703	0.668069358024682	0.789284156238374
PTGS2	0	default	1	24	1.11791911575093	18.573665053973	1.97899656825427	0.303859785146865	0.164631742176237	0.707825980613702	0.163487146882107	0.38779858456252
RGS2	0	burg	1	24.0481927710843	0.769733737846427	0.0177166071586932	2.29811610957999	0.230996155956814	0.077195387148177	0.56530967764287	0.268932044582097	0.484500363225507
UCHL5	0	default	1	24	3.35579721742688	7.86801264257313	28.213869210308	0.0990792912248686	-0.0811048505301577	0.268988319477056	0.593516571228903	0.738705531234092
TROVE2	0	default	1	24	6.16262723714639	7.22427157748619	50.6310804552914	0.26508141670887	0.118097700050644	0.195494515756168	0.214385864023212	0.436721158872578
GLRX2	1	mle	1	20.1616161616162	2.2047469437621	13.0785762883557	18.4657113539791	0.0911666855685952	-0.0905999773176858	0.357473363918584	0.620042118360556	0.756669877489971
CDC73	0	default	1	24	6.83959647443073	10.0058947375978	51.3892910387327	0.269998471098793	0.123998165318552	0.185584145290039	0.20730933021434	0.430258745695699
B3GALT2	0	default	1	24	4.16290334139378	19.239932290361	29.2839598895755	0.163059497122401	-0.00432860345311847	0.249382485304413	0.410651040920423	0.604013418656052
CFH	0	default	1	24	1.7906732860577	20.7333700030448	14.204452063424	0.230313983709078	0.0763767804508937	0.219675135398822	0.270126991483153	0.485698923902061
ASPM	0	default	1	24	4.42046397833019	17.5931410780478	9.27130538766465	0.228106710998819	0.0737280531985832	0.678882793591055	0.27402256390407	0.489041906432678
ZBTB41	1	burg	1	21.5783783783784	1.83042697542095	1.28824173616864	21.0822012021842	0.139952062338273	-0.0320575251940729	0.165528482434965	0.470558143678186	0.651052876618566
DENND1B	0	default	1	24	0.820921659111956	15.7320166533695	7.63532500880067	0.0553632782796534	-0.133564066064416	0.323221197085624	0.75218405252097	0.841675138696436
C1orf53	1	mle	1	23.0751445086705	2.04631515287425	19.3127156389883	2.89383368824419	0.272680482497197	0.127216578996636	0.983983440031359	0.20352895827688	0.42603736772907
NEK7	1	mle	1	23.4823529411765	7.44693207637312	21.2289940517077	52.0041554126729	0.216122006084574	0.0593464073014885	0.218542322052844	0.295966367703164	0.508956697953683
PTPRC	0	default	1	24	1.51714778810934	1.14979295372258	5.54897887102959	0.178031779900063	0.0136381358800761	0.472804026075576	0.375210629599895	0.577064061131675
ZNF281	0	burg	1	22.8114285714286	7.39669942141259	20.9573235181438	57.3624742747419	0.282920169687073	0.139504203624488	0.203104428754171	0.189599651705626	0.414210462718852
KIF14	0	default	1	24	0.576281987439889	19.5163824779396	2.50686482398365	0.0630606087641072	-0.124327269483071	0.718745475752429	0.722033737449818	0.824515387334951
DDX59	0	default	1	24	2.28120826100326	6.44757937664118	6.93705981715833	0.208599760014966	0.0503197120179597	0.500465390292938	0.310442296968827	0.522980256559243
CAMSAP2	0	burg	1	23.9041916167665	33.1103005010625	10.1819956267267	103.583295354091	0.56535506850702	0.478426082208424	0.306815985702314	0.0155121893685893	0.225934701692858
TMEM9	0	default	1	24	3.46054519578316	9.56156077725991	52.6062343040647	0.0523986646716142	-0.137121602394063	0.220250324062156	0.764061506131459	0.849710218719544
PHLDA3	1	burg	1	21.695652173913	137.871511171103	11.0703443091263	371.22656237686	0.59805188338545	0.517662260062541	0.342756913454651	0.0104917996862945	0.221337661775831
CSRP1	0	burg	1	26.4370860927152	4.33972706320521	25.6355455987352	99.8834729541857	0.0548226007499576	-0.134212879100051	0.151109659058922	0.754339139350371	0.843057880297733
RPS10P7	0	default	1	24	0.986960935866435	5.07339987947945	3.69316463159434	0.0852576671602743	-0.0976907994076708	0.652410938872516	0.640462771093673	0.76923152213561
NAV1	1	burg	1	27.7222222222222	24.3811341411164	6.97291739406313	150.709961976547	0.493236134380894	0.391883361257073	0.249714773978819	0.0334216742154669	0.246493494889
IPO9	0	default	1	24	6.57483793099043	3.12242701005051	40.7873477213994	0.306699720385082	0.168039664462098	0.220561558379797	0.160179479010339	0.384352193445511
SHISA4	1	mle	1	21.2340425531915	16.8297479263626	10.5966583533954	97.4030602080737	0.282120481048419	0.138544577258103	0.228931125145126	0.190659221599909	0.414951823692985
LMOD1	1	mle	1	22.9425287356322	90.3731299723274	9.803005263314	183.897858596456	0.505484878707645	0.406581854449174	0.492711797982388	0.0295731700132655	0.244679069793965
TIMM17A	1	mle	1	22.1777777777778	17.5595735788279	20.7277239050131	67.7082865955049	0.429196517756346	0.315035821307615	0.284070165544038	0.0605944809307191	0.278135689390199
RNPEP	1	default	1	24	15.3139699014413	21.8041008387955	39.998717765052	0.424932053228651	0.309918463874382	0.420161832051501	0.0628920581772368	0.282379594820658
ARL8A	0	default	1	24	38.7716711318395	20.380636477255	216.79002691366	0.179154143159798	0.0149849717917572	0.297353758190185	0.372655943581437	0.574814114640273
UBE2T	1	default	1	24	1.90971209992267	17.9699238289668	3.91489873003801	0.223713223048631	0.0684558676583574	0.717120079035791	0.281910299448066	0.495787267880217
PPP1R12B	1	yule-walker	1	20.0603015075377	5.6172841241864	11.739056385077	34.9560014159194	0.392780674491969	0.271336809390363	0.229840853435887	0.0825520619468655	0.304110837173697
KDM5B	0	burg	1	20.5773195876289	14.613799774111	13.5430682856415	69.8300066956905	0.55450497747402	0.465405972968824	0.193760961331131	0.017547460777614	0.230153762627422
PCAT6	1	mle	1	22.1777777777778	1.88421295071217	10.4179947957247	4.91352199656932	0.310029564033566	0.172035476840279	0.493306039391989	0.156369631194847	0.381697298506676
RABIF	1	mle	1	20.4717948717949	2.25718560074704	19.1979117324263	13.0933524878089	0.257341106712171	0.108809328054605	0.273862279201681	0.225915968979263	0.445835603057355
KLHL12	0	default	1	24	4.91905583903282	22.5175915033646	22.7610741150983	0.244140985449855	0.0929691825398256	0.347366121441371	0.246719788853868	0.465359025805273
ADIPOR1	0	default	1	24	1.91360475428368	22.5945898273411	22.456367307945	0.155444068099316	-0.0134671182808206	0.16093241655335	0.42967697621885	0.619275107572001
CYB5R1	0	default	1	24	3.85801335017425	21.4594186067104	64.2450299407709	0.0812135510927822	-0.102543738688661	0.185915580900453	0.654746078572611	0.778900091741947
TMEM183A	0	default	1	24	2.15811139451853	6.21522614306054	42.9615908254808	0.0529956197915561	-0.136405256250133	0.149106434069232	0.761657878644451	0.848222173525305
BTG2	0	default	1	24	1.16996650941895	8.10349037613141	6.5341390735975	0.141366182575079	-0.030360580909905	0.346912475598572	0.466702305370614	0.647594511369917
FMOD	0	default	1	24	8.75057869698265	19.6648813455676	72.763575567209	0.315852819619359	0.179023383543231	0.253132405976022	0.149881388269779	0.377037902465489
PRELP	1	burg	1	21.2340425531915	3.4313535387482	6.04779557906852	37.1921329593681	0.182829708411236	0.0193956500934833	0.204658590574538	0.364386976785691	0.56780251792656
ATP2B4	0	default	1	24	18.3998698215362	7.4300604168497	124.545818758609	0.384409455538539	0.261291346646247	0.176047200569029	0.0884015138002684	0.310491623957278
ZC3H11A	0	yule-walker	1	22.5536723163842	3.32851063180903	12.6714757389351	43.7776985351601	0.103891633897063	-0.0753300393235241	0.226967364637535	0.577833424330438	0.727679253273508
ZBED6	0	burg	1	21.9340659340659	9.75117473472325	11.5084710346929	24.3111672970303	0.586481438806819	0.503777726568182	0.388834297720274	0.0120913568980172	0.222022261768797
SNRPE	1	mle	1	21.5783783783784	6.03042189083723	19.7005261304579	37.5853281854928	0.263593226918569	0.116311872302283	0.228859236050943	0.216565299967322	0.438513650293694
SOX13	0	default	1	24	2.6180381521776	20.1976420384294	6.80238690992223	0.304603663920749	0.165524396704899	0.486965187473582	0.162615519410932	0.386701368989305
ETNK2	0	default	1	24	1.32278812445591	16.3068660968329	3.78845981266682	0.309879580560372	0.171855496672447	0.467121745703928	0.156539660645323	0.381788119259573
PPP1R15B	0	default	1	24	4.29164264804696	13.8292323450173	22.9246466842641	0.247789098566377	0.0973469182796529	0.275303019129065	0.240823085147331	0.460012077896693
MDM4	0	mle	1	22.5536723163842	1.62497306295103	5.87329560699319	25.892246358939	0.0774856456631537	-0.107017225204215	0.166681688958431	0.668137215136355	0.789284156238374
NFASC	0	burg	1	21.9340659340659	6.06530899216459	5.26369396310191	73.3008584500694	0.513418656901011	0.416102388281213	0.167544557286707	0.0272757853587419	0.242513040869919
RBBP5	1	mle	1	23.4823529411765	17.7161991342951	8.34280431796416	47.3670724721693	0.532368857537293	0.438842629044752	0.362115313623501	0.0223623339674257	0.238180098460757
DSTYK	1	burg	1	22.8114285714286	25.2297069701521	10.7896849306306	96.3766205412039	0.570687681736525	0.484825218083831	0.261623569388353	0.0145836673422528	0.225352344210516
TMCC2	0	default	1	24	1.30532865514143	0.280330730586747	5.18000170869585	0.133392721957644	-0.0399287336508267	0.516138701752678	0.488778011583565	0.663768140129032
NUAK2	0	default	1	24	0.437846902934908	18.5084788118908	5.60105904938401	0.00753683296617902	-0.190955800440585	0.613692796572133	0.962879608578394	0.976096472850912
ELK4	0	default	1	24	2.52729110969128	18.6762632435494	13.559442700769	0.306623054907282	0.167947665888739	0.230946652369594	0.160268062217805	0.384352193445511
NUCKS1	0	burg	1	24.1939393939394	341.556531754934	9.28106081131041	1064.81884948943	0.483093947717717	0.379712737261261	0.33821203073651	0.036902695190538	0.249926599553341
RAB7L1	1	mle	1	21.9340659340659	26.5520213029817	10.5602981465966	104.491158109165	0.309212919774317	0.17105550372918	0.360830082173281	0.15729721445612	0.382519327626776
SLC41A1	0	default	1	24	2.0636834803267	17.5111427548666	32.170863870613	0.056900245230355	-0.131719705723574	0.239599728462169	0.746084744062757	0.838614388185987
RAB7B	0	default	1	24	0.61582319376317	3.02533048654961	6.74548392645076	0.038432282874752	-0.153881260550297	0.381615166155907	0.822052153359389	0.887262603017566
SRGAP2	0	default	1	24	2.44480935525575	19.4141819071548	30.7905450746607	0.129631477745965	-0.0444422267048425	0.154157078106281	0.499477442975787	0.67125669058446
IKBKE	0	default	1	24	2.74476940244938	4.56943352424411	9.29128654928636	0.211606347863519	0.0539276174362233	0.446789640542226	0.304589967236662	0.516918236134809
RASSF5	0	default	1	24	4.16182704999096	20.0645198275242	8.60971901913905	0.386214633105869	0.263457559727042	0.549424393207059	0.0871129360763804	0.308711955030703
EIF2D	1	burg	1	22.4269662921348	12.1012303148947	19.4469964180907	20.2225003883145	0.529968978296602	0.435962773955923	0.599571959844495	0.0229420705000354	0.239373526180232
DYRK3	0	default	1	24	0.486639852215245	19.9848706684996	2.38075474979928	0.0843973051908403	-0.0987232337709916	0.488689255114965	0.643480382229144	0.771503391376062
MAPKAPK2	1	burg	1	20.1616161616162	28.5630974144778	7.05627985537531	328.880953612807	0.135465577636658	-0.0374413068360107	0.184710084612085	0.48296031851944	0.660021776575747
YOD1	1	burg	1	23.6213017751479	0.646222240483463	22.180357627077	4.26651052983838	0.069137800592501	-0.117034639288999	0.452193743920584	0.69891920433709	0.811362688524669
PFKFB2	1	yule-walker	1	20.3673469387755	2.74755762916611	14.834231198851	10.8760149702988	0.181053639273884	0.0172643671286605	0.408613672510705	0.368364090168784	0.571478756298452
CD55	0	burg	1	25.7548387096774	7.5613832337939	1.99988537190664	49.4195005461487	0.578086203477792	0.493703444173351	0.149492237703317	0.013369606801888	0.223584183373303
CD46	1	yule-walker	1	21.0105263157895	4.4484177180784	20.7033935347314	33.3149985630499	0.64024707527626	0.568296490331512	0.119807416433652	0.00602589648280993	0.219055642978056
CD34	1	mle	1	22.1777777777778	0.876530905015316	6.18998705063869	1.25643945262042	0.211624399789568	0.0539492797474822	1.05316792635278	0.30455509770316	0.516918236134809
PLXNA2	0	default	1	24	1.0033399966329	0.305629274107333	2.78081298817255	0.200133963065979	0.040160755679175	0.711975312605948	0.327405735509537	0.537773186721052
TRAF3IP3	0	yule-walker	1	20.7916666666667	2.38798333605597	14.3122712305293	4.6938584940657	0.552195448512777	0.462634538215332	0.479673299854472	0.0180070477903767	0.231850444346678
C1orf74	1	mle	1	20.6839378238342	1.98462144523194	7.7690213541922	6.25195324642584	0.251824152250506	0.102188982700608	0.475377401712053	0.234432825556353	0.452737594317674
DIEXF	0	default	1	24	0.639061370971926	3.82174084387349	14.1151427189507	0.0093952450786926	-0.188725705905569	0.382372633336482	0.95389822655071	0.970658043736269
SERTAD4-AS1	1	mle	1	22.6818181818182	7.51850202958988	17.8224792709797	16.7912123710798	0.346221052305157	0.215465262766189	0.561716194808767	0.119441337749626	0.346423953768288
SERTAD4	0	default	1	24	3.02556194603653	13.8299403005084	43.5291443931079	0.0622475340835362	-0.125302959099757	0.200413031033304	0.725172078910158	0.826236649029548
HHAT	0	mle	1	21.8142076502732	1.84490942200122	18.8309505466323	6.41127631126946	0.254596614375905	0.105515937251086	0.476681206906812	0.23012129267203	0.449087707692801
RCOR3	1	burg	1	21.1216931216931	2.71745871206701	13.0063830137672	28.7808392819445	0.125055819566209	-0.0499330165205496	0.187285320814072	0.512745354394634	0.681513453286454
TRAF5	0	default	1	24	6.35659365917307	5.8350351131472	26.1489338778482	0.33028294421785	0.19633953306142	0.287856270668861	0.13472766922296	0.362037429091441
LINC00467	1	mle	1	25.4267515923567	0.757298111681646	14.0000561383585	11.464071527034	0.0321572026439138	-0.161411356827303	0.353751642190481	0.849227622850237	0.905425904645287
LPGAT1	0	default	1	24	9.73799435036878	18.3426825411656	39.2970460068677	0.395420499817179	0.274504599780615	0.289203716812742	0.0807731623209553	0.302322407544147
INTS7	1	burg	1	27.9160839160839	3.17863032858663	15.8854430835357	10.3278701273281	0.59118003249067	0.509416038988804	0.324283258179858	0.0114198525611162	0.222022261768797
RPL21P28	0	burg	1	23.3450292397661	0.707445554659161	13.3889924535237	2.66253017404751	0.179227504018575	0.01507300482229	0.537719540913325	0.372489447803479	0.574814114640273
PPP2R5A	1	burg	1	25.2658227848101	5.80097648931519	23.7431794734246	27.2178285196091	0.451540614299301	0.341848737159161	0.270756269829388	0.0496274961660438	0.267635829364355
NENF	0	burg	1	20.9005235602094	16.4702858718213	10.7442759909022	91.6233918779442	0.42524667588817	0.310296011065804	0.19499930428215	0.0627202034674841	0.282202093415259
NSL1	0	burg	1	20.6839378238342	6.74162808005328	0.816501495722757	25.0588975689487	0.392266896015814	0.270720275218977	0.381628069555793	0.0829018968834705	0.304490144628074
TATDN3	0	default	1	24	0.956646834823704	21.7688976304	6.93932789496157	0.0618053464566376	-0.125833584252035	0.453693254709248	0.726883429639056	0.827158765227319
ANGEL2	0	default	1	24	0.704585864123897	19.9444453682223	17.5353834460809	0.0211746251423203	-0.174590449829216	0.231878675358094	0.898516583130501	0.936516864427838
RPS6KC1	0	default	1	24	3.39215201004349	15.1211485385218	17.3832383520852	0.22727401609824	0.0727288193178879	0.293897262932331	0.275503792121746	0.490398532595874
SMYD2	0	burg	1	21.4623655913979	4.94155669647781	20.6361890302062	19.0306393825743	0.495920289155962	0.395104346987154	0.297452771007471	0.0325458851403482	0.245487437944033
PTPN14	0	mle	1	21.9340659340659	55.3927104897189	10.6230795292279	260.282291824478	0.422558600311034	0.307070320373241	0.239696796098932	0.0642006739502038	0.284291435069635
CENPF	0	default	1	24	12.6611704205973	14.0614963199116	27.3041233766191	0.413318002069289	0.295981602483147	0.62905755546539	0.0695046421153496	0.289462224623113
KCNK2	0	default	1	24	24.7308402620157	6.83993689393738	186.971820446549	0.338029566872394	0.205635480246873	0.196643539427984	0.127113875734078	0.354206403792807
KCTD3	1	mle	2	24.4907975460123,20.5773195876289	20.4555483286761,11.4951893034154	11.9048418170085,0.45775236006029	60.2185696520564	0.717322132732881	0.575983199099322	0.266656380284129	0.0247057669336161	0.239699274637991
GPATCH2	0	mle	1	22.1777777777778	8.90980741619816	10.858528806069	29.1912833352934	0.263080957748898	0.115697149298678	0.429879211697366	0.217319598981302	0.438947295739766
RRP15	0	burg	1	24.641975308642	8.30972760746607	10.2501308120444	27.8530344969154	0.551310851957343	0.461573022348811	0.30050495101118	0.0181856081608021	0.231850444346678
TGFB2	0	default	1	24	6.03574672193359	17.7053708279057	18.4773879251758	0.242414774298023	0.0908977291576279	0.47811275234994	0.249549947424232	0.4680497053786
LYPLAL1	0	mle	1	23.6213017751479	3.13824929186647	15.6948373691407	7.27754214862284	0.399310954634481	0.279173145561377	0.475257519640549	0.0782075281076573	0.300121620783878
EPRS	0	default	1	24	41.0395755874929	9.27307119552244	225.648584514205	0.42043264813778	0.304519177765336	0.212036632763713	0.0653912387008868	0.286143033539939
BPNT1	1	yule-walker	1	20.1616161616162	2.18761758832241	18.605614644692	8.21904093805879	0.194980389481687	0.0339764673780241	0.434812050448481	0.338089980361709	0.546145352891992
IARS2	0	default	1	24	3.60780547469918	22.2319782445877	49.6532226958624	0.0922325813124218	-0.0893209024250938	0.22936780529071	0.616414655378068	0.754843853525513
RAB3GAP2	0	default	1	24	2.15957551677179	1.11190437002524	49.6798938098512	0.0568840258893909	-0.131739168932731	0.133940468235898	0.746148901746087	0.838614388185987
C1orf115	0	burg	1	21.9340659340659	1.0203199500093	20.2188542306471	4.41150385417153	0.26288424128834	0.115461089546008	0.625285053427984	0.217609815205184	0.439291580722408
MARC2	0	burg	1	23.9041916167665	1.03374827607028	1.51071678123076	3.50104194672269	0.148995427574904	-0.0212054869101148	0.568237258447058	0.446333482790486	0.632756202605837
HLX	0	default	1	24	1.04144948335293	12.9143767172026	23.6587991871405	0.019413769567256	-0.176703476519293	0.23933105871448	0.906627634721434	0.94144856963996
DUSP10	0	default	1	24	1.16252854496622	19.5345962244062	5.41527588639009	0.0749341957662981	-0.110078965080442	0.561409311400725	0.677427988821651	0.795577650282926
TAF1A	0	default	1	24	1.4274181357181	4.94095595814554	2.591715899785	0.16545513413379	-0.00145383903945184	0.942880888267464	0.404807405168213	0.600417938599679
MIA3	0	burg	1	25.9220779220779	14.0101188159301	7.54637760026596	60.4305144037573	0.388836911534477	0.266604293841373	0.272580000817052	0.0852679034000412	0.307232484942388
AIDA	1	default	1	24	1.9534786284879	23.3596285466859	3.2114876668498	0.30790389401631	0.169484672819571	0.798625099615412	0.158793246780994	0.38308197238903
BROX	0	burg	1	23.2093023255814	11.2330892815742	20.9931083616985	40.4893560131031	0.429841997612612	0.315810397135135	0.298226385720633	0.0602526456137584	0.277974777911309
DISP1	0	mle	1	27.7222222222222	2.04028113315031	12.1550723847726	8.98030565730951	0.250074458168719	0.100089349802463	0.318565114091794	0.237186915736776	0.456134870106535
CAPN2	1	burg	1	22.1777777777778	6.65596841946561	1.43631004475965	130.600005332618	0.133805122549625	-0.0394338529404497	0.106495872838464	0.48761612090117	0.662857952414899
TP53BP2	1	burg	1	26.7919463087248	0.96271168922354	12.3248352124662	17.7085164310021	0.0908375084036356	-0.0909949899156373	0.140371780354922	0.621165820631945	0.757287316159042
FBXO28	1	mle	1	22.3016759776536	2.04168866294964	0.0325299582690921	11.5046653914822	0.21715685940641	0.060588231287692	0.275131945988769	0.29401788746042	0.507514138067367
DEGS1	0	default	1	24	3.16355317612841	11.9586661723205	53.6063477350155	0.0578837167590098	-0.130539539889188	0.198627028199589	0.742202734929988	0.836546030438348
NVL	0	default	1	24	0.956542143416851	23.6722054675796	6.86118469227736	0.0784670732153915	-0.10583951214153	0.413270683696573	0.664590741610711	0.786530062452599
CNIH4	0	mle	1	23.6213017751479	17.7798710033343	21.0742071341755	80.574054869823	0.524649322023691	0.429579186428429	0.214678935861149	0.0242700453774456	0.239525103384338
WDR26	0	default	1	24	11.2911177961388	19.662091542548	47.9555495705088	0.242223344281095	0.0906680131373137	0.348831942519137	0.249865393774661	0.468322056395226
DNAH14	1	mle	1	22.3016759776536	0.7923102924412	20.9543688113688	2.78527465946355	0.241163184468924	0.0893958213627086	0.418596751197668	0.251618149605107	0.470082605657098
LBR	1	default	1	24	5.08744619661687	20.1509861739293	28.4897549452024	0.26874463178224	0.122493558138688	0.256216656636048	0.20909581302246	0.431757428599904
ENAH	0	default	1	24	44.3443663535468	6.78892244222826	373.38426207153	0.119725502409678	-0.0563293971083865	0.318832457084582	0.528555505098272	0.693480956015427
SRP9	1	burg	1	20.7916666666667	10.575349859789	19.9430216774393	23.1864914801889	0.479688766812464	0.375626520174956	0.47985398718717	0.0381343203607123	0.251426040293156
EPHX1	0	default	1	24	2.08388032693287	13.3204579393508	9.27056071596536	0.150302294193771	-0.019637246967475	0.44769101881979	0.44291687620637	0.630040271049913
TMEM63A	1	default	1	24	12.8494992195165	2.73439062195699	41.6884323774627	0.551964273237463	0.462357127884955	0.295244960979629	0.0180535757280639	0.231850444346678
PYCR2	1	burg	1	21.5783783783784	38.8755605292933	19.8642748035864	113.436398420405	0.339906269162355	0.207887522994826	0.408592959005168	0.125322208756431	0.351707621819884
SDE2	0	default	1	24	1.1030454228157	15.4850681551864	12.2074840001312	0.0463919072116818	-0.144329711345982	0.298639958468826	0.788587048792874	0.866448797698461
ACBD3	1	default	1	24	59.2048098822599	8.22097545880694	238.598237858749	0.48458701374068	0.381504416488816	0.254175907690956	0.036372804122854	0.248981211895695
PARP1	1	mle	1	22.6818181818182	12.3960995171795	9.4120740862676	53.6222649861197	0.322663779480888	0.187196535377066	0.284348933168865	0.142567817255555	0.369632565275331
ITPKB	0	default	1	24	1.77750389950247	5.73030037262262	4.65128765633537	0.277525743983677	0.133030892780412	0.534141959777933	0.196839331882059	0.420504757916944
PSEN2	1	burg	1	20.5773195876289	1.6201722976601	12.0212105268985	15.6470963663782	0.0533364721410862	-0.135996233430697	0.311668408753334	0.760288159206862	0.847554544008946
ADCK3	0	default	1	24	1.81554551947119	19.0895559030388	19.4947485984804	0.0483383661504815	-0.141993960619422	0.317147816205839	0.780571707075153	0.861438725152198
CDC42BPA	0	default	1	24	10.7598306666605	15.4401554679923	96.5631763392282	0.27484799894439	0.129817598733268	0.196247894974109	0.200514253022203	0.423216315854613
JMJD4	0	burg	1	22.3016759776536	4.61059713553293	9.66904160759372	17.2769088560704	0.419641217047371	0.303569460456846	0.298374664435745	0.0658389364061529	0.286330960197243
SNAP47	0	default	1	24	3.25580381285953	16.7127139568539	10.7718856289903	0.329766223619208	0.19571946834305	0.361343502458726	0.135248217935355	0.362134659021061
ARF1	1	burg	1	22.9425287356322	73.6080300466542	20.8194208062772	356.445270579262	0.417566331148122	0.301079597377746	0.232616813127694	0.0670243115663134	0.288121266825047
C1orf35	1	mle	1	24.4907975460123	3.42856081029684	0.600122374684081	42.442478850236	0.18411007080398	0.0209320849647762	0.139379598096097	0.361541256135558	0.565434903711723
MRPL55	0	default	1	24	12.1028476961882	8.05954151385778	45.5766551557645	0.29145425783416	0.149745109400992	0.344540727187838	0.178582732140807	0.402675307233287
GUK1	1	burg	1	20.6839378238342	15.9928075530685	8.10497968075811	226.062073970115	0.187896726524522	0.0254760718294261	0.182022073787531	0.353228962220316	0.559270719463649
GJC2	0	default	1	24	0.799031943739919	14.9887501341242	1.96080073846519	0.164144433912353	-0.00302667930517631	0.787191680515367	0.40799627141588	0.602586246446127
IBA57	0	default	1	24	1.43365105531432	14.3623081016823	10.0680754125033	0.0785422515390053	-0.105749298153194	0.366994477820098	0.664319700472845	0.786530062452599
TRIM11	0	burg	1	21.2340425531915	26.2218587770269	9.82744872609779	135.570310703195	0.404038044119573	0.284845652943488	0.245542144210921	0.0751783316990056	0.296191321881797
RNF187	1	mle	1	21.4623655913979	57.0845912298775	10.7152574351946	414.066206678115	0.23470065695895	0.08164078835074	0.207478703790497	0.262516558746929	0.478980635458665
RAB4A	0	default	1	24	2.62802005478175	15.6460607186224	22.7568634670979	0.0894342520128905	-0.0926788975845314	0.272581541926491	0.625974365868193	0.759745171494835
CCSAP	1	burg	1	22.5536723163842	2.74549065214986	6.48295968732067	10.5973732374724	0.217376300129524	0.0608515601554284	0.377749689479009	0.29360603396524	0.507116747410689
NUP133	1	mle	1	21.3475935828877	2.10488444078889	0.295530730147686	31.5047117266647	0.0532580489145599	-0.136090341302528	0.205026988449171	0.760603129248213	0.847733904005605
ABCB10	0	default	1	24	0.624614735815109	18.8271084334538	2.55126772487975	0.0668487646196674	-0.119781482456399	0.8174231083494	0.707554955148172	0.816406507480281
TAF5L	1	mle	1	21.9340659340659	2.62435693669454	20.7826843397036	6.97892465560908	0.286015981948457	0.143219178338149	0.492345369836923	0.185542093623852	0.410723234406934
URB2	0	burg	1	20.6839378238342	1.13312211044954	3.93693414195106	3.52777525729088	0.132510984874667	-0.0409868181503994	0.611045155935721	0.491269633784914	0.665509177664557
GALNT2	0	mle	1	20.5773195876289	11.8448282543874	2.10976859692625	49.7181223352119	0.653642536000995	0.584371043201194	0.211994601626004	0.00498451325894811	0.218295214469619
COG2	0	default	1	24	0.530349544593381	11.419172974425	8.22682671220437	0.0178514513079125	-0.178578258430505	0.351836120275457	0.913873104562184	0.945581536680985
AGT	0	default	1	24	0.618824386600066	23.1245738589014	1.57331603017999	0.154931879777288	-0.0140817442672549	0.915905471897921	0.430981464273037	0.620586238270152
C1orf198	0	default	1	24	20.3534181277649	20.0593417053803	118.857557754654	0.187735775147621	0.0252829301771452	0.276076115258668	0.353579134603013	0.559371506991436
TTC13	0	burg	1	23.4823529411765	1.7333312579649	3.1422380338906	4.839909240599	0.475700845294277	0.370841014353133	0.375592652633088	0.0396182955651294	0.25288453134801
ARV1	0	burg	1	21.9340659340659	1.54393472329493	21.0811005597502	7.13875823056895	0.211493623597911	0.0537923483174934	0.358944749983291	0.304807780381161	0.516918236134809
C1orf131	0	default	1	24	4.07208954773927	12.5239557377192	29.3864860184362	0.087306848702665	-0.095231781556802	0.34506076875442	0.633321101342564	0.764415700958126
GNPAT	1	mle	1	23.0751445086705	5.98250529409318	16.4288215945595	24.7363457462735	0.330429581338915	0.196515497606698	0.29118414327224	0.134580238095679	0.362037429091441
EXOC8	1	mle	1	21.2340425531915	1.65073514940535	18.153325433639	12.3834409646679	0.182625728992686	0.0191508747912236	0.242210338509443	0.364841989409348	0.568174533181498
SPRTN	0	default	1	24	0.242708072624053	13.3404987182574	7.7400533223271	0.0166754705949071	-0.179989435286111	0.176947947381858	0.919357375848839	0.949309396435567
EGLN1	0	default	1	24	3.23472352074699	22.5402556724775	18.8175979349224	0.151637314442411	-0.0180352226691072	0.329571234130934	0.439448302411297	0.627590453451352
TSNAX	0	default	1	24	5.98537652675311	14.7760404870091	48.3045542003288	0.244582273291166	0.0934987279493997	0.184454726897736	0.246000425928116	0.464559582446025
SIPA1L2	1	mle	1	26.972972972973	3.34436389804279	13.1898465538101	21.3078405603514	0.427742286525114	0.313290743830136	0.185616249409899	0.0613703042365811	0.279325967364453
NTPCR	1	yule-walker	1	20.1616161616162	5.84320015861244	0.306177188767362	27.939862135579	0.30892251313466	0.170707015761592	0.300952584432711	0.157628131035036	0.382519327626776
PCNXL2	1	burg	1	21.695652173913	3.53973789923704	11.7577978553519	14.0523432301204	0.172914726731855	0.00749767207822605	0.462032548448061	0.387036069086344	0.586793180521649
KCNK1	0	mle	2	26.7919463087248,20.9005235602094	1.96564404413581,3.05482338274975	7.63991964949575,18.9655630331884	6.49635340891732	0.560086494262223	0.340129741393335	0.436614334325914	0.12135580757411	0.347857435762179
COA6	1	mle	1	22.3016759776536	2.57069047962515	19.284956047199	14.4197438645491	0.109072624453324	-0.0691128506560115	0.378843579900946	0.561321295135664	0.716065329431121
IRF2BP2	0	default	1	24	6.13305118765685	19.6837229731406	81.3303818142261	0.0708096791830896	-0.115028384980292	0.20690538387522	0.692665227215871	0.80657017569137
TOMM20	0	burg	1	20.5773195876289	6.15923711466527	17.7624263044298	61.9370766528479	0.264554623260215	0.117465547912258	0.141151193394167	0.21515533083949	0.437466603946369
RBM34	0	default	1	24	13.0463608304938	8.13339666404653	48.086135225105	0.223215633263119	0.0678587599157424	0.398679562209881	0.282814962742049	0.496743152436314
ARID4B	0	burg	1	21.9340659340659	32.0916408017718	12.9584826738278	127.49705247849	0.407693952554218	0.289232743065061	0.283353471955927	0.0729005548980169	0.292587615952518
GGPS1	0	burg	1	22.1777777777778	6.32554148393915	17.1952395119693	24.2165940980088	0.31236168304147	0.174834019649764	0.329352917182156	0.153744767273414	0.380466950603057
B3GALNT2	0	yule-walker	1	21.9340659340659	10.9255726477085	21.1464674046933	23.9120448978066	0.49501430549428	0.394017166593136	0.473238133749797	0.03283941234333	0.246278364649782
LYST	0	burg	1	24.1939393939394	4.27826770345545	3.99717542919938	20.8756391107301	0.60499381623747	0.525992579484963	0.219651162631987	0.00961655395185268	0.21969150578485
NID1	0	default	1	24	11.9892213117749	8.80868086787756	123.200117434393	0.258435209983734	0.11012225198048	0.194271338490547	0.224256740325158	0.44455434525996
GPR137B	0	default	1	24	1.96466783599353	9.25309074807415	16.366854090437	0.053052849734826	-0.136336580318209	0.373002874541347	0.761427761604105	0.84816380223711
ERO1LB	0	default	1	24	1.7047315023395	6.46269512992559	6.1551026729304	0.180086310235628	0.0161035722827537	0.444061353880456	0.370544770591407	0.573565150596124
LGALS8	1	mle	1	20.0603015075377	4.36467553698927	12.8862205889641	16.8569378191161	0.306429755559755	0.167715706671706	0.337427939916114	0.160491584141305	0.384537369880548
HEATR1	0	default	1	24	3.44288773866147	5.22007695862886	13.3912297315725	0.249489066965513	0.0993868803586156	0.393064049564363	0.238114101593248	0.457215975039312
MTR	0	default	1	24	5.9522605458024	8.77916082249783	59.7682719228809	0.10210721072531	-0.0774713471296282	0.242382503036284	0.583609589571853	0.731273049834738
FMN2	1	burg	1	20.1616161616162	3.54819399331607	1.86548808075908	11.3950253824212	0.271927607334523	0.126313128801428	0.55248163179708	0.204584542888334	0.427286794875472
GREM2	1	burg	1	20.3673469387755	27.67158657513	0.436106503690746	96.2658302896428	0.299791661610757	0.159749993932909	0.49586976834592	0.168320259159356	0.392715316777005
FH	1	burg	1	21.9340659340659	13.0895643987629	21.4590542689859	36.2727919502732	0.422468860500879	0.306962632601055	0.402320484834582	0.0642505763932149	0.284397965660071
OPN3	0	default	1	24	1.11811552228004	17.3775126635489	2.88455950053467	0.222248171990461	0.0666978063885537	0.630619894399765	0.284580542335559	0.498384891301331
CHML	0	default	1	24	1.47652170765337	11.2435045593105	9.89849223643275	0.15021242487866	-0.0197450901456082	0.282649556163346	0.443151153978959	0.630201982967044
CEP170	1	mle	1	20.5773195876289	2.62580487248806	18.3801894806096	16.4798196742968	0.250083663234051	0.100100395880861	0.249002060513811	0.237172359175257	0.456134870106535
SDCCAG8	0	burg	1	27.156462585034	9.58403154643841	6.23254615567214	23.8923285154621	0.31039273352601	0.172471280231211	0.514287108780184	0.155958534384985	0.381387825928009
AKT3	1	yule-walker	1	22.3016759776536	9.94446679783112	10.3380759062338	54.2489482187696	0.493384811117067	0.39206177334048	0.19040937156016	0.03337267594467	0.246493494889
ZBTB18	0	mle	1	21.3475935828877	4.51048930487787	10.3606547235613	13.1560216152107	0.799273366785513	0.759128040142615	0.27399568423081	0.000325855459124891	0.14492095988917
ADSS	1	yule-walker	1	23.9041916167665	8.2348198229071	19.1292432441623	54.7204532343574	0.260074948247439	0.112089937896927	0.202742625732347	0.221788313094203	0.442136249190538
DESI2	1	mle	1	22.3016759776536	6.94622394058841	21.018204714777	23.2609587519297	0.570461652466654	0.484553982959985	0.30026755452878	0.014622098670148	0.225352344210516
COX20	1	mle	1	20.1616161616162	1.37422573251785	1.49277385381294	8.11859667155856	0.0433098579520833	-0.1480281704575	0.57494303337641	0.801413205916254	0.874546824764748
HNRNPU-AS1	0	default	1	24	1.64611990339123	4.6261732265943	6.50248657193839	0.147141250581496	-0.023430499302205	0.452641803554602	0.451217095947541	0.636153599189648
HNRNPU	0	burg	1	22.5536723163842	29.4092945779954	21.2069334023328	252.075660064278	0.408871314592328	0.290645577510793	0.128904665129928	0.0721788857232486	0.292334271685306
EFCAB2	0	yule-walker	1	27.156462585034	1.44339980724999	26.6897887750664	8.83512970371455	0.112735210141602	-0.0647177478300773	0.360705506542015	0.549877863737082	0.707916061486821
KIF26B	0	yule-walker	1	23.4823529411765	1.65064634199922	10.8205113141172	8.38279455157252	0.149819630670293	-0.020216443195648	0.427511053544516	0.444176281923347	0.63065494138453
SMYD3	1	burg	1	22.4269662921348	6.49539548103947	13.5544318692849	51.2308170972401	0.269533818080391	0.123440581696469	0.20842474474618	0.207969942598676	0.430351297545109
TFB2M	1	burg	2	27.7222222222222,20.1616161616162	1.91681054421518,2.6641307747492	11.0701292681261,2.32687034017621	3.30472138106354	0.642866999540919	0.464300499311379	0.695979882839803	0.0580987372250803	0.274501504601243
CNST	0	burg	1	20.0603015075377	3.38697735681629	1.1671614998352	23.989228742488	0.166741947394072	9.03368728868426e-05	0.245610857484228	0.401696082994028	0.597615369320237
SCCPDH	1	burg	1	22.6818181818182	6.69988575307886	0.755438721072241	39.2381668185761	0.424620983174238	0.309545179809085	0.230080802892797	0.0630623425128025	0.282379594820658
AHCTF1	1	burg	1	26.6133333333333	2.58339753783993	14.3184956826001	13.3769533822929	0.432293582338819	0.318752298806583	0.265389857034681	0.0589683558197984	0.275185660492393
ZNF670	0	default	1	24	1.19584295466126	18.0393477592349	14.4591593121081	0.0448830519244963	-0.146140337690605	0.311902527462227	0.794845568699728	0.870903180122653
ZNF496	0	burg	1	26.6133333333333	1.72227505532032	4.83150280820169	14.1714926503296	0.161217047081429	-0.00653954350228547	0.222188346505981	0.415191044414301	0.60690253091591
SH3BP5L	0	burg	1	23.4823529411765	19.1875083853194	8.42545438432944	69.3476300618779	0.532201260011902	0.438641512014282	0.330820934574954	0.022402435651298	0.238180098460757
ZNF672	0	mle	1	21.0105263157895	3.12179860970303	6.43739720815154	12.3708913568915	0.387510507326838	0.265012608792206	0.284358002114151	0.0861972109289461	0.308046846383066
ZNF692	0	default	1	24	0.665401269722696	12.7541318926859	4.81157813837498	0.0466479627211863	-0.144022444734576	0.466596470013812	0.78752889056157	0.866077144887019
ZMYND11	0	default	1	24	3.42444966387846	5.08221760065153	127.239210554722	0.0154052577520137	-0.181513690697583	0.15499509272787	0.925310651584292	0.953192540514009
DIP2C	0	default	1	24	1.95137500865538	1.49365354442676	54.4645353649225	0.0281346472257835	-0.16623842332906	0.177408120459456	0.867022760655144	0.916935940244998
LARP4B	0	default	1	24	13.20091151785	18.0838580658505	56.1234627244704	0.344037743059037	0.212845291670845	0.273109240975579	0.121449087830466	0.347857435762179
GTPBP4	0	default	1	24	8.16079915073967	0.225408513472636	75.9374429945786	0.158047651951006	-0.0103428176587932	0.2351119115071	0.423094677739865	0.613413082752086
IDI2	0	mle	1	20.7916666666667	2.94233673558843	4.86490606815468	4.18806836506426	0.494348388687063	0.393218066424475	0.696704482597336	0.0330565082708228	0.246278364649782
WDR37	1	yule-walker	1	27.9160839160839	2.62105885485067	23.6384889786912	6.39618302648993	0.286037153938494	0.143244584726193	0.529836563048693	0.18551458556841	0.410723234406934
PFKP	1	burg	1	24.1939393939394	10.6583898934408	6.5755940491889	42.1791425333568	0.446096244645542	0.33531549357465	0.382254217328502	0.0521400625605419	0.26876563020391
PITRM1	0	yule-walker	1	20.9005235602094	4.45594246481539	0.583797489593579	22.9355425222967	0.470854138218417	0.365024965862101	0.198274730083634	0.0414836556170989	0.255235695022682
KLF6	1	burg	1	20.7916666666667	10.1351309545621	5.58262804354536	337.908543672402	0.0306682310114355	-0.163198122786277	0.227629181633974	0.855780197727478	0.909767683875294
AKR1C1	1	default	1	24	1.59033397148533	19.9617498836412	15.8428262344251	0.0551401478566256	-0.133831822572049	0.344264441831384	0.753072830442658	0.842270335568979
AKR1C2	1	mle	1	20.2639593908629	2.01245536128211	19.058766417918	15.7093529092963	0.176064281220782	0.0112771374649383	0.300538820475244	0.37972278086633	0.580741670934873
AKR1C3	0	default	1	24	4.5765537013321	18.4261563565608	56.5380967114177	0.0688841053173005	-0.117339073619239	0.351327093309124	0.699872133648832	0.811545050229465
NET1	0	default	1	24	1.17751520052633	18.9296356098834	10.2650274790416	0.02696929317546	-0.167636848189448	0.534850485102268	0.872233433531384	0.919530245504824
ASB13	1	burg	1	20.2639593908629	1.38523411331157	12.7523237106474	2.68572604168791	0.283956159384865	0.140747391261838	0.665585813854212	0.188233997993684	0.413005832367035
FAM208B	0	default	1	24	3.15362454766964	8.02720308173167	19.814503054699	0.200854561255917	0.0410254735071007	0.251486297206031	0.325933593563694	0.536826451545727
GDI2	0	burg	1	22.6818181818182	2.85933797852305	12.5789976321479	15.5009337397381	0.230549568207812	0.076659481849375	0.309094955309677	0.269713843873934	0.485273240351336
ANKRD16	0	default	1	24	0.68825803225978	4.58271162297386	3.35019831670787	0.0709982855308835	-0.11480205736294	0.534183076313986	0.691962529223108	0.806030001376216
FBXO18	0	default	1	24	9.69455792070714	18.3014431845704	55.2075381708327	0.257484761473359	0.10898171376803	0.236933708111689	0.225697555438541	0.445710815296581
IL15RA	0	default	1	24	0.921118168387765	19.7373583782745	2.8400420761096	0.0855988345955154	-0.0972813984853815	0.947148916603184	0.639269308715319	0.76838006260004
RBM17	1	yule-walker	1	25.5897435897436	13.6428828926169	12.372912462955	96.4807039367968	0.235236917345341	0.0822843008144093	0.229053358714472	0.261598094096969	0.478097563102981
PFKFB3	0	burg	1	22.4269662921348	6.80104116474081	2.38244823048225	28.9393405944873	0.398711758452733	0.278454110143279	0.29361177327018	0.0785983728905891	0.300121620783878
ITIH5	0	mle	1	21.1216931216931	6.75164843834005	11.6055761634039	44.2032458817532	0.278394756532661	0.134073707839193	0.388397748103159	0.195658356635391	0.419447604990423
KIN	0	burg	1	23.4823529411765	5.87465263614367	10.5231347371228	23.9441783721699	0.402468878720652	0.282962654464782	0.283993291179503	0.0761732785072472	0.297775232314299
ATP5C1	0	burg	1	25.4267515923567	15.8007865504247	20.7200805984462	50.9459358746714	0.35413951048984	0.224967412587809	0.371622882264523	0.112381179786415	0.338282169145618
TAF3	0	default	1	24	9.59031932982131	9.7896622233143	30.6635164754739	0.234477360034245	0.0813728320410939	0.488640054543111	0.262899764078472	0.479600299058274
CELF2	0	default	1	24	5.81768469515555	2.26548544833139	95.865037480653	0.117144743296945	-0.0594263080436661	0.258479035719572	0.536349075277767	0.699068529949326
USP6NL	0	default	1	24	1.01169982008146	11.3705230007222	3.18844266265806	0.117366434803354	-0.0591602782359757	0.674723873406109	0.535676007222844	0.698715782607885
PROSER2	1	mle	1	21.9340659340659	0.388650323161774	6.12619515094209	4.24398758365347	0.0396680604353884	-0.152398327477534	0.374823510761759	0.816783331410186	0.884547168471379
UPF2	1	burg	1	27.9160839160839	24.0404778218749	7.26588378009806	79.5452062281566	0.481309062051064	0.377570874461277	0.304466182529321	0.0375442387097504	0.250842017463323
DHTKD1	0	burg	1	21.3475935828877	17.3904185077409	10.3714864787646	42.9893085426489	0.780262011356979	0.736314413628374	0.348606098198864	0.000512301614524202	0.14492095988917
SEC61A2	0	default	1	24	0.632523362715796	22.4712308604991	6.26823995134413	0.0482805053724855	-0.142063393553017	0.331742147065955	0.780809028707959	0.861442004401682
NUDT5	0	default	1	24	2.00791069961813	9.43909508692652	27.7094333431646	0.112361904178824	-0.0651657149854106	0.185579779999436	0.551035609949858	0.70877800723416
CDC123	1	burg	1	26.2631578947368	12.0755992837887	17.4475541248929	59.1193819507253	0.421459197765785	0.305751037318942	0.24520805549087	0.0648141705152805	0.28536455562315
CAMK1D	0	burg	1	22.9425287356322	3.80620511817031	7.41420813519591	8.5839791424488	0.386295458594718	0.263554550313661	0.495397989289848	0.0870555944394448	0.308711955030703
OPTN	1	burg	1	22.0552486187845	124.7480275721	10.27995214372	459.030766145319	0.50933056495203	0.411196677942436	0.26915824925011	0.0284410108485891	0.244643401144087
MCM10	0	default	1	24	0.761514343902605	23.8782990135022	1.62336015837704	0.189883864546331	0.0278606374555977	1.3494867920147	0.348928474311697	0.555338289170656
PHYH	0	yule-walker	1	22.3016759776536	8.94161073447547	0.251848120065101	29.8945345012066	0.366654342435122	0.239985210922146	0.424277795786152	0.10190699281083	0.327029614724518
SEPHS1	0	burg	1	21.4623655913979	8.08750437997601	19.4380399362805	24.0152064960403	0.704925718532227	0.645910862238673	0.278807240305023	0.0022369526492676	0.186993003275798
BEND7	0	burg	1	25.5897435897436	2.51801808305507	12.7114509324572	9.01059596917213	0.343617627316034	0.212341152779241	0.341216394846665	0.1218385010229	0.347857435762179
PRPF18	1	burg	1	25.5897435897436	10.2585050489772	6.75578230529891	32.1783023071974	0.343260267966389	0.211912321559667	0.391550216920251	0.122170529767874	0.348160880247298
FRMD4A	0	default	1	24	0.954248623815177	4.59174491247652	9.43839782308711	0.103777125185304	-0.0754674497776351	0.317794108418999	0.578202709318242	0.727813156410196
FAM107B	0	default	1	24	1.65263386436079	8.36245662560742	12.8828845750158	0.0559187700792417	-0.13289747590491	0.37795633240036	0.749975050152325	0.840454416320566
HSPA14	1	mle	1	22.1777777777778	1.40604319338758	16.2870212664876	18.0355289747408	0.0686280915779818	-0.117646290106422	0.211429966220267	0.700834824978582	0.811973801514329
DCLRE1C	0	mle	1	24.1939393939394	3.32990740255589	9.79321790055487	12.8333537030776	0.484529405535416	0.381435286642499	0.267669959085159	0.0363931357838486	0.248981211895695
RPP38	1	mle	1	20.7916666666667	1.48674017040943	1.02662531414415	9.01055373910805	0.163657352946217	-0.00361117646454012	0.378946886341416	0.409186422987034	0.603145072786821
NMT2	0	default	1	24	17.8489199344784	7.64617793619987	55.5982496410958	0.437390075289342	0.32486809034721	0.359452331200295	0.0563685606357005	0.273112910281471
FAM171A1	0	mle	1	23.3450292397661	3.10265197218909	5.18258879006322	26.9637181391274	0.0875571851863993	-0.0949313777763208	0.2708591948004	0.632453030679321	0.764133164526929
ITGA8	1	mle	1	22.8114285714286	9.41680987452873	7.85699110905325	27.8281649416463	0.653667181687332	0.584400618024799	0.335574134846135	0.00498274010142197	0.218295214469619
FAM188A	0	yule-walker	1	20.0603015075377	3.60442403452488	19.1469555700762	13.3111956919986	0.453764477341297	0.344517372809556	0.292943982932341	0.0486294881349304	0.265518823996107
PTER	0	default	1	24	2.12200499028692	5.29618202568931	5.05577316763093	0.224534174207976	0.0694410090495717	0.604196336545193	0.280422797595477	0.494118889470077
RSU1	1	burg	1	21.1216931216931	15.7895890478254	0.827724727796187	123.801525802846	0.363285723022339	0.235942867626807	0.157782464029776	0.104646074236524	0.33099321669983
VIM	0	mle	1	20.0603015075377	122.208893731239	1.41643464040917	1219.58236272746	0.254704350203465	0.105645220244158	0.149244083909125	0.229955039454131	0.449087707692801
PTPLA	0	default	1	24	3.32877074844091	21.9543401564594	40.3225639106355	0.115864594250841	-0.0609624868989913	0.296058684324962	0.540248926440566	0.700825842756908
STAM	0	default	1	24	2.42511930801296	10.7708547177373	24.6505478339605	0.087530696966187	-0.0949631636405757	0.243703999854989	0.632544836585184	0.764136939486592
NSUN6	1	mle	1	21.4623655913979	2.23884338111006	15.2273449835097	4.71485785252886	0.382691343452513	0.259229612143016	0.549375098993661	0.0896420615516943	0.312365571608536
ARL5B	0	burg	1	21.3475935828877	3.38481445466876	19.0974325824886	11.3258878404219	0.364840703202099	0.237808843842519	0.362255984790531	0.103374470037473	0.328585313916984
PLXDC2	0	burg	1	21.3475935828877	10.3156723460645	13.8399207954091	69.6038269416196	0.2868056933238	0.14416683198856	0.285938773647304	0.184518254676321	0.410134367834157
CASC10	1	mle	1	21.1216931216931	1.0157350071101	5.19999793280068	2.19991979345536	0.22205892311549	0.0664707077385877	0.707438732097094	0.28492694308665	0.498701460430332
SKIDA1	0	default	1	24	0.525093520172056	16.6591455304395	2.97931601074986	0.085363571722149	-0.0975637139334211	0.415135995389622	0.640092108105001	0.769117007816928
MLLT10	1	mle	1	20.5773195876289	2.88338704443514	11.7921225746018	14.8547579900985	0.185563802440821	0.0226765629289851	0.314862889315079	0.358331789186545	0.562848465350934
DNAJC1	0	default	1	24	8.59706489947284	7.6415684495015	100.118157146929	0.206093572366947	0.0473122868403365	0.143410513559521	0.31538903512385	0.527919218512754
COMMD3	0	burg	1	24.0481927710843	8.28582451203134	20.1227076213551	43.1058770894009	0.512192751988783	0.41463130238654	0.247604939078109	0.0276211174533787	0.243491455370738
LOC100499489	0	burg	1	26.6133333333333	1.42443446372976	26.5931966859001	5.20443292688658	0.326176077510967	0.191411293013161	0.358465119055493	0.138909557375847	0.365859446951608
PIP4K2A	0	default	1	24	5.88263679975651	1.25571026515036	43.2886595122969	0.189172617669867	0.0270071412038411	0.229876050457137	0.350462886674876	0.556894383389218
MSRB2	0	default	1	24	9.48175397151609	5.67022045183971	52.0355565123029	0.450809657622417	0.3409715891469	0.206076228505769	0.0499590828953219	0.267648368150011
OTUD1	0	default	1	24	0.848127984884758	22.4537266188072	3.04380603685058	0.0814668497082135	-0.102239780350144	0.725071329140885	0.653844047111269	0.778416447121791
KIAA1217	1	burg	1	23.0751445086705	3.38407118750861	10.7151810588467	6.74858783729008	0.369854427597467	0.24382531311696	0.620863632418463	0.0993583671195053	0.324366013348807
ARHGAP21	1	burg	1	22.3016759776536	49.1524165960262	9.94651136727735	186.831330216971	0.637767116867453	0.565320540240944	0.231310808506921	0.00623647754396317	0.219055642978056
PRTFDC1	1	yule-walker	1	24.0481927710843	0.549304948811487	13.261193679668	3.62440516679669	0.067544930367169	-0.118946083559397	0.425569707832795	0.704919577868747	0.815146598872183
APBB1IP	0	default	1	24	2.3253520773244	20.6194645189313	19.9197846754946	0.12112317871415	-0.05465218554302	0.238764196519003	0.524372677494318	0.689752354158689
ABI1	0	default	1	24	5.11207826483652	21.0738254873268	41.4317932315282	0.169730379435154	0.00367645532218464	0.216007885772578	0.394544267062764	0.592345465537161
ANKRD26	0	default	1	24	7.03214097359991	10.4351412860704	30.8985336812278	0.290895303131853	0.149074363758224	0.312250666379253	0.179288242504342	0.403706636577766
YME1L1	0	default	1	24	6.98455502519856	4.79809142561088	94.0547569320607	0.225446441615317	0.0705357299383804	0.107720992683203	0.278777210021954	0.492797497041218
MASTL	0	default	1	24	0.942148149849329	1.89249852472354	5.10719190140778	0.0577740772970158	-0.130671107243581	0.5529705729471	0.742634707353569	0.836690111571483
ACBD5	0	burg	1	20.6839378238342	4.55594190342342	10.3621015839727	16.6523801661819	0.548837541844489	0.458605050213387	0.260449414111978	0.0186923873140519	0.232156918740211
RAB18	1	default	1	24	26.2511347898955	21.1472958920839	140.558697157266	0.400957512391327	0.281149014869593	0.2086453497627	0.0771415091653427	0.298785935810031
MKX	0	default	1	24	10.6954357954782	19.8121603836344	20.205276434236	0.412839185419894	0.295407022503873	0.604188820464952	0.0697887342367924	0.289462224623113
WAC-AS1	0	mle	1	22.5536723163842	20.7647982927366	10.4228985450615	52.0711591953967	0.576136837054889	0.491364204465867	0.372831975063747	0.0136813317181602	0.223584183373303
WAC	1	mle	1	26.2631578947368	21.340892968486	7.99676513118085	224.428642034482	0.542635904245184	0.451163085094221	0.093165417186927	0.0200129145907768	0.23600743687043
BAMBI	1	default	1	24	1.21762048539516	16.6384138497601	4.60882032024802	0.103015047002949	-0.0763819435964608	0.661896230599147	0.580665186477585	0.729327669444053
PTCHD3P1	0	burg	1	27.5310344827586	9.0057821274789	7.5159411233663	35.5136127204849	0.446028774647239	0.335234529576687	0.272740184227848	0.0521718257235306	0.26876563020391
SVIL	0	default	1	24	2.89937605104704	7.70473430200619	12.3169371233821	0.212568440634254	0.0550821287611053	0.352736771998057	0.302736011015812	0.515363097960705
KIAA1462	0	default	1	24	11.3429594142644	20.8985525680698	159.065710596125	0.315417027990556	0.178500433588667	0.215895338978753	0.150359357931954	0.377037902465489
MTPAP	0	mle	1	26.0915032679739	4.70652889329484	22.8904281506285	13.8768766715832	0.411647755996398	0.293977307195678	0.37361967210167	0.0704996678808132	0.290346304682995
ZNF438	1	default	1	24	2.01472570747119	11.1479353778677	9.38231360130736	0.216823654947438	0.0601883859369254	0.338154664435625	0.294644140017116	0.508112226414096
ZEB1	1	default	1	24	64.439118484758	8.70702940669201	224.510799918588	0.506660575580678	0.407992690696814	0.317034498318564	0.0292232904097772	0.244648114542755
ARHGAP12	0	burg	1	27.9160839160839	9.30066835037614	14.383934316122	73.1571637417261	0.142094786976026	-0.0294862556287685	0.279229069009883	0.464725532830382	0.646421408578628
KIF5B	1	burg	1	20.1616161616162	21.9391228667804	16.7726092270196	351.979449309808	0.116872075530844	-0.0597535093629871	0.13105512639654	0.537177837783914	0.699125360966788
EPC1	0	yule-walker	1	27.9160839160839	5.42325580189887	10.2931471261696	56.530649477557	0.166854414132233	0.000225296958679233	0.167702675487013	0.401425066984735	0.59757595198864
CCDC7	1	mle	1	20.5773195876289	1.36003434356757	10.5041803309959	4.27310226555056	0.253505702500374	0.104206843000449	0.494826353747672	0.231810163031127	0.449891946955944
ITGB1	1	burg	1	23.0751445086705	74.3195729970446	9.76368139041558	536.777842285654	0.369269606274587	0.243123527529504	0.21055229135543	0.0998202829791772	0.324688854242644
NRP1	0	default	1	24	11.9740735365952	9.2208965733324	116.160437598063	0.160295349625036	-0.00764558044995645	0.18292613265801	0.417477228644784	0.608864097933643
PARD3	0	burg	1	20.7916666666667	10.027437454685	14.2536871634284	44.5268192522447	0.365208042095175	0.23824965051421	0.264384602551859	0.103075886943962	0.328073309730247
CUL2	0	burg	1	27.9160839160839	2.00621596144566	10.8810394270069	7.41251426741402	0.273246535979669	0.127895843175603	0.363175904398658	0.202738184172298	0.425124196202785
CREM	1	mle	1	23.3450292397661	2.88467896501871	20.191524878508	10.5611982976227	0.453761988462929	0.344514386155515	0.300071353764749	0.0486305960268469	0.265518823996107
CCNY	0	default	1	24	13.3189272345623	20.7980360673455	108.55616592593	0.28232826199035	0.13879391438842	0.171704387936705	0.190383462047364	0.414836024638645
FZD8	0	default	1	24	1.9667297066816	20.9755349656372	5.91741058357687	0.306382856384264	0.167659427661117	0.558293057127934	0.160545853633392	0.38455519664385
ZNF248	0	default	1	24	2.30652587219634	17.3641434135444	9.71553982283153	0.143711720979779	-0.0275459348242657	0.470219919615407	0.460362560521352	0.643525103655609
ZNF25	0	mle	1	23.6213017751479	7.28513931784427	21.6402900603848	33.502799420563	0.215180443148353	0.0582165317780234	0.359416554200807	0.297748157891378	0.510743683466364
ZNF33A	0	default	1	24	1.90586434083616	8.30377613487239	29.5882358091578	0.035597717524818	-0.157282738970218	0.24348529029726	0.834240265706636	0.895869999398441
ZNF37A	0	default	1	24	12.4502002326941	8.06632174419693	59.8284682799407	0.261109600226586	0.113331520271903	0.283388660481953	0.220241988517543	0.440964854739273
ZNF37BP	0	default	1	24	1.80344849036059	10.4148834891855	9.99205961094706	0.147797362102918	-0.0226431654764983	0.340038287161657	0.449484138525443	0.635095462292498
ZNF33B	0	default	1	24	0.902325920616077	16.0396093079608	12.910085944237	0.0316692882625503	-0.161996854084939	0.313276964867119	0.851370369334146	0.907270922346789
BMS1	1	burg	1	22.3016759776536	14.8518410003061	21.6709998666562	98.2658177657258	0.538849816263458	0.44661977951615	0.177400362061175	0.0208550833573246	0.236359990363298
CSGALNACT2	0	default	1	24	1.91662843961792	14.199982353789	29.7114970566342	0.0355450788315794	-0.157345905402105	0.246248898273114	0.834467961722181	0.895939647847681
HNRNPF	0	default	1	24	33.5082943575526	21.7667903661131	108.013416805479	0.46450309535568	0.357403714426817	0.329652683292811	0.0440336639817466	0.259660592588445
CXCL12	1	mle	1	21.3475935828877	17.3663038434937	0.303549597234704	74.7570198075535	0.251016811265617	0.10122017351874	0.35849764530672	0.235700416180315	0.454308526825746
RASSF4	0	burg	1	21.5783783783784	4.55755641716099	10.3974861507387	13.4215187011879	0.322109311500039	0.186531173800047	0.61680222420723	0.143152304050895	0.370003499095185
C10orf10	0	default	1	24	21.3820850458989	23.0325695161666	141.28959500867	0.177982823114747	0.0135793877376966	0.411112981756155	0.375322381453962	0.577064061131675
C10orf25	0	mle	1	23.4823529411765	0.738675044506429	5.82053572032922	2.09392122929905	0.0562651698349282	-0.132481796198086	1.0477513731	0.748600165279655	0.839714191512469
ZNF22	1	yule-walker	1	21.8142076502732	6.82731647213312	17.2864475093084	36.5887603774453	0.711318722981332	0.653582467577599	0.157769771243201	0.00200490172236867	0.184953303146351
MARCH8	1	mle	1	20.7916666666667	2.49703829898392	7.32263259532977	35.6471000249329	0.141412425580069	-0.0303050893039178	0.135659307879135	0.466576644162705	0.647594511369917
FAM21C	0	default	1	24	2.37534403120945	9.76179686138648	38.1757549763955	0.0376425600425064	-0.154828927948992	0.242521969271004	0.825433405491563	0.889886273540625
TIMM23	1	mle	1	21.9340659340659	3.87160908558058	19.1356948057786	28.906200389283	0.247275904425021	0.0967310853100254	0.184836330883704	0.241645711806078	0.460764063890848
NCOA4	1	burg	1	24.3414634146341	22.6752268234564	22.3821991777161	126.115853528722	0.50372966359605	0.404475596315261	0.182557082991422	0.0301017388947415	0.245073495777051
MAPK8	0	default	1	24	3.63421318645126	17.6779798218731	15.9276986687456	0.241478049536678	0.0897736594440131	0.315694867030368	0.251096561531792	0.469735163323431
ARHGAP22	1	burg	1	27.9160839160839	2.78648116525788	6.79885996967692	11.2364124567783	0.207883880603438	0.0494606567241255	0.38326030346736	0.31184892830905	0.524306433477889
VSTM4	0	default	1	24	40.2788615340375	7.02253492192687	149.334116549678	0.410256834752395	0.292308201702874	0.397125112777042	0.0713369573468208	0.291601737980838
ERCC6	0	default	1	24	1.61196661867188	21.6986979030884	13.7856919265473	0.105899877589899	-0.0729201468921215	0.353052152853579	0.571387547915338	0.723621656952512
PARG	1	mle	1	20.7916666666667	2.33692404392261	19.6781026810992	5.71472155537752	0.345335656706592	0.214402788047911	0.491547750173665	0.120252312619911	0.346768602187035
FAM21A	0	default	1	24	2.22473006968849	1.56371859519377	43.4355716198661	0.0425966201302347	-0.148884055843718	0.180997338791088	0.804405037351807	0.876470335275647
SGMS1	1	burg	1	21.695652173913	1.76761897489718	11.4068337951292	17.7217908353573	0.130258400420687	-0.0436899194951759	0.202091328432016	0.497681175339827	0.670070188846134
ASAH2B	0	yule-walker	1	26.2631578947368	1.78559364418515	23.5119027175382	2.96366985118315	0.283633011092104	0.140359613310525	0.795472089569617	0.188659128543856	0.413382128732894
PRKG1	0	default	1	24	3.46573673363834	7.1428290845098	22.8965170072125	0.105090592900414	-0.0738912885195031	0.339384659271734	0.573978158522352	0.725733155966904
CSTF2T	0	mle	1	22.1777777777778	3.07201056718119	2.38819882681101	17.2478938264273	0.327329375523694	0.192795250628433	0.271763520142392	0.137724851347485	0.3644539591211
DKK1	0	mle	1	21.4623655913979	55.4820928698965	0.278507359090819	106.17147551395	0.511491448903215	0.413789738683858	0.666828747158133	0.0278202386477888	0.243550857251476
ZWINT	0	default	1	24	0.220620954888105	20.1099828059113	3.78537292890514	0.00804767826936148	-0.190342786076766	0.496194834070377	0.960404068758382	0.974656323705676
IPMK	0	default	1	24	3.47894421904485	19.7652253345967	16.8534803196862	0.194911641975855	0.033893970371026	0.419472757148585	0.338234366987463	0.5462345405096
CISD1	1	yule-walker	1	20.0603015075377	12.3625178133686	1.51477762743521	48.2961341313485	0.663293058519851	0.595951670223822	0.227069653838242	0.00432773190334612	0.217204466344505
UBE2D1	0	default	1	24	8.21061541534589	18.9191627866065	19.0946171558446	0.360855930063172	0.233027116075807	0.494673909974516	0.106658094165311	0.332208262675851
TFAM	0	burg	1	23.6213017751479	3.88624933006388	19.0965637094606	28.9050425615241	0.136958865245477	-0.0356493617054277	0.250498514543185	0.478803679262351	0.657577320944425
BICC1	1	yule-walker	1	25.2658227848101	11.9613510247701	11.8064439033393	142.881257629415	0.154408968386597	-0.0147092379360838	0.161360536435679	0.43231652938203	0.621613888582237
FAM133CP	0	yule-walker	1	24.1939393939394	0.844477106324135	8.9398515978517	4.38900341742939	0.169032168131112	0.0028386017573343	0.332049139156747	0.396206010244769	0.593684201201497
CCDC6	1	burg	1	22.1777777777778	5.90690992179713	22.1056988105478	35.1045635197678	0.182136314841658	0.0185635778099901	0.283276543621443	0.365935569156475	0.569313587303528
CDK1	0	default	1	24	3.00362809335932	13.8303857727801	9.13693606162041	0.143558709751483	-0.0277295482982201	0.664641345071684	0.460774021365351	0.64369142200131
RHOBTB1	1	yule-walker	1	25.2658227848101	6.66169399888267	12.7008352649469	54.7348761406518	0.271086373810522	0.125303648572627	0.184245604367471	0.205769188418129	0.428619514243902
ARID5B	1	burg	1	23.6213017751479	63.907995491478	10.9473359468342	251.999500556089	0.482684560141581	0.379221472169898	0.281644021306631	0.037049060801853	0.249926599553341
ADO	1	burg	1	20.4717948717949	2.07026055570443	3.37524038119344	20.5727114159694	0.0844081333668254	-0.0987102399598094	0.256506289976981	0.643442333225691	0.771503391376062
NRBF2	1	mle	1	22.9425287356322	5.1290608767039	3.30277914811559	34.1783781868803	0.139780093217889	-0.0322638881385331	0.290892469418081	0.471028779290208	0.65148324375433
JMJD1C	0	burg	1	24.95	11.7393103502641	10.8406554543575	45.9193359798726	0.517983100372371	0.421579720446846	0.272789949208456	0.0260202416100255	0.241372237758636
REEP3	0	default	1	24	12.2334558110251	9.54464116834368	96.7408504520506	0.354419960155176	0.225303952186211	0.151616496851713	0.112137397225011	0.337913279830896
ANXA2P3	1	mle	1	22.0552486187845	15.7197356079581	16.8445372414341	170.952683013117	0.0771629536450623	-0.107404455625925	0.228639266926636	0.669306592241299	0.790071845207386
SIRT1	0	default	1	24	2.03280790798321	16.4473516591464	11.0811357947992	0.127032567496292	-0.0475609190044493	0.361852874773331	0.506979279269696	0.677390135036692
HERC4	1	mle	1	23.6213017751479	8.59332868772762	21.8288785873098	33.4273095162483	0.329594034746491	0.195512841695789	0.320943886620266	0.135422039428541	0.362134659021061
PBLD	0	burg	1	22.6818181818182	2.21983249629981	9.93484260061365	11.6862060404036	0.275690226155874	0.130828271387049	0.279923994091119	0.199352519154262	0.422324484910097
HNRNPH3	0	burg	1	20.3673469387755	19.5669382633602	1.11489676717082	93.744228696388	0.172717291927626	0.0072607503131511	0.352181830851105	0.387498239576527	0.586952506129314
RUFY2	0	default	1	24	3.51117341075968	7.29439250335706	21.5732444858138	0.151046639698544	-0.0187440323617467	0.287005109609378	0.440980269361532	0.628812606460321
SLC25A16	0	default	1	24	0.673100007065066	1.45176770832116	5.3501042550828	0.0663113745125078	-0.120426350584991	0.360755030752727	0.709594663257079	0.817460183676811
TET1	0	default	1	24	2.65612071636051	7.33341079518139	11.4839626855166	0.187736462900939	0.0252837554811264	0.408103604442168	0.353577637708261	0.559371506991436
CCAR1	0	yule-walker	1	26.7919463087248	32.6507826149981	10.2942102027486	157.216315114615	0.546609758142084	0.455931709770501	0.20234296164533	0.0191584709013402	0.233380503158284
DDX50	0	mle	1	22.5536723163842	17.7979174601151	19.471591726713	68.8767628076912	0.521312235182735	0.425574682219282	0.245125526613906	0.0251340014402652	0.239778855983681
DDX21	0	default	1	24	32.400428792805	9.62810834412048	261.143297774634	0.182952262807076	0.0195427153684914	0.228320696405739	0.364113815650222	0.567640399519884
KIAA1279	0	default	1	24	1.96554867827444	4.71264610685188	31.9518336883897	0.0848880678126334	-0.09813431862484	0.184794737969438	0.641757703989444	0.770162654857325
SRGN	0	yule-walker	1	26.6133333333333	4.28980785704145	21.4188822671716	14.3848704866208	0.305474648152341	0.16656957778281	0.381719951702189	0.161599687195525	0.385888693307077
VPS26A	0	burg	1	23.0751445086705	5.09966636293698	19.4749982585139	30.1987228703136	0.212776882368847	0.0553322588426168	0.263810326478242	0.302335535448501	0.51510354011566
SUPV3L1	1	burg	1	24.3414634146341	4.11336739617555	7.10905443453916	11.6258543462757	0.447565488053197	0.337078585663837	0.393968356536277	0.0514522073325785	0.268271817033564
HK1	0	default	1	24	15.0793515869433	8.2069652469643	169.134769986205	0.212577962552975	0.0550935550635696	0.166021131474964	0.302717707469672	0.515363097960705
COL13A1	0	mle	1	21.0105263157895	1.65349841684409	4.43436809205662	5.55842877547675	0.360063955852697	0.232076747023237	0.780218054259217	0.10732054306378	0.33331539163044
H2AFY2	1	mle	1	20.2639593908629	2.13602206371935	3.54020756240524	5.67648515444634	0.381767630111645	0.258121156133975	0.416676119745284	0.0903147537742045	0.313058989073358
AIFM2	0	default	1	24	1.8913859639383	4.72559874761318	28.7786828115686	0.065743944586331	-0.121107266496403	0.226219780028662	0.711753492938175	0.819089671228998
TYSND1	1	mle	1	23.0751445086705	1.30604493158738	3.84747314534439	7.73822717975126	0.196438147581381	0.0357257770976573	0.408050863401866	0.335039919982394	0.543901182419468
SAR1A	1	mle	1	22.0552486187845	9.1276347523331	18.8885284501327	111.238194008016	0.194602398914377	0.0335228786972526	0.127556505191369	0.338884463429326	0.547107487613894
PPA1	1	burg	1	21.0105263157895	5.29942943747001	1.45110632230175	15.3254878674642	0.269767064018937	0.123720476822724	0.476637393581891	0.207638119051154	0.43029376923118
LRRC20	1	mle	1	27.3424657534247	2.53822916889962	6.54829001820357	3.35477227497164	0.44100503228748	0.329206038744976	0.832930796654561	0.0545807489981955	0.271678243368743
EIF4EBP2	0	burg	1	26.7919463087248	17.9012695692998	20.5784142790676	130.320395000793	0.29973706311298	0.159684475735576	0.197335028296081	0.168385892957774	0.392715316777005
SGPL1	0	default	1	24	1.64657680415027	18.4187001895045	27.2793929505795	0.104683228279844	-0.0743801260641876	0.146149331542511	0.575285728646567	0.726635004364879
PCBD1	1	mle	1	20.5773195876289	7.52767668968578	0.450236563954139	28.7371653002907	0.423836711838295	0.308604054205953	0.306970883682112	0.0634933019121594	0.283210496247021
UNC5B	0	default	1	24	12.9524580767013	17.4761704061092	68.4801238027169	0.148013792037292	-0.02238344955525	0.348387626441681	0.448913661397094	0.634772204331024
SLC29A3	1	mle	1	21.1216931216931	5.50396445980929	8.38089614066697	14.896876088483	0.537657519213825	0.44518902305659	0.352838804858026	0.021126083637089	0.236707981197308
C10orf54	0	mle	1	22.0552486187845	27.5996902673914	12.3503914217441	100.740574294124	0.782597632789752	0.739117159347703	0.289563082742474	0.000485647707738623	0.14492095988917
PSAP	1	mle	1	24.641975308642	283.746046503871	23.0695319497038	3816.41451461544	0.143679440268446	-0.0275846716778643	0.164206070302812	0.460449341759576	0.643531685399006
CHST3	0	default	1	24	0.571463016366679	19.4489072869137	23.9962862185013	0.00830627216433188	-0.190032473402802	0.188587080166669	0.959152873669969	0.974095903957082
ASCC1	0	default	1	24	1.85427846040898	19.5231241978546	26.6343138832601	0.0481326647397815	-0.142240802312262	0.232483263459706	0.781415673683792	0.861765691843701
ANAPC16	0	default	1	24	8.56535220388257	10.1687065665452	64.4860360746149	0.200461065037478	0.0405532780449734	0.219118930938325	0.326736826590699	0.537444238709635
DDIT4	1	burg	1	21.0105263157895	97.6290621670797	3.42692253655793	435.176836880111	0.413530077884629	0.296236093461555	0.32386201004217	0.0693791090255714	0.289462224623113
DNAJB12	0	default	1	24	3.97124339644234	11.5571671344306	54.3908349080324	0.250641433041642	0.10076971964997	0.118991758087453	0.236291654646576	0.454890372241239
MICU1	0	default	1	24	1.39306810765824	1.29354935465063	65.192194229749	0.00657877921620476	-0.192105464940554	0.191131430948972	0.967536069314598	0.979013048895433
MCU	0	default	1	24	10.9002848526658	18.6887778670582	60.3792045886121	0.170313168943643	0.0043758027323717	0.303003426165912	0.393161501254603	0.591354450492845
P4HA1	0	default	1	24	13.354805525796	21.9221920642798	152.45151090853	0.168078345207669	0.00169401424920224	0.191446935320687	0.398485153446926	0.59527680762385
ECD	0	default	1	24	2.66309600000105	11.2335279493636	12.0014959881512	0.246374196620995	0.095649035945194	0.355972592282396	0.243096552110963	0.461813775002656
FAM149B1	0	burg	1	27.7222222222222	4.36117271500212	20.3263642572891	13.2991514475503	0.23406911459682	0.0808829375161835	0.48052635217223	0.263601521009657	0.48016406839766
DNAJC9	1	burg	1	22.1777777777778	4.33092857590045	0.879821948592401	16.8540960836849	0.202147545744578	0.0425770548934932	0.468178381579523	0.323305376210064	0.53466371503089
MRPS16	1	yule-walker	1	25.7548387096774	6.90688933214231	23.530207096209	49.3602366752316	0.342174621821992	0.210609546186391	0.185303764905757	0.123183664757696	0.349225380446473
ANXA7	1	mle	1	21.8142076502732	10.440217007152	20.8040785504445	31.8036867917271	0.473554828214418	0.368265793857301	0.351167403270485	0.0404357716075874	0.254439844748898
PPP3CB	0	mle	1	20.3673469387755	1.74525990459357	4.46781512326771	25.3069814668127	0.0599301803195037	-0.128083783616596	0.193809712715797	0.73417662110689	0.831759450083416
SEC24C	1	mle	1	23.2093023255814	12.1278673296135	20.4597998181202	25.6574552468325	0.582662237450395	0.499194684940474	0.435417404578137	0.0126601373329263	0.223584183373303
FUT11	0	default	1	24	16.6987210302507	7.39525956402193	37.0938750933825	0.30757756008008	0.169093072096096	0.557108254716103	0.159167967252362	0.383262543627954
CHCHD1	1	mle	1	22.4269662921348	15.3903420579783	20.4565432796543	41.5599842966074	0.475697668545161	0.370837202254194	0.405218287063999	0.0396194958236977	0.25288453134801
ZSWIM8	0	default	1	24	4.382047882369	17.5260066495095	42.7874395089427	0.097232185446278	-0.0833213774644663	0.227313546256482	0.599625834870515	0.743635789673368
NDST2	1	mle	1	25.2658227848101	5.02081806648811	19.6022154384926	27.9031789460995	0.229153197014205	0.0749838364170462	0.267136390836021	0.272170077991489	0.487778426419926
CAMK2G	0	burg	1	23.0751445086705	3.48179950392273	17.5969399157774	18.7609381661118	0.197606420028471	0.0371277040341648	0.282800793656959	0.332611473310971	0.541596331419231
PLAU	0	default	1	24	1.97775848676751	19.3968482857974	4.80293927511579	0.265397322910211	0.118476787492254	0.618539483291261	0.213925489048841	0.43625576009886
VCL	0	default	1	24	4.48591581107307	19.9238834678708	166.657332987585	0.0200372487069557	-0.175955301551653	0.153988446634111	0.903749024751739	0.940164927596183
AP3M1	1	mle	1	20.6839378238342	5.26177391278475	1.84205827507819	18.7312149127178	0.29946700564458	0.159360406773496	0.391873710659234	0.168710834870527	0.392869740617735
ADK	0	default	1	24	2.68504244820769	7.15129086209363	19.290292214601	0.122664733446964	-0.0528023198636425	0.30515347111185	0.519790019066149	0.687307061980762
KAT6B	0	default	1	24	3.55573589749524	12.1631802632593	34.2473540973991	0.063977684567362	-0.123226778519166	0.332641301695993	0.718507016826421	0.822439433024122
SAMD8	0	yule-walker	1	26.6133333333333	3.87126148854398	21.6692333331985	12.1292748501302	0.423863867690158	0.30863664122819	0.345493798683905	0.0634783404228383	0.283210496247021
VDAC2	0	burg	1	22.3016759776536	14.2792619151894	21.5777959082017	60.3147955975514	0.373038072778719	0.247645687334463	0.299504228262765	0.0968736902267535	0.321562456639622
COMTD1	0	default	1	24	0.837967301166307	22.3515689707027	21.1856647918716	0.025278997720439	-0.169665202735473	0.23558859447652	0.87983578031041	0.924435777849583
ZNF503	1	mle	1	22.3016759776536	7.01544064323161	19.6868528071173	148.947079013999	0.139453155229453	-0.0326562137246567	0.0937639559895641	0.471924563625345	0.652386042076691
ZNF503-AS2	0	default	1	24	1.70378275022089	5.02797374218981	6.83868633081302	0.13735060865202	-0.0351792696175757	0.490810566067248	0.477717995302563	0.656690670869382
C10orf11	1	mle	1	20.4717948717949	1.18448454435006	15.2610579424023	7.69421512885298	0.240517223917771	0.0886206687013256	0.220678760499418	0.2526909253834	0.470651818368134
KCNMA1	1	mle	1	21.695652173913	7.21886943159524	18.9113836476208	33.8032338183206	0.573170947044688	0.487805136453626	0.228958099858079	0.014166738071402	0.223584183373303
DLG5	1	mle	1	22.4269662921348	8.47516273103447	16.273189230959	89.3067191145862	0.243853792904432	0.0926245514853186	0.133287611433748	0.247188857473388	0.465757301882061
POLR3A	1	mle	1	22.4269662921348	7.7308548785702	9.06734515617868	24.3085734795035	0.434554689598751	0.321465627518502	0.345287049297943	0.0578033531886318	0.274501504601243
RPS24	1	mle	1	24.641975308642	357.279183950265	11.1971882925823	3470.51150903383	0.251734754260258	0.102081705112309	0.158896524316079	0.234572918507288	0.452849192149859
LINC00856	0	default	1	24	0.888010567646946	18.0306118819602	2.26576073300525	0.362323507314168	0.234788208777002	0.53375979129639	0.105439184241123	0.331593301890418
ZMIZ1	0	default	1	24	3.10933104525611	8.72282483814055	35.798860658441	0.232377909141655	0.0788534909699861	0.131621171821267	0.266524613664317	0.4823744817043
PPIF	0	default	1	24	8.15718326440465	20.5986243981018	35.1913945421809	0.425525126005136	0.310630151206163	0.250223661414355	0.0625684206635253	0.282057722647043
ZCCHC24	1	burg	1	20.2639593908629	22.6252984129975	5.79264012941103	221.262212416436	0.398849344454072	0.278619213344887	0.202128702934683	0.0785084901412211	0.300121620783878
EIF5AL1	0	mle	1	20.0603015075377	2.44821632084578	1.97663350678805	11.4952608505823	0.253992929454298	0.104791515345157	0.361331912688514	0.231054652762135	0.449776378141294
LOC100288974	0	default	1	24	0.80407636491246	9.84520447685137	1.58171332479575	0.277866278073513	0.133439533688215	0.733159598779443	0.19637587354385	0.420144243575774
TMEM254	1	burg	1	24.1939393939394	2.06984259775723	4.03734820387934	11.5343229435552	0.219464134014097	0.0633569608169167	0.267335938503866	0.289710555897576	0.503470460691239
PLAC9	0	default	1	24	21.8290912086542	0.909439024395619	247.622389025433	0.166547045962294	-0.000143544845247812	0.181328914626269	0.402166092105133	0.597870261756942
ANXA11	1	burg	1	20.6839378238342	9.48636753780094	8.95070309438468	182.072967739165	0.172758519034728	0.00731022284167415	0.0936385163968241	0.387401695559001	0.586952506129314
TSPAN14	1	burg	1	21.0105263157895	2.12144773296978	9.51086486734934	22.3965602242194	0.206479362324138	0.0477752347889651	0.147679027910625	0.314623480623903	0.527038633092621
GHITM	1	burg	1	20.6839378238342	10.8350604478763	1.30864811615422	101.346211715274	0.190961599339651	0.0291539192075807	0.190067597158735	0.346613663438242	0.553881671379839
CCSER2	1	mle	1	22.1777777777778	6.18434249428883	19.3584307968662	50.7530223131304	0.188695749628985	0.0264348995547816	0.195366475193324	0.351494679938116	0.557794068676515
WAPAL	0	default	1	24	2.50113439126032	5.43886147653288	46.4728633101887	0.0604522047537998	-0.12745735429544	0.190323621815747	0.732140428081015	0.830662557516571
ADIRF	0	default	1	24	1.5107564576496	10.0878996502167	10.4521961105333	0.0950937761727545	-0.0858874685926945	0.403353511608927	0.606761304293302	0.747765863192238
GLUD1	0	mle	1	21.2340425531915	7.18773915284948	20.9694108964628	31.257247255399	0.433747993866992	0.32049759264039	0.262266141684732	0.0582168587610437	0.274501504601243
FAM35A	0	yule-walker	1	26.0915032679739	1.41152751233922	23.4425586394681	19.6014634872847	0.0273244557512418	-0.16721065309851	0.308665920389389	0.87064274062504	0.918694658421202
MINPP1	0	default	1	24	0.684095011885392	11.2631780682439	14.5509391495021	0.0161990166019358	-0.180561180077677	0.303177783684377	0.921586834015763	0.950167855477322
PAPSS2	0	default	1	24	3.05821993587505	8.16997386573335	44.1076049042765	0.146404691327847	-0.0243143704065838	0.129839179272241	0.453168900270642	0.637926388458251
ATAD1	0	mle	1	20.7916666666667	4.21403838009425	19.1473479783128	86.3278324045633	0.0440189771663084	-0.14717722740043	0.17649379694114	0.798447482566644	0.872937515962578
PTEN	0	burg	1	20.9005235602094	17.8870550562538	0.567020801490185	78.6460683379836	0.347867478669163	0.217440974402996	0.315641695202651	0.117944934446375	0.344535720373748
RNLS	0	default	1	24	1.13987230325667	0.568643902563628	4.25801830348426	0.129488446302154	-0.0446138644374148	0.542213231026714	0.499887984385919	0.671413272776928
STAMBPL1	1	mle	1	22.6818181818182	1.94278140488348	17.1304348065891	4.17432587943394	0.176910455943736	0.0122925471324836	0.790339721055716	0.377776921983097	0.579361476513042
ACTA2	0	burg	1	20.6839378238342	657.26808918814	10.3852052798505	4321.46883531974	0.574598329599069	0.489517995518883	0.166214004137848	0.0139314382543759	0.223584183373303
FAS	1	yule-walker	1	20.2639593908629	5.4370187196787	18.8070800415268	14.9603778570656	0.47040509291077	0.364486111492924	0.381472626014731	0.0416599745251111	0.255445874748455
CH25H	0	default	1	24	2.12487553301863	22.8409112397378	6.04702929884828	0.296277947593005	0.155533537111606	0.485187757781773	0.172586095353376	0.395653623597614
LIPA	1	mle	1	22.8114285714286	7.16370418332469	19.0482735646955	32.1203448524653	0.578648142851861	0.494377771422234	0.301840095710122	0.0132808099604275	0.223584183373303
IFIT2	1	yule-walker	1	25.1069182389937	1.50294867633162	15.2305702733389	3.97599468702522	0.25616963621539	0.107403563458468	0.555895667153126	0.227703398869514	0.447277436836868
IFIT3	1	burg	1	20.2639593908629	2.86902136972455	8.00808069608059	16.0702183511555	0.198041699658591	0.0376500395903097	0.309935526362953	0.331710282115798	0.541322845084123
IFIT1	0	default	1	24	3.54213288664382	9.0458630489763	7.55523579292678	0.431591987467932	0.317910384961518	0.716319640093891	0.0593336351201701	0.275855204969647
IFIT5	0	default	1	24	2.50387789437697	17.8026357730589	16.2234087510866	0.138574190228974	-0.0337109717252317	0.29491877951268	0.474339617547967	0.654253340623944
PANK1	0	default	1	24	0.578022184337255	3.26060552140285	3.34324855206487	0.063915886469758	-0.12330093623629	0.498894049620596	0.71874423462283	0.822439433024122
KIF20B	0	yule-walker	1	25.7548387096774	3.35918140586359	13.4056962131779	14.7076750306346	0.159982513333941	-0.00802098399927043	0.409063999196323	0.418255474763491	0.609246230861454
RPP30	0	default	1	24	1.62043453171171	21.0927176172166	13.982948664161	0.0655919058912114	-0.121289712930546	0.322531675255671	0.712332827149817	0.81930778741332
ANKRD1	0	default	1	24	48.5067347257192	1.0031390446167	164.698212164006	0.124638649336452	-0.050433620796257	0.965545666037561	0.513968896278004	0.682480238282027
PCGF5	1	mle	1	21.3475935828877	10.2060953371224	4.63868439770857	44.7598276146601	0.37505337674497	0.250064052093964	0.305978033294436	0.095326715371168	0.319901102080842
HECTD2	1	mle	1	22.5536723163842	1.07845891361178	21.7751511783483	2.75832016242531	0.175040572439844	0.0100486869278127	0.730582948634044	0.382087605515376	0.582617075440352
PPP1R3C	1	burg	1	21.5783783783784	6.50577035449335	3.59789309240463	43.3937043453215	0.251921090273073	0.102305308327687	0.214150225175124	0.234280992491435	0.452586073125079
TNKS2	1	burg	1	27.5310344827586	2.41358279603375	23.3858476573819	22.4922247353032	0.162733132884035	-0.00472024053915732	0.189005835107886	0.411452330724746	0.604356307282573
BTAF1	1	mle	1	21.9340659340659	7.88999769415539	10.090494232321	22.4548669758254	0.391876915646769	0.270252298776123	0.401371223705731	0.0831682278684054	0.304651147146107
CPEB3	0	default	1	24	1.52596701769185	6.59082638695021	4.74486534297849	0.271320791997862	0.125584950397434	0.496842457886001	0.205438524927697	0.428477166092566
MARCH5	0	burg	1	27.3424657534247	19.6895609406695	17.3012090916902	80.6918952819148	0.345194374268166	0.2142332491218	0.301764231277998	0.120382126277096	0.346768602187035
IDE	0	default	1	24	4.25215867541292	5.93018688956569	24.3273297589328	0.170239289031778	0.0042871468381338	0.36504677354188	0.393336578822424	0.591536929528762
KIF11	0	default	1	24	0.336394304733461	14.4868962870467	2.70531437081194	0.0196698564754929	-0.176396172229409	0.7015177032259	0.905444392371662	0.94075253457254
MYOF	0	burg	1	23.2093023255814	15.2611011928206	8.19514627901293	111.718343458971	0.606607068968375	0.527928482762051	0.169785636274641	0.00942177564809488	0.21969150578485
CEP55	0	default	1	24	2.04616920632395	16.1581211028408	6.88095668062789	0.0901294153821891	-0.091844701541373	0.736240966150177	0.623588538553373	0.759180683952712
FRA10AC1	1	default	1	24	8.63071742833611	12.5141325954389	73.107031587347	0.15299554822234	-0.0164053421331924	0.2200592046698	0.435941751497756	0.624866879442661
PLCE1	0	yule-walker	1	22.4269662921348	1.90914383597892	10.1070754494107	9.67897575753091	0.30047303640994	0.160567643691928	0.30802022574075	0.167502886780002	0.392085807686575
PLCE1-AS1	0	burg	1	22.1777777777778	1.82350067717116	17.9139176936861	3.48103122507472	0.169942855441526	0.00393142652983125	0.92350894544313	0.394039682212966	0.591950665788273
NOC3L	0	default	1	24	1.34134149033283	22.5471197108656	18.7177682005984	0.0266597571476836	-0.16800829142278	0.318057544555567	0.873621670816837	0.920446163230013
TBC1D12	1	burg	1	24.95	3.80058322422094	7.27449242199903	15.7295392233245	0.384973878763458	0.261968654516149	0.27216699899883	0.0879969879781075	0.309990955434853
HELLS	0	default	1	24	0.342632139372522	1.24038517583438	4.72889494226335	0.0154782470173451	-0.181426103579186	0.607501511745894	0.924967730130476	0.953028548909715
PDLIM1	0	default	1	24	14.9441545096692	7.33690543156517	186.266740255185	0.134110434811334	-0.0390674782263987	0.150390750041972	0.4867573634094	0.662331894022139
SORBS1	0	mle	1	22.4269662921348	1.76475938464589	1.31054907403769	3.27702273908049	0.277429140372326	0.132914968446792	0.784186202834889	0.196970966165329	0.420642472509478
ALDH18A1	0	yule-walker	1	20.1616161616162	10.1680859208515	1.94207382385568	22.4577608220415	0.505742929219539	0.406891515063446	0.442331712419822	0.0294960903548178	0.244679069793965
TCTN3	1	burg	1	21.3475935828877	7.80956676596457	2.28883902254988	16.3655214655605	0.576207578325213	0.491449093990256	0.445112690435328	0.0136699186977857	0.223584183373303
ENTPD1	0	yule-walker	1	21.5783783783784	2.19082442966707	6.23117544044436	9.22578146009293	0.202940501212577	0.0435286014550924	0.373366597379019	0.321701961416893	0.533535551383797
CCNJ	0	mle	1	20.3673469387755	1.06972676329628	18.7062874191937	2.48058079620426	0.379500489757499	0.255400587708999	0.510089057092189	0.0919829248915565	0.31532090514227
ZNF518A	0	default	1	24	2.72694039468349	4.88468411472524	7.92446199742207	0.30201179215071	0.162414150580852	0.428109222065228	0.165668685948163	0.389809083079491
TM9SF3	1	burg	1	22.5536723163842	68.9398157348209	0.685955151450332	619.549741186707	0.622141711911337	0.546570054293604	0.103392782985634	0.00770273156402757	0.21969150578485
RPL13AP5	1	yule-walker	1	20.2639593908629	9.86879330012705	1.00038961046171	37.2156729259418	0.331192379694966	0.197430855633959	0.374486652346242	0.133815389877168	0.361765025170568
LCOR	0	default	1	24	0.745932109426857	8.46951004642009	4.89113700114141	0.0595025546268451	-0.128596934447786	0.463998114695062	0.735847978572565	0.833052588087706
C10orf12	1	mle	1	21.5783783783784	2.11842575326335	14.8670500725072	6.63351004201753	0.503518711045501	0.404222453254602	0.34206659751623	0.0301657709244778	0.245075820432853
LOC102724002	1	mle	1	22.4269662921348	5.58085917433427	8.5329709175503	29.7690198966139	0.205438548552731	0.0465262582632775	0.334500843928057	0.316692264941392	0.528813609015945
ARHGAP19	0	burg	1	25.9220779220779	0.525175904170336	22.046830294683	3.23393144978756	0.076517390944064	-0.108179130867123	0.429449979446016	0.671650908125794	0.792100252689067
FRAT1	0	yule-walker	1	24.7950310559006	2.9300306762206	0.368955506103861	5.29794050260628	0.454507387193003	0.345408864631604	0.594083527122952	0.0482996927659689	0.265518823996107
FRAT2	1	mle	1	22.0552486187845	1.3061643139149	18.7728874434977	5.96020156217449	0.187820489609715	0.0253845875316576	0.347996365755268	0.353394791762188	0.559371506991436
RRP12	1	burg	1	22.3016759776536	4.06135553984491	5.41789701578119	10.1486533471593	0.549248232061111	0.459097878473333	0.439875464501019	0.0186074642788165	0.231963861857142
EXOSC1	1	mle	1	21.1216931216931	3.43496149317693	2.34341311197924	20.2458067407139	0.18472546526248	0.0216705583149761	0.283248228613527	0.360179827966226	0.564099931353372
ZDHHC16	1	mle	1	21.695652173913	2.79765509124081	2.80851142513649	25.5069948391926	0.0978872887432283	-0.0825352535081261	0.249601653398823	0.597453365023224	0.741419756201661
MMS19	1	burg	1	23.7619047619048	28.6633747525206	7.49578645027181	154.339106686323	0.325621172695737	0.190745407234885	0.234792164915575	0.139482471457153	0.366491192911775
UBTD1	1	burg	1	20.4717948717949	26.7935996918689	10.9366553128299	145.216821370094	0.340449192428822	0.208539030914586	0.233782214051199	0.124807671909536	0.351159197569045
MORN4	0	mle	1	20.1616161616162	1.70464881671197	6.60588935533629	12.8975151557345	0.0895512994048666	-0.0925384407141601	0.316751897243358	0.625572144320124	0.759745171494835
PI4K2A	1	mle	1	26.2631578947368	2.84157327414135	15.7879575618913	34.8350312047254	0.125290197412229	-0.0496517631053248	0.235566454891377	0.51205895755538	0.681104867872104
AVPI1	1	default	1	24	1.13224002681375	12.2297641503621	7.1216496245893	0.132527390736796	-0.0409671311158442	0.369175057302461	0.491223181340578	0.665509177664557
MARVELD1	1	burg	1	23.7619047619048	42.8508397450613	8.54914626396705	124.994328268584	0.439338443834838	0.327206132601806	0.360109633831908	0.0553992506764633	0.272635668355904
ZFYVE27	1	default	1	24	3.22443151157764	1.53453568937077	19.2191492180463	0.168483651833029	0.00218038219963534	0.320339430618121	0.397515402409387	0.59502543807162
R3HCC1L	1	mle	1	20.7916666666667	3.92625208341493	6.78447279025394	13.6213600694302	0.346035631769414	0.215242758123297	0.346590081138664	0.119610809730817	0.346557685233554
LOXL4	0	yule-walker	1	20.1616161616162	6.35854216896123	7.97284638625277	37.0103353953062	0.3123483723466	0.174818046815919	0.249346019740839	0.153759648126203	0.380466950603057
PYROXD2	0	yule-walker	1	24.95	0.849112924964152	21.9626488628811	1.29422904830043	0.441519186978063	0.329823024373676	0.72052157041156	0.0543301977993111	0.271214264774996
HPS1	1	burg	1	20.4717948717949	16.1463399275937	9.55356460113853	91.7867056364401	0.397397057105287	0.276876468526345	0.199130697962188	0.0794614052956065	0.300220908232237
GOT1	1	burg	1	23.6213017751479	10.65254729902	18.3521891799529	56.5618403152819	0.228153245927523	0.0737838951130272	0.289469823147629	0.273939974229814	0.489041906432678
SLC25A28	1	mle	1	21.9340659340659	2.04096868700452	8.78147695405537	15.8717556052198	0.182802202002014	0.019362642402417	0.211502539553771	0.364448308262022	0.56780251792656
ENTPD7	0	default	1	24	2.33546324534732	20.1720007603059	9.36459552770216	0.150119784091691	-0.0198562590899707	0.447395167249733	0.443392760381076	0.630201982967044
COX15	1	mle	1	22.1777777777778	6.27186025541489	7.55576286779274	38.5431383925426	0.256315778403636	0.107578934084363	0.222951233442002	0.227479799503901	0.447157505134142
CUTC	1	yule-walker	1	20.2639593908629	3.00828041493121	2.13097014162399	6.24223047114894	0.379754722568827	0.255705667082592	0.598345646096583	0.091794641724097	0.315076340811208
DNMBP	0	mle	1	20.4717948717949	5.19063007856708	5.07379465414891	16.5374065651204	0.54408750494105	0.45290500592926	0.303975564766657	0.0196973351607862	0.235352280759767
ERLIN1	0	burg	1	21.8142076502732	14.6072500239799	20.8101451888505	36.5845714116752	0.624449675682529	0.549339610819035	0.36072715354209	0.00747034582033734	0.21969150578485
CHUK	1	mle	1	23.0751445086705	6.94331217287505	20.0372973326784	20.1309895752782	0.354127278566317	0.224952734279581	0.425026242045972	0.112391822100725	0.338282169145618
CWF19L1	0	default	1	24	1.92102014891252	7.52302703384439	6.20413445807763	0.23792226014336	0.0855067121720319	0.439143619399437	0.257037436224994	0.474213172381713
SNORA12	1	mle	1	21.1216931216931	6.63677704128306	6.38507415788487	35.2818887235627	0.115474207441865	-0.0614309510697622	0.424146986376106	0.541442705045907	0.701770968942893
BLOC1S2	1	burg	1	23.0751445086705	17.9315137162336	20.1778812405612	73.2171498838509	0.449051199914025	0.33886143989683	0.272696318113279	0.0507640435190022	0.267998710106207
SCD	1	burg	1	22.1777777777778	37.8068831503216	21.3715648471658	169.116577660658	0.572345908872536	0.486815090647043	0.240133538227548	0.0143041862136319	0.223584183373303
SEC31B	0	mle	1	23.4823529411765	2.79481289058565	7.84355617192199	5.41646456384275	0.473388722070647	0.368066466484777	0.519816486987156	0.040499604180354	0.254502203134824
NDUFB8	0	default	1	24	9.61261021705629	22.7741166350598	297.146561304795	0.0386860121293515	-0.153576785444778	0.159042191947392	0.820968149445963	0.886810004564973
HIF1AN	1	mle	1	22.0552486187845	20.7482821069901	10.8329585066492	98.9714892779586	0.350252529851457	0.220303035821748	0.250579555859401	0.115803846779994	0.34238516882034
FAM178A	1	mle	1	26.6133333333333	5.7714299154423	11.2610849234026	23.2448573933718	0.491637472091976	0.389964966510371	0.284320931538413	0.0339521790976862	0.246493494889
MRPL43	0	default	1	24	3.73493545352203	1.30945222247624	67.3647741966995	0.100527144671156	-0.0793674263946134	0.12913458397306	0.58876272647627	0.735051627200462
C10orf2	0	default	1	24	0.919306147527622	5.16757506711773	7.0697047819868	0.0652760787394514	-0.121668705512658	0.357504850836877	0.71353747307407	0.820113469156786
LZTS2	0	burg	1	21.5783783783784	4.45077243009149	19.9726741778611	7.98668704118889	0.401516484975779	0.281819781970935	0.724401485967767	0.0767822726061826	0.298555522176125
SFXN3	0	mle	1	20.2639593908629	15.0023846779594	6.33107889797207	81.3099274246518	0.403265772083641	0.283918926500369	0.207071629652187	0.0756666916188499	0.297023185023804
KAZALD1	0	default	1	24	2.66380856834696	2.89748170070416	16.3697193192155	0.142226694217829	-0.0293279669386055	0.425034064745577	0.464368373236128	0.646412567369842
BTRC	1	burg	1	24.3414634146341	5.3412966596115	23.9911128289641	17.2694446919477	0.600480958970521	0.520577150764626	0.290797679160505	0.0101785851196504	0.220363988712743
POLL	0	default	1	24	2.496651141943	7.22877391119725	19.6589962118793	0.130362347881508	-0.0435651825421899	0.278238474991932	0.497383843751472	0.669751813098531
DPCD	0	default	1	24	3.15599243588555	4.8102457546026	16.5979831486685	0.22131800517245	0.0655816062069399	0.282188338450414	0.286286364740166	0.5001068260525
FBXW4	1	burg	1	27.7222222222222	4.69533096674297	26.0912801578904	38.6140242112836	0.109771538525331	-0.068274153769603	0.253551421650076	0.559123022195681	0.71466950124768
NPM3	1	mle	1	21.4623655913979	35.8629526375331	3.00969250328678	115.001987454381	0.457235644635137	0.348682773562164	0.358111233678454	0.0471038704441733	0.264674961175729
MGEA5	0	default	1	24	9.40889603578972	9.66579220562942	85.9730265038616	0.249075307941399	0.0988903695296788	0.162980973135051	0.238771190948537	0.45781557023244
C10orf76	1	mle	1	20.5773195876289	2.5784298795186	9.12068776997736	13.2713209805756	0.564496240072603	0.477395488087123	0.190479759689774	0.0156660512959073	0.225934701692858
HPS6	0	default	1	24	5.93486711935396	18.8100247988496	27.0737746414632	0.220527165840568	0.0646325990086813	0.318778195956921	0.287743101051644	0.501715272377165
LDB1	0	default	1	24	2.16777505273701	19.8190712471868	10.2023382845654	0.138098237568151	-0.0342821149182184	0.398026461745984	0.475651470609308	0.655412393861292
PPRC1	0	default	1	24	0.776544649882969	22.7424779027511	10.4281671743992	0.0230592937892551	-0.172328847452894	0.355986174316926	0.889899635103632	0.930628767249234
NOLC1	1	mle	1	21.1216931216931	4.57181481037525	15.7160093627868	35.2985915268199	0.152669049659892	-0.0167971404081297	0.234045287599294	0.43678262151735	0.625044442190854
GBF1	0	burg	1	24.1939393939394	9.81243829365063	7.23536450531696	53.3683488920655	0.367714795810439	0.241257754972527	0.26125054307183	0.101056696224456	0.325821237988255
NFKB2	0	default	1	24	0.821758532508247	17.1063571790436	2.8304974723412	0.124422234871324	-0.0506933181544118	0.619175732089901	0.514604549862358	0.682912260815893
FBXL15	1	mle	2	22.4269662921348,27.5310344827586	4.49463944440545,3.33154280880591	7.85474998758026,21.7660072938535	16.6720590066543	0.559647583825899	0.339471375738848	0.226293625757105	0.121774835055827	0.347857435762179
CUEDC2	0	default	1	24	2.03095316509164	18.608401464865	20.5606351063828	0.0871858410636802	-0.0953769907235837	0.228755542266409	0.633741050890944	0.76449376792346
ACTR1A	0	burg	1	22.0552486187845	24.3511330769188	11.0343358078863	104.296260718583	0.442993324103278	0.331591988923933	0.25110356056894	0.0536169371951438	0.269899714956707
SUFU	0	default	1	24	0.983955033553297	19.6229690606996	14.7371755737407	0.0303078027014833	-0.16363063675822	0.272071995070326	0.857372412522295	0.91066853546287
TRIM8	0	mle	1	21.9340659340659	7.86223001778416	10.0185437376256	57.6229771064227	0.320092623040258	0.18411114764831	0.176295944468429	0.145294363369033	0.372424685421113
ARL3	1	mle	1	21.4623655913979	9.6375140531196	12.4344131725257	47.7142723612205	0.48399125306264	0.380789503675168	0.205473945278377	0.0365835054443719	0.249158907190826
WBP1L	0	mle	1	20.7916666666667	14.3014066953793	8.23943311550454	166.605839605773	0.478141830857936	0.373770197029524	0.0960056250877157	0.0387045864435926	0.251923229755163
C10orf32	0	burg	1	26.972972972973	13.627783524074	8.83509596307787	42.656942266696	0.506019020312303	0.407222824374763	0.349901285505394	0.0294138000309037	0.244648114542755
CNNM2	0	default	1	24	0.514464828294295	11.9608452420355	4.66167983424681	0.045476134663239	-0.145428638404113	0.477589231913601	0.792380822862947	0.868894725937605
NT5C2	0	default	1	24	1.31594844183525	14.5607298576368	43.3769267356756	0.0304060860294511	-0.163512696764659	0.124148199124564	0.856938004910767	0.910558691197188
PCGF6	1	burg	1	23.6213017751479	1.80207558892799	21.6961336441677	3.6102726620918	0.545507207804245	0.454608649365094	0.520767970781392	0.0193925536081464	0.234758701764624
TAF5	0	default	1	24	0.322689651334382	12.9566405650568	5.58196403023653	0.00979980728431196	-0.188240231258826	0.429871189473199	0.951951960466175	0.969125670549523
USMG5	0	mle	1	20.5773195876289	25.1289175836651	0.406584608585746	110.902739350026	0.338565086328053	0.206278103593663	0.279869291187043	0.126600545366223	0.353662498440026
PDCD11	0	default	1	24	0.270923964427815	0.201641970637568	32.7434005754633	0.000867090157722683	-0.198959491810733	0.217794355261314	0.995672061148452	0.997823350101461
CALHM2	1	mle	1	20.6839378238342	6.87396276697579	0.784592275218107	17.3526825611086	0.396944905996074	0.276333887195289	0.454103187245674	0.0797599644048881	0.300677851425621
SH3PXD2A	0	default	1	24	47.2801474763745	6.72870843433419	281.157931700962	0.298236399227705	0.157883679073246	0.214162892740623	0.17019789792577	0.393670505379523
OBFC1	1	mle	1	20.6839378238342	2.60481013041059	2.39473374288633	13.468459034791	0.423362698727368	0.308035238472841	0.231939554481061	0.063754913683977	0.283704312101962
SLK	1	default	1	24	15.7435372182802	11.6255785654118	106.122688930796	0.350119341573947	0.220143209888736	0.191264091725913	0.11592258552187	0.342451289997337
SFR1	0	mle	1	21.2340425531915	2.35526669389359	20.7023720597141	4.80852710484913	0.484650914181277	0.381581097017533	0.561278183791353	0.036350262374502	0.248981211895695
GSTO1	1	mle	1	23.9041916167665	13.7940577330422	0.990841843846023	202.139458048232	0.0895399643636597	-0.0925520427636082	0.282698203053114	0.62561108700077	0.759745171494835
ITPRIP	0	default	1	24	6.07460751452314	19.0070231005239	32.6000608616518	0.312311333499703	0.174773600199644	0.235241015309177	0.15380106221857	0.380466950603057
XPNPEP1	0	mle	1	21.695652173913	5.73311335145143	13.9430090085487	48.7117580240805	0.330188597572855	0.196226317087426	0.18045598019694	0.134822595022871	0.362050969405943
ADD3	1	mle	1	20.1616161616162	8.70256774636776	2.41077858281629	77.9853206943405	0.222659897571989	0.0671918770863874	0.216754315504253	0.283828084437141	0.497728165919729
MXI1	0	mle	1	22.1777777777778	8.00599129478517	16.6963070121797	49.4410541576761	0.314159753508394	0.176991704210073	0.21224620419752	0.151745155153452	0.378502766956118
SMNDC1	0	default	1	24	2.09022867549185	0.0551327920608946	39.2250918087476	0.0625697740502617	-0.124916271139686	0.159858227468887	0.723926980167811	0.825245259480637
DUSP5	0	default	1	24	0.0657869461109756	19.8934512455995	2.90642829644557	0.000860612662991089	-0.198967264804411	0.534855319142609	0.99570433685518	0.997823350101461
SMC3	0	burg	1	23.3450292397661	42.212542976874	11.2152969741339	132.761990058179	0.46569661131461	0.358835933577532	0.339366057600978	0.0435451351679544	0.259283498521624
PDCD4	0	mle	1	24.95	5.73566719358308	10.634226742456	30.3859321214961	0.524476980687166	0.429372376824599	0.208889379969886	0.0243140735686582	0.239525103384338
BBIP1	0	default	1	24	0.450640844413132	1.7465449008594	6.80785480428674	0.012803644136565	-0.184635627036122	0.43379927198087	0.937600256938726	0.960111039210287
SHOC2	0	burg	1	20.5773195876289	11.3515218245516	19.8818585188773	53.3472495452933	0.417673521033717	0.301208225240461	0.234681712029552	0.0669626591861213	0.288121266825047
ADRA2A	1	mle	1	22.0552486187845	15.3970829379174	22.0269761626178	48.9924327313996	0.393153153595158	0.27178378431419	0.412318915237964	0.0822991778901465	0.304001394260884
GPAM	0	default	1	24	4.76982896669285	22.8313972474876	21.0873904548329	0.115943761763338	-0.0608674858839942	0.570839266681156	0.54000709411168	0.700825842756908
ZDHHC6	0	burg	1	27.9160839160839	4.76095440043584	8.32427299288878	28.9611817191994	0.669587259958995	0.603504711950794	0.137652363587476	0.00393807445096583	0.212960116704203
VTI1A	1	mle	1	21.5783783783784	3.61977900824939	12.0011413093295	24.923755935837	0.199673641586866	0.0396083699042391	0.311237969632225	0.328348927582857	0.538392430207385
TCF7L2	1	default	1	24	36.7248082522173	9.50539304839179	130.486117345668	0.482847371117794	0.379416845341352	0.323429919708354	0.0369907965623295	0.249926599553341
CASP7	1	default	1	24	2.8244966186698	21.6938833408892	20.777008560906	0.321139244646189	0.185367093575427	0.198499956262811	0.144179500006764	0.371123091947235
NHLRC2	0	burg	1	20.9005235602094	2.03922888368095	18.8195932648101	4.21323574694773	0.297983459239332	0.157580151087199	0.674736973741034	0.170504845299427	0.393670505379523
C10orf118	1	mle	1	20.3673469387755	6.06884595085791	16.7489865449224	61.8551240263753	0.105019033664267	-0.0739771596028793	0.249359676717761	0.574207679004882	0.725769928789
ABLIM1	0	default	1	24	3.27048731992649	6.01017054044552	9.45032075002436	0.143877877509943	-0.0273465469880678	0.648002003535798	0.459916083746087	0.643248028130917
FAM160B1	1	burg	1	20.6839378238342	5.85423002952915	1.10360693310961	23.2327825769718	0.630931162862086	0.557117395434503	0.239254118288392	0.0068475763341187	0.219055642978056
TRUB1	1	burg	1	20.4717948717949	8.69630120064795	1.61835159616657	26.3629835590409	0.231851882108951	0.0782222585307417	0.48129159257001	0.267439070355362	0.482996804561038
GFRA1	0	default	1	24	3.78864364923511	23.9141858656965	11.958808097325	0.434176802794301	0.321012163353162	0.472956960361546	0.0579967612781116	0.274501504601243
HSPA12A	0	default	1	24	0.646952818678416	21.8300670652691	3.40259346169536	0.124522510779091	-0.0505729870650908	0.39657177110044	0.514309940849855	0.682641710427126
KIAA1598	0	default	1	24	1.58506461557505	10.0571427063585	4.42425280236919	0.276758440402652	0.132110128483182	0.56359057960948	0.19788682027596	0.42135189054115
PDZD8	0	default	1	24	2.8945484029384	19.487798103106	34.9695298311377	0.0968087953868437	-0.0838294455357875	0.200166168239369	0.601033250245096	0.74445856435131
EMX2OS	0	default	1	24	5.33498634114014	6.85813975990918	247.026180581272	0.0185028798107234	-0.177796544227132	0.134244133783646	0.910846404607614	0.944047643995685
EMX2	1	default	1	24	29.4620918195327	8.7373585152361	244.177713828758	0.455414208616584	0.346497050339901	0.194787891174476	0.0478995607172168	0.265335796257333
RAB11FIP2	0	default	1	24	28.2472179466612	8.14290941095533	135.399056155134	0.388026704463963	0.265632045356755	0.253486326857494	0.0858345939520457	0.307762747425321
CASC2	1	burg	1	20.4717948717949	1.64664491705992	15.8062867516047	3.46789409289029	0.384962079548666	0.2619544954584	0.546790653984283	0.0880054293691823	0.309990955434853
FAM204A	0	yule-walker	1	22.8114285714286	5.15831114489468	19.8740051849333	57.4898939374105	0.102511317226037	-0.0769864193287555	0.208025431980844	0.582297471676364	0.730223139373962
CACUL1	0	default	1	24	8.04863702219205	18.9299394124586	104.199681208995	0.390985755856719	0.269182907028063	0.097637058683483	0.0837794012033213	0.305875424963951
NANOS1	0	default	1	24	2.61246196208452	9.84961641980418	15.8589823392822	0.113689620675402	-0.0635724551895174	0.501309665149477	0.546926763937956	0.706214896963788
EIF3A	0	burg	1	24.7950310559006	265.031649532859	9.08202208808779	724.943483804841	0.484099798096076	0.380919757715291	0.376410288764841	0.0365450440076738	0.249158907190826
FAM45A	1	mle	1	21.3475935828877	3.30612307175095	20.923762214788	31.0015549463292	0.119773466266425	-0.0562718404802904	0.238493321286821	0.528411522749195	0.693374719333668
SFXN4	0	default	1	24	6.92235561748379	9.1382628799064	22.2408813579605	0.288087026509382	0.145704431811259	0.410401040745822	0.182866661679155	0.408332943408568
PRDX3	0	mle	1	20.6839378238342	17.152113504784	0.832275298033827	34.5778128930099	0.605334660609376	0.526401592731251	0.455369620044802	0.00957513565671819	0.21969150578485
GRK5	0	default	1	24	4.50361319204407	0.973364460822861	72.7326407226628	0.0934768860062773	-0.0878277367924671	0.154181785424899	0.61220152880133	0.752447852443855
RGS10	1	mle	1	23.3450292397661	3.4647250599138	21.4491017531235	26.7437467149277	0.22428273020068	0.0691392762408156	0.212315399789692	0.280877726558488	0.494524560487936
TIAL1	1	mle	1	20.3673469387755	9.88030996070664	0.425568159449018	50.9542433199293	0.210879702660854	0.0530556431930245	0.311593856572116	0.305996226673095	0.517511099045362
BAG3	1	yule-walker	1	21.2340425531915	32.6459536395993	19.9992388007713	80.1165996147294	0.412788277388782	0.295345932866538	0.443556671401557	0.0698189936060327	0.289462224623113
INPP5F	1	mle	1	22.3016759776536	3.69746570034531	5.45498042089883	10.6854793763457	0.259942872319869	0.111931446783842	0.469262716373348	0.221986328801895	0.442204482645918
MCMBP	1	mle	1	21.5783783783784	2.68348856571204	19.3042871195914	11.4535656650104	0.218155336229791	0.0617864034757494	0.360041807810277	0.292147639653724	0.50534684991604
SEC23IP	1	burg	1	23.3450292397661	6.97979844631395	1.87837099347543	31.5913852085534	0.647678918828101	0.577214702593721	0.205744998379042	0.00542866634610006	0.218295214469619
PPAPDC1A	1	burg	1	21.0105263157895	4.12782579129117	0.692947779655352	35.9022472308058	0.0953665794306442	-0.0855601046832268	0.414901962486119	0.605847249978365	0.747308949530538
WDR11	0	default	1	24	6.33527615452273	18.2121962092982	15.6489523880234	0.451061509668728	0.341273811602473	0.427337638334575	0.0498446347577511	0.267635829364355
FGFR2	0	default	1	24	0.785251887328493	8.55820970386037	4.47934214203686	0.0438972272930237	-0.147323327248372	0.6334367738709	0.798956047284073	0.873016150304912
ATE1	1	mle	1	20.6839378238342	4.03104100964965	16.2396970135988	18.7586554655794	0.159946697069363	-0.00806396351676408	0.377634944918614	0.41834464925383	0.609246230861454
NSMCE4A	0	mle	1	27.9160839160839	2.84637540309408	25.8432680703549	11.608053865382	0.307575542878213	0.169090651453855	0.303523981495518	0.159170285748796	0.383262543627954
TACC2	1	yule-walker	1	21.1216931216931	1.06304521471574	10.5794886152869	6.28252266946052	0.141034120644117	-0.0307590552270596	0.332134284037708	0.467605449289829	0.647970074799808
PLEKHA1	1	burg	1	26.6133333333333	3.95716786265938	18.5013268988947	27.2846874574369	0.213242079880122	0.0558904958561459	0.250738898793505	0.301443287693074	0.514195276231378
HTRA1	0	default	1	24	156.774610061298	7.99351550044709	1663.72888051571	0.394231119748036	0.273077343697643	0.103895368618256	0.0815708136453308	0.30365535634412
FAM24B	0	mle	1	23.7619047619048	1.67072667561191	23.7304385365217	3.04425014514823	0.411022104536964	0.293226525444357	0.635862651272749	0.0708753112931915	0.290973043675029
C10orf88	0	default	1	24	0.895277093902856	23.4635274409873	3.69190137226772	0.119963850294352	-0.0560433796467772	0.56649776660836	0.527840319759562	0.692790419684425
IKZF5	0	yule-walker	1	23.0751445086705	1.63032729615023	17.0985857735231	5.9633992493795	0.165712748681346	-0.00114470158238533	0.464612421675971	0.404182993480398	0.60005796819459
ACADSB	0	burg	1	21.9340659340659	2.78827179234905	18.0242660213334	10.8215741595023	0.419607255576617	0.30352870669194	0.381167169670799	0.0658582024953855	0.286330960197243
BUB3	1	burg	1	22.3016759776536	10.6645297266773	0.399322702277019	80.5321995745318	0.338674490443106	0.206409388531727	0.227234991387881	0.126495878684733	0.353558711975312
CPXM2	1	mle	1	21.4623655913979	5.77107279179587	17.3761150864342	21.789539610443	0.33492269706138	0.201907236473656	0.331427405133009	0.130124967694957	0.357864585655678
OAT	1	mle	1	20.2639593908629	18.4035329214202	0.730267439751419	31.9007338395492	0.388302145884759	0.26596257506171	0.689145286148802	0.0856416024443325	0.30767227988816
LHPP	0	burg	1	27.3424657534247	2.79698331541053	10.546159461647	6.11044332203625	0.449247984411032	0.339097581293239	0.47607571387838	0.0506734503160964	0.267998710106207
FAM53B	0	default	1	24	1.71294367291071	11.7764769269238	20.3526335921985	0.05999270988653	-0.128008748136164	0.256612171217329	0.733932481583973	0.83163684590097
METTL10	1	burg	1	25.7548387096774	4.0119343539638	20.2920011320317	7.39493631916863	0.401372294773891	0.281646753728669	0.636465687074793	0.0768748113904524	0.298644582536321
FAM175B	0	burg	1	22.4269662921348	5.60267308046363	0.28696948281133	21.1224808323718	0.575804497977043	0.490965397572452	0.252434943776683	0.0137350516124091	0.223584183373303
ZRANB1	0	mle	1	20.0603015075377	15.3006212810582	12.5837040897633	63.318672061711	0.713180221262603	0.655816265515124	0.199699684870357	0.00194108915066349	0.182561923195735
CTBP2	0	burg	1	23.0751445086705	26.7257426483853	9.03959626986324	94.674283457252	0.525549525359552	0.430659430431463	0.27147155315667	0.0240411051083278	0.239525103384338
EDRF1	1	burg	1	22.4269662921348	2.99358050669032	10.3711966583422	10.1273285915818	0.165188184352948	-0.00177417877646202	0.513936716682372	0.405455257716526	0.600811965514766
UROS	1	burg	1	25.9220779220779	7.73390202339137	3.78092148698395	53.6608456148703	0.297538825554615	0.157046590665538	0.189276183489793	0.171045489912912	0.3939366486326
BCCIP	0	default	1	24	12.4596987241284	7.6399744876589	32.9315128959607	0.32255913829201	0.187070965950412	0.48027654489485	0.142677977288636	0.369679411839922
DHX32	1	burg	1	21.1216931216931	1.60962344847705	20.5350786234003	4.15236153707139	0.311009066754475	0.17321088010537	0.488835352043838	0.155262843031123	0.380863210321079
FANK1	1	burg	1	20.5773195876289	2.42860628345066	12.891081510018	9.18205940516967	0.435536991926798	0.322644390312158	0.296860964995691	0.0573030092126707	0.274501504601243
ADAM12	0	default	1	24	30.948613295959	7.85432159995987	200.765018505216	0.225684810819274	0.0708217729831288	0.454761081223873	0.27834850491631	0.4923560437388
DOCK1	0	mle	1	21.0105263157895	12.7541602458567	11.4767947945752	34.8937539186634	0.495522503831857	0.394627004598228	0.365333322528469	0.0326745029358608	0.245762290024752
MKI67	0	default	1	24	10.2417890559644	13.3653498982725	16.1408500957086	0.373174098467109	0.247808918160531	0.829371150663509	0.0967686472156171	0.321413279191262
MGMT	0	mle	1	22.4269662921348	21.5849318862877	9.48057370824572	89.3688788018449	0.448123145713276	0.337747774855931	0.255994669751256	0.0511930377172485	0.267998710106207
GLRX3	0	mle	1	21.9340659340659	8.88883530707346	18.883780679703	30.9746090335355	0.282861615932888	0.139433939119466	0.37138296668644	0.189677073940412	0.414210462718852
PPP2R2D	1	burg	1	24.7950310559006	3.25889722226509	20.7935806281902	24.4834273867336	0.311297138819947	0.173556566583936	0.215388741668976	0.154938531780466	0.380863210321079
BNIP3	1	default	1	24	7.97697086200593	20.9009488222607	46.7772421811059	0.286206863163521	0.143448235796225	0.224336888746011	0.185294205943736	0.410647945916177
DPYSL4	0	default	1	24	0.445097281314126	5.85051302951349	3.52283700689382	0.0453921608618089	-0.145529406965829	0.489034431002326	0.792729430901152	0.869190380394209
STK32C	1	burg	1	20.7916666666667	2.89055431322536	16.4649716876175	16.6586215920841	0.180277745092297	0.016333294110757	0.290258101281532	0.370112395394309	0.57347840320466
LOC102724967	1	mle	1	21.9340659340659	3.7492297490809	10.9546915400095	20.704984258904	0.186256133866485	0.0235073606397823	0.316835246493449	0.356811332843619	0.562191478201643
LRRC27	1	mle	1	21.2340425531915	4.80971306419794	12.4765640265761	15.2747092955227	0.290229906579786	0.148275887895744	0.413297444755075	0.180131008586628	0.404770598016593
PWWP2B	1	mle	1	22.5536723163842	0.755551860136158	7.05902237696989	12.8296042419273	0.0162331299627737	-0.180520244044672	0.320266139388223	0.921427064689651	0.950162683748948
INPP5A	1	mle	1	20.3673469387755	12.8742982667539	10.5682652556458	91.0508585484436	0.328312594252977	0.193975113103573	0.181735399782931	0.136721251903962	0.363630117904432
TUBGCP2	0	default	1	24	21.9069541933457	6.92261755296835	98.219199708721	0.467035269296208	0.36044232315545	0.23137830296914	0.0430023660034711	0.257914805798692
ZNF511	0	mle	1	21.695652173913	7.94766480164677	1.97425667526124	28.2728524336648	0.592165094420056	0.510598113304067	0.269600893134797	0.011282931879693	0.222022261768797
FUOM	0	default	1	24	1.4212864476774	5.92646392717666	19.2114727249985	0.036320496020087	-0.156415404775895	0.296844598280401	0.831118810014021	0.893564375710238
ECHS1	1	mle	1	23.0751445086705	20.6052892430442	9.00272072265512	126.120420242445	0.385288241153183	0.26234588938382	0.193981217482633	0.0877723253350287	0.309764806923238
PAOX	0	default	1	24	0.160068101198782	5.9935798929944	5.84334631371533	0.00329430428194255	-0.196046834861669	0.324545924159903	0.983636646073378	0.9900244812395
MTG1	0	burg	1	23.6213017751479	2.38259320458929	1.51228295170529	13.5124357124797	0.282580452592426	0.139096543110912	0.246222989811803	0.190049192313358	0.414661611736758
SPRN	1	mle	1	21.695652173913	0.90372417719042	10.0274836828378	4.07884697331037	0.0679778508538174	-0.118426578975419	0.607096743714868	0.703284695419645	0.813835941734931
BET1L	1	yule-walker	1	24.4907975460123	8.52382255521638	10.9940707601011	59.6042823611487	0.417573255786984	0.301087906944381	0.162118215799766	0.0670203273519594	0.288121266825047
RIC8A	0	default	1	24	5.79498207439707	19.172932769051	44.762349941673	0.164738664137845	-0.00231360303458605	0.23259307748851	0.406548059231878	0.601540250610136
SIRT3	0	default	1	24	0.0521012276805473	17.2646734079608	9.73892338262374	0.000203491971627168	-0.199755809634047	0.258472188666425	0.998982954147434	0.999346220676215
PSMD13	0	yule-walker	1	20.5773195876289	19.378155203622	8.03565222017506	197.807991375747	0.415478671680371	0.298574406016445	0.143837271805132	0.0682341542244338	0.288853647847234
ATHL1	0	default	1	24	4.50553007326897	9.90846025291389	21.3079317266512	0.282685861209696	0.139223033451635	0.28564183120779	0.189909616128338	0.414553742486854
IFITM2	0	yule-walker	1	22.3016759776536	260.353406668841	8.42343720237763	1274.3384689533	0.619776223483968	0.543731468180761	0.181725303598729	0.00794687451732645	0.21969150578485
IFITM1	0	default	1	24	14.8755888793202	6.23486408023026	95.9850686776819	0.380603856922874	0.256724628307448	0.220228821866799	0.0911680117613833	0.314191293899863
IFITM3	1	burg	1	23.3450292397661	206.451819054759	7.35711914821343	1172.92323425101	0.457246783377225	0.348696140052671	0.181793569134913	0.0470990372571338	0.264674961175729
SIGIRR	1	mle	1	24.95	8.63801354185275	2.00463214554132	29.4410013166597	0.300333241745714	0.160399890094857	0.379178930743474	0.167670324004691	0.392228793653831
PTDSS2	1	burg	1	20.4717948717949	10.8701498602866	12.9573882949302	45.0263896338974	0.345567260365519	0.214680712438623	0.284278249042051	0.12003975196204	0.346768602187035
RNH1	1	mle	1	22.8114285714286	17.6096722490297	2.84292798425989	284.956053559406	0.0562803965001976	-0.132463524199763	0.211046022002392	0.748539775878123	0.839714191512469
HRAS	1	burg	1	21.1216931216931	9.8475850794228	11.6438896739611	63.2575386933975	0.503843862185081	0.404612634622097	0.184210181079211	0.0300671207224009	0.245073495777051
RASSF7	0	yule-walker	1	22.5536723163842	2.45955583397604	8.45031094362392	3.41776267241622	0.469856575502399	0.363827890602879	0.775504191434741	0.0418761643468235	0.255747740354154
MIR210HG	0	yule-walker	1	21.1216931216931	1.64367272762099	8.93230876079166	5.18489520431364	0.270432508871384	0.124519010645661	0.445648595424378	0.20669376202123	0.429467174713296
PHRF1	0	burg	1	25.7548387096774	5.03818428904348	16.1591030090747	52.0937107661811	0.175790723157346	0.0109488677888151	0.185837658562595	0.380353565682449	0.581387781187619
DEAF1	1	mle	1	22.4269662921348	4.83236558381804	9.16668468024324	101.406444944415	0.0428374216330554	-0.148595094040334	0.163144455879217	0.803393945619314	0.875725014964875
TMEM80	0	default	1	24	1.3030168113562	21.4878603409999	12.7475275609753	0.0560031005426915	-0.13279627934877	0.313868524516942	0.749640150762032	0.840366770475285
EPS8L2	0	mle	1	22.3016759776536	12.2586325464922	11.2786356606578	38.9726865078474	0.437370133432777	0.324844160119332	0.403751206459214	0.0563785513361131	0.273112910281471
TALDO1	0	default	1	24	24.0596023421533	21.38303240455	249.568719600665	0.224099373659226	0.0689192483910709	0.175945787849975	0.281209839319033	0.494871753057195
PDDC1	1	mle	1	24.1939393939394	14.2023622346506	7.70720158062047	58.6777634643417	0.540018624778728	0.448022349734474	0.227845135369054	0.0205921283562646	0.23600743687043
LOC100506518	0	burg	1	27.7222222222222	0.48099738379504	17.9067362234474	6.25384155438244	0.0501613067691843	-0.139806431876979	0.256006805233533	0.773124233691677	0.856139586147048
SLC25A22	1	mle	1	20.3673469387755	1.39382091385749	20.2699344945804	2.48018198445814	0.337093023099227	0.204511627719072	0.758518103516557	0.12801561569723	0.35494988999506
PIDD	0	burg	1	21.8142076502732	3.1461522403624	15.9035011313996	5.58736471191268	0.768713236409204	0.722455883691045	0.450600155143828	0.000661841347114445	0.14492095988917
RPLP2	0	default	1	24	61.3661775002192	5.15805196501347	3353.27474894175	0.0092659498261598	-0.188880860208608	0.135271503024472	0.954520910377441	0.970753058945782
PNPLA2	1	mle	1	21.3475935828877	6.11197767690255	9.35656699996762	41.3260288885339	0.219413009334208	0.0632956112010492	0.220615095864146	0.289805447756334	0.503555841956529
CD151	0	burg	1	23.6213017751479	34.0101433582929	8.37129004415727	225.645549584605	0.477253560173334	0.372704272208001	0.172303683113443	0.0390351109991314	0.251968506462876
POLR2L	1	default	1	24	95.7662507017323	8.92039093353543	587.775677332151	0.360722967898271	0.232867561477925	0.191725934778635	0.106769081604576	0.332358408479987
TSPAN4	0	burg	1	26.972972972973	33.4308148999795	0.129636146437318	291.756523132775	0.209586615768584	0.0515039389223009	0.176369548908025	0.308511550343083	0.520604370491533
CHID1	0	burg	1	22.0552486187845	67.5991840375106	9.76173725522674	246.419024152164	0.544815840461151	0.453779008553382	0.262514352023266	0.0195405012849917	0.235199080812357
AP2A2	0	default	1	24	11.46646570952	12.1099864264246	106.354063231716	0.25725363625418	0.108704363505015	0.193259353041565	0.22604904237878	0.446018228857109
TOLLIP	1	mle	1	22.8114285714286	15.8849884799114	10.182351947557	125.288888925963	0.271639186479374	0.125967023775248	0.172549788949226	0.204990087844603	0.427889120601869
MOB2	0	default	1	24	2.83160153961291	21.9395007698956	34.3357301272312	0.0642404276961058	-0.122911486764673	0.24656973180745	0.717499151816501	0.822072114819553
IFITM10	0	default	1	24	3.71689504066	6.94493207466723	8.75871499934125	0.372180645372852	0.246616774447423	0.523869837408485	0.0975379224097751	0.321562456639622
CTSD	1	yule-walker	1	21.1216931216931	331.406538341157	9.8776786828392	1571.17431788754	0.338765230440086	0.206518276528103	0.254769741717303	0.126409120453913	0.353529991216238
LSP1	0	default	1	24	0.254225376282045	11.8244926176859	2.78878104430736	0.0135911842038866	-0.183690578955336	0.57387818931872	0.933866346330765	0.957981287873939
CD81	1	yule-walker	1	21.2340425531915	125.607650665606	9.60424204763131	1090.08571761763	0.290605424850865	0.148726509821038	0.156427823862643	0.179655002707131	0.404278864987581
TSSC4	1	default	1	24	25.3499454324383	8.49010686248509	75.871643755619	0.486632697309189	0.383959236771027	0.334567843420083	0.0356566896487276	0.248190684735387
KCNQ1OT1	0	default	1	24	6.81965842910349	8.40647439981502	31.955801973255	0.28817317772128	0.145807813265537	0.300536669294604	0.182756041613054	0.408237944600742
CDKN1C	0	default	1	24	14.7620621162107	18.4080967689181	101.547145850241	0.149802562596195	-0.0202369248845657	0.339579905563143	0.444220869744774	0.63065494138453
SLC22A18	0	default	1	24	0.755380552032047	13.4078092206098	13.5155204051442	0.0216742440446348	-0.173990907146438	0.29546748228031	0.896225787260324	0.935141594520182
PHLDA2	0	burg	1	23.2093023255814	10.7096200558205	1.52299895457408	35.6601607859315	0.60333410617091	0.524000927405092	0.389057540342739	0.00982028976530103	0.21969150578485
NAP1L4	0	default	1	24	20.3401782634906	2.4908918628553	274.005461355657	0.134793541216741	-0.0382477505399104	0.160472793941527	0.48484035883093	0.661195105784553
CARS	0	burg	1	24.0481927710843	25.8697317017523	6.95518059347032	207.750000320997	0.589291913442448	0.507150296130938	0.152158437527903	0.0116860104269004	0.222022261768797
OSBPL5	1	mle	1	21.2340425531915	19.8008684561509	6.11968194481296	160.757624061614	0.369659588202235	0.243591505842682	0.142903784360943	0.0995120689002578	0.324468917578164
ZNF195	0	default	1	24	1.7668138211144	8.19929883459514	8.28891040010444	0.174940208438552	0.00992825012626264	0.357863109239642	0.38232008466242	0.582774651838935
NUP98	1	default	1	24	6.96574967166112	21.8619827381225	17.2384015577934	0.562351014482038	0.474821217378446	0.396328906747828	0.0160557142595227	0.225934701692858
PGAP2	1	burg	1	22.3016759776536	4.73031497903647	18.8133308431478	9.69629054841001	0.357681218510367	0.22921746221244	0.583945269012378	0.109333463276107	0.335781588024081
RHOG	0	burg	1	20.4717948717949	18.8536585174826	11.6263141867198	76.4164487179986	0.605305583098041	0.526366699717649	0.221193328054937	0.00957866348291603	0.21969150578485
STIM1	1	mle	1	21.0105263157895	17.4334146060905	6.98739547183617	135.074028512073	0.260051136629271	0.112061363955125	0.178668202137497	0.221824002374691	0.442136249190538
RRM1	0	burg	1	22.8114285714286	14.5580530786356	0.0713789440844861	98.8893029491168	0.437770620854331	0.325324745025197	0.240459451594242	0.0561781817775089	0.273112910281471
TRIM21	0	burg	1	20.0603015075377	2.42572878153317	3.24321482253301	3.21078258931681	0.459609296739749	0.351531156087698	0.764048254660011	0.0460828515263201	0.263532773600594
TRIM68	0	default	1	24	0.811155804021327	15.0864358140518	7.54321378519433	0.0451501100554401	-0.145819867933472	0.359791442174595	0.793734964909754	0.870032827359989
HBB	0	default	1	24	691.95833552366	20.4818656955516	6451.22454267563	0.0619088804313869	-0.125709343482336	0.314985201542616	0.726482443967922	0.827075713819491
TRIM5	0	default	1	24	0.833056424301555	23.4308824724695	8.82363536937389	0.0310575171804303	-0.162730979383484	0.408863864263955	0.854063159607762	0.908908221307912
TRIM22	1	burg	1	26.0915032679739	8.46400956089805	20.540171293361	27.8149559329526	0.347245225383109	0.21669427045973	0.479120498076696	0.118508714140704	0.344961099513877
FAM160A2	0	burg	1	26.0915032679739	4.1968690332996	20.6560556022027	13.3054309041058	0.47693429702917	0.372321156435004	0.341118027788589	0.0391544585769172	0.252109808180455
PRKCDBP	0	mle	1	22.0552486187845	22.3375511497934	9.60954266081268	156.155629890677	0.739381278336689	0.687257534004027	0.11743323607954	0.00120234209167402	0.15940448646724
SMPD1	1	mle	1	22.8114285714286	31.5286557006357	6.8426110561371	283.622659631627	0.178666278914913	0.0143995346978961	0.200144149741587	0.373764688586727	0.575553685027756
APBB1	0	default	1	24	3.72684850165338	11.0684601044711	45.6110448268383	0.0830742546353138	-0.100310894437623	0.206518420141837	0.648142999926457	0.774147489208279
ARFIP2	1	default	1	24	2.33150793314975	17.5742049461131	16.1140602865635	0.524174947250946	0.429009936701135	0.16562594757203	0.0243913884159577	0.239525103384338
TIMM10B	0	burg	1	26.7919463087248	3.17383570209718	0.153252817530589	30.4605106073713	0.256201027843823	0.107441233412588	0.18265656453338	0.227655354466274	0.447262903150666
RRP8	1	mle	1	20.9005235602094	5.21565451131165	12.2699322339226	11.2409651473164	0.590654012926336	0.508784815511603	0.456831041135053	0.0114935102168878	0.222022261768797
ILK	0	default	1	24	6.24099506060962	13.3948624588968	46.2699365577271	0.0960087747865006	-0.0847894702561993	0.38954321502716	0.603699859267423	0.745830610910376
TAF10	0	default	1	24	6.55279285406655	21.7800196567587	39.4164768722815	0.303063377694897	0.163676053233877	0.227480840025717	0.164424462612331	0.389041258428898
TPP1	0	default	1	24	2.45025825785444	20.9353925727581	295.142390979941	0.00411253845502624	-0.195064953853968	0.0991545293649646	0.979605743326877	0.988071279493323
DCHS1	0	burg	1	21.695652173913	3.17907793804651	9.26654379066597	10.5170454807393	0.342110996788973	0.210533196146768	0.359781619856631	0.123243248054774	0.349225380446473
MRPL17	1	burg	1	21.3475935828877	9.79470659143081	0.609119129552454	30.0474639331687	0.687742065733066	0.625290478879679	0.278108783956927	0.0029687075133229	0.199436451570229
ZNF215	1	mle	1	22.6818181818182	1.63756892319339	7.62161499967873	2.17356879687887	0.517552001788481	0.421062402146177	0.720049065593155	0.0261368077714286	0.241478256944598
OLFML1	0	default	1	24	0.818148044666466	11.129833039637	4.96890962487669	0.0938136270500826	-0.0874236475399008	0.428562367569665	0.611065317941097	0.751807106286207
PPFIBP2	1	burg	1	23.0751445086705	8.13143312421796	8.78186272250934	25.6526601982467	0.605894563197734	0.527073475837281	0.282372513199069	0.00950740797949989	0.21969150578485
CYB5R2	0	default	1	24	3.14474257568616	3.87620944029127	22.8952277307193	0.0993655524704532	-0.0807613370354561	0.32468143896376	0.592574241587525	0.738218833287572
EIF3F	0	burg	1	22.6818181818182	15.7853589447213	20.4290509930029	55.0689446588752	0.456266069946267	0.34751928393552	0.339148771523654	0.0475260995466975	0.264674961175729
TRIM66	0	default	1	24	1.01766101122328	16.870974404204	6.30069251753711	0.178818596662593	0.0145823159951112	0.262543195099735	0.373418240595608	0.57526169949798
RPL27A	0	mle	1	22.4269662921348	1636.64308592951	10.0123864758801	6552.39395375867	0.516289492980569	0.419547391576683	0.247551397040421	0.026480586853024	0.241510961589257
ST5	1	default	1	24	5.10004729128402	10.1649262219102	24.1329632461888	0.216358096426248	0.0596297157114974	0.326961880290625	0.295520936628709	0.508565940756313
AKIP1	1	mle	1	21.695652173913	1.97009093499658	6.18277664644287	28.9147574357174	0.0469554869871142	-0.143653415615463	0.245294710738965	0.786259537576579	0.865546213634721
TMEM9B	1	burg	1	20.7916666666667	31.6349458468397	2.81842013992997	220.278346497955	0.385803253386392	0.26296390406367	0.160907481192267	0.0874052578472453	0.309135654639013
NRIP3	1	burg	1	20.9005235602094	2.45917982157337	9.82177716920243	9.94641098354039	0.253648838408947	0.104378606090737	0.364587202408527	0.231588007037613	0.449858382823826
DENND5A	1	burg	1	21.1216931216931	5.3564385247553	20.6394212254917	33.0066456088316	0.182446265013332	0.0189355180159987	0.266508845617073	0.365242691730896	0.568557162230412
TMEM41B	0	burg	1	21.8142076502732	11.5236934813065	21.4033579486616	35.2381924124073	0.393459066863876	0.272150880236651	0.367228540358814	0.0820919506427911	0.303945347538317
IPO7	1	burg	1	20.1616161616162	18.2687403303382	1.12600370782566	125.838750186994	0.323064616965654	0.187677540358785	0.205528969263259	0.142146468694543	0.369158123288808
ZNF143	0	default	1	24	1.96461705648796	17.1872162900035	6.83952501068726	0.335630918531402	0.202757102237682	0.338610704077443	0.129433610215555	0.356627567691741
WEE1	0	mle	1	23.4823529411765	1.16260289755933	1.33204120219157	27.7563194273181	0.0228291467375811	-0.172605023914903	0.23187877288551	0.890948338958951	0.931053705783884
SWAP70	1	default	1	24	63.6011787114211	9.18543764803685	240.072355946749	0.489837414836148	0.387804897803378	0.268644782721533	0.0345575562417137	0.247680553782568
RP11-540A21.2	1	mle	1	23.7619047619048	1.67874832298256	8.05008815796741	5.62482396453332	0.198226548377975	0.0378718580535705	0.485839549204602	0.331328167727965	0.540859688129139
SBF2-AS1	0	yule-walker	1	25.9220779220779	3.08729927973594	23.7792802277689	8.10391707755929	0.337158603435403	0.204590324122483	0.497683821901983	0.127952306315211	0.35494988999506
SBF2	1	mle	1	20.9005235602094	6.83987895998814	3.65937027974159	22.9333827060788	0.461262522124945	0.353515026549933	0.321153306652732	0.0453822416386862	0.26255845793486
ADM	1	default	1	24	477.647268074596	8.19615184661656	2102.42356433374	0.513478481951357	0.416174178341629	0.228265591066166	0.0272590217276233	0.242513040869919
AMPD3	0	yule-walker	1	27.7222222222222	1.58212930892716	8.48558066906768	11.6372313300365	0.121054260632478	-0.0547348872410265	0.364642030251684	0.52457830600962	0.689752354158689
MTRNR2L8	1	default	1	24	1.07608339245997	14.9941539355942	1.24202545440396	0.47849968953941	0.374199627447292	0.901081176834129	0.0385720620330123	0.251923229755163
RNF141	0	default	1	24	0.541929103449521	18.6140786573679	49.387284206626	0.00225368518910174	-0.197295577773078	0.210402890142129	0.98878225068588	0.992798872484765
MRVI1	1	mle	1	22.3016759776536	14.8069885755406	6.34932310533067	95.7244336643197	0.313594667035506	0.176313600442607	0.203972283885258	0.152371325420608	0.379111863110839
CTR9	0	burg	1	24.7950310559006	34.8438129259916	8.98098303080317	108.050601090323	0.416464662991867	0.29975759559024	0.355066802461145	0.0676605935370743	0.288337218096208
EIF4G2	0	mle	1	22.5536723163842	167.91053454476	22.0830432574833	890.913198292716	0.494588615389026	0.393506338466831	0.203737696293691	0.0329780598486443	0.246278364649782
ZBED5	1	mle	1	20.5773195876289	2.94963711448623	1.04115530415835	14.5608355815947	0.183047633228505	0.0196571598742066	0.383398056331221	0.363901358160554	0.567640399519884
ZBED5-AS1	0	mle	1	21.4623655913979	1.9021219920562	1.38059385616814	2.91292806481487	0.769984194131087	0.723981032957305	0.791176156083288	0.000643855486906486	0.14492095988917
USP47	0	yule-walker	1	21.0105263157895	24.7554053847216	11.6146691563953	135.427461304433	0.392884692888987	0.271461631466784	0.204476121583743	0.0824813791526472	0.304110837173697
DKK3	0	burg	1	22.9425287356322	37.6692287245771	20.2219569804962	156.479551366986	0.385576550380686	0.262691860456823	0.281693319344429	0.0875666854991275	0.309336695740738
MICAL2	1	mle	1	22.1777777777778	15.0478355863115	21.3908820994481	123.578108715631	0.12623008639963	-0.0485238963204442	0.390777842436193	0.509313787659365	0.679167343601994
PARVA	1	mle	1	20.3673469387755	9.807873964709	5.70286400155358	318.865905485358	0.0550099398235125	-0.133988072211785	0.0915895460001668	0.753591865943701	0.842650634370947
TEAD1	0	default	1	24	6.9344173629617	5.38750409852566	218.881358451029	0.0237703301175485	-0.171475603858942	0.157477969244764	0.88666591488691	0.928606807596418
ARNTL	0	default	1	24	5.40644812523297	4.12507479877677	9.33820469576857	0.533607157723908	0.440328589268689	0.606909670271074	0.0220678174875153	0.238180098460757
BTBD10	0	burg	1	24.3414634146341	4.82036722056946	15.0999378286491	20.2144791761371	0.596419717418614	0.515703660902337	0.222395254372658	0.0107065537203064	0.221337661775831
FAR1	1	mle	1	21.5783783783784	11.4704505853351	20.3178298577702	43.5921506347057	0.363064500475512	0.235677400570614	0.316820660546375	0.104827993852526	0.331087695063787
SPON1	0	default	1	24	2.26657580103465	19.1166982742149	9.68071459561667	0.111169477199348	-0.0665966273607823	0.494480775162571	0.554746792922973	0.711424590530899
RRAS2	0	default	1	24	5.06033788637788	20.237580980602	99.4894407085366	0.0667147646501777	-0.119942282419787	0.155803029308391	0.708063123453106	0.816721866926413
COPB1	1	mle	1	23.2093023255814	13.5868809635342	2.58074737904192	128.568934575913	0.323651572349795	0.188381886819754	0.154628794229523	0.14153127649317	0.3684433798275
PSMA1	1	yule-walker	1	22.5536723163842	21.6278546334173	21.1089171106784	72.4036045565876	0.559410797202408	0.47129295664289	0.286393745737154	0.0166023379534319	0.22646791821901
CYP2R1	0	yule-walker	1	27.9160839160839	2.52022949022678	23.1236377938675	4.89352966901928	0.322224510087276	0.186669412104731	0.616957160408049	0.143030711148223	0.370003499095185
C11orf58	1	burg	1	22.8114285714286	49.9867605955524	9.45961052038685	237.899122611019	0.510720578534738	0.412864694241686	0.20549542506326	0.0280404352823799	0.244643401144087
RPS13	1	burg	1	21.0105263157895	75.8752445956657	1.28041130410301	795.61406470968	0.322608212798454	0.187129855358145	0.117476047392951	0.142626306084974	0.369632565275331
PIK3C2A	0	default	1	24	23.6709737826545	7.06076519921968	76.9526250877096	0.358921074897193	0.230705289876631	0.353467709643298	0.108282307087851	0.334138672797171
NUCB2	0	default	1	24	12.1173321634578	12.4500998225455	144.826410270018	0.113186348311888	-0.0641763820257348	0.191360581470398	0.548481331628443	0.707145702781416
SERGEF	0	default	1	24	1.16869327366134	11.8336508586054	6.84270788232924	0.127232103672792	-0.0473214755926492	0.432093155985211	0.50640013697479	0.677313432160568
SAAL1	1	default	1	24	3.22593129346486	22.407828587061	9.63501148026253	0.630993437477149	0.557192124972579	0.332354123916667	0.00684180117438138	0.219055642978056
SAA1	1	burg	1	27.7222222222222	48.1681030899511	0.481707855225854	138.050146974199	0.416475193350791	0.29977023202095	0.631629596456371	0.0676544888114872	0.288337218096208
HPS5	0	default	1	24	15.8637062953722	7.65027651592081	83.8747502381555	0.310215476510197	0.172258571812236	0.272225606465859	0.156159075773055	0.381491499057098
GTF2H1	0	mle	1	20.3673469387755	11.2222486598764	1.09182525845313	45.709013946862	0.349774788176356	0.219729745811628	0.307066056595617	0.116230210429545	0.343078657609097
LDHA	1	burg	1	20.7916666666667	101.485809373272	0.893151015093624	472.24897139324	0.332457965866258	0.198949559039509	0.383171911739018	0.132554076667108	0.360599520307752
TSG101	0	default	1	24	1.61096852104406	23.0210239673659	41.9094608871773	0.0152925761503773	-0.181648908619547	0.241541631232312	0.925840257064307	0.95336896750418
UEVLD	1	mle	1	22.0552486187845	4.7621983934012	5.11429251595321	47.5290760902996	0.327138701977064	0.192566442372477	0.136755258703523	0.137920157761905	0.364737663064649
SPTY2D1-AS1	1	mle	1	25.5897435897436	1.79667460436935	8.06021794715031	1.84742383303423	0.339711399528379	0.207653679434054	1.31979987130833	0.125507303048741	0.351958598146069
SPTY2D1	0	default	1	24	4.67539919844606	4.78128708259474	33.5018453627093	0.310195829602048	0.172234995522458	0.207472556891821	0.156181316180682	0.381491499057098
TMEM86A	1	mle	1	21.1216931216931	1.31809018557168	16.9823217997245	4.98183586735029	0.236972485603098	0.0843669827237171	0.38430376298692	0.258643157462328	0.475587443883834
NAV2	1	mle	1	25.9220779220779	12.7448032329917	4.79714165972218	62.2852180811443	0.512656897572156	0.415188277086587	0.299412893933648	0.0274899606674905	0.24336245147632
HTATIP2	0	burg	1	20.1616161616162	12.8154847436968	1.69308147325455	58.6259023696485	0.363103772554616	0.235724527065539	0.285823361798958	0.104795680489293	0.331087695063787
FANCF	0	default	1	24	0.653595771835805	3.21236547177255	3.94281940172419	0.0575840410394137	-0.130899150752704	0.510783432958167	0.743383914397575	0.837020013714409
SVIP	0	default	1	24	0.611448430847543	10.8924269204115	15.6339737565001	0.0119833732437844	-0.185619952107459	0.269769497678215	0.941502040711647	0.96222610346345
ANO3	1	mle	1	22.0552486187845	1.10578645390358	18.2353078101189	3.6171688887222	0.290406342698939	0.148487611238726	0.416850209492783	0.179907233172336	0.404652000966044
FIBIN	1	burg	1	22.4269662921348	17.2965896826782	21.5854297113973	103.682297053767	0.280818149657995	0.136981779589595	0.30482049993069	0.192394916963749	0.41642676362492
CCDC34	0	burg	1	27.7222222222222	9.40199896625629	11.3280149076495	29.626764439227	0.496750321392621	0.396100385671145	0.320318429126964	0.0322788111526428	0.245075820432853
LGR4	0	mle	1	23.4823529411765	7.83886954066283	17.3899584932855	18.0926562354708	0.78191482761573	0.738297793138877	0.333205604978034	0.000493322239598193	0.14492095988917
LIN7C	0	burg	1	20.2639593908629	5.33310201193387	4.30048716524544	22.9241575841476	0.337874838170718	0.205449805804861	0.274903860552359	0.127262502927832	0.354261720773555
BDNF-AS	1	burg	1	27.3424657534247	1.99649848713937	22.5425081579679	2.80638573028201	0.408177084096638	0.289812500915966	0.825522834189004	0.0726037223129072	0.292334271685306
BDNF	0	burg	1	21.2340425531915	1.27389444270703	1.39061889218753	8.32474488940732	0.176510866808987	0.0118130401707843	0.429949245246559	0.378694818437054	0.579957513819187
METTL15	0	default	1	24	1.01853120845221	4.98184790057398	15.7979960780486	0.0413386813668993	-0.150393582359721	0.23510362199227	0.809703508505585	0.879650252502267
KCNA4	0	default	1	24	4.91996626596259	19.0238879590977	17.3818303958519	0.302702362302161	0.163242834762593	0.419143543270648	0.164850766016397	0.389351712525864
ARL14EP	1	burg	1	23.6213017751479	13.5068630684178	9.35200059916004	49.8285153685331	0.650622925662749	0.580747510795299	0.237317250571021	0.00520561468362435	0.218295214469619
DNAJC24	1	mle	1	24.3414634146341	2.208644148137	17.0410455123118	6.9824082212453	0.386523589001014	0.263828306801217	0.350158956195172	0.086893910214624	0.308650239028564
ELP4	0	mle	1	22.3016759776536	2.49053573624653	17.7875657988578	4.26458967372799	0.245034172675426	0.0940410072105108	0.811137270176106	0.245265504616432	0.463967958191373
PAX6	0	yule-walker	1	20.5773195876289	1.19911161754621	17.9913031971201	1.94612586483237	0.609763018479691	0.531715622175629	0.573161545894923	0.00904986537220864	0.21969150578485
RCN1	1	mle	1	23.9041916167665	10.2753103379896	18.5358726886599	188.279873267484	0.0987586122673451	-0.0814896652791859	0.141810323672104	0.594573622170363	0.739453903522002
EIF3M	0	burg	1	23.2093023255814	2.87257144235881	20.3770520911396	8.01689378143574	0.328516072069778	0.194219286483734	0.481886123577487	0.136514288876577	0.363465578223531
QSER1	0	mle	1	20.7916666666667	6.53811235683821	10.0821414114923	33.0586998113447	0.263956012564026	0.116747215076832	0.271176842227399	0.216032378405648	0.438439744001429
DEPDC7	0	default	1	24	0.687381172814129	2.48407262035735	2.49332518820039	0.0393986982040834	-0.1527215621551	0.991358280709332	0.817929466549229	0.885091537998595
TCP11L1	1	mle	1	24.0481927710843	2.422610008617	11.8816473989593	14.4486677611862	0.219888235979777	0.0638658831757322	0.290021117953958	0.288924343659083	0.502342151623408
CSTF3	0	default	1	24	0.634007768398179	3.6549323823172	17.0225884161394	0.0129057260430937	-0.184513128748288	0.266881044821258	0.937115590292131	0.959893704158608
HIPK3	0	default	1	24	6.39584574534188	20.9339186868284	59.9672786205037	0.229003371824121	0.0748040461889458	0.16469448940506	0.272434681724372	0.488014201154972
KIAA1549L	0	default	1	24	3.1674005641293	3.94129610292581	7.70251108975613	0.22981386554541	0.0757766386544924	0.683718910544124	0.271005733514509	0.486572188195759
CD59	1	mle	1	27.7222222222222	37.5439703219593	6.82486951750283	939.130508208881	0.0807451659436769	-0.103105800867588	0.202470432684361	0.656416685357499	0.779959961739976
FBXO3	0	burg	1	22.4269662921348	3.0053345959847	19.7392069677237	9.57641461084704	0.259122848151488	0.110947417781786	0.431491206931187	0.223218922900937	0.443695994870287
CAPRIN1	0	yule-walker	1	21.695652173913	16.0055680592508	14.5749733940395	102.433669382245	0.404902024207998	0.285882429049598	0.181097015653946	0.0746349704384616	0.295442709872842
NAT10	1	burg	1	24.3414634146341	16.0973981253413	8.86304004790063	57.1062184736862	0.534269687676631	0.441123625211957	0.2823323310522	0.0219115210198441	0.238180098460757
ABTB2	0	yule-walker	1	27.9160839160839	3.20789236532773	13.8881970468514	14.165888290474	0.216281652497891	0.0595379829974694	0.357147564326942	0.295665104449983	0.508677112158789
CAT	0	burg	1	20.0603015075377	5.79483228953057	2.61939842120021	25.6256020665083	0.420189639159177	0.304227566991012	0.320079515756764	0.0655284444058972	0.286143033539939
APIP	0	mle	1	20.5773195876289	0.983937401014669	17.9095984915858	2.31986474810863	0.181829099440517	0.0181949193286204	0.709128691941478	0.366623370401495	0.569871218211016
PDHX	0	default	1	24	2.43991362975059	6.55775705500365	15.4375792152414	0.165366256165329	-0.00156049260160485	0.266417321766046	0.405023008459288	0.600575823350762
CD44	1	mle	1	21.1216931216931	22.5645616790383	0.450630569880447	180.527994488032	0.322711536475725	0.18725384377087	0.185551523462392	0.142517564144444	0.369632565275331
PAMR1	0	default	1	24	2.69322588423461	9.68078569743959	49.0057293866407	0.0675139034544441	-0.118983315854667	0.18644688812402	0.705036864666275	0.815196559712902
FJX1	1	default	1	24	2.24154262650827	21.0486316462216	3.94757328444088	0.34985212361064	0.219822548332769	0.717697889406204	0.116161106865724	0.342966680963356
TRIM44	1	mle	1	23.9041916167665	35.1916391443519	9.39661298929849	133.477089491699	0.615418132929618	0.538501759515542	0.257667036262908	0.00841286689228538	0.21969150578485
COMMD9	1	mle	1	21.9340659340659	5.28327442271765	7.57545678744918	25.1217016244074	0.3757632230712	0.25091586768544	0.235938701076599	0.0947865590547002	0.319158571963586
PRR5L	0	default	1	24	1.78427759639166	14.2275868347237	11.8335595163006	0.0597859038347428	-0.128256915398309	0.442232219329512	0.734740179994728	0.832312223662959
TRAF6	0	default	1	24	2.27000490083323	20.382361591215	6.96983359197428	0.136196568794356	-0.0365641174467732	0.615213861508572	0.480921977388366	0.658755197096961
C11orf74	0	burg	1	21.0105263157895	1.84719326927102	3.2049785761416	15.9623716722146	0.173428155061425	0.00811378607371016	0.197270628117013	0.385836260979179	0.586116329742969
API5	0	mle	1	22.6818181818182	7.16176817167237	20.2070315813061	19.9868042204012	0.588454938803078	0.506145926563693	0.323266682177778	0.0118055702873534	0.222022261768797
TTC17	1	default	1	24	8.32723128628255	4.99413469603916	61.6434319620769	0.635875498083526	0.563050597700231	0.117127962785746	0.00640102491816186	0.219055642978056
HSD17B12	0	default	1	24	5.80330674150986	10.0148290721206	65.0479145678378	0.113718646984711	-0.0635376236183474	0.204691122655497	0.546837211643374	0.706184330116616
ALKBH3	0	burg	1	21.5783783783784	7.20381192845611	6.736458131234	39.3314288182938	0.456075835970379	0.347291003164454	0.203461343220283	0.0476092965564829	0.264674961175729
C11orf96	1	mle	1	20.3673469387755	13.5995968510702	8.93290347186243	116.43522457168	0.119584877243784	-0.0564981473074593	0.246128799079314	0.528977827667368	0.693795012694142
ACCS	1	burg	1	20.7916666666667	5.74581909373529	11.3513117138873	28.0975010234892	0.190865256568517	0.0290383078822207	0.32751590346799	0.346820091680841	0.554066244026709
EXT2	1	default	1	24	23.7606020709587	20.905629948008	78.3099232821758	0.439727445133761	0.327672934160513	0.376631121120037	0.0552073301089748	0.272422179605004
CD82	0	default	1	24	4.13088952668252	5.60943770329717	15.1823044119469	0.239955790339824	0.0879469484077889	0.465070388664357	0.253626292703444	0.471038603360118
TSPAN18	1	burg	1	21.4623655913979	9.50085965991259	11.4249284729826	31.412980341537	0.399925837185916	0.279911004623099	0.336737847806158	0.0778080693852606	0.299789914396151
TP53I11	0	default	1	24	9.70735840415223	17.3115893831696	152.408668834415	0.0718272264274048	-0.113807328287114	0.17099894731843	0.688880870099399	0.803349425064947
LOC101060179	0	default	1	24	0.530989765934031	11.1398006151458	4.32499760324728	0.033329603340627	-0.160004475991248	0.531564292368772	0.844096490781877	0.903368778891633
SLC35C1	0	burg	1	27.156462585034	4.53434328715881	21.7863223332472	49.2499952420418	0.19988057235063	0.0398566868207555	0.161857480837448	0.327924660863186	0.538052144616495
CRY2	0	default	1	24	1.95940203272892	16.8438342242004	15.3594024450712	0.127632733697909	-0.0468407195625091	0.314772511106348	0.505238929458047	0.676274076116817
MAPK8IP1	0	default	1	24	1.24668020857049	0.566730745926227	2.93284953054521	0.188696766154649	0.0264361193855787	0.717908520550108	0.351492477912997	0.557794068676515
PEX16	0	default	1	24	1.9161606886112	6.24927483122015	9.46980572980356	0.210363013061666	0.0524356156739988	0.310501288552207	0.306999319913034	0.518529626450196
PHF21A	0	default	1	24	0.91891885054014	11.8271099068958	36.0074232903862	0.0125976290706089	-0.184882845115269	0.18648238960657	0.938578990370678	0.960605178610381
CREB3L1	1	mle	1	23.6213017751479	10.3072251851048	7.16468858638719	241.785164346211	0.0822331052397631	-0.101320273712284	0.130933278120749	0.651121355990077	0.776182363916673
DGKZ	1	mle	1	23.9041916167665	5.00518665608093	9.21310038054124	32.1430128348078	0.146915881799587	-0.0237009418404959	0.323683267513474	0.451813583965419	0.636701463521902
MDK	0	burg	1	27.156462585034	2.00251512541011	10.7125197112576	8.92307848367172	0.199701947313646	0.0396423367763751	0.34886552292554	0.328290866908409	0.538377451484371
AMBRA1	0	burg	1	22.0552486187845	1.88495161172977	8.06162518769567	11.9813187693368	0.111415413582383	-0.0663015037011405	0.370213754530117	0.553979734769768	0.710907051988791
ATG13	0	default	1	24	2.52165836142066	16.3118911953405	43.3691513903817	0.0405205751464763	-0.151375309824228	0.207581366921436	0.813164350371938	0.882277707699942
ARHGAP1	0	default	1	24	8.89225510372946	21.4231048764083	191.908980703937	0.0757688187725271	-0.109077417472967	0.212539144710491	0.674377515738006	0.793812423753257
ZNF408	1	burg	1	22.0552486187845	7.04536458039123	11.8923205690631	20.6923882824316	0.408306370649565	0.289967644779478	0.386531636559544	0.0725244537977947	0.292334271685306
CKAP5	0	default	1	24	4.2433773798294	13.9373462739638	42.2005316105224	0.137644942470582	-0.0348260690353011	0.198566857506883	0.476903570315339	0.656265485132872
LRP4	0	yule-walker	1	21.1216931216931	4.13142438211423	20.9597207432225	10.2338554207625	0.393581548731978	0.272297858478374	0.45299637906683	0.0820090979042639	0.303945347538317
C11orf49	0	default	1	24	1.92261850550426	19.882786991492	21.885979562279	0.0618115388280567	-0.125826153406332	0.256083909502414	0.726859441691883	0.827158765227319
ARFGAP2	0	mle	1	20.1616161616162	2.57703283849328	6.97867712601976	19.6847386280728	0.167646126683865	0.00117535202063834	0.230045456815158	0.399521379160696	0.596125594211656
PACSIN3	0	default	1	24	0.302369715330552	12.0667324632197	14.5674756384861	0.00385156833690314	-0.195378117995716	0.245040004198728	0.980889933837564	0.988525765358417
DDB2	1	burg	1	22.5536723163842	13.0218673328281	9.41737746886908	50.5137395412802	0.545895987726362	0.455075185271634	0.282518050219714	0.0193097519889761	0.234572864147011
ACP2	1	mle	1	20.3673469387755	14.6288698241827	10.9889973112023	110.781189969285	0.486512431051145	0.383814917261374	0.177951474031113	0.035698475581724	0.248190684735387
NR1H3	0	mle	1	20.7916666666667	1.96591072843292	0.972388712306494	6.87907603482084	0.220311109431328	0.0643733313175938	0.431584146834129	0.288142109280205	0.501927398740771
MADD	1	mle	1	20.6839378238342	4.30653817090207	8.02351745217815	26.8609079947138	0.198579856055718	0.0382958272668622	0.298417543966369	0.330598799205952	0.540474329204856
SLC39A13	0	default	1	24	23.5585068141137	20.5581568728549	132.713821353397	0.266516236194694	0.119819483433632	0.282578349679518	0.212301236837652	0.434625336782721
PSMC3	1	burg	1	24.3414634146341	68.7407979351908	8.47053451354218	216.287965077489	0.457026497272968	0.348431796727562	0.364011387503444	0.0471946948092692	0.264674961175729
CELF1	0	default	1	24	8.00929506356083	16.8373752881894	138.83020750058	0.099461949748028	-0.0806456603023664	0.141208077463978	0.592257185554621	0.737907390154331
PTPMT1	1	burg	1	23.9041916167665	1.6971455513395	22.3719387307016	41.4907023543152	0.0248230346785899	-0.170212358385692	0.187784396626221	0.881895590764159	0.925372278131859
NDUFS3	1	burg	1	21.0105263157895	20.7293283161589	4.43771889944923	106.378213283463	0.536132479246853	0.443358975096224	0.18941156439918	0.0214768124677946	0.237844348547412
MTCH2	0	default	1	24	8.68604847828002	22.8442638525999	235.217384151786	0.131420820501017	-0.0422950153987791	0.127409099448517	0.494364269065059	0.667073502978775
FNBP4	0	default	1	24	13.1110178402421	7.8860668300012	52.8433806297234	0.403710443514738	0.284452532217685	0.270986418910226	0.0753851868358373	0.296687623727308
NUP160	0	default	1	24	0.775243379790704	5.54487196841508	2.53289192088671	0.131435847922188	-0.0422769824933744	0.623168781375592	0.494321505185832	0.667073502978775
PTPRJ	0	default	1	24	0.159342289277875	2.70261919495816	8.67222424610131	0.00208125022685579	-0.197502499727773	0.331852497726977	0.989636974833077	0.993519320414486
TNKS1BP1	0	default	1	24	7.56041459900731	16.445757247884	101.909730891128	0.0648197182289112	-0.122216338125307	0.264168289983938	0.715281027713724	0.821002652442038
SSRP1	0	default	1	24	8.67009865529793	7.54315765956137	210.191220062498	0.0770906726223964	-0.107491192853124	0.126164225104568	0.669568749813801	0.79029652718557
SLC43A3	1	burg	1	25.9220779220779	5.74294296112147	17.0283709467047	22.9203188633586	0.533053420421959	0.43966410450635	0.258340156469209	0.0221991319458289	0.238180098460757
SLC43A1	1	yule-walker	1	24.7950310559006	13.0049165508922	6.23977048804247	49.5337024980192	0.468208990644791	0.361850788773749	0.264937191816627	0.0425309372786584	0.257742832279121
TIMM10	1	burg	1	26.4370860927152	6.76550065760044	2.72650297517596	75.0433906061148	0.362387603697936	0.234865124437523	0.12004432574022	0.105386203521204	0.331523665965503
UBE2L6	1	burg	1	22.0552486187845	4.02043628262562	13.096701310681	29.7669544403975	0.373634786738329	0.248361744085995	0.283369168732274	0.0964135669608431	0.320717923469504
SERPING1	0	default	1	24	6.84545871756596	10.2902094061829	255.763223001485	0.0289965143171177	-0.165204182819459	0.172243191614413	0.863185118979284	0.914107309137527
CLP1	0	burg	1	24.95	1.81193934547284	15.7830083076516	4.88194623031219	0.236939015060692	0.0843268180728309	0.535801062702294	0.258699889926883	0.475587443883834
ZDHHC5	0	default	1	24	16.5139202015954	21.7924676514694	76.2512277429771	0.262144569979302	0.114573483975162	0.303500342090101	0.21870382991617	0.439917590207357
MED19	0	burg	1	22.8114285714286	1.59735436811231	9.43940142657572	41.7165897267178	0.043501861020257	-0.147797766775692	0.132275812393932	0.800609329945354	0.874267463409673
TMX2	0	default	1	24	2.42755761547804	0.580937239240951	25.6105876217303	0.125217524860433	-0.0497389701674802	0.217504078276647	0.512271707057623	0.681213034980312
C11orf31	1	mle	1	21.2340425531915	12.1282931846827	19.2722134589542	91.3577560318873	0.215470977484459	0.0585651729813513	0.226419575671629	0.29719744506488	0.510117093354226
CTNND1	0	default	1	24	1.56645937834732	7.05707653243313	2.7634592756344	0.343229815019525	0.21187577802343	0.669484870260397	0.122198857562887	0.348160880247298
LPXN	1	mle	1	20.9005235602094	3.1959968870624	0.905185071399597	15.2306277759234	0.226460524673687	0.0717526296084247	0.484574703625585	0.276957039204483	0.491474803968091
ZFP91	0	burg	1	21.4623655913979	20.6130988619066	11.4728090664257	127.171824985288	0.588427411764745	0.506112894117694	0.15227705734179	0.0118095190148717	0.222022261768797
FAM111B	0	default	1	24	0.35010133971183	0.735751016174607	2.08600951754296	0.0266230749496511	-0.168052310060419	0.993567588968586	0.873786303785207	0.92046185016776
FAM111A	0	mle	1	20.0603015075377	4.80220774364259	7.16681784276385	24.4546006933382	0.580295372070303	0.496354446484364	0.1985792120655	0.0130232323878983	0.223584183373303
DTX4	0	default	1	24	1.68556988370547	4.59360463075649	2.52679321368585	0.225379613915451	0.0704555366985413	1.08498679999746	0.278897493858743	0.492805851228975
OSBP	1	burg	1	25.4267515923567	9.93663526775409	7.18434559844547	34.144717195426	0.488405416087901	0.386086499305481	0.2977558028249	0.0350452926103331	0.247680553782568
PATL1	1	mle	1	27.9160839160839	17.0113636966558	19.0224151368194	56.389379220262	0.524650067011308	0.429580080413569	0.31545742637657	0.0242698551933623	0.239525103384338
STX3	0	default	1	24	3.32064794507724	18.58663370777	18.9516508012452	0.187458333905197	0.0249500006862362	0.281206791207986	0.354183399001475	0.559631296964799
MRPL16	0	default	1	24	4.32108610710432	8.86315700977024	46.3236278824195	0.133146758679038	-0.0402238895851539	0.180062261905348	0.489472038208634	0.664303333821114
PRPF19	0	default	1	24	5.35718320073833	23.126545888475	61.6002667221301	0.107806656081971	-0.0706320127016351	0.202276123055156	0.565320708567011	0.719330230869946
TMEM109	0	default	1	24	40.2946625228355	20.8035364597305	186.887543851565	0.286366056513608	0.143639267816329	0.311172034153431	0.185087672359763	0.410581683050302
TMEM132A	1	burg	1	21.9340659340659	1.24596314515417	15.7987901617157	4.12356158964193	0.232048554575096	0.0784582654901158	0.497224227750073	0.267096877401818	0.482554731056247
SLC15A3	0	default	1	24	1.42825630990301	0.469160165504066	14.5689214196317	0.0493575308807267	-0.140770962943128	0.490759825917921	0.77640095441692	0.858236270951234
VPS37C	0	yule-walker	1	26.4370860927152	2.54963175053969	23.0536866397515	32.3368751077767	0.112546949895691	-0.0649436601251709	0.197217532695959	0.550461478021428	0.708370729054823
DDB1	0	default	1	24	27.4584540884184	21.793504781425	226.198696212591	0.199846759226651	0.0398161110719815	0.195854812844932	0.327993957358452	0.538052144616495
DAK	0	default	1	24	0.781826709495999	10.1591121519998	7.42472066713498	0.0422885849727364	-0.149253698032716	0.368348427288073	0.805699917512602	0.877119300782417
CYB561A3	1	mle	1	21.0105263157895	8.83932757329546	7.19908018885981	62.191228236071	0.421428519842616	0.30571422381114	0.247262980309349	0.0648313566412921	0.28536455562315
TMEM138	0	default	1	24	8.03701594406514	19.5085554308324	22.0640994117275	0.28288380375813	0.139460564509756	0.474808163763084	0.189647733289763	0.414210462718852
CPSF7	0	default	1	24	2.84910973771196	1.21679041774357	17.6020299613503	0.152810916500396	-0.0166269001995252	0.322540639721492	0.436417095953691	0.625044442190854
SDHAF2	0	default	1	24	2.67003514466854	8.19274372978521	28.1301936269149	0.0753321768503118	-0.109601387779626	0.25309894720133	0.67597202943668	0.794781114898957
RPLP0P2	0	default	1	24	0.857128668477755	23.9547261527591	3.13153003343944	0.160986998011104	-0.00681560238667545	0.499726957882662	0.41576071932448	0.607170664292844
TMEM258	0	default	1	24	14.1354353490478	2.8639256594238	352.380344392075	0.0372879812209331	-0.15525442253488	0.152272807496635	0.826955173533372	0.890654275184616
FEN1	0	default	1	24	1.32489126183196	19.374595870572	25.1561077499059	0.0154099435006301	-0.181508067799244	0.343061120740703	0.925288633734455	0.953192540514009
FADS1	0	default	1	24	43.3917390303862	8.59819647971917	157.903394976466	0.409465748244492	0.291358897893391	0.303017053404015	0.0718167027032564	0.292334271685306
FADS2	0	burg	1	23.6213017751479	15.6656160026743	21.2567731877917	63.8929430275012	0.323078329551339	0.187693995461607	0.306437891103073	0.142132072071815	0.369158123288808
FADS3	0	default	1	24	18.0809065700778	17.3146822671881	80.5142248641828	0.25830529074423	0.109966348893076	0.360451095248764	0.224453253671704	0.444564864304352
RAB3IL1	0	yule-walker	1	21.4623655913979	8.60143531210543	9.50981418873471	29.5255927864349	0.474899049473522	0.369878859368227	0.296787722993061	0.0399221592013799	0.25360641974329
BEST1	0	default	1	24	0.0721365520650958	21.2905930315543	6.92318480211784	0.000499940589955616	-0.199400071292053	0.330319275822401	0.997502795206915	0.99876892846861
FTH1	0	default	1	24	931.024410400056	21.0404830322356	5844.08017045312	0.239503054314089	0.0874036651769072	0.24406286043308	0.254382581854116	0.471562418577625
INCENP	0	default	1	24	5.47638795546476	7.98793115445784	7.70489255886546	0.369298558945748	0.243158270734898	0.809678994216236	0.099797374629257	0.324688854242644
AHNAK	0	default	1	24	57.6338344258156	20.6680679415527	585.308314189406	0.230849774276916	0.0770197291322995	0.143611438153696	0.269188101263208	0.484644284407778
EEF1G	0	burg	1	21.9340659340659	414.507338879276	9.55296280133498	1834.40578501567	0.562041384087953	0.474449660905543	0.20934639823834	0.0161125906213608	0.225934701692858
TUT1	0	yule-walker	1	23.2093023255814	2.02120790334106	21.075347620605	13.6595900058757	0.28962522308624	0.147550267703488	0.193478855854219	0.180899623648045	0.405834752012862
MTA2	0	default	1	24	6.59515424168906	21.4316464333136	62.4501542465613	0.270646857052084	0.124776228462501	0.148749630701774	0.206390305476077	0.42926884961736
EML3	0	default	1	24	8.11407801927079	5.00655205569606	30.9209868151111	0.185307805667334	0.0223693668008009	0.420406069810681	0.358895304580747	0.562977039430726
ROM1	0	default	1	24	3.65009111609348	10.3649799997727	10.7498470644097	0.349481064231726	0.219377277078071	0.437424718911142	0.11649296903015	0.343281278107523
B3GAT3	1	burg	1	25.2658227848101	2.98779191793692	8.20598968063743	15.1378658336825	0.308685830439512	0.170422996527414	0.274974267690028	0.157898241225287	0.382543427222162
GANAB	1	burg	1	25.5897435897436	26.2359541383372	18.2116781938142	377.479828411657	0.0718988510860122	-0.113721378696785	0.225008791703008	0.68861511546769	0.803234803463603
INTS5	1	burg	1	23.2093023255814	5.36914190234801	22.6439355164036	16.9870177395013	0.332563412639462	0.199076095167354	0.397141653271996	0.132449416706943	0.360540534411866
METTL12	0	default	1	24	0.899738469401532	3.98500150151914	7.92752600124183	0.0885513972863798	-0.0937383232563442	0.3160765979536	0.62901487733165	0.761776554557826
C11orf83	0	default	1	24	1.25168389920961	15.4800512429768	23.1450806118873	0.0239108569493415	-0.17130697166079	0.247723574848596	0.886027927286206	0.92820366639922
UBXN1	1	yule-walker	1	21.0105263157895	59.3826327835674	11.0890202150897	232.892655144034	0.506498123192633	0.40779774783116	0.254961734784027	0.0292714369865452	0.244648114542755
LRRN4CL	0	mle	1	20.7916666666667	5.99129393597358	18.8755298050082	30.7580060634371	0.170509272131767	0.0046111265581199	0.452523177620568	0.39269708635099	0.591055934437159
HNRNPUL2	0	burg	1	22.5536723163842	28.9250769037164	10.3529001444055	134.855694557527	0.526015175548418	0.431218210658102	0.210062357473313	0.0239233605481907	0.239525103384338
TTC9C	0	yule-walker	1	25.1069182389937	2.18485968048719	21.2574789628204	8.53673502083148	0.473892671905555	0.368671206286666	0.265986219483714	0.0403061907073543	0.254082769298075
POLR2G	0	default	1	24	2.26026696574657	14.2918284739606	115.98406307201	0.0104885515314325	-0.187413738162281	0.153135424991996	0.948645861433402	0.966820424358404
TMEM179B	0	default	1	24	10.9865465226381	17.243454104726	102.316121052511	0.229891995035387	0.075870394042465	0.170932981765076	0.270868304109837	0.486475406956854
TMEM223	0	default	1	24	2.2658521701266	12.8140593364267	19.9699550341814	0.0430128907804097	-0.148384531063508	0.398555606818978	0.802657815848288	0.875192886008181
NXF1	0	default	1	24	2.47414872190726	17.5052388802838	19.6112074790135	0.25191523296361	0.102298279556332	0.177464004477819	0.234290164503542	0.452586073125079
STX5	0	default	1	24	3.03526489856219	4.8312398964313	20.1895954737861	0.178375930111705	0.0140511161340461	0.244665486799162	0.374425801612023	0.576168580749364
WDR74	0	default	1	24	0.937032993760976	20.9718507789018	9.32636781737493	0.0526946097822253	-0.13676646826133	0.313232710508193	0.762869131957276	0.84900309674218
SNHG1	1	burg	1	20.3673469387755	6.00482940775913	4.04935878934057	32.2064434299044	0.267843050464598	0.121411660557518	0.257825368744177	0.210387990241106	0.432649868176627
SNORD26	1	mle	1	21.3475935828877	1.84416728370107	7.66899341901427	6.0326377510978	0.248217601805748	0.0978611221668981	0.468458945931429	0.240137931762761	0.459321710606192
SLC3A2	1	mle	1	27.156462585034	23.0423150638839	20.1757252874246	125.930160314256	0.453861278292098	0.344633533950518	0.234268694017838	0.0485864141095786	0.265518823996107
RARRES3	0	yule-walker	1	27.9160839160839	2.38857559646322	25.3798816005333	6.35040646832989	0.544649797060267	0.45357975647232	0.399937183887744	0.0195761675006569	0.235199080812357
PLA2G16	0	default	1	24	4.15071500652888	4.1479083487994	48.0157959819455	0.151356628399599	-0.018372045920481	0.200786049601034	0.440175754563388	0.627990924830225
ATL3	0	default	1	24	7.93409741833314	1.17593049235335	130.434711038376	0.13542081344617	-0.0374950238645964	0.125761396276374	0.483085365978977	0.660088337670935
RTN3	0	default	1	24	17.6394573439392	17.9687319873952	130.052006731274	0.216501121717097	0.059801346060516	0.198685438524236	0.295251352128794	0.50852820443172
C11orf95	1	mle	1	24.4907975460123	6.75353421374344	7.68801949026658	40.1572625011182	0.174340484205962	0.00920858104715427	0.283213958777965	0.383711621339371	0.584086689890502
C11orf84	0	default	1	24	0.78778350780576	15.9958441794287	5.28501736081787	0.0310695398129549	-0.162716552224454	0.587924395010817	0.854010174869796	0.908908221307912
MARK2	0	burg	1	21.1216931216931	7.06067597066018	8.76674633112365	46.8945326083828	0.238514658128357	0.0862175897540285	0.260610689455345	0.256039953259866	0.473205180663683
NAA40	0	default	1	24	4.46035197002537	8.66755208365932	10.298956649249	0.465433449240015	0.358520139088017	0.445156094344556	0.0436524779455553	0.259349263787544
COX8A	0	default	1	24	35.5124743189621	19.9931882056686	235.658505625547	0.162152549406326	-0.00541694071240872	0.289184873762595	0.412880871369009	0.605220331029861
OTUB1	0	mle	1	26.4370860927152	4.93421121094816	24.5949776919257	40.32223563144	0.276948681078192	0.132338417293831	0.163616870242954	0.197626697483728	0.421310284022441
MACROD1	0	burg	1	22.4269662921348	1.75862995088789	3.41302174668499	9.16659349525427	0.323618496383181	0.188342195659817	0.257636919885876	0.141565886920811	0.368446314966084
STIP1	0	default	1	24	11.391112768981	7.61257116431231	55.1107481464299	0.246708412521243	0.0960500950254917	0.302935772411135	0.242557991047621	0.461588203885121
FERMT3	1	burg	1	21.3475935828877	2.14069416960898	8.43876331067871	2.34547375845888	0.536579405443065	0.443895286531678	0.877794147495245	0.0213735494508696	0.237844348547412
TRPT1	0	default	1	24	2.19183051789863	20.6058918506215	6.43691025928701	0.165262104840209	-0.00168547419174914	0.591151736779862	0.40527577928601	0.600811965514766
NUDT22	0	default	1	24	0.0850554700260333	20.0336393160673	26.1832840212186	0.000276403727202945	-0.199668315527356	0.146841410649265	0.998618745143049	0.999242197470456
DNAJC4	0	default	1	24	1.64368352626725	20.7090476768998	13.04670649531	0.116498266154791	-0.0602020806142514	0.332408347512961	0.538315680724603	0.699613609333595
VEGFB	0	burg	1	25.1069182389937	6.65044592606874	11.8379778322263	73.6278797192932	0.337877756943131	0.205453308331758	0.185154020548079	0.127259697967158	0.354261720773555
FKBP2	0	default	1	24	20.5543880118423	11.6077828027758	230.395197916256	0.232439374906223	0.0789272498874677	0.17791854099653	0.266417923692599	0.482361835868295
PPP1R14B	0	default	1	24	11.3543762203851	15.9946766136935	53.3200784130155	0.280268152905047	0.136321783486056	0.373713276922182	0.193131716359885	0.417008207948504
LOC101927696	0	default	1	24	1.88461061643087	2.28665653709141	10.6205438010264	0.183031759725074	0.0196381116700884	0.492281880866884	0.363936712816279	0.567640399519884
PLCB3	1	default	1	24	6.06366708731034	0.170985758636241	27.0281471987394	0.52418241687327	0.429018900247924	0.260202102719	0.0243894739650666	0.239525103384338
BAD	0	default	1	24	1.2928536288777	22.3990717127243	47.3796843359022	0.0103686033550242	-0.187557675973971	0.201002682968962	0.949220973178748	0.967061159972127
GPR137	0	mle	1	23.6213017751479	1.85022569569034	3.4808703547704	16.6520821785819	0.0897852915720274	-0.092257650113567	0.277908581302593	0.624768673679743	0.759745171494835
TRMT112	1	mle	1	24.641975308642	37.4028567630253	20.8639845600725	165.98046949468	0.411222722105086	0.293467266526103	0.251830943372907	0.0707546858031156	0.290733593195476
PRDX5	1	mle	1	21.5783783783784	34.6677711577095	10.9194847533338	185.901074034258	0.623501466752251	0.548201760102701	0.174089183543508	0.00756513083184041	0.21969150578485
RPS6KA4	0	burg	1	20.7916666666667	5.63721839352514	9.43414767819966	43.2367841344454	0.15868488128141	-0.00957814246230804	0.29845910173159	0.421496009223126	0.612457689883967
SF1	1	mle	1	27.7222222222222	19.3683733105281	20.8896120563755	120.318602309186	0.638308567511794	0.565970281014152	0.1510347566489	0.00619000654168578	0.219055642978056
MEN1	1	yule-walker	1	20.3673469387755	7.80724022375901	10.6133024505603	48.7985093538747	0.333747701271409	0.200497241525691	0.196115150358322	0.131278498940799	0.359082426632998
EHD1	0	mle	1	21.5783783783784	28.9812732844374	9.99275321389686	119.468541948242	0.643231485155077	0.571877782186092	0.218295951936039	0.00578006340527137	0.218295214469619
ATG2A	0	mle	1	21.5783783783784	19.1137919430084	10.9651795683563	45.3540628865338	0.527960142751009	0.433552171301211	0.415956875752317	0.0234365322167842	0.239525103384338
PPP2R5B	0	mle	1	21.3475935828877	5.71725500581023	8.94891223757027	11.0736790890703	0.754292786583924	0.705151343900708	0.423514852495151	0.000895549370452886	0.14492095988917
ARL2	0	burg	1	23.3450292397661	14.8967124485647	6.87104900357998	119.491805655762	0.272272598803544	0.126727118564253	0.161968349083718	0.204100298004946	0.426818639157436
SAC3D1	0	default	1	24	6.34907211566738	4.80883717383584	74.0325792236167	0.11422036810157	-0.0629355582781161	0.173791990001989	0.545291148855313	0.704932307566244
NAALADL1	0	burg	1	22.8114285714286	8.7207587100744	8.73561342673818	15.7230602519381	0.706714071339704	0.648056885607645	0.456761776226669	0.00216998201303431	0.186993003275798
CDCA5	0	default	1	24	0.227691226600369	1.24477443630271	2.61859978478045	0.0085683844175376	-0.189717938698955	0.715650986767197	0.957885986262917	0.973006313379224
ZFPL1	0	default	1	24	5.57844703636758	16.9457781529876	18.3462105616698	0.286047253437925	0.14325670412551	0.393280390912996	0.185501464777493	0.410723234406934
VPS51	0	burg	1	20.5773195876289	24.1378991685339	10.3030294593439	119.455370800488	0.484626862382793	0.381552234859352	0.21623530028879	0.0363587456610845	0.248981211895695
TM7SF2	0	default	1	24	1.3366877625018	7.23194437046251	2.99103449337253	0.171893979087035	0.00627277490444189	0.769144131032044	0.389430275071671	0.588234831419172
ZNHIT2	0	default	1	24	1.71501503046413	3.73503384240422	12.5364276214687	0.13719217721169	-0.0353693873459717	0.317480476862687	0.478156837294844	0.657047682017041
FAU	1	mle	1	21.9340659340659	91.3445057651583	4.90345332211996	1350.25376035542	0.136082934215585	-0.0367004789412984	0.147925904452664	0.481238390501836	0.658863471525132
MRPL49	1	mle	1	20.1616161616162	1.57960763325704	2.86508510403538	5.23958528419643	0.07571548582997	-0.109141417004036	0.75103048502203	0.674572113632943	0.793875171526696
SYVN1	1	default	1	24	3.10430757984282	17.9348807960366	7.44347151267217	0.272145588294912	0.126574705953894	0.572952304050385	0.204278468655503	0.427082682443525
CAPN1	0	default	1	24	6.30323046111219	12.1658193124735	62.9039289951282	0.150702406215529	-0.0191571125413648	0.188468585300804	0.441875037760586	0.629517467053015
POLA2	1	burg	1	26.972972972973	1.9744039884145	8.49195034363861	4.48122472018807	0.367762612344333	0.241315134813199	0.562861663416727	0.101018489968034	0.325814809930363
CDC42EP2	1	mle	1	21.4623655913979	4.68320813614478	10.0093857444562	23.3196453839507	0.331677780401406	0.198013336481688	0.243740538546958	0.133330498050863	0.36154972906646
DPF2	0	default	1	24	7.13497154730065	20.2472660730972	23.2087105860957	0.261859881887758	0.114231858265309	0.417987034763971	0.219126070083876	0.440252560745476
SLC25A45	0	default	1	24	0.230127894203594	3.01349223526308	3.64263064471842	0.00956609790503327	-0.18852068251396	0.565529527546577	0.953075900598511	0.97018013045199
FRMD8	0	default	1	24	22.8118203568116	23.9768534446821	178.369602841893	0.210922250655031	0.0531067007860369	0.214751534198996	0.305913741646352	0.517511099045362
NEAT1	0	default	1	24	59.7375061720459	7.76409938100904	478.495408490459	0.199936446171095	0.0399237354053139	0.224850695183946	0.327810178923377	0.538052144616495
LOC101927789	0	default	1	24	1.91810069028508	21.935090927168	8.40432750814466	0.212585862475151	0.055103034970181	0.412579340486608	0.302702522484797	0.515363097960705
MALAT1	1	default	1	24	1394.96897748249	10.0028608488448	4932.8521487029	0.321672623913426	0.186007148696111	0.366248531717692	0.14361398192095	0.370273724709029
SCYL1	1	mle	1	26.0915032679739	7.73597018896974	19.6382489262088	22.2239548151767	0.3631413540462	0.23576962485544	0.415131680161702	0.104764765616066	0.331087695063787
LTBP3	0	burg	1	20.1616161616162	16.3885645069453	12.1287982171071	66.9164449766065	0.478502502222866	0.374203002667439	0.26711854511449	0.0385710218626779	0.251923229755163
SSSCA1	0	default	1	24	1.63649192056916	13.8244349885379	9.86029116395575	0.0688852945084669	-0.11733764658984	0.463699358854041	0.699867664389753	0.811545050229465
FAM89B	0	default	1	24	6.80179195765194	20.7914650843881	80.7736306305178	0.0683232630725551	-0.118012084312934	0.23379602225356	0.70198245632125	0.812775141978013
EHBP1L1	1	default	1	24	3.76987727858539	5.09835201796795	31.2697513075475	0.150669211606891	-0.0191969460717307	0.213565462043091	0.441961397451692	0.629558992564197
MAP3K11	1	mle	1	22.4269662921348	3.95637948124291	7.00436777871713	15.7441299609199	0.356842646985816	0.228211176382979	0.285827515420928	0.110049024132072	0.3363831837637
PCNXL3	0	default	1	24	2.48360347022422	19.7718495813861	5.50245983180422	0.210787895608071	0.0529454747296854	0.680910621440846	0.30617426764628	0.517612788628002
SIPA1	0	default	1	24	0.672787189796437	11.0744761442584	4.57308846649264	0.0624226570172174	-0.125092811579339	0.465289918277502	0.724495211380452	0.825721937444898
RELA	1	mle	1	21.5783783783784	18.2485475999491	6.01365059045183	133.326593549418	0.35539643320072	0.226475719840864	0.170883621478045	0.111291890908926	0.337370789961934
RNASEH2C	0	default	1	24	2.42192022304223	10.9755072796997	66.2113006490643	0.0214275675772636	-0.174286918907284	0.198288176957226	0.897356235496467	0.935972323734893
AP5B1	0	burg	1	23.7619047619048	7.39831926522735	4.64134581813694	28.463716537966	0.554289670977886	0.465147605173463	0.253836381104633	0.0175899049772503	0.230153762627422
CFL1	0	default	1	24	41.6708699548363	18.6388421121024	901.6241208462	0.0373983613764066	-0.155121966348312	0.262638597237355	0.826481207747769	0.890293911210648
MUS81	1	mle	1	22.4269662921348	7.14555228751254	20.1448896408887	22.5909525514193	0.263388794794684	0.11606655375362	0.42919803101635	0.216866067787951	0.438513650293694
EFEMP2	1	mle	1	21.5783783783784	22.2803575893403	7.77955574249763	362.440591534166	0.135721831996658	-0.0371338016040104	0.137733718828977	0.482244977760784	0.659289816782168
FIBP	1	yule-walker	1	22.1777777777778	25.6779255248115	7.94229515594506	141.856647276085	0.45367619247325	0.3444114309679	0.235114977240709	0.0486687993457059	0.265518823996107
CCDC85B	0	yule-walker	1	23.4823529411765	1.76459570952791	8.02668090100601	10.4284524695083	0.259513632458949	0.111416358950739	0.233756453914895	0.222630846463003	0.442927108023664
FOSL1	0	default	1	24	2.32467850884763	23.3538310769109	7.14989623224562	0.316960771984232	0.180352926381078	0.516113799306799	0.148671674539155	0.375648870014754
C11orf68	0	default	1	24	3.2226566258718	8.82071079447128	47.3478760926142	0.0458502727164032	-0.144979672740316	0.243826810917739	0.790829119874189	0.867625487048412
DRAP1	1	burg	1	22.8114285714286	16.9824072478584	20.0020102607081	84.662391502296	0.361386489811207	0.233663787773449	0.321400657711525	0.106216138878092	0.331889133210338
SART1	0	burg	1	26.0915032679739	3.88820862497518	13.1116691723936	18.6354502126289	0.453885029162172	0.344662034994606	0.230690020500315	0.048575850225367	0.265518823996107
EIF1AD	0	mle	1	23.2093023255814	3.75373832981762	19.1160050586358	8.79270446068811	0.472035350273005	0.366442420327606	0.434663771483218	0.0410226984819291	0.255235695022682
BANF1	0	default	1	24	0.90994577082455	2.50952753551385	20.5055260680906	0.0467531587910375	-0.143896209450755	0.151724912825176	0.787094493506861	0.865899772258843
CST6	1	mle	1	22.4269662921348	1.49854421924879	8.51936478656346	3.44384278742629	0.480864685444678	0.377037622533614	0.666524229777882	0.0377053403558649	0.251426040293156
SF3B2	0	burg	1	23.7619047619048	44.1719023078429	9.37118724950544	159.172756546987	0.618324145125086	0.541988974150103	0.252216740424014	0.00809978395227562	0.21969150578485
PACS1	0	default	1	24	1.48735802847212	7.01909169624984	38.9314677760396	0.0166357081270133	-0.180037150247584	0.20625408854332	0.919543270096226	0.949309396435567
KLC2	0	default	1	24	1.31434621590233	0.904289972784667	9.03259158801056	0.129927176644035	-0.0440873880271579	0.293743569384675	0.498629557257848	0.670772573113125
RAB1B	0	default	1	24	3.63109095861658	17.7610584160958	40.9371172001051	0.0747618230945877	-0.110285812286495	0.229123958165731	0.678059368755584	0.796048788412082
YIF1A	1	burg	1	20.0603015075377	16.0143196500425	5.35716206760521	132.223853650813	0.156197404497329	-0.0125631146032048	0.237289192870993	0.427764051635155	0.61765065269561
CD248	1	burg	1	21.695652173913	25.9185400887965	7.98865802920987	159.820158861298	0.287569378570692	0.145083254284831	0.237309349099423	0.183532461529464	0.40915543084891
RIN1	0	default	1	24	1.2117565342506	4.57497885547957	5.73201973156659	0.133616126087549	-0.0396606486949407	0.46629309915662	0.488148321846721	0.663375453917878
BRMS1	0	default	1	24	1.31683660472412	21.4365215542481	23.6451047176864	0.0293688100917707	-0.164757427889875	0.244190145416696	0.861531603599941	0.91349911023451
B3GNT1	0	default	1	24	21.2010723934129	9.26237016532097	80.1149839899996	0.219899907667247	0.0638798892006963	0.46348334886168	0.288902730514076	0.502342151623408
MRPL11	0	default	1	24	2.90997607334347	23.6140788853456	46.5151398378381	0.0575231014003839	-0.130972278319539	0.190222732468305	0.743624293425746	0.837069142517842
PELI3	1	burg	1	24.641975308642	4.24753014345419	5.57865593134644	27.0468875410998	0.166504143023239	-0.000195028372113715	0.34876996591524	0.402269612547991	0.597870970649328
DPP3	0	default	1	24	0.896421506302433	20.4353002854402	23.189663132641	0.016904458920566	-0.179714649295321	0.326706851907336	0.918287413321264	0.948810769595041
BBS1	0	default	1	24	0.660386546550076	0.776162980333932	10.388221259098	0.0240271087282889	-0.171167469526053	0.398734395340432	0.885500425308859	0.927827716634801
ZDHHC24	0	yule-walker	1	22.5536723163842	6.59467134503813	5.33155486592298	27.7417335397211	0.396335610289189	0.275602732347027	0.260741244403023	0.0801637061546556	0.301065331920079
CTSF	0	default	1	24	15.9980168277132	21.9751612344337	117.139814276037	0.286850131105194	0.144220157326233	0.235583710297315	0.18446077693112	0.410134367834157
CCS	0	default	1	24	0.64534101661208	1.20586973542491	23.5997451202175	0.0175953143714255	-0.178885622754289	0.196316731705603	0.91506538235128	0.946281314481109
RBM14	0	default	1	24	0.698276045595142	3.4962525850043	8.98552960435112	0.0754976499003714	-0.109402820119554	0.198313285595105	0.675367406219752	0.794329087007498
RBM4	0	default	1	24	1.53823089593469	5.21849358088671	4.10019897832499	0.202801032445813	0.043361238934976	0.572667671749137	0.321983515556502	0.533736244111715
RBM4B	0	default	1	24	4.14719423488988	20.3911497229224	15.2473101618722	0.286107429889197	0.143328915867037	0.394058073223153	0.185423301773552	0.410723234406934
RCE1	0	default	1	24	0.242462268694902	11.8701850491566	3.31175969267091	0.0199221631183945	-0.176093404257927	0.445295337247078	0.904279825133734	0.940430507113846
PC	1	mle	1	22.1777777777778	3.82619049078828	5.32051299193799	7.45516950899705	0.564208323223445	0.477049987868134	0.489527360567248	0.0157179049009428	0.225934701692858
LRFN4	1	burg	1	23.6213017751479	15.8416004788548	20.769109847365	36.2927800282247	0.472563912066436	0.367076694479723	0.448220896966015	0.0408177637441187	0.255235695022682
RHOD	0	burg	1	22.6818181818182	3.49476996154532	11.9426388242246	21.0409988981018	0.284300133466874	0.141160160160249	0.27977299675486	0.187782311687768	0.412697011108888
KDM2A	1	burg	1	25.1069182389937	14.0376531434114	7.34518116173389	110.373697985462	0.387614610494207	0.265137532593049	0.14837357613229	0.0861239823027224	0.307997497971777
ADRBK1	0	mle	1	27.7222222222222	3.22303276654542	23.6167987184981	25.6090591586074	0.107373988153645	-0.0711512142156261	0.266420676170078	0.566692796185001	0.72016255101279
ANKRD13D	0	default	1	24	1.83875591742632	17.4806779158127	9.1366666642438	0.0700708563454422	-0.115914972385469	0.550257273609194	0.695423388522499	0.808754910938658
SSH3	1	mle	1	23.6213017751479	1.94165924418145	5.16723903615498	8.78420429456392	0.11505424666353	-0.0619349040037644	0.46905847306672	0.542729274203051	0.70304054522813
POLD4	1	mle	1	20.9005235602094	6.11609096772223	9.69416066765391	86.3776745557182	0.127795164909578	-0.046645802108507	0.162959746083727	0.504768737490548	0.675809123658108
CLCF1	0	mle	1	20.7916666666667	1.75828977210114	0.270965461494818	7.31054908298134	0.172930989935307	0.00751718792236811	0.40602502458859	0.386998018603496	0.586793180521649
PPP1CA	0	default	1	24	2.97802581692765	16.2541208149228	8.24057519430822	0.228968947792104	0.0747627373505252	0.522929267454089	0.272495506489095	0.488043709864258
RPS6KB2	0	burg	1	24.1939393939394	18.1799541587045	5.91938511073922	100.845297107251	0.551511857312027	0.461814228774433	0.175945731501222	0.0181449103750512	0.231850444346678
CORO1B	0	default	1	24	3.28888087431253	18.6325135760135	80.7186978080372	0.012659501795773	-0.184808597845072	0.24702376237008	0.938284960478725	0.960544023174983
TMEM134	0	burg	1	24.4907975460123	5.53898758063012	0.726412878633687	41.2352087743397	0.357623882184462	0.229148658621355	0.18482886548495	0.109382270025367	0.33583775093726
AIP	0	yule-walker	1	26.7919463087248	8.29113145625025	23.3008310659162	57.2011401439391	0.282589372955671	0.139107247546805	0.191330261065938	0.190037377290491	0.414661611736758
PITPNM1	0	default	1	24	0.927242025981108	9.00173539394924	6.5079855094355	0.0850675382033452	-0.0979189541559857	0.358791500957479	0.641128647946151	0.769606157085136
CDK2AP2	0	default	1	24	8.20963667866964	19.5502626488271	52.6272097624106	0.23171676191804	0.0780601143016479	0.223013937157315	0.267674370896406	0.48318385455119
GSTP1	1	mle	1	22.1777777777778	161.264681003521	9.42513885094115	915.446577537831	0.425662214239414	0.310794657087296	0.203587672116005	0.062493802068446	0.281952356687651
NDUFV1	1	mle	1	22.8114285714286	13.946855773137	6.11864674021065	126.872672703066	0.240255699869234	0.0883068398430811	0.178404691152175	0.253126289314569	0.470753218924851
NUDT8	1	burg	1	23.0751445086705	1.59629462934846	22.195298792636	4.52096167529821	0.510060353069995	0.412072423683995	0.40404816734819	0.0282301330129158	0.244643401144087
UNC93B1	0	mle	1	20.6839378238342	4.10419912720408	8.84896346123125	14.3171032978472	0.384426166304263	0.261311399565115	0.344763828299186	0.088389515753846	0.310491623957278
ALDH3B1	0	default	1	24	3.46248212491479	7.67885695863672	31.5392393925796	0.163215073841253	-0.0041419113904968	0.251736571180121	0.410269508458567	0.604013418656052
NDUFS8	1	burg	1	25.9220779220779	14.5842932651758	8.32318483894186	74.9191921216032	0.279737262395111	0.135684714874134	0.261798265925594	0.193845059579028	0.417628271703625
TCIRG1	1	mle	1	22.8114285714286	6.6462408256864	5.58585764255603	35.0196054000006	0.216644320558937	0.0599731846707244	0.305990719953718	0.29498163764098	0.508306930041266
SUV420H1	1	yule-walker	1	21.9340659340659	7.99056002566223	8.52633972198373	43.1273878979329	0.770165405460224	0.724198486552268	0.162083214895482	0.000641323264902738	0.14492095988917
C11orf24	1	burg	1	22.4269662921348	21.095496889861	0.842228572337815	109.644147115933	0.464019720096548	0.356823664115858	0.206636404958754	0.0442327617205779	0.259660592588445
LRP5	0	yule-walker	1	22.0552486187845	2.24587970170888	14.3349128017307	10.5570785977088	0.251442470474945	0.101730964569933	0.315902429421498	0.235031415306928	0.453336668542934
PPP6R3	1	mle	1	21.0105263157895	6.02310254418808	4.05771835418416	70.7674337373384	0.127333738161137	-0.0471995142066355	0.167497782615141	0.506105352224336	0.67710435208226
CPT1A	0	default	1	24	18.5387496607682	11.2978474566191	154.295807173069	0.408618329368895	0.290341995242674	0.161486478231554	0.0723334698966638	0.292334271685306
MRPL21	0	default	1	24	7.57916258523036	7.80457084563513	42.6169006871938	0.282796597849183	0.139355917419019	0.230910580885401	0.189763073215761	0.414316043187745
IGHMBP2	0	default	1	24	0.239537091091402	14.0548633234822	9.2256931831297	0.0049239145567922	-0.194091302531849	0.282624123771876	0.975621685697993	0.984918191945597
MRGPRF	0	default	1	24	5.8250925956192	19.6887158506315	18.4692540735767	0.327394386177338	0.192873263412805	0.458869107313795	0.137658311708307	0.3644539591211
TPCN2	0	default	1	24	1.29976022456692	13.7077347182336	19.5174378605624	0.0415458173861085	-0.15014501913667	0.295729624068589	0.808829131410244	0.87930643419523
CCND1	0	default	1	24	33.7140702204094	22.5418346534851	414.788528852211	0.0509965196707728	-0.138804176395073	0.416044883495082	0.769731085248029	0.853670717805816
ORAOV1	0	default	1	24	4.03655514224618	19.1901481964915	16.9386786573721	0.179038854155874	0.0148466249870494	0.388746373219656	0.372917717472043	0.574970606000091
FADD	0	default	1	24	5.53461437733551	20.4347522634086	40.9181205242415	0.185026249584113	0.0220314995009361	0.219516711681902	0.359515901082621	0.563487003456759
PPFIA1	1	default	1	24	29.5837805902768	9.22230287614518	90.4972354754486	0.443071764722273	0.331686117666728	0.347827220889994	0.0535791947268722	0.269899714956707
CTTN	0	default	1	24	61.6394494009101	20.7249934592438	339.824872035311	0.413805123886423	0.296566148663707	0.203695316100351	0.0692165725046855	0.289462224623113
DHCR7	0	default	1	24	1.91350386083973	5.41456274667052	27.3744351407902	0.0444492542002174	-0.146660894959739	0.280283927280075	0.796652235141554	0.871934968242271
NADSYN1	0	burg	1	21.9340659340659	6.01083600426299	7.84850869463135	22.1958607008824	0.685178014925448	0.622213617910537	0.230961191325531	0.00309261077674516	0.199436451570229
FAM86C1	0	default	1	24	0.604247432168674	12.8632336759163	2.5786558606152	0.0718085318476188	-0.113829761782857	0.749831007135191	0.688950247577054	0.803349425064947
RNF121	0	default	1	24	1.04072911887347	11.2816704789268	42.3543612800701	0.00719708702689903	-0.191363495567721	0.210969643316166	0.964528830926542	0.977428035820017
NUMA1	0	yule-walker	1	22.0552486187845	9.93893328444197	5.82910100961407	35.407553656555	0.547684728960442	0.45722167475253	0.283254065361806	0.0189324253496391	0.233034014035155
LRTOMT	0	default	1	24	0.915896194425497	4.72447870902323	4.08596209194994	0.121070327499302	-0.0547156070008372	0.446037468816906	0.524530362085012	0.689752354158689
LAMTOR1	1	mle	1	23.4823529411765	23.8006758796724	1.5062198034737	200.647198775303	0.202869668171538	0.0434436018058459	0.195190576500733	0.321844931789372	0.533692228663389
INPPL1	0	burg	1	21.8142076502732	39.884407993669	8.82804035859776	176.400235184648	0.639315390078731	0.567178468094477	0.202381102163513	0.0061043307774733	0.219055642978056
CLPB	1	yule-walker	1	21.5783783783784	0.985387082045754	13.8735344518047	2.89736382307055	0.281799564538282	0.138159477445938	0.470048230645726	0.191085758498	0.415308648333398
ARAP1	0	default	1	24	24.9307545934999	20.8824897121287	70.1162455218043	0.36077351613769	0.232928219365228	0.418494182322344	0.106726876618272	0.332321038570307
STARD10	0	default	1	24	2.50749426124199	10.4826797756125	7.30539407672211	0.204521158446126	0.0454253901353516	0.570053593858372	0.318524734979936	0.530222259168515
ATG16L2	0	yule-walker	1	27.156462585034	2.39436131048059	22.5148358877384	11.3316664750884	0.279076250713831	0.134891500856597	0.277196384142683	0.194736187526475	0.418367240831966
FCHSD2	0	default	1	24	1.57066744319962	2.1853935351441	8.46884254735836	0.0528133973233982	-0.136623923211922	0.62392524465628	0.762390951289532	0.84870745776989
ARHGEF17	0	burg	1	21.695652173913	20.6881706445603	8.12083720914561	117.540720972296	0.577750772362313	0.493300926834775	0.179989665494892	0.0134228370887628	0.223584183373303
RELT	0	default	1	24	0.627818368772888	12.5125846345939	3.33591940746673	0.0415307657608764	-0.150163081086948	0.673499803181727	0.808892642924713	0.87930643419523
FAM168A	0	yule-walker	1	27.156462585034	2.16544302888988	22.2957970636303	16.3784668226013	0.0982754162961423	-0.0820695004446292	0.32858221609004	0.59616922026461	0.740729593613333
RAB6A	0	burg	1	25.4267515923567	8.56047516778862	16.9736418729172	133.596060102621	0.0972137461331072	-0.0833435046402713	0.188927952559565	0.599687075092298	0.743635789673368
MRPL48	0	default	1	24	2.32074192214011	19.0875960690841	11.3944339498529	0.182203214138586	0.0186438569663032	0.329846003851006	0.365785930358948	0.569161252498567
COA4	1	burg	1	21.9340659340659	10.5632405039403	21.1310588176397	32.2751800054886	0.467198319282013	0.360637983138416	0.342995614400064	0.0429366276347303	0.257914805798692
PAAF1	1	yule-walker	1	23.0751445086705	2.48378320517849	22.0944676864889	5.41887706460581	0.336742850205984	0.204091420247181	0.618349340355929	0.128354086888742	0.355144172020045
UCP2	1	burg	1	21.0105263157895	1.56103680010243	10.2208014264216	5.62035338386768	0.178622001561434	0.0143464018737209	0.539038477217757	0.373865446020779	0.575628287115244
C2CD3	0	default	1	24	2.19013770813318	18.6210593571139	9.73040946482123	0.109096857455367	-0.0690837710535599	0.463900841270999	0.561244960293364	0.716050961515151
PPME1	0	burg	1	23.6213017751479	36.2745755333549	9.45950064940777	149.666601995031	0.529595183567259	0.435514220280711	0.364304684900076	0.0230334397407115	0.239525103384338
P4HA3	0	default	1	24	2.67248770336837	18.087306405983	14.2221907501104	0.116997893076408	-0.0596025283083108	0.497319949808711	0.536795293306817	0.699068529949326
PGM2L1	0	burg	1	26.2631578947368	17.7770219137438	6.6734192726049	52.0103164348323	0.571784329413398	0.486141195296077	0.387142540997235	0.0143983518273321	0.22412975367139
POLD3	0	default	1	24	0.789016922915965	7.95406457549263	15.2264873212156	0.0104792268168379	-0.187424927819795	0.391922546152528	0.948690560353477	0.966820424358404
RNF169	1	burg	1	20.6839378238342	2.31867610216747	10.6587049953542	11.8941438149944	0.135962516347643	-0.0368449803828284	0.394680154636804	0.481573873271232	0.658863471525132
XRRA1	1	burg	1	25.7548387096774	4.69968961819701	25.4190907993286	7.95376479068006	0.498350881235415	0.398021057482498	0.610231461624009	0.0317687603356385	0.245075820432853
SPCS2	1	mle	1	24.3414634146341	1.26492854556529	21.8259375834057	7.43857281626145	0.148332896024744	-0.0220005247703068	0.323367608006633	0.448073607461691	0.634242600528486
ARRB1	0	default	1	24	1.72912198022045	21.863337210213	8.78825265687269	0.0943193388559723	-0.0868167933728332	0.550619999111063	0.609362146073274	0.750228027758785
RPS3	0	default	1	24	21.4014545147676	12.9388027830685	1046.98282305899	0.0296264466059948	-0.164448264072806	0.0881773832929255	0.86038882042329	0.912727135827425
KLHL35	0	mle	1	20.1616161616162	0.958663482659787	9.27478319402136	3.16520652596861	0.454794396939713	0.345753276327656	0.33103487491049	0.0481727625151728	0.265518823996107
GDPD5	0	yule-walker	1	20.4717948717949	5.04400348782522	13.118924982027	17.5895508110244	0.288766670368775	0.14652000444253	0.385184051663323	0.181995437714366	0.407324374329193
SERPINH1	1	burg	1	20.5773195876289	199.090430151793	3.82629962832253	1705.84572071863	0.219240111548234	0.0630881338578808	0.21789046561439	0.290126545358441	0.503875079722898
MAP6	0	burg	1	21.9340659340659	0.996705793352758	10.249391340683	6.33143896643519	0.131777877110132	-0.0418665474678417	0.547612651230095	0.493348984744811	0.66668824667268
UVRAG	0	default	1	24	2.58852428888087	17.2251719195438	31.784901483498	0.0794169793951189	-0.104699624725857	0.265148020146574	0.661172531024196	0.784171430414987
PRKRIR	1	mle	1	22.0552486187845	2.96127132343844	16.2352396246841	10.2373976591182	0.256529319364186	0.107835183237023	0.401011044529055	0.227153395062418	0.44708557031227
C11orf30	1	mle	1	21.9340659340659	0.966658200323697	8.11796192127698	9.01020648874449	0.0698677497344917	-0.11615870031861	0.282307082111913	0.696183160387797	0.809238174744931
LRRC32	0	mle	1	26.7919463087248	10.8306169280544	6.07069626119958	59.3920327487261	0.260217021651623	0.112260425981947	0.295429090330706	0.221575466385544	0.442136249190538
TSKU	1	burg	1	26.4370860927152	7.39977725036568	21.4666928426765	18.4945635956022	0.487309917788581	0.384771901346297	0.404503668858445	0.0354221225561393	0.248112690393225
ACER3	1	burg	1	21.695652173913	2.80319079220804	6.08850780464754	11.3231888457155	0.430835953361529	0.317003144033835	0.262584081238839	0.059729281739441	0.276508631157261
CAPN5	1	yule-walker	1	25.5897435897436	2.41007836532415	24.5579463399201	16.8989337420157	0.173079588620939	0.0076955063451265	0.276741249650839	0.386650485717345	0.586675427262164
PAK1	0	default	1	24	1.3551818234122	13.1042667130879	35.9940308931911	0.0175502353252729	-0.178939717609673	0.214940531086896	0.915275347048297	0.946409501871778
CLNS1A	1	mle	1	25.5897435897436	25.3816544562683	19.0042588257465	97.8324673465464	0.638675762025838	0.566410914431006	0.239233821867647	0.00615864934207488	0.219055642978056
RSF1	1	burg	1	26.7919463087248	30.9184585619559	6.80833695672728	114.170305515503	0.508357874515136	0.410029449418163	0.269701402883706	0.0287240343764232	0.244643401144087
AAMDC	0	burg	1	22.3016759776536	25.1685536042725	10.2801013791947	98.2251626740578	0.623759484517483	0.548511381420979	0.230203822283359	0.00753924408261364	0.21969150578485
INTS4	0	burg	1	22.9425287356322	2.65865373547684	18.9235894482069	6.47143222722194	0.447683550507416	0.3372202606089	0.437233300439308	0.0513972507914412	0.268271817033564
NDUFC2	0	default	1	24	7.7393101300129	9.54004451470465	48.751036929028	0.201268505644262	0.0415222067731147	0.256574568682211	0.325090326013112	0.536245532521104
ALG8	0	burg	1	22.4269662921348	2.87289538622803	22.3079103474732	22.8647249092934	0.285139919604639	0.142167903525566	0.196996375516111	0.186683196350288	0.412218667230058
KCTD21	0	burg	1	25.5897435897436	5.61635912269238	5.93250078891971	12.8515974691838	0.777388257738525	0.73286590928623	0.353182019617033	0.000546689009749857	0.14492095988917
USP35	0	burg	1	27.5310344827586	1.79072228598708	24.4590314365491	5.84123208181175	0.36719940613784	0.240639287365408	0.359370440196836	0.101469235972578	0.326100313271685
GAB2	1	burg	1	21.3475935828877	3.23586358808993	11.0077583039631	6.38667170624589	0.316039004371921	0.179246805246305	0.639462329109879	0.149677554609648	0.376733327091786
NARS2	0	mle	1	26.972972972973	1.59281502134917	19.3871326317037	2.90263569153385	0.365835189749074	0.239002227698889	0.943463574095333	0.102567718911068	0.32748785618691
TENM4	0	yule-walker	1	27.5310344827586	2.15936161565753	7.70449825303708	5.9463543033475	0.237816426036703	0.0853797112440435	0.527383661478418	0.257215967120405	0.474264421851916
PRCP	0	default	1	24	9.98125046946965	9.5744920983794	122.304362656106	0.215096465463556	0.0581157585562675	0.128016307395952	0.297907491029374	0.51093734901609
RAB30	1	default	1	24	5.07689274856692	23.1890567182736	15.7394849357735	0.412619860487701	0.295143832585241	0.427994608026684	0.0699191742137618	0.289462224623113
RAB30-AS1	0	default	1	24	0.544695875271214	14.416131597364	4.14494154923941	0.044607726990405	-0.146470727611514	0.559441482893133	0.795991852451002	0.871552621873097
PCF11	0	default	1	24	6.48368258703019	8.22793038671359	24.937416427044	0.343096469185285	0.211715763022342	0.308677595462397	0.122322959775801	0.348350988960545
ANKRD42	1	burg	1	21.8142076502732	0.584188364513592	11.2003469504462	9.65391013441139	0.0140016791292802	-0.183197985044864	0.370470359002927	0.931924816297548	0.956701277375696
CCDC90B	1	mle	1	21.9340659340659	17.0293625853467	20.1035562495856	75.3695734341208	0.326983465828304	0.192380158993965	0.308821802447678	0.138079329314659	0.364807908710326
TMEM126B	0	mle	1	22.3016759776536	5.10840324285078	18.2932771404276	26.5191688884176	0.206621175879996	0.0479454110559956	0.301390983628953	0.314342442377613	0.526728222312053
TMEM126A	0	mle	1	24.1939393939394	5.6919904962843	17.0097688333062	18.6949474636417	0.200446824686912	0.040536189624294	0.487563348318338	0.326765924690203	0.537444238709635
CREBZF	1	mle	1	27.9160839160839	2.94647384991244	11.8521826591944	38.3631914298696	0.15475421323554	-0.0142949441173523	0.139497283233264	0.431434701045994	0.620984100984001
SYTL2	1	yule-walker	1	23.6213017751479	5.64635291110173	9.17824932378872	14.4190273681047	0.411893490793038	0.294272188951646	0.454087215876366	0.0703525642002494	0.290056057122347
PICALM	0	burg	1	21.9340659340659	57.9742023583111	0.731673327260153	400.019467554599	0.375631736325893	0.250758083591071	0.175550784291714	0.0948864284320204	0.319305889439129
EED	0	burg	1	24.641975308642	9.15370844307911	20.5110615018015	24.3383098508827	0.636111323556202	0.563333588267443	0.334615779203782	0.00638032361001617	0.219055642978056
C11orf73	0	default	1	24	1.87045897936016	20.9307517530519	13.5540265915332	0.0710983226433299	-0.114682012828004	0.410478951155135	0.691590048602743	0.805744509774969
ME3	0	default	1	24	0.235582416336964	8.00872651969224	6.45898725619505	0.00490811764093213	-0.194110258830881	0.36527243975858	0.975699128534983	0.984918191945597
PRSS23	1	default	1	24	526.649116718053	20.3095977968721	1868.91508583927	0.398348254474402	0.278017905369282	0.320760145286956	0.078836240394646	0.300121620783878
FZD4	0	burg	1	21.8142076502732	21.8430666749113	11.529338344842	106.308801323733	0.352555324443868	0.223066389332642	0.30117460635137	0.113766217364332	0.339676012574454
TMEM135	0	mle	1	21.4623655913979	2.38990013916476	5.93879571343137	7.34571978018624	0.446514850266451	0.335817820319741	0.34975363460209	0.0519433392277306	0.268728022972237
CTSC	1	mle	1	22.8114285714286	11.0250137253478	18.1954573426559	89.1728493618855	0.179475539116927	0.015370646940312	0.237234992508924	0.371926961646339	0.574579589025035
NOX4	0	default	1	24	1.1603960382056	17.0625286689423	9.31560904545853	0.087021233393179	-0.0955745199281852	0.324077034284513	0.634312669261383	0.764934977810124
CHORDC1	1	mle	1	21.9340659340659	3.79107383691904	11.9737370380802	16.4102232443743	0.256743233936494	0.108091880723793	0.325729829542981	0.226826795313444	0.446735150610068
[truncated: 9,005 more rows]
