# Supplementary material for: Fibroblasts as an in vitro model of circadian genetic and genomic studies
Source: Mamm Genome. 2024 Jul 3;35(3):432–44. doi: 10.1007/s00335-024-10050-7 (PMC11329553; doi:10.1007/s00335-024-10050-7)
Supplement: Supplementary file 6 — Supplementary file6 (ZIP 46445 kb) [file 335_2024_10050_MOESM6_ESM.zip › MetaCycle_Results/meta2dout/ARSresult_MCPM2014L00966_Input.txt]

CycID	filter_type	ar_method	period_number	period	amplitude	phase	mean	R_square	R2_adjust	coef_var	pvalue	fdr_BH
LOC102723897	0	yule-walker	1	21.3475935828877	0.185168260541028	8.3580086600989	0.111408294782559	0.422835975011102	0.307403170013323	1.8472090143307	0.064046627642998	0.697538238387395
LINC01128	0	yule-walker	1	22.1777777777778	2.74667582986517	8.03049879320437	4.72324106446972	0.570849663037255	0.485019595644707	0.527394173069416	0.0145561757076014	0.580421371087984
NOC2L	1	mle	1	20.1616161616162	0.946067357058778	5.88868771462094	2.7416253978331	0.178074966487431	0.0136899597849174	0.569187388620009	0.375112071263992	0.807642246930862
KLHL17	0	yule-walker	1	23.2093023255814	3.32650430017773	13.5344326969644	14.5527574058127	0.150785985733125	-0.0190568171202496	0.429397533247827	0.441657655569884	0.82558594270616
HES4	0	burg	1	22.0552486187845	2.20466603470891	9.87098603609169	3.7709277226544	0.259134553199283	0.11096146383914	0.834657921032802	0.223201290385224	0.773417319170326
ISG15	1	mle	1	22.0552486187845	6.52052987505444	7.47757064672492	47.8240900473357	0.379399243682096	0.255279092418516	0.15289361990154	0.0920579930394092	0.710864472863099
AGRN	1	burg	1	21.4623655913979	4.63625292166762	9.8431849675622	28.8838682860877	0.437909315342596	0.325491178411116	0.196319662819222	0.0561089239154979	0.689368368559846
C1orf159	0	default	1	24	1.35347488431496	12.0711794632491	9.47944301917978	0.0552787255277087	-0.133665529366749	0.444702429805457	0.752520746069263	0.91580826031256
SDF4	0	default	1	24	37.5863606115195	1.34068926788501	508.063168664789	0.181109740313903	0.017331688376684	0.128586300128704	0.36823793552424	0.803870307267856
B3GALT6	0	default	1	24	1.99346076792027	16.5404935480618	73.2626176375481	0.0308959823457829	-0.16292482118506	0.106342066070468	0.854775312088509	0.950158372771084
UBE2J2	0	default	1	24	2.12527748944378	13.1333652727511	100.609413619274	0.00597941312074934	-0.192824704255101	0.201053560379082	0.970458336750446	0.989337805873804
SCNN1D	1	mle	1	22.9425287356322	2.40270549375779	7.57389903732806	8.10863375234659	0.125942764295247	-0.0488686828457039	0.578603943766668	0.510151727824234	0.84455339571084
ACAP3	0	default	1	24	2.65593779173329	22.9814297567465	6.59418700067236	0.294165537772592	0.15299864532711	0.546417236456064	0.17519200961535	0.762689164327052
PUSL1	0	burg	1	20.2639593908629	1.5533117296032	0.811587261143925	3.61801420751493	0.209607424979642	0.0515289099755707	0.661478589333018	0.308470941567539	0.790126427785538
CPSF3L	0	mle	1	22.0552486187845	1.69377590850095	0.215668352062438	23.4216424199931	0.0439031261295164	-0.14731624864458	0.255639575313506	0.798931401121189	0.931560153839462
GLTPD1	0	default	1	24	0.320844877717523	17.242400863334	14.6804948612651	0.00794277846242808	-0.190468665845086	0.167488196280202	0.96091199393498	0.986373072030355
DVL1	0	yule-walker	1	27.5310344827586	6.80180816944583	9.52457907487915	58.7411889063873	0.174362527891552	0.00923503346986276	0.200509386510779	0.383660401880635	0.810556561041044
MXRA8	1	mle	1	22.0552486187845	231.65318003993	8.81227483430471	1504.2930971921	0.255001410661769	0.106001692794123	0.209956540305757	0.229497126432663	0.774214751766369
AURKAIP1	0	burg	1	23.7619047619048	15.5276587818086	2.90018887765227	146.981035258115	0.478365791808102	0.374038950169723	0.118528447761251	0.0386216052864383	0.660745022499495
CCNL2	1	mle	1	20.2639593908629	14.2770730918873	13.1750035751043	139.307818327296	0.20664260879818	0.0479711305578163	0.20967931320154	0.314299985283708	0.792923091005
LOC148413	1	mle	1	22.4269662921348	1.79988601034156	10.6546536328648	3.15812654517349	0.307849018492726	0.169418822191271	0.751261141902054	0.158856209456392	0.759826955107592
MRPL20	0	default	1	24	1.76174243766742	13.3981935115594	112.233906286771	0.00817599049100659	-0.190188811410792	0.127125135722292	0.959783072666322	0.985781864840943
VWA1	1	mle	1	23.2093023255814	0.174234541436096	21.7628775602991	1.44269802087466	0.0153466231482871	-0.181584052222056	0.701111640734201	0.925586204984348	0.9750836513338
ATAD3B	0	mle	1	20.1616161616162	5.37859979258299	2.15200916109526	14.1633212435501	0.326072128145431	0.191286553774517	0.477662981426816	0.139016736830904	0.749505228852164
ATAD3A	0	default	1	24	9.35342841118478	1.73211250301575	48.5967616155905	0.25808998799971	0.109707985599652	0.43055842632583	0.224779219768934	0.773762628226425
TMEM240	1	yule-walker	1	24.641975308642	3.29794364308096	4.60777271530948	10.2484051513919	0.198416484880493	0.0380997818565914	0.583511343831255	0.330935902905451	0.797420794829253
SSU72	1	mle	1	20.3673469387755	20.9033105344577	12.0608152683119	122.207677128472	0.426397059886001	0.311676471863202	0.193812357745713	0.0620950303422078	0.69652774096397
C1orf233	0	mle	1	27.9160839160839	1.73513688117649	8.45694675116737	5.89312767556452	0.218539610619309	0.0622475327431709	0.441804397223078	0.291430396449307	0.789369893573003
MIB2	0	default	1	24	3.42219099524258	22.5387979710011	26.5125354583812	0.182711892470149	0.0192542709641788	0.246331547494921	0.364649730925784	0.803870307267856
CDK11B	0	default	1	24	5.60263171015794	14.7487736794443	21.8223052176136	0.215442175028156	0.0585306100337878	0.393491384417672	0.297252004199921	0.789369893573003
SLC35E2B	0	default	1	24	0.209011250308862	2.66019663850656	3.15839570089136	0.0100952511168533	-0.187885698659776	0.531918548419631	0.950532648710592	0.982748030003505
CDK11A	0	default	1	24	1.03315097790598	6.95765233267952	8.66860659886257	0.041727914427135	-0.149926502687438	0.399463015238897	0.808061074682945	0.93431796425461
SLC35E2	1	mle	1	21.4623655913979	24.1114927277143	10.8584412855656	135.274165675853	0.240446469594621	0.0885357635135454	0.307004749295404	0.252808652259628	0.780688965629844
NADK	0	default	1	24	1.38278389286285	3.18938663002283	8.48566722247925	0.0937134280317599	-0.087543886361888	0.421443315521301	0.611403226833655	0.872695039464665
GNB1	0	burg	1	24.95	19.7941165520968	1.46245284160127	287.608232993673	0.406920933837282	0.288305120604738	0.116909773313612	0.0733775108539697	0.701288187490859
C1orf86	0	burg	1	27.3424657534247	5.03882515777859	24.8292785396486	27.7411633042948	0.198082996306616	0.0376995955679388	0.285675895208379	0.331624884209017	0.79763939362536
SKI	1	yule-walker	1	24.641975308642	10.0222175168638	7.89395741974633	71.5042520482324	0.556778906512315	0.468134687814778	0.150957137038801	0.0171041739372487	0.607143000017693
RER1	0	burg	1	27.5310344827586	7.56175587877822	8.37097587946407	117.6982207642	0.0724216171889449	-0.113094059373266	0.205127333400045	0.686677937950839	0.896062124577296
TNFRSF14	1	mle	1	21.1216931216931	2.31350633974064	2.32097907305571	14.9690384373369	0.121948565077938	-0.0536617219064743	0.352243275480367	0.521915007240115	0.847736815119082
FAM213B	1	mle	1	20.4717948717949	2.61839689909428	0.828896432503807	7.36030795695553	0.213920701656456	0.0567048419877473	0.539991551000584	0.300145471810404	0.789369893573003
MEGF6	1	mle	1	20.9005235602094	8.66442202527759	14.6269163461679	42.800524993588	0.353353712004948	0.224024454405938	0.271806643662862	0.113066498902629	0.723006312657894
TPRG1L	0	default	1	24	16.2889724884707	11.1286788458317	176.916494994927	0.107636063191775	-0.0708367241698695	0.206869269283498	0.565861379381271	0.860951062989068
WRAP73	0	default	1	24	2.21587864445961	23.8045762738886	14.6777337605042	0.212851783000113	0.0554221396001359	0.26190663872682	0.30219173369011	0.789369893573003
TP73-AS1	1	burg	1	26.972972972973	3.06222641478426	8.41455495132367	15.512429140355	0.238704710553833	0.0864456526645998	0.339345570008606	0.255720598915308	0.782450151316161
LRRC47	1	burg	1	20.2639593908629	19.4695005521513	10.4858580473216	117.528166642273	0.208061880352533	0.0496742564230401	0.257849175644239	0.311498701316408	0.791097624425243
CEP104	1	burg	1	20.7916666666667	9.34190063752011	12.0083320884087	38.2394197029036	0.205498920893169	0.0465987050718033	0.390096091517252	0.316571968720427	0.79327275792445
DFFB	1	mle	1	23.0751445086705	1.67310790308155	17.5991508173923	4.92526863881687	0.213117499423697	0.0557409993084359	0.500578798288226	0.301682025914637	0.789369893573003
C1orf174	1	burg	1	21.5783783783784	6.45307507688857	0.143857643629925	17.1413385147842	0.358320363030536	0.229984435636643	0.447050259646919	0.108790579001548	0.720180688944108
NPHP4	0	default	1	24	0.422763040134155	3.28281241611024	9.34211885323652	0.00861513983263473	-0.189661832200838	0.458929714405513	0.957660140464807	0.98459237463092
KCNAB2	0	default	1	24	0.8475512966417	12.4428797733241	3.06705547007036	0.0933919121432243	-0.0879297054281307	0.739207326970622	0.612488509251617	0.872874280033934
RPL22	1	mle	1	22.8114285714286	54.8698310608151	19.9500227155144	270.892455771428	0.33131265747955	0.19757518897546	0.241728453147232	0.13369510692762	0.738245501901973
ICMT	1	burg	1	20.1616161616162	16.3716577280941	1.2422951071894	76.6341121229605	0.19689005378336	0.0362680645400317	0.354349296193503	0.334098882168842	0.798181523965683
GPR153	1	default	1	24	2.63476430649218	1.72464326237218	9.17411755621634	0.571304269577329	0.485565123492795	0.314334817712015	0.0144792408058332	0.580421371087984
ACOT7	1	mle	1	24.1939393939394	2.70327189047838	19.7677394291382	13.2258145359146	0.241419814605386	0.0897037775264633	0.516870446475276	0.251192965046864	0.780688965629844
PLEKHG5	0	default	1	24	0.326854093993783	6.1714881274422	3.74643087267022	0.00725619003134048	-0.191292571962391	0.750962468355988	0.964241766071719	0.987300306490481
NOL9	0	default	1	24	5.23242429729824	4.40854589555246	35.4165318697594	0.474607882801992	0.36952945936239	0.154051999404092	0.0400329655167351	0.661167674223138
ZBTB48	0	yule-walker	1	23.0751445086705	0.543190758214813	12.6929395985657	3.51910092818842	0.101682193274485	-0.0779813680706185	0.463958928600408	0.584992155495245	0.866449873429453
KLHL21	0	default	1	24	6.59744280067389	1.1106582607013	60.7896737620119	0.229312194042518	0.0751746328510217	0.188114956324543	0.271889500934022	0.788334625584036
PHF13	0	default	1	24	2.11671156136118	19.9257309075236	38.5804376814002	0.0399051185984601	-0.152113857681848	0.206059907841822	0.815775713216086	0.937230731700753
THAP3	1	burg	1	21.3475935828877	7.48315991057505	13.5845123638574	63.3320146845696	0.102122201334637	-0.077453358398436	0.287345237029911	0.583560873448155	0.865831241722654
CAMTA1	1	burg	1	20.0603015075377	2.70779611606444	18.2397547463555	23.3092400702617	0.114641357106935	-0.0624303714716783	0.247224668372784	0.543996563475319	0.853455686410381
VAMP3	0	default	1	24	1.10597314828936	16.996521040341	82.3802238250337	0.0199507694196561	-0.176059076696413	0.0675805966514086	0.904147863211384	0.966433956980913
PER3	1	default	1	24	1.64942384539993	17.5419404674474	3.08041742240829	0.334985897260109	0.201983076712131	0.766467660916164	0.130063152617649	0.732876899801104
PARK7	0	mle	1	23.0751445086705	28.2609400361115	9.81189090874791	362.730998494314	0.132223495288532	-0.0413318056537617	0.153295353376951	0.492084217854392	0.838608445604728
ERRFI1	0	default	1	24	3.73667554835353	4.71288826817557	15.7244327799924	0.377477922988796	0.252973507586555	0.275515633091596	0.0934918576001889	0.710864472863099
RERE	0	default	1	24	8.39854451101141	3.14420566374791	82.365228806417	0.259017034518946	0.110820441422736	0.214051893506988	0.223378371419442	0.773417319170326
ENO1	0	burg	1	21.4623655913979	35.6877768330656	2.14000572591614	592.080723380865	0.354807451690318	0.225768942028382	0.227779509206433	0.111801264145076	0.722959640467206
LOC102724571	0	default	1	24	0.763925451241309	20.1475776437003	7.4220669637878	0.090711079736238	-0.0911467043165144	0.511805266967874	0.621597839178878	0.875186023501534
H6PD	0	burg	1	22.8114285714286	7.34963129403339	8.90357819645116	59.1000021925491	0.174985326834105	0.00998239220092623	0.242442857740182	0.382215560223762	0.810556561041044
SPSB1	1	default	1	24	1.87621639909101	3.43692167775589	7.45215589448925	0.25166331035917	0.101995972431004	0.368070440648553	0.234684924276827	0.775530907379023
SLC25A33	0	default	1	24	0.36536563171273	7.38370820125592	2.45925174232198	0.0243126474500746	-0.170824823059911	0.654184688845041	0.884205836307148	0.960144120025867
TMEM201	0	default	1	24	1.41233282410519	19.7515044208072	4.97561587353423	0.271571166778245	0.125885400133894	0.380042027003091	0.205085823150252	0.768246841252303
PIK3CD	0	default	1	24	1.99382573231502	9.20259468956307	33.795843878254	0.0697939121154483	-0.116247305461462	0.197655207451059	0.696459533285335	0.897722297223527
LOC101929074	0	default	1	24	0.589114318099706	13.243850332508	3.60574532452947	0.047746190030485	-0.142704571963418	0.543396854057783	0.783003304208129	0.927466992411868
CLSTN1	0	default	1	24	4.42935833289913	14.3690192730096	100.253505682508	0.0561173809341041	-0.132659142879075	0.13621066079816	0.749186502926083	0.915395100843728
CTNNBIP1	1	mle	1	23.9041916167665	5.46627530336121	4.03058422138707	34.3730908114758	0.354806397500868	0.225767677001042	0.194484239186659	0.111802177516585	0.722959640467206
LZIC	0	default	1	24	1.53606869776507	12.8698081098693	15.5098631518261	0.0337721639162027	-0.159473403300557	0.412139143385147	0.842166039942436	0.945763782588723
NMNAT1	0	default	1	24	2.34698103573987	8.89707045578002	18.5873437929113	0.122695723879467	-0.0527651313446396	0.260734628129155	0.519698221892699	0.846322342314224
UBE4B	1	mle	1	27.9160839160839	6.7213722368154	26.5276168940544	31.62881255262	0.494501981899728	0.393402378279674	0.209473869503547	0.0330063336875266	0.644724811111614
KIF1B	0	default	1	24	3.79665277723726	13.7031320773971	74.373728024875	0.0416722677467866	-0.149993278703856	0.180241361271654	0.808295721708721	0.934392911196845
PGD	0	default	1	24	6.62295864802135	9.18770533100565	64.678715038111	0.117481383924787	-0.059022339290256	0.273155462231788	0.535327281248418	0.850183201390714
APITD1	1	yule-walker	1	23.0751445086705	2.03194089206529	15.415945025289	9.33264318587245	0.208057523136176	0.0496690277634109	0.364358397960823	0.31150727068653	0.791097624425243
DFFA	0	default	1	24	1.03474341469648	2.70645278239327	32.5303091430334	0.00882981300211183	-0.189404224397466	0.300150283120825	0.956623737088984	0.983959314608179
PEX14	0	burg	1	20.2639593908629	1.77436865619478	18.0975362249393	12.5384280609143	0.220649398894438	0.0647792786733256	0.22095325187486	0.287517559587897	0.789369893573003
TARDBP	1	burg	1	23.2093023255814	8.45425933880134	11.9620887198808	75.3096840253643	0.21033073273754	0.0523968792850477	0.181654443157971	0.307062075634929	0.789958856291168
SRM	0	mle	1	21.4623655913979	25.0237694108441	2.48696213840507	163.772102208053	0.50693384643618	0.408320615723417	0.298936638229542	0.0291424431168592	0.624247573224569
EXOSC10	0	default	1	24	2.40576206437265	14.8913526026012	22.1936683234139	0.127843671740266	-0.0465875939116811	0.222796532298061	0.504628391969272	0.844038733125075
MTOR	0	default	1	24	2.84155003540022	9.90875837617449	24.0456931228749	0.154376590163287	-0.0147480918040561	0.227122160187182	0.43239930410766	0.82354512022438
UBIAD1	0	default	1	24	0.821342517488677	6.47459534096498	14.8696001605807	0.0268798018022099	-0.167744237837348	0.229185507593099	0.872634611658064	0.95722550773581
FBXO44	1	burg	1	21.5783783783784	1.86988704892655	14.1636476286466	4.76330251901193	0.252219903917833	0.102663884701399	0.569028313665495	0.233813458573401	0.775513031325106
MAD2L2	0	default	1	24	1.37383817510505	11.4805064007279	25.2025606470087	0.0244969679076189	-0.170603638510857	0.254244214864202	0.883370959959002	0.959845318639107
AGTRAP	1	mle	1	22.3016759776536	11.4494576580379	6.2404504764252	69.5689427412862	0.255269275511778	0.106323130614134	0.225902606095906	0.229084843618218	0.774214751766369
MTHFR	0	default	1	24	1.70529691022713	7.16006825912312	26.4801085663697	0.0681132903213569	-0.118264051614372	0.284960371487276	0.702773844765477	0.900358458304717
CLCN6	0	default	1	24	1.46735453462458	20.6790341137753	8.74425974237043	0.0936805427471743	-0.0875833487033908	0.585201225754803	0.611514160995765	0.872695039464665
KIAA2013	0	default	1	24	13.6078350037447	21.658360381807	110.82037204146	0.257608837638291	0.10913060516595	0.187965181480302	0.225509045302643	0.773762628226425
PLOD1	0	default	1	24	19.8834615780385	9.88345013857557	316.534575662236	0.0853603130116304	-0.0975676243860435	0.239147971605627	0.640103510940512	0.881904995400305
MFN2	0	default	1	24	1.83246810336931	7.36308362566036	48.4233141901172	0.0199571013898562	-0.176051478332172	0.183811214582322	0.904118655681952	0.966433956980913
MIIP	0	default	1	24	1.05110609333498	19.1784309855699	13.5856538287699	0.0405205631821751	-0.15137532418139	0.275717842277272	0.813164401071011	0.936291881244265
TNFRSF1B	0	default	1	24	2.86820650047286	10.8444587640138	10.0186704006882	0.161032391325518	-0.0067611304093782	0.518215956450347	0.415648261502224	0.81832903857873
VPS13D	1	burg	1	21.695652173913	2.76231077105256	21.0171567248247	49.6946945549481	0.0280846024988577	-0.166298477001371	0.265067014133203	0.867246013732317	0.954317513511042
DHRS3	1	mle	1	22.5536723163842	48.8318617610348	9.54732677783473	226.374680894791	0.232831769493673	0.0793981233924078	0.312084231068037	0.265737624866616	0.787211134325671
PDPN	0	default	1	24	5.9716460068706	23.6759419600696	13.0728757203815	0.338676302044865	0.206411562453838	0.572542380635512	0.126494146112063	0.728742430100575
PRDM2	0	default	1	24	5.28706351942367	15.9681805981729	65.937742181154	0.0672450899017846	-0.119305892117858	0.217132748511933	0.706053677500074	0.901759847659524
KAZN	1	mle	1	23.4823529411765	3.29700448274989	8.06096766236072	15.7759129743151	0.273780719577795	0.128536863493354	0.276435414618159	0.201994188243887	0.768246841252303
TMEM51	0	default	1	24	0.564182812686095	0.466089885552028	1.45531161374009	0.111175856852698	-0.0665889717767629	0.911182229509973	0.554726884507697	0.856611652697544
EFHD2	0	mle	1	20.4717948717949	5.60660994568212	8.65442282269206	28.7479079839412	0.454340302386062	0.345208362863275	0.257653699013875	0.0483737092599523	0.675726765410811
CASP9	1	mle	1	20.9005235602094	2.24598536127056	20.6964063761648	8.58263939259923	0.181224246578285	0.0174690958939424	0.439365226130922	0.367980552074831	0.803870307267856
DNAJC16	0	default	1	24	1.22849652261221	8.22700034133986	28.6477746589054	0.0623632573803446	-0.125164091143586	0.120056170221864	0.724724740208235	0.907369557543682
PLEKHM2	1	mle	1	23.0751445086705	13.9014585930803	8.50479684370755	156.240111276988	0.328435506501884	0.194122607802261	0.159484802004955	0.136596204394304	0.743007727708809
FBLIM1	1	burg	1	20.2639593908629	7.31014747905676	12.6192614952363	55.8716402037004	0.184503509382014	0.0214042112584171	0.23998093097136	0.36067038402004	0.803603822937229
FLJ37453	0	mle	1	20.0603015075377	6.94424528972714	0.925622555237248	12.5096154083134	0.542341801246487	0.450810161495785	0.588123610596752	0.0200773428306806	0.610100985069254
SPEN	1	mle	1	21.9340659340659	8.61660304765431	8.77490962758895	62.8155588741863	0.15649338073889	-0.0122079431133322	0.238932425000951	0.427014354911974	0.820475984189167
ZBTB17	0	burg	1	27.5310344827586	3.89404745484865	24.6413912503584	13.7289272239448	0.660598912129155	0.592718694554986	0.259088574461999	0.00450366574170014	0.457031396449997
HSPB7	1	mle	1	22.1777777777778	55.9096825117983	10.0973810352304	328.933134606704	0.327402412021827	0.192882894426192	0.249134508699286	0.137650098887796	0.744727411480304
EPHA2	0	default	1	24	2.62232508170536	20.4597327631917	8.11769008317812	0.0983124218750422	-0.0820250937499494	0.761247531971598	0.596046900341017	0.868328054512234
ARHGEF19	0	default	1	24	4.54842209941504	7.96850888163856	23.30677931263	0.371554309781813	0.245865171738176	0.234513446743151	0.0980254311786516	0.710864472863099
RSG1	1	default	1	24	2.48732027138712	22.0960446487888	3.80503361926283	0.321651121735009	0.185981346082011	0.840087884768944	0.143636745333944	0.75399479096239
FBXO42	0	default	1	24	1.21179378840115	14.7522808674943	14.29321703048	0.0556974444668803	-0.133163066639744	0.27746299524523	0.750854564156555	0.915495027198178
SZRD1	0	default	1	24	2.04807148298628	6.53608443305936	77.9920422162779	0.0396917269361761	-0.152369927676589	0.0922279975984026	0.816682691986341	0.937540596109207
NECAP2	0	default	1	24	14.8844584735463	21.1712062395805	52.2145743763794	0.167718493462705	0.00126219215524559	0.516570673361764	0.399347732774915	0.814152827746667
CROCCP2	0	burg	1	22.4269662921348	1.1712367272273	7.19065261238178	3.93921315341207	0.244935412233042	0.0939224946796505	0.410191566595419	0.245425967957973	0.780688965629844
LOC101927663	1	mle	1	22.4269662921348	4.08605643923308	8.91371140307067	8.04807935746262	0.519615996916508	0.423539196299809	0.486188516674636	0.0255824824132964	0.613612221638603
CROCC	0	burg	1	27.9160839160839	4.17289173677674	1.29568692950539	26.7402695861526	0.165644995924044	-0.00122600489114677	0.295918556335722	0.404347139344978	0.816450417331063
ATP13A2	0	default	1	24	0.704323162595854	10.5624366266698	6.96343169024345	0.0410625502550346	-0.150724939693959	0.385842005453646	0.810870308315444	0.93488157515445
SDHB	0	default	1	24	4.39268663435208	23.7796313620922	23.8652598872552	0.0991406315510206	-0.0810312421387753	0.435425101034414	0.593314547108059	0.867911650507954
RCC2	1	mle	1	22.1777777777778	21.3771277054025	20.0154670429231	80.3439265776246	0.219356634935338	0.0632279619224059	0.399997782891991	0.289910112374712	0.789369893573003
ARHGEF10L	0	default	1	24	2.88952319664877	21.459130213406	52.505310725457	0.0878254534027221	-0.0946094559167334	0.132819081834953	0.631523836514652	0.877800394492151
ALDH4A1	0	mle	1	20.4717948717949	10.8041409856566	10.4232886382698	47.1468963034429	0.3240535495416	0.18886425944992	0.285791084252108	0.14111119154309	0.750559757563432
IFFO2	0	burg	1	20.4717948717949	5.11952974320388	10.0503293197234	11.6847204257372	0.622796147514839	0.547355377017807	0.398432995699866	0.00763625809062507	0.497215290113836
UBR4	1	mle	1	23.6213017751479	9.78865473062023	10.7328659823121	100.979699157527	0.121962911729185	-0.0536445059249777	0.20084767757956	0.521872370285098	0.847736815119082
EMC1	1	burg	1	22.3016759776536	14.1924166476446	1.51360398238336	82.3619083001242	0.298449358583674	0.158139230300408	0.241825953005354	0.169939810706785	0.762689164327052
MRTO4	0	default	1	24	2.8868691247424	4.22502917839619	34.1521527621117	0.105595845686269	-0.0732849851764776	0.211909168421456	0.572359688641358	0.863009867608866
AKR7A2	0	burg	1	23.4823529411765	9.66495363538178	1.92164334940061	111.863167850571	0.101642131214407	-0.0780294425427117	0.196262872175844	0.585122610892737	0.866463357591667
PQLC2	0	default	1	24	2.34435224474775	14.8157652034795	10.4400888790801	0.0966886654795236	-0.0839736014245716	0.520957225868609	0.601433061920964	0.871155642145358
CAPZB	0	default	1	24	110.330015582554	23.2589192981673	657.925487875377	0.141825293764812	-0.0298096474822256	0.332844417055458	0.46545591121223	0.829453740401519
MINOS1	0	default	1	24	11.3129664980941	0.993510867754999	47.7092356923683	0.339370829388135	0.207244995265763	0.327089460630886	0.125831314067565	0.728742430100575
RPS14P3	0	default	1	24	1.39211812234715	1.21387865790231	65.7736495141538	0.00390665042824156	-0.19531201948611	0.260254760918864	0.98061877196843	0.992604013414603
TMCO4	0	default	1	24	0.76269781164027	19.1050321111366	8.64465479591204	0.0349386454029814	-0.158073625516422	0.323337576670394	0.837094761830668	0.94455976573852
OTUD3	0	burg	1	27.3424657534247	0.950564377334098	9.5758838405284	4.15795548803294	0.10555749285022	-0.0733310085797363	0.574043723642074	0.572482415598091	0.863076654506288
CAMK2N1	0	default	1	24	3.65997281986495	14.6307207174997	83.1670201768481	0.020431474321344	-0.175482230814387	0.223079705060436	0.90193265736737	0.965524303821476
MUL1	0	default	1	24	1.65824575354974	0.491619143002388	29.4909857602011	0.0509883266256709	-0.138814008049195	0.237389098609386	0.7697643124728	0.922623438227892
CDA	1	default	1	24	0.674839894046552	20.3028556587057	1.65003565616957	0.201119116384474	0.0413429396613688	0.658505400611325	0.325394453078583	0.796394051963189
DDOST	0	default	1	24	4.93112974974304	21.4610760892938	64.048156553824	0.10092839324836	-0.0788859281019683	0.186171689623607	0.587450682823749	0.867269749089439
HP1BP3	0	burg	1	25.9220779220779	5.61036599401263	10.1937694969958	89.6677280534384	0.191284933044383	0.0295419196532596	0.138610424115128	0.345921592850857	0.800068793549488
EIF4G3	0	default	1	24	1.10151856325464	10.3817650743892	104.342571639691	0.00128525179921291	-0.198457697840944	0.218735158724884	0.993590238508732	0.997397097660106
ECE1	0	default	1	24	2.78220499400364	1.46243284666867	188.210834551881	0.00391691189389454	-0.195299705727326	0.201656089850936	0.980568262753957	0.992604013414603
NBPF3	1	mle	1	21.5783783783784	1.10003569569339	18.2418828754512	1.19687254614741	0.421315243097085	0.305578291716503	1.00568295564833	0.0648948471656046	0.697538238387395
USP48	0	default	1	24	37.5198951159275	8.98656293980114	234.334194858585	0.202073845002392	0.0424886140028706	0.254178422833591	0.32345472869122	0.796394051963189
HSPG2	1	mle	1	20.9005235602094	1.5410194237085	4.03751611981271	3.27678621945684	0.200637348951014	0.0407648187412172	0.75309252151032	0.326376787506093	0.796394051963189
LINC00339	0	burg	1	25.4267515923567	0.996753610034837	18.193237466106	2.71788551960585	0.190036400001873	0.0280436800022473	0.646485894756211	0.348600102104814	0.800068793549488
CDC42	1	mle	1	21.695652173913	15.6187086335432	19.8832184219731	146.211896889325	0.241268160387619	0.0895217924651432	0.161159677207805	0.251444156074405	0.780688965629844
WNT4	0	mle	1	22.9425287356322	0.921205557917974	15.1007522969721	1.61360786764084	0.307582300459758	0.16909876055171	0.736164600932141	0.159162518943476	0.760496899024755
ZBTB40	0	yule-walker	1	27.9160839160839	2.6975234014649	23.7859790816424	15.1284834734996	0.142863578580575	-0.0285637057033095	0.34324334703234	0.462646997082692	0.828861061744228
EPHB2	0	default	1	24	0.808759524604256	17.3958613269078	9.20166909673717	0.0449028416746629	-0.146116589990404	0.288802358182432	0.794763227247003	0.930948601789316
KDM1A	0	burg	1	23.3450292397661	5.0693610008527	15.7996583164493	18.0516691734753	0.475633676164258	0.37076041139711	0.285063286598884	0.0396436800079141	0.661167674223138
LUZP1	0	default	1	24	4.78010354073412	16.0312041962893	71.8972526165804	0.0214344141288757	-0.174278703045349	0.318487367297201	0.897324844310653	0.964391860002452
HNRNPR	0	default	1	24	6.50484776909387	18.9896155533128	86.5593959227252	0.213290654357984	0.0559487852295808	0.163140131427286	0.301350243555922	0.789369893573003
ZNF436	0	burg	1	20.0603015075377	3.67309166332864	19.9305871715342	7.81170086942995	0.370778740812142	0.244934488974571	0.601685019152176	0.0986317951227857	0.711585294303292
C1orf213	0	default	1	24	0.411348685312169	22.2873488727026	3.09635527973216	0.0124164554970837	-0.1851002534035	1.02162525756086	0.939440382483313	0.979598997759862
TCEA3	0	default	1	24	1.98660734029283	19.8714178467141	7.32979056878157	0.169021765758496	0.0028261189101958	0.598412351341432	0.396230810156287	0.813342917084195
ASAP3	0	default	1	24	3.2169350114392	8.19780049831962	21.5707468299926	0.213423267262738	0.0561079207152855	0.306486423309456	0.301096341267808	0.789369893573003
ID3	0	default	1	24	132.205885587214	0.0106340274682054	375.338744117293	0.2772811620495	0.1327373944594	0.564419293706679	0.197172741352676	0.766416238083634
RPL11	0	default	1	24	38.5740237277065	2.09629022079779	1835.07968520509	0.098404944702057	-0.0819140663575315	0.0480252372432263	0.595741159033222	0.868224955386612
TCEB3	1	mle	1	21.9340659340659	16.5599706251035	21.6414580400571	64.0375866352745	0.340580625050314	0.208696750060377	0.312930055799304	0.124683365617663	0.728742430100575
PITHD1	1	burg	1	24.1939393939394	2.83647610027937	21.7221711798489	50.6043711787224	0.111625546177324	-0.0660493445872117	0.141156841541849	0.553325018510425	0.856116857051839
LYPLA2	1	mle	1	22.8114285714286	5.40142620450821	2.74232046785072	45.9399206207814	0.186909647151439	0.0242915765817272	0.203392230801969	0.355380866059888	0.801949893036681
GALE	0	default	1	24	0.697544510594621	9.89027441557575	4.01982479898828	0.0928466136922201	-0.0885840635693358	0.412239779980042	0.614332696673828	0.8732875029521
HMGCL	0	default	1	24	4.63007504392858	0.703229790919348	44.5399944583663	0.164998241562382	-0.00200211012514107	0.202033632036642	0.405916729122094	0.817336825267231
FUCA1	0	yule-walker	1	23.2093023255814	2.96692467970501	14.1523395924471	14.3220553707375	0.147275892040316	-0.0232689295516204	0.388793146645071	0.450861038458438	0.828171242311263
PNRC2	0	default	1	24	0.898916862937907	7.50181998910056	42.1452992485953	0.00742320339223457	-0.191092155929318	0.170982760000201	0.963430947206356	0.987028366564298
SRSF10	0	default	1	24	7.48936855543051	21.4497048736531	53.9860048623575	0.253483416348087	0.104180099617704	0.210634603783802	0.231844767884017	0.775513031325106
STPG1	0	default	1	24	1.86998914865998	15.8598322611976	9.17886326302467	0.143286696363987	-0.0280559643632154	0.38535634932592	0.46150621600174	0.828861061744228
NIPAL3	1	yule-walker	1	20.6839378238342	14.9738980917691	9.70362108694605	75.4589953849627	0.359535483773946	0.231442580528735	0.259058855914636	0.107764412905762	0.719118812938988
RCAN3	1	burg	1	27.3424657534247	1.89689821711693	23.5431109385777	4.58667808277661	0.44755664145081	0.337067969740972	0.439828526350757	0.0514563272037027	0.678813212734949
SRRM1	1	burg	1	20.9005235602094	13.1317895894835	9.48295622873684	153.846933763438	0.152701202438013	-0.016758557074384	0.169112693811385	0.436699757148103	0.824827347692709
CLIC4	1	mle	1	22.5536723163842	26.8781119523649	21.4931511642683	219.338570545379	0.205403949239448	0.0464847390873374	0.266433531474228	0.316761223038898	0.79327275792445
RUNX3	1	burg	1	20.9005235602094	2.48266786467483	11.9035920469767	13.7357502261731	0.137939185301118	-0.0344729776386579	0.369574441885108	0.476090507717722	0.834510307624971
SYF2	1	burg	1	24.0481927710843	15.3620726302531	14.4639523680273	142.509775808525	0.0986309551086322	-0.0816428538696414	0.244290707539087	0.594994836096111	0.868076787753363
C1orf63	0	default	1	24	2.02956966578505	21.1787089991799	60.3153548367373	0.0330575189994354	-0.160330977200677	0.15519045997849	0.845285079780607	0.946742347985127
TMEM50A	0	default	1	24	7.49164383573696	0.116194147992179	70.1004773895436	0.0831451377159537	-0.100225834740856	0.270453360917954	0.647892514703703	0.883884110066892
TMEM57	0	default	1	24	1.97199800274166	18.4909319257017	36.1759593549319	0.0174522540407231	-0.179057295151132	0.286158907872602	0.915731847457071	0.970630328745316
LDLRAP1	0	default	1	24	5.71067297691905	8.37826780382674	85.7170531172434	0.0701810018990595	-0.115782797721129	0.223843840002755	0.695011638597617	0.897383044819782
MAN1C1	1	mle	1	21.5783783783784	3.85812794121525	5.4385370410318	28.8434630195588	0.309266366835195	0.171119640202234	0.605063116557639	0.157236372460036	0.75949431085166
SEPN1	0	default	1	24	0.642361869162449	0.184392420080664	18.3775079696522	0.0177413770517464	-0.178710347537904	0.191500826144423	0.914385330808359	0.970542646900308
MTFR1L	0	default	1	24	2.94435667142947	22.5151440851696	44.032801466418	0.12352408032191	-0.0517711036137076	0.177788367547402	0.517249338443337	0.84594579157671
PAQR7	0	default	1	24	2.25110467568699	12.3150760601734	25.2695432031918	0.0496467623384008	-0.140423885193919	0.305069805678484	0.775220579118878	0.924669911768933
STMN1	1	burg	1	20.3673469387755	11.121404978927	9.90457431943409	111.739046588266	0.0893557431993994	-0.0927731081607206	0.237742702492334	0.626244269387186	0.875294289386078
PAFAH2	1	mle	1	26.7919463087248	1.83735114403521	10.362383655372	13.1963141565836	0.165928864318917	-0.000885362817299784	0.237394646340808	0.403659762290551	0.815906134825776
ZNF593	0	default	1	24	6.54996904751773	1.15895961802142	59.8745391556466	0.268006869609609	0.121608243531531	0.206474950278875	0.210152725378166	0.769575963688692
CEP85	0	default	1	24	0.903686214821938	17.1838947202953	3.13557950505119	0.140035027286097	-0.0319579672566834	0.526296342044495	0.470331224346933	0.832956520427663
SH3BGRL3	0	default	1	24	35.8521041774741	1.24493812094096	441.735361539318	0.220998643813453	0.0651983725761431	0.218803953025865	0.286873920567755	0.789369893573003
DHDDS	0	default	1	24	0.72991966494985	0.200584470965571	32.3929053192952	0.0191402319114589	-0.177031721706249	0.213382917290842	0.90789287375793	0.967965930064301
HMGN2	0	default	1	24	0.145763089993852	20.2122770720044	12.9274977616989	0.00036264338169778	-0.199564827941963	0.485304109859441	0.998188097716907	0.999277822714414
ARID1A	0	default	1	24	0.906969498912446	13.4651525219541	33.5546718935275	0.00575357293265666	-0.193095712480812	0.269575495715982	0.971561272184713	0.989556963879895
PIGV	0	default	1	24	1.13674139618927	15.3194943025452	9.39866249395893	0.11247195279708	-0.0650336566435035	0.285291005988289	0.550694110000344	0.855249070229566
ZDHHC18	0	default	1	24	1.2330800834475	7.04333985162752	14.7840403839218	0.0592795202914101	-0.128864575650308	0.29122120725341	0.736720906108674	0.910987397552517
GPN2	0	burg	1	27.9160839160839	1.85183211967082	9.67177008722275	7.08511259005793	0.200433883138052	0.0405206597656627	0.395205786338141	0.326792370674092	0.796394051963189
GPATCH3	1	mle	1	22.9425287356322	1.19059205336043	8.41029587094552	19.037061867541	0.0683700179791809	-0.117955978424983	0.173507888915584	0.701806333912599	0.90007889258441
NUDC	0	default	1	24	9.15409042944655	0.216520809800892	80.3122034240278	0.219842251707755	0.0638107020493065	0.205052995779361	0.289009508007457	0.789369893573003
TRNP1	1	burg	1	22.8114285714286	31.2419857544571	4.26356187743037	392.596357833252	0.203885848065579	0.0446630176786953	0.232883371719522	0.319798719602831	0.795151155319479
FAM46B	0	default	1	24	1.08458947352939	1.33960108789519	8.39321387343908	0.0807403550528412	-0.103111573936591	0.331740604197088	0.656433862216153	0.886388220441418
SLC9A1	0	burg	1	26.2631578947368	1.55378904211085	15.0188144423819	24.6777714308499	0.043946275403259	-0.147264469516089	0.213382995126965	0.798751135924192	0.931560153839462
WDTC1	0	burg	1	23.7619047619048	5.22401672063501	8.51412694991908	22.9687826935766	0.447279781847239	0.336735738216687	0.249447117229405	0.0515853944136468	0.678813212734949
TMEM222	1	burg	1	20.9005235602094	3.32347687337649	5.09928582669525	18.7708982145341	0.286573152122643	0.143887782547171	0.243507728316807	0.184819267220698	0.762689164327052
LOC644961	1	burg	1	26.4370860927152	0.963108235504648	24.7338658259208	3.91046636440009	0.148025131476458	-0.0223698422282506	0.459970823299113	0.448883788298168	0.827944553542246
MAP3K6	0	burg	1	26.0915032679739	2.80253722842349	25.0134408106351	12.8362127418508	0.22498783156056	0.0699853978726721	0.328412553292784	0.279603502270039	0.789369893573003
WASF2	1	mle	1	20.6839378238342	6.59181916621676	6.14824300107945	362.683007438457	0.0152274647453746	-0.18172704230555	0.106955174777176	0.926146392323962	0.97533877893893
AHDC1	0	yule-walker	1	27.156462585034	3.40605737903881	9.51135302850455	15.3337833865226	0.0789110595824488	-0.105306728501061	0.563869005655465	0.662991313994662	0.888028847822939
IFI6	0	default	1	24	5.11922109070937	13.0413392785043	110.677752762047	0.13623035158427	-0.0365235780988762	0.100664072439778	0.480827942016545	0.835631445123953
FAM76A	0	burg	1	25.9220779220779	2.75453535863748	12.0694001406369	10.2781368337934	0.374458445656906	0.249350134788287	0.316146648367821	0.0957813214539986	0.710864472863099
STX12	0	yule-walker	1	20.5773195876289	9.15828559329822	14.9300095611703	87.7418376979322	0.217472614213783	0.06096713705654	0.171814883842819	0.293425414358666	0.789369893573003
PPP1R8	0	default	1	24	1.63011197895555	18.1180796655594	27.2001833767859	0.0908729531686657	-0.0909524561976012	0.135838743908752	0.621044745686022	0.875028986111266
RPA2	1	mle	1	21.695652173913	5.08357836936277	19.6923888401125	51.8643106381325	0.180899951561515	0.017079941873818	0.173485611599179	0.368709865482229	0.803870307267856
XKR8	0	default	1	24	0.702140533503564	22.2870047249456	8.99662014932375	0.0493948235619965	-0.140726211725604	0.259910818737159	0.776248679493982	0.924996624613386
EYA3	1	default	1	24	3.8049904064228	0.718346610019593	19.6790423557258	0.327724606813842	0.193269528176611	0.28148977122688	0.137320721590177	0.744466800079026
DNAJC8	1	burg	1	26.6133333333333	29.0277168083199	15.0626728422507	204.180032551918	0.354959616565278	0.225951539878334	0.17025690911584	0.111669487957883	0.722959640467206
ATPIF1	0	default	1	24	3.23737717342268	9.89822616213813	152.93394233229	0.0195808814400387	-0.176502942271954	0.121234121644496	0.905855358883413	0.967384925335265
SESN2	1	burg	1	20.6839378238342	27.2246655886579	12.2800862790777	202.360538952315	0.259429518619274	0.111315422343129	0.206852697205206	0.222757321378546	0.773417319170326
MED18	0	default	1	24	1.10725674602202	18.3985404789091	10.8905663302453	0.0547524423054047	-0.134297069233514	0.296796652349489	0.75461914561196	0.916689471949197
PHACTR4	1	mle	1	22.3016759776536	7.67976730643407	8.99105754605642	42.542776285481	0.224739440741599	0.0696873288899186	0.265784898685629	0.280051853134476	0.789369893573003
SNHG3	0	default	1	24	1.47303523073606	22.4477480871889	11.3897042928699	0.0681777523315756	-0.118186697202109	0.428905358120195	0.702530811211686	0.90027355846901
RCC1	0	burg	1	20.6839378238342	10.9431016522445	1.68447021123286	40.1892513205134	0.446694304037822	0.336033164845387	0.305895807133649	0.0518591871452015	0.678813212734949
TRNAU1AP	1	mle	2	24.641975308642,20.7916666666667	10.7733409107594,10.5611184282634	23.8956395179557,11.8361102597077	20.6300503372755	0.777518812621213	0.66627821893182	0.317584605688152	0.0100698487646831	0.53806584345016
SNHG12	0	default	1	24	1.36447844764944	23.3810923397332	31.7317432978247	0.022979986502159	-0.172424016197409	0.230978934722823	0.890260900556397	0.962974397382636
TAF12	0	default	1	24	3.31143785358153	2.86708360239481	31.0452609535365	0.192702800009037	0.0312433600108442	0.189445022043886	0.342899799322947	0.800068793549488
GMEB1	1	burg	1	20.0603015075377	3.2846137433883	10.9571974090592	11.7153545692754	0.292937040283772	0.151524448340526	0.367241026794641	0.176721925247678	0.762689164327052
YTHDF2	0	yule-walker	1	23.0751445086705	3.36765413657171	8.30841211398011	47.8277738522084	0.124783295984542	-0.0502600448185497	0.143322246744879	0.51354438980089	0.84455339571084
SRSF4	1	burg	1	20.3673469387755	15.7114713135813	10.179799763143	105.392929779029	0.311678068585555	0.174013682302666	0.195196098811311	0.154510513777957	0.75949431085166
MECR	1	mle	1	22.0552486187845	0.548100872960037	9.89980249396923	17.4944602106552	0.0101525318720987	-0.187816961753482	0.220082421817739	0.950257668076035	0.982748030003505
PTPRU	1	mle	1	21.5783783783784	2.38018016271953	8.11111517293576	15.21007398011	0.135125234190782	-0.0378497189710612	0.498180383751546	0.483911708328259	0.836157514200378
LAPTM5	0	default	1	24	1.32878116980971	6.60425011707514	10.7165469488866	0.0593799088315996	-0.12874410940208	0.357179194824345	0.73632789588559	0.910987397552517
SDC3	0	yule-walker	1	20.9005235602094	4.26081310271913	1.31225786223565	43.280807318472	0.318545458970881	0.182254550765058	0.151594737471596	0.146955027882616	0.756076760579755
PUM1	1	mle	1	21.2340425531915	3.17433752812731	7.58205655813587	70.3368064828557	0.0740992419710346	-0.111080909634758	0.129262045065661	0.680490706283942	0.893783687270052
SNRNP40	1	burg	1	27.5310344827586	1.87156688958619	24.9067356626763	4.27374355993143	0.221912494900872	0.0662949938810469	0.639493529153977	0.285195196388837	0.789369893573003
ZCCHC17	0	burg	1	20.9005235602094	6.16617709671288	10.7473894935373	58.5216888017986	0.17923504313482	0.0150820517617835	0.176369260263878	0.372472340811764	0.806193083849853
SERINC2	1	mle	1	21.8142076502732	14.2967749851619	8.38719713284009	46.3955401578503	0.234735844216013	0.0816830130592151	0.457824510770541	0.26245621380915	0.785107827813393
TINAGL1	1	mle	1	20.5773195876289	1.0083881278686	12.4823397625975	3.15708590926503	0.241078057762861	0.0892936693154327	0.458585678837976	0.251759314543644	0.780688965629844
PEF1	1	burg	1	20.0603015075377	6.90836538621922	1.53836212515817	44.008632118311	0.409351503900429	0.291221804680514	0.18116922591022	0.071886197632767	0.699672146772577
COL16A1	1	mle	1	20.7916666666667	18.5712367067384	0.206676143034542	118.842622012457	0.296732789403918	0.156079347284702	0.204012786827875	0.172029071715266	0.762689164327052
SPOCD1	1	mle	1	23.0751445086705	2.2625323585493	5.31555483891489	10.8356768281328	0.139984586556689	-0.0320184961319736	0.591968692766646	0.470469175507457	0.832956520427663
PTP4A2	0	mle	1	20.6839378238342	27.6947191416144	11.6976142057526	566.81328207782	0.305747094375444	0.166896513250533	0.0783563386312936	0.161282976681368	0.761067706363782
KHDRBS1	0	mle	1	20.0603015075377	18.468826889554	1.2651149273521	85.4621408604077	0.539361697282661	0.447234036739193	0.239437915271297	0.0207395933436696	0.610100985069254
TMEM39B	0	default	1	24	6.79497386957658	0.531736103678742	48.0326454953766	0.196789951895398	0.0361479422744779	0.239479912193875	0.334307149213465	0.798254928996457
KPNA6	0	mle	1	20.9005235602094	18.7803442441773	9.92471356765742	147.290772530244	0.462251119799868	0.354701343759842	0.131898801650361	0.0449673788702911	0.66717581731824
TXLNA	1	mle	1	27.3424657534247	6.37696242143053	0.45289563501475	80.2216553382108	0.245627385904389	0.0947528630852668	0.145799670884497	0.244303432746821	0.780688965629844
CCDC28B	0	default	1	24	2.55016353594273	11.7561970392576	16.2377277427819	0.201324059765585	0.0415888717187018	0.283642676031463	0.324977286803769	0.796394051963189
TMEM234	1	yule-walker	1	24.3414634146341	2.58164851922534	11.9266045774235	9.83015822671253	0.285254678025951	0.142305613631141	0.3970630412387	0.186533400661206	0.762689164327052
EIF3I	0	mle	1	20.9005235602094	7.26293967886319	7.01654214800909	122.945037721169	0.185447202290696	0.0225366427488358	0.127168651770149	0.358588368558281	0.802176541495288
MTMR9LP	0	default	1	24	1.2857794302988	9.79999246488086	3.71730730503502	0.209848694960788	0.0518184339529458	0.658463678911357	0.308000419970748	0.790126427785538
FAM167B	0	burg	1	22.8114285714286	2.42761450022059	19.7665766374378	4.36776057777337	0.456958965747665	0.348350758897198	0.568273548201569	0.0472240509619946	0.675726765410811
HDAC1	0	burg	1	27.9160839160839	9.58742434308778	25.6549254039946	61.2622141285743	0.469635552379374	0.363562662855249	0.159027259477877	0.0419635305288337	0.662506011390654
MARCKSL1	0	default	1	24	5.29091113331716	1.08581740408689	17.1125754010658	0.325572895702158	0.19068747484259	0.418420279639414	0.139532404508758	0.750559757563432
BSDC1	1	mle	1	20.5773195876289	8.02076264237908	20.335964036307	35.1123164853329	0.142799598273224	-0.0286404820721313	0.438831472743037	0.462819692558247	0.828861061744228
ZBTB8A	0	mle	1	21.4623655913979	8.10035765053482	9.94792525538621	32.9028957113613	0.470483862686469	0.364580635223763	0.251430372945666	0.041629002070669	0.662033339754912
ZBTB8OS	1	mle	1	21.0105263157895	6.49607532244746	17.9845191546217	25.6976249274746	0.413737991774471	0.296485590129365	0.276008753714339	0.0692562156275821	0.697538238387395
RBBP4	0	default	1	24	0.260819383856628	2.08884539248167	12.4507612544798	0.00328099170726515	-0.196062809951282	0.263813478732408	0.983702337912849	0.993726294537133
SYNC	0	burg	1	20.2639593908629	1.95384464070152	8.31896670389056	2.89941290132625	0.439209895295652	0.327051874354782	0.80151280160651	0.0554627895356032	0.689368368559846
KIAA1522	0	default	1	24	1.08525127836264	16.3590957572427	4.2304003451558	0.177049566088855	0.0124594793066257	0.422712203888349	0.377457789988176	0.807642246930862
YARS	1	burg	1	23.6213017751479	3.48160847897467	6.93786969875879	134.757054881118	0.0133024907716327	-0.184037011074041	0.235875886815582	0.93523372530992	0.978755067497155
S100PBP	0	yule-walker	1	26.2631578947368	1.39403072404701	4.44343888332231	24.9461284054926	0.0466154752379624	-0.144061429714445	0.197818083715236	0.787663083254268	0.928739265146892
TMEM54	0	default	1	24	2.40935687550789	3.98219377077275	10.5889448626478	0.144121238685679	-0.0270545135771854	0.415064876180903	0.459262776805155	0.828479933764578
AK2	1	mle	1	21.3475935828877	4.42722803005212	1.03229068952462	72.0400906043729	0.109316101464719	-0.0688206782423371	0.172857715667785	0.560554711031994	0.858887254697895
ADC	1	mle	1	26.972972972973	0.473986435967918	7.66620255414733	2.30432500120216	0.0475443994025251	-0.14294672071697	0.663568431718995	0.7838332809707	0.927598441232575
ZNF362	0	default	1	24	3.53990307676206	1.90909148225705	26.0276662878948	0.211040642724275	0.05324877126913	0.21435303478966	0.305684316254337	0.789369893573003
PHC2	1	burg	1	21.5783783783784	21.4201512813365	1.55831305588493	66.5530133490977	0.436381783039398	0.323658139647278	0.356754210307532	0.0568754843954966	0.689368368559846
CSMD2	1	burg	1	21.1216931216931	0.913372100808233	3.50463132310972	2.53870619986856	0.0668628205700016	-0.119764615315998	1.11497263571	0.707501667656691	0.901974475057486
SMIM12	0	default	1	24	10.039242600861	0.288481462675803	47.6419255783075	0.287335566883307	0.144802680259968	0.300198349090882	0.183833825683142	0.762689164327052
ZMYM6NB	1	mle	1	23.9041916167665	4.1443224061436	21.9060775819576	19.0004556271887	0.118880260267865	-0.0573436876785622	0.453542292399083	0.531097985700191	0.8499172425444
ZMYM6	0	default	1	24	0.67317683748353	20.5419183634466	5.41021961886407	0.0338955315229087	-0.159325362172509	0.508681033687802	0.841628539999368	0.945763782588723
ZMYM1	1	burg	1	23.3450292397661	2.1295590966736	0.0480470112165903	3.82108114763726	0.50266525809764	0.403198309717168	0.66751069039789	0.0304259391390913	0.631711385446341
SFPQ	0	default	1	24	11.7586694992558	1.86704046848807	233.2092139454	0.0594388208109637	-0.128673415026843	0.148775591169673	0.736097339995528	0.910987397552517
ZMYM4	0	burg	1	21.1216931216931	5.53961283628216	14.6918814479336	53.0766166589298	0.217254754779589	0.0607057057355074	0.157580847031705	0.293834097173868	0.789369893573003
KIAA0319L	0	default	1	24	0.848675971371782	9.02000172166281	46.2424798647501	0.005299650468228	-0.193640419438126	0.207616289688702	0.973781126074264	0.98965738412937
NCDN	0	mle	1	20.7916666666667	5.18653021872312	10.5383004204874	33.0088157429048	0.207162905732397	0.0485954868788765	0.2427329110186	0.313270720473671	0.792110260247632
PSMB2	0	default	1	24	13.8536392952855	1.29158278966854	80.0205006580788	0.325853393316771	0.191024071980125	0.220827128929589	0.139242484633714	0.75024753356934
C1orf216	0	yule-walker	1	20.2639593908629	2.64025230387287	0.755195640246414	22.8615650631362	0.22736514712274	0.0728381765472883	0.180602082645396	0.275341373475917	0.789369893573003
CLSPN	1	mle	1	20.2639593908629	2.77933055562962	4.57267944204048	15.3641180480599	0.131079414007646	-0.0427047031908252	0.471983153188766	0.495336615107046	0.840669001684429
AGO4	1	mle	1	22.0552486187845	2.13580821510938	8.8958691723416	12.0381083451277	0.106829283814231	-0.0718048594229226	0.394601710106798	0.568423963441616	0.860951062989068
AGO1	0	default	1	24	4.18748497547288	6.85095372720067	31.5057395058325	0.160420184359961	-0.00749577876804652	0.256391290661075	0.417166999530887	0.81832903857873
AGO3	0	default	1	24	0.403297145563436	15.7187190850827	4.55970094651915	0.0302831495473515	-0.163660220543178	0.458383465751293	0.857481405917715	0.951214495423326
ADPRHL2	1	yule-walker	1	22.0552486187845	9.28141357862108	17.9599352210787	56.215504818383	0.403325243999675	0.28399029279961	0.207159463090483	0.0756289935445649	0.701842957171406
COL8A2	0	default	1	24	1.42427078491972	7.52773046284795	12.8632095042904	0.0289935656770421	-0.165207721187549	0.448171150386328	0.863198225202537	0.953390873243874
TRAPPC3	1	mle	1	21.1216931216931	10.3017037379089	10.0434638719596	99.6847753025268	0.129863097969696	-0.0441642824363651	0.202920091115953	0.498813198366974	0.841817624256823
MAP7D1	0	mle	1	21.9340659340659	18.5127848126427	21.7901425487857	137.900839286095	0.515175436781667	0.418210524138001	0.151988580707049	0.0267869381153678	0.617059796086374
THRAP3	1	burg	1	21.2340425531915	35.186485365885	11.1883994178785	206.947834262253	0.210536427427705	0.0526437129132458	0.302652159822166	0.306662363090328	0.789369893573003
EVA1B	0	burg	1	22.5536723163842	13.3715332784735	21.8212603221856	168.634879354988	0.229776487112953	0.0757317845355432	0.123067793423209	0.271071501725139	0.787711032628566
STK40	0	default	1	24	0.459105831519935	8.47157833528685	14.0898194928243	0.0132819589503451	-0.184061649259586	0.202716083140115	0.935331034012354	0.978755067497155
LSM10	1	mle	1	20.3673469387755	5.77752305285377	17.8818196166491	29.3283904961077	0.347953651001769	0.217544381202123	0.244599792157118	0.117867029234448	0.726679196203372
OSCP1	0	default	1	24	1.11219986501456	13.111144753773	8.85435489815497	0.070561593408448	-0.115326087909862	0.34321075186581	0.693590399217265	0.896753466453623
MRPS15	0	burg	1	20.2639593908629	12.8371298791665	10.9930976229491	53.7104748792491	0.449087134190958	0.338904561029149	0.258805864106489	0.050747490880541	0.678813212734949
LINC01137	0	default	1	24	0.499586443799124	22.6874131647402	3.11469501749792	0.0576611491367471	-0.130806621035903	0.536393587959282	0.743079847284213	0.912798687152878
ZC3H12A	0	burg	1	24.4907975460123	0.973297626438035	21.1178532966557	11.564340164971	0.0449744633055524	-0.146030644033337	0.294006979369506	0.79446528006129	0.930911705294656
MEAF6	1	burg	1	20.1616161616162	9.95198129109219	1.39710969766554	49.4007579106521	0.302744943851116	0.163293932621339	0.256890593564432	0.164800437840085	0.761828764421805
SNIP1	0	default	1	24	2.59915493841541	10.9334980900567	12.7698472310652	0.136614337995998	-0.0360627944048029	0.401248306872391	0.479760138148607	0.835631445123953
DNALI1	1	mle	1	24.1939393939394	0.509216567257807	20.7923167685622	2.69984507140342	0.0341505070546156	-0.159019391534461	0.789180242695395	0.840518507652111	0.945705306591076
GNL2	0	default	1	24	4.1527082281032	5.4945462961778	83.7949068806309	0.0376361826617129	-0.154836580805944	0.219976354252865	0.825460755895359	0.941209788288791
RSPO1	0	default	1	24	1.03952773320446	14.2700410233555	25.5438763497602	0.0584202251882503	-0.1298957297741	0.539908152001287	0.740091823761868	0.91187665756081
C1orf109	0	default	1	24	1.18744467053117	14.1730151700644	5.9812171271662	0.135893135275926	-0.0369282376688886	0.385922607754757	0.481767253063189	0.835787988264079
CDCA8	0	default	1	24	2.76604186797758	14.5388947614648	10.3534683310457	0.139499588386237	-0.0326004939365157	0.521209458319448	0.471797257466662	0.833239300376142
YRDC	1	mle	1	24.641975308642	1.56433015261209	0.736718650940106	10.8662038094127	0.121730184208531	-0.0539237789497624	0.309622422576166	0.522564359640516	0.848001506191452
C1orf122	0	default	1	24	22.9501888565025	0.227150713360474	151.472908232436	0.223276994555249	0.067932393466299	0.248289618786079	0.282703276984706	0.789369893573003
MTF1	0	burg	1	27.5310344827586	3.50607936594722	2.7620443528426	26.7412102157142	0.186703033230968	0.0240436398771618	0.227693818445696	0.355832623727549	0.802176541495288
INPP5B	0	default	1	24	2.30938375126314	12.4673984944127	11.7795344718034	0.280454220518927	0.136545064622712	0.289878032918026	0.192882199944838	0.764227750797869
SF3A3	1	yule-walker	1	22.9425287356322	8.95092493494848	3.35911315136541	57.943281880588	0.792763370115593	0.751316044138712	0.123328894745592	0.000382236895865029	0.455343756117899
FHL3	0	burg	1	22.4269662921348	11.1803500560223	4.45222243738239	44.0512331319015	0.701519130640452	0.641822956768543	0.35733610222295	0.00236909515646877	0.455343756117899
UTP11L	0	default	1	24	3.04460245727539	11.1453431459983	61.2253341761935	0.062083554087457	-0.125499735095052	0.184715567968626	0.725806336424395	0.907897342959423
RRAGC	1	mle	1	22.8114285714286	34.5199099635765	10.438520058678	251.743956828964	0.22882621776552	0.0745914613186245	0.206878143911937	0.272747815997024	0.788334625584036
RHBDL2	1	mle	1	21.8142076502732	0.812584692495485	20.8072699220882	3.60329305407854	0.0994445347346259	-0.0806665583184489	0.643267109675194	0.592314454460409	0.867911650507954
AKIRIN1	1	burg	1	20.2639593908629	12.1213264491275	9.89171458902419	75.614781175869	0.17702588539767	0.0124310624772039	0.304081559808718	0.37751210052391	0.807642246930862
NDUFS5	0	default	1	24	7.29450585380459	12.6953457245582	224.080176878918	0.0849289898031241	-0.098085212236251	0.156963998545828	0.641614226164098	0.882126559901376
MACF1	1	mle	1	22.3016759776536	35.6833573609212	12.4491917593432	311.160473701956	0.265028484217778	0.118034181061334	0.169766812553821	0.214463080825787	0.77122605928332
KIAA0754	0	default	1	24	0.532251549379598	13.2123094327532	22.0002070704559	0.00224119359370634	-0.197310567687552	0.38542040935287	0.988844149070802	0.995174777425929
PABPC4	0	yule-walker	1	20.6839378238342	43.9691760623982	3.06484166663527	357.603081867548	0.57114654049669	0.485375848596028	0.131135114718377	0.0145058969904184	0.580421371087984
PPIE	1	burg	1	21.3475935828877	8.39934897763712	0.76356071874881	35.5877178279908	0.293536079646172	0.152243295575406	0.323119462172826	0.175974579058241	0.762689164327052
TRIT1	1	yule-walker	1	25.7548387096774	1.82458634821577	25.7395668529746	7.7136736499074	0.114684760227807	-0.0623782877266319	0.497502877055679	0.5438632342651	0.853368177649103
CAP1	1	yule-walker	1	20.7916666666667	37.7860052287945	4.97792951766902	380.944670073744	0.477269207764996	0.372723049317995	0.260678988605713	0.039029269075926	0.661167674223138
PPT1	0	default	1	24	2.01814352063319	16.3194878888229	62.5569476223735	0.0149542232878834	-0.18205493205454	0.182365651947364	0.927431978854139	0.975758819706563
RLF	0	default	1	24	2.04287264213286	8.90276782727746	34.0436293942492	0.0249507405462122	-0.170059111344545	0.271212263189967	0.881318291710131	0.959360022905592
ZMPSTE24	0	mle	1	22.6818181818182	9.55515451796223	22.5038211009555	57.8014062814109	0.511486246837995	0.413783496205594	0.166652298780637	0.0278217199501924	0.617059796086374
SMAP2	1	mle	1	20.7916666666667	2.97323597957425	19.5610785240964	18.4251180170136	0.43530424001926	0.322365088023113	0.183046880262749	0.0574212489217385	0.689368368559846
EXO5	0	yule-walker	1	27.156462585034	2.22561338465614	8.54600474126551	5.24441027254219	0.354258272139015	0.225109926566817	0.524553006457993	0.112277893805955	0.723006312657894
NFYC	0	default	1	24	0.489665322243998	19.9878438183188	15.8813107592452	0.0112655609203072	-0.186481326895631	0.27569260758222	0.944927106933997	0.981589529378052
CTPS1	1	mle	1	22.4269662921348	6.4310797576441	21.4248322624453	23.4675553670622	0.248113029847463	0.0977356358169557	0.446084315342552	0.240304992609246	0.777787702292537
SCMH1	0	default	1	24	4.50122041119053	8.46805443777139	46.9485150462629	0.0897141722210486	-0.0923429933347417	0.242372121266604	0.625012792381932	0.875204703472501
HIVEP3	1	mle	1	26.7919463087248	2.14447893038185	23.0427017130662	10.3191914610833	0.147721184598711	-0.0227345784815463	0.444785187322223	0.449685069033851	0.828171242311263
FOXJ3	1	burg	1	27.5310344827586	2.72212501034509	25.2859766837607	19.8048355182567	0.105599124367577	-0.0732810507589072	0.293980868920936	0.572349198018939	0.863009867608866
PPCS	0	default	1	24	11.5711393793007	11.0833852491126	62.8089128547505	0.280103140024208	0.13612376802905	0.253384352503331	0.193353214392009	0.764227750797869
PPIH	0	default	1	24	4.15606228084539	5.02244401309507	35.3563959760313	0.315445876518283	0.17853505182194	0.232757314803861	0.150327679664163	0.758229867243976
YBX1	1	burg	1	22.5536723163842	31.1331518203713	10.9876793769319	287.67068730641	0.126292740220252	-0.048448711735698	0.248984519563313	0.509131211684646	0.844446590805635
LEPRE1	1	burg	1	21.3475935828877	6.47192411120764	5.07001137498738	64.4886797666534	0.164676030409096	-0.00238876350908535	0.178324893744834	0.406700511158831	0.817336825267231
C1orf50	1	burg	1	20.9005235602094	1.25253145176429	20.2122509507756	10.7792529062992	0.297456432894612	0.156947719473534	0.163304869046186	0.171145824278329	0.762689164327052
CCDC23	0	default	1	24	2.12366085845197	18.7455441475554	21.1885194801476	0.0670696795174249	-0.11951638457909	0.36440680806037	0.706717816254954	0.901858152623161
ERMAP	1	yule-walker	1	21.8142076502732	3.03985791388971	18.6703493176448	10.2880868572587	0.136106668346284	-0.0366719979844587	0.576013650787455	0.481172289554455	0.835672328639082
ZNF691	1	mle	1	20.6839378238342	2.02001558614955	10.2724541104105	3.89985130665576	0.443575631512938	0.332290757815526	0.594378150327433	0.0533372607571605	0.685657964219386
SLC2A1	0	default	1	24	5.45744669870627	1.33086129391094	23.560393096251	0.154455730264372	-0.0146531236827538	0.61164127780693	0.432197005308573	0.82354512022438
EBNA1BP2	0	default	1	24	7.20216594911317	19.7802956786219	79.9988654448576	0.221401397786362	0.0656816773436347	0.339688936668795	0.286133098994959	0.789369893573003
CDC20	0	default	1	24	1.87747263298198	21.9051368881741	7.46163785524833	0.228676938780386	0.0744123265364636	0.385761099983156	0.27301190227737	0.788334625584036
ELOVL1	0	default	1	24	3.65177097387298	18.442798539168	44.5390507490603	0.0680057593921587	-0.11839308872941	0.249498066984662	0.703179405687653	0.900393139656197
MED8	0	default	1	24	8.12772175032465	4.98424580363567	81.569784731249	0.398883410731372	0.278660092877646	0.118433851955057	0.0784862478890553	0.702774465154296
PTPRF	0	default	1	24	4.98368212195592	21.4372823741467	55.0225269395678	0.0975594052566994	-0.0829287136919608	0.21011389881611	0.598539911872849	0.869597727785692
KDM4A	1	mle	1	23.3450292397661	3.87254817885969	19.6859084050993	51.2757641056671	0.0967065356362963	-0.0839521572364443	0.1710321904517	0.601373573694368	0.871155642145358
ST3GAL3	0	default	1	24	1.27575128287009	5.07727548472192	5.5932625902032	0.173952871702739	0.00874344604328681	0.467288696061549	0.384613149942351	0.810556561041044
IPO13	1	mle	1	22.8114285714286	4.71167134158184	6.06297617079657	20.9573659299913	0.321652264055451	0.185982716866542	0.287810821901468	0.14363553593681	0.75399479096239
DPH2	1	burg	1	26.0915032679739	1.09671427278162	22.6847478875985	9.28513571772312	0.0744311755758627	-0.110682589308965	0.322863870923494	0.67927180762859	0.893453156196761
ATP6V0B	1	burg	1	21.1216931216931	15.0413127693421	0.603843885692835	206.581519715172	0.180350174164324	0.0164202089971893	0.126891992532563	0.369948912212103	0.803870307267856
B4GALT2	1	default	1	24	29.990503492126	7.14355146770701	382.944406557398	0.15775123575097	-0.0106985170988356	0.196561468339346	0.423839972011774	0.81932188657184
SLC6A9	0	burg	1	23.7619047619048	3.17588835535029	6.5562475070748	15.9380839998565	0.260206116615643	0.112247339938771	0.30733534556785	0.221591797929668	0.773307615796988
DMAP1	1	mle	1	27.7222222222222	2.42253565284252	7.35314578248597	17.7533386390586	0.0910542303146455	-0.0907349236224253	0.31631341678379	0.620425820467223	0.87488419390195
ERI3	0	default	1	24	0.43438881612518	11.6996963845142	15.4982823467885	0.00492493615257994	-0.194090076616904	0.293884172589499	0.975616677593725	0.990376929911563
RNF220	0	default	1	24	11.2330596294111	4.03633297059803	141.007742001591	0.165367469583292	-0.00155903650004952	0.145782112394792	0.405020064289055	0.817223951231894
TMEM53	0	default	1	24	2.09641309844311	7.10272092905666	9.24976359910341	0.214935987168435	0.0579231846021225	0.352724659761529	0.298212160567098	0.789369893573003
KIF2C	0	burg	1	26.6133333333333	2.27988090674664	15.11394155406	7.58244324746463	0.529067992108711	0.434881590530453	0.294716075788163	0.023162799396848	0.610100985069254
RPS8	0	default	1	24	52.8402464217655	9.87370069706059	2787.3731846586	0.0342974207604954	-0.158843095087406	0.0773109329833385	0.839879452966822	0.945670060416137
PLK3	0	default	1	24	0.755877271872832	0.67432869828668	6.28292938823809	0.0542646515106935	-0.134882418187168	0.534361163179751	0.756568245478602	0.917486992863846
EIF2B3	0	default	1	24	3.50721099511825	7.65690615689284	28.6302674784851	0.193152770085426	0.0317833241025112	0.221306286201228	0.341945239194967	0.800068793549488
HECTD3	0	default	1	24	1.13525432184509	19.7931973394262	17.1479463221592	0.0257143094248967	-0.169142828690124	0.334138597477673	0.877872855197046	0.958923881245641
UROD	0	default	1	24	1.20137464324176	5.83765326568576	96.2272514928139	0.00556966753018862	-0.193316398963774	0.113815202551301	0.972460151341735	0.98965738412937
MUTYH	0	yule-walker	1	22.0552486187845	0.984403799052699	5.11050105779326	2.14677991345269	0.251384031152121	0.101660837382545	0.638371548686673	0.235123173261077	0.775730453953151
TOE1	0	default	1	24	1.1623756445318	12.2716265929453	6.49380498738056	0.12149383243665	-0.0542074010760203	0.386318245722766	0.523267876391161	0.848384417384936
MMACHC	1	mle	1	23.6213017751479	1.35378673928817	14.9178883740285	2.08329045700519	0.253528173486822	0.104233808184186	0.916096168574689	0.23177527536048	0.775513031325106
PRDX1	0	default	1	24	21.8262361366198	5.7780244610875	546.33367793483	0.0476474513205295	-0.142823058415364	0.159790307669029	0.783409334459924	0.927598441232575
AKR1A1	0	default	1	24	1.05198866657753	3.38307663554675	62.9946521763713	0.00528994742750299	-0.193652063086996	0.21837689834406	0.973828621896839	0.98965738412937
NASP	1	burg	1	21.0105263157895	8.34402574921349	7.93683205674018	69.2375680283206	0.19713227002695	0.0365587240323401	0.203394194428385	0.333595368433206	0.797789514220806
GPBP1L1	0	default	1	24	4.13055895250902	10.483579569562	73.8713695842806	0.0718884942185871	-0.113733806937695	0.150735545766441	0.688653538298221	0.89607860447545
TMEM69	0	default	1	24	0.971359906928021	3.90754395065721	5.96809622113486	0.0879794709546965	-0.0944246348543643	0.38349809432328	0.630990863328536	0.87768249177276
IPP	0	default	1	24	0.277778780078922	20.8472376526589	16.2441664334271	0.00118181991800459	-0.198581816098395	0.35175349908145	0.994104850896456	0.997640654743694
MAST2	0	default	1	24	2.17885734882683	14.8321375124384	21.8773886102866	0.140660136168445	-0.0312078365978659	0.189794819637718	0.468624287922243	0.831624434285999
PIK3R3	0	burg	1	21.4623655913979	3.55559821629018	16.4682505054818	7.42975959214334	0.472837452048676	0.367404942458411	0.498081316964766	0.0407120285138411	0.661167674223138
POMGNT1	0	default	1	24	1.59090743095246	19.0476417782549	13.1270479578912	0.0976218290821466	-0.082853805101424	0.269039846063929	0.598332928817275	0.869564062998319
LRRC41	1	mle	1	21.3475935828877	3.43390127891917	20.690611885837	9.20836687189161	0.243572608580157	0.0922871302961878	0.600995466457261	0.247648803869054	0.780688965629844
UQCRH	1	mle	1	22.9425287356322	19.773148617277	21.9096504392265	274.781064597343	0.172615650471308	0.00713878056557016	0.123685215032665	0.387736341764804	0.810556561041044
NSUN4	0	yule-walker	1	25.4267515923567	2.38559543050284	22.7944427489949	17.587202528982	0.206316680540421	0.0475800166485058	0.247466797698553	0.314946121885102	0.792923091005
MKNK1	0	default	1	24	2.03233235067379	11.2617508900663	15.9588397840377	0.123906493341808	-0.0513122079898305	0.265275270834979	0.516121923835319	0.84594579157671
MOB3C	0	mle	1	22.3016759776536	5.05278732817719	18.4814830182115	11.4128553757149	0.484346982772784	0.38121637932734	0.434134912900694	0.0364575782281467	0.652751852221278
ATPAF1	1	burg	1	26.4370860927152	3.79657942342732	10.1222738901072	27.079433276789	0.337856037306367	0.205427244767641	0.23240554458063	0.127280571875164	0.728742430100575
EFCAB14	1	mle	1	23.3450292397661	6.92299490107236	21.2310319458447	44.0309583172032	0.212378115128857	0.0548537381546284	0.245709046418523	0.303102050727807	0.789369893573003
STIL	0	burg	1	27.156462585034	3.07610920878024	14.2330718369159	4.46398698048543	0.571122186755493	0.485346624106592	0.650038060525249	0.014510016264484	0.580421371087984
CMPK1	0	default	1	24	13.3101527631928	21.091226389682	70.0728751092973	0.228740539646475	0.0744886475757703	0.283916383530176	0.272899362337757	0.788334625584036
SPATA6	0	default	1	24	1.39092719225998	4.98870913714187	4.48969310047794	0.23541510916917	0.0824981310030037	0.455149963359159	0.261293470842102	0.785107827813393
FAF1	0	default	1	24	2.76800697082062	8.03176656985075	20.6227268324883	0.112245323696937	-0.0653056115636759	0.277929009189874	0.551397564184082	0.855668680343853
CDKN2C	0	default	1	24	5.86025586953167	19.7092698247127	21.7456463978268	0.40936047100829	0.291232565209948	0.396434771755681	0.0718807409887583	0.699672146772577
RNF11	0	default	1	24	2.73834659523781	13.67442729224	54.4135785260132	0.0310063490500159	-0.162792381139981	0.209062359217973	0.854288691214005	0.950034639526924
EPS15	0	mle	1	22.5536723163842	9.13530048095831	14.5119429135829	41.0908395136501	0.467129805569555	0.360555766683466	0.24450910252048	0.0429642411401903	0.66385049512593
OSBPL9	0	burg	1	22.3016759776536	4.69907562561429	7.43840479532759	33.6093787413607	0.163434914467125	-0.00387810263945032	0.274690345405743	0.409730860333132	0.817968166911457
NRD1	0	default	1	24	10.4732077526171	13.3356575105447	96.5772365957661	0.162741206080764	-0.00471055270308374	0.199061747687551	0.411432494327996	0.817968166911457
RAB3B	1	mle	1	23.9041916167665	6.06434379430905	9.84746439602774	90.3709517451568	0.0895526784375679	-0.0925367858749184	0.338075477601923	0.625567406646107	0.875204703472501
TXNDC12	1	yule-walker	1	20.0603015075377	8.94453641943754	2.09373295591411	52.2670616901928	0.304161479568341	0.164993775482009	0.215050955307681	0.163133192131607	0.76144305053449
BTF3L4	0	burg	1	21.0105263157895	11.7808940128526	1.00919837799478	42.880800959004	0.388403709451131	0.266084451341358	0.309298164078164	0.0855705283133765	0.705073733244699
ZFYVE9	0	mle	1	25.9220779220779	5.95139216313438	11.6841323313259	13.1430705376169	0.642466224940035	0.570959469928042	0.400876140215979	0.00584232042452015	0.484555397257367
CC2D1B	1	mle	1	20.2639593908629	4.99520099274185	1.14639976488932	17.1235450546371	0.200015792357288	0.0400189508287453	0.457785031532663	0.32764765852917	0.796394051963189
PRPF38A	0	default	1	24	2.31278120102252	14.465155012645	27.4026520377072	0.147094877839942	-0.0234861465920699	0.185486057461554	0.451339780092752	0.828171242311263
ZCCHC11	0	default	1	24	2.20266239661036	18.4469332524193	15.913711943678	0.0592875789944405	-0.128854905206671	0.399515865119547	0.736689350968713	0.910987397552517
GPX7	0	default	1	24	1.63267709345362	2.91069503914869	46.2821896921329	0.0178464780151587	-0.17858422638181	0.189278247875368	0.913896242632914	0.970541022759123
COA7	0	mle	1	20.0603015075377	2.06494638536042	9.00414018445629	5.64200606648471	0.44741754631713	0.336901055580556	0.400616790213456	0.0515211386425114	0.678813212734949
ZYG11B	1	default	1	24	5.65194968727353	2.6549632707393	43.5663709000618	0.298320549698321	0.157984659637985	0.177214460081588	0.170095877824094	0.762689164327052
ECHDC2	0	yule-walker	1	22.3016759776536	1.87502035866288	10.3674510928732	7.8236318516016	0.338017240296978	0.205620688356374	0.313245110265449	0.12712571113527	0.728742430100575
SCP2	1	burg	1	20.2639593908629	4.24962989949978	0.938075302464651	33.4342250658623	0.114835934439413	-0.0621968786727047	0.264096997936824	0.54339904920394	0.853125994033056
PODN	1	burg	1	21.1216931216931	49.3330820444193	0.562164767734276	159.914356559231	0.256344249003633	0.107613098804359	0.432840783468045	0.22743625958246	0.774214751766369
CPT2	0	burg	1	20.9005235602094	3.52405106479887	9.81856297125437	8.89651149143662	0.554998261984929	0.465997914381915	0.374158626038867	0.0174505265525383	0.609302820331091
C1orf123	0	default	1	24	2.82363734833596	6.51617041937267	26.3308484106854	0.174428582508838	0.00931429901060599	0.191516633449734	0.383506953865218	0.810556561041044
MAGOH	1	mle	1	21.1216931216931	8.99996516241073	16.6625932803199	59.9102242473151	0.353186614730115	0.223823937676138	0.245460616885794	0.113212659724228	0.723006312657894
LRP8	0	default	1	24	0.567513092812123	16.2552248083572	4.57930334870175	0.114563578108185	-0.0625237062701778	0.293544431861916	0.544235556696756	0.853553797885294
GLIS1	0	default	1	24	0.669081967224497	20.8698174415581	5.30675507264305	0.050962608198597	-0.138844870161684	0.395791808268714	0.769868622045232	0.922623438227892
NDC1	0	default	1	24	1.86347677339898	22.1095183202949	9.32300800568983	0.266651200748199	0.119981440897838	0.30041631887333	0.212105986442489	0.770437275660066
YIPF1	0	burg	1	21.5783783783784	4.65755508666388	13.5988269437567	25.4292509168646	0.345206345118424	0.214247614142109	0.222496643649911	0.120371122830717	0.728742430100575
HSPB11	0	default	1	24	2.09727240457166	20.9878384868221	14.9841775270909	0.094891782762202	-0.0861298606853576	0.322276290020847	0.607438813800814	0.872276746321827
LRRC42	0	default	1	24	6.11732192355416	3.61044147759232	98.6472504718586	0.183588862588219	0.0203066351058626	0.1014979032105	0.362697534556578	0.803870307267856
TMEM59	0	default	1	24	32.3426703685731	20.546582819446	196.511789595078	0.150893226301254	-0.018928128438495	0.300645208661489	0.441378858610235	0.82558594270616
TCEANC2	0	default	1	24	1.06312437597975	16.822712121164	4.1313264006594	0.12313373618455	-0.0522395165785405	0.508626865103539	0.518402166273319	0.84594579157671
CYB5RL	0	default	1	24	1.24345265078775	6.25095634111688	5.65217199621772	0.0581684463554534	-0.130197864373456	0.689410749883113	0.741081857435527	0.911948891203239
MRPL37	0	default	1	24	8.8146996524877	2.88525764529684	91.7078500817801	0.211492585222099	0.0537911022665187	0.14767032360822	0.30480978737736	0.789369893573003
SSBP3	1	yule-walker	1	22.9425287356322	1.42976828341953	18.5941427943646	11.6230428060771	0.0628729997609715	-0.124552400286834	0.430902499187281	0.722756912768283	0.906456657971634
PARS2	0	burg	1	20.3673469387755	2.18710371303345	5.10643579121464	2.95690618233745	0.704617041034809	0.64554044924177	0.610977470074422	0.00224867754635627	0.455343756117899
DHCR24	0	default	1	24	58.5069050659015	6.18967850877976	335.568510724548	0.308574772410563	0.170289726892676	0.341110697567455	0.15802511192544	0.75949431085166
PCSK9	0	default	1	24	0.747619693225346	3.973032304358	4.91820259798088	0.0469604156585811	-0.143647501209703	0.733441703075695	0.786239207073573	0.928228400689496
USP24	0	default	1	24	3.7615052032872	22.16308440511	14.4253839759866	0.225794362935158	0.07095323552219	0.394799913092581	0.27815165329395	0.789369893573003
PPAP2B	0	default	1	24	185.832871831824	17.8838401464323	2096.67837595779	0.144596008562149	-0.0264847897254217	0.217436621831252	0.457990386540605	0.828479933764578
PRKAA2	0	burg	1	20.1616161616162	2.78065691833121	15.3118213138175	5.01236013394161	0.686043684574247	0.623252421489096	0.461181563346048	0.00305032502641933	0.455343756117899
DAB1	1	mle	1	21.9340659340659	0.915969887019915	8.33992554131432	9.77452196288269	0.0346957968723138	-0.158365043753223	0.467102081626558	0.83814852679766	0.944608058323289
OMA1	1	default	1	24	2.12309109069645	15.2717623778499	8.16940930946583	0.294723087871564	0.153667705445877	0.361642203540312	0.174501166832922	0.762689164327052
MYSM1	1	mle	1	21.2340425531915	1.45081183934682	11.3534366899339	7.59369336004831	0.0859410583322702	-0.0968707300012757	0.465591437407684	0.638073939302395	0.881553554621753
JUN	1	yule-walker	1	26.972972972973	17.0170945330292	12.5341571697463	106.542666217078	0.176072010169514	0.0112864122034166	0.265862575298785	0.379704971207286	0.80911570549283
FGGY	0	yule-walker	1	22.3016759776536	2.19542727372489	8.92829487004022	6.98084338093008	0.231799177590048	0.0781590131080571	0.45712445767351	0.267530831186133	0.787711032628566
NFIA	0	burg	1	27.9160839160839	5.96782440125136	15.7808154006584	122.814127187337	0.0675889467573937	-0.118893263891128	0.334246631671531	0.704753215504381	0.901466845342234
TM2D1	0	default	1	24	5.85243123293976	4.20645715135413	84.6829853459087	0.0672446858560004	-0.1193063769728	0.239130053282918	0.706055206724181	0.901759847659524
INADL	1	mle	1	22.1777777777778	0.815342726904177	8.21584769615516	3.32658094050406	0.130866663834702	-0.0429600033983575	0.464226067778548	0.495943313634368	0.840758006968508
KANK4	0	default	1	24	1.82851229979363	22.6393073077623	1.63419873940158	0.364692924488387	0.237631509386064	1.81996517987596	0.103494783607227	0.715215073391538
USP1	0	yule-walker	1	27.9160839160839	9.62265700152835	11.6752655891744	48.6158243371508	0.486932925498013	0.384319510597616	0.20048307193259	0.0355525475518004	0.649731866801419
DOCK7	0	default	1	24	0.62939384202505	14.0448250194905	13.2583794586318	0.0175264185285519	-0.178968297765738	0.3034724557864	0.91538629411452	0.9706120085215
ATG4C	0	burg	1	21.4623655913979	3.17452807200763	12.3755548981686	11.971495916722	0.373860548747137	0.248632658496565	0.372880027584953	0.0962399395382925	0.710864472863099
ALG6	0	default	1	24	0.374116626648564	23.9032861202188	8.98232147874833	0.00731480208088009	-0.191222237502944	0.423746626036994	0.963957153302016	0.98728448575348
ITGB3BP	1	yule-walker	1	26.7919463087248	2.40775825167827	24.3108187590017	9.22558473376544	0.260766743318852	0.112920091982623	0.37271470277784	0.220753441885647	0.773247821982848
PGM1	1	mle	1	21.4623655913979	8.24977594790433	17.4684159802136	87.5050466126099	0.146485883174688	-0.0242169401903742	0.271986617659357	0.452953419815195	0.828316415655148
ROR1	0	default	1	24	6.4588734444604	8.68223033921794	79.8476361985536	0.108993892783712	-0.0692073286595452	0.206026656185253	0.561569360104286	0.859545598231149
CACHD1	0	default	1	24	0.762904218785015	7.97667524356871	4.9271633301649	0.0399229277772504	-0.152092486667299	0.537104904178703	0.815700055294986	0.937230731700753
JAK1	0	default	1	24	24.0357267948741	23.497842709611	155.477116979117	0.411229428947333	0.2934753147368	0.254065487318359	0.0707506560135605	0.697538238387395
AK4	0	default	1	24	1.98278765544061	4.84608887390139	18.7491863477637	0.0767585245391019	-0.107889770553078	0.265593619823266	0.670774481000831	0.889623043140068
DNAJC6	0	default	1	24	1.59796604220196	22.7773174372744	7.02509840815296	0.13949106719899	-0.0326107193612117	0.442683248319336	0.471820618015607	0.833239300376142
LEPROT	0	burg	1	21.5783783783784	38.7095162637502	17.8704469820723	264.134471087204	0.422805629514678	0.307366755417614	0.242694784347251	0.0640634662799011	0.697538238387395
LEPR	0	yule-walker	1	20.1616161616162	2.23724984027878	3.22105849459748	12.1586681755368	0.345322017912481	0.214386421494977	0.423558456937377	0.12026483938182	0.728742430100575
PDE4B	0	mle	1	22.6818181818182	4.40191429756784	3.45317543166301	5.97368306945711	0.642398403629432	0.570878084355318	0.664838482275654	0.00584786373551793	0.484555397257367
SGIP1	1	burg	1	21.2340425531915	1.93088528223562	20.5907110527678	2.31607017552442	0.32438343592952	0.189260123115425	1.03761292715378	0.140767190575347	0.750559757563432
MIER1	0	default	1	24	7.37083509565342	11.5926910041566	80.214423592267	0.116752364381832	-0.0598971627418015	0.201930664042005	0.537542018389183	0.85167110886036
SLC35D1	1	default	1	24	5.50086332250661	22.9753337913691	20.4342298334398	0.353497252973468	0.224196703568161	0.424594767867503	0.112941063472065	0.723006312657894
SERBP1	1	burg	1	20.6839378238342	41.2274601318058	8.84969422508783	615.148709906112	0.044378527863163	-0.146745766564204	0.234116311778943	0.796947105069478	0.931534491202646
GADD45A	0	mle	1	21.9340659340659	5.14574495672297	17.7951001935022	42.4500806517421	0.0715944207787489	-0.114086695065501	0.318463313505104	0.689745234115035	0.8961161832693
GNG12	0	default	1	24	9.2961210743892	2.85456550036037	139.668848523124	0.189629024419727	0.0275548293036729	0.126496483768576	0.349477635934553	0.800068793549488
DIRAS3	1	mle	1	22.5536723163842	4.04141430219044	21.5313721908668	5.6042900531318	0.306407227067779	0.167688672481335	0.998925512629355	0.160517651207242	0.760892980743507
WLS	1	mle	1	22.3016759776536	6.3661319867387	21.3276216125182	30.0757747301782	0.216865143606163	0.0602381723273956	0.533884766364292	0.294566104622243	0.789369893573003
DEPDC1	0	default	1	24	1.02018262742371	20.3913306403658	3.1719503052408	0.178203955928629	0.0138447471143543	0.546661726932926	0.374817821119276	0.807642246930862
LRRC40	1	mle	1	21.2340425531915	2.49933578942899	18.6696948414104	9.13127256137821	0.214419309804147	0.0573031717649761	0.431683050129374	0.299194770991323	0.789369893573003
SRSF11	1	mle	1	22.3016759776536	84.6216776742072	11.1894175796953	430.53122397852	0.249307473471404	0.0991689681656849	0.290003480608417	0.23840231126173	0.776576293299589
ANKRD13C	0	yule-walker	1	27.3424657534247	3.24877682105324	12.2226097669355	14.6835303234078	0.303671991079191	0.164406389295029	0.30315720301805	0.163707781207826	0.76144305053449
HHLA3	0	default	1	24	1.97885268048429	22.1346791034816	9.47955951016996	0.255428686399255	0.106514423679107	0.297480276870352	0.228839768541892	0.774214751766369
CTH	0	default	1	24	1.63555536721801	5.42678200792109	4.30019101230292	0.187632186859457	0.0251586242313486	0.61615213361877	0.353804652355553	0.801221505412321
PTGER3	0	default	1	24	0.315406384531175	20.980053540985	0.71138847059365	0.0643731750363378	-0.122752189956395	1.24207718832398	0.716990372171868	0.905010867523027
ZRANB2	1	burg	1	20.5773195876289	12.672470542736	12.2391073704214	108.071603596203	0.202479692344721	0.0429756308136655	0.180989499184447	0.322632974881846	0.795842469311776
NEGR1	0	default	1	24	3.69201284467865	6.4937837536056	37.8803566746263	0.0798090007296908	-0.104229199124371	0.274221364933309	0.659765959993054	0.887321513537468
FPGT	0	burg	1	22.4269662921348	2.43969293289049	12.0782490006537	10.1683369223293	0.306538339204736	0.167846007045683	0.483675691105589	0.160365992641329	0.760892980743507
CRYZ	0	yule-walker	1	23.3450292397661	2.09891028730129	20.5504644136708	15.1836506984937	0.160353794431791	-0.00757544668185073	0.240933135208557	0.417331963403573	0.81832903857873
TYW3	0	default	1	24	2.42776018027672	0.548932243635946	51.5961411874629	0.0365856393751895	-0.156097232749772	0.201869766314274	0.82997608361488	0.943837041997923
ACADM	1	mle	1	20.3673469387755	4.22224836716091	6.30442286778726	25.0929176635286	0.261101443376741	0.113321732052089	0.231928414214521	0.220254145398284	0.773247821982848
RABGGTB	0	default	1	24	1.83008671484991	15.33724192188	7.11122904748653	0.0636415302950532	-0.123630163645936	0.748494981845314	0.719798133196098	0.905555629739381
PIGK	1	mle	1	20.0603015075377	2.89168597592043	14.3563298321661	25.6763893529722	0.136800736182637	-0.0358391165808349	0.22795397087081	0.479242479475791	0.835631445123953
AK5	1	yule-walker	1	20.3673469387755	7.0569404608829	4.8072485850685	19.9006669351854	0.507364141035796	0.408836969242955	0.511972450298908	0.029015503069564	0.624247573224569
ZZZ3	0	default	1	24	4.70714069757092	16.5545608887554	40.1490307546473	0.241282056315919	0.0895384675791029	0.163959508919855	0.251421131325743	0.780688965629844
USP33	0	default	1	24	2.38505380170714	13.7806805422772	69.0566091953801	0.0556082777804721	-0.133270066663433	0.105735855152326	0.751209131970275	0.915495027198178
FAM73A	0	default	1	24	1.45868499748956	21.4277636558373	16.1928492992228	0.087566536415579	-0.0949201563013051	0.216515093353664	0.632420622664725	0.878158307466762
NEXN	0	default	1	24	45.8694577775459	14.081127401423	459.91268680304	0.0612295685070499	-0.12652451779154	0.320801097095863	0.729116641410238	0.909106209931851
FUBP1	1	burg	1	24.1939393939394	6.16181147378307	15.0911215112309	65.5065019705733	0.0963908758733232	-0.0843309489520121	0.225264940142682	0.602425071170078	0.871324299401391
DNAJB4	1	mle	1	21.9340659340659	2.03022859101128	16.6738981755883	31.1659618271249	0.0613835472524894	-0.126339743297013	0.198126372367482	0.728518882687424	0.909106209931851
PTGFR	1	default	1	24	4.28048542425836	7.36762246892153	67.6548769573222	0.0675917003593342	-0.118889959568799	0.252136183421329	0.704742809158634	0.901466845342234
IFI44L	0	default	1	24	5.01057363385749	0.821629591658443	23.7575641443437	0.178650764936624	0.0143809179239485	0.385975597105685	0.373799989684048	0.807642246930862
IFI44	1	mle	1	23.2093023255814	1.06077142845932	20.594373507063	4.1923140235784	0.148972024387296	-0.0212335707352451	0.559297777586876	0.446394858493456	0.826182030246861
ELTD1	0	default	1	24	0.682773587592414	19.059442821937	6.12172372593235	0.028762477348013	-0.165485027182384	0.562424300150807	0.864225870316624	0.953659461696484
LPHN2	0	burg	1	22.8114285714286	1.56597111335389	15.9241869888912	5.40250098339979	0.182386520462775	0.01886382455533	0.582057228379885	0.365376165831953	0.803870307267856
TTLL7	1	burg	1	20.6839378238342	2.69440104438855	12.1013517693586	6.33518772505265	0.334805853588712	0.201767024306455	0.511115898496555	0.130239312270145	0.733070788859681
PRKACB	0	default	1	24	1.27338989630471	19.4582519036813	14.4683833884905	0.0785285019967504	-0.105765797603899	0.261264875020805	0.664369265221748	0.888028847822939
RPF1	1	mle	1	23.2093023255814	5.25255550620464	7.60334779769435	47.6465444184523	0.150632751844787	-0.0192406977862551	0.23744110533518	0.442056267384261	0.82558594270616
GNG5	1	mle	1	23.7619047619048	6.09667050196796	22.6108691786869	46.8985817697545	0.101754732062114	-0.0778943215254633	0.300180363872862	0.584756004275643	0.866449873429453
CTBS	0	default	1	24	2.639169919563	2.51692066723192	12.8428748438898	0.277476190293043	0.132971428351652	0.281300945020807	0.19690684607661	0.76618208423869
SSX2IP	1	mle	1	22.4269662921348	0.92818626864381	18.5542670222388	6.25235946565901	0.0338854795799103	-0.159337424504108	0.571155154584228	0.841672325006237	0.945763782588723
C1orf52	0	default	1	24	2.42297384299648	7.56237549347707	33.9741844134166	0.0903600907077762	-0.0915678911506685	0.163846671396609	0.622798461521548	0.875204703472501
BCL10	0	default	1	24	3.17767484746033	21.5822672944601	9.88273371140016	0.191125581990088	0.0293506983881053	0.551791150198008	0.346262533066818	0.800068793549488
DDAH1	0	default	1	24	5.40924496009097	9.24151887789254	210.441967130336	0.0268539280322612	-0.167775286361286	0.264837553931156	0.872750627890757	0.95722550773581
LOC101930232	0	default	1	24	0.69993086276082	4.87427585917955	5.10403931811815	0.0268325922447734	-0.167800889306272	0.616037886460728	0.872846305399956	0.95722550773581
CYR61	1	burg	1	21.5783783783784	523.415810338359	0.660238794718475	1882.3933093519	0.212674734079052	0.0552096808948622	0.49563334487243	0.302531738233137	0.789369893573003
ZNHIT6	0	default	1	24	3.92646006593396	12.3749131770482	44.1242192525574	0.0374124576129535	-0.155105050864456	0.376710233805954	0.826420695003282	0.941658029713354
ODF2L	0	default	1	24	3.88354091529209	17.3186799982773	25.3793558948424	0.282942150825897	0.139530580991077	0.236907942271956	0.189570593847692	0.764227750797869
SH3GLB1	0	yule-walker	1	22.8114285714286	12.5636670233569	14.4674710737715	128.546669880593	0.680186450962422	0.616223741154907	0.0848100900834243	0.00334567918460082	0.455343756117899
SEP15	1	mle	1	23.7619047619048	6.77382831576551	15.3991661126734	58.2845792113588	0.0814729763319355	-0.102232428401677	0.290481801773205	0.653822241676101	0.886147543043374
HS2ST1	1	burg	1	25.4267515923567	4.43619633768455	0.807913210461623	17.9012646041894	0.399426464100749	0.279311756920899	0.339695008307886	0.0781323624600221	0.702256514735535
LMO4	0	mle	1	23.2093023255814	14.3104490874497	8.74434572332034	175.733292575403	0.411196334957545	0.293435601949054	0.0886542773011414	0.0707705422377857	0.697538238387395
PKN2	1	mle	1	21.9340659340659	4.95234375461625	7.1760101565256	35.5345388836395	0.0812877053963306	-0.102454753524403	0.335434112822704	0.654481901826503	0.886280931294467
GTF2B	0	default	1	24	2.34100104111912	2.51703962756844	11.5106028205415	0.107722819717294	-0.0707326163392477	0.456028312726477	0.565586364779475	0.860951062989068
CCBL2	1	yule-walker	1	27.7222222222222	1.53837104127466	27.7096818344727	12.8187216787147	0.0759298818262183	-0.108884141808538	0.308544586358371	0.673790111558235	0.890826737498495
RBMXL1	0	yule-walker	1	23.0751445086705	5.9222929322372	1.43510193411687	15.0435268724175	0.76419171167765	0.717030054013181	0.333497371896213	0.000729113818514149	0.455343756117899
GBP3	0	default	1	24	1.93673237948496	8.17919586229264	12.546899218853	0.12719340561035	-0.0473679132675806	0.300801364907527	0.506512414489213	0.844446590805635
GBP1	1	mle	1	22.0552486187845	4.83016894465758	12.348517522576	36.2172305957898	0.184343593812885	0.0212123125754624	0.311537036116228	0.361024152768327	0.803603822937229
GBP2	0	mle	1	23.4823529411765	3.66758138926934	13.3703723730156	24.4394562401075	0.224368500228587	0.0692422002743041	0.447935588196061	0.280722479507941	0.789369893573003
LRRC8D	0	mle	1	22.5536723163842	4.47004202346688	17.4335701331544	12.093061474865	0.477742654116809	0.37329118494017	0.365820132024795	0.0388528415202538	0.661167674223138
ZNF326	0	default	1	24	6.76079552041211	12.2937004442386	28.4540589427852	0.29697153889627	0.156365846675524	0.336211118727706	0.171737262458868	0.762689164327052
ZNF644	0	mle	1	20.2639593908629	5.39289826933391	11.6661013300601	28.7606964602887	0.24622904586902	0.0954748550428244	0.265796926825974	0.243330748193816	0.780688965629844
TGFBR3	0	default	1	24	11.8775738646823	16.835131891826	66.1028312247361	0.213908245000678	0.0566898940008131	0.459443102629241	0.300169253936011	0.789369893573003
KIAA1107	0	default	1	24	0.537268283669743	15.4656540363683	3.60464100958343	0.0383952060195046	-0.153925752776594	0.545884639486294	0.822210652125085	0.939315576271424
GLMN	0	yule-walker	1	20.0603015075377	0.950024324306725	9.21643169089202	3.78923205675464	0.37426715603464	0.249120587241568	0.298401309591228	0.0959278599354297	0.710864472863099
RPAP2	0	mle	1	21.3475935828877	2.11182953284285	11.2743985482488	7.05233471977516	0.311723942900548	0.174068731480657	0.474682612800013	0.154459032640079	0.75949431085166
EVI5	1	mle	1	22.4269662921348	3.66825157484124	9.79395833222758	37.7751438715665	0.0924635461059241	-0.0890437446728911	0.236239634281571	0.615630877219854	0.87357678749274
RPL5	0	default	1	24	98.9345487144227	10.5283732735039	1208.19899100958	0.0973689971863105	-0.0831572033764274	0.192060992973856	0.59917161512702	0.870330404541549
FAM69A	1	mle	1	21.8142076502732	8.62615797307617	16.3473073264424	18.7278145313548	0.492762974499928	0.391315569399913	0.479273559171761	0.0335779931086352	0.644724811111614
MTF2	0	burg	1	23.4823529411765	2.14477542703982	7.36447517148003	12.6816175951555	0.116535004221246	-0.0601579949345052	0.499108789759798	0.538203767913104	0.851945596251292
TMED5	0	default	1	24	4.96453610902019	23.8302083512281	28.3964951973541	0.129754232339424	-0.0442949211926909	0.354163224444227	0.499125317086461	0.841817624256823
CCDC18	0	default	1	24	0.926382786396992	11.7783584934789	9.47893508690641	0.0228264872045382	-0.172608215354554	0.478153920038849	0.890960463345578	0.962974397382636
LOC100131564	0	default	1	24	0.774376348836077	16.8225068332564	5.63735607575421	0.083518209325236	-0.0997781488097167	0.490773429988597	0.646575437773416	0.883722006887181
DR1	0	yule-walker	1	24.4907975460123	3.158928806948	15.0957988090788	41.7324571255807	0.275126808989428	0.130152170787314	0.151759764433546	0.200129075743524	0.768066919609366
FNBP1L	0	burg	1	21.1216931216931	6.12514799806473	16.023588342654	36.8270417464275	0.445476425385025	0.334571710462029	0.198602520464064	0.0524324402721199	0.681993584816084
BCAR3	1	burg	1	21.1216931216931	3.64371967012135	19.637970336597	24.4231957359834	0.187551291942868	0.0250615503314411	0.289352982764803	0.353980845319237	0.801221505412321
DNTTIP2	0	default	1	24	1.67157271859224	10.2957752386608	52.4296820686427	0.00640701180193548	-0.192311585837677	0.291368624067425	0.968372817341713	0.98831148970768
GCLM	1	burg	1	21.4623655913979	18.8272607809321	12.5611692245482	72.3750548299355	0.399357225906544	0.279228671087852	0.299483986576053	0.0781774109915513	0.702256514735535
ARHGAP29	1	burg	1	20.3673469387755	23.0177562857807	10.8950989680431	114.355531316133	0.270795064677721	0.124954077613265	0.287888180927747	0.206180693791536	0.768246841252303
ABCD3	1	burg	1	26.0915032679739	3.59036073898827	12.1029858253381	15.8673928118933	0.472047074841398	0.366456489809677	0.237602819843657	0.0410181437065984	0.661993854736548
F3	1	burg	1	20.3673469387755	6.2964011793214	0.0715176926220074	23.1581508184289	0.183957463471087	0.0207489561653048	0.743115494094802	0.361879503297287	0.803870307267856
CNN3	1	mle	1	22.5536723163842	46.6951053927863	19.73539320846	188.287089640553	0.186601293502711	0.0239215522032534	0.397135516201929	0.356055244581575	0.802176541495288
ALG14	0	default	1	24	1.98698778480953	19.3451290185282	8.15776987623213	0.161500275179053	-0.00619966978513653	0.445319666628237	0.414490539108756	0.81832903857873
RWDD3	0	default	1	24	1.96171685946934	20.1907482116163	11.4640094797942	0.0668937538944233	-0.119727495326692	0.462224280886267	0.707384407685957	0.901974475057486
PTBP2	1	mle	1	23.0751445086705	1.03188479770641	15.4079233112	5.56054839467462	0.0564547735721757	-0.132254271713389	0.548869704820588	0.747848469128938	0.914842481560575
DPYD	1	burg	1	23.3450292397661	2.98095220800297	22.8186031456231	18.6369229744725	0.210289989684256	0.0523479876211073	0.278991299158747	0.307141298279586	0.789958856291168
SNX7	0	default	1	24	5.34995559325175	18.5035778496209	54.557580732777	0.0628269333130911	-0.124607680024291	0.26691272712903	0.722934573411722	0.906456657971634
AGL	0	default	1	24	3.44315476522397	1.74945914400308	28.713001216647	0.147103524481497	-0.0234757706222037	0.237631899089005	0.451316902435731	0.828171242311263
SLC35A3	0	default	1	24	4.06454366213928	6.55905259200858	24.6447210890775	0.218861201927383	0.0626334423128602	0.290032383568169	0.290831233793375	0.789369893573003
HIAT1	0	burg	1	22.0552486187845	6.51637723980728	1.2757998800596	30.925545432879	0.283597764682039	0.140317317618447	0.284004815536377	0.188705544776598	0.763424931882972
SASS6	0	default	1	24	2.39214843457637	15.833391483407	20.8451744470161	0.0568448222186287	-0.131786213337646	0.358040531316509	0.746303995121014	0.914492435189808
TRMT13	1	mle	1	20.1616161616162	5.32480024170714	11.3425199162749	14.899693972901	0.54880977633361	0.458571731600331	0.452273924683371	0.0186981398712416	0.609302820331091
DBT	0	default	1	24	3.0725388473636	8.71996603851935	29.2806041864113	0.142809377130382	-0.0286287474435414	0.195526219141125	0.462793294154824	0.828861061744228
RTCA	1	yule-walker	1	26.7919463087248	0.504019437664199	9.67333375235177	41.8750366002444	0.00544737930651973	-0.193463144832176	0.181743650850932	0.973058230826271	0.98965738412937
VCAM1	1	burg	1	22.1777777777778	0.991072022291755	2.67703164946683	3.39976280872187	0.269466640943773	0.123359969132528	0.602784651398155	0.208065589703739	0.768382743580772
EXTL2	0	default	1	24	3.86172840110755	2.62280959952403	28.0574670873653	0.28785492066431	0.145425904797172	0.192236759837863	0.183164957314032	0.762689164327052
SLC30A7	0	default	1	24	4.19211651478834	22.731292972233	21.193142446761	0.151301703557472	-0.0184379557310337	0.371642939213521	0.440318215544602	0.82558594270616
DPH5	0	default	1	24	6.32872854216948	6.66143029282878	44.1455669889601	0.369435596392574	0.243322715671089	0.268913408918371	0.0996890029430136	0.711720622577661
LOC102606465	0	yule-walker	1	23.0751445086705	0.96927068055301	9.23338860871893	3.18891213811781	0.184186193846271	0.0210234326155255	0.503150363613631	0.361372627474654	0.803650535187364
S1PR1	0	default	1	24	2.73410696274602	0.815400782786992	8.12176866234245	0.282367820900677	0.138841385080813	0.521420525342246	0.19033099702976	0.764227750797869
COL11A1	1	mle	1	22.4269662921348	30.3251380128958	10.3274755272471	216.593257368575	0.106820752257828	-0.0718150972906069	0.334845061624654	0.568451111856044	0.860951062989068
RNPC3	0	default	1	24	2.12962231588515	15.7417674156592	10.9703429675183	0.144817750953403	-0.026218698855917	0.388994338464352	0.457397080649887	0.828479933764578
PRMT6	1	mle	1	22.5536723163842	1.80538141148254	22.1324871465571	6.92390791349522	0.287756164889008	0.14530739786681	0.35271085087013	0.183291993331081	0.762689164327052
NTNG1	1	yule-walker	1	27.9160839160839	2.76826624475023	12.7282859061039	7.31808687214301	0.403369862271008	0.28404383472521	0.526135400507674	0.075600720768735	0.701842957171406
SLC25A24	0	default	1	24	2.48934655884272	6.92601611254156	47.0495675910586	0.0565751725422231	-0.132109792949332	0.194119084126746	0.74737145325787	0.914599140530427
HENMT1	0	default	1	24	0.598614600119618	8.73249120818116	4.46665418532684	0.0553082378900455	-0.133630114531945	0.404439562547203	0.752403212580793	0.915766502736317
PRPF38B	1	mle	1	22.6818181818182	21.6298667621139	10.9191558696332	123.244917529796	0.191406621423407	0.029687945708089	0.291486292208155	0.345661414863193	0.800068793549488
STXBP3	1	mle	1	20.5773195876289	2.09712932096504	0.778981062246428	7.21561807262662	0.16616270913656	-0.000604749036128505	0.51061996016417	0.403094218029424	0.815906134825776
CLCC1	0	default	1	24	1.19624289603785	7.14652629388077	29.5669632752744	0.0192063551958533	-0.176952373764976	0.203059083548222	0.907586893396986	0.967921976727887
WDR47	0	default	1	24	0.87844110389972	23.9961663136469	9.59693913401238	0.0541400012283688	-0.135031998525957	0.289356630959479	0.757066964853291	0.917557936564877
TAF13	0	default	1	24	2.63107576705841	15.424829366877	14.6693286324653	0.124801403144504	-0.0502383162265956	0.440128492386372	0.513491268981691	0.84455339571084
TMEM167B	1	burg	1	20.3673469387755	6.92417760496641	17.4370762272505	59.5649733915634	0.17317236715539	0.00780684058646752	0.222993774183711	0.386433627987653	0.810556561041044
SCARNA2	0	default	1	24	0.393822848887342	9.3947212786503	2.40609217840678	0.0140537631230574	-0.183135484252331	0.998194941988726	0.931678704120516	0.977423249131677
SARS	0	burg	1	20.4717948717949	83.268105152177	11.3343434503064	380.772313601636	0.286485967886766	0.143783161464119	0.314297069320496	0.184932223898535	0.762689164327052
PSRC1	0	default	1	24	0.705067596098087	10.6574666024	5.60385767501541	0.101832761693888	-0.0778006859673341	0.325412623722699	0.584502062670586	0.866369146855277
SORT1	0	default	1	24	2.54136522080045	16.0364346135524	43.943735259037	0.0425707879127815	-0.148915054504662	0.197515092914359	0.804513563640944	0.933157716275424
PSMA5	0	default	1	24	3.00916552935655	2.89284055891068	17.5107849981776	0.151334703936914	-0.0183983552757034	0.364206526920825	0.440232616585079	0.82558594270616
SYPL2	0	yule-walker	1	20.1616161616162	3.54180392748708	11.9448896008026	13.5310637223634	0.184412344573274	0.0212948134879291	0.501735643002654	0.360872026818167	0.803603822937229
CYB561D1	0	mle	1	22.6818181818182	2.67915586591049	0.849554359716987	25.3552453727455	0.22897085896135	0.0747650307536201	0.169057522969564	0.27249212930702	0.788334625584036
GNAI3	0	mle	1	20.9005235602094	13.7283568789156	20.789428394918	84.1534464399918	0.558679093290935	0.470414911949122	0.182469873349562	0.0167406574120286	0.602599437435792
AMPD2	0	default	1	24	3.81467896073524	0.00362610672699248	36.3375789245463	0.109442278065877	-0.0686692663209476	0.245665886531638	0.560157775307216	0.858887254697895
GSTM4	0	mle	1	20.5773195876289	5.17028968312282	5.06557476964404	19.2908197790706	0.639062971268923	0.566875565522708	0.332622895507867	0.00612572074044626	0.484555397257367
GSTM5	1	mle	1	21.9340659340659	4.13613621994471	6.55822820161264	23.4853854524546	0.192717786150025	0.0312613433800301	0.463844894438266	0.342867973658517	0.800068793549488
GSTM3	0	burg	1	25.9220779220779	7.31074724952349	8.6655470545128	79.5917855184182	0.404190843710576	0.285029012452691	0.241530874896214	0.075082005672806	0.701842957171406
CSF1	0	default	1	24	10.7574303837202	23.4104138411554	43.3739945630819	0.248386756973534	0.0980641083682404	0.371225190711165	0.239867891544704	0.777557201559731
AHCYL1	1	mle	1	22.0552486187845	26.241002551637	7.1290485845368	422.688585038539	0.193455229704337	0.0321462756452047	0.103725942270399	0.341304801258224	0.800068793549488
STRIP1	0	default	1	24	3.4607328420301	2.43945245612727	55.1044560276952	0.0795342465589054	-0.104558904129314	0.159151017989735	0.660751525665666	0.887715373828956
KCNC4	1	burg	1	27.3424657534247	1.57663838176309	7.89789114662549	4.71387938969015	0.250633755074856	0.100760506089827	0.61682942946386	0.236303760177453	0.775730453953151
RBM15	1	yule-walker	1	27.9160839160839	1.11362155660601	12.3750077936688	7.27622883546732	0.0758098906191819	-0.109028131256982	0.402060935527631	0.674227685972181	0.890874334346527
LAMTOR5	0	default	1	24	8.3113941074087	22.061632031792	65.9079191455115	0.120906870439827	-0.0549117554722074	0.282207076267095	0.525018285573992	0.848596178791325
LRIF1	1	mle	1	22.4269662921348	6.17851983040079	8.27616739564106	19.7889255371567	0.525553789900861	0.430664547881033	0.312258503137052	0.0240400246747706	0.610100985069254
DRAM2	0	default	1	24	1.77024127136068	1.13984020358162	18.127586354691	0.0389043961315724	-0.153314724642113	0.360250878060247	0.820036066520225	0.938801389166502
CEPT1	0	default	1	24	0.282500115420979	19.3565122705177	16.5997089034834	0.00270541197142005	-0.196753505634296	0.224340582618997	0.986545934933991	0.994292035759984
PIFO	0	default	1	24	0.962273081435811	14.3349366709409	1.43532693540888	0.176997726023333	0.0123972712279991	1.24130580438601	0.377576690842556	0.807642246930862
WDR77	1	burg	1	20.2639593908629	6.40096412750195	0.380544484455944	25.109944102343	0.319201248907637	0.183041498689165	0.333207011165594	0.146249285116173	0.756069847903718
ATP5F1	0	default	1	24	11.0887499021485	23.6013817316846	83.0911049529724	0.232413441166183	0.0788961293994198	0.218639658152253	0.266462934339648	0.78767035865103
RAP1A	0	default	1	24	1.0862656336736	23.6230386554202	37.7353673326658	0.00825034268594826	-0.190099588776862	0.305880165540243	0.959423375386756	0.985704092420432
FAM212B	0	burg	1	23.6213017751479	1.67094557317195	11.1981808192794	4.20213324661755	0.269169749824125	0.123003699788951	0.564808156569444	0.208488726134696	0.768382743580772
DDX20	0	default	1	24	1.41813076340579	22.8008641904671	13.4475637045629	0.0524798428046038	-0.137024188634475	0.333793786263718	0.763734288037978	0.920218644230476
LOC643355	0	mle	1	23.3450292397661	1.68060070487288	10.9044973290854	3.17285926473026	0.32897025957679	0.194764311492148	0.675653593152549	0.136053225985251	0.743007727708809
CTTNBP2NL	1	default	1	24	9.116889956478	15.866187089135	83.4843755608944	0.234426642410093	0.0813119708921115	0.212700620440896	0.262986864169408	0.785107827813393
ST7L	0	default	1	24	0.947440142613921	14.3233335275666	11.9778104425604	0.0480615588763275	-0.142326129348407	0.264329715243032	0.781707581684326	0.92663042430834
CAPZA1	0	mle	1	22.1777777777778	17.5381373484031	21.0233219332154	121.970930319599	0.531803860504219	0.438164632605063	0.138137414236826	0.0224977528772534	0.610100985069254
MOV10	0	burg	1	20.2639593908629	5.91444946309521	8.25599032134098	13.5059642124905	0.682886804170637	0.619464165004765	0.380398210800123	0.00320679776405797	0.455343756117899
RHOC	1	yule-walker	1	24.7950310559006	23.3488160078342	24.1479433055113	214.729666430484	0.500406938847531	0.400488326617037	0.199132748767024	0.0311230384407754	0.640145635518304
SLC16A1	1	yule-walker	1	27.156462585034	8.06176818550619	25.4586755759949	138.714095496642	0.117417268470992	-0.0590992778348089	0.144994664483163	0.535521768585203	0.850183201390714
LRIG2	0	default	1	24	0.511902338717077	5.96535996047674	3.03310981059228	0.104143993370896	-0.0750272079549246	0.383584173322001	0.577020243493361	0.864434382894506
MAGI3	0	default	1	24	2.15762993343139	12.3752668455636	10.6550165122634	0.0969225750942616	-0.0836929098868859	0.489417803230694	0.600654769146883	0.870846342900369
PHTF1	0	default	1	24	0.577678041893309	11.3357293771477	13.0852652710411	0.0104370900021555	-0.187475491997413	0.368839114624486	0.948892568254972	0.982370290815478
RSBN1	1	mle	1	27.5310344827586	3.82030105642226	11.0223025939313	30.7840654812462	0.283965203176029	0.140758243811235	0.210090831541328	0.18822211111002	0.762689164327052
AP4B1	1	yule-walker	1	21.4623655913979	1.93579088177416	18.6189728860322	10.4052466374757	0.272741281625999	0.127289537951199	0.290269001318626	0.203443904085494	0.768246841252303
DCLRE1B	0	mle	1	20.6839378238342	0.700780970625817	11.2941884574898	3.20691062739305	0.0985948765848655	-0.0816861480981612	0.587721311035123	0.595113923022716	0.868076787753363
HIPK1	0	default	1	24	1.48134991082615	22.4696876237533	38.3531475978517	0.0259449130684714	-0.168866104317834	0.216609770053403	0.876834428417882	0.958637461531085
OLFML3	0	burg	1	23.6213017751479	108.368085846956	6.00634356991876	768.239375280812	0.340097971645664	0.208117565974797	0.16667067013762	0.125140335885446	0.728742430100575
TRIM33	0	mle	1	26.2631578947368	4.1155297639378	22.3043455561926	23.712826791074	0.203833626342087	0.0446003516105049	0.280148901835103	0.319903620585736	0.795151155319479
BCAS2	1	mle	1	21.8142076502732	3.83938791498129	18.6137217778723	15.8372157968525	0.286510237160097	0.143812284592117	0.323751036460975	0.184900774864745	0.762689164327052
NRAS	1	mle	1	23.3450292397661	12.5002874214225	20.4606878911283	48.2103775700274	0.152199746110038	-0.0173603046679547	0.470743481600789	0.437993546394937	0.825520481317048
CSDE1	1	mle	2	20.4717948717949,25.5897435897436	125.811415772797,111.925378220468	13.0538765712243,25.3431630148939	1801.92029096527	0.445995123588458	0.168992685382686	0.099720871447625	0.262253044076193	0.785107827813393
SIKE1	0	default	1	24	0.186555979838561	17.6159229972423	16.0716280975809	0.00110577560052938	-0.198673069279365	0.258777839698611	0.994483335880857	0.997838481629703
TSPAN2	0	mle	1	22.9425287356322	3.51194516395717	21.2838889821378	4.60135807439955	0.37693844201261	0.252326130415132	1.25467813901023	0.0938976630675428	0.710864472863099
NGF	0	mle	1	25.5897435897436	0.552561507082697	16.4538791289275	2.01752307434489	0.0761523580812853	-0.108617170302458	0.724664342721208	0.67297940393376	0.890293984237448
VANGL1	0	default	1	24	1.45211605233837	20.7509499617972	16.7298605927705	0.0710736290921984	-0.114711645089362	0.230947099578876	0.691681978258202	0.8961161832693
SLC22A15	0	default	1	24	0.355992316475473	14.8989518254887	5.68178898800664	0.00737135483545448	-0.191154374197455	0.52465103413961	0.963682603920894	0.987095166484736
ATP1A1	0	default	1	24	30.9433966657249	2.34971638163968	209.614627374386	0.175855357947755	0.0110264295373055	0.269681244405891	0.380204451748596	0.81002319207
CD58	0	default	1	24	0.394032487001002	23.2276796603272	3.92458323539767	0.0236162366626242	-0.171660516004851	0.489083721558717	0.887365916935038	0.961458699286447
PTGFRN	0	default	1	24	2.67539418637358	18.7683483675926	20.6207406185672	0.155328822169308	-0.0136054133968306	0.225689473648973	0.429970219312891	0.821647453415341
TTF2	0	mle	1	22.0552486187845	2.08144218619027	15.4369243573355	6.07612666620445	0.587362935753742	0.504835522904491	0.315228397001668	0.0119630295319062	0.571223579548103
MAN1A2	1	mle	1	22.3016759776536	25.1328754223759	10.8869422736739	154.082828996283	0.274353098163086	0.129223717795703	0.222579234705685	0.201199421124153	0.76820188746722
GDAP2	0	yule-walker	1	21.2340425531915	2.98133806986911	16.6054170716892	9.33020508134385	0.390468396285317	0.26856207554238	0.371473951727083	0.0841358606783349	0.705073733244699
WDR3	1	yule-walker	1	20.5773195876289	4.51344942507624	6.18162814934987	21.0611123522146	0.454630178281852	0.345556213938223	0.30415889074886	0.0482453556193342	0.675726765410811
TBX15	1	mle	1	21.2340425531915	3.93125992304188	8.70730700166222	69.9603622670885	0.21966794618893	0.0636015354267162	0.107521887436339	0.289332509783154	0.789369893573003
WARS2	0	yule-walker	1	21.1216931216931	3.38320672740527	14.4576800292032	17.4155040125529	0.205004362928324	0.0460052355139894	0.373764590765713	0.317558488611747	0.7940044555064
ZNF697	0	default	1	24	3.18702272977456	7.0066633040855	7.90190846428787	0.289346016340782	0.147215219608939	0.529492712414887	0.181255408483121	0.762689164327052
PHGDH	0	default	1	24	5.52465035048009	6.448602663625	139.769574943498	0.0174450225846693	-0.179065972898397	0.210006827389646	0.915765546440737	0.970630328745316
NOTCH2	1	mle	1	21.3475935828877	5.02906429132272	21.3294154925263	39.1455873163518	0.0941440662898274	-0.0870271204522071	0.293754953825092	0.609952010793128	0.872504386535407
SEC22B	1	mle	1	22.3016759776536	1.71040476361194	20.6180783507202	13.0458016702939	0.0900326382969276	-0.0919608340436868	0.340169238535771	0.623920244630245	0.875204703472501
GPR89A	0	burg	1	22.8114285714286	6.46659553581327	8.65232546514584	21.4006888910006	0.362563712885159	0.235076455462191	0.411750893962422	0.105240745016224	0.715949124016472
RNF115	1	mle	1	21.9340659340659	6.87047143510524	6.76454166584034	92.7069477876265	0.115154917236869	-0.0618140993157572	0.204034017412187	0.542420642642665	0.852528091193493
POLR3C	0	burg	1	21.5783783783784	4.28651029628798	14.0073121708493	29.7349879416629	0.43685543751771	0.324226525021252	0.236619032653247	0.0566369001333517	0.689368368559846
PIAS3	0	mle	1	20.4717948717949	1.05879847285544	18.1628417690541	5.60009404538927	0.0773680657053095	-0.107158321153628	0.486821033918159	0.668563114058895	0.889465361788039
ANKRD35	0	default	1	24	2.22651305334675	17.8789710130288	16.8700182615685	0.0353824075375119	-0.157541110954986	0.624046751274107	0.835171933358783	0.94455976573852
ITGA10	1	mle	1	20.7916666666667	1.0907400130734	5.08031836048273	4.55716030808172	0.118471610746468	-0.0578340671042383	0.605030507457667	0.532330703197092	0.850183201390714
PEX11B	1	mle	1	21.9340659340659	5.67787392098505	16.9165785934535	28.9414874324122	0.314624804204471	0.177549765045366	0.255679603402765	0.151231379876021	0.75949431085166
RBM8A	0	yule-walker	1	25.2658227848101	5.88073104255731	3.56402557750874	116.62655920644	0.0490672636045506	-0.141119283674539	0.204570113600611	0.777587002084016	0.925034310371082
LIX1L	1	mle	1	22.3016759776536	27.4872106982535	19.6986571509394	72.1821447003791	0.22396366815382	0.0687564017845834	0.551755599358784	0.281455844241749	0.789369893573003
POLR3GL	1	mle	1	22.9425287356322	9.30642416521371	8.69044233069888	89.1508311422599	0.158893208631065	-0.00932814964272155	0.181957537525364	0.420974411141049	0.81832903857873
ANKRD34A	0	yule-walker	1	21.9340659340659	1.97863987635754	0.694671013564928	6.70328392877222	0.286918199886972	0.144301839864367	0.392494613450285	0.184372761604666	0.762689164327052
TXNIP	1	burg	1	21.1216931216931	32.4981113732642	1.60626900026698	249.965904888927	0.202606994270988	0.0431283931251862	0.450606609185731	0.322375560186956	0.795630548458561
PRKAB2	1	burg	1	27.7222222222222	3.4820528626444	12.4271250941577	44.9975099873722	0.0873143423923562	-0.0952227891291724	0.187807990666563	0.633295102276671	0.878698454755379
CHD1L	0	mle	1	22.1777777777778	8.12451542536989	7.73521676744306	54.7579957709211	0.323087504680196	0.187705005616236	0.215271555043609	0.142122439903265	0.75167762486364
PDIA3P1	0	default	1	24	0.684537360886825	3.82123625649846	4.46920324098594	0.102807390609302	-0.0766311312688372	0.342754995985976	0.581337631875039	0.865272844935973
BCL9	1	yule-walker	1	20.4717948717949	1.26356814022071	10.3400334639875	5.38241584553433	0.141071715077953	-0.0307139419064559	0.477290181279813	0.467503129606243	0.830740614650107
ACP6	1	burg	1	20.4717948717949	0.823718803449496	6.52470624419612	2.86338323561358	0.419589565904072	0.303507479084886	0.377343473491624	0.0658682395010692	0.697538238387395
GPR89B	1	burg	1	26.972972972973	1.48918422955638	24.4199554598758	7.91805503754234	0.190255024909273	0.0283060298911281	0.341826415567301	0.348129886322344	0.800068793549488
NBPF11	0	default	1	24	1.29255251068658	23.3019581946966	9.6023434947918	0.097852459481899	-0.0825770486217212	0.414200567313786	0.597568707961997	0.869104687075577
PDE4DIP	0	default	1	24	1.15171557213164	22.5762629574562	14.5158904102153	0.0347880760992346	-0.158254308680918	0.308192415637566	0.837747985125079	0.94455976573852
NBPF9	0	mle	1	20.9005235602094	0.716759533883519	13.4584118150279	0.696352514280843	0.374321489235183	0.24918578708222	1.1855688109497	0.0958862194602723	0.710864472863099
NBPF19	0	default	1	24	1.25460714570388	17.7192777388852	4.89404613273645	0.103904109830405	-0.0753150682035137	0.674512200411053	0.577793201457695	0.864434382894506
HIST2H2BE	0	default	1	24	1.06326485635558	7.34646556146552	10.9817484916823	0.0821381080596709	-0.101434270328395	0.286887149896871	0.651458410526674	0.885248927108281
BOLA1	0	default	1	24	1.32916792158601	0.503603059461218	13.7318399860892	0.0780173967726565	-0.106379123872812	0.326448153708186	0.666213812214541	0.888931343471421
SV2A	0	default	1	24	1.96787881873581	7.95445615387948	22.9869292921901	0.129179547119165	-0.0449845434570024	0.166064192850819	0.500775535021322	0.842253490249763
SF3B4	1	burg	1	21.0105263157895	7.75911529230484	0.0395070588232635	21.1679628232734	0.295060559148943	0.154072670978732	0.479033055077143	0.174084076741454	0.762689164327052
OTUD7B	0	default	1	24	1.74362328027833	12.775253875273	21.2533372163559	0.077147809063158	-0.10742262912421	0.216548574052374	0.669361513645053	0.889567246436921
VPS45	1	mle	1	22.9425287356322	4.08169563840353	19.1971972715471	15.6137104433425	0.209436467796725	0.0513237613560704	0.40278309856974	0.308804688002246	0.790470398953576
PLEKHO1	1	mle	1	21.695652173913	8.76402578351129	8.7520506126892	99.1785369418639	0.17499591874676	0.00999510249611246	0.199444794646146	0.382191025569943	0.810556561041044
ANP32E	0	default	1	24	4.13499121462692	20.2732293541558	36.1228371061368	0.226138707823432	0.0713664493881189	0.225443483499354	0.277533633140818	0.789369893573003
APH1A	0	yule-walker	1	26.4370860927152	16.9706660783259	25.1669731618739	316.14388715293	0.0720547080787778	-0.113534350305467	0.156233593796455	0.688037110361843	0.89607860447545
C1orf54	0	default	1	24	2.25611048789756	20.5973633008737	11.5540744803783	0.175592303294375	0.0107107639532497	0.327765908823456	0.380811617116441	0.810090874579973
MRPS21	1	mle	1	24.4907975460123	13.8163953620682	3.85842844719854	202.444437724133	0.166477192259077	-0.000227369289107493	0.122360889353397	0.402334652910811	0.815639373734444
PRPF3	0	default	1	24	1.36245174495186	22.6830545455762	20.8625660824129	0.0525724378507415	-0.13691307457911	0.20974707760593	0.763361186786151	0.920218644230476
RPRD2	0	mle	1	22.3016759776536	4.39827017632218	19.129605955749	39.4106277541709	0.215794127282524	0.0589529527390292	0.172610496453692	0.296585866611732	0.789369893573003
TARS2	1	burg	1	21.1216931216931	2.34312950104424	5.60227964262134	6.46580911748345	0.415936383480774	0.299123660176929	0.408198478919279	0.0679674171326743	0.697538238387395
ECM1	1	mle	1	21.8142076502732	2.01076447571723	0.968594317416711	41.4622509877458	0.0263999237026055	-0.168320091556873	0.216967009388722	0.87478836127172	0.957753889871796
ADAMTSL4	0	burg	1	22.0552486187845	0.976592360415708	3.55585620529275	3.15139830120314	0.190660693384033	0.0287928320608395	0.505816903997883	0.347258723843763	0.800068793549488
MCL1	1	burg	1	23.9041916167665	58.3824691466154	1.23642358626868	510.662706318566	0.208805438897562	0.0505665266770747	0.20079077393798	0.31003909868081	0.790470398953576
ENSA	0	burg	1	22.4269662921348	7.88751247130002	21.7324316756466	95.6142608144735	0.234697104316051	0.0816365251792613	0.153399100957981	0.262522652024387	0.785107827813393
GOLPH3L	0	burg	1	21.5783783783784	6.92290334984148	8.71084814676261	34.8650419195305	0.386311569511204	0.263573883413445	0.245410149677139	0.0870441681611627	0.707611454669816
CTSS	0	default	1	24	1.74847145413799	3.39214248871021	6.98613326299307	0.1069474905144	-0.0716630113827206	0.555111131950919	0.568047922572696	0.860951062989068
CTSK	0	default	1	24	53.3587096328643	22.1534323882928	238.346127836706	0.126996466805098	-0.0476042398338823	0.51290490644502	0.507084116034108	0.844446590805635
ARNT	0	default	1	24	3.98541063802009	17.5084191699658	71.6861983770757	0.0311940994736698	-0.162567080631596	0.233306647284107	0.853461384860376	0.949870298229135
SETDB1	0	default	1	24	1.84186329413522	16.0585693674718	30.8787003395026	0.0511193861314014	-0.138656736642318	0.248156549792234	0.769232932973631	0.922623438227892
CERS2	1	mle	1	22.6818181818182	19.2868648457005	17.7194057653095	50.3636031487336	0.241912648903711	0.0902951786844527	0.537586847094673	0.250378049502549	0.780688965629844
FAM63A	1	burg	1	27.7222222222222	0.806535554346058	8.79033191871244	6.46074689102842	0.0791877148633592	-0.104974742163969	0.341256831749254	0.661996242344355	0.888028847822939
PRUNE	0	mle	1	22.1777777777778	4.14452698270218	1.68348936792089	23.0534478108844	0.317959888152705	0.181551865783246	0.284926366454319	0.147587502883071	0.756076760579755
C1orf56	1	burg	1	20.1616161616162	1.33255328856215	13.7089952302044	3.03539994274823	0.260168737696751	0.112202485236101	0.614178240667735	0.22164778446235	0.773307615796988
CDC42SE1	1	mle	1	22.9425287356322	3.68565814562038	20.8001878715532	14.3947780803763	0.215276195506565	0.0583314346078777	0.441497959304472	0.297566567536678	0.789369893573003
MLLT11	0	burg	1	27.5310344827586	2.01606431256527	26.6804070001316	8.52295796662704	0.260092750103856	0.112111300124627	0.408910652104815	0.221761634353443	0.773417319170326
GABPB2	0	burg	1	23.2093023255814	1.25036695976733	12.553122508248	6.99237677015851	0.12374080113124	-0.0515110386425122	0.461593478264949	0.516610169297141	0.84594579157671
SEMA6C	0	burg	1	22.1777777777778	3.75517016191332	1.17746522988864	10.2125493222163	0.650182905743746	0.580219486892495	0.392695064058272	0.00523847818954237	0.472376034034872
LYSMD1	0	default	1	24	1.79085150766905	4.79425006788662	6.41507620228078	0.162533350916103	-0.0049599789006769	0.494681130745029	0.411943452475272	0.817968166911457
SCNM1	1	burg	1	25.7548387096774	0.376340198413892	10.643402548451	2.98304009678476	0.0348122082324948	-0.158225350121006	0.487653389608812	0.837643263899455	0.94455976573852
VPS72	0	default	1	24	2.54273776761993	3.36627705058496	51.8881846312123	0.0427168420597823	-0.148739789528261	0.207689153090967	0.803900115165276	0.932642790435287
PIP5K1A	1	mle	1	21.4623655913979	11.6529990049945	8.40229639604672	69.8789366271318	0.378018751252556	0.253622501503067	0.20558579222024	0.0930864482025566	0.710864472863099
PSMD4	0	default	1	24	15.1873469985376	8.01358655974597	196.708387093575	0.100225458179334	-0.0797294501847994	0.168894364864707	0.589750754910716	0.867269749089439
PI4KB	0	default	1	24	5.65882428518668	21.63658731051	24.9378338911665	0.165356284524404	-0.00157245857071553	0.44868119374061	0.405047203745797	0.817223951231894
RFX5	1	mle	2	20.2639593908629,27.7222222222222	2.13177070557314,1.56479363529904	16.3430174555248,24.7577939268321	8.47861654609481	0.351740896269681	0.0276113444045213	0.297933272062382	0.425073486953711	0.81932188657184
SELENBP1	0	default	1	24	1.94958957451533	19.6413047600011	15.6858511358325	0.0316132489788286	-0.162064101225406	0.665036504502735	0.851616750594149	0.948821967451327
PSMB4	0	default	1	24	15.6001261966119	0.332630223048025	118.16975755791	0.214263097691385	0.0571157172296615	0.226769320662778	0.299492362563733	0.789369893573003
POGZ	0	default	1	24	3.05238237159852	5.24197863323714	29.4059070703966	0.0618707637531787	-0.125755083496186	0.320831643629715	0.72663004875467	0.908510612441615
TUFT1	0	default	1	24	3.65119807515821	13.9234728939661	16.9510178226373	0.27967694910504	0.135612338926048	0.292578024085201	0.193926234065038	0.764227750797869
SNX27	1	burg	1	27.3424657534247	4.75897435827271	23.4110103444128	23.4867780366906	0.311304894145977	0.173565872975172	0.264691761790004	0.154929808339381	0.75949431085166
MRPL9	0	default	1	24	1.54334354416709	16.3726810457746	35.7177098397525	0.0133109342528883	-0.184026878896534	0.258116015206038	0.9351937105475	0.978755067497155
THEM4	1	mle	1	21.3475935828877	1.91232551372062	7.36146559278149	6.85854620311766	0.203858557617977	0.0446302691415729	0.4548999546021	0.319853536167429	0.795151155319479
S100A10	0	default	1	24	21.5790690209581	22.6107861808378	184.441980435162	0.113310363757294	-0.0640275634912468	0.274058139227014	0.548097930139487	0.854515271523893
S100A11	0	default	1	24	33.0450986466501	12.4249737232782	392.318686973628	0.0929211302796381	-0.0884946436644343	0.32610638088516	0.614080421498017	0.8732875029521
S100A9	1	mle	1	23.2093023255814	3.94308997611536	17.2896280307674	19.9629991657175	0.172975067011551	0.00757008041386076	0.340993847537334	0.386894907962537	0.810556561041044
S100A8	0	burg	1	25.2658227848101	0.862480544712401	23.8361822315548	3.6454024831858	0.131803384237631	-0.0418359389148422	0.505151413539427	0.493276519555601	0.839607517392794
S100A6	1	burg	1	23.4823529411765	388.502984290889	0.383299291713115	3588.53797780527	0.176356246700771	0.0116274960409255	0.190403661763817	0.379050474777651	0.808575036534538
S100A4	0	default	1	24	144.977623070957	4.75049855306999	1125.93435593059	0.107787864312228	-0.0706545628253266	0.298099803856901	0.565380246245568	0.860951062989068
S100A3	0	default	1	24	0.806793166058387	14.3034698256571	6.89335150403583	0.0365846042113431	-0.156098474946388	0.546873051910298	0.829980542563784	0.943837041997923
S100A2	0	default	1	24	0.807188260052531	19.6985897895601	5.96898476892146	0.0508606549509037	-0.138967214058916	0.425064335908744	0.770282238373693	0.922728690514274
S100A16	0	default	1	24	13.7331673163871	0.65368683412658	160.715470748981	0.160418028041161	-0.00749836635060674	0.236172582231073	0.417172356672923	0.81832903857873
S100A13	1	burg	1	22.4269662921348	51.6104635373043	10.6164331635482	519.184882416902	0.168674792867866	0.00240975144143918	0.185017925612378	0.397058727193253	0.81371420754951
CHTOP	0	default	1	24	4.48140059334262	1.80670479383919	48.5323265503898	0.149245631025555	-0.0209052427693339	0.198164348122187	0.445677737017129	0.826182030246861
SNAPIN	1	burg	1	27.3424657534247	5.81870323281532	25.8015499799726	85.1778993265878	0.138923952005998	-0.0332912575928026	0.217286362312269	0.473377426747714	0.834246083082459
ILF2	1	mle	1	22.1777777777778	15.5996952607473	19.9102918447629	60.9257990182245	0.399378616940353	0.279254340328423	0.286774179161199	0.0781634910993528	0.702256514735535
INTS3	0	default	1	24	1.44998378414725	17.8206607841704	3.87578592351576	0.220634745166791	0.0647616942001495	0.541402044121769	0.287544590826766	0.789369893573003
SLC27A3	0	default	1	24	2.74817167552102	11.7917490188217	29.1441938809052	0.0611282886904879	-0.126646053571414	0.304114400518547	0.729510032235713	0.909106209931851
GATAD2B	1	mle	1	23.3450292397661	3.14248438844763	6.86250330671114	37.6375101423128	0.112948918347428	-0.0644612979830865	0.172607458989468	0.549215959772946	0.854666447057478
DENND4B	1	default	1	24	1.39124494465436	17.9492575741264	9.71542911041395	0.285479660239095	0.142575592286914	0.209201100125413	0.186240007445453	0.762689164327052
CRTC2	0	burg	1	22.1777777777778	1.88079398384908	17.4232014226236	3.448901603976	0.308685712610872	0.170422855133046	0.700608134097163	0.157898375787416	0.75949431085166
SLC39A1	0	default	1	24	12.294240634705	1.73819703082918	131.791577110177	0.301659551387781	0.161991461665337	0.123152869358886	0.166087132789695	0.762273072537488
JTB	0	mle	1	20.3673469387755	15.5566350045164	20.3357059995995	169.274748096373	0.258607346914238	0.110328816297085	0.128479799977163	0.223996581333677	0.773417319170326
RAB13	0	burg	1	21.3475935828877	48.4693664297088	10.7079589239931	230.540242221924	0.374159442603448	0.248991331124138	0.270461501041573	0.096010453305698	0.710864472863099
RPS27	0	default	1	24	9.04244088739566	21.338462949143	569.081251306801	0.0124466262249087	-0.18506404853011	0.119277672590191	0.939296891492088	0.979598997759862
TPM3	0	default	1	24	11.6655439549951	16.372995920193	207.105367166345	0.0795643842563817	-0.104522738892342	0.259844041963863	0.660643361806519	0.887715373828956
C1orf43	0	default	1	24	16.610034489525	23.174378302002	157.918741320717	0.0964616416915975	-0.0842460299700829	0.246493889903008	0.60218921461874	0.871324299401391
UBAP2L	0	burg	1	26.7919463087248	5.04599385998279	15.7234005147457	60.3275482372402	0.317272969848324	0.180727563817989	0.126444595333006	0.148332216959068	0.756449600640247
HAX1	0	default	1	24	4.55921810340782	23.361835029625	87.1407508034332	0.115100411906741	-0.061879505711911	0.124002226545542	0.542587725329262	0.852528091193493
ATP8B2	0	default	1	24	4.10865597480425	1.05327499903353	49.9505633020854	0.0488543662523309	-0.141374760497203	0.315172322719216	0.778457833163738	0.925359372619149
IL6R	1	burg	1	20.9005235602094	4.00665531940553	10.5272832248836	24.7756993233725	0.27462921681021	0.129555060172252	0.405367674063395	0.200816916567958	0.768066919609366
UBE2Q1	0	default	1	24	6.14450782948837	11.9058575000602	71.4253752836744	0.161080780846291	-0.00670306298445067	0.1613645799987	0.415528407648665	0.81832903857873
ADAR	0	default	1	24	1.13254512703749	16.1026528359462	89.146389566887	0.00707604966066788	-0.191508740407198	0.163081779384697	0.965116925990242	0.987417466148077
PMVK	0	default	1	24	1.36886664125393	20.7724657246144	48.9314950604784	0.0156785377648052	-0.181185754682234	0.158164816044977	0.924027237381817	0.974827598084702
PBXIP1	0	burg	1	22.6818181818182	5.06245533939544	8.66138618601549	58.2285621254489	0.160889077401614	-0.00693310711806339	0.244900223410353	0.416003391648277	0.81832903857873
PYGO2	0	default	1	24	3.37600680580713	14.4198661982084	49.7731167955294	0.10680400576372	-0.0718351930835355	0.217387789858526	0.568504404183402	0.860951062989068
SHC1	1	default	1	24	3.17122725060705	5.2617038657657	12.2469791376529	0.185492723843622	0.0225912686123462	0.471744080657102	0.358488180608173	0.802176541495288
CKS1B	0	burg	1	21.9340659340659	4.08900739260924	18.7941740315211	44.4992019308555	0.080370162696504	-0.103555804764195	0.24710011858346	0.657756679983226	0.886388220441418
FLAD1	0	burg	1	23.2093023255814	4.42536010885303	13.7393823182046	15.2655224357012	0.379996788578997	0.255996146294796	0.34096541133961	0.0916156558763683	0.710864472863099
ADAM15	0	default	1	24	3.83899453768488	15.4375925820285	65.7726286347853	0.0316381501199092	-0.162034219856109	0.234657540562665	0.851507263665177	0.948821967451327
EFNA4	0	yule-walker	1	20.0603015075377	1.95508446722409	4.29443405069694	3.28726131978898	0.403398278142347	0.284077933770816	0.677171742359474	0.0755827191996159	0.701842957171406
SLC50A1	1	burg	1	22.5536723163842	4.55067469992728	7.41741575709289	20.4598414235297	0.232362033045744	0.0788344396548928	0.332448459975832	0.266552176350508	0.78767035865103
DPM3	1	mle	1	23.3450292397661	15.2002539633037	0.908934494257759	99.1031115326756	0.483626576587037	0.380351891904444	0.208291341523928	0.0367129607519726	0.652751852221278
KRTCAP2	0	default	1	24	2.08249223055892	11.5033938850755	180.382406719762	0.00798530294916311	-0.190417636461004	0.137776613718953	0.96070606435006	0.986365663011684
MUC1	1	mle	1	21.5783783783784	3.21428632815523	10.3668050199132	11.8816977470082	0.287509143609482	0.145010972331379	0.401631805363427	0.183610061648735	0.762689164327052
THBS3	0	default	1	24	5.04036138881952	1.97698723685946	18.0221491928561	0.455855272909784	0.34702632749174	0.298107435529785	0.0477059035154253	0.675726765410811
GBA	0	default	1	24	0.828540458932096	1.5762551060345	4.52023248327963	0.0849919087341714	-0.0980097095189942	0.485335020607291	0.641393674263384	0.882126559901376
FAM189B	0	mle	1	21.1216931216931	4.55865692941638	19.0430627972896	40.7112488644374	0.276588730146547	0.131906476175857	0.150774864401103	0.19811910219514	0.768066919609366
SCAMP3	1	mle	1	21.3475935828877	6.52394522598592	18.5288881185318	44.3433752685157	0.248944028885582	0.0987328346626983	0.21489734168878	0.238979977652768	0.777317665419031
CLK2	0	burg	1	23.7619047619048	1.63871049969194	20.5958594895784	9.23621619362327	0.122011436726795	-0.0535862759278463	0.361471578689647	0.521728179014868	0.847736815119082
FDPS	0	default	1	24	1.18138865977073	4.86529999653918	7.0948823914872	0.0944164688084829	-0.0867002374298205	0.495701508790824	0.609035460161272	0.872504386535407
RUSC1	0	default	1	24	3.09905700302167	10.8220518827257	38.2519054035126	0.0898537257984759	-0.0921755290418289	0.223518907019286	0.624533843744282	0.875204703472501
ASH1L	1	yule-walker	1	25.2658227848101	2.37228723760854	0.871032457904434	56.9870888094758	0.0464769275929308	-0.144227686888483	0.137841931473799	0.788235573076918	0.929064293716625
MSTO1	0	default	1	24	2.34459823890145	2.69196012098243	8.2448639623558	0.292742508094167	0.151291009713001	0.450836229484926	0.176965164017991	0.762689164327052
YY1AP1	1	default	1	24	4.26883748280605	5.1671957929739	50.1205900618052	0.180460326838854	0.0165523922066247	0.161155937217327	0.369700391994706	0.803870307267856
DAP3	1	mle	1	27.5310344827586	9.96118561773238	27.4997604856232	49.5827380476895	0.342448691708449	0.210938430050139	0.254211785959618	0.122927268347605	0.728742430100575
GON4L	0	mle	1	20.4717948717949	11.5545659044286	10.5510356433657	28.2855225943228	0.568641078390678	0.482369294068813	0.386023763889596	0.0149346113054823	0.581207430048883
SYT11	0	default	1	24	2.53788414420079	5.3721674758061	45.8108784781046	0.0307676245956313	-0.163078850485242	0.246960786018441	0.855341536672355	0.950213647057765
RIT1	0	default	1	24	0.76535601077295	12.118815388997	24.8512026951738	0.00833904460257773	-0.189993146476907	0.272364393693961	0.958994398830777	0.985503769586652
KIAA0907	1	mle	1	20.1616161616162	5.02508122699745	0.720215347329215	10.8210339749564	0.31711263436128	0.180535161233536	0.619041603126814	0.148506474681804	0.756449600640247
ARHGEF2	1	burg	1	20.6839378238342	6.54652298625955	20.3793832379364	61.9341283327377	0.0910750111465103	-0.0907099866241876	0.250044104451849	0.620354901081432	0.87488419390195
SSR2	0	default	1	24	28.7328347172363	23.9057008669512	214.03628151988	0.298753615924459	0.15850433910935	0.194008070116263	0.169571621991931	0.762689164327052
UBQLN4	0	mle	1	20.4717948717949	1.67227287978767	7.58921259377035	3.48429354581654	0.316566305323161	0.179879566387793	0.620889115681047	0.149101472667156	0.757319103007885
LAMTOR2	1	mle	1	27.156462585034	7.60664200675669	23.255214828493	89.6953925171147	0.17369169052048	0.00843002862457654	0.145609311663637	0.385221573222094	0.810556561041044
MEX3A	0	default	1	24	1.01211155265437	0.31026823177772	3.63149261471739	0.132912174661562	-0.0405053904061259	0.662714619623412	0.490134690627357	0.838573628333754
LMNA	0	default	1	24	79.3878473144321	22.2048760496554	1236.54512569156	0.0540263268336689	-0.135168407799597	0.199005880457526	0.757521999514437	0.917733357112943
SLC25A44	1	mle	1	22.6818181818182	5.4080593140283	17.8639144697999	38.1042928702315	0.244837770257238	0.093805324308686	0.196884531072104	0.245584696598164	0.780688965629844
PMF1	0	yule-walker	1	20.2639593908629	5.23399430108937	6.13741064002924	17.4950781372234	0.672683539157456	0.607220246988947	0.258747352675524	0.00375698302903493	0.455343756117899
SMG5	0	default	1	24	2.04428263974224	16.0241177696728	31.9012856202152	0.0328363882687618	-0.160596334077486	0.256058066992127	0.846252066047047	0.946742347985127
TMEM79	1	yule-walker	1	21.0105263157895	3.95517467117515	13.0423547773787	12.2976326050504	0.350290935045942	0.22034912205513	0.386230486553281	0.115769626227147	0.725003181810071
C1orf85	0	default	1	24	8.74524605243267	5.78374878969894	101.824553772758	0.0790569987565579	-0.10513160149213	0.218245488327212	0.662466252055134	0.888028847822939
CCT3	0	default	1	24	15.8860357238872	1.30329742065273	132.099009112537	0.361233457647449	0.233480149176939	0.207763977126959	0.106343463757321	0.715949124016472
MEF2D	0	default	1	24	2.43272200421615	3.45191743004988	52.4255468924811	0.0123770618621025	-0.185147525765477	0.309593452366472	0.939627763714266	0.979691483031247
IQGAP3	0	default	1	24	0.57609393238822	17.7950853388189	3.55944393284368	0.0322356554564457	-0.161317213452265	0.635958678429793	0.848883488991457	0.94785529303521
APOA1BP	0	default	1	24	2.41531418474429	21.6331930066059	75.6580982167427	0.0281213728851961	-0.166254352537765	0.135905029111622	0.867081973949412	0.954317513511042
GPATCH4	0	default	1	24	6.96292094268812	10.3187069226163	78.3097872337669	0.0841268804011004	-0.0990477435186794	0.272753375813372	0.644431208763987	0.882224560990161
NES	0	default	1	24	2.136449202364	17.9032064006468	3.84801815804834	0.352069750689275	0.22248370082713	0.674362628821673	0.114193472500856	0.723006312657894
CRABP2	0	default	1	24	5.74020280032051	20.6818824866452	20.7798679874003	0.146240551286079	-0.0245113384567051	0.59145723750039	0.453604772947211	0.828316415655148
ISG20L2	1	burg	1	21.0105263157895	19.6506998458717	10.6603838681634	93.0303703029058	0.228808930416624	0.0745707164999492	0.309639104920619	0.272778388211515	0.788334625584036
RRNAD1	1	burg	1	20.2639593908629	1.41589161996341	0.996903440331965	6.9316637664839	0.0938370084426967	-0.0873955898687639	0.622137772093415	0.610986488567455	0.872504386535407
MRPL24	1	default	1	24	16.8660514150165	7.24584249128455	107.294550389864	0.193587702056231	0.0323052424674773	0.275227759597898	0.341024602306378	0.800068793549488
HDGF	0	mle	1	20.4717948717949	35.978901535584	1.73918171699102	312.618183300766	0.577877547518144	0.493453057021773	0.106579982878773	0.0134026989731599	0.580421371087984
PRCC	0	mle	1	20.9005235602094	2.97515844133752	19.7874851664821	19.1531953654138	0.160143031643426	-0.00782836202788895	0.280463809408432	0.417856006840865	0.81832903857873
PEAR1	1	yule-walker	1	20.5773195876289	1.93159146697793	9.61427006513426	16.4817170321489	0.207493511887625	0.0489922142651499	0.217547001922414	0.312618109172629	0.791910693985952
ARHGEF11	1	burg	1	20.6839378238342	4.54276379191327	9.28631301822342	27.8218041013983	0.149737216488997	-0.0203153402132041	0.301123897698651	0.444391609891918	0.825994700882975
ETV3	1	burg	1	27.3424657534247	0.698972357359423	7.93476426663239	4.8687877182401	0.0938309843482832	-0.0874028187820601	0.356884940841824	0.611006797768252	0.872504386535407
KIRREL	1	mle	1	20.6839378238342	2.59156036479215	10.9501090165908	23.2311593179679	0.0730681970391835	-0.11231816355298	0.30054242187208	0.684287985912557	0.894548044976287
IFI16	0	default	1	24	12.501671177462	19.245122091742	92.1986074066304	0.282099136589192	0.13851896390703	0.221925308772749	0.190687567303307	0.764227750797869
CADM3	0	default	1	24	0.365145945491524	8.29773785842287	2.8269116969471	0.0226174675000271	-0.172859038999967	0.665002269320495	0.891913763740645	0.963147092193353
DUSP23	0	default	1	24	1.19389835245087	9.20725980028321	69.0037723090566	0.0100033761431778	-0.187995948628187	0.2559100916124	0.950973834462269	0.982952853130078
C1orf204	0	burg	1	24.95	2.26726765764721	3.68023285762704	6.2605364884513	0.309183816553505	0.171020579864207	0.469077481365649	0.157330352317609	0.75949431085166
TAGLN2	0	default	1	24	32.4402043836792	16.3478502459504	391.073478949329	0.0879608638757442	-0.094446963349107	0.240165387286981	0.63105523345796	0.87768249177276
LINC01133	0	default	1	24	9.96177227429107	13.6233794529083	82.2832605774198	0.0934001547584746	-0.0879198142898303	0.303770568262902	0.612460666927043	0.872874280033934
PIGM	1	burg	1	20.9005235602094	10.2788348333737	11.1777239214183	49.8127514101605	0.389403977357191	0.267284772828629	0.256133482943036	0.0848730589595723	0.705073733244699
IGSF8	0	default	1	24	2.30289399319001	1.87495980803582	10.8250357901636	0.260481917111642	0.11257830053397	0.311827567264523	0.221179050691457	0.773307615796988
PEA15	0	default	1	24	21.0848524649778	11.7269083358444	554.141428408232	0.0628895417144926	-0.124532549942609	0.203915020091229	0.722693125313755	0.906456657971634
DCAF8	1	burg	1	21.3475935828877	13.4367711428156	13.5985651749052	102.967969454683	0.34265122762577	0.211181473150925	0.184215220186311	0.122738067489549	0.728742430100575
PEX19	0	default	1	24	0.4265486610677	13.7792889541388	36.075419385181	0.00158256559555969	-0.198100921285328	0.246570509621921	0.992112177556622	0.996423492996646
COPA	0	yule-walker	1	21.2340425531915	13.7098221362266	10.3462422762355	136.070363453162	0.39801363369746	0.277616360436951	0.168422591895749	0.0790557162321615	0.703154418702654
NCSTN	1	mle	1	22.1777777777778	18.6988996855972	20.3489514215728	40.8018183867948	0.335270388236216	0.202324465883459	0.588927796961378	0.129785187472801	0.732012405407843
KLHDC9	1	default	1	24	1.37659381689758	3.21806228633449	3.34775493270064	0.172136446485388	0.00656373578246527	1.02168244212773	0.388860487718799	0.810556561041044
PFDN2	0	default	1	24	11.9461563849857	21.1350879678666	78.6884501642487	0.141040333923842	-0.0307515992913894	0.340602667861482	0.467588537550399	0.830740614650107
NIT1	0	default	1	24	0.428302576678611	1.94641292218696	8.11891919784565	0.0214819580184914	-0.17422165037781	0.343777985342107	0.897106881566801	0.964391860002452
DEDD	0	default	1	24	3.50251666656532	2.1717024552823	34.7838477570698	0.153950764268319	-0.0152590828780175	0.18374584501227	0.433489105734253	0.82354512022438
UFC1	0	default	1	24	17.9562992562553	4.06317941725471	218.928242057942	0.18611534893262	0.0233384187191441	0.132363702334885	0.357120097350095	0.802176541495288
USP21	0	default	1	24	2.54630840391055	2.59058269250564	6.25531633834706	0.342347928556354	0.210817514267625	0.512314940815238	0.123021484081714	0.728742430100575
PPOX	0	yule-walker	1	22.6818181818182	3.14184510887079	3.58083584617621	11.4298808404107	0.244336969542484	0.0932043634509807	0.397381156961119	0.246400099038204	0.780688965629844
B4GALT3	1	mle	1	24.95	2.07494327829811	2.16545075847637	59.569920828351	0.0251465378030721	-0.169824154636314	0.169577204934156	0.88043377016624	0.959360022905592
ADAMTS4	0	default	1	24	0.999332822840431	0.642256789727453	4.1724527401814	0.0842884163572163	-0.0988539003713405	0.637554197186104	0.643863105523937	0.882224560990161
NDUFS2	1	burg	1	20.6839378238342	86.840837988327	11.6654332099576	497.29103130631	0.409680479244738	0.291616575093686	0.201895747109809	0.0716862271091457	0.699672146772577
TOMM40L	0	default	1	24	1.38347958548987	1.06063136628152	14.7616348750531	0.0643266032110437	-0.122808076146748	0.344081830257088	0.717168834748106	0.905010867523027
SDHC	1	mle	1	23.6213017751479	10.3389868392627	18.1878088580785	49.7094125603688	0.123081822651409	-0.0523018128183095	0.402495591826623	0.518555640502611	0.845949729750891
DUSP12	0	burg	1	20.2639593908629	3.26467499776124	18.9784841679673	11.2644613255415	0.323747186089067	0.18849662330688	0.390013097988512	0.141431265104879	0.750559757563432
ATF6	1	yule-walker	1	27.9160839160839	2.6209296221596	10.4167092895378	45.4921290306351	0.056928987369198	-0.131685215156962	0.163461817806603	0.745971061686294	0.914492435189808
OLFML2B	0	default	1	24	5.56397119199696	19.9820887978635	14.9104753421024	0.361999296791412	0.234399156149695	0.699120382236833	0.105707496399386	0.715949124016472
UHMK1	1	mle	1	22.0552486187845	3.6878798275383	20.4990378428534	26.9242187354911	0.103121870724041	-0.0762537551311504	0.296065706401544	0.580319505966389	0.864804835962398
UAP1	0	default	1	24	7.01975937854363	22.8296700648781	19.1720457436425	0.368204245981331	0.241845095177597	0.49825109888447	0.100666162814512	0.711909033168952
DDR2	0	default	1	24	25.3011013188095	12.6586317192211	278.561042170988	0.101562400831669	-0.0781251190019974	0.207665940612892	0.585382308797807	0.866614681287645
RGS4	1	mle	1	21.3475935828877	4.14815793492974	20.8607976625503	8.31317921143328	0.390643242982477	0.268771891578973	0.591495560600452	0.0840152562672621	0.705073733244699
NUF2	0	default	1	24	0.135597388353703	21.8984033449761	2.64349875471651	0.0018488976724641	-0.197781322793043	0.882458801604956	0.990789632718982	0.995960251115828
PBX1	1	burg	1	21.695652173913	13.5469991223346	18.5055830536824	159.696577971848	0.310845793069628	0.173014951683553	0.10547346335337	0.155446897370023	0.75949431085166
MGST3	1	mle	1	20.7916666666667	104.577955134695	0.778791136018299	335.582835964229	0.331678096325955	0.198013715591146	0.387061506186815	0.133330182915916	0.738245501901973
ALDH9A1	1	burg	1	22.6818181818182	8.82853684559585	6.59719605926004	90.7978803060531	0.355630540014075	0.22675664801689	0.117031887309202	0.111089942971858	0.722959640467206
TMCO1	1	burg	1	20.1616161616162	30.0162570922481	11.0362961339246	241.264999737808	0.372116272849562	0.246539527419474	0.144112463419009	0.0975879371937635	0.710864472863099
UCK2	0	yule-walker	1	27.7222222222222	2.86414762667563	20.7706553107574	16.5916357234578	0.177484805335982	0.0129817664031786	0.307940544624831	0.376460702210774	0.807642246930862
POGK	0	burg	1	20.6839378238342	2.65389910270717	3.35419437676791	21.2980411924214	0.106668396907135	-0.0719979237114383	0.282530376918026	0.568936099163132	0.861388667472634
TADA1	1	mle	1	21.2340425531915	1.34474029053086	6.74030967634036	5.4267141350277	0.223132493124672	0.0677589917496066	0.417669147282057	0.28296634522353	0.789369893573003
MAEL	1	mle	1	20.7916666666667	0.135760197124797	2.40378443924696	0.246471815929151	0.110208046954078	-0.0677503436551066	1.1529838835946	0.557753583357581	0.858830482299159
POU2F1	0	mle	1	22.0552486187845	3.66321412311965	15.5441419537248	14.3413642905291	0.429245926024164	0.315095111228997	0.356301075692145	0.0605682604346406	0.689368368559846
CREG1	1	mle	1	21.695652173913	2.85883712620495	0.356437907395059	29.674084217374	0.0379154948915119	-0.154501406130186	0.380949575089994	0.824263560589142	0.940588457111779
MPZL1	0	burg	1	20.7916666666667	21.9898433519839	0.398587945521504	196.962881427216	0.281503542706568	0.137804251247882	0.147803352341495	0.191479883884912	0.764227750797869
MPC2	0	default	1	24	10.7086917210431	23.9373999244146	95.7818537673705	0.0954848933951635	-0.0854181279258037	0.278653161589633	0.605451169968283	0.872250605762929
DCAF6	1	default	1	24	10.3158980870938	14.2382118554089	90.8469689607412	0.397349982595655	0.276819979114786	0.144641218267444	0.0794924472213122	0.703154418702654
GPR161	1	mle	1	20.1616161616162	1.09577291819674	8.71277492009842	24.4912814765964	0.0218359111661365	-0.173796906600636	0.223914603356291	0.895485530937695	0.964391860002452
TIPRL	0	mle	1	20.7916666666667	6.26237491910647	0.640503516842877	67.0892951381215	0.311312282885139	0.173574739462167	0.136798388380067	0.154921497612544	0.75949431085166
SFT2D2	0	burg	1	22.8114285714286	6.87035129832761	8.40247942784687	18.9448873013532	0.505933905554249	0.407120686665099	0.376714063348623	0.029439149300067	0.624247573224569
TBX19	0	default	1	24	3.53779728419056	13.1096195123577	15.0516989034776	0.178599989138212	0.0143199869658549	0.411429745372708	0.373915545521583	0.807642246930862
DPT	1	mle	1	21.5783783783784	191.138972728386	0.30589336650683	2169.36710350834	0.103307696752658	-0.0760307638968105	0.592363203348325	0.579718567063365	0.864434382894506
ATP1B1	0	default	1	24	11.1444271087552	11.5963115307841	106.941859633576	0.132808402807799	-0.0406299166306407	0.208599248275372	0.490428053996326	0.838573628333754
NME7	0	default	1	24	0.409776971289501	4.53296147623147	3.77721561998989	0.0132442094004623	-0.184106948719445	0.66435009909405	0.935509965712138	0.978829672216066
BLZF1	1	mle	1	23.3450292397661	0.353765316939417	10.0061777785678	3.79129332560834	0.0279854107787729	-0.166417507065473	0.432802775957599	0.867688650944601	0.954368073867604
METTL18	1	mle	1	22.5536723163842	0.8592096117792	7.55973224747965	3.94043526021177	0.0690265056115887	-0.117168193266094	0.603316152821646	0.699337122274883	0.899024514961921
SCYL3	0	default	1	24	1.10905961672317	12.3370935032367	2.80861593319106	0.0691389581183928	-0.117033250257929	1.09635441480228	0.698914858822449	0.899024514961921
KIFAP3	0	default	1	24	1.98124045335684	12.4396333112533	26.2050579531436	0.115447961748891	-0.0614624459013313	0.221689955711775	0.541523038386415	0.852528091193493
GORAB	1	mle	1	22.5536723163842	2.13406778501471	16.4002341437395	8.45223733324307	0.159749284531917	-0.00830085856169993	0.46868312026334	0.418836435329892	0.81832903857873
PRRX1	1	yule-walker	1	20.1616161616162	49.7280532970455	3.55225837151009	430.140618225995	0.421538119898412	0.305845743878094	0.124262844417427	0.0647699741757689	0.697538238387395
FMO4	0	default	1	24	0.429189297578196	23.1940078342947	3.71360816256863	0.0265399096320683	-0.168152108441518	0.766559732358729	0.874159649055027	0.957536363596806
PRRC2C	1	burg	1	20.9005235602094	58.4233144279164	10.5649058581094	296.158264866467	0.165025455323629	-0.00196945361164502	0.359956009622501	0.405850586740812	0.817336825267231
VAMP4	0	default	1	24	1.78762020798658	6.73110391103226	32.0589826974022	0.0248971117334086	-0.17012346591991	0.258129325730042	0.881560685890051	0.959360022905592
METTL13	1	mle	1	21.3475935828877	5.07185991640695	15.8235533727972	24.5497550666962	0.430126070245268	0.316151284294322	0.22872864718669	0.0601026952457669	0.689368368559846
DNM3OS	0	default	1	24	10.5301704142252	0.631332113909556	56.141272097895	0.201626063919915	0.0419512767038983	0.309786003909448	0.324363331312914	0.796394051963189
LOC102724528	1	mle	1	24.7950310559006	1.44126660998309	12.3033075990996	1.47719083780673	0.585916361869673	0.503099634243608	0.925481741541167	0.0121741977493939	0.57529736984379
PIGC	1	yule-walker	1	27.3424657534247	4.34641499428436	10.0100018674262	34.1963272440201	0.230037150580538	0.0760445806966457	0.234180553590911	0.270613124206566	0.787711032628566
SUCO	1	mle	1	22.9425287356322	6.0079401844805	22.3372521053823	44.3657988777708	0.395864799562049	0.275037759474459	0.154708257720988	0.0804768010699616	0.703889936735639
LOC101928673	1	mle	1	21.3475935828877	1.30282317242475	9.12580410820561	3.35058599022294	0.197432120401939	0.0369185444823265	0.632906146007913	0.332972887268411	0.797789514220806
PRDX6	1	mle	1	22.5536723163842	4.07125078428314	0.509102187734102	156.032844083386	0.0358504124273656	-0.156979505087161	0.216124039655955	0.833147890551142	0.94455976573852
KLHL20	0	burg	1	20.9005235602094	5.57638148527701	4.19215904291871	33.9355175931633	0.366857695985154	0.240229235182185	0.211515084672949	0.101743497211871	0.714975347095526
DARS2	0	default	1	24	0.898615383497942	5.52693309617374	6.65821329099985	0.0312234853351518	-0.162531817597818	0.554620955911673	0.85333195657845	0.949834599452687
GAS5	0	default	1	24	9.79078187327027	12.0248581611335	174.776691700055	0.0613985276943795	-0.126321766766745	0.231342256811407	0.728460748257761	0.909106209931851
RC3H1	0	burg	1	23.2093023255814	4.95472894412665	0.44947825369829	18.582182313613	0.417356807826107	0.300828169391329	0.351755707982261	0.0671449541777068	0.697538238387395
RABGAP1L	0	default	1	24	2.23475481519541	16.1723674506384	9.00594902070191	0.197585721833137	0.0371028661997647	0.386327354113821	0.3326543750278	0.797789514220806
CACYBP	1	mle	1	23.9041916167665	5.42376733063954	20.4585445983164	45.9477139259706	0.119827447162888	-0.0562070634045349	0.268266151177885	0.528249515423401	0.849313117663452
MRPS14	1	yule-walker	1	21.8142076502732	6.25837782304665	0.592988961714902	26.0311984774719	0.436154457470325	0.32338534896439	0.278617509198253	0.0569902756251859	0.689368368559846
RFWD2	0	burg	1	25.5897435897436	3.65492737922234	2.76349262948101	16.4864436461909	0.275729875295258	0.13087585035431	0.333345712124932	0.199297961761866	0.768066919609366
PAPPA2	0	default	1	24	1.30264909667374	7.53972471253427	10.0424654054221	0.151079335024443	-0.0187047979706687	0.236926490426017	0.440895359613882	0.82558594270616
LOC730102	0	default	1	24	0.965462434347967	11.4632331016511	9.25368313702897	0.0618502710062016	-0.125779674792558	0.46009936193519	0.726709415731652	0.908510612441615
RASAL2-AS1	0	burg	1	22.4269662921348	2.46721726031717	10.2955255902412	2.60103321654052	0.490326116022728	0.388391339227274	0.964130829463508	0.0343923540642055	0.644724811111614
RASAL2	1	yule-walker	1	25.1069182389937	3.04597070860192	11.8762070922636	20.4456440086418	0.177048418612382	0.0124581023348582	0.268711695998465	0.377460421526623	0.807642246930862
RALGPS2	0	default	1	24	1.42831161180405	3.44864513931272	25.3016590857586	0.0845627154171674	-0.098524741499399	0.283834191540641	0.642899345358333	0.882179040550756
ANGPTL1	1	burg	1	25.2658227848101	2.05601972612043	2.62442726299927	12.7579382538123	0.178723441468841	0.0144681297626092	0.480620644022922	0.37363464175017	0.807642246930862
FAM20B	1	mle	1	22.3016759776536	11.9701048321726	17.2431016750667	60.4783078397404	0.258255664880142	0.10990679785617	0.329394839303416	0.224528353151132	0.773762628226425
TOR3A	0	default	1	24	1.50114434048062	15.9189845935792	36.8929589416057	0.0150998804155685	-0.181880143501318	0.233364729255541	0.926746492265359	0.975432492916256
ABL2	0	default	1	24	2.48348422399512	8.75513064854032	47.3533075149388	0.0972729197384402	-0.0832724963138718	0.166110264542974	0.599490566812478	0.870358867955005
SOAT1	0	yule-walker	1	23.4823529411765	5.78085885664368	23.001373294938	30.9532133985478	0.477837625477343	0.373405150572811	0.288108008228274	0.0388175278431011	0.661167674223138
TOR1AIP2	0	default	1	24	2.09046461200338	23.0992769115871	126.555215845713	0.00645065805150191	-0.192259210338198	0.149583046934849	0.968160144099036	0.988247273098631
TOR1AIP1	0	default	1	24	1.47258245838714	5.66150752367476	29.091214720579	0.021819844526958	-0.17381618656765	0.240258974345196	0.895559076448737	0.964391860002452
CEP350	1	default	1	24	7.53994502593243	18.5921759921735	77.0272306430674	0.176646651930042	0.0119759823160503	0.160443531732069	0.378382706444125	0.808489961497311
QSOX1	1	default	1	24	29.7045136516565	6.56935996627497	510.887052138285	0.0992203077142796	-0.0809356307428644	0.212520321784702	0.593052216121533	0.867911650507954
FLJ23867	0	default	1	24	2.01052179754078	22.1824592181038	12.6323771729032	0.380002200074003	0.256002640088803	0.266607789392651	0.0916116577599015	0.710864472863099
ACBD6	0	default	1	24	3.89112685440316	1.0310696734445	21.5002866398286	0.218621687372618	0.0623460248471415	0.293904441038812	0.291277383980302	0.789369893573003
XPR1	0	default	1	24	0.762009965158128	5.31938885899238	9.02425716304916	0.0382628846861336	-0.15408453837664	0.298284258841951	0.82277650805824	0.939315576271424
LOC102724791	0	default	1	24	0.462791925693896	5.08357379515923	6.26716095687532	0.0228795915476591	-0.172544490142809	0.340616912125416	0.890718394115893	0.962974397382636
STX6	1	burg	1	27.156462585034	5.82994952399223	26.0495193081808	51.2713844076891	0.185950375968463	0.0231404511621555	0.200005510724427	0.357482182135575	0.802176541495288
MR1	0	default	1	24	2.0039436153482	19.6081054796905	32.4482108278632	0.0223872515139527	-0.173135298183257	0.284021990997855	0.892964680613699	0.96354023783812
IER5	0	yule-walker	1	22.9425287356322	11.2854918369108	6.25752282332905	180.64706072758	0.143688904020148	-0.0275733151758217	0.160672187193498	0.460423898706292	0.828861061744228
GLUL	1	burg	1	21.4623655913979	60.7122136603558	1.96081756386587	340.316618917781	0.205715970503991	0.0468591646047897	0.383190603125481	0.316139783718247	0.79327275792445
RNASEL	0	mle	1	20.1616161616162	4.47197091721369	4.75024561789083	12.9624628189154	0.371339804554287	0.245607765465145	0.400656190716378	0.0981928388542267	0.710864472863099
RGS16	0	default	1	24	0.181918894421231	2.006947045504	1.06715613406982	0.0298293597176055	-0.164204768338873	0.822864563831918	0.859489624575347	0.951682816344045
DHX9	1	burg	1	20.1616161616162	10.4189436398336	0.297101459214609	57.8530333251163	0.381966302796789	0.258359563356147	0.265555071542556	0.0901697310692353	0.710848070832759
LAMC1	0	default	1	24	28.5889760192721	15.6816453420063	1038.3215488465	0.0559691267789294	-0.132837047865285	0.211282576147597	0.749775055498615	0.915495027198178
LAMC2	0	default	1	24	0.72866699858593	8.91357721886092	4.272290955603	0.0500202412908624	-0.139975710450965	0.579160659944883	0.773698507723098	0.923403294900756
NMNAT2	1	mle	1	20.5773195876289	1.37870774310959	20.101024742189	5.25959093100371	0.113072719140462	-0.0643127370314454	0.580217746371631	0.548832811629017	0.854515271523893
SMG7	0	burg	1	22.1777777777778	8.53156498292654	21.225983924676	40.69198080812	0.365362000323962	0.238434400388754	0.275685330186767	0.102950950853129	0.715215073391538
ARPC5	0	burg	1	21.1216931216931	22.7612626170083	10.2192691540399	277.649226331037	0.319062781151912	0.182875337382294	0.14758195525711	0.146398073943708	0.756069847903718
RGL1	0	default	1	24	1.50684866767844	9.45635392228974	24.3064725341767	0.0439283876952308	-0.147285934765723	0.292532181734977	0.798825861650362	0.931560153839462
COLGALT2	1	burg	1	26.6133333333333	1.38096141094658	20.6092279627492	8.30112974029322	0.160308933109069	-0.00762928026911691	0.345872405968067	0.417443463130907	0.81832903857873
TSEN15	0	default	1	24	6.01534973656708	0.646308229864957	70.833238364374	0.0533038965470444	-0.136035324143547	0.307264884535469	0.760418979409922	0.918943564396724
C1orf21	0	default	1	24	6.99207538022428	23.6628109336041	75.0392185583578	0.117442367066053	-0.059069159520736	0.218128240649131	0.535445627963452	0.850183201390714
EDEM3	0	default	1	24	3.97002711406984	0.170527487552947	36.456294344431	0.0913145728284459	-0.0904225126058649	0.267019050035923	0.619537809752813	0.874868916294916
FAM129A	0	default	1	24	30.5826971305295	13.73174242537	144.331833179962	0.287780387178227	0.145336464613873	0.289455555916026	0.183260828093226	0.762689164327052
RNF2	1	burg	1	20.0603015075377	4.98834512489444	1.83895242091333	10.3531009990095	0.829534723921134	0.795441668705361	0.372943722694813	0.00014393938107049	0.455343756117899
TRMT1L	0	default	1	24	1.81121870182786	17.2572491356735	37.1445853050296	0.0506049172980563	-0.139274099242332	0.196585798978798	0.771320528251846	0.922910569640386
SWT1	1	mle	1	22.0552486187845	3.54354596687901	4.76040850008362	5.72194993450368	0.360772298983227	0.232926758779873	0.722452365596612	0.106727892718137	0.716128035553465
IVNS1ABP	0	mle	1	22.6818181818182	7.94106659118999	18.2594182533012	57.6861077215019	0.719816270710347	0.663779524852417	0.225516795512064	0.00172669073059328	0.455343756117899
HMCN1	0	default	1	24	0.641723708707087	12.3718749613103	11.2822670899815	0.014595036638208	-0.18248595603415	0.345981701250772	0.929124104337479	0.976692895614109
TPR	1	burg	1	21.695652173913	20.7258475380089	11.5503964422321	142.316857050186	0.156033820163479	-0.0127594158038253	0.280559953138759	0.42817885620411	0.820789665435372
C1orf27	0	mle	1	21.8142076502732	5.88480631369318	15.2996149715144	30.064581064504	0.18294511298886	0.0195341355866321	0.338491538045886	0.364129747357982	0.803870307267856
PTGS2	0	default	1	24	0.440721865782585	13.3818291204021	3.13603373688106	0.0192158873647122	-0.176940935162345	0.733661616750467	0.907542790830616	0.967921976727887
RGS2	0	default	1	24	0.725695442335311	22.2433609484784	4.35506181677858	0.0895680059009726	-0.0925183929188329	0.415690729875769	0.625514750998333	0.875204703472501
UCHL5	0	default	1	24	4.55966725349689	18.3154494909501	30.692937367912	0.169875314263943	0.00385037711673109	0.268627343136607	0.394200021990705	0.812326888845668
TROVE2	0	default	1	24	1.51407546146272	5.05986261830689	46.9107533193197	0.0117228058402433	-0.185932632991708	0.2144276641712	0.942744196802676	0.98108162867568
GLRX2	1	burg	1	25.4267515923567	2.38614343137715	23.5079897029839	18.9464777286513	0.125171768915087	-0.0497938773018951	0.498610293880072	0.512405694243309	0.84455339571084
CDC73	0	mle	1	21.0105263157895	8.89032866086256	14.0565720250666	43.7075800843844	0.347701954231786	0.217242345078143	0.26449128151864	0.118094694513085	0.727611432487115
B3GALT2	1	burg	1	20.3673469387755	4.96475828193694	11.3121480480617	36.409555514228	0.189008305251469	0.0268099663017631	0.219831092624159	0.350818133362208	0.800068793549488
CFH	1	yule-walker	1	27.5310344827586	2.21191682207025	7.54847395601981	10.6074672080345	0.257408847098982	0.108890616518779	0.403842703108836	0.225812955040241	0.774134215594141
ASPM	0	default	1	24	4.09283282697395	14.1015150868061	14.6666818980901	0.200982215265146	0.0411786583181758	0.44602776218676	0.325673356579887	0.796394051963189
ZBTB41	1	mle	2	22.5536723163842,27.7222222222222	7.25709381840529,6.05093003336955	21.4252067984871,8.54284301279683	19.0730392106506	0.484957362259124	0.227436043388687	0.280458198919571	0.206868740455344	0.768246841252303
DENND1B	1	mle	1	22.3016759776536	1.79704244424828	6.54594697805326	6.15958150094392	0.103763315509443	-0.0754840213886687	0.621684431370813	0.578247257601361	0.864434382894506
C1orf53	1	mle	1	27.156462585034	2.45041049898313	1.55055710563226	3.87914366204763	0.196561785905297	0.0358741430863569	1.0413130009019	0.334782248287131	0.798445348228846
NEK7	1	burg	1	27.156462585034	5.47992474994461	9.47987912621008	48.2059624353275	0.135184020325815	-0.037779175609022	0.243310665738195	0.483747271618739	0.836157514200378
PTPRC	1	mle	2	26.0915032679739,21.1216931216931	2.48363892579518,3.1041203872393	24.4343886211057,16.6708788764999	4.47743213147353	0.649788889845374	0.474683334768061	0.652831337631934	0.0541402548944838	0.689368368559846
ZNF281	1	burg	1	23.7619047619048	6.01658470785746	0.0565263176863997	54.7245557035056	0.156459451115873	-0.0122486586609527	0.270478706111411	0.427100243993227	0.820497745269111
KIF14	0	default	1	24	0.209948422224101	3.93028072290808	3.18571565242783	0.00583818649346179	-0.192994176207846	0.598017328170941	0.971147927637878	0.989413355641709
DDX59	0	yule-walker	1	20.3673469387755	2.60743492573972	9.4024220935235	5.23900505946464	0.698142003719735	0.637770404463682	0.426981129421184	0.00250618672047076	0.455343756117899
CAMSAP2	0	default	1	24	14.2597786285075	13.0346066765674	90.7856855499134	0.188552714179866	0.0262632570158391	0.293226737076274	0.351804637208828	0.800297173097357
TMEM9	0	yule-walker	1	22.8114285714286	5.35318180474414	0.400368861751502	68.568052757617	0.128643010968266	-0.0456283868380809	0.198738152688476	0.502320144294334	0.843254136966415
PHLDA3	1	mle	1	21.1216931216931	48.561662329355	13.0323116549473	322.690555368133	0.195616227558372	0.0347394730700462	0.24517037346085	0.336756900006556	0.799497934772846
CSRP1	1	mle	1	27.7222222222222	10.9398082527848	27.3885183872334	78.0562755089051	0.298868452932973	0.158642143519568	0.354181779698737	0.169432821126743	0.762689164327052
RPS10P7	0	mle	1	25.1069182389937	1.52939421466771	11.1144166053644	3.26362202679098	0.295085313480722	0.154102376176866	0.693730442345205	0.174053513602944	0.762689164327052
NAV1	1	mle	1	23.0751445086705	13.8353947086045	8.7607908815934	161.006637700093	0.203704797808735	0.0444457573704822	0.181359093836997	0.320162524095877	0.795151155319479
IPO9	0	burg	1	27.9160839160839	8.51843838588533	27.3249190638018	44.8687818890448	0.519251223436466	0.42310146812376	0.200407217784162	0.0256797586946411	0.614170585403006
SHISA4	0	default	1	24	3.55006496786873	3.25043210408725	89.6045249504513	0.0146473147732769	-0.182423222272068	0.237035875159056	0.928877668995247	0.976626205773332
LMOD1	1	burg	1	20.3673469387755	24.9142273985734	12.0492599321158	83.0155035098924	0.315310596173856	0.178372715408628	0.372768521778078	0.150476275800318	0.758229867243976
TIMM17A	1	mle	1	23.3450292397661	7.56317779934387	19.507308334847	63.4905092094205	0.125258536799014	-0.0496897558411835	0.299471447055716	0.512151635573881	0.84455339571084
RNPEP	0	default	1	24	6.39609426459481	1.04671818833408	49.4461657693316	0.118695414773817	-0.0575655022714197	0.280483128961785	0.53165530080367	0.850047470668565
ARL8A	0	default	1	24	10.1498115291883	3.04341209502755	195.610780546065	0.0320832087769405	-0.161500149467671	0.221142890881703	0.849552299775213	0.948217213381321
UBE2T	1	burg	1	21.4623655913979	2.89396140096266	1.53339085558256	4.86933280974591	0.47036993269888	0.364443919238656	0.65478985061923	0.0416738055497281	0.662033339754912
PPP1R12B	0	default	1	24	0.788120770842933	7.32937351173929	17.1620097742003	0.00744550065218175	-0.191065399217382	0.368444814614414	0.963322739432267	0.987028366564298
KDM5B	0	default	1	24	7.12188210944498	13.9548423495927	64.5367789220895	0.103633922978733	-0.0756392924255209	0.277782402908979	0.578664795092884	0.864434382894506
PCAT6	0	default	1	24	1.22211754953091	4.8003551129632	6.83715737542654	0.0928692080472124	-0.088556950343345	0.446749529670284	0.614256194949745	0.8732875029521
RABIF	0	default	1	24	2.73905275446587	5.13556818404681	16.1306627258933	0.132101265562577	-0.0414784813249074	0.340896634211714	0.492430875462238	0.838900614598037
KLHL12	0	yule-walker	1	20.2639593908629	3.16993451951705	1.57029280754977	22.4096353698904	0.45952981796666	0.351435781559992	0.153752735519241	0.0461167500186829	0.67036818653314
ADIPOR1	0	mle	1	23.4823529411765	2.45608687875572	3.23935680522899	21.6810493095319	0.122539434811279	-0.0529526782264649	0.236122640361766	0.520161300082996	0.846322342314224
CYB5R1	0	mle	1	23.6213017751479	6.60985793557178	4.75554954783422	64.6354580677665	0.3993813465808	0.27925761589696	0.148198843294449	0.0781617149697185	0.702256514735535
TMEM183A	0	default	1	24	4.59738860180113	18.9679340415383	35.1162341207619	0.13649569422053	-0.0362051669353645	0.257878987990764	0.480089864494873	0.835631445123953
BTG2	1	mle	1	21.5783783783784	2.58400601896747	7.04444018526743	7.37614599987262	0.194499895442312	0.0333998745307748	0.590851315187544	0.339100168549179	0.800068793549488
FMOD	1	mle	1	27.7222222222222	8.36019766619566	0.565107484430206	90.0581667517264	0.390799955405242	0.26895994648629	0.212372454918328	0.0839072779454617	0.705073733244699
PRELP	1	burg	1	23.2093023255814	4.6239929195262	1.21891048365533	15.66326727396	0.257576628013615	0.109091953616338	0.630795923847045	0.225557969592051	0.773762628226425
ATP2B4	0	default	1	24	3.77753862154248	7.98842731202917	132.939096575702	0.0163836251141525	-0.180339649863017	0.161456124115516	0.920722487776387	0.973165906780459
ZC3H11A	1	yule-walker	1	27.7222222222222	3.09706748464286	22.2829297595188	42.3386694965648	0.100124785858243	-0.0798502569701078	0.159227518477659	0.590080753492605	0.867269749089439
ZBED6	1	mle	1	20.3673469387755	3.52578201306356	10.089313416184	21.5344104018602	0.258605986456228	0.110327183747474	0.229893249792317	0.223998636513616	0.773417319170326
SNRPE	1	mle	1	22.5536723163842	3.9040411708024	21.2229735121457	43.3334133285417	0.117775070434755	-0.0586699154782937	0.190085950848305	0.534437136871313	0.850183201390714
SOX13	0	default	1	24	4.01401185945358	0.697785748269409	8.84815365246363	0.342698439707263	0.211238127648716	0.586415410849216	0.122693997373566	0.728742430100575
ETNK2	0	default	1	24	0.430963205170573	6.24312055643817	3.66176992018632	0.0378777482961468	-0.154546702044624	0.441129570653965	0.82442526979672	0.940588457111779
PPP1R15B	1	yule-walker	1	25.9220779220779	4.31305791827084	10.1952783141446	18.4463802240403	0.338514529212556	0.206217435055068	0.284800871143309	0.126648936650054	0.728742430100575
MDM4	0	default	1	24	1.64720091189449	13.0048425046201	23.8965836848982	0.0327217658862153	-0.160733880936542	0.341613785673237	0.846753648308645	0.946822187378145
NFASC	0	default	1	24	10.0170160372238	7.35292033819815	74.3997547693672	0.258777429118183	0.11053291494182	0.291311215684069	0.2237397649483	0.773417319170326
RBBP5	0	burg	1	21.2340425531915	12.0303363677698	10.2703458881566	33.8389762372685	0.772706367497788	0.727247640997346	0.296054945136071	0.000606647408847527	0.455343756117899
DSTYK	1	mle	1	22.3016759776536	9.59864688261543	10.2961791338863	84.1901720022919	0.258298399520092	0.109958079424111	0.17857393172435	0.224463681051076	0.773762628226425
TMCC2	0	default	1	24	0.523301741277278	2.64387677826218	3.83407676949293	0.0386074693041265	-0.153671036835048	0.493045810352527	0.82130358457038	0.939169141079961
NUAK2	1	mle	1	20.2639593908629	1.08189502102844	6.6901336962698	4.79769823902768	0.548136086142862	0.457763303371434	0.375806425649588	0.0188381520700629	0.609302820331091
ELK4	0	default	1	24	2.65163969539689	3.1679268936865	15.5505968774298	0.277530905719494	0.133037086863393	0.228222466567825	0.196832300364305	0.766162940646909
NUCKS1	1	burg	1	22.0552486187845	105.100520585489	11.2803750014789	1097.54592661141	0.100977470971475	-0.0788270348342297	0.247361399165919	0.587290364144252	0.867269749089439
RAB7L1	0	default	1	24	10.4847157445714	9.92527463955562	70.2960020494574	0.154301312741502	-0.0148384247101976	0.278817592499327	0.432591799372803	0.82354512022438
SLC41A1	0	yule-walker	1	22.8114285714286	3.01941461260153	10.4428510919334	31.3420934912712	0.170382996728561	0.00445959607427382	0.172049689896745	0.392996083563065	0.812326888845668
RAB7B	1	mle	1	21.8142076502732	1.75517986781449	4.7119072862968	11.0926791789114	0.107335653559202	-0.0711972157289573	0.464826054007539	0.56681449219326	0.860951062989068
SRGAP2	0	yule-walker	1	27.3424657534247	4.06302691159448	7.57265480373281	28.6994653168706	0.161591663658209	-0.00609000361014922	0.303197814929474	0.414264710746929	0.81832903857873
IKBKE	0	default	1	24	0.644025837433504	15.1940501709478	8.61889202854466	0.024526346012063	-0.170568384785524	0.356063748031207	0.883237950627411	0.959845318639107
RASSF5	0	default	1	24	1.98818379306104	16.3148189766679	10.707614746444	0.21246242994078	0.0549549159289362	0.663604588420327	0.302939850299236	0.789369893573003
EIF2D	1	mle	1	22.8114285714286	6.46171760027541	22.2537387031198	24.9759029338225	0.214617795903079	0.057541355083695	0.412084843065055	0.298816986747717	0.789369893573003
DYRK3	0	default	1	24	1.248456738599	22.0030081428885	2.94628321770045	0.137826264793762	-0.0346084822474861	0.947035318436848	0.476402402578545	0.834510307624971
MAPKAPK2	0	default	1	24	30.591122321116	6.66595147067591	316.41103013592	0.189342450667042	0.0272109408004505	0.153406546217894	0.350096006897495	0.800068793549488
YOD1	0	default	1	24	1.06130298541834	10.1828054622355	2.82046992729857	0.255440533523286	0.106528640227944	0.545888314072555	0.228821563389486	0.774214751766369
PFKFB2	0	burg	1	20.7916666666667	3.687704582665	11.6775531688742	9.52134182957215	0.391954790299638	0.270345748359565	0.463874688242602	0.0831149899756485	0.705073733244699
CD55	1	mle	1	21.5783783783784	0.980466797715957	17.7493080393222	33.4862118014705	0.0418897648148814	-0.149732282222142	0.100559196645159	0.807378905030924	0.93431796425461
CD46	1	burg	1	20.0603015075377	6.26809173461268	4.35336253767058	34.4588776837278	0.229598171374168	0.0755178056490013	0.260858461136144	0.271385428139417	0.787995226060592
CD34	0	default	1	24	0.701560059240344	20.0669815638832	2.5669163280289	0.0532124233855483	-0.136145091937342	1.08438802777415	0.760786422409976	0.919057392930001
PLXNA2	0	default	1	24	0.984870956202334	21.2022975372829	5.47068928501976	0.233642739035913	0.0803712868430955	0.277094716022605	0.264336041914276	0.786370333049085
TRAF3IP3	0	burg	1	26.972972972973	1.66766993313795	7.10176641214826	3.48741581802601	0.673616234640201	0.608339481568241	0.432607777048328	0.0037037591891097	0.455343756117899
C1orf74	0	default	1	24	0.951692007770825	13.2053386536346	6.0564647485689	0.0443590419413228	-0.146769149670413	0.554613417432778	0.797028360476429	0.931534491202646
DIEXF	0	default	1	24	1.5370749649032	23.25128030359	12.2389254286884	0.0953382462993008	-0.085594104440839	0.377956508102439	0.605942131643145	0.872264689968146
SERTAD4-AS1	0	default	1	24	2.78027734804548	11.2489526845956	12.942319995955	0.130180352347402	-0.0437835771831181	0.433435826671252	0.497904517702749	0.841412851878281
SERTAD4	1	burg	1	20.0603015075377	1.14643889698298	6.93485415881747	24.8352879339231	0.0143072009181094	-0.182831358898269	0.275436987589393	0.930481878025623	0.977248232618616
HHAT	0	default	1	24	0.753994916209173	19.8998101919764	3.36920976327279	0.0321016704267592	-0.161477995487889	0.866094403347544	0.849471282796744	0.948217213381321
RCOR3	0	default	1	24	2.23781247037052	20.9077340209983	25.0385042062029	0.202979418176035	0.0435753018112423	0.139762798788976	0.321623432517898	0.795597624710876
TRAF5	1	mle	1	20.6839378238342	1.89037687677459	7.87921770035073	17.9051565345429	0.0351187218708938	-0.157857533754927	0.399521813071574	0.836314061088307	0.94455976573852
LINC00467	1	mle	1	22.1777777777778	2.15460642600257	6.60177766013352	8.35320741056773	0.19887015385806	0.0386441846296722	0.420559782715577	0.330000470083781	0.797420794829253
LPGAT1	0	default	1	24	2.7763592863336	0.75511816233972	36.0439386031318	0.103336689087838	-0.0759959730945949	0.178471703832824	0.579624854269527	0.864434382894506
INTS7	0	default	1	24	1.61737410763316	14.9435409950925	11.3984607821687	0.102694266362345	-0.0767668803651864	0.315048192634726	0.581704219645827	0.86536071826182
RPL21P28	1	mle	1	21.3475935828877	0.32268181804551	20.7509949921488	3.58740309699568	0.0411387341775113	-0.150633518986986	0.310066975733917	0.810548256726559	0.93488157515445
PPP2R5A	0	default	1	24	2.53098889553726	4.88825619395263	28.981732271583	0.0754780484121378	-0.109426341905435	0.223860135856175	0.67543900564638	0.891680232334741
NENF	1	yule-walker	1	25.7548387096774	9.33179181666658	23.4237685453225	98.8197703266322	0.523017017809879	0.427620421371855	0.105105291272148	0.0246896209675245	0.610100985069254
NSL1	1	burg	1	20.7916666666667	1.88761896215071	1.71103498536948	24.8384142026109	0.223603534703607	0.0683242416443279	0.180254222309512	0.282109523593716	0.789369893573003
TATDN3	0	burg	1	22.3016759776536	1.48198500172926	15.8534839443532	5.37105139336828	0.334894759450326	0.201873711340391	0.374471817168388	0.130152300503883	0.73295594408635
ANGEL2	0	default	1	24	5.52609433354271	16.2708459767992	21.5185227792375	0.360787738516302	0.232945286219563	0.296224017587864	0.106715004124389	0.716128035553465
RPS6KC1	1	mle	1	20.9005235602094	3.59941317050805	19.738176743779	18.4419478130417	0.444908645556446	0.333890374667735	0.240115882353872	0.0527014198906532	0.683292002019847
SMYD2	0	default	1	24	2.34958300681685	1.68312906599631	19.8301038320718	0.185988318427517	0.0231859821130208	0.23952445590509	0.357398879543712	0.802176541495288
PTPN14	0	default	1	24	22.2781590442418	8.20313723767668	205.204374237108	0.163259615246806	-0.00408846170383281	0.206698080988084	0.410160328460963	0.817968166911457
CENPF	0	default	1	24	12.6164989858206	13.7897953036153	45.3717603797063	0.160764344866877	-0.00708278615974756	0.516255739736123	0.416312674872223	0.81832903857873
KCNK2	1	burg	1	23.2093023255814	10.1522381783726	13.4555031068797	209.478846631619	0.0708030207331661	-0.115036375120201	0.141765040583373	0.692690045289872	0.896326582592868
KCTD3	0	default	1	24	2.41907954014209	11.5890282401048	58.0029761180679	0.0199469376021649	-0.176063674877402	0.227701940117094	0.904165538633088	0.966433956980913
GPATCH2	0	default	1	24	2.11342202136547	16.0225809309675	24.4748038980628	0.0818168402488934	-0.101819791701328	0.376970685616153	0.652599318449146	0.885505451302422
RRP15	0	burg	1	21.0105263157895	4.58816429943108	7.53725974429092	29.05395227985	0.311032670910431	0.173239205092517	0.223074834708501	0.155236249087105	0.75949431085166
TGFB2	0	burg	1	25.2658227848101	1.04998671050432	11.305330921085	2.80362035513258	0.322087607980927	0.186505129577112	0.47380319828754	0.143175221519517	0.753576466831974
LYPLAL1	0	yule-walker	1	20.0603015075377	2.52013145516836	6.04796201538725	8.58603331171218	0.389115322768155	0.266938387321787	0.339033696103823	0.0850738641681285	0.705073733244699
EPRS	1	burg	1	20.4717948717949	43.564151589702	11.4155597470452	246.607921603026	0.292141638653549	0.150569966384259	0.313133521622107	0.177718169747093	0.762689164327052
BPNT1	0	default	1	24	0.669545254806064	22.0698044843543	10.2222172429796	0.0260018412104441	-0.168797790547467	0.317788483557205	0.876578227710426	0.958452585227099
IARS2	0	default	1	24	1.85028937711139	19.0282886533808	56.4135191764448	0.0115710409820391	-0.186114750821553	0.208270188363765	0.943468282057932	0.981278353096926
RAB3GAP2	0	default	1	24	3.79465145256008	2.84928738103295	46.1780595399807	0.160536473632482	-0.00735623164102162	0.218322280099482	0.41687817285144	0.81832903857873
C1orf115	1	mle	1	21.8142076502732	0.49348385482708	18.9703436763997	0.862802908027858	0.0768006314162322	-0.107839242300521	1.49085165321996	0.670621532702814	0.889623043140068
MARC2	0	default	1	24	0.782678803187844	6.85735126660109	5.46969848059464	0.0911792006851687	-0.0905849591777974	0.386227232889375	0.61999942799283	0.874868916294916
HLX	0	default	1	24	2.15368719157854	20.6324261072046	18.2322304295248	0.379104950754872	0.254925940905847	0.230507343084055	0.0922764726543539	0.710864472863099
DUSP10	0	burg	1	21.695652173913	1.92746093264874	17.1031774634054	5.1972698519031	0.344078023458206	0.212893628149847	0.504767892537497	0.121411803543775	0.728742430100575
TAF1A	1	mle	1	20.1616161616162	1.75562113076158	17.7521389974617	2.37550176245897	0.407738413397917	0.289286096077501	0.829102172996004	0.0728731979798348	0.699672146772577
MIA3	1	mle	1	22.6818181818182	11.0592877411097	9.11841965910094	60.1766374748059	0.360398338007322	0.232478005608786	0.221527044051478	0.107040447953888	0.716467815866535
AIDA	0	default	1	24	0.943730149052306	4.32333341283756	4.67554349469962	0.0474683063787157	-0.143038032345541	0.648777529002954	0.784146438746041	0.927598441232575
BROX	1	mle	1	22.6818181818182	4.98832321561587	21.0940341378405	33.9065634344833	0.159817580811515	-0.00821890302618189	0.2745453627657	0.418666246122832	0.81832903857873
DISP1	1	burg	1	20.0603015075377	1.77650042034865	9.74037215278987	4.55503088762014	0.252833941358338	0.103400729630006	0.596882663456353	0.232855057651699	0.775513031325106
CAPN2	0	yule-walker	1	23.7619047619048	3.66067783747475	2.92668293808672	117.023753698715	0.0275370047027838	-0.166955594356659	0.14807593690643	0.869691892500991	0.955671019081377
TP53BP2	1	burg	1	22.3016759776536	1.22365575299834	8.07880583603315	15.7566647281008	0.0305869616557175	-0.163295646013139	0.303258770700808	0.856139003507496	0.950387286199496
FBXO28	1	mle	2	27.156462585034,21.4623655913979	5.94736298717873,6.54164700015563	9.80165337529648,21.0364844953815	11.0302926241289	0.623817016951858	0.435725525427787	0.487138214721856	0.0699966206452017	0.697538238387395
DEGS1	0	default	1	24	2.52011357492083	4.54567788509485	48.1347299117859	0.0606268578836955	-0.127247770539565	0.204331313461273	0.731460190806914	0.909106209931851
NVL	1	mle	1	26.2631578947368	1.10067425890221	15.7051807589844	7.16200729297139	0.09555923823982	-0.085328914112216	0.418282014184096	0.60520239151183	0.872138176557907
CNIH4	1	yule-walker	1	24.4907975460123	5.89804614232651	22.4515676599008	92.7916774196298	0.186930803285124	0.0243169639421489	0.170262908313631	0.355334634458184	0.801949893036681
WDR26	1	mle	1	23.3450292397661	8.78644121118452	17.8298675562642	45.1916950659587	0.231144028721483	0.0773728344657798	0.294142306101279	0.268673577513224	0.787711032628566
DNAH14	0	default	1	24	0.231433283859089	20.0753299253582	3.64606646440415	0.0053747244305713	-0.193550330683314	0.668641614301664	0.973413706009925	0.98965738412937
LBR	0	default	1	24	3.1459560479359	21.9658742367584	33.1469187337437	0.0877379297916919	-0.0947144842499696	0.263469069367635	0.631826869825763	0.877856423682159
ENAH	1	mle	1	20.4717948717949	35.3981342355919	8.96380010193466	291.526868686222	0.241014820287932	0.0892177843455183	0.297984922434749	0.251864221753866	0.780688965629844
SRP9	0	default	1	24	5.06139559749518	5.51377389175349	28.4459872782397	0.063398398276661	-0.123921922068007	0.485861777083417	0.720733121692878	0.905876330223693
EPHX1	0	default	1	24	1.14082402046194	19.3711398618709	12.3543034726071	0.0352181286225136	-0.157738245652984	0.338073732879449	0.835883344181477	0.94455976573852
TMEM63A	1	mle	1	20.2639593908629	3.3524617005414	6.40126915674899	35.6354428241112	0.158044557790384	-0.0103465306515389	0.180975879411536	0.423102452125885	0.818965590711212
PYCR2	0	default	1	24	13.3677738593721	23.2125682854504	126.313513567425	0.0644743883747312	-0.122630733950323	0.309651943773562	0.716602646594055	0.905010867523027
SDE2	0	mle	1	24.0481927710843	2.2936511814613	23.2245387687046	11.2544368691237	0.276130180007807	0.131356216009368	0.320815065958526	0.198747809474388	0.768066919609366
ACBD3	0	default	1	24	23.2908143841911	11.1286614670055	249.18284841343	0.21724613278714	0.0606953593445685	0.158685670084451	0.293850280543842	0.789369893573003
PARP1	0	default	1	24	7.568276199357	18.5678901087387	60.7670770052814	0.199496724323306	0.039396069187967	0.190142014606297	0.328712006228356	0.796903925211903
ITPKB	0	default	1	24	0.765305432348082	10.2994529272599	4.80135844657282	0.127197762585801	-0.0473626848970383	0.409524868800457	0.506499772283382	0.844446590805635
PSEN2	0	default	1	24	3.13172398635697	7.20620497947726	12.5028343305051	0.310113921307137	0.172136705568565	0.356916332586183	0.156274064124402	0.75949431085166
ADCK3	0	burg	1	27.3424657534247	4.49149802946458	26.829290864207	23.8500705904139	0.259640592794175	0.11156871135301	0.357382078367135	0.222440055671094	0.773417319170326
CDC42BPA	0	burg	1	24.0481927710843	19.3659100117087	16.7680591214315	86.7999143269976	0.559405193615643	0.471286232338771	0.204323635255455	0.0166033937556069	0.602599437435792
JMJD4	0	default	1	24	1.30508352062702	3.28491042298402	18.2176739523742	0.0565924728481549	-0.132089032582214	0.257531292321673	0.747302930148171	0.914599140530427
SNAP47	0	burg	1	22.8114285714286	2.89648552739322	21.7008505709553	12.1332112331971	0.264439823791162	0.117327788549395	0.389625065475722	0.215323306808491	0.771771764271347
ARF1	0	default	1	24	43.2691818920275	23.8863794675425	380.527591743962	0.264466874796956	0.117360249756348	0.162318689745237	0.215283716005425	0.771771764271347
C1orf35	0	default	1	24	4.08865966776571	23.3420663885438	43.5226665112561	0.100400961338258	-0.0795188463940906	0.222280801335978	0.589175817821077	0.867269749089439
MRPL55	1	mle	1	20.5773195876289	3.68152390138733	6.29138006924396	41.5554566354433	0.146183239234708	-0.0245801129183507	0.162987827274743	0.453757043651991	0.828316415655148
GUK1	1	mle	1	21.8142076502732	13.1897103391708	3.19638071554495	237.06229415078	0.174583705782258	0.00950044693870911	0.126231178772515	0.383146788163196	0.810556561041044
GJC2	0	burg	1	21.695652173913	1.37903899823576	17.6050699027801	1.63269233840637	0.352208765039574	0.222650518047489	0.99012628621167	0.114071023201259	0.723006312657894
IBA57	1	yule-walker	1	20.0603015075377	4.83177052287679	12.0388579340264	7.23743914938676	0.577637420385298	0.493164904462358	0.614092994748615	0.0134408634358933	0.580421371087984
TRIM11	1	mle	1	22.3016759776536	19.7317687372208	10.248531178498	118.07584357551	0.242104841991923	0.0905258103903077	0.23903638020972	0.250060826579095	0.780688965629844
RNF187	0	default	1	24	18.779122069215	14.4544904884222	407.838549257305	0.0252433025573764	-0.169708036931148	0.214650722579128	0.879996894013104	0.959360022905592
RAB4A	0	mle	1	20.6839378238342	3.26405538509848	1.58467950206135	27.8586233405339	0.175329767517834	0.0103957210214014	0.198940696561855	0.381418357993572	0.810412745966647
CCSAP	0	burg	1	20.5773195876289	2.89023112077901	15.2717147329357	10.7388459014376	0.641921992677631	0.570306391213157	0.274672307206076	0.00588692143904079	0.484555397257367
NUP133	0	default	1	24	2.5229833626997	9.54924608344644	29.7938762685846	0.152930323130549	-0.0164836122433407	0.155166028528459	0.436109629720289	0.824725096817381
ABCB10	1	mle	1	20.2639593908629	1.69585616643964	2.87123108989071	4.17638053254342	0.433284027572204	0.319940833086645	0.438643191671004	0.0584557538055448	0.689368368559846
TAF5L	0	default	1	24	3.06253904963599	23.3372672407864	7.10196765223323	0.240593884238695	0.0887126610864342	0.675362349420663	0.25256342112759	0.780688965629844
URB2	0	default	1	24	1.21818195118593	2.03176399975406	4.62295244845482	0.249721870029591	0.0996662440355087	0.453562024526863	0.237745024272602	0.776065855772812
GALNT2	0	yule-walker	1	20.1616161616162	21.0351385540931	2.93576090037289	68.3922635193091	0.618954357008039	0.542745228409647	0.308442318109297	0.00803313379902837	0.510340294142234
COG2	1	burg	1	26.7919463087248	0.660061282063334	25.1392353258189	8.83011017604597	0.0897917226044517	-0.092249932874658	0.174227898642737	0.624746602783805	0.875204703472501
AGT	0	burg	1	22.4269662921348	0.825281480357896	13.7925684684512	0.865815650482015	0.622877016105426	0.547452419326511	0.878233453452835	0.00762807592736858	0.497215290113836
C1orf198	0	yule-walker	1	25.5897435897436	2.86763909189904	10.2033350378191	97.4108537727574	0.0108039089062983	-0.187035309312442	0.240443865955264	0.947135157117853	0.981943836597564
TTC13	0	default	1	24	0.606301872747419	0.923857627844116	4.37529082127227	0.0282567996102311	-0.166091840467723	0.602068405540899	0.866478023271779	0.954140315028786
ARV1	0	default	1	24	1.88973027126866	2.05276578035672	7.85827053086996	0.164379921689178	-0.00274409397298614	0.428253932136685	0.407421865876421	0.817336825267231
C1orf131	1	burg	1	20.2639593908629	4.78537009728052	8.29084466206883	28.7802675271659	0.225998707055011	0.0711984484660129	0.254646631120134	0.277784769768789	0.789369893573003
GNPAT	0	default	1	24	0.385117283536595	17.111272834351	24.1028243779714	0.00226247971129989	-0.19728502434644	0.237938877681277	0.988738673906755	0.995159642154023
EXOC8	1	yule-walker	1	20.2639593908629	1.55895012506542	1.85092569015104	10.4131073135524	0.12749601862545	-0.0470047776494604	0.295603251457277	0.50563495205672	0.844438763459121
SPRTN	0	default	1	24	1.37115256998744	22.9248287368383	7.4821703807406	0.209017329980421	0.0508207959765051	0.293183929803169	0.30962416065236	0.790470398953576
EGLN1	0	default	1	24	1.71421177669345	1.01482523002234	16.3575721042136	0.0853594201462733	-0.0975686958244719	0.282414813879636	0.640106635271185	0.881904995400305
TSNAX	0	default	1	24	4.55536449206752	8.956332473118	42.092486418031	0.118927664826581	-0.0572868022081021	0.234664172711408	0.530955134759212	0.8499172425444
SIPA1L2	1	burg	1	20.1616161616162	3.80112343096165	6.95609160250766	7.29073646510547	0.4465430345792	0.33585164149504	0.642279389526336	0.0519301154020384	0.678813212734949
NTPCR	0	mle	1	27.5310344827586	1.04278343207235	25.106881561626	25.0272677446991	0.0194745563079748	-0.17663053243043	0.214756551717439	0.90634665939771	0.967384925335265
PCNXL2	0	mle	1	22.1777777777778	3.04435935732312	14.7097365907211	13.2094135736696	0.218406272299184	0.0620875267590209	0.350970816138988	0.2916791109269	0.789369893573003
KCNK1	0	default	1	24	0.639340921376836	13.6969941019116	4.96427378811909	0.0507522737478224	-0.139097271502613	0.465854446740937	0.770722127333323	0.922806602320576
COA6	0	default	1	24	2.6574094341664	23.1415373298352	17.6661328337458	0.118340792097826	-0.0579910494826086	0.332628519039193	0.532725809332665	0.850183201390714
IRF2BP2	0	mle	1	23.2093023255814	6.10407994706595	2.6201811537713	78.7673716805119	0.199862661715736	0.0398351940588836	0.146790033878942	0.327961365395191	0.796394051963189
TOMM20	0	default	1	24	4.18013660429682	3.910059390999	70.9056728528986	0.0321574176428611	-0.161411098828567	0.239050568388943	0.849226679603233	0.948142287170655
RBM34	0	yule-walker	1	20.2639593908629	10.6734850117252	11.4762292186932	45.7242372873097	0.496155007173627	0.395386008608353	0.318428474799066	0.0324701828784348	0.644466803423531
ARID4B	0	default	1	24	13.3858589092667	14.3593057095976	113.831807197561	0.11519254585247	-0.0617689449770358	0.2476810806659	0.542305318489406	0.852528091193493
GGPS1	0	default	1	24	2.6709803370402	15.7860614165397	20.6663281018153	0.122576856981761	-0.0529077716218869	0.265807548136232	0.520050389659511	0.846322342314224
B3GALNT2	0	default	1	24	5.41813311137447	0.606512206425351	29.5732548171304	0.180528345437615	0.0166340145251379	0.380553835045262	0.369546999000619	0.803870307267856
LYST	1	mle	1	20.9005235602094	2.76893206717664	15.5604006463385	16.8816309730268	0.448694533272278	0.338433439926734	0.197610114577344	0.0509285714967975	0.678813212734949
NID1	0	default	1	24	5.81374771084884	10.8159905599095	136.899394125313	0.0762768764909659	-0.108467748210841	0.161550388495957	0.672525997250186	0.890056668322042
GPR137B	1	burg	1	27.7222222222222	3.5976803429943	2.95851947325893	12.4947884810069	0.40992349099997	0.291908189199964	0.379784553062898	0.0715387962823353	0.699672146772577
ERO1LB	1	mle	1	21.2340425531915	2.64380251492991	4.50684030086808	7.32439141629059	0.367272947663162	0.240727537195794	0.494241239503061	0.101410287954777	0.714975347095526
LGALS8	0	default	1	24	0.802009084646564	6.98267341010253	15.5670509015378	0.0236343943545002	-0.1716387267746	0.228910277739755	0.887283408815628	0.961458699286447
HEATR1	0	default	1	24	1.16394549434766	2.45585646241737	15.2207067963617	0.0584933849306246	-0.12980793808325	0.242451296307329	0.739804346719265	0.911828744545116
MTR	0	default	1	24	3.34028277702902	23.7317386115806	51.7605946568724	0.137903710852278	-0.0345155469772667	0.134476912617877	0.476188473186762	0.834510307624971
FMN2	1	burg	1	20.6839378238342	4.22792023482419	0.0567516923351115	9.39462719030969	0.241699181096273	0.0900390173155273	0.855363349931494	0.250730764542733	0.780688965629844
GREM2	1	burg	1	20.6839378238342	16.1083629067168	1.37171042324942	56.9826096828062	0.233971794448858	0.0807661533386295	0.62586966550414	0.263769031287269	0.786370333049085
FH	0	default	1	24	9.26676655041066	22.4322138223479	38.0794465109178	0.259129773446504	0.110955728135804	0.351590613163396	0.223208490483154	0.773417319170326
OPN3	0	burg	1	23.4823529411765	1.79950407888384	14.3857733973816	4.19252054608718	0.335899622804523	0.203079547365427	0.557630642870508	0.129172074546245	0.730801803756751
CHML	0	default	1	24	1.53206326828986	17.7839910743609	10.9035154064498	0.064042217068574	-0.123149339517711	0.394689878046376	0.718259369621799	0.905041349286417
CEP170	0	default	1	24	0.410480254783626	17.0982156521023	17.6162638260409	0.0053877614264739	-0.193534686288231	0.225110580727421	0.97334991285015	0.98965738412937
SDCCAG8	0	default	1	24	2.57572736586349	8.85581600651383	21.358368982293	0.0828666439242604	-0.100560027290888	0.294560487475755	0.648877096326674	0.88427720516087
AKT3	0	default	1	24	6.75750909736196	15.7821752404289	45.4078718752109	0.145898938890229	-0.0249212733317257	0.311343689754476	0.454512997554009	0.828316415655148
ZBTB18	1	mle	1	22.6818181818182	4.19993943009322	18.2489489499338	13.3929954096844	0.376951625600012	0.252341950720015	0.366561941183086	0.0938877294129428	0.710864472863099
ADSS	0	default	1	24	2.92662548003864	1.12462596365787	50.1250928533467	0.0438999263610028	-0.147320088366797	0.217955817671846	0.798944770125537	0.931560153839462
DESI2	1	yule-walker	1	21.8142076502732	3.61513955345973	20.4100517420832	26.8582901683543	0.183679510401524	0.020415412481829	0.230890440714909	0.362496223986837	0.803870307267856
COX20	0	default	1	24	0.917874782480241	18.6526534960311	9.45979380383442	0.066829327610665	-0.119804806867202	0.410233667310941	0.707628648052642	0.901974475057486
HNRNPU-AS1	0	default	1	24	1.69802608223302	7.01341850707887	7.35075238984796	0.0804841955375478	-0.103418965354943	0.60675911341593	0.657348976465191	0.886388220441418
HNRNPU	0	default	1	24	12.9324373763591	22.0617610252537	284.175876189033	0.0567064098414831	-0.13195230819022	0.138496736548271	0.746851773661352	0.914599140530427
EFCAB2	0	default	1	24	2.60378667822896	10.8066832277714	9.23009066946188	0.219684008164127	0.0636208097969524	0.483013326116793	0.289302733611181	0.789369893573003
KIF26B	0	mle	1	22.3016759776536	0.947303273597405	18.8365764308961	4.62846642025059	0.230129530841856	0.0761554370102269	0.304226509010298	0.270450822135587	0.787711032628566
SMYD3	0	burg	1	22.4269662921348	6.02098445517706	10.6754554760313	29.2288455059018	0.547447515864086	0.456937019036903	0.202009131799195	0.0189821222375763	0.609302820331091
TFB2M	0	default	1	24	1.52529220140928	20.431467578274	4.10320766253888	0.109646224106014	-0.0684245310727833	0.988334577631127	0.559516662191569	0.858887254697895
CNST	1	mle	1	22.1777777777778	4.65998504630811	20.0827776288041	19.3962958071432	0.284633430926809	0.141560117112171	0.320414188134288	0.187345472836802	0.762689164327052
SCCPDH	1	mle	1	23.6213017751479	7.82714199995603	16.8032919054271	46.3949546525255	0.146071320394949	-0.0247144155260612	0.301781804914497	0.454054515425356	0.828316415655148
AHCTF1	0	default	1	24	0.817383622821801	17.6772399176978	15.406521595486	0.0142631413376469	-0.182884230394824	0.302108097211113	0.930689855127625	0.977248232618616
ZNF670	1	burg	1	20.2639593908629	2.90544521979135	11.4473488636513	14.3632868291764	0.39197098743972	0.270365184927664	0.321107203248844	0.0831039204581651	0.705073733244699
ZNF496	0	default	1	24	1.36969344522457	0.743979465445602	12.9444424253247	0.0723705560255934	-0.113155332769288	0.322657073266292	0.686866959361095	0.896062124577296
SH3BP5L	0	default	1	24	7.67241766312357	9.6348704459844	60.4440752036229	0.0863698946810056	-0.0963561263827932	0.329841431761687	0.636578561616131	0.880456321269973
ZNF672	0	default	1	24	2.1527600940903	11.0193439483877	10.8326585887665	0.215876350668359	0.0590516208020311	0.311270424641	0.296430415206945	0.789369893573003
ZNF692	0	default	1	24	0.319502675859446	22.3269807216057	5.47229582000357	0.0062373747474338	-0.192515150303079	0.532985780496203	0.969199755617825	0.988788625145424
ZMYND11	0	default	1	24	3.45689932480487	18.6819670893586	131.613834195309	0.043666797216147	-0.147599843340624	0.089379131199649	0.799919292405405	0.931560153839462
DIP2C	0	default	1	24	5.27291275054361	6.48619076247525	51.9005338704751	0.0686976481592754	-0.11756282220887	0.266590425099481	0.700573165841955	0.899470782130739
LARP4B	0	default	1	24	6.6092873018844	20.3039896428319	58.4020775961918	0.107142262137837	-0.0714292854345957	0.241069933566787	0.567428746403355	0.860951062989068
GTPBP4	0	default	1	24	7.251748218925	19.1191809175438	76.0520191188828	0.184500753650284	0.021400904380341	0.19942546684195	0.360676477961277	0.803603822937229
IDI2	0	default	1	24	1.13327276270271	6.93802686325745	6.18906699754377	0.0533463371786408	-0.135984395385631	0.541090160916441	0.760248545792457	0.918943564396724
WDR37	1	burg	1	20.0603015075377	1.92752247603834	1.7099976826854	5.72867311110359	0.155550117228952	-0.0133398593252574	0.595288553663538	0.429407275743162	0.821059541664249
PFKP	0	default	1	24	1.83570876184541	13.5631377850703	26.3972342031546	0.0532381156654862	-0.136114261201417	0.425658000139718	0.76068320349678	0.919054032349337
PITRM1	0	default	1	24	4.77796026953427	22.7269713244159	35.6817362018727	0.188944195244148	0.0267330342929772	0.278498261073676	0.350956818563343	0.800068793549488
KLF6	0	default	1	24	17.0191219296922	0.0470659055193497	278.149617019713	0.104336756084492	-0.0747958926986094	0.14591795364131	0.576399718926818	0.864434382894506
AKR1C1	0	mle	1	20.9005235602094	7.06816118079284	1.60996426784083	21.2319468035447	0.424964667981504	0.309957601577805	0.580510095942909	0.0628742257081211	0.697538238387395
AKR1C2	1	mle	1	23.2093023255814	5.79046916802419	18.320785326492	28.8609979573386	0.27155723524132	0.125868682289584	0.517542952318643	0.205105435704553	0.768246841252303
AKR1C3	0	mle	1	20.3673469387755	9.68422467444965	18.4784474323944	57.4885828125673	0.291129045173772	0.149354854208527	0.543173847776373	0.178992943506456	0.762689164327052
NET1	0	default	1	24	2.70581528703921	2.6426875675966	15.3436397510019	0.126246054407887	-0.0485047347105361	0.368665877114691	0.509267251211973	0.844446590805635
ASB13	1	mle	1	23.7619047619048	1.93164318805173	18.5631013037548	4.64246857096772	0.287707414158334	0.145248896990001	0.531569212429757	0.183354730567065	0.762689164327052
FAM208B	1	mle	1	22.9425287356322	1.79703944730707	5.45423695869326	17.7704897644723	0.0969350164597867	-0.0836779802482559	0.223316157759956	0.600613395287735	0.870846342900369
GDI2	1	mle	1	21.3475935828877	2.98524529159124	4.83683910530173	14.8049205312567	0.288875618668317	0.14665074240198	0.264921258876916	0.181856088087842	0.762689164327052
ANKRD16	0	yule-walker	1	20.1616161616162	1.3197130089032	7.09777317188692	4.65198315497376	0.179274682673949	0.0151296192087382	0.510446627080128	0.37238240516251	0.806193083849853
FBXO18	1	burg	1	20.0603015075377	6.89268498502791	3.4051127143728	56.8219434433952	0.18885022136987	0.0266202656438436	0.203883786056833	0.351160185676579	0.800068793549488
IL15RA	1	mle	1	20.2639593908629	3.00980867412979	3.38229734985644	5.60983941754178	0.400215675685272	0.280258810822326	0.642263065597199	0.0776203425943964	0.702256514735535
RBM17	1	burg	1	25.5897435897436	6.26975201051097	12.1313874749171	91.3862888926194	0.130669497304863	-0.043196603234164	0.135655411496502	0.49650610298611	0.840931603199394
PFKFB3	0	default	1	24	4.62790397474826	19.0821414883353	25.129809757804	0.336264497512524	0.203517397015029	0.254465042082117	0.128817611107664	0.729883852975563
ITIH5	1	mle	1	22.3016759776536	2.21455734441343	18.4741198536276	7.98079047590594	0.138671130994798	-0.0335946428062426	0.638597152604238	0.474072777983566	0.834510307624971
KIN	1	mle	1	23.4823529411765	2.28512321067823	8.67665035363914	20.8622888663501	0.152992512183106	-0.0164089853802725	0.194556215632273	0.435949564595707	0.824725096817381
ATP5C1	1	burg	1	20.1616161616162	9.57480938334182	19.7982715176771	58.9733741934347	0.135043026520409	-0.0379483681755091	0.317270841270892	0.484141734795894	0.836206777082534
TAF3	0	default	1	24	3.97005158129611	12.2143716199204	28.4121005018364	0.0847767220974252	-0.0982679334830898	0.358654312045079	0.642148226498845	0.882179040550756
CELF2	1	burg	1	23.3450292397661	13.8980740549806	1.72899695743311	153.324020854456	0.173902084430922	0.00868250131710657	0.42648686809377	0.384731398974348	0.810556561041044
USP6NL	0	default	1	24	1.75208497838128	23.7994947663127	3.45882057796381	0.283408279606428	0.140089935527713	0.704570719296693	0.188955235541933	0.764154138884025
PROSER2	1	burg	1	20.3673469387755	2.64027352525921	10.8223617226918	9.40927530411129	0.283014309679821	0.139617171615785	0.372213143360664	0.189475228850594	0.764227750797869
UPF2	1	burg	1	22.0552486187845	15.6025871081495	11.6651600065614	70.7462645285821	0.309070765743659	0.170884918892391	0.292832195065562	0.157459128586325	0.75949431085166
DHTKD1	0	yule-walker	1	21.695652173913	10.5673030003723	10.1661141879856	44.5144532263117	0.430037855215577	0.316045426258693	0.289524184113173	0.0601492283689971	0.689368368559846
SEC61A2	0	default	1	24	1.20205622808996	6.68336930502382	6.50985372332142	0.0732779179048413	-0.11206649851419	0.46844835626198	0.683514225943513	0.894425745344193
NUDT5	1	mle	1	27.7222222222222	4.50493709904217	25.8714048975223	27.4564844622384	0.260364028645425	0.11243683437451	0.22397847142879	0.221355400493891	0.773307615796988
CDC123	0	mle	1	22.6818181818182	9.88927999198656	21.8688996062729	68.207348938493	0.237364327236234	0.0848371926834814	0.238662312085611	0.257979727126948	0.783984787988107
CAMK1D	1	burg	1	23.3450292397661	0.360539288995975	12.6013058951347	2.10276753350131	0.0292515244057963	-0.164898170713044	0.732351894548045	0.862052242894408	0.952603221611776
OPTN	0	default	1	24	76.6637167829713	9.82384347625345	369.094622501162	0.330292694765809	0.196351233718971	0.259485320827873	0.134717861869709	0.740477198808331
MCM10	0	mle	1	21.2340425531915	1.66149864583322	21.1678609809035	3.49811538942926	0.337402484004872	0.204882980805846	0.588797803787807	0.127717090717324	0.728742430100575
PHYH	0	default	1	24	3.18765694327612	3.77650456288753	30.8476511799431	0.0775907868965802	-0.106891055724104	0.306372023341593	0.667756555694356	0.889264569630969
SEPHS1	0	default	1	24	3.54198949518227	18.1584276015337	29.0880930809691	0.0818103836611258	-0.101827539606649	0.332206062713097	0.652622263893044	0.885505451302422
BEND7	0	burg	1	21.4623655913979	2.80483062306149	16.1990729043418	8.46965457240645	0.466862930743626	0.360235516892351	0.35326403068702	0.0430719368346295	0.66385049512593
PRPF18	1	mle	1	23.3450292397661	1.10417876712982	4.81144305948711	29.0744877106581	0.00498043333061449	-0.194023480003263	0.370739218428956	0.975344648199489	0.990358768700327
FRMD4A	0	burg	1	20.2639593908629	3.17598521659275	5.88311750212546	5.21482169629154	0.518333888493445	0.422000666192134	0.589969891901596	0.0259256980772753	0.614691894062431
FAM107B	1	mle	1	21.0105263157895	3.1396916954199	5.6067951415174	7.66170223941292	0.313195236503737	0.175834283804484	0.514562038417964	0.152815178569452	0.75949431085166
HSPA14	0	default	1	24	1.8904611820025	0.397913885234668	18.2598867402547	0.0732951750055119	-0.112045789993386	0.304352617774699	0.683450587476596	0.894425745344193
DCLRE1C	0	mle	1	20.7916666666667	2.83045396979301	5.47578889832747	10.3216420041531	0.340072037286393	0.208086444743671	0.397794399556705	0.125164928093032	0.728742430100575
RPP38	0	mle	1	23.3450292397661	1.01241979124038	5.81055053291077	8.57649585537193	0.0493792761425785	-0.140744868628906	0.361648307999623	0.776312160415774	0.924996624613386
NMT2	0	default	1	24	9.386374508296	10.7714712131645	49.2009015989991	0.34018954346405	0.20822745215686	0.272995214320302	0.125053533998694	0.728742430100575
FAM171A1	0	default	1	24	1.72073533453555	17.3193194279628	25.2315676808629	0.0301881345357006	-0.163774238557159	0.274524214085633	0.8579015779155	0.951214495423326
ITGA8	1	yule-walker	1	21.2340425531915	2.8807247780854	14.0320570737557	8.99443009885574	0.213859899886976	0.0566318798643715	0.488628831095305	0.300261568234484	0.789369893573003
FAM188A	1	mle	1	20.3673469387755	1.52142566501083	2.89086300420549	14.0229747949298	0.0655155258792638	-0.121381368944883	0.310140412119266	0.712624010871956	0.903766102405699
PTER	0	default	1	24	0.805123569171511	5.03894668320163	7.18916194032307	0.0528000772055975	-0.136639907353283	0.368407553696376	0.762444559643348	0.920151341776201
RSU1	1	burg	1	20.1616161616162	12.1114116383108	2.33019357676708	110.401747944693	0.304407203312812	0.165288643975375	0.204599504148829	0.162845356689557	0.76144305053449
VIM	1	mle	1	21.3475935828877	115.593799465791	0.0225989698484765	1579.75742674621	0.196279749576123	0.0355356994913476	0.136530770992458	0.335370265313861	0.798445348228846
PTPLA	1	mle	1	20.7916666666667	4.93856509723338	11.2761738310219	37.6280851289414	0.190598392802502	0.0287180713630024	0.370282619894785	0.347392399245575	0.800068793549488
STAM	1	mle	1	22.4269662921348	2.73871750238694	6.20096750393024	21.2263653468676	0.213260335262867	0.0559124023154407	0.22747455450751	0.301408316915632	0.789369893573003
NSUN6	1	mle	1	20.4717948717949	0.747381511788115	17.2281317121318	5.34002832337143	0.0660766949934459	-0.120707966007865	0.395163438554931	0.710486882905988	0.903420113184365
ARL5B	0	default	1	24	1.43834057642581	4.48131400359072	11.9872406240801	0.0857596140534228	-0.0970884631358926	0.281551108713538	0.638707491654117	0.881625259918277
PLXDC2	0	default	1	24	5.97510819690098	8.87190300440877	52.1812564178723	0.172876972830703	0.00745236739684418	0.195242256997848	0.387124412187258	0.810556561041044
CASC10	0	default	1	24	0.380055141165992	21.6311893288813	3.12561602471166	0.0470142195507903	-0.143582936539052	0.437062129744575	0.786017296283571	0.928228400689496
SKIDA1	0	default	1	24	0.724367550899115	7.48476635699774	3.11536451891791	0.0843271900441168	-0.0988073719470597	0.56986226073417	0.643726802604819	0.882224560990161
MLLT10	0	yule-walker	1	27.156462585034	6.39773439983543	11.4934268728898	17.5122360493531	0.376043683645231	0.251252420374277	0.436898845738044	0.0945738191380867	0.710864472863099
DNAJC1	1	burg	1	20.1616161616162	11.5378146964112	6.1828335954055	98.9181177044033	0.22518772973536	0.0702252756824322	0.197902398983513	0.279243098865941	0.789369893573003
COMMD3	0	default	1	24	2.770497275321	4.12822495284642	48.5473714358489	0.0452668219945322	-0.145679813606561	0.231667686941916	0.793249989710358	0.930431148063267
LOC100499489	1	mle	1	25.5897435897436	1.69375676028816	21.3562994440345	6.00052073599777	0.119310185831864	-0.0568277770017629	0.622828089199049	0.529803553863188	0.849400527979782
PIP4K2A	0	default	1	24	2.47555733488247	8.11871736889257	34.8792635028055	0.0505950102586039	-0.139285987689675	0.219531211849839	0.771360773153703	0.922910569640386
MSRB2	0	default	1	24	2.2426823605848	7.47715267031441	53.2844432636523	0.0192136568523007	-0.176943611777239	0.219244547447437	0.90755311060762	0.967921976727887
OTUD1	0	default	1	24	1.27922929979266	3.75691357051526	2.6881489605899	0.0927528405148431	-0.0886965913821882	1.12948737380036	0.61465028265758	0.8732875029521
KIAA1217	0	default	1	24	0.870307795075521	18.5236071976296	3.04572693997691	0.10207458472324	-0.0775104983321124	0.61075416148169	0.58371562801931	0.865831241722654
ARHGAP21	1	burg	1	21.1216931216931	26.1936805703795	10.6241302754864	157.667442817945	0.21800549925098	0.0616065991011758	0.254966635911988	0.292427690815504	0.789369893573003
PRTFDC1	0	mle	1	21.695652173913	1.57659159926997	0.0799560221363285	3.48561737277913	0.187739835837236	0.0252878030046836	0.785320696831305	0.353570296587496	0.801221505412321
APBB1IP	0	default	1	24	0.86139215914533	23.8827001119043	15.8447472611402	0.0242975506519025	-0.170842939217717	0.266589474884185	0.884274244953179	0.960144120025867
ABI1	1	burg	1	21.0105263157895	3.84402643029296	19.9714079589726	38.0685562936017	0.119814505934674	-0.056222592878391	0.213190455217536	0.528288350982063	0.849313117663452
ANKRD26	0	default	1	24	8.02419733201569	13.4955350351273	32.4488120907399	0.226946201632948	0.0723354419595378	0.378374248033729	0.276088674672863	0.789369893573003
YME1L1	0	default	1	24	5.97418025424781	18.8025163335533	96.0271529997656	0.105732659302559	-0.0731208088369286	0.142393318573474	0.571922064075434	0.86294123036968
MASTL	0	default	1	24	0.612499511070533	6.06455599652883	3.68040376159069	0.048669400919625	-0.14159671889645	0.516476987943449	0.77921504488438	0.925670123492143
ACBD5	1	burg	1	23.0751445086705	4.01084586282266	13.5030776686429	14.7441787161818	0.332602290160206	0.199122748192248	0.351487436371233	0.132410845963338	0.738245501901973
RAB18	1	burg	1	20.4717948717949	15.5226123063761	20.4586961273243	138.318039222969	0.227720290979754	0.0732643491757047	0.168279683594885	0.274709147636851	0.789369893573003
MKX	0	burg	1	22.6818181818182	9.37256170186332	17.954538728425	25.8890536406892	0.447877089697434	0.337452507636921	0.466945735962313	0.0513072624039597	0.678813212734949
WAC-AS1	1	burg	1	20.5773195876289	9.46565370138964	9.71386294844283	42.2250999749238	0.230381628893684	0.0764579546724209	0.331473773322854	0.270008309460678	0.787711032628566
WAC	0	burg	1	22.5536723163842	19.8389611718695	5.94548758586043	210.84256549285	0.370634280489095	0.244761136586914	0.106380269919131	0.0987450694657512	0.711585294303292
BAMBI	1	burg	1	26.7919463087248	0.865702927870191	22.6565960043727	1.6767714377835	0.385263696496395	0.262316435795674	0.584063237123801	0.0877898499196571	0.708543390987926
PTCHD3P1	0	mle	1	21.8142076502732	4.37125340651312	10.7880344521339	35.2818168170363	0.20383204238839	0.0445984508660681	0.223789581674618	0.319906802800883	0.795151155319479
SVIL	1	burg	1	27.9160839160839	1.33710767398567	25.6467351238296	14.4978731653899	0.133139785295839	-0.0402322576449936	0.241406966830053	0.489491726264477	0.838573628333754
KIAA1462	0	burg	1	20.0603015075377	17.4480132139461	15.4531939593147	119.161390524448	0.363666634140465	0.236399960968558	0.297706344030432	0.10433342859626	0.715508699196191
MTPAP	0	default	1	24	1.99146817984378	22.5815935213185	10.4179986447788	0.0866084552251414	-0.0960698537298303	0.509330553326786	0.63574790136667	0.880187782315918
ZNF438	0	default	1	24	1.71337300897997	15.5008611379132	10.1081033192482	0.128757314050073	-0.0454912231399129	0.429497430308046	0.501990763342611	0.843191373396456
ZEB1	0	default	1	24	22.9972173857713	11.8121794594113	271.032413533425	0.0510415817329382	-0.138750101920474	0.278317072086104	0.769548354747608	0.922623438227892
ARHGAP12	1	yule-walker	1	27.3424657534247	6.18992008367571	9.61064842863914	89.1600703951288	0.180787338125373	0.0169448057504474	0.227923597755728	0.368963394362516	0.803870307267856
KIF5B	0	default	1	24	10.5103763086904	11.8625603123352	283.80806140967	0.021042626941327	-0.174748847670408	0.204935901501463	0.899122587878044	0.964416118238619
EPC1	0	burg	1	23.2093023255814	6.13493837955297	9.56139703129476	60.7963146585698	0.286746608301557	0.144095929961869	0.140524026606683	0.184594699984697	0.762689164327052
CCDC7	1	burg	1	23.4823529411765	1.46450618759438	7.96392160398015	4.68266776301928	0.177759632665949	0.0133115591991383	0.563480280138426	0.375832187540145	0.807642246930862
ITGB1	1	mle	1	20.9005235602094	43.7915357035541	10.0295654009091	498.869246236641	0.132957923224195	-0.0404504921309663	0.232328046931307	0.490005403887654	0.838573628333754
NRP1	0	default	1	24	6.05345000715073	10.0797459480065	105.595182625263	0.0592021969497156	-0.128957363660341	0.183525942405816	0.737023732979407	0.911157078722098
PARD3	1	burg	1	20.6839378238342	4.87112021544655	11.0090033254714	35.0317872399182	0.152746175936412	-0.016704588876306	0.256768118535802	0.436583872226076	0.824827347692709
CUL2	0	default	1	24	0.6443258206377	19.8949621977023	8.35344469224066	0.0300535967255262	-0.163935683929368	0.332897184576537	0.858496807937339	0.951342393940427
CREM	0	default	1	24	0.128232010898071	7.53265971677635	8.45470408046245	0.00115452373705249	-0.198614571515537	0.308843227885316	0.994240695185277	0.997685993964872
CCNY	0	burg	1	26.972972972973	1.53616184662208	9.0925112739399	108.824490848595	0.0169274180143298	-0.179687098382804	0.0771227635941857	0.91818019046639	0.971785593526224
FZD8	1	burg	1	21.9340659340659	3.02126880014542	0.657870450476	7.03873604567872	0.291266712068672	0.149520054482406	0.659510348153648	0.178819203607659	0.762689164327052
ZNF248	1	burg	1	27.5310344827586	3.19318761655232	21.1822042005471	10.2655908331862	0.486642094968208	0.38397051396185	0.339261371866152	0.0356534261262818	0.649731866801419
ZNF25	0	default	1	24	2.00283640235363	2.61472653352791	30.4619501937841	0.0299878152096633	-0.164014621748404	0.329787295190182	0.858787962591437	0.951384550524129
ZNF33A	0	default	1	24	2.33902320732	9.07546879917872	27.5796515093201	0.119587691869198	-0.0564947697569629	0.178103888581905	0.528969372196313	0.849313117663452
ZNF37A	0	burg	1	21.695652173913	8.49899165025142	11.2830202076337	57.8730825706838	0.235378365338165	0.0824540384057979	0.221300670860309	0.261356262077465	0.785107827813393
ZNF37BP	0	default	1	24	3.30139217618657	20.2481553751045	9.81907757870761	0.235235485097653	0.0822825821171835	0.491866060196019	0.261600543709649	0.785107827813393
ZNF33B	0	default	1	24	2.22502047744588	13.3089798273664	12.7114385928596	0.286311339888408	0.143573607866089	0.257330601687813	0.185158639597281	0.762689164327052
BMS1	1	mle	1	23.9041916167665	8.79044297198428	2.36625128893252	112.267870401591	0.125661196500767	-0.0492065641990798	0.165089062557927	0.510973955856499	0.84455339571084
CSGALNACT2	0	burg	1	21.4623655913979	5.30473301170066	10.5078379055497	25.0249271039836	0.261834842693727	0.114201811232473	0.29057736171467	0.219163238585536	0.77284540499782
HNRNPF	1	mle	1	21.3475935828877	25.5710319303312	0.251703897486331	124.806306428964	0.239939652658955	0.0879275831907466	0.305141761452117	0.253653219518557	0.780688965629844
CXCL12	1	burg	1	20.6839378238342	41.7338748342293	1.64936658189721	121.263150452832	0.245731283752993	0.0948775405035915	0.509379504973938	0.244135242585926	0.780688965629844
RASSF4	1	yule-walker	1	21.695652173913	4.99921849860974	6.60188567879088	12.353007620198	0.823145597596494	0.787774717115792	0.62271597220226	0.000173013254457288	0.455343756117899
C10orf10	0	default	1	24	10.2344584679476	2.28100061463409	41.1049571347791	0.235418761614546	0.0825025139374556	0.466622345505574	0.261287229867273	0.785107827813393
C10orf25	1	default	1	24	1.84157370140755	14.5758434942641	4.76910937948093	0.537741046810349	0.445289256172419	0.37943168675916	0.0211070071560898	0.610100985069254
ZNF22	0	default	1	24	2.4677114534485	9.87816157241001	43.6630296642771	0.0689490782944923	-0.117261106046609	0.156637086967281	0.699627983426894	0.899066487169163
MARCH8	1	mle	1	22.5536723163842	5.93335276370795	17.5524397058917	33.2810090451873	0.236453065675089	0.0837436788101064	0.256486580266546	0.259524694748117	0.785107827813393
FAM21C	0	burg	1	26.6133333333333	7.34313611956017	25.4676403588759	39.480240026816	0.502915576990712	0.403498692388854	0.183798528070015	0.0303494461470222	0.631711385446341
TIMM23	0	default	1	24	5.25141664659223	23.0895507850052	29.7626583380515	0.194096505016268	0.0329158060195216	0.3541551040668	0.339950117770634	0.800068793549488
NCOA4	1	burg	1	20.1616161616162	8.73293187653206	0.957991720975991	132.893165572722	0.0773348408010527	-0.107198191038737	0.166878090709968	0.668683500881132	0.889465361788039
MAPK8	1	burg	1	27.3424657534247	1.52346901480197	10.061595268392	15.889044262823	0.120778943452086	-0.0550652678574963	0.302623723574702	0.525400404123143	0.848596178791325
ARHGAP22	0	burg	1	20.2639593908629	3.70888785694898	0.614946365731541	8.01349982735983	0.57154942547726	0.485859310572712	0.433126617716794	0.0144378873059385	0.580421371087984
VSTM4	1	yule-walker	1	21.3475935828877	34.4332780325303	10.53393181578	189.760346816633	0.24064660655861	0.0887759278703324	0.424673808961796	0.252475761307428	0.780688965629844
ERCC6	1	mle	1	20.2639593908629	2.64330442190476	8.40730333063772	9.88601177873124	0.345477821772734	0.214573386127281	0.326677644710802	0.120121801046569	0.728742430100575
PARG	1	mle	1	22.0552486187845	1.09282822699669	21.3978306490898	4.7563348168391	0.17563359408356	0.0107603129002717	0.397236682798288	0.380716261158118	0.810090874579973
FAM21A	0	default	1	24	1.44159941362395	13.1401056789246	38.1246867198707	0.0248960707992031	-0.170124715040956	0.24989010544845	0.881565391283925	0.959360022905592
SGMS1	1	default	1	24	2.75773993376858	5.27535701690833	13.4055654891686	0.161051477050403	-0.00673822753951669	0.353787994295315	0.415600985616005	0.81832903857873
ASAH2B	0	default	1	24	0.571049438544966	22.4263568491124	3.15487857528409	0.050445635667522	-0.139465237198974	0.63280219349395	0.77196777419024	0.922910569640386
PRKG1	1	burg	1	26.972972972973	4.68066559905243	11.3542224898566	21.6983717985203	0.138244584028752	-0.034106499165498	0.417683783954087	0.475247791921988	0.834510307624971
CSTF2T	1	yule-walker	1	20.2639593908629	3.77148467884521	2.7565858396705	21.0452618867838	0.153426970636397	-0.015887635236324	0.319833795694071	0.434832645473387	0.82431964676455
DKK1	0	default	1	24	43.9267766933373	23.8239060907993	92.4128441171052	0.250517269895784	0.100620723874941	0.919479420454221	0.236487478385038	0.775730453953151
ZWINT	1	burg	1	26.972972972973	2.38430648851894	10.5196465356766	5.74968879207303	0.227442153432512	0.0729305841190145	0.68583313332569	0.275204188381615	0.789369893573003
IPMK	0	burg	1	23.2093023255814	2.84548468034035	11.5522154546092	14.2924008411716	0.174756458687343	0.0097077504248122	0.415563381834888	0.382746008453294	0.810556561041044
CISD1	0	default	1	24	2.53973565977473	23.7505003018893	42.711962204173	0.118008812020319	-0.0583894255756177	0.12727902440203	0.533729528170802	0.850183201390714
UBE2D1	0	default	1	24	2.23761448579765	22.4778447498247	18.4008130700993	0.0766670941014658	-0.107999487078241	0.353320522279728	0.671106687440275	0.889634741427874
TFAM	1	mle	1	27.7222222222222	4.06162808657275	19.7089132750576	30.3731731994158	0.240878719414045	0.0890544632968544	0.198296131258854	0.252090123639507	0.780688965629844
BICC1	0	default	1	24	3.83888239806593	9.64183097268865	156.959718110444	0.0318590464670248	-0.16176914423957	0.100801502058967	0.850536505421445	0.948546032802025
FAM133CP	0	burg	1	20.9005235602094	1.68255228836946	12.2975726355427	5.8577378269037	0.310425995043102	0.172511194051723	0.377894896269824	0.155920926623809	0.75949431085166
CCDC6	0	mle	1	20.7916666666667	7.00747858549626	20.4195579143967	34.6288348964779	0.394790327828521	0.273748393394225	0.229034174251913	0.0811950026771768	0.704073923924077
CDK1	0	default	1	24	2.06685962584174	15.7540611365527	11.3001623898666	0.0776603106072865	-0.106807627271256	0.459383197054763	0.66750494331233	0.889037084992602
RHOBTB1	0	default	1	24	3.3933946257736	15.0523081958604	43.048821004928	0.0690797340697503	-0.117104319116299	0.215855314391336	0.699137221952369	0.899024514961921
ARID5B	1	burg	1	20.3673469387755	38.2824887815814	11.0479264282098	222.968565715272	0.273426499378428	0.128111799254113	0.23326201295851	0.202487291748436	0.768246841252303
ADO	1	burg	1	20.2639593908629	2.64577691918989	2.30861519407216	19.7896639870504	0.193349008065811	0.0320188096789735	0.215760087446693	0.341529609025157	0.800068793549488
NRBF2	0	default	1	24	1.88029461247166	16.8678418665306	28.205403719779	0.0328153353698822	-0.160621597556141	0.252379949158116	0.846344174737873	0.946749140877865
JMJD1C	0	default	1	24	4.80332986125219	13.8015595923266	43.6437388183632	0.112292042812833	-0.0652495486245999	0.236355164530419	0.551252489783732	0.855568744369561
REEP3	1	mle	1	20.0603015075377	6.13250427094786	12.9434037908396	95.5908203386929	0.151389401089049	-0.0183327186931417	0.126409472041913	0.440090768162421	0.82558594270616
ANXA2P3	0	default	1	24	30.9445678455055	18.0509309741794	233.009761146509	0.189415071608372	0.0272980859300463	0.252497750890065	0.349939222156223	0.800068793549488
SIRT1	0	burg	1	22.4269662921348	2.22123884485694	17.6877576557319	11.8160956259108	0.116566580073926	-0.0601201039112884	0.384973806137626	0.538107595296008	0.851945596251292
HERC4	0	default	1	24	3.34422419398565	22.0171477010593	35.5090418708726	0.1282205152315	-0.0461353817222006	0.19920082768654	0.503539128180767	0.843799090409565
PBLD	0	default	1	24	0.942986139935963	9.19236494930658	7.30670301893457	0.0535464344130323	-0.135744278704361	0.395191805398125	0.7594454044679	0.918849613058249
HNRNPH3	1	mle	1	22.1777777777778	23.5618685070287	18.9965715970373	110.247894776234	0.319079321271785	0.182895185526142	0.314541684867539	0.146380294594942	0.756069847903718
RUFY2	0	default	1	24	3.84255590074476	14.570722374916	18.001996794751	0.183537318050837	0.0202447816610043	0.365770766707825	0.362812044492609	0.803870307267856
SLC25A16	0	default	1	24	0.900453595970799	19.9798367562055	5.65709862279351	0.0665553627753193	-0.120133564669617	0.450630845085737	0.708668003644864	0.902339580259182
TET1	1	mle	1	27.3424657534247	2.20220770324899	24.7320045109065	11.3444350833126	0.102846797992299	-0.0765838424092413	0.422636014478896	0.581209972651729	0.865272844935973
CCAR1	0	default	1	24	21.7507796915211	11.6037504563533	155.256213303187	0.157264643753966	-0.0112824274952406	0.280650515118807	0.425065711861119	0.81932188657184
DDX50	0	default	1	24	6.21474092279789	20.419767541623	72.0591942192703	0.121632133419521	-0.0540414398965745	0.181320751029871	0.522856122425716	0.848349863045205
DDX21	0	default	1	24	10.294354982559	1.12706992634406	261.689907447233	0.0537037132560523	-0.135555544092737	0.282347576562371	0.758814602241779	0.918600583226267
KIAA1279	0	yule-walker	1	25.5897435897436	4.09858574795854	20.1574477990221	26.8969065316626	0.229842250050704	0.075810700060845	0.23519914192893	0.270955798853494	0.787711032628566
SRGN	0	default	1	24	2.05761478096649	6.44952973933375	6.82695876794188	0.272453222431851	0.126943866918221	0.423038509238498	0.203847132872499	0.768246841252303
VPS26A	0	default	1	24	1.83585563151541	9.64239325451491	32.6837516527522	0.0217209771853353	-0.173934827377598	0.274856427826628	0.896011750962424	0.964391860002452
SUPV3L1	0	default	1	24	1.86403118208379	12.088170507925	9.47279810338921	0.205889883226853	0.0470678598722235	0.39284059814855	0.315793832791542	0.793267134073892
HK1	0	yule-walker	1	23.4823529411765	15.6238763846393	7.3746481270957	195.912271652038	0.0790449955323965	-0.105146005361124	0.204587249816187	0.662509424858415	0.888028847822939
COL13A1	1	burg	1	21.0105263157895	3.74410916899853	1.72744367053053	5.78604358191372	0.355402891711385	0.226483470053662	0.926643976717812	0.111286315656956	0.722959640467206
H2AFY2	1	mle	1	21.8142076502732	2.1486308849809	0.832115323844641	9.36000101471341	0.215731412018964	0.0588776944227574	0.366721207706538	0.296704479827633	0.789369893573003
AIFM2	0	default	1	24	4.3127235830143	23.6592784404109	36.3952256741275	0.154845035331218	-0.0141859576025385	0.24398063066681	0.43120296144684	0.823062859975894
TYSND1	0	default	1	24	1.42504761376069	2.66550388952101	9.79256577243704	0.0849939477585973	-0.0980072626896833	0.361285309497255	0.641386527815434	0.882126559901376
SAR1A	0	default	1	24	5.53278440540264	6.1268263525231	119.58958677732	0.142321677455117	-0.0292139870538595	0.168689627227309	0.464111327207883	0.828861061744228
PPA1	0	default	1	24	5.32383189070933	1.11944201534705	18.3170482663361	0.265357470176924	0.118428964212309	0.442159671352887	0.213983523417659	0.770864292335198
LRRC20	0	default	1	24	0.627402234587802	18.7992123304879	3.80783591159156	0.0960434726843741	-0.084747832778751	0.618932142286637	0.603584009093692	0.87158765288466
EIF4EBP2	0	default	1	24	8.1283722650795	22.7166391634621	115.595790567663	0.195529982980983	0.0346359795771798	0.200633860730552	0.336937471060827	0.799581611290347
SGPL1	0	yule-walker	1	23.2093023255814	4.45548936340086	20.57493634008	26.6449403579995	0.331768348408752	0.198122018090503	0.228672025197954	0.133240180799783	0.738245501901973
PCBD1	0	burg	1	27.9160839160839	1.8350384985241	1.01619657116466	24.347215474679	0.102631006936833	-0.0768427916758001	0.175580427372573	0.581909297258973	0.865463992878273
UNC5B	0	yule-walker	1	27.5310344827586	6.75487629066678	24.1133369082977	33.5057722047303	0.295205202233234	0.154246242679881	0.256951652411642	0.173905552705907	0.762689164327052
SLC29A3	0	default	1	24	0.555120367853274	20.4371705122879	12.4033308531363	0.00773128629553987	-0.190722456445352	0.357597305855321	0.961936693031095	0.986706920847506
C10orf54	1	burg	1	20.6839378238342	24.8175428759146	12.7274364134116	84.1549106646424	0.402168482402132	0.282602178882559	0.377383618451861	0.0763649437633094	0.702256514735535
PSAP	0	burg	1	21.1216931216931	273.605835771438	12.0918157846941	3614.06149162435	0.168293948078057	0.00195273769366788	0.19393063017462	0.397969059038968	0.813987272428402
CHST3	0	mle	1	21.1216931216931	4.6144838115018	6.21437247410554	17.1633920788211	0.349642014157018	0.219570416988421	0.325445339960865	0.116348928188353	0.725003181810071
ASCC1	1	default	1	24	1.72411624716518	14.985673841199	35.55350777509	0.251255677343651	0.101506812812382	0.10681468595236	0.23532480738613	0.775730453953151
ANAPC16	0	default	1	24	5.27373217435517	17.3301934016843	64.3477416634022	0.0723096020180208	-0.113228477578375	0.208036445521773	0.687092657222608	0.89607860447545
DDIT4	0	default	1	24	70.5232554259835	4.82881005428832	490.24930167811	0.186328412172613	0.0235940946071358	0.296007083298275	0.356652897623154	0.802176541495288
DNAJB12	0	mle	1	27.9160839160839	6.65029765902293	24.4912039609643	57.8396731112864	0.170553871877159	0.00466464625259111	0.201100352540336	0.392591525757075	0.812326888845668
MICU1	0	burg	1	23.6213017751479	9.98317468728963	3.87310509366193	51.7014865873632	0.605360386037351	0.526432463244821	0.17891818189778	0.00957201538838048	0.53806584345016
MCU	1	yule-walker	1	26.7919463087248	2.19990475058558	24.4106484436456	40.9234217653917	0.0785638393721688	-0.105723392753397	0.142532070213737	0.664241885993935	0.888028847822939
P4HA1	0	default	1	24	9.2309393749388	2.60416170171165	182.904245348578	0.0592855369760382	-0.128857355628754	0.175812375981651	0.736697346715919	0.910987397552517
ECD	1	burg	1	20.4717948717949	1.62082747545063	16.3470106288882	12.7766854224398	0.112581882809858	-0.0649017406281707	0.267304187411433	0.550353147165069	0.855249070229566
FAM149B1	0	default	1	24	0.549171525592995	12.9981471410471	19.2417182689821	0.00468954140211042	-0.194372550317467	0.315786862613783	0.976771182076498	0.990774104003108
DNAJC9	1	mle	1	22.1777777777778	1.41602800410808	19.7652879913352	21.5380200481304	0.02277656809333	-0.172668118288004	0.300438762997878	0.891188061096787	0.962974397382636
MRPS16	0	default	1	24	1.71234208301694	12.789999404062	33.6450669194183	0.0294118762096869	-0.164705748548376	0.252519065691066	0.861340493270308	0.952199195092071
ANXA7	1	mle	1	23.6213017751479	4.62245846777796	19.1412457804639	37.5070037241707	0.12155263453199	-0.0541368385616117	0.245449852011195	0.523092777285778	0.848358573508136
PPP3CB	0	default	1	24	3.48242909126141	17.4889436508642	28.943342565176	0.310536370250604	0.172643644300724	0.270480283217302	0.155796180794602	0.75949431085166
SEC24C	0	default	1	24	2.72483172101471	21.4495876711478	23.9175030498062	0.0855967872192717	-0.097283855336874	0.276991424962989	0.639276465479257	0.881625259918277
FUT11	0	mle	1	21.8142076502732	6.80611345809844	8.1666555608958	25.3536644678434	0.672702276950012	0.607242732340014	0.232832746667519	0.00375590777744428	0.455343756117899
CHCHD1	0	default	1	24	6.07455911963946	20.9308761071992	44.0787953172919	0.15889898415436	-0.00932121901476846	0.24941930823663	0.420959958076629	0.81832903857873
ZSWIM8	0	default	1	24	1.55648081287494	17.5214012333711	36.5383258657319	0.00981000598701975	-0.188227992815576	0.29305501058188	0.951902937677053	0.983266678512935
NDST2	0	burg	1	20.3673469387755	4.93686019300491	8.2127591698925	30.1225443114247	0.537445924676329	0.444935109611595	0.166228240443285	0.0211744704668088	0.610100985069254
CAMK2G	1	mle	1	22.0552486187845	1.4601441330608	8.80207759256822	21.9409581062541	0.0682619904174825	-0.118085611499021	0.186724038437556	0.702213319586791	0.90024221415265
PLAU	1	burg	1	20.0603015075377	1.11375023225819	2.29526216949584	3.64478155794657	0.15330817664303	-0.0160301880283644	0.71325821482507	0.435137817051003	0.82431964676455
VCL	0	default	1	24	8.36677243809518	2.63467804528539	144.096750547526	0.123631662285665	-0.051642005257202	0.183597035271471	0.516931970678656	0.84594579157671
AP3M1	0	mle	2	20.2639593908629,25.1069182389937	5.85508478754165,6.65436062171206	17.0576188490681,0.146724218403341	18.2293692489613	0.670931467029299	0.506397200543948	0.329585007264626	0.0431949249827486	0.66385049512593
ADK	1	burg	1	21.0105263157895	2.62445174501891	5.11838988313819	18.2969802035119	0.16766251738811	0.00119502086573187	0.26085069341231	0.399482043854664	0.814206410553199
KAT6B	1	yule-walker	1	26.6133333333333	5.2429908880334	12.0992186360658	30.4337491018533	0.434860375067851	0.321832450081421	0.220106834619488	0.0576472766383709	0.689368368559846
SAMD8	0	mle	1	24.641975308642	3.94997876277979	14.3135955582998	10.2526270592853	0.624821499031706	0.549785798838047	0.34636127816736	0.00743343792679041	0.495742733008495
VDAC2	0	default	1	24	4.05862911814086	15.7819363789796	58.3577746838801	0.107191805917597	-0.0713698328988839	0.162230627623961	0.567271333615481	0.860951062989068
COMTD1	0	default	1	24	1.14035394148554	20.9433158862161	17.0927782365605	0.0298726349948348	-0.164152838006198	0.288173111988469	0.859297950388428	0.95156633250219
ZNF503	0	yule-walker	1	22.8114285714286	10.7926945147782	9.22164467577954	174.729842641404	0.12510317207949	-0.0498761935046124	0.128742749527346	0.512606618954044	0.84455339571084
ZNF503-AS2	0	default	1	24	0.666074761259962	3.20412621793127	9.46269297708821	0.0222663243510743	-0.173280410778711	0.332573332228486	0.893517099775745	0.963758298954352
C10orf11	1	yule-walker	1	24.3414634146341	1.83146024158042	11.2638724126325	5.64210403970314	0.142750965440871	-0.0286988414709552	0.630974022027235	0.462950996665221	0.828861061744228
KCNMA1	0	default	1	24	0.824364263142065	13.2233542517026	34.7470841251441	0.00517766969813449	-0.193786796362239	0.240470865974348	0.974378349690715	0.990033181901812
DLG5	0	burg	1	23.4823529411765	12.5124717773599	11.6492543322169	81.0400013649485	0.546210666846996	0.455452800216395	0.236974584287028	0.0192429395408491	0.610100985069254
POLR3A	0	default	1	24	1.97460486869938	5.09607525377664	20.3861035434549	0.0969478262786565	-0.0836626084656122	0.212512569109297	0.600570798516302	0.870846342900369
RPS24	1	burg	1	21.5783783783784	333.229199601036	11.2446865858576	3850.98530144679	0.193284585465725	0.03194150255887	0.144980142818799	0.341666010891047	0.800068793549488
LINC00856	1	mle	1	25.5897435897436	1.1926975606423	22.0805552603352	2.52195997977074	0.157692783378751	-0.010768659945499	0.85400997214299	0.42398706567227	0.81932188657184
ZMIZ1	1	mle	1	20.2639593908629	4.72690930745184	6.35517471722598	35.0360488678281	0.258970355113733	0.11076442613648	0.242859965730652	0.223448740671073	0.773417319170326
PPIF	0	default	1	24	5.79962581248136	1.24500454795842	34.2095948842661	0.180547994834027	0.0166575938008324	0.292764659838116	0.36950269589864	0.803870307267856
ZCCHC24	0	yule-walker	1	21.5783783783784	13.516729889389	17.7977444985947	251.577161272374	0.0924175841154303	-0.0890988990614836	0.277621059832765	0.615786785484484	0.873661396012282
EIF5AL1	0	mle	1	22.4269662921348	3.28626373392219	17.0450210738115	17.2116886155359	0.175463358514979	0.0105560302179749	0.443022452069746	0.381109522103686	0.810382450479026
LOC100288974	0	default	1	24	0.535936309847783	6.60794976174512	2.80315983010005	0.0721958645594462	-0.113364962528665	0.546451223181052	0.687513958001025	0.89607860447545
TMEM254	1	mle	1	20.4717948717949	2.52851243721125	20.019674579363	12.5351865699612	0.232064834892499	0.0784778018709991	0.310375948356232	0.267068566773581	0.787711032628566
PLAC9	0	burg	1	24.3414634146341	18.5230294384447	2.0129007094081	182.936412751111	0.228621971884655	0.0743463662615859	0.225600909811922	0.273109194556766	0.788334625584036
ANXA11	1	mle	1	23.4823529411765	15.9943765179457	9.26419466400323	175.125331165655	0.316586370217948	0.179903644261538	0.114363695651284	0.149079586639854	0.757319103007885
TSPAN14	1	burg	1	26.6133333333333	4.77881294431235	22.2350038641093	19.8867752114185	0.412868750115	0.295442500138001	0.261963611439522	0.0697711660099272	0.697538238387395
GHITM	1	burg	1	20.2639593908629	9.23525732585681	0.836308682876994	93.9009598696825	0.247475035562488	0.0969700426749861	0.140362599100741	0.241326247258107	0.77895426989119
CCSER2	0	default	1	24	6.54384766734861	12.4355472739221	47.7208668398635	0.163651779078696	-0.00361786510556472	0.254429287574233	0.409200058434906	0.817968166911457
WAPAL	0	yule-walker	1	24.4907975460123	8.38870600062893	14.5151215579679	45.8399565629901	0.370406425977634	0.244487711173161	0.216982787034375	0.0989239464377007	0.711593374426783
ADIRF	1	burg	1	20.2639593908629	5.45183841217728	2.82534761769146	9.22550276213088	0.298355508583322	0.158026610299987	0.752876335400221	0.170053509690448	0.762689164327052
GLUD1	0	default	1	24	9.78553555287228	21.079199674714	34.5978748494167	0.270316742665	0.124380091198	0.38442788933956	0.20685780268878	0.768246841252303
FAM35A	0	default	1	24	1.42197431916652	15.8823663288151	16.4705041786477	0.0710434005067041	-0.114747919391955	0.225233661848405	0.691794527160369	0.8961161832693
MINPP1	1	burg	1	21.2340425531915	1.95323872255208	5.88564619936011	12.8178071257035	0.123200523576018	-0.0521593717087787	0.401328873655897	0.51820477326085	0.84594579157671
PAPSS2	0	default	1	24	3.05774953396482	9.88438453365243	29.3745933940458	0.0756735823787736	-0.109191701145471	0.328610986260287	0.674725039827998	0.891424461311957
ATAD1	0	mle	1	21.1216931216931	7.50682469975936	19.6404330402243	87.5474871298023	0.385694801128913	0.262833761354696	0.118887050393584	0.0874824533534151	0.708543390987926
PTEN	0	default	1	24	4.81019337158191	0.122839838593738	64.2592473348185	0.0624837693510762	-0.125019476778709	0.218896830542288	0.724259125141382	0.907096222747071
RNLS	1	mle	1	21.8142076502732	1.62128789725303	20.8079171939842	4.42702157579446	0.211314389826711	0.0535772677920529	0.584801949794186	0.305154364072543	0.789369893573003
STAMBPL1	1	default	1	24	4.01260680857071	20.9893194602371	7.56152226301146	0.291018035304668	0.149221642365602	0.713928850320614	0.179133139739531	0.762689164327052
ACTA2	1	burg	1	21.3475935828877	325.48342642639	12.6273539562879	1612.56942039653	0.245756513354216	0.0949078160250589	0.291549554120122	0.244094414810353	0.780688965629844
FAS	0	default	1	24	2.34647840160511	3.85136481073315	16.367477853401	0.100760653846352	-0.0790872153843778	0.359544865715234	0.587998889445916	0.867269749089439
CH25H	0	default	1	24	2.20141343090481	18.6403704812248	12.2933931661865	0.101323353459139	-0.0784119758490334	0.530847120372741	0.586161486936318	0.867184861824044
LIPA	1	mle	1	22.1777777777778	7.66316910428029	20.867748005285	35.5349779639352	0.483124031733195	0.379748838079834	0.276077501038846	0.0368919577264433	0.652751852221278
IFIT2	0	default	1	24	0.624598350936392	12.2589952950025	2.91101093968731	0.142607212306149	-0.028871345232621	0.481662755130843	0.46333929095296	0.828861061744228
IFIT3	0	default	1	24	1.62960025922407	13.6375456244753	13.1254607219721	0.11119961141493	-0.0665604663020838	0.430541377094071	0.554652760790017	0.856611652697544
IFIT1	1	burg	1	20.2639593908629	1.62082600967537	17.8833978168217	5.77998762674807	0.311697603578555	0.174037124294266	0.558455966774122	0.15448858951297	0.75949431085166
IFIT5	0	yule-walker	1	21.1216931216931	4.26121906951508	4.5199768997929	16.7639671690286	0.123011679381743	-0.0523859847419084	0.50798487382635	0.518763065826882	0.845949729750891
PANK1	1	yule-walker	1	26.4370860927152	0.785324572987605	23.004518554506	3.55923174453081	0.0612193100296891	-0.126536827964373	0.668536061816289	0.729156479637873	0.909106209931851
KIF20B	0	default	1	24	3.61461728208097	14.131822395381	19.8471489808714	0.117149238475249	-0.0594209138297008	0.419257695069275	0.536335420943396	0.850531052321823
RPP30	1	mle	1	21.3475935828877	4.62174497923089	0.13354612130756	17.6003899013684	0.361864376491895	0.234237251790275	0.306582612099472	0.105819315402006	0.715949124016472
ANKRD1	1	mle	1	22.6818181818182	12.3834643072729	4.05296562981848	141.199628398132	0.0356201527273794	-0.157255816727145	0.712478898192227	0.834143234214191	0.94455976573852
PCGF5	1	mle	1	21.3475935828877	7.1353025281266	16.7497938477645	54.9768647018845	0.330769727319083	0.1969236727829	0.232639530653872	0.134238747197843	0.739566919457335
HECTD2	1	burg	1	21.2340425531915	2.08311780474446	19.6582965971167	4.76601054242542	0.261834962801985	0.114201955362382	0.60014745439197	0.219163060283255	0.77284540499782
PPP1R3C	0	default	1	24	0.936700838129653	22.0824704977412	43.5076448384441	0.0126303071416543	-0.184843631430015	0.138578368743443	0.938423689341485	0.979598997759862
TNKS2	0	yule-walker	1	21.8142076502732	3.47881138573003	7.56873452235826	24.6466980016563	0.142129385584383	-0.0294447372987408	0.258093234641547	0.464631830404882	0.828861061744228
BTAF1	1	mle	1	21.9340659340659	1.30355149787865	6.855874821093	22.7609893814263	0.0307756404015378	-0.163069231518155	0.224148645951072	0.855306167763358	0.950213647057765
CPEB3	0	default	1	24	0.549766207352475	21.0864443340398	4.72856194273298	0.0374398535630713	-0.155072175724314	0.499751071926633	0.826303098990238	0.941656928468163
MARCH5	1	mle	1	21.9340659340659	6.44365299708083	16.8008171378395	80.607906674201	0.0864310717330888	-0.0962827139202933	0.230089757677496	0.636365462329403	0.880456321269973
IDE	1	yule-walker	1	23.9041916167665	5.36775483045482	14.2880082920381	25.4677937491782	0.526833187872745	0.432199825447294	0.207520767006605	0.0237176348369238	0.610100985069254
KIF11	0	default	1	24	1.52114715453685	17.5665155300624	4.51823291399145	0.12177775787542	-0.0538666905494964	0.726351163916802	0.522422844987319	0.847896900625436
MYOF	0	default	1	24	9.57350918227116	17.9577874060133	71.4416457815954	0.23260437241802	0.0791252469016239	0.252875312634203	0.26613169614082	0.787211134325671
CEP55	0	yule-walker	1	27.9160839160839	2.72022709814453	17.9553446407913	8.9446327153805	0.119549505226033	-0.0565405937287609	0.644159868122641	0.529084098653486	0.849313117663452
FRA10AC1	0	default	1	24	7.99404639539026	15.5212565222246	70.7422699119862	0.108607409855658	-0.0696711081732104	0.245170547124609	0.562788349146549	0.859948078953092
PLCE1	1	burg	1	21.3475935828877	2.91212576947294	10.5261795665932	10.1218980847629	0.14733151512452	-0.0232021818505761	0.558644881677488	0.450714009602449	0.828171242311263
PLCE1-AS1	1	mle	1	21.5783783783784	2.14638344625043	14.7556308652604	4.35918108389261	0.376737494342207	0.252084993210649	0.569761233706098	0.0940491785249783	0.710864472863099
NOC3L	1	yule-walker	1	25.7548387096774	1.54880292694499	16.9382098652405	18.0531591190157	0.0396164380468907	-0.152460274343731	0.310825922133066	0.817002884868845	0.937573865441778
TBC1D12	0	default	1	24	1.14393979930216	5.40016001642114	11.3522270536443	0.041530520189592	-0.15016337577249	0.336640143663501	0.808893679165105	0.934691383548547
HELLS	0	yule-walker	1	26.2631578947368	1.74588476830225	18.4752405353731	9.0965449731567	0.0438324577884766	-0.147401050653828	0.654803623872308	0.799226703328816	0.931560153839462
PDLIM1	1	burg	1	26.7919463087248	12.1710098283953	4.94140030835116	154.597011480982	0.255176102489483	0.10621132298738	0.117193178053394	0.229228183136933	0.774214751766369
SORBS1	0	default	1	24	0.308094149711598	22.9696917676266	1.40974940508454	0.0534657385496564	-0.135841113740412	0.91093310673378	0.759769216200693	0.918943564396724
ALDH18A1	1	burg	1	20.0603015075377	6.78813945338278	0.610259666579614	20.538521209656	0.374734129423674	0.249680955308408	0.416424641408461	0.0955704474422402	0.710864472863099
TCTN3	0	default	1	24	3.1914734864789	0.492769553361996	20.9763091176347	0.121035689475955	-0.0547571726288545	0.318841959365066	0.52463372716407	0.848596178791325
ENTPD1	0	yule-walker	1	26.7919463087248	2.01325183429497	13.6428013603451	7.24063985846406	0.226440863888705	0.0717290366664455	0.470841872011653	0.276992237599492	0.789369893573003
CCNJ	0	mle	1	24.641975308642	1.48515198835222	9.0305886205564	3.15277755730674	0.236447430407003	0.0837369164884042	0.750470351013766	0.259534271846469	0.785107827813393
ZNF518A	1	mle	1	26.0915032679739	3.89626984571537	13.9004354706911	8.89164714582045	0.601750751850252	0.522100902220302	0.401980230048343	0.0100178568803908	0.53806584345016
TM9SF3	1	mle	1	21.4623655913979	36.9633897404853	19.5788701996798	616.652497810813	0.318647073538049	0.182376488245658	0.0901843813914292	0.14684549512629	0.756076760579755
RPL13AP5	0	default	1	24	13.1131208505443	18.8401602304663	61.912231145574	0.149963403106057	-0.0200439162727313	0.387082795297451	0.443800839762374	0.825994700882975
LCOR	0	default	1	24	0.266837676077113	14.3863873855835	5.50730866310276	0.00495213982832954	-0.194057432206004	0.502873900662344	0.975483326303859	0.990358768700327
C10orf12	0	default	1	24	1.19385402131515	8.24010494846967	7.5319522396095	0.0645175679683467	-0.122578918437984	0.448454180021365	0.716437286317053	0.904921475967958
LOC102724002	1	burg	1	27.156462585034	3.6922065276118	2.04688850226087	25.1763886689128	0.46748998530146	0.360987982361752	0.202515342545329	0.0428192344996426	0.66385049512593
ARHGAP19	1	mle	1	24.4907975460123	1.00585139511568	15.6625572417348	1.98449158209201	0.297002755128343	0.156403306154011	0.648511786162485	0.171699138012453	0.762689164327052
FRAT1	0	default	1	24	1.07632765831712	6.82511392301564	4.64188760709686	0.129921127939461	-0.044094646472647	0.58074279976463	0.498646889742775	0.841817624256823
FRAT2	0	default	1	24	0.780739692379363	21.9657047680275	7.85320321784937	0.0233639415861069	-0.171963270096672	0.498732669142501	0.888512975034831	0.962133121165448
RRP12	0	default	1	24	0.47091057570116	3.61067084760155	8.47539039061806	0.0187131957191083	-0.17754416513707	0.423555229162755	0.909870938632961	0.968861990392598
EXOSC1	1	burg	1	20.1616161616162	3.13781885891165	14.8306010701226	21.9946197446529	0.18189676272196	0.0182761152663515	0.244724435825775	0.36647179548288	0.803870307267856
ZDHHC16	0	default	1	24	1.20175401145898	14.8829541024874	24.6092080964118	0.0392405970387029	-0.152911283553556	0.177629873049888	0.818602785311151	0.93805046111166
MMS19	0	default	1	24	18.552163294618	9.11287111249224	164.579519171397	0.151930744980435	-0.0176831060234774	0.204325449336328	0.43868884902867	0.825520481317048
UBTD1	1	mle	1	21.695652173913	18.7459448499604	9.30196634416046	142.935709820209	0.122940113939038	-0.0524718632731538	0.277752441664813	0.518974765157647	0.846044194932555
MORN4	1	burg	1	20.6839378238342	1.91847616065491	11.2069110310114	15.288180869581	0.197941970348487	0.0375303644181845	0.224253731703428	0.331916586273888	0.797789514220806
PI4K2A	0	default	1	24	1.5071741971207	9.37914009585577	28.0678357281562	0.0320993469943506	-0.161480783606779	0.228762061277675	0.849481478591715	0.948217213381321
AVPI1	0	default	1	24	1.18846387026922	7.42428795438387	5.15957914928526	0.258642425154472	0.110370910185366	0.311974718469265	0.223943595494367	0.773417319170326
MARVELD1	1	burg	1	22.1777777777778	8.70986122391471	13.4218829027551	126.567098125674	0.0661502074372111	-0.120619751075347	0.200466785398252	0.710207302104057	0.903377777407588
ZFYVE27	0	mle	1	23.7619047619048	2.96111835451406	10.7647809523366	15.090720859703	0.3185271766005	0.182232611920599	0.349511637762619	0.146974741819868	0.756076760579755
R3HCC1L	0	default	1	24	1.51425332479901	21.4590365665472	14.670711668584	0.106990052291567	-0.0716119372501189	0.224417967447277	0.567912573170224	0.860951062989068
LOXL4	1	mle	1	24.0481927710843	6.49568979185397	16.7124229008783	40.7092416256378	0.145844574408751	-0.0249865107094986	0.286352003768443	0.454657667255986	0.828316415655148
PYROXD2	0	yule-walker	1	22.0552486187845	2.33234846902284	20.9189535304862	4.52106172798063	0.420498320699509	0.304597984839411	0.604571015614783	0.0653541986827513	0.697538238387395
HPS1	0	default	1	24	1.17269687426807	0.695086171421785	96.624917948964	0.00529115099516331	-0.193650618805804	0.135962221861168	0.973822730402144	0.98965738412937
GOT1	1	burg	1	20.3673469387755	6.91447973021888	17.3447899837258	54.8399569533591	0.467933396545137	0.361520075854165	0.194075674475344	0.0426412572189101	0.66385049512593
SLC25A28	0	default	1	24	1.79114298521156	2.79248987807249	15.2076652548947	0.16297590108694	-0.00442891869567252	0.206852865044987	0.41085616695546	0.817968166911457
ENTPD7	1	burg	1	21.695652173913	1.75784701822805	16.5975131675444	9.69948859555242	0.118351361042398	-0.057978366749122	0.376842305022138	0.532693879679383	0.850183201390714
COX15	0	burg	1	27.9160839160839	6.24147917726412	6.83136936173333	35.3013683312829	0.328459459152656	0.194151350983187	0.2843096782878	0.136571846288511	0.743007727708809
CUTC	1	mle	1	22.9425287356322	0.572626137993477	18.4622935875008	8.10048191505985	0.0107328762221036	-0.187120548533476	0.514599007397599	0.947475267718798	0.981943836597564
DNMBP	0	default	1	24	0.903091489227822	4.774621397687	19.3871495130426	0.0147680743680609	-0.182278310758327	0.29602202350584	0.928308616909508	0.976214451497728
ERLIN1	1	burg	1	20.6839378238342	14.63182783035	1.69284681512141	46.5572341923002	0.423107833930341	0.307729400716409	0.338285747673782	0.0638959317291256	0.697538238387395
CHUK	1	burg	1	20.9005235602094	2.81263246108705	20.3894581367737	19.0321988144411	0.0961243922833951	-0.0846507292599259	0.340102272131577	0.603313901898563	0.871471012928825
CWF19L1	0	burg	1	20.5773195876289	2.95011331950981	1.06488444160121	6.65242044881772	0.528773847261445	0.434528616713734	0.433616527105206	0.0232352274160414	0.610100985069254
SNORA12	1	yule-walker	1	22.1777777777778	7.47649865647098	3.37273969899935	27.6096426274383	0.294465692220085	0.153358830664102	0.418175658215357	0.174819826336761	0.762689164327052
BLOC1S2	0	default	1	24	5.75676021665398	14.4776769521192	78.3773947714357	0.0894544649746195	-0.0926546420304566	0.178803462471371	0.625904891290429	0.875204703472501
SCD	0	default	1	24	27.6544477537592	4.97462626255321	181.766271063613	0.240115431045261	0.0881385172543131	0.293760217749248	0.253360044539318	0.780688965629844
SEC31B	1	yule-walker	1	20.3673469387755	3.65924480670199	12.0951393066365	7.00270593495097	0.528246034519782	0.433895241423739	0.55270682764869	0.0233656462486863	0.610100985069254
NDUFB8	0	default	1	24	6.90881296671968	2.74177039930837	305.715863402598	0.0170926086850054	-0.179488869577993	0.125117470813452	0.917409017312773	0.971623563667926
HIF1AN	1	burg	1	20.6839378238342	8.55262200773722	10.5524311945993	93.9527487444322	0.305767687534116	0.166921225040939	0.116078719735381	0.161259057956129	0.761067706363782
FAM178A	0	default	1	24	0.832424922950475	21.631266976207	21.5924512001434	0.0096535505670321	-0.188415739319561	0.279962516186038	0.952655204645323	0.983303988659485
MRPL43	0	burg	1	20.1616161616162	6.15033738049566	5.05494773781215	71.1259308629131	0.31987944679464	0.183855336153568	0.105214381672256	0.145522282175332	0.756069847903718
C10orf2	1	mle	1	20.0603015075377	1.72572733772041	15.0688064231239	6.95990958748849	0.197537598334431	0.0370451180013167	0.395866623958869	0.3327541390344	0.797789514220806
LZTS2	1	burg	1	21.3475935828877	5.08147701999058	19.8690744388914	12.7601332655487	0.268483890402136	0.122180668482564	0.5497440154119	0.209468862076811	0.768382743580772
SFXN3	1	burg	1	26.0915032679739	3.92553786820042	12.3588067435251	88.2716355665175	0.0502422791252541	-0.139709265049695	0.14261054513395	0.772794751334894	0.922910569640386
KAZALD1	0	default	1	24	1.79112472875346	1.90272005759389	20.4406183001407	0.0607452131314656	-0.127105744242241	0.288104305639854	0.730999509444707	0.909106209931851
BTRC	0	burg	1	22.0552486187845	2.36809838938309	15.5773941033475	16.4244154660518	0.240973702591899	0.0891684431102793	0.225429977696512	0.251932452326223	0.780688965629844
POLL	1	mle	1	21.5783783783784	5.36907120391554	9.25098899473157	24.1158487197518	0.170441492504787	0.00452979100574447	0.390082555217104	0.392857553559013	0.812326888845668
DPCD	0	default	1	24	1.07397533493528	13.7661107777612	19.4384855068898	0.0215800824107273	-0.174103901107127	0.317628088457015	0.896657168782463	0.964391860002452
FBXW4	1	mle	1	23.7619047619048	1.91530239772385	10.2961763937923	39.1807382876605	0.079926440690947	-0.104088271170864	0.200543673460725	0.659345052193698	0.887189160471931
NPM3	0	default	1	24	13.7408152086449	4.99783234563615	134.355191469255	0.114966167152226	-0.0620405994173285	0.255498559369117	0.542999419835325	0.85286406164258
MGEA5	1	burg	1	20.1616161616162	7.3186334592728	10.2929417258702	77.4231143932444	0.163516884490268	-0.00377973861167868	0.169449806257698	0.409530164250934	0.817968166911457
C10orf76	0	burg	1	20.0603015075377	3.30004226152751	12.5028203049208	11.6227904366516	0.309390829897964	0.171268995877557	0.359024192559796	0.157094761655527	0.75949431085166
HPS6	0	default	1	24	2.12920230601769	4.21833622859395	30.5627220613495	0.0357225932380811	-0.157132888114303	0.32522280077554	0.833700297194369	0.94455976573852
LDB1	0	default	1	24	0.649366063974287	19.1334697081125	8.53978652554104	0.026362845867306	-0.168364584959233	0.355608188248379	0.874954947789859	0.95781976178667
PPRC1	0	default	1	24	3.6068343113649	21.5945434234969	12.477260683057	0.235765407492941	0.0829184889915298	0.472667220466439	0.260695454624972	0.785107827813393
NOLC1	0	default	1	24	5.75843585547761	23.6919349436227	42.9560341737137	0.170453949146779	0.00454473897613472	0.305630340385294	0.392828058719954	0.812326888845668
GBF1	1	mle	1	22.3016759776536	4.42946548995994	8.61640618252822	51.9817496761132	0.104662747277605	-0.0744047032668733	0.181125667527854	0.575351531989826	0.864434382894506
NFKB2	0	default	1	24	1.13793196386705	19.2550219812271	3.66256269677595	0.198305098871089	0.0379661186453066	0.502928045080771	0.331165896878119	0.797420794829253
FBXL15	0	burg	1	21.0105263157895	3.68140176068328	20.9213373610814	16.848235432227	0.315832633073493	0.178999159688191	0.289002025498026	0.149903501684536	0.758229867243976
CUEDC2	0	burg	1	20.5773195876289	4.14970191336672	3.3199343195114	20.9795847402052	0.33133155168108	0.197597862017296	0.242169301970966	0.133676219778229	0.738245501901973
ACTR1A	1	burg	1	21.0105263157895	8.05968335001092	12.3520970260125	101.934897694795	0.237700057360945	0.0852400688331345	0.131694989946015	0.25741238320556	0.783559022073024
SUFU	0	burg	1	26.6133333333333	3.50483519918879	8.91517966655197	16.4553596959102	0.236432544658901	0.0837190535906809	0.339608332218388	0.259559571430197	0.785107827813393
TRIM8	1	mle	1	21.9340659340659	9.58515701913721	8.70034575086592	47.8713495970987	0.349615775871244	0.219538931045493	0.23381632664636	0.116372400205534	0.725003181810071
ARL3	1	burg	1	21.4623655913979	1.74507561975728	10.5053806637344	41.6830352957235	0.0595279178815262	-0.128566498542168	0.127064606525704	0.735748762497207	0.910987397552517
WBP1L	0	default	1	24	4.23585082495465	10.729515815227	130.863561396817	0.0336745805974538	-0.159590503283055	0.151302898773834	0.842591394891797	0.945763782588723
C10orf32	0	default	1	24	7.25428471294312	9.18943072423126	70.3305337514533	0.153766395719423	-0.015480325136692	0.2075763042084	0.433961634957299	0.823775755846997
CNNM2	0	default	1	24	1.66597377777294	10.5049931395163	4.09577790364805	0.263278656618034	0.115934387941641	0.635100583088254	0.217028245452553	0.772065793019015
NT5C2	0	burg	1	21.2340425531915	8.4621500991872	12.7420730990355	51.5688144884315	0.374560416877944	0.249472500253533	0.188666818703962	0.0957032790403293	0.710864472863099
PCGF6	1	default	1	24	1.12832144506053	16.6624002861677	2.92894815404562	0.389333947718118	0.267200737261742	0.433218900035008	0.0849217408456234	0.705073733244699
TAF5	0	default	1	24	0.503530616812493	10.7000032634887	5.7161025707757	0.0218437180545429	-0.173787538334548	0.434373655689964	0.89544979642189	0.964391860002452
USMG5	0	default	1	24	19.5190214405033	21.5160040877919	123.458269370817	0.189049814577831	0.0268597774933975	0.327461091316669	0.350728362197638	0.800068793549488
PDCD11	0	default	1	24	4.65008986985148	16.4593068592564	36.8409323424123	0.286724805665855	0.144069766799026	0.180030106932033	0.184622915041931	0.762689164327052
CALHM2	0	default	1	24	3.34681896105447	0.920415095344509	17.532843974609	0.0892387072612564	-0.0929135512864923	0.466824954819982	0.626646797194797	0.875477828094864
SH3PXD2A	0	default	1	24	6.7219924308811	14.428202810571	208.049134750047	0.0287537029408306	-0.165495556471003	0.144595939725626	0.864264909205273	0.953659461696484
OBFC1	0	burg	1	22.5536723163842	2.6359493553407	13.751617753278	12.4318797859881	0.399530847892357	0.279437017470828	0.253253911946891	0.0780644863616339	0.702256514735535
SLK	0	burg	1	27.9160839160839	11.6066183155259	11.7421937107278	98.3295145442944	0.257264630840955	0.108717557009145	0.159276342046361	0.22603231229193	0.774134215594141
SFR1	1	mle	1	23.9041916167665	0.965366699130798	13.9682882658648	4.50425936425739	0.203274903072951	0.0439298836875415	0.392441901281575	0.321027686126683	0.795151155319479
GSTO1	0	default	1	24	14.4220283090789	1.41609502956577	126.483146968719	0.141955390060627	-0.0296535319272473	0.267922596575141	0.4651032106917	0.829228083352474
ITPRIP	0	burg	1	22.6818181818182	3.43299301704666	12.0244589982783	24.5243199567935	0.372391028088548	0.246869233706257	0.177663226433813	0.0973746067623141	0.710864472863099
XPNPEP1	1	mle	1	21.9340659340659	4.18185829148658	8.69184437494835	49.9871905815906	0.105397567462719	-0.0735229190447368	0.185481675846867	0.572994394942555	0.863552016151907
ADD3	0	default	1	24	6.60936595134266	17.4599794408211	76.2140934992781	0.119803019877448	-0.0562363761470628	0.240116294728288	0.528322821605829	0.849313117663452
MXI1	1	burg	1	27.7222222222222	7.37643233851618	24.7808011594385	44.2364601678158	0.2191791320714	0.0630149584856804	0.267023279769397	0.290239861430253	0.789369893573003
SMNDC1	1	mle	1	21.3475935828877	2.3641390824814	9.85014080672585	41.4592738210146	0.0203622972325067	-0.175565243320992	0.290095630248898	0.902251174586652	0.965524303821476
DUSP5	0	default	1	24	1.05243493124146	1.62825690551911	4.48719968310833	0.0725460747758612	-0.112944710268966	0.701347818296125	0.686217387392265	0.895639441449945
SMC3	0	default	1	24	21.4981253559446	13.0535993787596	127.611200564981	0.129786721880938	-0.0442559337428745	0.361717108252716	0.499032152933741	0.841817624256823
PDCD4	0	mle	1	20.0603015075377	4.48108191483324	0.893026102721403	35.1013205757247	0.367989005067601	0.241586806081121	0.149193660245477	0.100837755019438	0.712664519096914
BBIP1	1	mle	1	21.2340425531915	1.89178352390382	17.9474591702495	9.54522118490226	0.18211116918355	0.0185334030202596	0.334489273886932	0.365991827043444	0.803870307267856
SHOC2	0	default	1	24	2.51190566496771	5.33094971532707	51.8613470200966	0.0440232093804449	-0.147172148743466	0.157981877314579	0.798429808728344	0.931560153839462
ADRA2A	0	default	1	24	1.04235202181394	12.3800280199062	62.1948457531799	0.0012487552293543	-0.198501493724775	0.472823160419511	0.993771798288653	0.997488357964821
GPAM	1	burg	1	27.3424657534247	2.83027915082226	11.9525811506191	19.6116600109181	0.289680615408896	0.147616738490675	0.272551871901805	0.180829105324087	0.762689164327052
ZDHHC6	0	burg	1	22.5536723163842	2.47772813975409	18.0832895680838	29.9031472043136	0.273317217956369	0.127980661547643	0.107518895847861	0.202639614648982	0.768246841252303
VTI1A	0	mle	1	20.5773195876289	3.35426555612419	10.8731060772786	21.0612903990266	0.208851832627758	0.0506221991533096	0.280295225652174	0.309948209636385	0.790470398953576
TCF7L2	0	default	1	24	9.71715430109003	11.3551954590244	133.476670403855	0.0712087121720243	-0.114549545393571	0.230854734296339	0.691179207723632	0.8961161832693
CASP7	1	mle	1	21.3475935828877	2.37989015038611	19.0463152484776	20.4302804754537	0.11813471565961	-0.0582383412084679	0.283854261719183	0.533348689288447	0.850183201390714
NHLRC2	1	mle	1	23.3450292397661	2.46561758144693	16.5586672113536	4.14211609531384	0.594055465020242	0.51286655802429	0.603197849794863	0.0110238550838007	0.561604172880291
C10orf118	1	default	1	24	3.48841605839969	8.94946243775659	59.3903586060984	0.0436737446582138	-0.147591506410143	0.244114560723468	0.799890237091936	0.931560153839462
ABLIM1	1	mle	1	22.9425287356322	0.557306389752995	20.675465433717	5.28700550435821	0.0187482656771418	-0.17750208118743	0.540244216804082	0.909708362030528	0.968861990392598
FAM160B1	0	yule-walker	1	20.1616161616162	3.63469793616144	7.62766321152736	23.3504559654735	0.365559735412298	0.238671682494757	0.184937564605231	0.102790667872962	0.715215073391538
TRUB1	1	mle	1	22.5536723163842	5.50704845524659	18.5967501493698	31.8677541407094	0.16185233210597	-0.00577720147283589	0.319017758407618	0.413621118550286	0.81832903857873
GFRA1	0	default	1	24	2.1898445277329	23.5165050147446	25.7491040014362	0.0754366831222522	-0.109475980253297	0.531721989953333	0.675590122829218	0.891680232334741
HSPA12A	0	default	1	24	1.38084058320582	14.6704904848688	3.69483484671255	0.162602766332431	-0.00487668040108269	0.65837603982644	0.411772756207457	0.817968166911457
KIAA1598	1	mle	1	25.2658227848101	3.11538802650604	13.5189744687804	5.33513701003688	0.631497300847092	0.557796761016511	0.528834703571348	0.0067952175657533	0.488012972426741
PDZD8	0	default	1	24	5.20603901395838	16.699867157073	36.5071109282933	0.285113549543689	0.142136259452427	0.185289056541883	0.186717631134147	0.762689164327052
EMX2OS	1	mle	1	22.4269662921348	21.4890085953906	8.40398981761484	265.941709771813	0.304027049470187	0.164832459364224	0.13313824810881	0.163290832772413	0.76144305053449
EMX2	1	mle	1	21.2340425531915	31.4109866006269	9.23447853285484	261.592874711506	0.379438671550949	0.255326405861139	0.139929583086882	0.0920287537154759	0.710864472863099
RAB11FIP2	0	default	1	24	9.6983692310315	9.28138466725065	131.162382238243	0.0488689899820348	-0.141357212021558	0.240718279502033	0.778397991608007	0.925359372619149
CASC2	0	default	1	24	0.813519583885464	0.930393018084363	4.71005928142872	0.0899304686130773	-0.0920834376643072	0.672906251577324	0.624270587142356	0.875204703472501
FAM204A	1	burg	1	27.7222222222222	2.96916913659214	26.3080922636498	59.5714019593858	0.0897840977958971	-0.0922590826449234	0.116213729614398	0.624772770712449	0.875204703472501
CACUL1	1	yule-walker	1	26.4370860927152	4.67506566356326	22.6485881903741	106.832676538289	0.243351217414425	0.0920214608973102	0.074569905324386	0.248011425325391	0.780688965629844
NANOS1	0	default	1	24	0.580886146117397	20.9769947212651	16.0593828260632	0.00749724811869856	-0.191003302257562	0.398587920227107	0.963071648365556	0.987028366564298
EIF3A	1	burg	1	21.5783783783784	141.624881461241	11.4611290347492	639.999119078486	0.236592151320349	0.0839105815844187	0.347762277380448	0.259288409262278	0.785107827813393
FAM45A	1	burg	1	26.4370860927152	4.46404252026149	0.431178807453766	21.6449181539977	0.311480388334152	0.173776466000982	0.262698494574395	0.154732511833119	0.75949431085166
SFXN4	1	mle	1	23.6213017751479	4.75988525697891	9.1134559022278	20.2742052066414	0.302144912282035	0.162573894738442	0.305150833960577	0.165510764751345	0.761828764421805
PRDX3	1	mle	1	23.7619047619048	7.60563123852163	19.9752990359567	44.6015649114236	0.0875634520033874	-0.094923857595935	0.397986779477917	0.632431311986986	0.878158307466762
GRK5	0	default	1	24	3.66305328116095	8.80520529169517	57.0085388663868	0.111471630328472	-0.0662340436058333	0.155884584686983	0.553804517923412	0.856257197576108
RGS10	1	mle	1	23.6213017751479	3.20018763162319	23.1019414589675	30.9584309111075	0.229845616165043	0.0758147393980517	0.157875894408259	0.270949877597575	0.787711032628566
TIAL1	0	default	1	24	2.52685240198083	23.2409647733125	51.3469839660001	0.0330129697640232	-0.160384436283172	0.198778996591149	0.845479818737568	0.946742347985127
BAG3	0	default	1	24	13.97875786777	21.3556493881875	73.9360725644604	0.144629721991077	-0.0264443336107074	0.367984726999661	0.457900141408106	0.828479933764578
INPP5F	0	burg	1	26.6133333333333	1.66986127625947	22.1596002765535	9.03529805390378	0.242835708955922	0.0914028507471063	0.295958465003031	0.248857434210813	0.780688965629844
MCMBP	1	mle	1	23.7619047619048	1.94001974737745	20.7708070766396	11.6681444101245	0.0455859030148278	-0.145296916382207	0.6454955082601	0.791925316523389	0.929728601624173
SEC23IP	0	default	1	24	0.809343203364562	7.10303105414826	32.5703762445855	0.0100727336462216	-0.187912719624534	0.169412085966417	0.950640762975058	0.982748030003505
PPAPDC1A	1	mle	1	23.9041916167665	3.23670720796368	22.5480899585632	31.5427181115678	0.313929749551137	0.176715699461365	0.288965594845291	0.151999772782914	0.75949431085166
WDR11	0	burg	1	25.9220779220779	5.18747573601564	15.3659599731747	15.5409147966906	0.448686942162224	0.338424330594669	0.368296877442736	0.0509320778563496	0.678813212734949
FGFR2	1	mle	1	20.9005235602094	1.36543640114978	18.6042367794726	2.75412920934664	0.172593692555771	0.00711243106692505	0.86095371639909	0.387787795081265	0.810556561041044
ATE1	0	burg	1	20.9005235602094	6.46450752578104	7.85341325508931	17.1280299281708	0.62129611905262	0.545555342863144	0.376773994164648	0.00778930624459895	0.501248689564718
NSMCE4A	0	burg	1	23.2093023255814	2.27423738380938	17.1464595799392	12.2209073611641	0.299784886358242	0.15974186362989	0.231637697247259	0.168328402695118	0.762689164327052
TACC2	0	default	1	24	0.42248170685469	1.59771258374011	8.80341728416545	0.00545289363148893	-0.193456527642213	0.474791583077413	0.973031255381804	0.98965738412937
PLEKHA1	1	mle	1	20.5773195876289	4.43349836677824	14.7180873585999	24.7652407206863	0.281271684724071	0.137526021668886	0.282005657938897	0.191789035040285	0.764227750797869
HTRA1	1	burg	1	21.695652173913	52.6324216906165	11.5642830101196	1210.3555450569	0.0737497482052935	-0.111500302153648	0.114930922724971	0.681775978314681	0.894194923886235
FAM24B	0	default	1	24	1.34627326557619	3.91721410413123	3.89046663748942	0.201205343684372	0.0414464124212466	0.546724982386775	0.32521888354464	0.796394051963189
C10orf88	1	yule-walker	1	23.6213017751479	1.82625266057255	9.79335134650165	3.22102110343627	0.320859624082093	0.185031548898512	0.768725009624254	0.144476680085159	0.756045273435497
IKZF5	0	default	1	24	1.45455275303198	18.8775160144057	6.66565398465372	0.0791738384785325	-0.104991393825761	0.545042640244209	0.662046124343267	0.888028847822939
ACADSB	1	mle	1	20.5773195876289	1.49517800740714	10.3678215512752	11.5862233951179	0.0976092663396996	-0.0828688803923605	0.356697891904101	0.598374579380308	0.869564062998319
BUB3	0	default	1	24	4.25301368631072	2.35897297858188	83.7552013110855	0.105050583036151	-0.0739393003566191	0.170533898058691	0.574106477889401	0.864434382894506
CPXM2	1	mle	1	20.2639593908629	0.751528516608394	5.24088655040921	9.89095482694719	0.0277665862956084	-0.16668009644527	0.314997103935223	0.868665781491198	0.955115733366221
OAT	1	burg	1	20.1616161616162	15.9001875975733	20.1399795376471	41.9892669586204	0.239960937663483	0.0879531251961793	0.563543127964734	0.253617704525823	0.780688965629844
LHPP	1	burg	1	26.0915032679739	1.36524377756602	6.94567661015566	7.75144677575524	0.19135058092828	0.0296206971139361	0.29346271855734	0.345781213779427	0.800068793549488
FAM53B	0	default	1	24	2.27324043983568	0.878576923907783	22.2074856538356	0.182775108368113	0.0193301300417354	0.204665912832138	0.364508727439805	0.803870307267856
METTL10	1	mle	1	23.7619047619048	1.23499485646309	15.1532987574114	9.30556989616252	0.0293591926734883	-0.164768968791814	0.547178697809685	0.861574286516375	0.952266316675993
FAM175B	0	default	1	24	1.95480547200596	7.3623245583576	19.6150617132949	0.0348487765155552	-0.158181468181334	0.375127051851432	0.837484596046076	0.94455976573852
ZRANB1	0	default	1	24	6.48708501891192	11.8502585821136	48.807397492511	0.166652560898601	-1.69269216780954e-05	0.237685894398935	0.401911585918872	0.815354221380864
CTBP2	1	burg	1	20.9005235602094	20.1435694541851	11.3838221079114	90.1029595393661	0.374195735968539	0.249034883162246	0.277595570228581	0.0959826176351776	0.710864472863099
EDRF1	1	mle	1	21.3475935828877	2.10347139733901	10.2819985528442	9.10252519070431	0.337978966827224	0.205574760192669	0.278809031015349	0.12716246514916	0.728742430100575
UROS	1	burg	1	21.9340659340659	11.5686433042223	3.03510910382384	69.352598827106	0.39174042278882	0.270088507346585	0.190465382637657	0.0832616050677644	0.705073733244699
BCCIP	0	default	1	24	1.51999554351064	15.5326430511303	29.3285190964663	0.0199722607984517	-0.176033287041858	0.3244437803378	0.904048732823792	0.966433956980913
DHX32	0	default	1	24	0.799549012877614	6.38906793838881	4.06244794749651	0.187836462897535	0.025403755477042	0.317747965500489	0.353360041718524	0.801221505412321
FANK1	0	default	1	24	1.11366904246863	11.6194729981696	6.57676863353164	0.0728681861336752	-0.11255817663959	0.46788226164974	0.685026573890468	0.894991070501743
ADAM12	1	mle	1	20.1616161616162	13.2482946247096	3.8997744313436	162.164365395271	0.0961995818733155	-0.0845605017520215	0.553362767700493	0.603063007981204	0.871324299401391
DOCK1	0	default	1	24	2.39491047726589	17.5477669505624	32.3155518109335	0.0265571300497326	-0.168131443940321	0.310327502487624	0.87408233277964	0.957536363596806
MKI67	0	default	1	24	6.04107883594045	16.6040392699856	22.4281321058097	0.103049221868582	-0.076340933757701	0.588470816051665	0.580554579033146	0.864936716447433
MGMT	0	default	1	24	3.34847496931221	4.32500375937653	40.5024516273895	0.0350533405614639	-0.157935991326243	0.306071468573795	0.836597446829114	0.94455976573852
GLRX3	1	burg	1	20.5773195876289	2.25952122295768	18.9824303799725	31.2811092101742	0.111674593438559	-0.065990487873729	0.200671100843571	0.553172289669133	0.856116857051839
PPP2R2D	0	default	1	24	2.55450952368739	18.7760202038361	25.4717732131303	0.210695333199528	0.0528343998394338	0.148934012523449	0.306353857366284	0.789369893573003
BNIP3	1	mle	1	23.4823529411765	3.48181700099121	19.8527406280754	55.951848170524	0.0573140219097252	-0.13122317370833	0.179670338163977	0.744449489173443	0.913563307557106
DPYSL4	0	default	1	24	0.700482258425043	21.9571444259139	1.80525968555084	0.0686914398863487	-0.117570272136381	1.08728060573132	0.700596517052214	0.899470782130739
STK32C	0	yule-walker	1	23.2093023255814	2.09353419640364	10.2640015853829	14.597864917766	0.247888815037432	0.0974665780449182	0.205788899666582	0.240663504488624	0.778161950946715
LOC102724967	1	burg	1	20.1616161616162	4.60629821559137	10.9755965030534	21.8679189059941	0.298173818564997	0.157808582277997	0.278064708673095	0.170273799533175	0.762689164327052
LRRC27	0	default	1	24	1.60653881165943	3.66343805371518	17.7172330808676	0.0809526443238964	-0.102856826811324	0.224820266539386	0.655676244287694	0.886388220441418
PWWP2B	0	default	1	24	1.91219135755565	18.19104975667	12.583602160042	0.274215346249927	0.129058415499912	0.288401175756643	0.201390465348286	0.76820188746722
INPP5A	1	yule-walker	1	21.3475935828877	11.6877829030995	13.9025521414602	72.0199969840748	0.384451343127787	0.261341611753344	0.184716705663192	0.0883714416814021	0.708543390987926
TUBGCP2	1	mle	1	23.3450292397661	11.7718437684921	8.567581754161	99.2352643666883	0.269719643372153	0.123663572046583	0.158199556166598	0.207705546938365	0.768382743580772
ZNF511	0	default	1	24	2.73391472979897	18.9923018848328	34.0667952822675	0.0358556481628409	-0.156973222204591	0.293658731579352	0.833125269089458	0.94455976573852
FUOM	1	burg	1	21.1216931216931	3.89698090384718	3.93860370113031	18.9890681045005	0.457715096561901	0.349258115874281	0.293280287676766	0.0468961912078968	0.675726765410811
ECHS1	0	default	1	24	1.88255567149295	16.8823091869315	137.288583888515	0.00446898954954	-0.194637212540552	0.172599760438695	0.977853880380158	0.991280947636272
PAOX	0	default	1	24	1.16438130275391	20.7755595650026	4.12433225546687	0.18059361147595	0.0167123337711401	0.529569611044875	0.36939986134841	0.803870307267856
MTG1	0	default	1	24	3.48644981992807	21.5862859697042	16.1326657469438	0.15390341393802	-0.0153159032743766	0.472486508318511	0.433610423437262	0.82354512022438
SPRN	0	default	1	24	0.175370800564334	20.089350429074	2.62958861329494	0.00467994504681768	-0.194384065943819	0.703080583770332	0.97681827102233	0.990774104003108
BET1L	0	default	1	24	7.35008763301108	3.72797500266166	62.8599404790391	0.104186470787842	-0.0749762350545891	0.275924321109375	0.57688345808889	0.864434382894506
RIC8A	0	default	1	24	4.26814144316397	22.9661017147186	47.811285376644	0.0832632291182147	-0.100084125058142	0.240678223923382	0.647475377640554	0.883828832784703
SIRT3	1	mle	1	21.1216931216931	0.438119651992432	15.9743123058988	9.2358852149748	0.107632155492361	-0.0708414134091666	0.197974570817274	0.565873769144325	0.860951062989068
PSMD13	1	mle	1	20.5773195876289	12.416759058413	10.0973734812035	197.674946438671	0.084963820588571	-0.0980434152937149	0.152510778775201	0.641492125114085	0.882126559901376
ATHL1	0	yule-walker	1	24.1939393939394	2.85688509590345	5.78278356975269	18.6603495919175	0.106449952012399	-0.0722600575851213	0.397824165745489	0.569632044438501	0.861696334428102
IFITM2	1	burg	1	22.8114285714286	147.477779413563	9.28282924507363	1254.49705331696	0.168013612230657	0.00161633467678812	0.210889894548743	0.398640210986005	0.814152827746667
IFITM1	1	mle	1	21.9340659340659	5.84088530756777	21.5512815721035	81.810745669985	0.107525089017894	-0.0709698931785268	0.190429093321845	0.56621331885939	0.860951062989068
IFITM3	0	default	1	24	63.5428422076169	6.22211839926791	1265.82107589473	0.0712384540440888	-0.114513855147093	0.130889572541868	0.691068549670924	0.8961161832693
SIGIRR	0	default	1	24	3.45322294786799	6.8592799770468	21.5285637976916	0.128707555033323	-0.0455509339600122	0.31371097678191	0.502134129941571	0.843191373396456
PTDSS2	1	mle	1	20.1616161616162	4.67957685371303	5.92389801715856	39.9326217463535	0.106347851251326	-0.0723825784984082	0.27299775407199	0.56995756150437	0.861852550506256
RNH1	1	mle	1	22.1777777777778	32.1590247005944	19.8576224753616	322.773208306426	0.38250734437631	0.259008813251572	0.130648231315074	0.0897757377274977	0.709707630190679
HRAS	1	mle	1	22.3016759776536	10.122748839843	9.76342850881163	63.4642634239272	0.254886151302345	0.105863381562814	0.231463826255931	0.229674709841238	0.774214751766369
RASSF7	0	default	1	24	0.194087009373526	1.82437198141293	2.56053089922226	0.0177287937764179	-0.178725447468298	0.517921755534519	0.914443901213873	0.970542646900308
MIR210HG	0	yule-walker	1	20.3673469387755	2.35575441477881	12.3104217081296	4.01778791893738	0.70263381359175	0.6431605763101	0.505512181824051	0.00232518716095265	0.455343756117899
PHRF1	1	mle	1	21.9340659340659	4.69406442603689	6.38054692648592	45.3739861259822	0.105117948340589	-0.0738584619912932	0.221204872844866	0.573890437546548	0.864434382894506
DEAF1	1	mle	1	21.2340425531915	7.93072821831883	13.1421329230052	99.8628645136133	0.305980675814891	0.167176810977869	0.187752443539604	0.161011840845261	0.761067706363782
TMEM80	0	mle	1	20.5773195876289	3.82474822563169	20.5758625385671	17.9945661165246	0.190167536836114	0.0282010442033367	0.345365294233696	0.348317993665082	0.800068793549488
EPS8L2	0	default	1	24	5.72051501873883	10.3315935525002	37.2849999636583	0.120114047669738	-0.0558631427963145	0.337216591034235	0.527390036134894	0.849313117663452
TALDO1	0	default	1	24	14.6899542008294	7.47958010251643	245.862355786031	0.0963393100420861	-0.0843928279494968	0.133443748881387	0.602596982311839	0.871324299401391
PDDC1	1	yule-walker	1	20.9005235602094	6.26625459609765	8.95944515124573	55.560707993955	0.185074980548009	0.0220899766576103	0.18494348341137	0.359408428532955	0.802625537713912
LOC100506518	0	burg	1	21.4623655913979	2.0635536292932	12.9616045991463	4.11010828149624	0.44936522459131	0.339238269509572	0.532148271010213	0.0506195382515018	0.678813212734949
SLC25A22	0	default	1	24	2.03204218278353	23.2263595316685	4.62447809837771	0.228927705892343	0.074713247070812	0.676283539056437	0.272568392235047	0.788334625584036
PIDD	0	default	1	24	0.998995479174243	15.3412082768196	5.27201818964598	0.0952979144713493	-0.0856425026343808	0.441200664705462	0.606077214909719	0.872264689968146
RPLP2	0	mle	1	20.1616161616162	356.985786776688	8.63308048162142	3848.8068221089	0.640487207438813	0.568584648926576	0.0907218517351453	0.00600581212759788	0.484555397257367
PNPLA2	0	default	1	24	1.4190039325085	6.67552677774195	39.2427752362675	0.0439046013116899	-0.147314478425972	0.121222287469226	0.798925237699071	0.931560153839462
CD151	1	default	1	24	6.26504882791046	17.5564602730011	207.288412982731	0.0711398868462214	-0.114632135784534	0.11501503168332	0.691435334613857	0.8961161832693
POLR2L	0	mle	1	22.0552486187845	53.2189736981135	4.71657366469973	584.453388112354	0.277665737179252	0.133198884615102	0.122833763027431	0.19664869886049	0.765990188410914
TSPAN4	0	burg	1	20.4717948717949	34.6029997593659	5.45126886548102	347.810697712797	0.180390480318997	0.0164685763827961	0.163053453779979	0.369857960252102	0.803870307267856
CHID1	1	mle	1	20.9005235602094	18.6890791164372	11.0848089589761	271.526576590167	0.0361908968070361	-0.156570923831557	0.262493805508893	0.831677820132511	0.944553899549814
AP2A2	0	default	1	24	3.44049622027718	19.0151232443554	100.686414419604	0.0195338484496523	-0.176559381860417	0.173044642820767	0.906072659696432	0.967384925335265
TOLLIP	1	mle	1	21.3475935828877	3.85290969648242	7.60177242998359	120.725893345324	0.0141791713732908	-0.182984994352051	0.192048850512511	0.931086326603855	0.977248232618616
MOB2	0	default	1	24	2.02811007652778	1.93672997399342	32.5289711933828	0.0503803368824112	-0.139543595741107	0.221986048699446	0.77223324341003	0.922910569640386
IFITM10	0	default	1	24	0.732288185808504	5.1560922455161	5.38110802676138	0.0375055894842234	-0.154993292618932	0.500215553757849	0.82602098479175	0.941535628715419
CTSD	0	default	1	24	80.3025059058761	7.00284403155225	1331.53849909666	0.0322977037547938	-0.161242755494247	0.234481946578791	0.848611392676862	0.947743810516207
LSP1	0	burg	1	20.3673469387755	0.85991984906496	8.18093181689687	2.20709616319561	0.438991165903559	0.326789399084271	0.422763471448302	0.0555710368922812	0.689368368559846
CD81	0	default	1	24	69.3661869450057	0.0640567254874294	1293.26214416587	0.0945870320013477	-0.0864955615983827	0.128486727060766	0.608462128679365	0.872493779513648
TSSC4	1	yule-walker	1	20.3673469387755	2.91275597502153	11.1452539870628	71.4083530638643	0.0166062197595815	-0.180072536288502	0.243514046543022	0.919681151125403	0.97275018902291
KCNQ1OT1	1	mle	1	21.4623655913979	5.06633261121885	9.41964802092584	28.8434615375186	0.141166111877745	-0.0306006657467059	0.338215556266253	0.467246291514178	0.830740614650107
CDKN1C	0	default	1	24	3.39784781060615	2.61197496229451	99.8957331180772	0.0112949708299467	-0.186446035004064	0.322601514063042	0.944786580992241	0.981581543232463
SLC22A18	0	mle	1	20.9005235602094	4.0346665469989	0.0372942554211121	17.4229928610439	0.414961341540235	0.297953609848282	0.257672435285275	0.0685366421056989	0.697538238387395
PHLDA2	1	burg	1	22.0552486187845	9.21771347400308	1.09955472390869	25.3100765106217	0.507052326445838	0.408462791735005	0.475246713497516	0.0291074464135316	0.624247573224569
NAP1L4	1	mle	1	22.8114285714286	23.8022049377112	11.2185591525022	263.140798523829	0.170286391996444	0.00434367039573258	0.158066832293458	0.393224948955098	0.812326888845668
CARS	1	mle	1	23.7619047619048	26.5348169501148	9.63254220864826	222.595028083089	0.160262937412558	-0.00768447510492987	0.233740725630943	0.417557807008155	0.81832903857873
OSBPL5	0	default	1	24	9.02557852931985	3.47252925937232	133.199762979521	0.0815091316368084	-0.10218904203583	0.167138383500776	0.65369357218155	0.886147543043374
ZNF195	0	default	1	24	1.34112117145526	16.7561448562199	5.62645798270385	0.0914793155689638	-0.0902248213172434	0.569376092965206	0.61897640889731	0.874643080174042
NUP98	0	default	1	24	0.211874379226299	16.0789266949784	14.2544622466106	0.00156055363072893	-0.198127335643125	0.260644339970271	0.99222154714775	0.996423492996646
PGAP2	0	default	1	24	2.74922538645869	23.5070908783058	9.868169284321	0.288206979379595	0.145848375255514	0.387538496090254	0.182712654159638	0.762689164327052
RHOG	1	mle	1	25.5897435897436	6.22552198620167	16.1511710353741	69.3589409382869	0.232203597539714	0.078644317047657	0.140678454034915	0.266827363137159	0.787711032628566
STIM1	1	burg	1	20.6839378238342	17.8867016282113	10.8948741150833	118.66984510838	0.258742786013646	0.110491343216375	0.254624141461309	0.223792055346202	0.773417319170326
RRM1	0	mle	1	20.2639593908629	15.5369974225139	5.76916348602531	105.165676451134	0.346852745553024	0.216223294663629	0.194869233392463	0.118865419660359	0.728688065706179
TRIM21	1	mle	1	22.4269662921348	1.22956007204331	19.1658669940831	4.11547646576595	0.251780661973042	0.10213679436765	0.406561618453623	0.23450096952299	0.775530907379023
TRIM68	0	mle	1	20.4717948717949	1.55841346018538	11.8829258766529	7.8822306058794	0.20420055952938	0.0450406714352556	0.304250953194032	0.319167121840976	0.79513973314889
HBB	0	default	1	24	197.61469878358	11.7841933063001	4673.38330030272	0.0138956228927922	-0.183325252528649	0.266896867266459	0.932426123962318	0.977919024470162
TRIM5	0	default	1	24	1.38313687298292	13.9733500666085	8.45905149207776	0.134591804213507	-0.0384898349437914	0.331637005175091	0.485405864686717	0.836731596139532
TRIM22	1	mle	1	23.6213017751479	7.68455194884596	18.0649334420728	30.0484415555072	0.180128474883856	0.0161541698606276	0.452916937240363	0.370449502740394	0.803870307267856
FAM160A2	0	default	1	24	0.45644592541534	11.4530609598847	11.571025600046	0.0322669559535346	-0.161279652855759	0.161118150126472	0.848746220261531	0.947798194414237
PRKCDBP	0	default	1	24	6.05596306998832	17.1453666318275	169.702683882215	0.0733899203369598	-0.111932095595648	0.107749518547237	0.683101282545109	0.894425745344193
SMPD1	1	mle	1	22.1777777777778	19.2619851020871	6.18970446206094	229.156671434536	0.114502814739287	-0.0625966223128558	0.171234946761466	0.544422324059243	0.853577022763272
APBB1	0	default	1	24	3.38178029321772	5.24632708933302	42.7894608798219	0.137540306947741	-0.0349516316627105	0.210540447472168	0.477192970633345	0.834510307624971
ARFIP2	0	mle	1	27.5310344827586	2.98990076889164	9.67746134178502	16.1769492091799	0.236581550753641	0.0838978609043696	0.299991803180828	0.25930641196174	0.785107827813393
TIMM10B	0	yule-walker	1	20.0603015075377	5.6831343171039	12.5066467463726	25.2689570843217	0.333456278015834	0.200147533619001	0.275914369231225	0.131565860729537	0.737519476040665
RRP8	0	default	1	24	1.23226404890081	16.8209200214255	12.6091318762688	0.125018672848872	-0.049977592581353	0.216018048937801	0.512854209476741	0.84455339571084
ILK	0	default	1	24	4.6732754582664	22.4888153861537	39.0854199411386	0.124909542130012	-0.050108549443985	0.374715510070041	0.513174114082929	0.84455339571084
TAF10	0	default	1	24	3.34036909514969	22.7208929747496	44.4940579829882	0.0434702009602139	-0.147835758847743	0.270872158159679	0.800741839442613	0.932024878488102
TPP1	0	default	1	24	23.9441881138112	9.38453174550934	254.531015836297	0.182558977790923	0.0190707733491076	0.167720768475938	0.364990988589623	0.803870307267856
DCHS1	1	mle	1	26.6133333333333	1.65309301822507	11.0025279415714	9.52033364986367	0.166245066182125	-0.000505920581449493	0.329277951376625	0.402895191839818	0.815723770194178
MRPL17	1	mle	1	21.0105263157895	5.57935180554902	20.5295612484285	33.8250026412527	0.271057300655057	0.125268760786069	0.27249350917032	0.205810227826839	0.768246841252303
ZNF215	0	default	1	24	2.00847103976743	23.9569650429784	3.15228436361164	0.387892170314018	0.265470604376822	0.83758164163562	0.0859289833848996	0.706469996603746
OLFML1	0	burg	1	24.4907975460123	1.28507175841368	1.67624301468209	3.17876494386264	0.509271806592927	0.411126167911512	0.673246068643416	0.0284580441840865	0.621716779992152
PPFIBP2	1	mle	1	22.0552486187845	4.83451666867643	6.92875974850978	19.7930839145968	0.237988280277094	0.0855859363325127	0.361499982078955	0.256926117490296	0.783379051499921
CYB5R2	0	default	1	24	0.948005074716906	9.59319498042858	20.864874159173	0.0109873092531292	-0.186815228896245	0.341349835862305	0.946257472102509	0.981933459316264
EIF3F	1	burg	1	21.9340659340659	6.91392806319089	1.46958987864506	60.3843025503648	0.167243642197164	0.000692370636596329	0.262223475996492	0.400488256040254	0.814549443612819
TRIM66	1	yule-walker	1	20.4717948717949	2.15258712016878	13.2710733810697	8.42000629519382	0.125858470013379	-0.0489698359839448	0.525160672984754	0.510397771029401	0.84455339571084
RPL27A	1	mle	1	22.6818181818182	855.497183553045	11.5626132618868	7216.46838084358	0.154327199768259	-0.0148073602780894	0.218522843724038	0.432525594765319	0.82354512022438
ST5	0	default	1	24	1.14885560969885	7.21240024560325	27.6030587369391	0.0352460550586109	-0.157704733929667	0.163250192445645	0.835762374394692	0.94455976573852
AKIP1	1	mle	1	23.9041916167665	1.19954528876543	9.16743694272192	28.1899459712601	0.0133627246012048	-0.183964730478554	0.260329826571027	0.934948299275332	0.978755067497155
TMEM9B	0	default	1	24	17.9695939296363	9.8216173748197	215.988339158069	0.114615106875888	-0.0624618717489343	0.217718477054163	0.544077213742894	0.853460535998119
NRIP3	0	yule-walker	1	27.3424657534247	0.552585548217059	16.3439838886925	11.2778356330054	0.0246054779024658	-0.170473426517041	0.226554052776484	0.882879760789031	0.959811192227079
DENND5A	1	mle	2	27.3424657534247,22.6818181818182	6.9849794216841,6.66132438187039	7.84688195266347,19.7715897463939	31.9198073972447	0.574317734961191	0.361476602441787	0.212061539053142	0.108267189259374	0.719862326652659
TMEM41B	1	burg	1	20.9005235602094	4.66694007426974	20.1925276772424	33.310810204058	0.176928676767673	0.0123144121212079	0.234459217477415	0.377735109387604	0.807642246930862
IPO7	1	mle	1	23.4823529411765	14.8126195257599	18.2205647963145	123.463298689378	0.25243980842524	0.102927770110288	0.220182918848965	0.233469865572244	0.775513031325106
ZNF143	0	default	1	24	1.69857934821314	11.8955753131782	8.312792472347	0.248903631744407	0.0986843580932881	0.310247443243232	0.239044254796256	0.777317665419031
WEE1	0	burg	1	20.7916666666667	8.84561033188365	0.539360112954783	29.327061371246	0.559526828779392	0.47143219453527	0.29878749900817	0.0165804878824845	0.602599437435792
SWAP70	0	default	1	24	37.9164778938525	12.4707022475729	236.248698716274	0.249442044611436	0.0993304535337227	0.267847505447624	0.238188704695085	0.776388255379457
RP11-540A21.2	0	mle	1	20.2639593908629	1.70279166175862	12.4868968663042	4.37658662402612	0.298443161845748	0.158131794214898	0.538820544753729	0.169947316159787	0.762689164327052
SBF2-AS1	1	default	1	24	1.74669691099978	4.35600722267895	6.43811824269992	0.190452010224727	0.0285424122696722	0.597691657299836	0.347706647396945	0.800068793549488
SBF2	1	mle	1	20.6839378238342	2.26793870851863	0.342218648952207	27.5589061338494	0.104719651535557	-0.0743364181573312	0.194165617766795	0.575168719365317	0.864434382894506
ADM	1	yule-walker	1	21.5783783783784	395.56748529987	10.5304651447533	2318.68131937957	0.364566681918506	0.237480018302207	0.198022271268276	0.103597652294564	0.715215073391538
AMPD3	0	yule-walker	1	22.3016759776536	4.82960401038432	4.72345218715585	12.3970370148222	0.452070545416616	0.342484654499939	0.427523328787304	0.049388204225332	0.676796761264699
MTRNR2L8	1	burg	1	21.1216931216931	8.1621608190352	10.6416770173869	28.7250572773466	0.230896959732195	0.0770763516786341	0.420786538337294	0.269105541287657	0.787711032628566
RNF141	1	mle	2	27.3424657534247,23.4823529411765	13.3726443779436,11.968002473311	26.9003585155981,16.6539242800136	53.0127580436083	0.55300287668277	0.329504315024156	0.180171744084708	0.128231878753014	0.72885516208583
MRVI1	1	mle	1	23.7619047619048	14.1966126369704	10.0048005480524	62.0548354354132	0.532919216843269	0.439503060211923	0.233244020370105	0.0222310511851955	0.610100985069254
CTR9	0	default	1	24	14.954581047321	11.8094623452773	108.997447036353	0.149137650501148	-0.0210348193986218	0.263801645820026	0.445960643196086	0.826182030246861
EIF4G2	1	burg	1	20.9005235602094	67.079374068526	20.0699334574082	986.659404073176	0.211420983160108	0.0537051797921293	0.114289568482874	0.304948206959556	0.789369893573003
ZBED5	1	default	1	24	2.11372044884272	13.0414033851744	14.6666017946088	0.19866418097531	0.038397017170372	0.237393301666503	0.330424908822509	0.797420794829253
ZBED5-AS1	0	default	1	24	1.217611520717	12.984990946374	4.38892557866137	0.0827327856677991	-0.100720657198641	0.811725841819152	0.649350761983465	0.884338587235897
USP47	0	default	1	24	13.0848097736733	12.0519714389373	117.969755596661	0.17028810752166	0.00434572902599151	0.19957827424578	0.393220883790206	0.812326888845668
DKK3	0	default	1	24	5.72939717814147	9.08339844745061	78.6425233816547	0.103862601874208	-0.0753648777509506	0.212454016763028	0.577927033322635	0.864434382894506
MICAL2	0	default	1	24	5.82612949608385	23.57562660762	49.7521811928338	0.16698534491993	0.000382413903915468	0.481660271046705	0.401109741643046	0.814549443612819
PARVA	1	mle	1	20.0603015075377	11.1449187420826	15.4714104668283	337.526604225517	0.054387893113843	-0.134734528263388	0.0975224263987835	0.756075420578723	0.917140186777667
TEAD1	0	default	1	24	7.3056669777478	7.79395069461919	215.268322262896	0.0213327468829451	-0.174400703740466	0.160637584899534	0.897791075216066	0.964391860002452
ARNTL	0	default	1	24	4.39826380214145	1.07853357482376	8.98664810760469	0.403807464256727	0.284568957108073	0.781374021616362	0.0753238781393403	0.701842957171406
BTBD10	0	mle	1	22.1777777777778	3.96982745674745	20.0674932809403	19.4930021809349	0.408088385091106	0.289706062109328	0.219811025316767	0.0726581457597425	0.699672146772577
FAR1	0	default	1	24	7.17049971407215	2.77343586627025	39.3962087895686	0.2406682490498	0.0888018988597599	0.262753016445997	0.252439784033718	0.780688965629844
SPON1	1	burg	1	21.2340425531915	5.62248983166925	19.9742359338696	16.7949224302168	0.611380884767001	0.533657061720401	0.324732800916272	0.00886381725032637	0.529636639459944
RRAS2	0	default	1	24	1.77444942227486	1.93656150779779	92.0546648556411	0.0652286031040584	-0.12172567627513	0.0658220110632789	0.713718698168861	0.903887669111416
COPB1	0	burg	1	27.9160839160839	6.17644977899193	24.8481395548447	119.700114188115	0.266949812976525	0.12033977557183	0.209657272799026	0.211674500895755	0.770437275660066
PSMA1	1	mle	1	21.0105263157895	10.5274501791776	1.32778330961313	78.3645576475754	0.137332897269735	-0.0352005232763175	0.256470409120912	0.477767038364351	0.834656985754726
CYP2R1	0	yule-walker	1	25.1069182389937	2.01512342436449	22.7931624096291	4.33464931970996	0.432261021604386	0.318713225925263	0.507536542340499	0.0589852683750869	0.689368368559846
C11orf58	0	default	1	24	19.6913566474173	14.9190183844377	235.791753060475	0.070114189718615	-0.115862972337662	0.227859755249628	0.695261374926923	0.897383044819782
RPS13	0	default	1	24	64.7219847918607	1.62827924050472	1003.98191642397	0.256135684902919	0.107362821883502	0.109672560357337	0.227755369959864	0.774214751766369
PIK3C2A	1	mle	1	23.7619047619048	8.98836221032093	9.10323747775488	68.7296498005347	0.18077552328726	0.0169306279447115	0.225971834444176	0.368990001425117	0.803870307267856
NUCB2	0	default	1	24	15.4238707795636	11.5006248420324	151.976178887459	0.0912372996784269	-0.0905152403858878	0.278934947585948	0.61980127706268	0.874868916294916
SERGEF	1	default	1	24	1.86655422926707	12.5851310682975	8.44973956709955	0.21247731918145	0.0549727830177402	0.36017431839195	0.302911214371497	0.789369893573003
SAAL1	1	yule-walker	1	25.4267515923567	2.53446204287799	7.22423061891713	9.56926180701188	0.535933235523365	0.443119882628038	0.255991259506157	0.0215229764852076	0.610100985069254
SAA1	0	burg	1	24.3414634146341	92.7407804577179	4.39171527610132	510.682983491076	0.222461185697755	0.0669534228373059	0.623345527071205	0.28419104559755	0.789369893573003
HPS5	1	mle	1	20.6839378238342	9.45674476059529	8.1758726182849	65.4612290738514	0.175116693433791	0.0101400321205487	0.249705386501812	0.381911357324466	0.810556561041044
GTF2H1	0	default	1	24	2.07363255179582	19.2869577024213	41.8232351375566	0.0452601074199843	-0.145687871096019	0.164339667767348	0.793277884473176	0.930431148063267
LDHA	0	default	1	24	86.6906665596598	23.2711756567032	464.001785289484	0.208452044780214	0.0501424537362565	0.44846874920675	0.310732126161029	0.79065186370318
TSG101	0	default	1	24	1.6155006284071	12.8979488207917	41.4409476757196	0.0428119202177353	-0.148625695738718	0.139170463107873	0.803500974325096	0.932642790435287
UEVLD	1	mle	1	25.9220779220779	5.30588413275638	1.18646806632555	43.919513473599	0.384880716135642	0.261856859362771	0.19270950607299	0.0880636559972989	0.708543390987926
SPTY2D1-AS1	0	yule-walker	1	22.9425287356322	0.597700871421248	11.2783728877609	3.04499499523535	0.0634413757411673	-0.123870349110599	0.726471748516867	0.720567776899913	0.905875450360636
SPTY2D1	0	yule-walker	1	23.0751445086705	2.82173032324978	17.8780264637781	26.6143089380522	0.139303726016232	-0.0328355287805218	0.196921075168122	0.472334441434464	0.83361157875619
TMEM86A	0	default	1	24	0.580746758818457	19.0628111708616	4.49185610471522	0.115987244810914	-0.0608153062269028	0.457572130952982	0.539874303665879	0.852097083317264
NAV2	1	mle	1	21.1216931216931	6.74415453668354	0.952194295566687	47.648207090679	0.243265722437966	0.0919188669255591	0.329479212648011	0.248151573064259	0.780688965629844
HTATIP2	0	default	1	24	4.39095682372421	12.3278972696455	62.6630668497307	0.111553104323373	-0.0661362748119529	0.163937691604054	0.553550657753893	0.856116857051839
FANCF	0	burg	1	23.0751445086705	1.42417984505932	20.4095839364079	3.84168693456211	0.206820161206997	0.0481841934483963	0.5649108223267	0.313948442916857	0.792537389279216
SVIP	0	default	1	24	0.818513614448108	9.38235186600336	10.4373003592931	0.0645980185989622	-0.122482377681245	0.220509957926153	0.716129274553504	0.904636268762112
ANO3	1	burg	1	25.9220779220779	1.29635636421077	25.5096290853613	1.5730368438168	0.37010722361208	0.244128668334496	0.959188768021675	0.0991592285738002	0.711612913120195
FIBIN	1	mle	1	21.3475935828877	18.4694608006779	0.193572068893335	69.7678095966832	0.372371938194761	0.246846325833713	0.376091009693	0.0973894168117979	0.710864472863099
CCDC34	0	default	1	24	1.51102291495599	14.0855288775415	30.2341770928785	0.0092940552896561	-0.188847133652413	0.377687429391873	0.954385527271586	0.983308349308127
LGR4	0	default	1	24	2.03325216535435	18.939882496588	22.6839225685376	0.056872043951723	-0.131753547257932	0.257028377063318	0.746196300671811	0.914492435189808
LIN7C	1	mle	1	23.0751445086705	5.37393593441319	18.5286197049387	28.0338142417339	0.169129700734009	0.00295564088081035	0.315160405509664	0.395973546773806	0.813342917084195
BDNF-AS	0	mle	1	23.4823529411765	2.47114799711098	0.0505260476709659	3.26848330150616	0.630926387077145	0.557111664492575	0.830042543186329	0.00684801938694513	0.488012972426741
BDNF	0	default	1	24	0.861076358920249	20.9488031083575	5.84726857475653	0.148788066470209	-0.0214543202357493	0.389506816492929	0.4468775299187	0.826182030246861
METTL15	0	burg	1	20.9005235602094	2.41388920731911	13.1154911209362	16.48915320481	0.206208764932501	0.0474505179190013	0.320476184364242	0.315160293237123	0.792923091005
KCNA4	1	mle	1	27.5310344827586	1.04639642971511	25.690169178798	5.61931221353186	0.143619309856812	-0.0276568281718257	0.551975743896997	0.46061102710481	0.828861061744228
ARL14EP	1	mle	1	21.3475935828877	11.2443556888947	8.63435349886008	41.2911888580322	0.242000561688292	0.0904006740259509	0.388370098569303	0.250232905760803	0.780688965629844
DNAJC24	1	mle	1	23.6213017751479	1.28900606325738	21.8287375196408	8.0481333642817	0.311201255332661	0.173441506399193	0.482294238442312	0.155046417087552	0.75949431085166
ELP4	1	mle	1	24.4907975460123	0.437619969119282	8.76042975831644	5.56333411099776	0.0399814749375209	-0.152022230074975	0.474172246745047	0.815451371626729	0.937230731700753
PAX6	1	burg	1	27.7222222222222	1.88306388301341	24.760176782452	2.75672361853673	0.345944127926355	0.215132953511626	0.808293345956264	0.119694513924555	0.728742430100575
RCN1	0	default	1	24	3.56798298157413	20.736001838483	196.868413853991	0.0191880381945969	-0.176974354166484	0.220965339460188	0.907671645634656	0.967921976727887
EIF3M	1	mle	1	24.95	1.34905722225752	24.4712923292973	8.26955144918912	0.308497443501091	0.170196932201309	0.261123808540175	0.158113499235728	0.75949431085166
QSER1	1	mle	1	21.5783783783784	5.76552044997286	9.71283576210148	32.6733619198358	0.169991479931917	0.00398977591829985	0.299507358650561	0.393924282121376	0.812326888845668
DEPDC7	0	yule-walker	1	22.9425287356322	1.28104076224468	5.27246583565382	2.82750139151446	0.197178541466927	0.0366142497603122	0.69881341537059	0.333499249493787	0.797789514220806
TCP11L1	0	default	1	24	1.24907250714931	5.8816019914848	11.4991555212682	0.0436291813780572	-0.147644982346331	0.520459751268947	0.800076622516128	0.93164477821878
CSTF3	0	mle	1	22.6818181818182	2.13900625007974	2.76925775876039	17.8377103401882	0.109664250385596	-0.0684028995372852	0.260764569384924	0.559460024057053	0.858887254697895
HIPK3	0	mle	1	21.0105263157895	12.2138850931577	18.1641895992	61.3314083090043	0.395894786173537	0.275073743408245	0.230690344713316	0.080456830482138	0.703889936735639
KIAA1549L	0	default	1	24	0.638446205775989	11.1059405728077	6.72899443333929	0.0848590768509647	-0.0981691077788422	0.409424390974671	0.641859365607069	0.882179040550756
CD59	0	default	1	24	75.6638204563807	1.01884105772756	925.068156535502	0.139588973180973	-0.0324932321828326	0.216730175262318	0.471552267806016	0.833239300376142
FBXO3	1	mle	1	21.2340425531915	0.784947024032338	11.944967324791	8.37999874773928	0.0316065559825045	-0.162072132820995	0.376019671334287	0.851646180708538	0.948821967451327
CAPRIN1	1	mle	1	27.9160839160839	6.34922070771023	8.27575267310825	112.977482964473	0.112001115745199	-0.0655986611057613	0.13535770829999	0.552156387410913	0.855668680343853
NAT10	0	default	1	24	0.965343847403073	20.5609538001518	65.0901146859806	0.00214956382288134	-0.197420523412542	0.26563612035115	0.989298287915309	0.995358723618914
ABTB2	1	mle	1	21.0105263157895	2.53943860858685	8.60102216104169	14.39625262399	0.294315546559414	0.153178655871297	0.246694286033402	0.175005923684115	0.762689164327052
CAT	1	mle	1	22.3016759776536	3.34478134761702	18.1646884127727	23.502141720743	0.150427514725111	-0.0194869823298662	0.263857005913261	0.44259060757237	0.82558594270616
APIP	0	default	1	24	0.27824844800121	20.1298199217896	4.43889669684739	0.00609606889427938	-0.192684717326865	0.564894116443038	0.96988901756038	0.989144920422719
PDHX	0	default	1	24	0.525724009725573	13.3088211054711	13.8004200201188	0.00533477521729209	-0.19359826973925	0.396196138421935	0.97360920795744	0.98965738412937
CD44	1	mle	1	21.0105263157895	24.9605991252042	1.61261047144958	229.408894859351	0.18387845911347	0.0206541509361637	0.17815168527631	0.36205471226487	0.803870307267856
PAMR1	0	default	1	24	1.03605880338087	3.04375486735017	26.073920751019	0.0171332342527674	-0.179440118896679	0.235606715458844	0.917219441052879	0.971516289281536
FJX1	1	mle	1	22.4269662921348	2.30801017537533	19.7238386344203	5.27452660119661	0.23465977012316	0.0815917241477917	0.688839334615821	0.262586692208301	0.785107827813393
TRIM44	1	mle	1	20.7916666666667	21.4296185763816	11.098416945188	122.604420537353	0.269615209550089	0.123538251460107	0.237515941968023	0.207854104193172	0.768382743580772
COMMD9	1	burg	1	26.7919463087248	5.56739171087834	12.8092320948371	29.3553801880034	0.324360264853509	0.189232317824211	0.281457291911044	0.140791331124763	0.750559757563432
PRR5L	0	burg	1	20.4717948717949	1.58337352790387	0.114416086930516	5.30320345281479	0.278637637186539	0.134365164623847	0.570121060081624	0.195329301027995	0.765603373967831
TRAF6	1	burg	1	27.156462585034	2.73272670672037	12.034844172734	6.89406801416641	0.356407282359163	0.227688738830995	0.521125088168625	0.110421999425189	0.721973679482974
C11orf74	1	mle	1	26.4370860927152	2.57597089695164	24.6437659289756	16.9523633062823	0.241786129313091	0.0901433551757087	0.270999109143447	0.250587051167294	0.780688965629844
API5	1	burg	1	21.1216931216931	4.68558229413259	1.34228538090074	23.7596154038566	0.317219900761884	0.180663880914261	0.249129513777482	0.148389876014343	0.756449600640247
TTC17	1	default	1	24	4.47509186239804	16.6587064916574	64.1353607572973	0.170968397209525	0.00516207665143054	0.115865817450914	0.391611494945452	0.812326888845668
HSD17B12	0	default	1	24	2.32282075800431	17.6292112257084	69.3152535692177	0.0137567871299815	-0.183491855444022	0.26775123330932	0.933082700246562	0.978150141327348
ALKBH3	1	mle	1	23.2093023255814	8.16045390494279	9.44019409434991	36.4839991619511	0.270526635092185	0.124631962110622	0.346925462794756	0.206560461925917	0.768246841252303
C11orf96	1	default	1	24	10.6572859501475	7.47634583411163	54.0765869320462	0.231512776557064	0.0778153318684767	0.285516016951009	0.268029908102714	0.787711032628566
ACCS	0	burg	1	22.8114285714286	4.59138923524043	10.8447037687174	14.811533916932	0.382536983472763	0.259044380167316	0.42101393414193	0.0897541940192549	0.709707630190679
EXT2	0	default	1	24	11.0504727339387	20.9353855490099	80.1957407998925	0.149743408777584	-0.0203079094668994	0.250744833926681	0.444375428065157	0.825994700882975
CD82	0	burg	1	24.95	2.63013973916415	9.09661430217304	12.0905128336936	0.347112991463098	0.216535589755718	0.540055882166719	0.118628799223784	0.728548265865708
TSPAN18	1	burg	1	22.8114285714286	2.87364713439822	11.9346412287829	28.7637799266005	0.0469089412217158	-0.143709270533941	0.338950143183554	0.786451557080294	0.928228400689496
TP53I11	0	default	1	24	3.50492959125131	0.411555682768175	107.342512278622	0.0249155118283523	-0.170101385805977	0.280944135725796	0.881477514214754	0.959360022905592
LOC101060179	1	mle	1	27.7222222222222	0.951969849401159	21.7598099490501	5.23835344575487	0.185667226099193	0.0228006713190321	0.309370126960034	0.3581043277015	0.802176541495288
SLC35C1	0	yule-walker	1	24.1939393939394	5.45905676999146	1.00270751466079	47.2933300824066	0.193687985039438	0.032425582047325	0.231332341041877	0.340812611121147	0.800068793549488
CRY2	1	yule-walker	1	24.95	2.63070833473979	11.1313356888058	16.5759739826654	0.166884380979846	0.000261257175815266	0.322668642637551	0.401352879250155	0.814549443612819
MAPK8IP1	0	yule-walker	1	27.7222222222222	1.07494835738886	17.0079723315855	2.88893278939174	0.0983395733673521	-0.0819925119591773	0.912850634535945	0.595957165334023	0.868328054512234
PEX16	1	mle	1	20.3673469387755	1.95553258867521	6.49234267980303	10.1421526962096	0.181567245293331	0.0178806943519976	0.358130868869743	0.367210431857991	0.803870307267856
PHF21A	1	mle	1	20.4717948717949	5.10418276176712	10.7188194882206	34.3679241128879	0.36523507966986	0.238282095603832	0.185115836110229	0.103053937354327	0.715215073391538
CREB3L1	0	burg	1	23.6213017751479	12.9888129689539	2.20766188294921	215.495945406476	0.399423000642742	0.279307600771291	0.0861837600095927	0.0781346154004312	0.702256514735535
DGKZ	1	mle	1	23.4823529411765	5.55918744231363	22.8155727217722	35.7973716697467	0.211349198263275	0.05361903791593	0.278280613918065	0.305087030469426	0.789369893573003
MDK	0	default	1	24	4.03767935475935	21.2286071845464	16.2723861381322	0.297815779063566	0.157378934876279	0.354748289958032	0.170708572290856	0.762689164327052
AMBRA1	0	default	1	24	0.847958842406063	0.14143348158454	10.0019709387776	0.0533150631741036	-0.136021924191076	0.274535204020114	0.760374133366895	0.918943564396724
ATG13	0	default	1	24	7.35316789087719	4.9974467282738	49.527340784736	0.20561642925485	0.0467397151058198	0.223584664295646	0.316337929698126	0.79327275792445
ARHGAP1	0	default	1	24	16.1430754334807	0.97670625596574	169.628596342694	0.172538848758273	0.00704661850992805	0.191814049001088	0.387916332746042	0.810556561041044
ZNF408	0	default	1	24	0.86799253131187	13.334506754202	17.0181788806956	0.0349792198527531	-0.158024936176696	0.200718800815193	0.836918805124145	0.94455976573852
CKAP5	1	burg	1	22.5536723163842	4.73514203190902	12.396157792617	35.6193872469444	0.268845472053649	0.122614566464379	0.219798805502938	0.208951680993316	0.768382743580772
LRP4	0	default	1	24	2.85356851225235	23.7120486191702	9.65907442158229	0.310689684349247	0.172827621219096	0.435513521074855	0.155623038009783	0.75949431085166
C11orf49	0	default	1	24	2.52890492050228	22.6034486976746	21.4598438683152	0.130027446406985	-0.0439670643116183	0.249513744557441	0.498342305755558	0.841762999809338
ARFGAP2	0	yule-walker	1	23.7619047619048	4.03565919633202	3.26931780390995	18.4826463391881	0.246384393427969	0.0956612721135628	0.316903932867028	0.243080106671267	0.780688965629844
PACSIN3	1	mle	1	22.1777777777778	1.69180366490288	8.01091759127538	13.9441712290171	0.0941853027038655	-0.0869776367553614	0.369855875095614	0.609813192119725	0.872504386535407
DDB2	0	default	1	24	3.76366099737659	16.0887125624564	47.6163705822604	0.0752656723828206	-0.109681193140615	0.307844671070633	0.676215152565741	0.891680232334741
ACP2	1	mle	1	22.1777777777778	14.1200645914	10.0208495744748	100.926840973755	0.14054391843079	-0.0313472978830522	0.285780075148631	0.468941259064397	0.831624434285999
NR1H3	0	default	1	24	2.63387175335464	20.743871778697	8.7026362859872	0.249152118200109	0.0989825418401307	0.426961919879834	0.238649099308702	0.776721292159999
MADD	0	mle	1	20.5773195876289	5.07710094926721	8.53430122278692	24.6995857809968	0.49775535638982	0.397306427667784	0.208083859223153	0.0319577774965444	0.642894668321709
SLC39A13	0	default	1	24	18.325283005433	0.0665363863815913	140.928813514799	0.166037904373204	-0.000754514752155488	0.251325149946264	0.403395974385492	0.815906134825776
PSMC3	1	mle	1	23.6213017751479	34.0629767242813	10.4375727249854	218.505287817507	0.126423350390382	-0.0482919795315411	0.345745200769866	0.508750776275829	0.844446590805635
CELF1	1	default	1	24	5.63197244897503	0.558602287002775	123.554525370387	0.117752404441897	-0.0586971146697237	0.0973223734993981	0.534505793799815	0.850183201390714
PTPMT1	1	mle	1	21.9340659340659	3.34731908713755	0.238616485019787	43.0926451889893	0.193392731989211	0.0320712783870537	0.125934015312196	0.341437057253481	0.800068793549488
NDUFS3	0	default	1	24	7.33899147350528	1.73384659497762	108.035681308339	0.0541012171675458	-0.135078539398945	0.21357996688014	0.757222191521506	0.917557936564877
MTCH2	0	default	1	24	15.1208579839694	3.27049158624318	225.095523461387	0.214735120196608	0.0576821442359298	0.115729413062348	0.298593859594954	0.789369893573003
FNBP4	0	default	1	24	11.3074546599057	11.537647668	43.1500671639435	0.286019033585415	0.143222840302498	0.368344514008742	0.185538128533208	0.762689164327052
NUP160	0	mle	1	20.3673469387755	1.38147944889027	18.4957543237782	3.26806603919851	0.353151114468038	0.223781337361646	0.585155620629227	0.113243731439653	0.723006312657894
PTPRJ	0	default	1	24	2.5852687948998	23.8613194771513	7.7960164433474	0.172098498408974	0.0065181980907687	0.746922342824095	0.388949619921418	0.810556561041044
TNKS1BP1	1	burg	1	23.3450292397661	4.87983052749535	15.2267844705972	103.481953355666	0.0429686265092836	-0.14843764818886	0.212927029223271	0.802843462811026	0.932564844008778
SSRP1	1	mle	1	22.5536723163842	14.6288245638255	8.34071258656474	226.345781515052	0.124948665374899	-0.0500616015501205	0.13369868056043	0.513059410275796	0.84455339571084
SLC43A3	1	mle	1	22.9425287356322	7.48959087984125	20.1974679541542	28.7595668071647	0.318980249114466	0.18277629893736	0.358335202013534	0.146486815315406	0.756069847903718
SLC43A1	1	burg	1	27.3424657534247	6.08804595304692	22.1569004098109	39.5652203857842	0.185920532820367	0.0231046393844405	0.262097613356412	0.357547713619318	0.802176541495288
TIMM10	1	yule-walker	1	24.4907975460123	2.95278839814004	23.3259493269353	23.390257470305	0.17160370517486	0.0059244462098319	0.247792963824253	0.390113283784679	0.810822818343001
UBE2L6	0	default	1	24	2.48710737666422	8.5378185559195	31.4375190022197	0.131166172218788	-0.0426005933374545	0.183977746247282	0.49508937768095	0.840669001684429
SERPING1	0	default	1	24	17.5847241118866	22.3487826382693	231.066987115235	0.218121337104149	0.0617456045249783	0.309427555352093	0.292211166519562	0.789369893573003
CLP1	1	mle	1	22.5536723163842	1.51672065899101	17.5089231946233	4.56964925219355	0.10592967652766	-0.0728843881668078	0.748757968829441	0.571292337062322	0.862227523938251
ZDHHC5	0	default	1	24	5.72316949257098	2.61811542038491	80.4513088447998	0.0416871583640571	-0.149975409963131	0.248214729045674	0.808232926655423	0.934392911196845
MED19	1	mle	1	21.8142076502732	7.90509576617897	19.2141582577301	45.9387889868879	0.320248209184941	0.18429785102193	0.233995989357259	0.145128197748446	0.756069847903718
TMX2	0	default	1	24	2.71042065388808	5.71766880148263	28.4462883892124	0.189113024482178	0.0269356293786132	0.157039548012649	0.350591695045523	0.800068793549488
C11orf31	0	default	1	24	14.1422600869423	23.1836516959232	94.7938157334963	0.329527862442453	0.195433434930944	0.192127772555256	0.135488886667607	0.742205654222674
CTNND1	0	default	1	24	0.873156727650015	20.2496785896861	2.04145982966017	0.117080730824062	-0.0595031230111256	0.90714066458641	0.536543546622033	0.850535785003596
LPXN	0	default	1	24	3.14433819386278	0.0390352118396041	13.0041586326978	0.199902527957413	0.0398830335488954	0.443753726709361	0.327879671393237	0.796394051963189
ZFP91	0	default	1	24	14.9535898639259	11.8646165393872	115.843590052289	0.205568689355236	0.0466824272262836	0.207768938554696	0.316432995588391	0.79327275792445
FAM111B	0	default	1	24	0.886021554951451	14.8040511234879	2.42271866255782	0.160041907600074	-0.00794971087991159	0.676583779718143	0.418107629839611	0.81832903857873
FAM111A	0	burg	1	23.0751445086705	3.00891781810116	9.23280902802735	25.1281024232288	0.17113037437506	0.0053564492500715	0.204786558281163	0.391229076846509	0.811973738517349
DTX4	1	burg	1	22.6818181818182	0.810330898847261	14.6395344903472	3.07842377864482	0.0938986187637716	-0.0873216574834741	0.657084882423273	0.610778810943773	0.872504386535407
OSBP	1	mle	1	25.1069182389937	3.91900090144375	13.4950457689296	30.8560559676719	0.158928656192731	-0.00928561256872329	0.233518422609865	0.42088571099728	0.81832903857873
PATL1	0	default	1	24	6.24186570229917	0.632959592524721	59.0728981439114	0.124740534490671	-0.0503113586111952	0.220507239386381	0.513669856277507	0.84455339571084
STX3	0	default	1	24	1.13612522900125	23.3162383971224	16.3579494301107	0.0517150438469196	-0.137941947383696	0.24713876089079	0.766821540969284	0.922096408788766
MRPL16	0	default	1	24	5.70661387173944	0.246468064769137	46.9125907499123	0.202427501756035	0.0429130021072415	0.197584352764217	0.322738555948047	0.795924488940455
PRPF19	1	mle	1	23.2093023255814	7.10773032806559	15.7650644955321	65.372097171789	0.201649756514197	0.041979707817036	0.178946629219512	0.324315205038037	0.796394051963189
TMEM109	0	default	1	24	29.1834316417187	1.64537099333962	213.955797865637	0.266417631809016	0.119701158170819	0.274467497582203	0.212443976617459	0.770437275660066
TMEM132A	0	default	1	24	1.04174634272825	22.4038233303436	7.52658259882334	0.0401122677595759	-0.151865278688509	0.516801131085027	0.814896037922553	0.936806937035079
SLC15A3	0	mle	1	21.695652173913	3.34739369977395	20.41037261669	22.6084894987767	0.220111836586032	0.0641342039032384	0.442250838022553	0.288510514270971	0.789369893573003
VPS37C	0	default	1	24	2.41602066210528	13.0010344466199	35.6798532512588	0.051561591234646	-0.138126090518425	0.217385418034349	0.767442181723203	0.922357286277708
DDB1	0	default	1	24	20.3830662669683	1.6426062490553	257.321486233916	0.198335506435981	0.038002607723177	0.128445486779733	0.331103097522492	0.797420794829253
DAK	1	mle	1	20.6839378238342	1.36831507326964	1.74808323249458	7.90708945048165	0.231892615870608	0.0782711390447297	0.271959751427177	0.267368168378302	0.787711032628566
CYB561A3	0	default	1	24	2.39007183782552	17.4641493110238	65.6512798889653	0.0710193974833412	-0.114776723019991	0.294355834095569	0.691883907107399	0.896126472906052
TMEM138	1	burg	1	25.7548387096774	4.47123084726037	3.97623438683635	26.1777921105063	0.0732409641802508	-0.112110842983699	0.479892732928174	0.683650514974614	0.894425745344193
CPSF7	1	mle	1	20.9005235602094	5.13567942581472	1.51617992345771	18.0744704944168	0.421361458168447	0.305633749802136	0.311252463136704	0.0648689380591156	0.697538238387395
SDHAF2	0	default	1	24	0.904480067900727	7.16712886002252	29.1729250284704	0.00945432796584655	-0.188654806440984	0.2205044112903	0.953613792529364	0.983308349308127
RPLP0P2	0	default	1	24	0.796914326550574	20.6750714202855	4.98644492217463	0.0362645518891931	-0.156482537732968	0.615140293360907	0.831360081194289	0.944387977027145
TMEM258	0	burg	1	25.7548387096774	17.109394632073	5.73692935111836	353.743652798034	0.0640824116097272	-0.123101106068327	0.13492028276071	0.718105155260956	0.905010867523027
FEN1	1	mle	1	21.2340425531915	3.18162872444789	20.0959075980933	26.0361920986858	0.094597613206036	-0.0864828641527569	0.291747071386377	0.608426575224339	0.872493779513648
FADS1	1	yule-walker	1	27.7222222222222	15.3114648774092	25.6851129074612	132.422055142491	0.180350037515674	0.016420045018809	0.191803803324215	0.369949220594016	0.803870307267856
FADS2	1	burg	1	22.1777777777778	5.56407233513046	21.816208212851	56.1481667009949	0.0504445529604943	-0.139466536447407	0.369439239213276	0.771972175290754	0.922910569640386
FADS3	1	burg	1	23.6213017751479	8.04906281130248	17.8175957290913	62.0214793556836	0.233379085825149	0.0800549029901786	0.234599904014443	0.264791058261259	0.786385963107218
RAB3IL1	0	default	1	24	0.990982869973453	15.5424476587219	22.9894641842168	0.0237140217608753	-0.17154317388695	0.270786764626596	0.886921656245444	0.961450685186175
BEST1	0	default	1	24	0.785645616581783	17.1182285151127	3.98031767308731	0.0696574423670899	-0.116411069159492	0.516782253077556	0.696970568155538	0.8979585683156
FTH1	1	burg	1	22.4269662921348	364.216845025475	0.663613042328783	5274.59866265131	0.103897142854232	-0.0753234285749214	0.156905750241436	0.577815662971617	0.864434382894506
INCENP	1	mle	1	21.9340659340659	1.61538535835655	7.35497476730376	7.44549922000471	0.223516761286326	0.0682201135435907	0.337408462561828	0.282267207721663	0.789369893573003
AHNAK	0	default	1	24	16.6889614363815	17.6042405705091	577.339179398575	0.0165511833965154	-0.180138579924181	0.159367812821693	0.919938533125301	0.972804499184203
EEF1G	1	mle	1	21.2340425531915	240.858942956368	10.880004056551	2079.01011145472	0.117902714233519	-0.0585167429197777	0.237479967186767	0.534050626317488	0.850183201390714
TUT1	0	yule-walker	1	23.3450292397661	2.71821267578741	4.95793951903371	13.2158276951894	0.282703180372916	0.1392438164475	0.328997520174961	0.189886690908836	0.764227750797869
MTA2	1	burg	1	20.5773195876289	2.4440387946986	15.9510271919606	64.4165477936269	0.0728423731632695	-0.112589152204077	0.120909773613948	0.685121940887205	0.894991070501743
EML3	0	default	1	24	1.06421973824777	4.14584595956844	32.8094358117198	0.00745118235589248	-0.191058581172929	0.272879665708115	0.963295167889721	0.987028366564298
ROM1	0	default	1	24	1.45527488836804	14.7706423360962	12.3735887487636	0.0455040666234328	-0.145395120051881	0.390804469284283	0.792264893575501	0.930028044474591
B3GAT3	1	mle	1	27.9160839160839	2.56308137781085	6.45398369657262	16.4415188646709	0.357406036278679	0.228887243534415	0.184258074642555	0.109567867264935	0.721103356090517
GANAB	0	default	1	24	18.0616964767905	6.19083435879309	436.666458434293	0.0439888703366014	-0.147213355596078	0.137941693835765	0.798573218517307	0.931560153839462
INTS5	0	default	1	24	2.90554442538585	23.0908122498901	17.5820810828314	0.145086228026259	-0.0258965263684885	0.330226458692216	0.456679552021961	0.828398898510287
METTL12	1	yule-walker	1	27.5310344827586	1.90325741434197	9.69125688405673	10.3558260410915	0.384236686502392	0.26108402380287	0.258875485979585	0.0885256354247235	0.708543390987926
C11orf83	1	default	1	24	2.11870822562348	15.3338492433116	27.9477763709622	0.12925672902136	-0.0448919251743682	0.264877801159638	0.50055365255688	0.842253490249763
UBXN1	0	default	1	24	9.417154213198	10.5968314193029	210.472327337449	0.0412809555770399	-0.150462853307552	0.171719933069336	0.809947319343688	0.934854420227669
LRRN4CL	0	default	1	24	5.83906556704944	21.4424694124189	28.7390328446132	0.100810794699017	-0.0790270463611795	0.698115850808676	0.587834976033305	0.867269749089439
HNRNPUL2	0	default	1	24	3.70026522761501	12.3347254485499	129.116755503676	0.0126922766540076	-0.184769268015191	0.189895687971843	0.938129238541634	0.979598997759862
TTC9C	1	mle	1	21.4623655913979	2.56450466812317	17.8657056644717	14.4867650809592	0.0834972531392733	-0.0998032962328721	0.479661526423437	0.64664936381821	0.883722006887181
POLR2G	0	default	1	24	7.72997779733223	8.69584226927906	122.446154018101	0.0939116029896668	-0.0873060764123998	0.145129228088287	0.61073505059346	0.872504386535407
TMEM179B	0	default	1	24	5.70920976712339	6.2250648242707	109.034872472767	0.0436802123228129	-0.147583745212625	0.170258222166785	0.7998631890434	0.931560153839462
TMEM223	0	default	1	24	2.09268343792299	0.54501365232546	24.8140241458795	0.043001695338753	-0.148397965593496	0.297917320989408	0.802704766945716	0.932534127477899
NXF1	0	default	1	24	3.44542811653084	10.5602657595358	22.4965252987326	0.230476923037856	0.0765723076454277	0.289627546152533	0.269841188711649	0.787711032628566
STX5	0	default	1	24	2.24147541423331	8.33361868521905	17.8021331263916	0.175045531238091	0.0100546374857087	0.239681544966593	0.382076122086572	0.810556561041044
WDR74	0	default	1	24	1.78140327649053	3.88588998586266	12.8335866892619	0.147275998524979	-0.0232688017700247	0.277946959621972	0.450860756950191	0.828171242311263
SNHG1	0	yule-walker	1	23.7619047619048	5.65366226355536	20.9853544915442	36.4712691815544	0.164013752256039	-0.00318349729275269	0.288168237832922	0.4083153116015	0.817796746148735
SNORD26	0	default	1	24	0.827820798330906	20.4351095154715	6.65476614587609	0.0350334192699192	-0.157959896876097	0.481481020237195	0.836683808026582	0.94455976573852
SLC3A2	0	default	1	24	8.82771534266007	0.846474297623134	118.858298989322	0.0885695974929414	-0.0937164830084702	0.208517034107182	0.628952077611143	0.876740392960859
RARRES3	0	default	1	24	1.98498496075324	5.71855004153734	6.26822428375329	0.124919197026419	-0.0500969635682971	0.674707368994525	0.513145805389026	0.84455339571084
PLA2G16	1	burg	1	22.4269662921348	4.85485120612	11.706454009979	21.4471741185313	0.323521126592128	0.188225351910554	0.286562701443884	0.141667813200586	0.750559757563432
ATL3	0	default	1	24	8.28213235227199	9.41131375846435	128.97181422774	0.129505826853098	-0.0445930077762824	0.128655348849509	0.499838082798697	0.842253490249763
RTN3	0	default	1	24	6.2450127807792	13.903536599212	131.71159374944	0.0509466155976596	-0.138864061282808	0.152781106313481	0.769933491020445	0.922623438227892
C11orf95	0	default	1	24	4.08817549199939	15.4398901512998	38.9851914608765	0.133578378955595	-0.0397059452532857	0.294608862427129	0.48825467080675	0.838386360505394
C11orf84	1	mle	1	20.5773195876289	1.93309587813923	16.5717818037233	7.21863272649955	0.407681070024629	0.289217284029555	0.29907608968618	0.0729084831001073	0.699672146772577
MARK2	1	mle	1	22.4269662921348	3.96731357626406	7.47633181219182	36.1087837179686	0.124022699243621	-0.0511727609076553	0.215444556303267	0.515779720037445	0.84594579157671
NAA40	1	mle	1	21.695652173913	3.05536966995776	10.1830567944797	11.344318833576	0.452121992867216	0.342546391440659	0.296623566542405	0.0493650222256313	0.676796761264699
COX8A	1	mle	1	20.5773195876289	30.9727532074811	0.127306594334542	264.795000007665	0.259802475407553	0.111762970489063	0.168528733941122	0.222196974854424	0.773417319170326
OTUB1	1	mle	1	24.95	5.69849429408809	3.18396758954415	46.1744166231149	0.123864730059909	-0.0513623239281091	0.245074477052303	0.516244952943384	0.84594579157671
MACROD1	1	mle	1	20.0603015075377	3.35144692171671	11.3705705968921	10.3711428770794	0.416790162580881	0.300148195097057	0.35639236041068	0.0674720964743145	0.697538238387395
STIP1	0	default	1	24	5.88531385702504	3.10276478868422	65.6415755515691	0.14518048254855	-0.0257834209417398	0.184272725032145	0.456427862177805	0.828398898510287
FERMT3	1	mle	1	22.0552486187845	0.857732805250264	6.12878015126971	2.73268788618818	0.194104766379812	0.0329257196557744	0.491472832291816	0.339932693885835	0.800068793549488
TRPT1	0	burg	1	26.7919463087248	2.60710931202768	0.894478267547105	8.27667050278077	0.169811283822318	0.00377354058678137	0.547070959917134	0.394352075628277	0.812326888845668
NUDT22	1	mle	1	23.3450292397661	1.53322871712133	21.1314573334296	35.4849369921795	0.00987885154620471	-0.188145378144554	0.315545189284838	0.951572065934373	0.983047974451889
DNAJC4	0	default	1	24	2.83289944232241	1.57316654592967	17.6719782244479	0.185558324315968	0.0226699891791612	0.280252460364682	0.358343840546083	0.802176541495288
VEGFB	0	default	1	24	4.67034911347698	23.6000591356877	77.1622019751898	0.0879584449835521	-0.0944498660197375	0.228971911219555	0.631063601863511	0.87768249177276
FKBP2	1	burg	1	21.1216931216931	7.74717394393766	6.88997255013426	249.66923104643	0.0692094409150129	-0.116948670901984	0.167787987063785	0.698650297237786	0.899024514961921
PPP1R14B	1	mle	1	20.3673469387755	16.7625326321468	2.22731232180797	69.4159831867707	0.487174721474238	0.384609665769086	0.354284863977435	0.0354688512420862	0.649731866801419
LOC101927696	0	default	1	24	0.897964818762852	15.1539973106208	8.36497822435694	0.109088193691298	-0.069094167570442	0.357256933855569	0.56127225051304	0.859451832587796
PLCB3	0	mle	1	22.1777777777778	6.62715952340501	20.9248830987014	29.3871292428095	0.443764348501013	0.332517218201216	0.277267997844809	0.0532468727156418	0.685657964219386
BAD	0	burg	1	21.9340659340659	5.06190679172688	3.08647253396706	51.831358522944	0.140963724021688	-0.0308435311739739	0.229768714322524	0.467797093923581	0.830740614650107
GPR137	1	mle	1	22.6818181818182	4.08918864187944	5.20180091983412	17.8734208323228	0.441590900408363	0.329909080490035	0.237186655806351	0.0542953245835931	0.689368368559846
TRMT112	0	default	1	24	18.1681753381374	23.7385576354282	194.996848413613	0.0743734887336519	-0.110751813519618	0.257011383165009	0.679483514901652	0.893453156196761
PRDX5	1	burg	1	20.9005235602094	8.47481576150479	11.8194537374975	202.462185572513	0.0518270386845803	-0.137807553578504	0.149363494076752	0.766368830154179	0.922011929198408
RPS6KA4	0	default	1	24	4.6120319237581	23.9624431415598	47.5798226321379	0.0954023917307308	-0.085517129923123	0.245243078687338	0.605727339165605	0.872264689968146
SF1	0	default	1	24	4.11948620764353	0.13242963546182	141.634461504512	0.0250679922469508	-0.169918409303659	0.144873395933636	0.880788517353463	0.959360022905592
MEN1	0	default	1	24	1.07247213106995	11.249077530723	58.2332829517085	0.00662061717291862	-0.192055259392498	0.188547446515029	0.967332347459889	0.988047538720657
EHD1	0	default	1	24	4.74362019191729	13.9809279441722	116.121226385664	0.0245118967837813	-0.170585723859462	0.188217997585828	0.883303367488273	0.959845318639107
ATG2A	0	default	1	24	1.13172963515565	4.9023946711028	43.448375353358	0.00586502178094506	-0.192961973862866	0.233362081677218	0.971016864331149	0.989413355641709
PPP2R5B	0	default	1	24	0.455262257062717	12.6585559219705	7.58053186995883	0.0118477886282953	-0.185782653646046	0.40188949693749	0.942148225345506	0.980759124873218
ARL2	0	default	1	24	8.49573297777697	2.89252341707288	122.071155019168	0.112086927254939	-0.0654956872940726	0.156647777215883	0.551889651621198	0.855668680343853
SAC3D1	1	yule-walker	1	22.0552486187845	14.1679554457456	9.96408573979678	71.8648997704176	0.33810300136996	0.205723601643952	0.238420917208087	0.127043385631052	0.728742430100575
NAALADL1	0	default	1	24	0.879229861787257	1.62320714506185	16.0273177036037	0.0190638579797051	-0.177123370424354	0.286655559858173	0.908246390894594	0.967975136600883
CDCA5	1	mle	1	23.6213017751479	1.65734716856598	22.0881081575013	3.34878954689519	0.31193683574912	0.174324202898944	0.756217002519429	0.154220299307933	0.75949431085166
ZFPL1	1	mle	1	20.9005235602094	1.21992311129999	19.7789074234596	21.0320020024982	0.0284573984040812	-0.165851121915102	0.246537295321499	0.865584048920241	0.953719575786335
VPS51	0	default	1	24	6.07284287690575	2.619309031274	133.044318569761	0.0228877456048112	-0.172534705274227	0.229094482026197	0.890681229568865	0.962974397382636
TM7SF2	1	yule-walker	1	22.8114285714286	1.40486910973943	9.01973428539534	2.96449430561246	0.354580878906659	0.225497054687991	0.631240447109673	0.111997708764988	0.722959640467206
ZNHIT2	0	default	1	24	1.13096049953031	0.886482738943858	13.2773056281086	0.102012752441513	-0.0775846970701846	0.203470542203559	0.58391663268871	0.865842693182397
FAU	0	default	1	24	106.732644846063	4.39340470295061	1662.06047267801	0.100559490624019	-0.0793286112511769	0.146063083966169	0.588656871576673	0.867269749089439
MRPL49	1	mle	1	23.7619047619048	4.22145419941728	19.4029260246987	8.20070933616222	0.232597421158706	0.0791169053904468	0.730484228674211	0.266143749792678	0.787211134325671
SYVN1	0	default	1	24	4.63017700612053	0.742996819698543	8.9189155769829	0.267954664219744	0.121545597063693	0.773229225815915	0.210227676013105	0.769575963688692
CAPN1	0	default	1	24	3.54015070577523	23.7968266514928	73.9027298614621	0.071975867980852	-0.113628958422977	0.133539812618781	0.68832944511437	0.89607860447545
POLA2	1	mle	1	22.6818181818182	2.18265948421182	21.35204073592	5.29104134806673	0.235701960606414	0.082842352727697	0.664396130584064	0.260803687500567	0.785107827813393
CDC42EP2	1	mle	1	21.2340425531915	3.6807352567553	10.2829082799728	20.4722343498991	0.263510894244554	0.116213073093465	0.275803012624022	0.2166863905679	0.772026517978672
DPF2	0	burg	1	21.4623655913979	6.91331364070912	3.0024753485063	28.9199483764348	0.568262489267028	0.481914987120434	0.249918847455459	0.0150002644614579	0.581207430048883
SLC25A45	1	mle	1	27.3424657534247	0.799581774766276	2.17573546615212	5.71766131534372	0.140276795986786	-0.0316678448158567	0.297023346955374	0.469670456446823	0.832381011876444
FRMD8	0	default	1	24	14.7691502672656	9.3800452533647	164.269411246625	0.213210672463558	0.0558528069562696	0.144631084334009	0.301503460654702	0.789369893573003
NEAT1	0	default	1	24	107.193201891002	9.15831409641279	538.894968421808	0.441643831241034	0.32997259748924	0.304775214954532	0.0542695965647567	0.689368368559846
LOC101927789	0	default	1	24	1.33483295665436	7.2704571511313	8.46502895829342	0.0436988674076405	-0.147561359110831	0.552107734401819	0.799785176783836	0.931560153839462
MALAT1	0	mle	1	20.2639593908629	1142.15979071958	12.4359286668676	4566.90497184748	0.325806637933059	0.190967965519671	0.310112519364578	0.139290777088528	0.75024753356934
SCYL1	0	mle	1	23.7619047619048	8.07261327259819	0.767421810241392	23.8452979748841	0.303628045417307	0.164353654500769	0.46378420498245	0.163759446190649	0.76144305053449
LTBP3	0	default	1	24	8.35611639703443	0.546482693129481	83.6856171361685	0.173250910590061	0.00790109270807315	0.217745371992347	0.386250119011347	0.810556561041044
SSSCA1	0	default	1	24	1.64171856403	0.0153246676527201	13.6925879846212	0.080411800576342	-0.10350583930839	0.382253316544411	0.657607787936877	0.886388220441418
FAM89B	1	yule-walker	1	20.5773195876289	18.3823959876702	1.53072319626089	81.7526357836795	0.474230936554853	0.369077123865823	0.250270583481646	0.0401767813868985	0.661167674223138
EHBP1L1	1	default	1	24	7.07111335679852	11.0732624094382	23.9434012105929	0.314297586702385	0.177157104042862	0.397875138191898	0.15159273544327	0.75949431085166
MAP3K11	0	default	1	24	0.869143278754428	19.2907072089224	15.3060760049333	0.0423107924068039	-0.149227049111835	0.189354993139135	0.80560650890459	0.934076868826729
PCNXL3	1	default	1	24	5.10118119669801	22.0993581410471	7.52521266622465	0.408302920187611	0.289963504225133	0.833815921129239	0.0725265684545591	0.699672146772577
SIPA1	0	default	1	24	0.755277107711127	17.2104869480457	4.48712388017304	0.062912404415468	-0.124505114701438	0.490386654387935	0.722604971828301	0.906456657971634
RELA	1	mle	1	21.3475935828877	17.5411380616953	10.1739604227095	131.853677182437	0.209591020914118	0.0515092250969412	0.207749997283254	0.308502953429386	0.790126427785538
RNASEH2C	0	default	1	24	1.04656649630708	8.93157778733569	62.4299934047369	0.00494694558085629	-0.194063665302972	0.167833203782239	0.975508787163108	0.990358768700327
AP5B1	0	burg	1	23.2093023255814	6.55086555693134	2.92764369017873	28.1990421447738	0.43508732473425	0.3221047896811	0.258212612695969	0.0575316191438682	0.689368368559846
CFL1	0	burg	1	22.3016759776536	89.8288127317323	3.20278655781676	978.410587806485	0.409084580748311	0.290901496897973	0.251769030798627	0.0720487769097752	0.699672146772577
MUS81	0	default	1	24	6.10280972545707	0.39266619229682	26.962694146888	0.21260118831401	0.0551214259768118	0.381132157830413	0.302673065371473	0.789369893573003
EFEMP2	0	default	1	24	7.63312327356429	19.2787461032249	436.798328305303	0.030215914177143	-0.163740902987428	0.0993474299928814	0.857778714740698	0.951214495423326
FIBP	1	mle	1	22.9425287356322	11.5913193515431	10.2180213106862	172.904670561539	0.0670270702741156	-0.119567515671061	0.238454491016968	0.706879218781449	0.90195952266594
CCDC85B	0	burg	1	21.4623655913979	1.83064637838309	0.120120085155248	13.2405048189367	0.170024117119768	0.00402894054372183	0.241312797838345	0.393846839725042	0.812326888845668
FOSL1	0	default	1	24	2.17277246545601	18.8764874385348	8.13874127500632	0.208695013900701	0.0504340166808408	0.416947850778022	0.310255515893443	0.790545861981978
C11orf68	0	default	1	24	3.89678579973768	1.95033259174565	46.4795540266951	0.188933244825647	0.0267198937907764	0.146768816399153	0.350980511309226	0.800068793549488
DRAP1	1	burg	1	20.5773195876289	17.8259518636206	1.41311322182698	106.892942294855	0.188435504266753	0.0261226051201033	0.368105965551189	0.352058793614425	0.800364647268586
SART1	0	default	1	24	1.09187001143815	23.1802290045965	20.3411251058714	0.0335744014286405	-0.159710718285631	0.213167376572625	0.843028243635176	0.945810500253859
EIF1AD	1	mle	1	21.9340659340659	3.99907929714867	21.6608818607538	10.8372424753962	0.255434742238514	0.106521690686217	0.520321637209225	0.228830462554093	0.774214751766369
BANF1	0	default	1	24	1.18949856206301	23.3373649589711	24.4051686621854	0.0131552271787717	-0.184213727385474	0.31456601722259	0.935931847045783	0.978991829362338
CST6	0	mle	1	26.4370860927152	1.2169173669995	23.5586267682002	3.28474111075836	0.223164160808212	0.0677969929698541	0.745649893183823	0.282908676714598	0.789369893573003
SF3B2	1	mle	1	22.1777777777778	12.847150854797	7.18318609711208	171.146243544334	0.127400269365497	-0.0471196767614033	0.165261410271456	0.505912456805596	0.844446590805635
PACS1	0	default	1	24	3.14538554393052	19.3466113666957	43.1125531738356	0.085488766829622	-0.0974134798044535	0.199325834945355	0.63965415012132	0.881828397385994
KLC2	0	default	1	24	1.87849268976868	0.206373398972272	8.42203004355547	0.195103581592975	0.0341242979115698	0.368762310491553	0.337831370058978	0.800068793549488
RAB1B	0	default	1	24	12.0289365147609	22.3571490754099	41.2022698101465	0.433066999758742	0.31968039971049	0.327747741900765	0.0585677697496627	0.689368368559846
YIF1A	0	default	1	24	15.8151052470249	0.782292195066578	142.141012178406	0.204865479137827	0.0458385749653929	0.23996757553339	0.317835968995688	0.794241488730033
CD248	0	default	1	24	6.29768197496574	5.4846680764236	173.486810040565	0.0204490687937443	-0.175461117447507	0.1961634253583	0.901851660179426	0.965524303821476
RIN1	0	mle	1	22.0552486187845	3.3113686329413	2.66360553235397	7.37778736530099	0.735011450760458	0.682013740912549	0.375531998294257	0.00130657859000038	0.455343756117899
BRMS1	0	mle	1	20.6839378238342	2.62018177774558	5.21591248460693	23.00317716123	0.0947159831884612	-0.0863408201738465	0.264805495825888	0.608028958566517	0.872381506852606
B3GNT1	0	default	1	24	5.02424577470228	9.19201194547778	79.2056443050683	0.0313269613964765	-0.162407646324228	0.34702602577831	0.852876327401682	0.949711708837088
MRPL11	0	mle	1	27.7222222222222	4.43904175042085	7.94313696648007	51.9679910236359	0.0789655835078363	-0.105241299790596	0.210371334686143	0.662795108134772	0.888028847822939
PELI3	0	mle	1	20.3673469387755	8.29575272400119	12.2710332879848	19.7987605754115	0.57499555165765	0.48999466198918	0.418238158676413	0.0138665166753493	0.580421371087984
DPP3	0	default	1	24	2.99726306880738	7.70949114520774	25.2733971567989	0.182201352137693	0.0186416225652315	0.205561528550708	0.365790094577017	0.803870307267856
BBS1	0	default	1	24	1.20828213895661	19.004640832307	13.5235504122256	0.0163338811392532	-0.180399342632896	0.624729382915586	0.920955327683334	0.973248824940203
ZDHHC24	0	burg	1	22.6818181818182	8.30032207451561	7.78711009283289	28.4897981752773	0.583053489637689	0.499664187565227	0.285440844827911	0.0126009044025935	0.580421371087984
CTSF	1	burg	1	21.1216931216931	24.3156535835255	3.70106225957673	145.185808073814	0.351222206197682	0.221466647437218	0.332666798167892	0.114942299883487	0.724412982770842
CCS	0	default	1	24	1.15352279758029	6.51294847453014	27.1463841022634	0.0235086098921969	-0.171789668129364	0.188597969031368	0.887855096439126	0.961762253455308
RBM14	1	yule-walker	1	24.7950310559006	2.75187176658612	23.5564376116101	10.6264683909723	0.448732044164378	0.338478452997253	0.304704042169002	0.0509112479228564	0.678813212734949
RBM4	1	mle	1	23.6213017751479	1.57454225137532	9.47237271539946	3.7304053035212	0.298324607414723	0.157989528897667	0.562778968244246	0.170090959674857	0.762689164327052
RBM4B	0	default	1	24	2.80316257020484	23.4531620993718	18.4369036259526	0.177699908923758	0.0132398907085102	0.379951123218306	0.375968700940404	0.807642246930862
RCE1	1	burg	1	20.1616161616162	1.5643089265976	0.144936292394181	3.4765920982098	0.339021437293893	0.206825724752672	0.60097473545088	0.126164413153723	0.728742430100575
PC	0	default	1	24	3.77380357446408	9.56460899227804	8.68047272334705	0.433885782450343	0.320662938940412	0.522187671079445	0.0581460624063495	0.689368368559846
LRFN4	1	burg	1	23.0751445086705	11.4781178741249	22.156823012248	36.9334177606623	0.20506686564688	0.0460802387762563	0.499981244420967	0.317433675674362	0.7940044555064
RHOD	1	burg	1	20.2639593908629	4.45156429188199	2.78270776208116	24.751156514461	0.481524460812572	0.377829352975087	0.180429296751065	0.0374663477337062	0.655452608047223
KDM2A	0	default	1	24	8.68858729039072	10.151218423739	106.440063136133	0.17245297051158	0.00694356461389567	0.143029825031281	0.388117674465237	0.810556561041044
ADRBK1	0	default	1	24	3.1435078840723	3.73948950713757	24.0402751989878	0.279561999537226	0.135474399444672	0.188474550276605	0.194081017759365	0.764227750797869
ANKRD13D	0	burg	1	20.3673469387755	1.77025034733281	20.0010734839614	8.51166282643236	0.146215565095305	-0.0245413218856345	0.436465543794057	0.453671152996208	0.828316415655148
SSH3	1	burg	1	24.0481927710843	1.7939584987105	4.84514318660891	9.84053227967788	0.0726007148716374	-0.112879142154035	0.462883252099429	0.686015271874469	0.895588094875627
POLD4	0	default	1	24	6.35891872529499	21.5779002659374	88.1072954112665	0.0912442044978558	-0.090506954602573	0.17322218275352	0.619777731032097	0.874868916294916
CLCF1	0	default	1	24	1.88895162377128	17.5006621828864	5.40695059772407	0.341197185053115	0.209436622063738	0.516823233821382	0.124101557158473	0.728742430100575
PPP1CA	0	default	1	24	5.68512135160598	21.9037754099565	12.5334605669802	0.18835541182861	0.0260264941943316	0.78898576221536	0.352232549448746	0.800364647268586
RPS6KB2	1	mle	1	21.2340425531915	9.33968649929599	7.23679153301427	115.141649567234	0.0856084809684221	-0.0972698228378934	0.21259856813402	0.639235589926094	0.881625259918277
CORO1B	0	default	1	24	7.83962945797239	2.18218752915242	86.8710580795356	0.185854213262738	0.023025055915286	0.15174127681187	0.357693376733087	0.802176541495288
TMEM134	0	default	1	24	2.0391671034221	18.1253960022796	38.4531701326702	0.0868313815991798	-0.0958023420809841	0.122972580444332	0.634972462771356	0.880004657473048
AIP	1	burg	1	21.2340425531915	7.18852898204376	1.74063496489501	59.688125251262	0.299066219817679	0.158879463781215	0.214865156266386	0.169193997873965	0.762689164327052
PITPNM1	0	mle	1	23.7619047619048	0.716911492349591	4.91890976813428	5.57340669435752	0.0563991007915224	-0.132321079050173	0.375725178993067	0.748069124780267	0.914842481560575
CDK2AP2	0	default	1	24	3.86132139615769	1.63035354763173	52.572608469293	0.122838809497922	-0.0525934286024938	0.179294884832339	0.5192745542368	0.846066011469476
GSTP1	0	default	1	24	39.6678709260704	10.319834880729	1134.43435652385	0.0281592010732677	-0.166208958712079	0.15317154366847	0.866913241013914	0.954237601692219
NDUFV1	1	mle	1	20.6839378238342	15.8316336138585	7.82499873241336	121.172241049222	0.26041782335713	0.112501388028556	0.182611972264833	0.221274914833325	0.773307615796988
NUDT8	1	burg	1	25.5897435897436	1.61499915909007	14.4946587288127	6.00931704052108	0.183058988359202	0.019670786031043	0.580991334635267	0.363876068848816	0.803870307267856
UNC93B1	1	yule-walker	1	20.9005235602094	5.01581032932128	4.22489425280473	12.9821249449389	0.578505799320451	0.494206959184541	0.397165088185415	0.0133032581241928	0.580421371087984
ALDH3B1	0	default	1	24	1.7554635071351	2.91280422058783	39.6214021789566	0.0176424962725731	-0.178829004472912	0.266972590436328	0.914845664458222	0.9706120085215
NDUFS8	0	default	1	24	5.13876345592799	14.2251124570694	73.2775147407279	0.0708136073005458	-0.115023671239345	0.231189462369391	0.692650586257476	0.896326582592868
TCIRG1	0	default	1	24	3.50279923184776	2.92882813268067	34.9514744192059	0.136733881324187	-0.0359193424109754	0.215630593905746	0.479428095085127	0.835631445123953
SUV420H1	0	default	1	24	1.98955850107513	9.34067547550001	36.0409564865348	0.035942869502862	-0.156868556596566	0.251919498573726	0.832748493786523	0.94455976573852
C11orf24	0	default	1	24	4.52940542970739	20.215509116081	98.2836433055845	0.0490955733313929	-0.141085312002329	0.147515063477883	0.777471263272374	0.924996624613386
LRP5	0	default	1	24	1.58652334835161	12.6589377548743	9.10415737133386	0.158803806787103	-0.00943543185547591	0.324546897181776	0.421198187066679	0.81832903857873
PPP6R3	1	mle	1	23.3450292397661	8.9225719274053	7.87960764825534	70.7650050734511	0.264180794268541	0.117016953122249	0.167682299188295	0.215702707377715	0.771771764271347
CPT1A	0	default	1	24	17.9163344908838	10.3200903065547	134.129515512811	0.395830710438875	0.27499685252665	0.209309598603501	0.0804995086791014	0.703889936735639
MRPL21	0	default	1	24	1.78850453113662	20.1228078896589	50.5044999520076	0.017362698644505	-0.179164761626594	0.193035607378748	0.916149250477333	0.970849995401827
IGHMBP2	0	mle	1	24.3414634146341	1.35715904978868	1.02448205288429	6.66449870515476	0.158444886324976	-0.00986613641002898	0.379458848562572	0.422097535589205	0.81832903857873
MRGPRF	1	burg	1	23.7619047619048	4.65920950588181	21.3658381491623	16.5757248559074	0.461926054400858	0.35431126528103	0.402199467498993	0.0451034555999317	0.66717581731824
TPCN2	0	default	1	24	1.90856233091281	3.61204324606268	23.9710290165109	0.127727214486466	-0.0467273426162411	0.174545877068617	0.504965391949404	0.844108087790245
CCND1	1	burg	1	23.6213017751479	22.8457402642248	22.6551448519534	361.892538718815	0.0817048487114812	-0.101954181546223	0.269682354398006	0.652997405862341	0.885578439007789
ORAOV1	0	default	1	24	2.61532021962104	1.84123578114087	16.2284135999981	0.100843054588435	-0.0789883344938784	0.366141315389276	0.58772953587362	0.867269749089439
FADD	0	default	1	24	3.58971051948266	2.08217954432193	42.2596826481582	0.0714010240220262	-0.114318771173568	0.231124463431106	0.690463939822918	0.8961161832693
PPFIA1	0	default	1	24	1.89520595102926	17.9623701127129	72.2361100963809	0.00446303722226826	-0.194644355333278	0.299027115542406	0.977883113904084	0.991280947636272
CTTN	0	default	1	24	43.1733235585185	23.9940339254418	346.207476350491	0.145153237999599	-0.0258161144004814	0.24491381212251	0.456500602467803	0.828398898510287
DHCR7	0	default	1	24	2.41232604363555	5.79051682762354	27.1245243141794	0.104374704435156	-0.0747503546778134	0.258719277129943	0.576277621892169	0.864434382894506
NADSYN1	1	mle	2	20.3673469387755,24.7950310559006	7.98843924546721,4.49996460293011	12.6833809296008,0.515196830269932	23.2954543263087	0.706498180314958	0.559747270472437	0.224293995702907	0.0283914342404187	0.621716779992152
FAM86C1	0	default	1	24	0.532275738979283	17.6707547167385	2.64273415143594	0.0268835677878256	-0.167739718654609	0.876314829250517	0.872617726262174	0.95722550773581
RNF121	0	default	1	24	2.5134273137648	15.2824715716721	36.2219358789893	0.0410341089613666	-0.15075906924636	0.252386207744869	0.810990564170629	0.93488157515445
NUMA1	1	default	1	24	5.47147988430666	13.4462818097994	31.4154923211361	0.291842229246659	0.150210675095991	0.304271342766437	0.178094343340701	0.762689164327052
LRTOMT	0	default	1	24	0.769048314872483	13.8163736749939	3.65399653940815	0.113797629787671	-0.0634428442547952	0.515398185121617	0.546593592400944	0.854241711515408
LAMTOR1	0	default	1	24	8.70563548976123	2.66027662554569	220.758614368316	0.0257474348772758	-0.169103078147269	0.180279191297968	0.877723628135681	0.958923881245641
INPPL1	1	mle	1	23.9041916167665	18.9110739498028	8.76339837161968	161.485613711161	0.108049957071081	-0.0703400515147021	0.249908328911451	0.564550314498325	0.860926174585356
CLPB	0	default	1	24	0.65732204219281	22.3044737390122	3.53379642256888	0.0626827127495516	-0.124780744700538	0.722012420754559	0.723491002793717	0.906456657971634
ARAP1	0	default	1	24	7.26966083419891	22.7187019579285	78.4956608060495	0.0718610215882668	-0.11376677409408	0.294405634873771	0.688755467021362	0.89607860447545
STARD10	0	default	1	24	0.500499447080682	13.7609487734048	5.10997833858634	0.0249922767657161	-0.170009267881141	0.481029214414432	0.88113059087873	0.959360022905592
ATG16L2	0	default	1	24	0.725598431837179	2.46722422090317	9.12262032498653	0.0506571609055996	-0.13921140691328	0.255611361839254	0.771108329278825	0.922910569640386
FCHSD2	0	default	1	24	1.29655906756417	23.8578506261768	4.20201635482797	0.245461798644478	0.094554158373374	0.555654120256049	0.244571677500972	0.780688965629844
ARHGEF17	0	burg	1	21.4623655913979	18.1156333948045	10.8420283838119	88.8700910775064	0.482852916074667	0.3794234992896	0.211491135868278	0.0369888135116616	0.652751852221278
RELT	0	default	1	24	0.6424918590495	9.04625749307031	1.56370503676467	0.11847773496074	-0.0578267180471126	0.875810258008678	0.532312212232807	0.850183201390714
FAM168A	0	burg	1	20.6839378238342	7.16987364036297	18.0831479331528	17.6035717031336	0.612526175201259	0.535031410241511	0.386776438362365	0.00873397307342583	0.526299791076007
RAB6A	0	burg	1	20.7916666666667	11.8050372104854	9.39176750190382	122.301543756132	0.172356880926008	0.00682825711120949	0.200136316839227	0.388343055784223	0.810556561041044
MRPL48	1	mle	2	27.156462585034,20.7916666666667	3.62284201076189,3.04004781432153	25.2546737966534,17.8686006732501	15.7895185689938	0.431721383918586	0.147582075877878	0.290953984758891	0.284388587984146	0.789369893573003
COA4	1	mle	1	22.5536723163842	6.27096794529597	20.465550834425	31.8087540557615	0.208683661268824	0.0504203935225884	0.322458608028103	0.310277772278703	0.790545861981978
PAAF1	0	default	1	24	0.871194686589428	14.1511157123584	5.82387037617738	0.0454588413891741	-0.145449390332991	0.502416038085628	0.792452603966355	0.930049963102151
UCP2	0	burg	1	22.5536723163842	1.23729104475172	12.6733554863296	2.15591530783201	0.362823800292122	0.235388560350546	0.701986381195811	0.105026217967723	0.715949124016472
C2CD3	1	mle	2	26.4370860927152,20.3673469387755	3.3495479939399,3.2204063059029	11.411104121288,1.65863966005031	6.19618651742968	0.467715997560641	0.201573996340962	0.577281131263058	0.230455073306281	0.775039005703642
PPME1	1	burg	1	20.1616161616162	14.3013993153775	10.6941425304859	72.9722489102275	0.25655125587152	0.107861507045824	0.39804318280049	0.227119885616748	0.774214751766369
P4HA3	1	burg	1	20.5773195876289	3.33486573175151	0.562944017429729	11.5631978449672	0.220846159535757	0.0650153914429085	0.48279981228158	0.287154798711722	0.789369893573003
PGM2L1	1	burg	1	20.5773195876289	6.9465985331184	8.98358803475084	36.4148427607939	0.429757578731965	0.315709094478358	0.320204547844465	0.0602972645380413	0.689368368559846
POLD3	1	mle	1	21.3475935828877	2.77275128074932	7.13755661689979	17.1278458415342	0.117930410698356	-0.0584835071619731	0.329518151468942	0.533966789841552	0.850183201390714
RNF169	1	mle	1	24.641975308642	1.78019417660709	14.4474824211559	9.89240882389662	0.0864308157424234	-0.0962830211090919	0.463393043785977	0.636366353908048	0.880456321269973
XRRA1	0	default	1	24	0.669135286440334	20.2819354696821	7.67020824753693	0.0262435977243336	-0.1685076827308	0.405434001391852	0.875490888273938	0.958120510648077
SPCS2	0	burg	1	27.3424657534247	2.10129745419041	6.60353403119214	9.39218723844169	0.182360109721206	0.0188321316654472	0.383948542879253	0.365435181975747	0.803870307267856
ARRB1	0	default	1	24	0.683653730293753	20.430740955908	10.2101150943607	0.0249418301660734	-0.170069803800712	0.355108021376782	0.881358561596256	0.959360022905592
RPS3	0	default	1	24	20.7890838323935	1.03680486873232	1376.76299959454	0.0069183549099141	-0.191697974108103	0.133710391660087	0.965883561859694	0.987878307900741
KLHL35	0	default	1	24	0.0907152234463502	11.7960416273632	4.49446512802879	0.00193371804458231	-0.197679538346501	0.364138013626471	0.99036873019488	0.995939097574632
GDPD5	0	default	1	24	2.04754694106966	10.4891091379341	14.5110582077259	0.0665376889786535	-0.120154773225616	0.425514880205572	0.708735095617967	0.902339580259182
SERPINH1	0	default	1	24	114.47101452934	3.13330135528804	2088.48978089623	0.0503724445093557	-0.139553066588773	0.189924801611591	0.772265334437567	0.922910569640386
MAP6	0	default	1	24	1.31385581947149	9.49866521527806	5.51239964874798	0.0849233379286158	-0.0980919944856609	0.617194363570814	0.641634040844294	0.882126559901376
UVRAG	0	default	1	24	1.35516583900998	3.36396914447314	29.941618492614	0.0341153688737376	-0.159061557351515	0.190380296828782	0.840671411601419	0.945705306591076
PRKRIR	0	default	1	24	1.99183092482528	19.2671364985801	9.75323129444669	0.10283404354008	-0.0765991477519044	0.452162146718242	0.581251287923119	0.865272844935973
C11orf30	0	mle	1	21.2340425531915	1.28524085962366	0.523850129833136	7.60077823218989	0.142370801247321	-0.0291550385032144	0.338997015657169	0.463978431830218	0.828861061744228
LRRC32	0	default	1	24	2.52125975248324	23.9922745919759	41.5451298328985	0.0856750553014797	-0.0971899336382243	0.276362239449274	0.639002918877854	0.881625259918277
TSKU	0	yule-walker	1	24.7950310559006	5.97514629676628	23.5665821575634	25.6162039913753	0.424088969103303	0.308906762923964	0.301067411308626	0.063354429579808	0.697538238387395
ACER3	1	mle	1	24.4907975460123	1.32903560007047	12.9496114814079	9.49057211252237	0.193512271501876	0.0322147258022514	0.251035451728838	0.341184126706127	0.800068793549488
CAPN5	0	default	1	24	7.73832182246584	0.670257586581654	21.011873268357	0.523709490629931	0.428451388755918	0.370698107891489	0.0245109214921748	0.610100985069254
PAK1	1	mle	1	25.4267515923567	4.88237313078207	11.3533972580797	27.4036500317712	0.226210907511832	0.0714530890141984	0.278923037130163	0.277404190672222	0.789369893573003
CLNS1A	1	mle	1	21.5783783783784	9.99465856905245	19.2907897946439	109.30497605873	0.0943922202449066	-0.0867293357061121	0.226386641724044	0.609117004411352	0.872504386535407
RSF1	0	default	1	24	7.7412750329443	12.0146271339551	94.1525537801114	0.0548438079519502	-0.13418743045766	0.278228851483546	0.754254516587221	0.916689471949197
AAMDC	1	burg	1	23.9041916167665	12.2327030266404	11.6257683668715	82.4997214039973	0.169739812288181	0.00368777474581672	0.267839011430921	0.394521855105087	0.81237247260037
INTS4	0	default	1	24	0.767675454421233	9.2805909508785	5.63331531161986	0.0502572154530323	-0.139691341456361	0.430800668454069	0.772733986613476	0.922910569640386
NDUFC2	0	yule-walker	1	20.1616161616162	6.34588664291738	9.10983266898107	50.2774617419188	0.353058606662501	0.223670327995002	0.183666765218987	0.11332473123835	0.723006312657894
ALG8	0	mle	1	27.156462585034	6.26271445509808	2.06727739050057	26.1798149407111	0.40748584321784	0.288983011861408	0.36210136814282	0.0730287145792288	0.700006947064315
KCTD21	0	yule-walker	1	23.4823529411765	1.39703709791528	12.18068916136	7.3312550115997	0.0933311898498173	-0.0880025721802193	0.524568774294836	0.612693651306989	0.872874280033934
USP35	0	default	1	24	1.84956848329142	1.28070702355702	8.35173876430727	0.1213810872102	-0.0543426953477595	0.502556954029389	0.523603736867266	0.848384417384936
GAB2	0	default	1	24	0.54172248250924	15.6980624916121	3.04153213379833	0.0279577010742305	-0.166450758710923	0.775442390142629	0.867812336161327	0.954368073867604
NARS2	0	default	1	24	1.6982838753338	2.01666580585189	3.59502918452119	0.30247875123121	0.162974501477452	0.616689393715663	0.165115259284448	0.761828764421805
TENM4	0	default	1	24	1.39284192242903	5.59943253995007	3.69408167542717	0.145968114324319	-0.0248382628108172	0.674299552906619	0.454328967567496	0.828316415655148
PRCP	0	yule-walker	1	22.6818181818182	11.9701343033906	3.70347649294372	131.651160096428	0.231573378778091	0.0778880545337088	0.152735234333928	0.267924241765075	0.787711032628566
RAB30	1	default	1	24	2.40615438704077	20.7051443230837	14.5430063435962	0.225885676978175	0.0710628123738097	0.353737036062725	0.277987658354522	0.789369893573003
RAB30-AS1	1	mle	1	23.9041916167665	1.27968604671136	10.3813393307062	6.25529997617284	0.183471660376748	0.0201659924520976	0.350629009307063	0.362957949670575	0.803870307267856
PCF11	1	burg	1	21.4623655913979	2.8008645458828	12.5706865665332	24.6178598772922	0.198959619230613	0.0387515430767362	0.190851356809507	0.329816248875215	0.797420794829253
ANKRD42	0	default	1	24	2.88141451484958	1.38834702000309	12.2262557416622	0.338924320522623	0.206709184627147	0.293892281719886	0.126257126308263	0.728742430100575
CCDC90B	1	mle	1	20.5773195876289	7.56157732250075	19.3010377272231	74.5767150730669	0.164635995007911	-0.00243680599050689	0.17980136357771	0.40679798219738	0.817336825267231
TMEM126B	0	default	1	24	1.27664200639071	6.55407156727017	23.6454485509995	0.0254030504383042	-0.169516339474035	0.232435473108882	0.87927603941491	0.959360022905592
TMEM126A	0	default	1	24	2.40864236019569	21.748998625643	18.914537955011	0.0899280379143876	-0.0920863545027348	0.329111127764727	0.624278923987792	0.875204703472501
CREBZF	0	default	1	24	1.93240158325752	2.70740073375687	37.6188589363132	0.0278948606468218	-0.166526167223814	0.219515607099584	0.86809288336386	0.954581202012183
SYTL2	0	default	1	24	0.603393775859856	15.0828893035427	4.98280692547787	0.0336726076704668	-0.15959287079544	0.521267900785144	0.842599996435628	0.945763782588723
PICALM	0	default	1	24	41.9890228246957	9.6801299180354	362.411456473067	0.280778993813364	0.136934792576037	0.156695615920929	0.192447297358414	0.764227750797869
EED	0	default	1	24	3.98769749471397	23.568055214102	26.0559314360592	0.194649808206791	0.0335797698481495	0.253095214417918	0.338784733921527	0.800068793549488
C11orf73	0	default	1	24	3.558484729927	2.75550008469709	18.5150107456198	0.188245415415885	0.0258944984990626	0.339753010124006	0.352471291999088	0.800700680668448
ME3	0	yule-walker	1	25.4267515923567	1.79021685438886	0.896337819802089	4.22142966756407	0.417706755138528	0.301248106166233	0.482416659061479	0.0669435531510116	0.697538238387395
PRSS23	1	burg	1	20.0603015075377	114.567921979268	19.5891430137012	697.341424313993	0.173432846194765	0.00811941543371786	0.288656750467986	0.385825312210395	0.810556561041044
FZD4	0	default	1	24	3.47765495404794	17.8456928823008	58.2065154962445	0.139682478091103	-0.0323810262906759	0.10932075143792	0.471296094485229	0.833239300376142
TMEM135	1	mle	1	27.5310344827586	1.128703710082	13.862925719393	9.33326919604001	0.0947671957909056	-0.0862793650509133	0.359235907479024	0.607856994730494	0.872308081639848
CTSC	1	mle	1	22.5536723163842	11.1048218187531	22.4029444021354	45.7970214507798	0.251770053226014	0.102124063871217	0.406052751216335	0.23451759454111	0.775530907379023
NOX4	0	default	1	24	0.27637512854974	14.0150530245672	3.04259728486548	0.0148747406483632	-0.182150311221964	0.534582376333192	0.927806208358682	0.975965922644005
CHORDC1	0	burg	1	21.3475935828877	4.32902801902541	14.5365336591202	18.3878302434427	0.575146645890548	0.490175975068657	0.234099807515598	0.0138418856210774	0.580421371087984
[truncated: 9,005 more rows]
