# Supplementary material for: Fibroblasts as an in vitro model of circadian genetic and genomic studies
Source: Mamm Genome. 2024 Jul 3;35(3):432–44. doi: 10.1007/s00335-024-10050-7 (PMC11329553; doi:10.1007/s00335-024-10050-7)
Supplement: Supplementary file 6 — Supplementary file6 (ZIP 46445 kb) [file 335_2024_10050_MOESM6_ESM.zip › MetaCycle_Results/meta2dout/ARSresult_MCPM2014L01145_Input.txt]

CycID	filter_type	ar_method	period_number	period	amplitude	phase	mean	R_square	R2_adjust	coef_var	pvalue	fdr_BH
LOC102723897	1	mle	1	20.7916666666667	1.91098135707817	13.189607026061	6.18574933741131	0.281237701089066	0.13748524130688	0.408985992604953	0.191834381138437	0.791208969283119
LINC01128	0	default	1	24	1.24318161887559	1.72495816242191	6.03107250608283	0.2320733979955	0.0784880775946003	0.454836281628873	0.267053676944675	0.831049571787038
NOC2L	0	default	1	24	1.4314277533021	14.6880748500004	2.86261746969639	0.212585141277411	0.0551021695328928	0.775225299752063	0.302703908723401	0.836729184167831
KLHL17	0	default	1	24	3.5807878762861	23.870030194961	19.2584081017422	0.194995268410449	0.0339943220925394	0.322225616886919	0.33805873745334	0.844601183895456
HES4	1	mle	1	24.641975308642	1.81697476897387	13.4922609033607	3.68048991919755	0.346584715436498	0.215901658523798	0.602200813305716	0.119109512175382	0.735302115168153
ISG15	1	mle	1	20.3673469387755	6.75647875030513	19.4728950435868	61.797584128951	0.141732808769585	-0.0299206294764975	0.209997197413952	0.465706774858426	0.879630164307941
AGRN	0	default	1	24	3.05115010140571	2.47621599875012	50.7354912765851	0.0336185071610122	-0.159657791406785	0.255731201671632	0.842835890574338	0.963991907273674
C1orf159	1	mle	1	20.5773195876289	2.70282246213414	8.12199841356447	8.12608198292645	0.577300500900886	0.492760601081064	0.352402938296126	0.0134945580519961	0.628766577815096
SDF4	0	default	1	24	23.7139604307258	17.2625567606978	526.564489526482	0.078617604884714	-0.105658874138343	0.135144687493262	0.664048117073726	0.919000679821187
B3GALT6	0	default	1	24	9.29527982122282	17.7459410738656	73.509485773003	0.156739149438256	-0.0119130206740923	0.220585188506001	0.426392631132256	0.870182587718721
UBE2J2	0	default	1	24	8.75249070886153	20.9808061728627	104.981701302653	0.0848992814377207	-0.0981208622747352	0.207795612370072	0.641718385007411	0.914464370600892
SCNN1D	0	mle	1	22.8114285714286	3.51198162011404	6.13062455876757	9.92372195965088	0.394257846969859	0.273109416363831	0.525895957773862	0.0815528202411818	0.705976283859467
ACAP3	0	default	1	24	1.09016616288234	10.8542063390537	5.90246954940597	0.118961248181442	-0.0572465021822695	0.39404075416692	0.530853951832923	0.892234714574754
PUSL1	0	mle	1	21.8142076502732	1.51815749959577	21.5642383244012	3.63512538157324	0.260585257591203	0.112702309109443	0.67608709224571	0.221024555740146	0.807490781550769
CPSF3L	0	default	1	24	1.00331097094726	0.215536648319919	21.5829824152697	0.0192310651517683	-0.176922721817878	0.245285031891098	0.907472571173059	0.974713550784048
GLTPD1	0	yule-walker	1	26.2631578947368	1.49253332606464	6.06535644765302	14.8836538498397	0.0429675449751501	-0.14843894602982	0.34706084626108	0.802847999258813	0.952403821702298
DVL1	1	mle	1	27.5310344827586	10.8490480906251	21.5657548034969	63.4457719233467	0.391814751563106	0.270177701875728	0.197921394359303	0.083210745032418	0.705976283859467
MXRA8	0	default	1	24	85.7885237584119	23.6685394055458	1650.8023814021	0.046695589568046	-0.143965292518345	0.175740347356135	0.787332196323534	0.949294963786684
AURKAIP1	1	mle	1	20.9005235602094	2.30588048335624	18.688728510289	147.489003451284	0.0282063745076779	-0.166152350590786	0.112934893837204	0.866702860337289	0.968777330559178
CCNL2	0	default	1	24	2.90625102800523	17.0991076070306	139.816920721142	0.0117438148301445	-0.185907422203827	0.13677980799584	0.942643995860263	0.98442199207045
LOC148413	0	default	1	24	1.1550585574404	19.3582595362715	4.07296978659297	0.0957871217631131	-0.0850554538842643	0.628785001292656	0.60444033954573	0.907828056244453
MRPL20	0	default	1	24	7.37935154154977	0.904548422067608	110.346093982009	0.173865239093668	0.00863828691240109	0.120105502924501	0.384817204920856	0.856623511693666
VWA1	0	default	1	24	0.305056232508975	20.4112054221323	2.91906792526449	0.00994245115432713	-0.188069058614807	0.737868286178157	0.951266487994573	0.986990464168572
ATAD3B	0	default	1	24	3.36654802909221	21.7608709423249	12.2692480178399	0.230183134959119	0.076219761950943	0.421305920056497	0.27035668124119	0.831049571787038
ATAD3A	0	default	1	24	4.23460412596879	2.50839041943348	47.2221137493773	0.156228427066719	-0.0125258875199372	0.296414234609212	0.427685423266935	0.87035646389231
TMEM240	0	default	1	24	0.657120557102162	8.63581506491998	8.3920677783028	0.022535911093251	-0.172956906688099	0.540491077366194	0.892285948734344	0.972425445996487
SSU72	0	yule-walker	1	27.3424657534247	20.0789112664127	26.3880770589877	103.906026433515	0.610927791640206	0.533113349968247	0.181265254463243	0.00891560974208327	0.628766577815096
C1orf233	1	burg	1	24.0481927710843	1.96618145933886	16.4383321654191	6.35261357029051	0.324484513709717	0.18938141645166	0.377885701850714	0.140661922445761	0.753098977299663
MIB2	1	burg	1	20.0603015075377	1.68880638656078	16.9119491879984	24.280145768038	0.0604239507357026	-0.127491259117157	0.209211299766845	0.732250519090633	0.93576559324632
CDK11B	0	default	1	24	1.61532869117935	9.17190167542661	24.4987470068635	0.0329923671326876	-0.160409159440775	0.264536231480191	0.845569891565546	0.964750250224477
SLC35E2B	0	default	1	24	12.095227736813	17.970151147528	121.481527329896	0.100444706358085	-0.0794663523702974	0.26222607789639	0.589032581777808	0.904577223148955
CDK11A	0	default	1	24	2.22869356432962	4.73116538777987	12.2316465094171	0.0955214187830229	-0.0853742974603724	0.426182455386714	0.60532893567547	0.907999898460586
SLC35E2	0	default	1	24	7.34077688859735	14.1002307106127	62.6968487877074	0.0707311197003571	-0.115122656359572	0.396559082148066	0.692958087692065	0.926500093383012
NADK	1	mle	1	20.0603015075377	2.32145119165834	1.61526380417782	11.2671398347763	0.263651605222921	0.116381926267505	0.366043333305112	0.216479473009152	0.807464563194153
GNB1	0	burg	1	23.9041916167665	7.64411613603326	5.32499826599292	287.061489085666	0.150146191856537	-0.0198245697721553	0.0693628012686471	0.443323878414527	0.873314707854181
C1orf86	0	burg	1	26.6133333333333	2.3855632931059	22.9172920050781	26.4733635772972	0.0703090260113282	-0.115629168786406	0.237320799132999	0.694533299537633	0.926665563532682
SKI	0	default	1	24	2.20242146792136	10.4322470175659	71.9197189852478	0.100719591981684	-0.0791364896219797	0.0982780337980144	0.588133150341122	0.904390327886208
RER1	1	mle	1	25.7548387096774	10.3833966831723	13.5157428508788	111.233397957439	0.174130992390206	0.00895719086824753	0.224436291539887	0.384198657729334	0.856188533238726
TNFRSF14	0	default	1	24	0.719171471716421	23.0778690584694	11.8690256204465	0.0147747251648199	-0.182270329802216	0.440376869346824	0.92827728464943	0.980209503913475
FAM213B	1	mle	1	24.1939393939394	1.32994504556223	5.63656428069607	8.70003983171899	0.129048421011035	-0.0451418947867577	0.378884894187351	0.501152676629575	0.889527278474904
MEGF6	0	default	1	24	10.7505244949694	5.27105724794228	105.579673568642	0.0929609563347092	-0.0884468523983488	0.23760411564108	0.613945624767336	0.908917593096582
TPRG1L	0	default	1	24	13.1904691243386	23.980877929455	211.156963990741	0.0682171280282415	-0.11813944636611	0.175786792642745	0.702382390724694	0.928567728957482
WRAP73	0	default	1	24	1.665636909659	11.7026469060183	11.910231048209	0.0488578112463399	-0.141370626504392	0.462904365052812	0.778443735621522	0.947460996214935
TP73-AS1	0	default	1	24	0.622056039543755	16.8166830215807	15.4600829436857	0.00779402517874783	-0.190647169785503	0.311877929194036	0.961632626190147	0.988855090213248
LRRC47	0	default	1	24	13.672131700896	2.42566845198783	121.714882076153	0.128783067391657	-0.045460319130012	0.226920980514709	0.501916575199919	0.889527278474904
CEP104	0	default	1	24	3.46179703595268	1.79351201358715	42.0583258307916	0.0656853389383959	-0.121177593273925	0.242982678782174	0.711976761537689	0.930916383550467
DFFB	0	burg	1	22.9425287356322	1.48344258803111	14.0221501457604	5.23326002625737	0.317044234407034	0.180453081288441	0.374181325003148	0.148580863751396	0.754987292352251
C1orf174	1	yule-walker	1	21.9340659340659	1.80799077496691	15.0822573068295	15.3429704740418	0.102618823229285	-0.0768574121248586	0.260145135324725	0.581948801661699	0.902586409029337
NPHP4	1	mle	1	26.7919463087248	3.54183327698154	17.9075594203555	10.2230534160915	0.26147472498064	0.113769669976768	0.565282347228527	0.219698360086372	0.807490781550769
KCNAB2	0	default	1	24	0.505183853180817	8.84504814805074	4.09665883516143	0.0363317383811309	-0.156401913942643	0.458495011434639	0.831070331657436	0.960283771426265
RPL22	0	default	1	24	11.1342214103918	14.5141678051143	232.799364328509	0.107659924216793	-0.0708080909398481	0.109195622406569	0.565785730254678	0.900460739781643
ICMT	0	mle	1	27.3424657534247	10.9672026950779	11.5725058702415	58.5989267539933	0.382405302997123	0.258886363596548	0.247173513063064	0.0898499399725859	0.707376205513591
GPR153	0	burg	1	27.5310344827586	1.81711837957871	11.8941605397957	5.84618602940767	0.24861777493182	0.0983413299181846	0.448350518672211	0.239499485737138	0.813606246817012
ACOT7	1	default	1	24	2.64172402932788	12.051769553061	17.4891467758537	0.180908723216505	0.0170904678598058	0.333556397766154	0.368690123532091	0.849211430117328
PLEKHG5	0	mle	1	20.3673469387755	1.19690021693164	11.036012640938	3.3174717343408	0.378972812759202	0.254767375311043	0.429673704716819	0.09237470519103	0.707935521557512
NOL9	1	mle	1	24.641975308642	2.65667849931382	20.8554204818699	38.972114822923	0.0904896602268015	-0.0914124077278382	0.162847843340784	0.622355029395845	0.910565835066228
ZBTB48	0	default	1	24	1.39802427372468	16.6728360064765	4.0308340056772	0.163643562727231	-0.00362772472732265	0.595170743110134	0.409220158899497	0.86533384440529
KLHL21	0	default	1	24	1.11224627730763	1.5574219914117	60.0636644481014	0.0175348226123708	-0.178958212865155	0.108938830381989	0.915347143690136	0.978005628620862
PHF13	0	burg	1	20.7916666666667	9.25606039710803	12.3580225513377	43.7616855949636	0.358241922951509	0.229890307541811	0.271549968938453	0.108857089045569	0.729651247232156
THAP3	0	default	1	24	7.44416458787885	22.6619427275636	55.7654068611982	0.19199016897405	0.0303882027688599	0.247654674900523	0.344415925186505	0.846083971138186
CAMTA1	1	burg	1	20.2639593908629	4.60808190315762	3.16526020551835	22.7156750492452	0.285672666317431	0.142807199580917	0.269824555862377	0.185988607747251	0.785840542670001
VAMP3	0	default	1	24	4.19870742721971	7.70721136464044	83.4206783956795	0.121228673967357	-0.0545255912391716	0.106294490955082	0.524058039832123	0.891279657733728
PER3	0	default	1	24	1.82727962958319	17.0788158695826	2.97890783632987	0.444546010608147	0.333455212729776	0.765362177651372	0.0528737911889804	0.672171590057751
PARK7	1	mle	1	22.4269662921348	25.3136057886015	0.0732164304472384	369.862031505845	0.168419212955529	0.00210305554663437	0.119539974309172	0.397669454803273	0.861069398003781
ERRFI1	0	default	1	24	2.09405961641354	1.46832839501614	15.2525520538209	0.0962202860254034	-0.0845356567695159	0.343689903171972	0.602993936668848	0.907828056244453
RERE	1	mle	1	21.4623655913979	5.39781389424728	17.3854719988857	77.3526560501065	0.17091902839157	0.00510283406988365	0.135926039341905	0.391728111123184	0.859833488341067
ENO1	0	default	1	24	15.732564809777	16.7521828758186	627.600057590573	0.019265818681287	-0.176881017582456	0.16740810785402	0.907311801196257	0.974713550784048
LOC102724571	0	default	1	24	0.534873514680407	13.3694841474699	5.34218975452657	0.0251203149543482	-0.169855622054782	0.549380280695333	0.880552191675565	0.970348732041003
H6PD	0	default	1	24	1.57789193027013	23.756295324548	56.2445577933328	0.0216243486837235	-0.174050781579532	0.239916881022898	0.896454351571996	0.973683553867049
SPSB1	0	default	1	24	1.17877420347017	5.44786004631999	9.0959445031382	0.057026166122206	-0.131568600653353	0.369870869736426	0.74558679794509	0.939653593506834
SLC25A33	1	mle	1	21.695652173913	0.595985779458357	18.7866101529776	3.96737719434392	0.0801875106690905	-0.103774987197091	0.38587213451963	0.658410140316552	0.917443843335492
TMEM201	0	burg	1	24.0481927710843	1.83783602325009	8.61484234201986	6.49852214905034	0.358756946168315	0.230508335401979	0.350537793836374	0.10842099001078	0.729651247232156
PIK3CD	0	default	1	24	2.53826740523469	16.8891854197063	51.1314439019462	0.024199227022777	-0.170960927572668	0.218225061167872	0.88471988582458	0.971397312429746
LOC101929074	1	burg	1	27.5310344827586	1.02387648306101	24.3304382679052	2.03727680876144	0.211282713689593	0.0535392564275113	0.750811646134431	0.305215648872398	0.837606519212086
CLSTN1	0	default	1	24	8.2555949820592	20.8578979640808	120.63164169078	0.123456732633545	-0.0518519208397457	0.138079897495108	0.517448094052883	0.890499619893185
CTNNBIP1	1	burg	1	26.2631578947368	7.75674587254937	14.9033768480119	41.3008527114241	0.366046431052223	0.239255717262668	0.229430116829458	0.102397005330431	0.719525317149465
LZIC	1	burg	1	20.0603015075377	1.52169004485803	2.98934173194846	15.5096832393573	0.122217014542595	-0.0533395825488863	0.198108371672301	0.521117661243639	0.890499619893185
NMNAT1	0	default	1	24	2.7744959488893	19.8200483351419	21.1921925833696	0.212290978931338	0.0547491747176057	0.202758695679633	0.303269751785601	0.836729184167831
UBE4B	1	burg	1	24.0481927710843	4.32597024423878	10.8100074133047	32.4915232162824	0.138477905423994	-0.0338265134912072	0.276696050844474	0.474604770437443	0.88185651841985
KIF1B	0	default	1	24	3.071878456095	5.65532805839988	71.001183756947	0.0756972527944086	-0.10916329664671	0.10859322933546	0.6746386514923	0.921856060211446
PGD	0	default	1	24	6.39918875562649	3.97366358300866	74.9608272024866	0.064684563131388	-0.122378524242334	0.246138695040706	0.715798050079283	0.932783485448909
APITD1	0	burg	1	26.972972972973	3.08597774068813	12.6155961232115	8.8102747993801	0.406979324567281	0.288375189480737	0.40337823061874	0.0733413965895289	0.699613712332068
DFFA	0	mle	1	25.7548387096774	7.65483596814121	25.3714608647876	39.0895867571442	0.414172728204045	0.297007273844854	0.239752986243335	0.0689998150784485	0.694034703037703
PEX14	1	yule-walker	1	27.5310344827586	2.58624766629622	23.3327645345451	13.3155937910046	0.16405481700839	-0.00313421958993221	0.330665544779986	0.408215036507218	0.86533384440529
TARDBP	0	burg	1	27.156462585034	8.99373243649617	14.6214841297438	80.7564262538477	0.247082268557289	0.096498722268747	0.15989757578863	0.241956684693562	0.814217540785308
SRM	0	burg	1	21.695652173913	31.4525980155875	4.95501639687471	173.783888163681	0.279678289560118	0.135613947472142	0.384861529292177	0.193924429677149	0.795844296733726
EXOSC10	0	default	1	24	0.857786248909441	22.4242012415615	20.9384865025228	0.0292504197233888	-0.164899496331933	0.173538065286606	0.862057147852481	0.968236388575138
MTOR	0	default	1	24	7.18844511961971	7.21897337323746	31.3473243785367	0.451928311822681	0.342313974187218	0.236338612645275	0.0494523393950089	0.666470684339823
UBIAD1	1	mle	1	20.3673469387755	1.22916760435629	7.01077175782643	17.0322019435159	0.068528705333389	-0.117765553599933	0.209260592543948	0.701208833511797	0.927862193838842
FBXO44	0	default	1	24	1.22681972559884	15.5949750954679	4.84869339725593	0.137443768757185	-0.0350674774913784	0.503819859599271	0.477460099986877	0.883861254574493
MAD2L2	0	default	1	24	1.8123864304411	12.0969635029378	27.5736488171022	0.0663829265048006	-0.120340488194239	0.195018356448086	0.709322810686227	0.930209535072249
AGTRAP	0	default	1	24	2.24829520327856	3.19386012119789	37.4852048839345	0.0610775046001522	-0.126706994479817	0.186593453887108	0.729707351587166	0.93576559324632
MTHFR	0	default	1	24	3.50823451470858	3.69925613097855	25.6621812265353	0.238631503822608	0.0863578045871292	0.251957212118611	0.255843573995467	0.82420163358838
CLCN6	0	burg	1	21.4623655913979	1.89628455095493	11.9859900639374	8.26972485199478	0.384921959571221	0.261906351485465	0.261640967770017	0.0880341368390074	0.707376205513591
KIAA2013	1	burg	1	27.156462585034	4.52810188729604	22.3812383807842	115.906495698812	0.0237036849179946	-0.171555578098406	0.181133822881559	0.886968610540364	0.972131732110176
PLOD1	0	burg	1	23.7619047619048	26.9316407015575	0.614416847321652	374.192326551206	0.0801229762308802	-0.103852428522944	0.22091139067956	0.658641144416191	0.917443843335492
MFN2	0	default	1	24	1.23219693416676	3.15222019995581	48.7566622927442	0.0207929187495131	-0.175048497500584	0.123642526970069	0.900269894437714	0.974601883072655
MIIP	1	mle	1	20.6839378238342	4.69042370427794	7.3394317559828	16.3484828980563	0.346109368964952	0.215331242757943	0.349565548864685	0.119543391860762	0.735302115168153
TNFRSF1B	0	default	1	24	3.10969674822398	20.0460809308812	17.8584625356196	0.107002732527946	-0.0715967209664643	0.370921321748187	0.567872254127956	0.900902074688448
VPS13D	1	burg	1	27.7222222222222	2.44835554716638	26.727154988868	39.1125553333356	0.10274398229613	-0.0767072212446442	0.137000510436312	0.581543088590422	0.902586409029337
DHRS3	0	default	1	24	8.0348060972905	0.3409125639011	132.737620486212	0.0193852982862212	-0.176737642056535	0.35810130209789	0.906759261845978	0.974713550784048
PDPN	0	default	1	24	0.335789637186304	22.1491074391402	8.71625568083329	0.00680541940161028	-0.191833496718068	0.480638048640176	0.966432899190692	0.989673566582677
PRDM2	1	yule-walker	1	24.0481927710843	8.70448481203371	3.69755448799299	64.5702094353666	0.396100920518516	0.275321104622219	0.172044548929139	0.0803196556884382	0.705377271770291
KAZN	0	default	1	24	2.12051455988756	12.6170120286669	15.8205034316934	0.169332242490791	0.00319869098894898	0.238878565735299	0.395491148461911	0.860780343625096
TMEM51	0	burg	1	26.972972972973	0.312292360145024	2.37755572882552	4.03414251853741	0.00996321227316488	-0.188044145272202	0.561777101094045	0.951166753749976	0.986990464168572
EFHD2	0	mle	1	26.972972972973	3.69210455410507	11.2658976811502	32.060198802167	0.19014285647927	0.0281714277751246	0.196893364964261	0.348371073386903	0.846083971138186
CASP9	0	burg	1	23.4823529411765	2.27685638649811	16.8214120510249	5.43443229664112	0.512042469537952	0.414450963445542	0.40160246845705	0.0276636909049959	0.650756303234839
DNAJC16	0	default	1	24	3.86437961923085	4.20749415567017	28.1506648428404	0.323010003923427	0.187612004708112	0.171772973187829	0.14220381762319	0.753098977299663
PLEKHM2	0	burg	1	27.9160839160839	12.148578651894	11.6148716667781	164.314682545325	0.116232070716091	-0.0605215151406913	0.174116989226612	0.539127131053554	0.893369828316189
FBLIM1	0	default	1	24	3.41315217079599	18.4723421574705	76.4527141706155	0.0942662649390502	-0.0868804820731397	0.122985892233757	0.609540713575002	0.908469569874987
FLJ37453	0	burg	1	21.4623655913979	3.29741564515249	5.01647611252086	10.823480168808	0.297202270016817	0.156642724020181	0.442697603184725	0.171455629978004	0.772892886070084
SPEN	0	yule-walker	1	21.1216931216931	5.81483635164428	20.6312140390627	63.0530327432859	0.179929746399102	0.0159156956789224	0.157841335764074	0.370898686323898	0.851075098512786
ZBTB17	1	default	1	24	1.64507978330361	21.186003778927	13.099421142072	0.149679212082804	-0.0203849455006351	0.283602178096359	0.444543211191693	0.873618660430369
HSPB7	0	burg	1	25.2658227848101	28.4126774539042	1.77604674299887	196.649310144733	0.339046824145143	0.206856188974172	0.309401185033066	0.126140186413668	0.742360139373761
EPHA2	0	burg	1	27.156462585034	1.55719906391864	2.42266747390754	8.71881903235051	0.0460832263274342	-0.144700128407079	0.655410185801469	0.789864194984163	0.949493729692564
ARHGEF19	0	default	1	24	3.48770772653056	22.2915979782174	17.3599368393388	0.224941132314051	0.0699293587768612	0.324891221394395	0.279687751570023	0.834635149696842
RSG1	0	burg	1	21.2340425531915	1.08613738030829	18.7998842623558	2.20415480655161	0.2279738479838	0.0735686175805597	0.767051483624478	0.274258477339599	0.831617603925309
FBXO42	0	default	1	24	3.41984653419437	4.60354033844055	17.2409507410828	0.250756304150523	0.100907564980628	0.318424977721181	0.236110601375193	0.813348781888732
SZRD1	0	default	1	24	3.86910104546718	2.33645805923604	79.1175976148341	0.0387288618716678	-0.153525365753999	0.177312204167673	0.82078519601891	0.956936918067787
NECAP2	0	default	1	24	6.24204645494474	11.7239111398843	41.6209297877502	0.112942531650881	-0.0644689620189425	0.340024963897669	0.549235731611663	0.894581111701412
CROCCP2	0	default	1	24	0.550151571509369	17.1076320749014	5.06647788980198	0.0214033210992991	-0.174316014680841	0.512433593540076	0.89746741176557	0.973841968155836
LOC101927663	0	burg	1	26.7919463087248	3.69721036376852	1.17298171119386	8.55397963947755	0.311311581080806	0.173573897296967	0.569601029490946	0.154922286974668	0.758365297234634
CROCC	0	default	1	24	1.70466895740889	17.5287939503516	25.2989845419917	0.0611197756566361	-0.126656269212037	0.185385695313785	0.72954310627633	0.93576559324632
ATP13A2	0	burg	1	22.1777777777778	1.68404712550452	8.14810974333125	7.70477674259815	0.417770247305292	0.30132429676635	0.299234988653788	0.0669070641098837	0.691959899873271
SDHB	0	yule-walker	1	27.9160839160839	6.12513831679549	7.79808782612842	23.3364687107888	0.335921636795193	0.203105964154232	0.312749417059256	0.129150666605325	0.746666444869104
RCC2	0	burg	1	23.3450292397661	14.9585784942512	12.1050880647861	79.64220405021	0.116035274859709	-0.0607576701683497	0.419680150919165	0.53972765775224	0.893369828316189
ARHGEF10L	1	burg	1	25.5897435897436	2.83028087470407	22.6826340637741	53.8030371299394	0.0372972140088119	-0.155243343189426	0.226530650431003	0.826915520162957	0.958939654744776
ALDH4A1	0	default	1	24	3.44758972097655	1.26299227769828	56.5757271505685	0.049746737153487	-0.140303915415816	0.206002608206293	0.774812908441585	0.947046856634169
IFFO2	0	default	1	24	0.701767458416159	14.2676032506015	11.3778032410052	0.0307966635671516	-0.163044003719418	0.294819846718534	0.855213410792269	0.967489294989013
UBR4	0	burg	1	21.4623655913979	11.3047035989374	10.2387692649419	115.496712177876	0.102591119309929	-0.0768906568280856	0.221533918874889	0.582038636720481	0.902586409029337
EMC1	1	mle	1	21.5783783783784	8.47218111537893	9.87391710317247	77.9217095146236	0.117093774201761	-0.0594874709578861	0.282843588343081	0.536503915969463	0.893009997175612
MRTO4	0	mle	1	22.5536723163842	7.06666972694969	5.99610565572547	35.4691735386969	0.426166856238737	0.311400227486484	0.224303378971519	0.0622197331607544	0.685526610525714
AKR7A2	0	default	1	24	3.94462814413063	22.2849273247139	114.991690804826	0.0220802437959897	-0.173503707444812	0.169837977193581	0.894367686500219	0.97282343989432
PQLC2	0	default	1	24	1.28524752744056	5.74863068914461	10.0480546132322	0.0614440839270244	-0.126267099287571	0.359016845227371	0.728283981509508	0.935490598617609
CAPZB	0	burg	1	21.695652173913	100.785525035614	12.683037582205	579.798555218767	0.18659110965201	0.0239093315824122	0.322775593079453	0.356077534414474	0.846674562573003
MINOS1	0	default	1	24	3.56438219644551	3.22938574664857	50.5005231417694	0.0773796981392766	-0.107144362232868	0.185373794584884	0.6685209692995	0.919531162220201
RPS14P3	1	mle	1	26.972972972973	16.1435331462212	4.4386975703001	72.3285368474059	0.470528480398694	0.364634176478433	0.234978337450042	0.0416114664592134	0.659105443191103
TMCO4	0	default	1	24	2.27422642315807	8.96310883845563	10.399038398913	0.14616688392246	-0.0245997392930477	0.408878101787797	0.453800505099454	0.876381319430395
OTUD3	1	yule-walker	1	27.7222222222222	0.201363973971481	9.62035055546289	3.41727901738112	0.0132086331229211	-0.184149640252495	0.349137387474847	0.93567862123191	0.981806765331929
CAMK2N1	1	burg	1	27.156462585034	5.16556329105438	26.0905675507752	76.621636699742	0.118006480888837	-0.058392222933396	0.20862397597396	0.533736581530857	0.892519825879012
MUL1	1	default	1	24	4.62902991600057	0.0796123664684049	29.4913033431901	0.216734790529702	0.0600817486356422	0.248584730838465	0.294811339413931	0.836122950893196
CDA	1	mle	1	21.2340425531915	1.3538437315708	7.31060869797191	4.17495322909641	0.261211251348599	0.113453501618319	0.49484750029677	0.220090533807951	0.807490781550769
DDOST	0	default	1	24	9.36400784357484	19.0559254070497	65.2093667327809	0.13072321914065	-0.0431321370312201	0.292729688763723	0.4963527095252	0.889064956580146
HP1BP3	1	default	1	24	7.31360758294358	13.5187844764525	97.5892618306921	0.216330823838371	0.0595969886060452	0.118228528657234	0.295572364338765	0.836122950893196
EIF4G3	0	default	1	24	8.75526349477945	7.84801948669935	103.487147466423	0.0965178995148598	-0.0841785205821681	0.188123357561036	0.602001764713471	0.907828056244453
ECE1	1	burg	1	27.9160839160839	14.2089591965749	22.1806435851549	220.104762675436	0.0738680766634524	-0.111358308003857	0.214396723859318	0.681340605202915	0.923857883839186
NBPF3	1	burg	1	20.6839378238342	0.617019991149778	15.9450849563998	1.07702457134137	0.10480754559327	-0.0742309452880754	1.24296383522312	0.574886439142003	0.901974508496346
USP48	1	burg	1	27.9160839160839	27.6018855038626	25.9480816793478	231.763299924016	0.156795157093918	-0.0118458114872981	0.211021079005725	0.426251049321785	0.870182587718721
HSPG2	1	burg	1	27.9160839160839	1.62828356049357	20.8725199641904	3.50323766886784	0.233494224309765	0.0801930691717179	0.750153707638198	0.264592273671986	0.831049571787038
LINC00339	1	mle	1	22.5536723163842	0.573293092934311	21.9071160956546	2.33595744116496	0.312169201392865	0.174603041671438	0.337029126682097	0.153960066634793	0.757823592953097
CDC42	0	default	1	24	9.01796272093311	15.1979437820771	156.560777419027	0.0614201271940893	-0.126295847367093	0.186127436265663	0.728376933859273	0.935490598617609
WNT4	1	burg	1	20.9005235602094	0.425430313772448	1.76559261013926	0.318958703717552	0.30889425844793	0.170673110137516	1.85188993004972	0.1576603567821	0.759842105590856
ZBTB40	1	mle	1	20.3673469387755	2.85324185595986	14.7620064455962	13.8765355424361	0.281495931948331	0.137795118337997	0.287643893363326	0.191490025465727	0.7908052680028
EPHB2	0	default	1	24	3.23459873434399	0.630832174927314	14.5359288547636	0.225275531236823	0.0703306374841872	0.342772479185537	0.279084915986121	0.834635149696842
KDM1A	0	default	1	24	1.24021013428425	19.6836864191379	18.9709984386472	0.0775145974513882	-0.106982483058334	0.164937913434649	0.668032379081725	0.919531162220201
LUZP1	0	default	1	24	3.6289943639964	4.7694723509113	71.347219106608	0.045404242239271	-0.145514909312875	0.18831767529563	0.792679268831066	0.950481598650802
HNRNPR	1	yule-walker	1	26.972972972973	10.9121052523708	26.75049097345	85.6786173517646	0.339839398960795	0.207807278752954	0.158849880640871	0.125385699887021	0.740603457625754
ZNF436	0	burg	1	24.95	2.90119758996665	18.3629420953072	6.5257734404913	0.565634228857509	0.478761074629011	0.424027464418817	0.0154624380784747	0.628766577815096
C1orf213	1	default	1	24	1.1114146751931	13.5608528915808	3.16526894315561	0.190195430338849	0.0282345164066186	0.602064809676227	0.348258011260819	0.846083971138186
TCEA3	0	default	1	24	1.23424888844973	21.3632971669482	9.41223850890443	0.121681598933885	-0.0539820812793379	0.29541887076646	0.522708915115545	0.890980286456456
ASAP3	1	burg	1	21.1216931216931	3.41821693925941	14.8058836029931	24.39103317945	0.313904950862862	0.176685941035435	0.29352734616306	0.152027245680095	0.757823592953097
ID3	0	default	1	24	27.6268743050709	23.3124023640896	277.329601190139	0.0461849728545061	-0.144578032574593	0.610839393843692	0.789443042957148	0.949402321825186
RPL11	0	default	1	24	30.3397042699878	9.28486174445631	1675.56160009897	0.0434124669247877	-0.147905039690255	0.0615932924005274	0.800983523699592	0.952313573914968
TCEB3	0	default	1	24	4.88791434814468	13.7543729509647	61.0337025590441	0.0466786578084093	-0.143985610629909	0.269632786750047	0.787402118338523	0.949294963786684
PITHD1	0	default	1	24	3.7632976473158	8.21458075088603	56.2161038598481	0.159317267482295	-0.00881927902124602	0.119651262668097	0.419914272215689	0.86830624903166
LYPLA2	0	default	1	24	5.61544862325866	22.7364020901812	43.3957320784945	0.116701667597736	-0.0599579988827164	0.275805460381181	0.537696305698416	0.893369828316189
GALE	0	default	1	24	1.03237791991602	17.66041051518	4.55832454973773	0.087844276591697	-0.0945868680899635	0.5791932009231	0.631458680114648	0.912356237204844
HMGCL	1	mle	1	20.4717948717949	1.86018984982302	19.9160799683889	36.768970336077	0.039106580554968	-0.153072103334038	0.196031626232216	0.819173879784356	0.956611389786118
FUCA1	0	mle	1	26.972972972973	4.0764678550355	24.1707534156059	12.4523415649754	0.246646644227324	0.0959759730727887	0.455568722501764	0.242657453531884	0.814273980200022
PNRC2	0	default	1	24	2.03383764877273	16.1759931166794	39.0351434593496	0.0430365945159367	-0.148356086580876	0.181834803913442	0.802558415104478	0.952372781172185
SRSF10	0	burg	1	27.9160839160839	7.6902424099054	6.52831654101071	60.53941665947	0.35626201088685	0.22751441306422	0.181255927902269	0.11054667772901	0.729651247232156
STPG1	0	burg	1	24.7950310559006	1.79872090040913	1.40148904858316	7.26033165814032	0.46511494940878	0.358137939290535	0.265292159173831	0.0437826758054621	0.660663061082879
NIPAL3	0	default	1	24	13.1896633348611	4.7263345624581	87.7195431220869	0.26095809703151	0.113149716437812	0.205722219056926	0.22046787486791	0.807490781550769
RCAN3	0	default	1	24	1.11058844542527	16.3660971708023	6.46736344044738	0.0659290400719611	-0.120885151913647	0.544237346028999	0.711048706674176	0.930737727703908
SRRM1	0	default	1	24	9.34979404850669	5.47042982333908	152.176579403596	0.10559244293506	-0.0732890684779286	0.129628863486501	0.572370576406316	0.901974508496346
CLIC4	0	default	1	24	22.6108455817168	10.7029864847951	249.439600109907	0.0962436343566843	-0.0845076387719788	0.259056207782555	0.602916051678937	0.907828056244453
RUNX3	1	mle	1	24.0481927710843	2.44457616381639	18.776026151422	10.7234635835753	0.24729826915978	0.0967579229917357	0.362287769413443	0.241609815379043	0.813606246817012
SYF2	0	yule-walker	1	25.4267515923567	9.49732363438207	9.82089753850617	153.168448688144	0.0996482346657263	-0.0804221184011285	0.215613309382795	0.591644868587942	0.905494941601834
C1orf63	0	default	1	24	7.6888074286641	9.60063039402775	61.7795044371341	0.170466413471519	0.00455969616582341	0.215184250132272	0.392798547462872	0.859833488341067
TMEM50A	0	default	1	24	7.82371447625043	8.26925848806258	61.4731165457517	0.101578468201177	-0.0781058381585871	0.278574731030416	0.585329966723844	0.903784289435621
TMEM57	0	default	1	24	1.64011621310061	18.6114490205252	40.2662969067843	0.0287641090881221	-0.165483069094253	0.171511340047083	0.864218610571996	0.968516304179066
LDLRAP1	0	default	1	24	5.74410632244527	21.7389077574127	83.7035765803295	0.119536480289538	-0.0565562236525541	0.178490303209373	0.52912323481572	0.892115759195625
MAN1C1	1	mle	1	25.2658227848101	1.95556493087973	0.503375162446341	15.8068275627137	0.0567696082920854	-0.131876470049497	0.661500419882488	0.74660162062692	0.939677940452777
SEPN1	0	default	1	24	2.63545012852625	19.8227963687589	17.3628985665103	0.113449219068872	-0.0638609371173535	0.313572222997419	0.547668904733976	0.894279363064649
MTFR1L	0	default	1	24	1.25589576307988	2.27560366047794	44.5731445964618	0.00860978883233021	-0.189668253401204	0.229178035047598	0.957685985599364	0.98810749434238
PAQR7	1	default	1	24	6.29849029836086	3.53790397345308	27.8276807455761	0.255573955451297	0.106688746541556	0.330536235355308	0.228616617539869	0.808437393084752
STMN1	0	mle	1	24.1939393939394	38.3106944125137	12.3359257327958	148.504677583801	0.412392351223371	0.294870821468045	0.318994399684684	0.0700546877106587	0.695905334763558
PAFAH2	0	mle	1	26.6133333333333	3.57638707309196	0.073443988496566	10.9680090787566	0.502598837136165	0.403118604563398	0.334926146995452	0.0304462620708756	0.650756303234839
ZNF593	1	burg	1	27.7222222222222	8.5285519901869	24.6120213067239	54.796897581381	0.310794465257894	0.172953358309473	0.192896636784876	0.155504793974269	0.758858925859626
CEP85	1	yule-walker	1	27.9160839160839	0.764335987125033	24.0531560048258	1.75253663829151	0.207674104654731	0.0492089255856769	0.649595278830543	0.312262081518847	0.84124527504799
SH3BGRL3	0	default	1	24	40.7749111845836	14.3534572451923	561.56546639409	0.102684262823298	-0.0767788846120425	0.240215429040133	0.581736645776664	0.902586409029337
DHDDS	1	default	1	24	7.97492578857722	20.3217909912341	33.3186110789841	0.451338665950756	0.341606399140907	0.302209314927453	0.0497189302304328	0.666470684339823
HMGN2	0	default	1	24	2.76902483231287	1.59209919045983	12.2428410121354	0.24233692835266	0.0908043140231918	0.344262223932658	0.249678186754065	0.818973340216905
ARID1A	0	yule-walker	1	25.4267515923567	2.55890141846068	19.6545709989149	32.3599848430408	0.062941021489724	-0.124470774212331	0.234891900687429	0.72249464288318	0.934391987572597
PIGV	1	mle	1	20.4717948717949	2.04248504196213	0.0528526532555719	9.56899614393775	0.1887343778486	0.0264812534183195	0.350345025697533	0.351411010212379	0.846474290052869
ZDHHC18	1	mle	1	22.9425287356322	0.938834876065144	5.76438105556369	14.2183459000286	0.149767170987641	-0.0202793948148312	0.116224901895553	0.444313336502532	0.873618660430369
GPN2	1	burg	1	26.6133333333333	1.47932002680306	23.077384771964	8.57342695905103	0.302594596590527	0.163113515908632	0.229910135272586	0.164978191889937	0.765086253496128
GPATCH3	0	default	1	24	0.29268516160918	6.35728715144863	19.0109798138982	0.00128451952581587	-0.198458576569021	0.320137662189549	0.993593881094202	0.997381022564311
NUDC	0	default	1	24	5.48931522309616	20.5001126292595	76.0072982525936	0.131256974204121	-0.0424916309550545	0.141740794783332	0.494830722334989	0.889056713705052
TRNP1	0	default	1	24	76.6056694747693	0.173598383021416	409.050913103161	0.418527131514998	0.302232557817998	0.225546360001871	0.06647330572384	0.691806535760676
FAM46B	1	mle	1	21.1216931216931	2.27876726177264	0.592903250653999	10.5771995166989	0.105435091462855	-0.0734778902445743	0.46528435122268	0.572874234090486	0.901974508496346
SLC9A1	0	default	1	24	6.62917947508675	20.3921578645131	23.1844555160638	0.186854430686155	0.0242253168233859	0.476869864117773	0.355501550929168	0.84662981116421
WDTC1	0	default	1	24	0.351159296867023	2.74988722289871	23.9151102393457	0.00491586743411121	-0.194100959079067	0.172398354673004	0.975661135316425	0.992069407967283
TMEM222	0	default	1	24	2.98340541250008	4.38651544250734	16.8143347670206	0.188329778220936	0.0259957338651233	0.281335910493777	0.352288174542813	0.846474290052869
LOC644961	0	default	1	24	0.186561765687695	11.7389183471628	3.19399723849702	0.01775603339649	-0.178692759924212	0.322667522800856	0.914317114829395	0.977619350899886
MAP3K6	0	mle	1	21.8142076502732	2.68573145372069	6.20777672385951	17.137708913466	0.189056983993185	0.0268683807918226	0.253167421444202	0.350712858946697	0.846474290052869
WASF2	1	mle	1	26.2631578947368	14.2898194945017	14.5649936853096	362.338729097657	0.0497409299914371	-0.140310884010275	0.127941034793188	0.774836583809447	0.947046856634169
AHDC1	0	default	1	24	2.4255867616247	15.8502168335045	17.66009132571	0.131851350957052	-0.0417783788515373	0.277514027385284	0.493140270221849	0.889056713705052
IFI6	0	yule-walker	1	21.0105263157895	5.34796900264435	4.8386352736303	72.1398900090083	0.0929517755765313	-0.0884578693081624	0.184968274495248	0.613976696199471	0.908917593096582
FAM76A	0	mle	1	26.2631578947368	2.42228249316859	22.9523911028157	10.962904332415	0.604300453798087	0.525160544557704	0.250130555000485	0.00970125144277967	0.628766577815096
STX12	1	mle	1	21.2340425531915	3.97946822490296	2.04473962967607	97.1926005504971	0.0628896598854253	-0.12453240813749	0.12892965173831	0.722692669650827	0.934391987572597
PPP1R8	0	default	1	24	0.487996488959664	0.195942174014704	28.2967384724561	0.00572199236375837	-0.19313360916349	0.212610303090756	0.971715582052343	0.991096919389554
RPA2	0	default	1	24	2.90511312361832	1.7509347497197	31.150781546066	0.0566418817799998	-0.132029741864	0.313745017469244	0.747107258759548	0.939820360870046
XKR8	0	default	1	24	0.468824434125213	23.9283763091866	7.89868167946305	0.0137016751975682	-0.183557989762918	0.386877949032001	0.933343435821602	0.981463845856338
EYA3	0	default	1	24	1.36756970400985	16.3290789952054	20.6136644056984	0.0298470586337557	-0.164183529639493	0.269965574819503	0.859411228677004	0.968236388575138
DNAJC8	0	burg	1	21.695652173913	15.8715081632384	1.38674306148882	230.451190957262	0.130856902592917	-0.0429717168884995	0.138796203742309	0.495971163971796	0.889056713705052
ATPIF1	0	default	1	24	13.2729645140745	5.90234417554582	151.713454716908	0.215535654369866	0.0586427852438395	0.128493438742153	0.297074959882683	0.836122950893196
SESN2	0	default	1	24	11.5730043137736	20.2328412319861	187.211674696481	0.0744157461511504	-0.110701104618619	0.223154318213906	0.679328427527497	0.922841161753275
MED18	1	yule-walker	1	20.1616161616162	2.68744758017336	0.330932184552595	13.6140481392631	0.286980930273571	0.144377116328285	0.262952344523447	0.184291678761929	0.784084379256851
PHACTR4	1	burg	1	26.4370860927152	5.22923499147112	23.7823893024956	46.6104367860645	0.192066378502542	0.0304796542030502	0.181002601862568	0.344253533446518	0.846083971138186
SNHG3	0	yule-walker	1	26.0915032679739	1.89761941858639	14.0655487161635	12.717466303154	0.119008569765463	-0.0571897162814439	0.307018661388321	0.530711403327312	0.892234714574754
RCC1	1	burg	1	27.3424657534247	9.9247232121759	7.8627672912112	39.3021514610012	0.413808789238936	0.296570547086723	0.27406796201119	0.0692144085488438	0.69492276612361
TRNAU1AP	1	burg	1	20.1616161616162	4.59080695846257	1.93321915460889	21.1048574269605	0.425700970467191	0.31084116456063	0.242011434098483	0.0624727195519015	0.685526610525714
SNHG12	0	mle	1	22.5536723163842	2.73175691691798	5.41070160412666	29.9654492078647	0.103253849183449	-0.0760953809798612	0.196518556773271	0.579892652337382	0.902082131804401
TAF12	0	default	1	24	1.59134049540905	13.0411433429494	30.4089450553933	0.0631951641119074	-0.124165803065711	0.161152988691742	0.721515424307869	0.934360199761014
GMEB1	1	mle	1	27.156462585034	2.333936518949	24.9497294936839	11.0002450848012	0.477413912964165	0.372896695556998	0.212010738528279	0.0389752774971936	0.659105443191103
YTHDF2	0	default	1	24	3.18785269003758	5.87705262789616	48.7211681775617	0.0640856972074528	-0.123097163351056	0.179050238209421	0.71809255058225	0.933631481234776
SRSF4	0	burg	1	27.156462585034	7.49357772047111	5.10831237154357	109.236329603346	0.0301159972344868	-0.163860803318616	0.286230885988078	0.858220690900384	0.968236388575138
MECR	0	default	1	24	0.979579158786199	3.70964307233415	16.5199148737206	0.0237250047757523	-0.171529994269097	0.282389188026888	0.886871768944004	0.972131732110176
PTPRU	0	default	1	24	1.70324932609514	1.17059844666993	16.0825672579424	0.097856708544998	-0.0825719497460025	0.331149140235297	0.597554635523099	0.907213481625143
LAPTM5	0	yule-walker	1	26.972972972973	2.50158354223525	6.21943698436561	14.7344279592492	0.176400230781185	0.0116802769374216	0.29533085258861	0.378949275649136	0.852757490568072
SDC3	0	default	1	24	1.28006322417152	6.47816533827628	51.1528438368145	0.0139364845274633	-0.183276218567044	0.148350814332784	0.932232953243882	0.981279253268846
PUM1	0	default	1	24	6.45432694976216	5.41180139929276	74.8758305456941	0.194395380810991	0.0332744569731891	0.149925651692148	0.339320218969398	0.844601183895456
SNRNP40	0	mle	1	21.0105263157895	0.869537347831192	8.08831267865074	4.47577834828964	0.0785154281539857	-0.105781486215217	0.495425065929282	0.664416396933383	0.919000679821187
ZCCHC17	1	mle	1	24.3414634146341	9.43735690437185	2.94619057200641	66.7106587689777	0.424044195809495	0.308853034971395	0.153866458738952	0.0633790603597686	0.687116433693491
SERINC2	0	default	1	24	9.39589889353075	14.6915539853153	125.66543918699	0.0640234596728089	-0.123171848392629	0.218523476064561	0.718331345171992	0.933631481234776
TINAGL1	1	mle	1	20.5773195876289	4.08113649145891	9.62306182745651	8.87232290711634	0.596398699042133	0.51567843885056	0.434518489749592	0.010709341986078	0.628766577815096
PEF1	0	burg	1	23.4823529411765	7.19571444564613	15.9022866299073	40.9430324985626	0.329530054397395	0.195436065276874	0.226798402476225	0.135486671932824	0.749947353092955
COL16A1	0	default	1	24	7.30730873755723	15.7674110449449	88.2941415126605	0.0581978754039795	-0.130162549515225	0.238624342342683	0.740966083171187	0.938272816940822
SPOCD1	0	default	1	24	2.20191569549555	15.8655453595783	19.4206081328076	0.0985049604983885	-0.0817940474019336	0.556699865456509	0.595410798367988	0.906837429099148
PTP4A2	0	burg	1	27.3424657534247	7.52009435223334	20.2158344501193	595.187803432188	0.0406056788689826	-0.151273185357221	0.0498241498840638	0.812803784860276	0.955011760050689
KHDRBS1	0	mle	1	26.0915032679739	4.63646353764956	6.4140929927536	85.3741774445287	0.0555220993644113	-0.133373480762706	0.171021498688369	0.751551944320977	0.940770324292412
TMEM39B	0	default	1	24	4.0503895395034	18.1759658959744	45.7014406335647	0.0731367037742516	-0.112235955470898	0.225874584279119	0.684035154976933	0.924188909935749
KPNA6	0	burg	1	24.0481927710843	14.1574791561496	2.63672409717183	154.709095644539	0.305508837795522	0.166610605354626	0.171457250632957	0.161559915488922	0.761334105349484
TXLNA	1	yule-walker	1	25.7548387096774	7.91775628239897	21.0786649168354	76.6324955792422	0.237626709887202	0.085152051864642	0.176941415647613	0.257536246403192	0.824893056184901
CCDC28B	1	yule-walker	1	21.695652173913	1.59301643441476	13.1035564495939	15.0635168003629	0.10148945556128	-0.0782126533264638	0.242374467603688	0.585619986992	0.903784289435621
TMEM234	1	burg	1	20.0603015075377	5.11526300443236	1.53942948694408	11.6905172622029	0.404599245418186	0.285519094501824	0.497457008213322	0.0748250306783078	0.699613712332068
EIF3I	1	yule-walker	1	20.0603015075377	11.2432808354102	4.91566513019749	125.240121796255	0.554659761241451	0.465591713489741	0.0902568529724337	0.0175169983116238	0.628766577815096
MTMR9LP	1	yule-walker	1	20.6839378238342	1.42004491998978	12.2821682774228	3.28814577443486	0.330535572603951	0.196642687124742	0.524534267905205	0.134473753295955	0.749465271839799
FAM167B	0	default	1	24	0.739208173827262	11.0366567388663	3.17529554416387	0.0493382612087869	-0.140794086549456	0.84362677234996	0.776479646452606	0.947153963128239
HDAC1	0	burg	1	27.9160839160839	3.28706037957233	19.5074794095644	65.3241885038263	0.0579938773518449	-0.130407347177786	0.150590381980752	0.741768911757545	0.938772598846632
MARCKSL1	0	default	1	24	3.50502494055532	20.4888784950322	18.8828904587082	0.12553864275138	-0.0493536286983438	0.37455895075015	0.511332165576776	0.890499619893185
BSDC1	0	burg	1	20.3673469387755	6.45966940352058	13.1279116616356	31.052948380906	0.156043392524824	-0.0127479289702115	0.361670666592185	0.428154574486102	0.870408794522103
ZBTB8A	0	burg	1	22.8114285714286	2.50318804718326	20.1360919889736	30.4462672225304	0.0717705085849838	-0.113875389698019	0.216269852484996	0.689091372999107	0.925277857010615
ZBTB8OS	0	burg	1	22.0552486187845	2.97269770759765	14.8028841733675	26.2635105787219	0.164527143126892	-0.00256742824772993	0.20182305341422	0.407063089783846	0.864567118313345
RBBP4	0	default	1	24	2.69685015357329	21.7428021373081	13.2581870130613	0.170492479998207	0.00459097599784852	0.353163237510033	0.392736836577797	0.859833488341067
SYNC	0	default	1	24	1.80776902119264	8.92889881145659	4.18112746674994	0.177232696392077	0.0126792356704927	0.723100928222684	0.377038000415398	0.852164943133604
KIAA1522	1	mle	1	20.7916666666667	0.83273311467293	6.83728129199116	5.86232091237933	0.102198426022685	-0.0773618887727783	0.325590936199162	0.583313210604995	0.903489147148968
YARS	0	default	1	24	2.23483781035963	10.0347410113316	142.482959657324	0.0152333527604746	-0.18171997668743	0.139405112887706	0.926118705225986	0.980140069390177
S100PBP	1	yule-walker	1	27.7222222222222	1.41559456139167	9.74114276991719	23.2917858535586	0.0316465794423519	-0.162024104669178	0.232671462100744	0.851470203632653	0.966916241975269
TMEM54	1	burg	1	25.4267515923567	4.99275070844041	1.29082953588831	12.3735623379025	0.45079145672326	0.340949748067912	0.436995026680995	0.0499673619966865	0.666470684339823
AK2	0	burg	1	27.7222222222222	3.95292178822438	11.597434104268	70.2972071887609	0.129223487056782	-0.044931815531861	0.16406794212516	0.500649206883045	0.889527278474904
ADC	0	default	1	24	0.576599439197759	14.9297077037326	2.96040055317596	0.0791635842325452	-0.105003698920946	0.503599796984261	0.662082987625926	0.918510731244546
ZNF362	0	default	1	24	0.77886318308977	8.99595456118056	24.8255460370553	0.0173907892144074	-0.179131052942711	0.252350338830322	0.916018308556084	0.978310490491469
PHC2	1	burg	1	27.156462585034	2.95695203961926	25.1445081202154	61.9497404681973	0.0245113679546921	-0.170586358454369	0.212745865669605	0.883305761761561	0.971397312429746
CSMD2	0	default	1	24	0.514649400980023	5.98726248494173	3.54174078723937	0.0276858633356143	-0.166776963997263	0.681522483679447	0.869026460918671	0.968777330559178
SMIM12	0	burg	1	26.0915032679739	2.80889296538266	6.74452521581573	44.1133253183949	0.269562634801234	0.123475161761481	0.0875163654280743	0.207928924006024	0.803643340936576
ZMYM6NB	0	mle	1	27.5310344827586	3.10096302907518	6.65332111885294	11.2847010462983	0.131088797185674	-0.0426934433771915	0.536906023680505	0.495309870826046	0.889056713705052
ZMYM6	1	burg	1	22.6818181818182	2.09704637574779	9.86059545693542	8.00919989432121	0.260523072676881	0.112627687212257	0.445866815018666	0.221117512400864	0.807490781550769
ZMYM1	1	mle	1	20.1616161616162	2.06977010271077	12.9178511800798	4.23759822756237	0.328520312989446	0.194224375587335	0.622683281402787	0.136509977985462	0.751077898876012
SFPQ	0	default	1	24	13.070005783536	8.41348257119548	260.622132437288	0.0569695374664618	-0.131636555040246	0.156166041065008	0.745810699436217	0.939653593506834
ZMYM4	0	default	1	24	4.07795750165109	15.3811489987026	46.7869754197322	0.100909434163219	-0.0789086790041369	0.192377454023102	0.587512624482015	0.903873082755528
KIAA0319L	0	burg	1	23.9041916167665	7.48005502767873	0.199694355112979	55.2063751173569	0.386357387494038	0.263628864992846	0.203156233299799	0.0870116794214971	0.707376205513591
NCDN	1	mle	1	24.641975308642	14.7248018369991	2.20195652852121	39.0583073775229	0.575799057662135	0.490958869194562	0.359079740865232	0.0137359323964151	0.628766577815096
PSMB2	0	default	1	24	7.43057992867871	15.2295356677529	76.0555048829741	0.158317456409995	-0.0100190523080064	0.21264085065033	0.422417206541168	0.868991542884878
C1orf216	1	yule-walker	1	27.9160839160839	4.97672231761645	22.0361517828569	22.5311794413476	0.3340957303839	0.20091487646068	0.283964821769332	0.130935978308694	0.746666444869104
CLSPN	1	mle	1	20.5773195876289	6.7890365005545	5.85957727083649	21.109191409487	0.1569814662221	-0.0116222405334805	0.78692872921565	0.425780348898349	0.869942145999795
AGO4	0	burg	1	25.9220779220779	1.5616368420867	3.27206933875966	12.2929210049769	0.141040247516415	-0.0307517029803022	0.242151614750529	0.467588772736824	0.879741726718493
AGO1	0	burg	1	27.7222222222222	4.57976891896635	19.4012395918728	28.2408246076323	0.284225018280995	0.141070021937194	0.226423629253024	0.187880874402524	0.788497765799151
AGO3	0	mle	1	21.2340425531915	0.798425655529501	4.51482600398235	3.75237333567404	0.0921518184566071	-0.0894178178520715	0.550407767423804	0.616688912120623	0.909221532814328
ADPRHL2	1	burg	1	24.3414634146341	7.36192846916838	22.3092017550992	57.5049946805126	0.237439252910932	0.0849271034931184	0.189262037561199	0.257853025032262	0.824893056184901
COL8A2	0	default	1	24	1.70459279258781	18.662176544882	12.63467321633	0.159818833391449	-0.00821739993026149	0.244383488767907	0.418663125304286	0.868279717144233
TRAPPC3	1	mle	1	20.7916666666667	6.25856738440401	0.135913061698035	104.655038136111	0.126413499777662	-0.0483038002668055	0.131452579602185	0.508779460764437	0.890192548643149
MAP7D1	1	mle	1	20.0603015075377	1.46585370360643	11.8078953660593	147.124886313155	0.0102446059560495	-0.187706472852741	0.100893471668827	0.949815792779574	0.986481640750017
THRAP3	0	default	1	24	12.4793706782931	9.02169862869197	192.228073623766	0.0820501004567271	-0.101539879451927	0.160194819349741	0.651770790250103	0.915602461800082
EVA1B	0	default	1	24	7.64878222389184	22.4588963937045	136.977055583783	0.0694355982590328	-0.116677282089161	0.212971370296693	0.69780194241316	0.926875740693223
STK40	0	default	1	24	1.32444207696956	7.44535909713171	14.7652911571368	0.0611141808861683	-0.126662982936598	0.250971368824188	0.729564843207012	0.93576559324632
LSM10	0	default	1	24	4.01934334408195	21.8737557755494	30.7039054315313	0.108671949387622	-0.069593660734854	0.31340307365617	0.562584640714537	0.899842925732603
OSCP1	0	default	1	24	1.1502213746991	3.75315068828648	5.92366432293157	0.144146188268221	-0.0270245740781352	0.420610119043527	0.459195841235242	0.877786093459521
MRPS15	1	burg	1	24.641975308642	12.6718750870996	4.15736484715132	47.4461104536207	0.39579694163326	0.274956329959911	0.297607030656516	0.0805220079702802	0.705377271770291
LINC01137	0	default	1	24	1.03854138736756	11.8413897698496	2.87431341311618	0.161579043434616	-0.00610514787846039	0.660673780152176	0.414295890486236	0.86729118452418
ZC3H12A	0	default	1	24	2.07528759286086	22.3881095147009	12.5278284317535	0.142968202949446	-0.0284381564606651	0.348946743950792	0.462364706343249	0.878568388673324
MEAF6	0	default	1	24	4.43197265279955	18.3461399512401	52.8567590359936	0.096194245806824	-0.0845669050318112	0.184442936730363	0.603080810707575	0.907828056244453
SNIP1	1	burg	2	25.7548387096774,20.0603015075377	5.45790559038218,4.6211049600199	10.0096992005714,5.07007225872828	12.3309821409214	0.463691457349995	0.195537186024993	0.42645024624963	0.236172511867532	0.813348781888732
DNALI1	0	default	1	24	0.251720768634128	18.9304054132959	4.03041710637266	0.0099296729169307	-0.188084392499683	0.461584494461482	0.951327877470371	0.986990464168572
GNL2	0	burg	1	26.4370860927152	8.64950756714048	4.23545078994919	78.7925796048985	0.182415321422466	0.0188983857069587	0.223528972883204	0.36531181731556	0.848212198017241
RSPO1	0	default	1	24	0.793176674785752	17.9908230658382	3.8736593920866	0.0959912648500801	-0.0848104821799038	0.573977142600639	0.603758328616283	0.907828056244453
C1orf109	0	default	1	24	0.71788701723139	8.3989724046822	5.1571420582556	0.0467027399221284	-0.143956712093446	0.480921608615582	0.787302669451158	0.949294963786684
CDCA8	0	burg	1	26.0915032679739	6.10577281563918	12.252133148433	12.2888489498472	0.379694679785185	0.255633615742222	0.674653515629066	0.0918390811839154	0.707935521557512
YRDC	0	mle	1	27.9160839160839	3.72076793049967	10.410141923825	9.88159009918987	0.366357527794685	0.239629033353622	0.421579023975216	0.102146008039398	0.719467560598851
C1orf122	0	default	1	24	14.8437882388959	17.7809297068128	137.574630911109	0.342202128650444	0.210642554380533	0.156367005196722	0.123157912417568	0.737601467227739
MTF1	0	default	1	24	2.9432320983183	18.9385494686467	24.5491518958004	0.213434508439751	0.0561214101277017	0.192191080164145	0.301074826643817	0.836122950893196
INPP5B	0	default	1	24	1.55436790305432	7.42653958976496	13.8179294597841	0.0527382580452521	-0.136714090345697	0.350366808070294	0.762693397476467	0.94515484246598
SF3A3	0	burg	1	20.5773195876289	11.9077824496322	6.09527856252926	58.9218899493599	0.702772260739771	0.643326712887725	0.169360940934221	0.00231977941905548	0.580155743801966
FHL3	0	default	1	24	5.76442794100682	22.1745515566098	51.7997387422083	0.182413435459554	0.0188961225514649	0.212290946385175	0.365316030748952	0.848212198017241
UTP11L	1	yule-walker	1	27.156462585034	5.92902808107432	26.6136863459344	69.4200817452194	0.255532831712922	0.106639398055506	0.137147523438767	0.228679770950615	0.808437393084752
RRAGC	0	default	1	24	18.3799238933464	15.9868963017446	268.125081842549	0.107167800170865	-0.071398639794962	0.170717680116672	0.567347601420704	0.900902074688448
RHBDL2	0	default	1	24	0.495640566124715	22.625861547795	3.48501259627864	0.0650064850952433	-0.121992217885708	0.410900118142066	0.714567061380491	0.932024763784005
AKIRIN1	0	default	1	24	11.6686588759943	3.28478899343221	89.4828657653265	0.15787967390165	-0.0105443913180201	0.23597460919568	0.423516904621848	0.868991542884878
NDUFS5	0	burg	1	27.5310344827586	28.0430963379979	4.56882785931964	278.351902581687	0.425891622153606	0.311069946584327	0.132337697862678	0.0623690921434836	0.685526610525714
MACF1	0	default	1	24	13.9868378359528	23.4165068399487	363.667478170167	0.19318210372075	0.0318185244649003	0.0708169101818668	0.341883085126222	0.845862381528345
KIAA0754	0	default	1	24	1.50407997141753	0.0838958873376786	22.9294941324697	0.0403063420045746	-0.15163238959451	0.253446123068668	0.814072574980497	0.955011760050689
PABPC4	0	mle	1	23.0751445086705	44.8837265005363	11.6100700367981	412.153165691719	0.277026177674299	0.132431413209159	0.165377452005294	0.197520812097037	0.799775608133634
PPIE	0	default	1	24	2.49504574370406	1.76832991562831	29.7334369448973	0.057678366160127	-0.130785960607848	0.251653249672701	0.743011967478513	0.939031926766557
TRIT1	0	burg	1	27.9160839160839	2.57417751444481	12.4624037074681	7.27111073871613	0.512543096450757	0.415051715740909	0.387783548230505	0.0275220720251529	0.650756303234839
CAP1	0	default	1	24	22.9455452384367	0.824529310265882	475.491577894241	0.0731093717359598	-0.112268753916848	0.234627440194371	0.684136017627365	0.924188909935749
PPT1	0	default	1	24	1.21337945218184	21.317616990226	63.8605881553669	0.011198548661674	-0.186561741605991	0.127450915427637	0.945247366252953	0.985375685285619
RLF	0	default	1	24	4.97715463865363	19.9349477166621	46.6044756182187	0.438581940267614	0.326298328321136	0.14421560629447	0.0557740131426994	0.676163776992284
ZMPSTE24	1	mle	1	21.695652173913	5.04411317949666	19.3195361292362	45.4611383327348	0.180842590901868	0.0170111090822417	0.22371427926238	0.368838985261269	0.849211430117328
SMAP2	1	default	1	24	2.02648047289328	23.0434203952939	19.9219022626132	0.378011561901266	0.253613874281519	0.13871715301863	0.0930918281609474	0.707935521557512
EXO5	0	default	1	24	0.583058314067127	1.94152584286712	6.25898642053602	0.029549734080703	-0.164540319103156	0.390533874344195	0.86072896281157	0.968236388575138
NFYC	0	default	1	24	1.78797330641284	9.68388181321531	15.1230848302118	0.0618070751832858	-0.125831509780057	0.345468982581074	0.726876732851137	0.935490598617609
CTPS1	1	mle	1	21.695652173913	7.63084906561584	5.31915581393717	31.7311130647256	0.326950161629186	0.192340193955024	0.447577332985493	0.138113496949418	0.753098977299663
SCMH1	0	default	1	24	10.3597880582923	18.7514385671364	52.0181440804019	0.276674767860759	0.132009721432911	0.258332292875616	0.198001315389214	0.799775608133634
HIVEP3	1	burg	1	27.9160839160839	2.78169318223022	26.5287736571222	7.33116694093773	0.547230115138041	0.456676138165649	0.414511014452815	0.0190277599709401	0.628766577815096
FOXJ3	0	default	1	24	3.73087593702977	10.4463267132718	22.3069311263886	0.120789325316511	-0.0550528096201863	0.350500797731841	0.525369385149539	0.891279657733728
PPCS	0	default	1	24	4.29652600877484	7.09920112526949	62.7167502639626	0.0571499578931188	-0.131420050528257	0.215833644472157	0.745097530498435	0.939653593506834
PPIH	0	default	1	24	2.34835185903581	2.59201128831147	38.2325994462728	0.0565365170532897	-0.132156179536052	0.185656116754955	0.74752457821097	0.940078397686999
YBX1	0	default	1	24	20.8832917399561	0.473467563974054	312.769083063277	0.101622418929786	-0.078053097284257	0.156158285618181	0.585186809192945	0.903784289435621
LEPRE1	1	burg	1	26.7919463087248	8.87457424698325	13.5226361383845	59.5812910933664	0.387351533792654	0.264821840551185	0.184466938611654	0.0863091327710308	0.707376205513591
C1orf50	0	default	1	24	0.806170455509826	4.2454475511841	8.22968128383191	0.0264061051533901	-0.168312673815932	0.419037423471412	0.874760591180747	0.969372159652864
CCDC23	0	burg	1	22.4269662921348	2.04448269332351	11.8965658970247	10.5158295150901	0.105369373072009	-0.0735567523135892	0.481390817828998	0.573084693412525	0.901974508496346
ERMAP	1	yule-walker	1	25.4267515923567	1.54004273664867	22.2818575519502	9.08953428591906	0.21412512522427	0.0569501502691245	0.304345960002799	0.299755403630305	0.836122950893196
ZNF691	0	default	1	24	0.354540125263296	19.8658779402254	3.44958549965877	0.0267351337059238	-0.167917839552891	0.479011430790868	0.873283452003139	0.968983433238391
SLC2A1	0	default	1	24	2.54044201762574	13.1291252482496	37.97806747903	0.104455902694205	-0.0746529167669534	0.237206863718279	0.576016439810346	0.901974508496346
EBNA1BP2	0	burg	1	27.7222222222222	5.22634104179649	7.77833487520567	91.0784835210684	0.0616732070937659	-0.125992151487481	0.219476143944326	0.727395460766535	0.935490598617609
CDC20	0	default	1	24	4.06823302812782	16.0769019580025	9.15656848465347	0.149699093645475	-0.0203610876254299	0.839085173871557	0.444491243742752	0.873618660430369
ELOVL1	1	default	1	24	5.69611633551448	4.57521488797254	42.5336539314338	0.440053389855642	0.32806406782677	0.160056596533266	0.0550469294893283	0.676163776992284
MED8	1	burg	1	22.6818181818182	10.0072243219334	20.5616020235415	79.5677177690258	0.308959933020866	0.170751919625039	0.167153658689864	0.157585460074783	0.759842105590856
PTPRF	0	default	1	24	5.98527643934814	18.0360308138632	74.5061556881753	0.0787262669174161	-0.105528479699101	0.265256381980865	0.66365664117207	0.919000679821187
KDM4A	0	default	1	24	8.12177359700073	15.6613107906254	52.7553034147134	0.255376087965706	0.106451305558847	0.219804853303099	0.228920609113198	0.808437393084752
ST3GAL3	0	default	1	24	0.501429609516396	0.445723894374102	6.5452018174909	0.0108122198466177	-0.187025336184059	0.562723810093526	0.947095370004015	0.985878484622701
IPO13	0	default	1	24	0.329725467449998	8.80997637526822	20.3838701738344	0.00183967793716466	-0.197792386475402	0.265713391676395	0.990835392258217	0.996540778394061
DPH2	0	default	1	24	0.938626550831691	2.34341501477683	8.51204932243826	0.0408368522838199	-0.150995777259416	0.447939770958191	0.811825000157311	0.954857118840336
ATP6V0B	0	yule-walker	1	25.2658227848101	14.0062505557264	22.49036851638	186.79624197219	0.125166049674357	-0.0498007403907716	0.161893224722771	0.512422443873297	0.890499619893185
B4GALT2	0	burg	1	22.1777777777778	32.6399602549692	0.563171225664355	378.455373963806	0.183868828101161	0.0206425937213937	0.180037328380813	0.3620760757231	0.848212198017241
SLC6A9	0	default	1	24	1.33429544922562	11.7532141552073	15.9653023817347	0.0748012584314171	-0.110238489882299	0.269406358101351	0.677914880444415	0.92232632843847
DMAP1	0	default	1	24	0.884689512571458	19.4819500232926	18.8401485360813	0.01935628745412	-0.176772455055056	0.26916241684743	0.906893399123255	0.974713550784048
ERI3	0	burg	1	27.7222222222222	3.36574180672644	24.5987804653148	14.4664475302413	0.513711406219779	0.416453687463734	0.241669780652522	0.027193832307723	0.650756303234839
RNF220	0	default	1	24	5.42658694955113	9.21397536999928	127.020427490645	0.0657445221426165	-0.12110657342886	0.140047329598441	0.711751292913927	0.930898547892539
TMEM53	0	default	1	24	1.2645350777649	0.261573374675495	7.68654690917882	0.135247075486884	-0.0377035094157387	0.362635197570706	0.483570943271689	0.887232062276655
KIF2C	0	default	1	24	3.9453199746054	14.3494381091194	8.84859224430944	0.238315492240236	0.0859785906882837	0.783889871180723	0.256374963692506	0.824715470889965
RPS8	0	default	1	24	61.3990423575615	5.00592901364872	2653.63411674316	0.082937166332023	-0.100475400401572	0.0624058999602635	0.648627659655436	0.914969399484988
PLK3	0	default	1	24	0.831713660530045	0.797279431788155	6.1530288789487	0.0580339186432505	-0.130359297628099	0.531194348706475	0.741611275519592	0.938765728266144
EIF2B3	0	burg	1	23.6213017751479	5.12692763210917	22.1734593834941	26.9911546057905	0.300537091067317	0.16064450928078	0.262751106129535	0.16742621085598	0.767169584088264
HECTD3	1	mle	1	22.6818181818182	2.05241557338749	6.26289075174949	19.2384378932479	0.134517354638316	-0.0385791744340209	0.200085869425998	0.485614693762734	0.888357120360294
UROD	1	burg	1	26.4370860927152	4.52843683513764	26.2339443567893	97.8610146809545	0.075186236755593	-0.109776515893288	0.13205640939655	0.676505640343793	0.922071704627176
MUTYH	0	default	1	24	0.505114778527338	16.05123231034	3.03047400567826	0.0620452731753337	-0.1255456721896	0.526365905412071	0.725954466872683	0.935368061772638
TOE1	1	mle	1	22.3016759776536	0.852427325018176	16.6807375190525	8.04834859711362	0.0663380211240825	-0.120394374651101	0.284225661958502	0.709493413152754	0.930233112310071
MMACHC	0	burg	1	21.9340659340659	1.51516069429418	18.6859627685334	3.01371692562505	0.434178737454417	0.321014484945301	0.530683711388582	0.0579957697735731	0.68128224804158
PRDX1	0	default	1	24	24.4864990210013	2.14776510157175	453.639128310663	0.109888814358099	-0.0681334227702808	0.135824299046003	0.55875483387789	0.898617238929569
AKR1A1	0	mle	1	20.5773195876289	8.7304010643836	5.49669100969512	53.4400170106178	0.267557459185483	0.12106895102258	0.253840864743865	0.210798638996595	0.803643340936576
NASP	1	mle	1	21.8142076502732	10.6354863056176	4.07489254816121	81.3121731347536	0.313356945918614	0.176028335102337	0.174879870013468	0.152635360225456	0.757823592953097
GPBP1L1	0	default	1	24	4.57984351264839	14.7349567907633	70.2240870740288	0.145451492246847	-0.0254582093037832	0.121776201388823	0.45570479744412	0.876849114932057
TMEM69	0	default	1	24	2.89010785982555	16.7939848039955	6.80305458028649	0.456713518775121	0.348056222530145	0.464399246028904	0.0473308705417872	0.666093088535462
IPP	0	default	1	24	1.00678320096951	1.71523690804479	12.6745764599599	0.0286463174850698	-0.165624419017916	0.341967774028867	0.864742800377725	0.96860416461521
MAST2	0	mle	1	26.0915032679739	1.37082989968227	23.6983094967157	22.7103360762884	0.0392195739600214	-0.152936511247974	0.236141963565126	0.818692351459957	0.956357816928383
PIK3R3	1	mle	1	21.1216931216931	0.851987032174754	7.73265003299524	11.7722561585559	0.038348323142985	-0.153982012228418	0.34418061302057	0.822411105365671	0.957249285409536
POMGNT1	0	default	1	24	2.54882636786664	13.1901843444949	15.5876307497947	0.125514989374369	-0.0493820127507574	0.355692449873438	0.511401324646588	0.890499619893185
LRRC41	0	mle	1	21.0105263157895	2.7463354825038	14.5666270658617	7.8982285042787	0.167069349818178	0.000483219781813204	0.595001959170787	0.400907533989381	0.863415109027875
UQCRH	0	yule-walker	1	27.5310344827586	16.0051089378254	15.8248759485708	277.72723440318	0.141729861611074	-0.0299241660667116	0.117871004087737	0.46571477074319	0.879630164307941
NSUN4	0	default	1	24	0.890609605435851	19.3215669192174	14.1932135948841	0.0110327202908483	-0.186760735650982	0.428058092104911	0.946040252504057	0.985502861168176
MKNK1	0	default	1	24	0.784255974669075	16.7053990184363	15.0939968109852	0.0200222017211193	-0.175973357934657	0.258466896625589	0.903818410635896	0.974713550784048
MOB3C	0	default	1	24	1.65131431473688	17.5070577399261	11.0200315381094	0.0836721546895237	-0.0995934143725714	0.384891916757937	0.646032579974561	0.914464370600892
ATPAF1	0	mle	1	25.5897435897436	6.69432690328394	17.824061802987	28.0702618539928	0.475412278564558	0.37049473427747	0.254972737686259	0.0397274423509467	0.659105443191103
EFCAB14	0	default	1	24	1.10114211951433	5.34696755064827	38.9505301371083	0.019391330343751	-0.176730403587499	0.144272391942681	0.906731373437139	0.974713550784048
STIL	0	default	1	24	3.36284947048935	12.3236895771657	9.32806145545137	0.195635836597929	0.0347630039175144	0.788498331228159	0.336715855186584	0.844601183895456
CMPK1	0	burg	1	27.7222222222222	11.8867266763682	9.04024086794957	65.9606477482617	0.206217420621692	0.0474609047460302	0.309575112155233	0.315143110696351	0.84124527504799
SPATA6	0	burg	1	27.9160839160839	2.39235360550948	6.63872649138733	4.04392432393325	0.520380247105621	0.424456296526746	0.678296732120627	0.0253796310850142	0.640370618022866
FAF1	0	default	1	24	3.84815993785099	19.1710528620814	20.8752326537263	0.21453560556529	0.0574427266783484	0.298699398345645	0.298973375636298	0.836122950893196
CDKN2C	0	mle	1	25.7548387096774	4.57432839682834	11.1596620786654	14.6418841228727	0.619914430231475	0.543897316277769	0.282101230272404	0.00793244204897758	0.625134632041736
RNF11	0	default	1	24	9.25214106538283	11.445184374311	54.0860679781892	0.381952908404875	0.25834349008585	0.202724213992462	0.0901795025515535	0.707376205513591
EPS15	0	default	1	24	2.66713012878349	15.5482772078108	35.50393754308	0.111110661852523	-0.0666672057769722	0.188419265079152	0.554930359657685	0.897862805413349
OSBPL9	1	mle	1	27.9160839160839	2.68136694133856	10.4513718371904	30.4273409498599	0.0585526474175619	-0.129736823098926	0.266785915615925	0.739571543647098	0.938000164261571
NRD1	0	burg	1	27.156462585034	6.22268591126456	5.15511514613624	102.821516591534	0.0715757587703442	-0.114109089475587	0.162929496049433	0.689814560221747	0.925280858133133
RAB3B	0	default	1	24	13.2520305045088	6.49285771312974	108.917858889746	0.203276862490892	0.0439322349890706	0.27715548727601	0.321023738564869	0.841482901183377
TXNDC12	0	burg	1	25.9220779220779	8.86864876058203	12.5893728522511	53.9709707457622	0.521889867284179	0.426267840741015	0.184524587707032	0.0249827210945324	0.637296649925665
BTF3L4	0	burg	1	20.9005235602094	5.54634341749512	12.5709589151844	38.1763141033453	0.106978614290741	-0.0716256628511105	0.3113425867916	0.567948944270572	0.900902074688448
ZFYVE9	1	default	1	24	3.19641056746995	15.0497496611155	18.8954212564923	0.281999888546658	0.13839986625599	0.234380243310952	0.190819414207598	0.7908052680028
CC2D1B	0	burg	1	26.972972972973	2.27498538491187	10.5406797813592	12.5863983954616	0.106915313346379	-0.0717016239843453	0.388966528355418	0.568150265326603	0.900902074688448
PRPF38A	0	yule-walker	1	20.9005235602094	2.54255372501505	4.79532693089803	29.4606523485913	0.170809393508943	0.00497127221073124	0.166134975162953	0.39198718367948	0.859833488341067
ZCCHC11	0	burg	1	22.6818181818182	2.86985418708314	8.34159261432045	17.1327954416894	0.350631595078865	0.220757914094638	0.195532020243588	0.115466438603814	0.732089464828135
GPX7	1	mle	1	27.3424657534247	3.97727318600025	2.25524570012758	37.0041596463954	0.204925713256408	0.0459108559076892	0.20824047547744	0.317715601506717	0.84124527504799
COA7	0	mle	1	26.7919463087248	1.48015843589492	3.84373347983788	6.59694799516942	0.261275865206301	0.113531038247561	0.31592310783212	0.219994305954047	0.807490781550769
ZYG11B	0	default	1	24	2.24430470376397	18.296755819181	41.4638655590897	0.0745011645550473	-0.110598602533943	0.138461232058327	0.679015023099055	0.922841161753275
ECHDC2	1	mle	1	20.7916666666667	2.73512095426484	17.9793623729759	11.3415818549205	0.182322185133675	0.0187866221604097	0.453483058046063	0.365519939730427	0.848212198017241
SCP2	1	burg	1	27.156462585034	5.92778673101124	9.78260925577153	32.5406749167579	0.289485122612972	0.147382147135567	0.23350562973778	0.181078079601468	0.781234771406838
PODN	0	burg	1	22.6818181818182	17.575043974451	12.5997093693966	97.2999879471202	0.134132757484823	-0.0390406910182122	0.3584460625644	0.486694623506385	0.888599242917581
CPT2	1	mle	2	25.4267515923567,20.2639593908629	5.01108372027034,4.91167895176355	23.5272799677486,12.2203134511435	10.6037354734711	0.526480778986143	0.289721168479214	0.427150115024382	0.156149698862562	0.759614560967224
C1orf123	0	default	1	24	2.19372531224765	20.1094552209609	25.7198028479578	0.0757702121269893	-0.109075745447613	0.214975584406001	0.674372432355695	0.921837794489698
MAGOH	0	default	1	24	4.76999378373508	20.3915152817229	62.7352976232827	0.131464819754259	-0.0422422162948894	0.150881598356883	0.494239067727266	0.889056713705052
LRP8	0	burg	1	23.7619047619048	1.79163153039607	0.360446512142932	4.67891479490931	0.472273366222258	0.366728039466709	0.582269095280974	0.0409303129702393	0.659105443191103
GLIS1	0	default	1	24	0.915902052239258	17.3531785417412	5.74126891835529	0.0723632395667209	-0.113164112519935	0.431111816578328	0.686894047295648	0.924765045366278
NDC1	0	mle	1	20.1616161616162	2.28729890090199	10.4129451698209	12.8499767770799	0.173823584432348	0.00858830131881816	0.373675583218487	0.384914229326712	0.856623511693666
YIPF1	0	default	1	24	2.84212980789293	13.7272821816426	23.4536243292757	0.0940243423857055	-0.0871707891371534	0.292726291332368	0.610355193788603	0.90864204085298
HSPB11	0	burg	1	27.5310344827586	1.74175649999194	13.4628335296294	15.8743465748028	0.100058531350438	-0.0799297623794739	0.267910786789136	0.590298012878212	0.904768812505572
LRRC42	1	mle	1	23.0751445086705	2.57708575765809	6.71354968541965	114.0264469978	0.011773566107674	-0.185871720670791	0.140823883211411	0.942502113749973	0.984397715166908
TMEM59	0	yule-walker	1	27.9160839160839	19.5485657803545	8.27167418560822	156.697037351092	0.135649499073211	-0.0372206011121465	0.232127540835185	0.482446811091416	0.886350934610955
TCEANC2	0	burg	1	22.6818181818182	2.29959342270635	6.3267349941945	7.40099360518509	0.154968307663466	-0.014038030803841	0.537129984222778	0.430888581877596	0.871050782426605
CYB5RL	0	yule-walker	1	27.5310344827586	1.18311099695236	23.4639503548762	4.0406674129781	0.279133698025568	0.134960437630682	0.381532586441246	0.194658611446303	0.797256995242481
MRPL37	0	default	1	24	6.89170383192823	18.8350900116702	89.894820616353	0.0970488669411971	-0.0835413596705634	0.174819804492889	0.600234890495241	0.907828056244453
SSBP3	0	mle	1	21.3475935828877	2.10414452090039	10.9658402130652	11.3685683626094	0.0692971520498697	-0.116843417540156	0.495062212857866	0.698321179898496	0.926875740693223
PARS2	0	default	1	24	1.23852197419064	17.5794958356304	2.96738741927658	0.215208463447623	0.0582501561371473	0.611876046366758	0.297695009389265	0.836122950893196
DHCR24	0	default	1	24	30.6059562926501	3.46909275096445	340.641004027786	0.0833161454174469	-0.100020625499064	0.35583907832727	0.647288529862809	0.914464370600892
PCSK9	1	burg	1	21.9340659340659	1.95436169610826	1.6294304699511	2.87256125323462	0.373066277216255	0.247679532659506	0.797848287516175	0.0968519024433943	0.716235439843488
USP24	0	mle	1	27.9160839160839	3.0280254423685	22.2233279334134	13.7373126805492	0.183928620870015	0.0207143450440181	0.355673401395881	0.361943460036844	0.848212198017241
PPAP2B	1	mle	1	24.95	80.4356880739039	18.7998626207566	926.774867027125	0.144322602016148	-0.0268128775806222	0.159686086170783	0.458722775220615	0.877786093459521
PRKAA2	0	mle	1	27.9160839160839	1.38032298860744	24.2647978586146	4.81181344275743	0.371312366985112	0.245574840382134	0.342082024344092	0.098214268618749	0.717582622019826
DAB1	1	burg	1	24.7950310559006	3.57640179576846	22.1785151229179	12.953535578038	0.277219103379307	0.132662924055169	0.40979276047357	0.19725741037666	0.799775608133634
OMA1	0	default	1	24	0.716059977277999	3.29763377866667	6.07618827639742	0.0339488258155144	-0.159261409021383	0.452826024737198	0.841396427165038	0.963492374684819
MYSM1	0	burg	1	27.9160839160839	0.824677264657266	3.41582036469113	6.95788627439059	0.064717819594886	-0.122338616486137	0.341434946943427	0.715670803067143	0.932783485448909
JUN	1	burg	1	25.4267515923567	31.8975995445317	13.9593654792275	180.800614380487	0.587652422581863	0.505182907098236	0.239891137689344	0.0119211248652079	0.628766577815096
FGGY	1	mle	1	21.1216931216931	1.16145013250419	2.31415949870758	6.08210852855485	0.106803876013518	-0.0718353487837784	0.417983744139677	0.568504817102758	0.900926993674521
NFIA	0	default	1	24	4.2667108045662	15.8870377301428	76.4638562184337	0.0343993453138839	-0.158720785623339	0.264285451208986	0.839436323416564	0.96265321662381
TM2D1	1	default	1	24	13.7589942968564	15.8037477348958	64.7389378676068	0.380772261522493	0.256926713826992	0.252452951766025	0.0910441430031266	0.707935521557512
INADL	1	burg	1	20.9005235602094	1.36477099034616	15.2291714397611	3.29848077110935	0.158956031330642	-0.00925276240322948	0.727506797816636	0.420817220645833	0.868776584936677
KANK4	0	default	1	24	2.21621783024129	22.7923277242289	2.32990960380699	0.212925840333056	0.0555110083996671	1.91140225064607	0.302049604783	0.836164490825694
USP1	0	default	1	24	1.67093379676172	14.7828747662437	44.3050609450239	0.0167625087628157	-0.179884989484621	0.25237183114448	0.918950567034235	0.979273876757008
DOCK7	0	burg	1	24.95	3.35411841110929	6.7568779220588	17.5098104131285	0.19660490247583	0.0359258829709964	0.30055642473767	0.33469242735892	0.844423757865755
ATG4C	0	burg	2	27.9160839160839,20.0603015075377	2.08335212670324,2.29740642355012	7.5466076091987,14.707641507751	9.67054438056169	0.61153586147614	0.41730379221421	0.331934362057993	0.0784760403038089	0.702313002785919
ALG6	1	mle	1	26.4370860927152	1.76422611278329	5.11419998041604	5.94434712936379	0.320474495977718	0.184569395173261	0.400366386568873	0.144886795393114	0.753098977299663
ITGB3BP	0	mle	1	26.7919463087248	3.16230528129765	10.4974356040516	16.5508719657152	0.403433569636994	0.284120283564393	0.208904149015733	0.075560366669678	0.699613712332068
PGM1	1	burg	1	20.5773195876289	7.66241718814578	12.7252330654587	75.8157163529139	0.206652661575198	0.0479831938902378	0.164177894074357	0.314280073024533	0.84124527504799
ROR1	1	yule-walker	1	20.3673469387755	8.99024545147979	14.5254661916715	72.9160038738847	0.303087224702565	0.163704669643079	0.159806416622569	0.164396334063956	0.764531711568303
CACHD1	0	default	1	24	0.838784383446512	5.91083786587011	2.42472202250511	0.209643977237369	0.0515727726848432	0.516668345128013	0.308399620891631	0.840311745791729
JAK1	1	yule-walker	1	27.7222222222222	4.79754620651447	12.0793766834847	165.165187126797	0.107426404470247	-0.0710883146357035	0.0926410862174555	0.566526430538514	0.900875266133787
AK4	0	default	1	24	2.84182325858496	14.390688840223	41.5135135425551	0.0498602010288601	-0.140167758765368	0.237580177635077	0.774350440766591	0.947046856634169
DNAJC6	1	mle	1	20.0603015075377	0.680008998071491	5.50461288954287	2.25013458653892	0.134445912500098	-0.038664904999882	0.691614036919062	0.485815154628856	0.888357120360294
LEPROT	1	burg	1	21.695652173913	14.3888742767548	9.02617033167615	173.383025875355	0.206280268198503	0.0475363218382033	0.18868451532099	0.315018373486506	0.84124527504799
LEPR	0	default	1	24	1.02356563705742	2.11426149222258	10.6260937119218	0.0946866562559019	-0.0863760124929176	0.290383033527524	0.608127451300782	0.908300406867128
PDE4B	0	default	1	24	0.572061147336176	5.63583067887281	2.38079500101673	0.0557301296351924	-0.133123844437769	0.692695613885689	0.75072462641155	0.940628065544483
SGIP1	0	burg	1	26.7919463087248	1.50712859725006	4.91233217745184	3.22645701018925	0.344356532418156	0.213227838901788	0.600546207741546	0.121154260932123	0.737601467227739
MIER1	0	default	1	24	0.803829687148266	18.8709526015175	68.2161831078587	0.00457068907267433	-0.194515173112791	0.126614314093734	0.977354513931104	0.992513045560615
SLC35D1	1	mle	1	21.8142076502732	1.50697954868087	20.1637010010215	13.1721951028319	0.19089430969908	0.0290731716388962	0.210749492210937	0.346757830815688	0.846083971138186
SERBP1	0	burg	1	21.3475935828877	48.8174847792055	2.80429271358786	622.846771593384	0.0902246678295782	-0.0917303986045062	0.189176384190095	0.623262195993276	0.910565835066228
GADD45A	0	default	1	24	3.2866549578478	6.04586801458415	52.4689984119038	0.0320157737774809	-0.161581071467023	0.238919966867654	0.849848283596896	0.966581379071091
GNG12	1	burg	1	27.156462585034	14.2162276912616	6.60231205446527	179.870474372865	0.280148016384574	0.136177619661489	0.184058315519852	0.193292956407302	0.794717330843247
DIRAS3	1	burg	1	20.6839378238342	1.85927008931346	19.895385060921	7.8503896874748	0.145778320500285	-0.025066015399658	0.441794498009134	0.454834025796726	0.876847403764033
WLS	0	yule-walker	1	21.2340425531915	1.85908382992988	0.784083854799106	17.9465973420228	0.0753424509300805	-0.109589058883903	0.352031425434784	0.675934476295721	0.922054815472886
DEPDC1	0	default	1	24	2.09445939886066	12.852568400657	4.44477676025806	0.188853699852635	0.0266244398231623	0.918856791767441	0.351152656276894	0.846474290052869
LRRC40	0	yule-walker	1	27.7222222222222	3.23614624428727	7.86096438381114	7.69278244203408	0.335140033824272	0.202168040589127	0.521669734773843	0.129912492681635	0.746666444869104
SRSF11	0	default	1	24	44.9404434757793	5.93375990003872	391.568502287058	0.18008312213673	0.0160997465640758	0.185596515372346	0.370551974657984	0.850731051353319
ANKRD13C	0	default	1	24	1.45336704478239	14.243066265695	14.5508172051254	0.0485668568124	-0.14171977182512	0.338644140469113	0.779635094122593	0.948011196461204
HHLA3	0	default	1	24	0.907261182943996	17.2455344996315	7.23153368709124	0.141186805153648	-0.0305758338156223	0.308112367604036	0.467190003618259	0.879741726718493
CTH	1	default	1	24	2.08961990776025	18.3893798937229	6.5700724315767	0.341553545192519	0.209864254231023	0.626838823421656	0.123766274515471	0.738170235646744
PTGER3	0	default	1	24	1.72388520596184	13.5392274959489	7.64832112539629	0.11701346487888	-0.0595838421453443	0.475925843417478	0.536747962867872	0.893010974205936
ZRANB2	0	default	1	24	5.24035302520302	6.47855319915239	109.833122075032	0.0513575700000012	-0.138370915999999	0.164231272070626	0.768267970076113	0.946557055772312
NEGR1	0	default	1	24	6.14774268037834	8.92017532950333	34.6369197709456	0.105901339118567	-0.0729183930577193	0.484720315513649	0.571382877875983	0.901974508496346
FPGT	0	burg	1	27.156462585034	2.46174972667034	7.14522769579005	6.19104915181619	0.379222548375895	0.255067058051074	0.513019684169514	0.0921891198569458	0.707935521557512
CRYZ	1	burg	1	27.7222222222222	3.59527361952011	19.4034830420693	25.1856752482586	0.253128896038019	0.103754675245623	0.209828156017276	0.232395805766813	0.811538421390868
TYW3	0	default	1	24	8.30634381812798	23.4927274765443	52.5573936938817	0.293510866889011	0.152213040266813	0.21498547330514	0.176005982792381	0.777604184841177
ACADM	0	default	1	24	3.37693395942929	23.9125540988886	23.7014863804983	0.220980741948082	0.065176890337699	0.2311098772613	0.286906884658931	0.836122950893196
RABGGTB	1	mle	1	25.9220779220779	0.679027280975929	12.1375796437806	6.611046221193	0.0135686694551954	-0.183717596653765	0.658300003033137	0.933972928538917	0.981806765331929
PIGK	1	default	1	24	3.17160232971593	9.39840456894156	22.4444795409449	0.120994785476231	-0.0548062574285224	0.296976181302917	0.524755811843627	0.891279657733728
AK5	1	burg	1	27.9160839160839	6.10549213150776	9.63900882982483	26.3252512966945	0.288737207134653	0.146484648561583	0.329003801921603	0.182033137146097	0.78238556127768
ZZZ3	1	burg	1	20.0603015075377	5.0044805835809	16.7785280278068	37.7218134704326	0.408170668529108	0.28980480223493	0.148487667896232	0.0726076576470229	0.699138653813172
USP33	1	mle	1	22.1777777777778	6.86657236927083	3.33369824610916	69.2577987333858	0.565128280056511	0.478153936067813	0.141125541063412	0.0155527012700428	0.628766577815096
FAM73A	0	default	1	24	0.896870805383063	17.3079603958765	14.385478091901	0.0228120195446223	-0.172625576546453	0.281412767640915	0.891026421409889	0.972425445996487
NEXN	0	default	1	24	53.0767723800832	5.43897385873809	530.432617395435	0.0825849515373592	-0.100898058155169	0.237192691351814	0.649874203526833	0.915534637436255
FUBP1	0	default	1	24	1.12567881139215	16.3632032502433	68.5024208338233	0.00455116401987943	-0.194538603176145	0.169652769836125	0.977450370296291	0.992513045560615
DNAJB4	1	mle	1	23.3450292397661	7.34703814075439	20.3242862356379	61.6667139533427	0.235286676339617	0.0823440116075405	0.310233364365117	0.261513001310725	0.828588847228108
PTGFR	0	default	1	24	10.9124775329597	13.7017902259753	89.2384282846421	0.155786135400298	-0.0130566375196424	0.331543076551098	0.428807528583907	0.870651181272975
IFI44L	0	yule-walker	1	27.5310344827586	3.91372000886983	26.3257287707444	14.5011514126013	0.288003301899394	0.145603962279273	0.370096042917619	0.182974217251921	0.782672244943824
IFI44	0	default	1	24	0.734195030537048	23.690199923701	4.36471633928179	0.0669573162005322	-0.119651220559361	0.478365846830052	0.707143508757288	0.929817027723443
ELTD1	0	default	1	24	1.53999904496275	9.33255066314063	14.8960849890552	0.0437465666548423	-0.147504120014189	0.558369639411823	0.799585734662154	0.951932897846724
LPHN2	1	mle	1	20.4717948717949	0.612891748622388	17.923905752168	3.98081607807297	0.104353682548345	-0.0747755809419863	0.341151963314329	0.576345256268434	0.901974508496346
TTLL7	0	yule-walker	1	22.9425287356322	1.70376348952387	7.00964686017561	6.34541461820843	0.112750171189931	-0.0646997945720826	0.582945601339933	0.549831505130528	0.895286457895284
PRKACB	1	mle	1	21.4623655913979	0.939089699012821	8.47159714461154	14.9485384669376	0.0373124849322973	-0.155225018081243	0.225834628167237	0.826849937289352	0.958939654744776
RPF1	0	burg	1	23.4823529411765	6.22501140393307	14.1800817839267	51.3603562054558	0.260961916965968	0.113154300359162	0.17194818772709	0.220462177192834	0.807490781550769
GNG5	0	default	1	24	2.47342414521956	11.5764826220624	39.00632911351	0.0848898199493185	-0.0981322160608178	0.242226296883435	0.641751560244233	0.914464370600892
CTBS	1	mle	1	23.7619047619048	1.98025951451806	18.9980394686083	12.549435277913	0.172149002051608	0.00657880246192999	0.260088749680947	0.388831000881919	0.857929976735527
SSX2IP	0	mle	1	20.2639593908629	3.28820454109957	4.36550595054366	6.95807416426259	0.507504209362501	0.409005051235001	0.46598534627259	0.0289742774617243	0.650756303234839
C1orf52	0	default	1	24	0.516369222210534	6.07602938980429	30.0638131220567	0.00365346965613778	-0.195615836412635	0.193154940676211	0.981865643355464	0.99387816571461
BCL10	1	burg	1	20.2639593908629	1.73986359657458	0.865008265031776	7.44571284664924	0.213485317874525	0.0561823814494306	0.368521237306363	0.300977597196723	0.836122950893196
DDAH1	0	burg	1	22.8114285714286	19.6383688529227	4.97594264534345	244.194264470757	0.40165615500129	0.281987386001548	0.176894456004507	0.0766927197830987	0.701850014812258
LOC101930232	0	default	1	24	0.45565877868938	13.1027324800204	3.89666793767902	0.0258522055763644	-0.168977353308363	0.700217427662229	0.877251779536416	0.969778766705041
CYR61	0	burg	1	20.9005235602094	284.461728670948	11.7412258858157	2047.47382221067	0.0809709237637244	-0.102834891483531	0.392978721196842	0.655611041348905	0.915961034605111
ZNHIT6	0	default	1	24	2.82084522740618	7.51798927332427	48.0733948363309	0.0403322735979214	-0.151601271682494	0.225801860012369	0.813962596874466	0.955011760050689
ODF2L	0	default	1	24	4.46296074950611	6.67495168120332	25.6613416813304	0.434048522823511	0.320858227388213	0.192695112767167	0.0580625344477741	0.68128224804158
SH3GLB1	0	default	1	24	5.99625481414533	20.3784796941172	140.225075855655	0.137586968628842	-0.0348956376453895	0.0804044010445303	0.477063896676932	0.8838602971959
SEP15	0	burg	1	21.0105263157895	13.7932410764475	12.8734538960933	70.0201009216698	0.265995850410447	0.119195020492537	0.284055034828966	0.21305541453791	0.805933922851551
HS2ST1	0	default	1	24	2.71196692406141	4.28000297147931	19.9590450107848	0.191989554839465	0.0303874658073584	0.214352985650731	0.344417234069421	0.846083971138186
LMO4	0	default	1	24	7.30556107588022	9.66707606487443	169.490070416504	0.0483826102164766	-0.141940867740228	0.146260787550506	0.780390274653056	0.948087517696291
PKN2	1	mle	1	20.7916666666667	2.90089091965531	18.2016786303902	33.6098639958628	0.115660126524127	-0.0612078481710474	0.219087142233097	0.540873913140307	0.893525978110785
GTF2B	0	mle	1	23.0751445086705	2.74170553127834	10.5970042158102	10.3798220304986	0.520986787226012	0.425184144671214	0.263896237437694	0.0252195576219689	0.640370618022866
CCBL2	0	default	1	24	1.31196865114704	2.75664503633351	17.173555944709	0.0492707604084291	-0.140875087509885	0.24596018651684	0.776755351464459	0.947153963128239
RBMXL1	1	burg	1	24.641975308642	1.50847024608418	9.09286510793168	13.8372100042471	0.21864247133589	0.0623709656030679	0.178193571404243	0.291238647453418	0.836122950893196
GBP3	0	default	1	24	0.437147883686849	3.04289173269925	2.86776627455249	0.0617166487432781	-0.125940021508066	0.447995456776982	0.727227095474505	0.935490598617609
GBP1	1	default	1	24	4.77598183605181	4.93349334942841	35.4662669324904	0.158274739436262	-0.0100703126764858	0.231813990403056	0.422524409764756	0.868991542884878
GBP2	1	burg	1	27.7222222222222	5.44337666251994	27.1791974935354	23.2219272447945	0.376514304173326	0.251817165007991	0.507163455366459	0.0942176941253166	0.711091568007533
LRRC8D	0	default	1	24	3.42899044053647	18.0677945296857	18.8156934945113	0.198410035976741	0.0380920431720891	0.326488438800242	0.330949215355655	0.842838582748214
ZNF326	1	burg	1	24.95	4.70014858471878	3.6306485224092	28.1390398835318	0.198926569311138	0.0387118831733659	0.268853087901056	0.329884293509664	0.842645275103662
ZNF644	0	default	1	24	4.55502936262005	3.27173931788279	32.8364271672333	0.20363245815969	0.044358949791628	0.216742219768317	0.320307976768344	0.841482901183377
TGFBR3	0	default	1	24	7.01333050287177	12.0108849272861	49.6552851972153	0.266494112223428	0.119792934668113	0.288734199897897	0.212333256836256	0.804979872700777
KIAA1107	1	yule-walker	1	22.1777777777778	0.815070480316471	20.486109335039	2.64089935649502	0.195634326491122	0.034761191789347	0.484077675726393	0.336719015936634	0.844601183895456
GLMN	0	default	1	24	0.483471516177752	7.75481204113444	3.48192711238165	0.0477108313805695	-0.142747002343317	0.565410418063861	0.783148685594613	0.948087517696291
RPAP2	1	burg	1	20.3673469387755	0.826652777897862	17.0500880767195	6.47695565099856	0.0778023512678344	-0.106637178478599	0.331535869855752	0.666991121527219	0.919531162220201
EVI5	0	default	1	24	9.17911504903598	0.527391886522654	57.3361862679076	0.282921969751063	0.139506363701276	0.22457752618198	0.18959727198598	0.790275901868835
RPL5	0	default	1	24	94.0274212263401	5.82519479877846	1233.79867341545	0.129333701831658	-0.0447995578020099	0.15735219287629	0.500332449526223	0.889527278474904
FAM69A	0	default	1	24	2.237042625297	2.66052425806651	19.4034609909078	0.22175015909833	0.0661001909179963	0.254633015152746	0.285492828167198	0.836122950893196
MTF2	1	mle	1	21.3475935828877	1.78458433588743	0.967484525462469	12.8754142988589	0.140406437958605	-0.0315122744496741	0.304875807375915	0.469316443416541	0.879741726718493
TMED5	1	mle	1	21.3475935828877	4.09452799560113	6.72044613752508	27.599439695455	0.448021632968541	0.33762595956225	0.154612682281247	0.051240137517411	0.670745655605291
CCDC18	0	default	1	24	0.772504848229909	3.38424126675136	10.6258404831438	0.0939489213283645	-0.0872612944059625	0.217915278607448	0.610609291670684	0.90864204085298
LOC100131564	0	mle	1	23.7619047619048	1.29464609251087	9.68808848191217	4.1155622017176	0.438483441017919	0.326180129221503	0.37460560680012	0.0558229572975801	0.676163776992284
DR1	0	default	1	24	4.20859386618404	15.3611314231775	37.1942994839824	0.336383049668005	0.203659659601606	0.140093897720051	0.128702609341551	0.746666444869104
FNBP1L	0	yule-walker	1	27.3424657534247	3.30055434052282	2.82739455663747	29.0343583320895	0.154496605020123	-0.0146040739758528	0.213510830235928	0.43209255046362	0.871200704432118
BCAR3	1	burg	1	27.7222222222222	9.54359209523724	11.0282979846209	28.1025157755796	0.286946412848318	0.144335695417982	0.470056402903158	0.184336291104347	0.784084379256851
DNTTIP2	0	default	1	24	2.40071948005154	22.4868925773446	58.4290349419947	0.0294672807738344	-0.164639263071399	0.173370246673422	0.861094679698855	0.968236388575138
GCLM	1	mle	1	22.3016759776536	13.1391145752971	5.1378383396102	68.4268618239897	0.273740331926733	0.128488398312079	0.267148785890155	0.202050362587235	0.801035801285872
ARHGAP29	0	default	1	24	2.28943128535764	0.312109874241798	96.2280453457168	0.0144300965836518	-0.182683884099618	0.154079792417854	0.929901962667646	0.980701667356218
ABCD3	0	default	1	24	1.29857461107837	11.7187985766633	14.8291323814288	0.0334798186934596	-0.159824217567848	0.34995975110825	0.843440854425137	0.964187723329608
F3	0	default	1	24	4.97414677312346	12.0624934596454	63.9212353142941	0.0220794860049526	-0.173504616794057	0.633049913538245	0.894371151737847	0.97282343989432
CNN3	1	yule-walker	1	25.2658227848101	25.3260476457322	11.1812016558708	167.956564759505	0.0905322912192218	-0.0913612505369339	0.359803761132386	0.622209186493938	0.910565835066228
ALG14	1	burg	1	20.0603015075377	3.15788908540664	12.4206877741596	7.67911714073919	0.555694014167845	0.466832817001414	0.442645797584145	0.0173145345440309	0.628766577815096
RWDD3	0	default	1	24	1.49551680029577	13.8543914425986	7.79554868487758	0.184523504097095	0.0214282049165138	0.347410480537873	0.360626170782899	0.847744362929557
PTBP2	0	yule-walker	1	26.6133333333333	1.86209065340511	10.4646640984133	4.85946433739872	0.392690717005014	0.271228860406017	0.470293967605834	0.082613229109827	0.705976283859467
DPYD	1	mle	1	21.2340425531915	2.67364404863311	17.8218884668903	18.8698913023385	0.374025573649723	0.248830688379667	0.198120171629823	0.0961131816960136	0.7144139632716
SNX7	0	default	1	24	8.91839544807493	16.9041135386219	62.3094242070411	0.129320242946943	-0.0448157084636689	0.277835388357071	0.500371121776216	0.889527278474904
AGL	1	burg	1	21.5783783783784	3.68645050125751	1.28120000010989	20.5952520191799	0.289437904938008	0.147325485925609	0.239625922994548	0.181138255838837	0.781234771406838
SLC35A3	0	default	1	24	4.07580154211201	3.87791464116308	21.6876194113852	0.323558240496899	0.188269888596279	0.230952291379664	0.141628955602512	0.753098977299663
HIAT1	0	burg	1	23.3450292397661	3.21633868416428	9.79647833402605	20.7017956478652	0.0913547066446575	-0.0903743520264109	0.366843405372876	0.619401006522684	0.910362170626064
SASS6	0	default	1	24	2.22088083310872	7.31836120478203	13.5631188861466	0.117715593214905	-0.0587412881421137	0.330794963403637	0.534617312698782	0.892519825879012
TRMT13	1	burg	1	20.1616161616162	2.15842354665563	18.2438554761556	10.3743694010527	0.19923662364294	0.0390839483715275	0.352377581401661	0.329246381274203	0.842645275103662
DBT	0	mle	1	21.2340425531915	4.75115095706946	7.37664843472608	28.5947519918631	0.471042068738504	0.365250482486205	0.205405772135172	0.0414100416115395	0.659105443191103
RTCA	0	default	1	24	5.60061124622525	7.04663191776028	36.5081980884471	0.407121992656528	0.288546391187834	0.176609425085409	0.0732532171720059	0.699613712332068
VCAM1	0	default	1	24	1.81349200432827	21.7489809556712	9.70831683073517	0.115134056518467	-0.0618391321778395	0.569325930556272	0.542484585009769	0.893721944246833
EXTL2	0	burg	1	22.4269662921348	4.10742519687722	20.9743632724591	23.3752651466138	0.426395797609956	0.311674957131948	0.203031593322653	0.0620957135797645	0.685526610525714
SLC30A7	0	default	1	24	2.02941365019829	10.7934266402778	19.2109702807749	0.158451063080223	-0.00985872430373269	0.197043178705414	0.422082045487288	0.86895993050367
DPH5	0	default	1	24	1.68414429935052	7.79274028617919	38.9952229042121	0.0206475205282123	-0.175222975366145	0.208922914527289	0.900938478859079	0.974713550784048
LOC102606465	0	default	1	24	0.509071417765558	21.3548904001069	2.85531110825058	0.0463106147784134	-0.144427262265904	0.588037763389348	0.788923230350057	0.949402321825186
S1PR1	0	default	1	24	0.301639445585828	11.5745167794126	1.83687669039653	0.0541523691137679	-0.135017157063479	0.533699163665916	0.757017469829661	0.943186168252445
COL11A1	0	default	1	24	0.188450753864633	14.2316649394203	199.042193561747	1.59857464442359e-05	-0.199980817104267	0.181352455574761	0.999920073823179	1
RNPC3	0	yule-walker	1	23.2093023255814	2.39204071933826	12.5710084982516	11.2353676431377	0.406293333151359	0.287551999781631	0.255784102570249	0.0737665765505506	0.699613712332068
PRMT6	1	mle	1	22.4269662921348	1.93530721596477	8.75694073601081	6.81305358723847	0.192204408093127	0.030645289711752	0.455598545611072	0.343959567829414	0.846083971138186
NTNG1	1	burg	1	21.0105263157895	0.979061276796049	6.0366595027346	4.6776799994784	0.188008273300126	0.0256099279601517	0.376904979076757	0.352986439313891	0.846474290052869
SLC25A24	0	default	1	24	2.55587308594684	13.0906110712898	36.7630057998394	0.0764633044857006	-0.108244034617159	0.186673417752625	0.671847617159562	0.921109190354318
HENMT1	0	default	1	24	1.20854123268138	15.542954345199	4.81547072912624	0.19646883588528	0.0357626030623364	0.452484144726813	0.334975948419095	0.844423757865755
PRPF38B	0	default	1	24	3.88272442535324	2.59116862366267	129.547757396183	0.00991840168818792	-0.188097917974174	0.228231669522268	0.95138202957434	0.986990464168572
STXBP3	1	yule-walker	1	26.6133333333333	1.55169563180491	6.65254869053707	7.95684591811868	0.309233569116568	0.171080282939882	0.290173855759319	0.157273705838714	0.759842105590856
CLCC1	0	burg	1	20.3673469387755	5.44889024088682	17.2606832952583	33.0773145927944	0.364342946998232	0.237211536397878	0.193666925410461	0.103780163501632	0.724583956085021
WDR47	0	yule-walker	1	25.9220779220779	2.18597825126312	25.4576645017485	8.554520917715	0.246136048825706	0.095363258590847	0.371152205483985	0.243480890783174	0.814861229372885
TAF13	0	default	1	24	1.56688375441691	0.287262871825332	13.0485514368418	0.0862785320793116	-0.0964657615048261	0.326137314078494	0.636896913136288	0.914024973098245
TMEM167B	0	yule-walker	1	20.3673469387755	7.38589970121921	12.893365710624	55.7190017017332	0.208238316241912	0.0498859794902939	0.200818385161712	0.311151861925656	0.84124527504799
SCARNA2	0	default	1	24	1.12263422013493	9.35242734047397	3.17034276160065	0.139346268419958	-0.0327844778960509	0.754803289007896	0.472217720491348	0.880970800493265
SARS	0	default	1	24	25.5249326336871	1.14820029316321	365.883265287059	0.0407850164340495	-0.151057980279141	0.251853118392734	0.812044390297102	0.954857118840336
PSRC1	0	mle	1	21.3475935828877	2.68606315412343	12.7507201050904	5.33174877451056	0.301895999168933	0.16227519900272	0.662016785444941	0.165806149853737	0.766021428071243
SORT1	0	default	1	24	2.27350108974007	7.84938805747575	45.819976043023	0.0258720895760522	-0.168953492508737	0.213049229969571	0.877162252248403	0.969778766705041
PSMA5	0	default	1	24	1.28449146487615	11.8768095863719	18.2097189110439	0.035114091481477	-0.157863090222228	0.275611538114544	0.836334128308144	0.962006127107147
SYPL2	0	default	1	24	1.60591051915922	2.96998938547342	8.03934132077715	0.138926448613032	-0.0332882616643617	0.600091471081302	0.47337056422632	0.88185651841985
CYB561D1	1	burg	1	23.3450292397661	4.28755436727973	16.7423077138383	25.6787162720247	0.268344841190726	0.122013809428872	0.224557658086222	0.209668020747014	0.803643340936576
GNAI3	0	mle	1	27.5310344827586	4.51758326872204	15.611633504466	76.800535976982	0.064036421156248	-0.123156294612502	0.169899448803554	0.718281608979002	0.933631481234776
AMPD2	1	mle	1	20.6839378238342	4.54824690282251	2.57688007376262	39.0686804368912	0.226556308516468	0.0718675702197621	0.169907480034355	0.276785610069472	0.83432338032711
GSTM4	0	default	1	24	1.76885595604975	20.5367052372665	11.0755679189255	0.17296979358547	0.00756375230256412	0.328353999504535	0.38690724306657	0.856972974530907
GSTM5	0	default	1	24	0.719205765483144	21.3404471434357	2.29698751543589	0.139068334130043	-0.0331179990439485	0.842982314856117	0.472980688724897	0.881700745168349
GSTM3	1	burg	1	21.1216931216931	5.44182397663323	5.45566285768256	40.4386228255605	0.362321292230602	0.234785550676723	0.280974206947082	0.105441015563349	0.726078182264764
CSF1	0	burg	1	22.3016759776536	5.32194919605803	11.3074425712246	40.7143412258121	0.077631483648707	-0.106842219621551	0.393125720293538	0.667609261387359	0.919531162220201
AHCYL1	0	burg	1	23.9041916167665	18.7459125202195	14.5561677360023	407.708414418642	0.187864187347583	0.0254370248170999	0.105652312243429	0.353299733396682	0.846474290052869
STRIP1	1	mle	1	23.0751445086705	3.29834524576627	11.1389128702933	53.1848528863804	0.128161732576251	-0.0462059209084993	0.133358320294978	0.503708915147745	0.889527278474904
KCNC4	0	default	1	24	3.59986135360631	1.46963972219234	9.7113122669721	0.238089441854603	0.0857073302255233	0.592212016186615	0.256755620431921	0.824893056184901
RBM15	1	mle	1	21.4623655913979	0.936820818300622	13.7064976813947	7.82116280490155	0.114822094198607	-0.0622134869616711	0.256889314633325	0.543441532903726	0.893973829620744
LAMTOR5	0	burg	1	26.972972972973	8.5764520219588	8.15130412024935	59.6970720208896	0.276184833127754	0.131421799753304	0.19162096103095	0.198672792202805	0.800804177802076
LRIF1	0	default	1	24	3.56724289409959	5.72500168482537	18.1703941785012	0.227576860879066	0.0730922330548797	0.28446258098102	0.274964341438495	0.832381736778322
DRAM2	0	default	1	24	0.70267933108674	11.833298376531	19.2783375234253	0.00849537049471594	-0.189805555406341	0.305810073998336	0.958238755503081	0.988141623611274
CEPT1	1	burg	1	25.1069182389937	5.2784385023581	15.0163525051792	17.9995583215333	0.4436031835866	0.33232382030392	0.315157416148667	0.0533240567469286	0.673273682422149
PIFO	1	mle	1	27.7222222222222	1.26074372572892	20.9441478986026	1.56954252489953	0.403271473175265	0.283925767810318	1.01830496426428	0.0756630771580143	0.699613712332068
WDR77	1	mle	1	23.3450292397661	0.938616745879699	6.85875439768679	25.5269024299787	0.00956456448829468	-0.188522522614046	0.313622033892145	0.953083278511673	0.98785466759318
ATP5F1	0	default	1	24	7.99540233794746	15.3754398661091	77.7336764463887	0.238481192710802	0.0861774312529626	0.147505721114441	0.256096219852512	0.824241826047687
RAP1A	0	default	1	24	5.86772891283684	8.51508710371788	35.0432310454365	0.0837532307341298	-0.0994961231190443	0.431077462905332	0.645746827999092	0.914464370600892
FAM212B	0	default	1	24	0.407778267368084	12.9161345009626	7.70299592739605	0.0141082553232424	-0.183070093612109	0.324079881417301	0.931421268121763	0.981279253268846
DDX20	0	burg	1	26.972972972973	2.85195152375855	15.4280901930632	12.2014567585494	0.248434861495203	0.0981218337942436	0.357527617139579	0.239791141611201	0.813606246817012
LOC643355	1	mle	1	21.3475935828877	0.545151386572896	18.8800420555127	3.47400523798924	0.0613469867439875	-0.126383615907215	0.587692303071157	0.728660778217566	0.935490598617609
CTTNBP2NL	0	default	1	24	9.78825440221341	1.3869878581519	87.4822866050762	0.173200283363855	0.00784034003662615	0.194551501241044	0.386368396536392	0.856972974530907
ST7L	1	yule-walker	1	24.641975308642	2.28538340690704	4.51954928724969	6.3825669781526	0.511020926705029	0.413225112046035	0.345129255291719	0.0279544766285803	0.650756303234839
CAPZA1	1	burg	1	27.9160839160839	12.7450401883943	11.2774808994334	112.224275841184	0.166186912469469	-0.000575705036637286	0.238899824703933	0.403035719463222	0.864181957978426
MOV10	0	default	1	24	0.825405868780916	8.18036093358099	14.2768285391933	0.0105471183980755	-0.187343457922309	0.4097602905483	0.948365154023228	0.986185045820412
RHOC	0	default	1	24	2.65749209394931	18.5958549555575	221.966292636831	0.00821455998263021	-0.190142528020844	0.163038446249161	0.959596469671023	0.988607325068337
SLC16A1	1	burg	1	21.1216931216931	2.45088224593132	20.5774381171764	150.231234791287	0.0100302794855405	-0.187963664617351	0.137412837377181	0.950844627030912	0.986990464168572
LRIG2	0	default	1	24	0.739289593823961	0.49802952181607	3.81345094269284	0.142313417067555	-0.0292238995189336	0.374871905812508	0.464133677156463	0.878954359924921
MAGI3	0	default	1	24	0.888569303233697	4.78271503344734	11.5696660553974	0.0193150216378409	-0.176821974034591	0.378252530275264	0.907084227074579	0.974713550784048
PHTF1	0	default	1	24	3.25365259342912	8.27279994319853	8.05946049647567	0.535918042317219	0.443101650780663	0.391915994931049	0.0215264999483817	0.628766577815096
RSBN1	0	default	1	24	1.61388218764266	6.93352386501149	31.1159964192191	0.0454969013766108	-0.145403718348067	0.182161994635268	0.792294631044998	0.950481598650802
AP4B1	0	default	1	24	0.468296920104465	18.0714949384728	10.2484359184685	0.0155096532616514	-0.181388416086018	0.251904854597802	0.924820207187971	0.980140069390177
DCLRE1B	0	default	1	24	0.408558711322161	13.9153744456676	3.93397718594441	0.0557203202933794	-0.133135615647945	0.325094112456517	0.750763620917791	0.940628065544483
HIPK1	0	default	1	24	4.99264922186056	3.25504064898515	40.1915754912621	0.19571922659984	0.0348630719198075	0.229577867814324	0.336541351424895	0.844601183895456
OLFML3	1	burg	1	22.1777777777778	54.6276570309976	1.54694247112367	541.980420287689	0.28704945401077	0.144459344812924	0.139316579949597	0.184203140263656	0.784084379256851
TRIM33	0	mle	1	20.3673469387755	7.82133316547216	13.993805271339	28.5221386512188	0.506226112586116	0.40747133510334	0.267472161660287	0.0293521957816034	0.650756303234839
BCAS2	0	mle	1	22.4269662921348	1.16693215878173	21.2053416591994	14.8065823373081	0.0549832658809112	-0.134020080942907	0.252243523092507	0.753698228972481	0.941261949016613
NRAS	0	default	1	24	3.25654979271957	16.1449532452616	38.6880665837255	0.040705656272094	-0.151153212473487	0.312717909372483	0.812380366276388	0.954916357972807
CSDE1	1	burg	1	26.972972972973	118.130734764626	21.8437139027766	1770.60502132378	0.22698507323804	0.0723820878856485	0.12365813159199	0.276019268567298	0.834119694720915
SIKE1	0	default	1	24	1.64541229223751	7.45304563857417	15.9533642127595	0.0584504223105656	-0.129859493227321	0.308832015355213	0.73997315506009	0.938000164261571
TSPAN2	0	default	1	24	4.05570831460789	2.91464344075844	7.4972402269936	0.317203847693613	0.180644617232335	1.00753597677536	0.148407321051398	0.754987292352251
NGF	0	default	1	24	0.808310119153608	6.59427678144612	6.19984932221494	0.0505476421125037	-0.139342829464995	0.561687981789441	0.771553217770644	0.947046856634169
VANGL1	1	burg	1	27.7222222222222	4.59137172478333	12.2161259615598	18.1335485615702	0.445778197929013	0.334933837514815	0.263376786507289	0.0522899264139192	0.670840782333249
SLC22A15	0	burg	1	25.1069182389937	1.93952579605729	13.5878742797648	6.57039441530026	0.307454200219486	0.168945040263383	0.379709849793227	0.159309802168204	0.760737262884394
ATP1A1	0	default	1	24	24.9268607118425	14.605296155744	198.940321594505	0.166806029420742	0.000167235304890712	0.250742889628078	0.401541643801943	0.864177440229201
CD58	0	default	1	24	1.48434774480952	4.7347455358015	4.93362946476013	0.297731754749319	0.157278105699182	0.380077863846676	0.170810732831295	0.772885904484262
PTGFRN	0	default	1	24	2.23384487752299	19.1781104706597	27.9292724937823	0.0536796506334499	-0.13558441923986	0.236705607516526	0.758911083641258	0.943935684055163
TTF2	0	default	1	24	1.05935477918052	8.58567312639909	7.63407135300011	0.107869009192708	-0.0705571889687504	0.344106104517259	0.565123192085115	0.900113449962024
MAN1A2	1	yule-walker	1	24.1939393939394	16.1902807040511	6.80878092680993	142.265174763995	0.242047806554833	0.0904573678657999	0.180091989732518	0.250154932440429	0.819405693192366
GDAP2	0	default	1	24	0.945020966484613	15.5813235881441	8.90766862021099	0.0449978104928811	-0.146002627408543	0.35195126115733	0.79436817468489	0.950672003603389
WDR3	0	default	1	24	1.16457897522718	7.27547445096747	23.266505073875	0.0252436178298289	-0.169707658604205	0.221098993826896	0.879995470895929	0.970348732041003
TBX15	1	default	1	24	5.0402951613383	21.9545394064785	64.5732183812991	0.0927242199210686	-0.0887309360947177	0.18582721564285	0.614747239511176	0.908917593096582
WARS2	0	mle	1	20.3673469387755	2.70669358062211	13.2444455842906	13.2757157360173	0.241986585133061	0.0903839021596731	0.290266012370726	0.250255976510125	0.819405693192366
ZNF697	1	mle	2	26.0915032679739,22.9425287356322	3.71814238344529,5.18122519238082	7.31039514219291,17.878361759425	8.77847154876995	0.827365716789273	0.74104857518391	0.37933094260011	0.00382764213371545	0.618821274583066
PHGDH	0	default	1	24	5.96861481690893	18.8099171785115	123.024305480427	0.049555410547772	-0.140533507342673	0.153830185848474	0.775593237416446	0.947046856634169
NOTCH2	0	burg	1	26.6133333333333	6.36792367434487	9.06630862716864	37.1493874964244	0.344013841440631	0.212816609728757	0.212747501744483	0.121471215942821	0.737601467227739
SEC22B	0	default	1	24	0.6422759171854	15.4158269874808	12.9634895460105	0.00807484283742899	-0.190310188595085	0.428030214565197	0.960272572857442	0.988756376132057
GPR89A	0	mle	1	26.7919463087248	1.1984199135335	11.1863390082108	15.7029239374885	0.0838949922173157	-0.0993260093392212	0.233681898482938	0.645247433573758	0.914464370600892
RNF115	1	mle	1	22.8114285714286	4.91207906092062	17.5081355048005	81.8702763135947	0.233158720874336	0.0797904650492028	0.084647639207975	0.265171847663545	0.831049571787038
POLR3C	0	default	1	24	4.4074118569653	4.87009418806064	23.9248478550732	0.224762011598626	0.0697144139183511	0.265801535894952	0.280011088502418	0.834635149696842
PIAS3	1	burg	1	27.5310344827586	1.24345457673204	9.28348678315063	5.48687899821882	0.167748431187135	0.00129811742456187	0.384776690944007	0.399275913911865	0.862003562229971
ANKRD35	1	burg	1	20.2639593908629	2.02291928990968	15.851114513273	13.6862515325012	0.154972098591372	-0.0140334816903542	0.362270964043191	0.430878916838354	0.871050782426605
ITGA10	0	default	1	24	0.696586699318319	22.6627442427694	4.63391961590574	0.0481209084576405	-0.142254909850831	0.50200742357351	0.781463930251243	0.948087517696291
PEX11B	0	default	1	24	1.70307169841424	13.2771947607408	25.9869368506182	0.0569285666191601	-0.131685720057008	0.200335354537507	0.745972725758396	0.939653593506834
RBM8A	1	burg	1	22.1777777777778	9.83215527473752	1.5846854302022	118.273266173388	0.257296551612597	0.108755861935116	0.118062695043759	0.225983745157677	0.808131629740527
LIX1L	1	burg	1	26.6133333333333	2.08732495617774	21.6297621533863	50.3563996028996	0.00513273123983415	-0.193840722512199	0.430972831039285	0.974598444352896	0.991885580492005
POLR3GL	0	default	1	24	14.2641392062636	5.25933894142316	84.4710080897208	0.220432195005737	0.0645186340068838	0.287559758787567	0.287918436619611	0.836122950893196
ANKRD34A	1	mle	1	22.4269662921348	3.12831408817367	3.89831599533202	4.46011690516679	0.62934387597058	0.555212651164696	0.647436953745894	0.00699609825091441	0.625134632041736
TXNIP	0	default	1	24	9.49082703926695	22.3687352054987	269.256218117903	0.0448350151465391	-0.146197981824153	0.212064492253797	0.795045469146511	0.950672003603389
PRKAB2	1	default	1	24	2.16569314707057	18.1464540615579	42.5491179684638	0.0277205355467963	-0.166735357343844	0.212285384440291	0.868871526834098	0.968777330559178
CHD1L	0	default	1	24	3.82964136875693	14.7447836086045	65.3445816823878	0.0895921858906681	-0.0924893769311983	0.19085274307909	0.625431690775537	0.910565835066228
PDIA3P1	1	yule-walker	1	26.4370860927152	2.09322594774466	24.7070878698379	3.97510760138571	0.617093083056221	0.540511699667465	0.495271131588505	0.00823125503977051	0.625134632041736
BCL9	0	burg	1	20.2639593908629	1.27294494224905	17.3730178423365	5.20899723944984	0.293763541151832	0.152516249382198	0.323870056607516	0.175691467108466	0.777604184841177
ACP6	0	default	1	24	0.677652035029034	21.4751551626617	4.66748879593958	0.0909331651696833	-0.0908802017963799	0.342503111495883	0.620839112193872	0.910362170626064
GPR89B	0	default	1	24	1.2031654366312	19.3251694653553	6.74706252004828	0.168268390993821	0.00192206919258464	0.305864670950062	0.398030207769555	0.861275230296286
NBPF11	0	default	1	24	1.2102740477467	12.5735899030475	3.99191919041779	0.105588627851602	-0.0732936465780782	0.702436387309135	0.572382783705602	0.901974508496346
PDE4DIP	0	default	1	24	1.05777686159067	4.04470349851267	11.7439422802076	0.0446038634608243	-0.146475363847011	0.29990429006483	0.796007947216617	0.950682329035165
NBPF9	0	default	1	24	0.615998699463844	11.5001965402799	8.12435005437497	0.0260829291433624	-0.168700485027965	0.343621208764132	0.876213401136133	0.969542795706318
NBPF19	0	default	1	24	1.54822937529081	9.91651917968519	8.90240520160693	0.0694713777422754	-0.116634346709269	0.480202399276995	0.69766780299729	0.926875740693223
HIST2H2BE	1	mle	1	21.8142076502732	1.6301996591936	17.0310643907062	10.6700075868915	0.155296552018683	-0.0136441375775809	0.283825737392631	0.430052359347581	0.871050782426605
BOLA1	1	default	1	24	1.15480590940564	5.52376744823115	10.8600714100785	0.0663110255699437	-0.120426769316067	0.286276850828589	0.709595989223571	0.930233112310071
SV2A	1	mle	1	22.0552486187845	2.9477170339523	4.60045291588211	11.5958032264941	0.341783138623191	0.210139766347829	0.306929025846942	0.123550644880026	0.737601467227739
SF3B4	0	default	1	24	4.1645473842958	14.0488066340624	15.5366993673063	0.249250690364757	0.099100828437709	0.396318149117107	0.238492489806733	0.813606246817012
OTUD7B	1	mle	1	23.3450292397661	3.17889089892375	20.6552044263536	20.3084958820933	0.270600706715086	0.124720848058103	0.211653761740252	0.206455611204306	0.803643340936576
VPS45	1	yule-walker	1	24.641975308642	4.86605284050893	18.8336480115027	14.2036962475081	0.451970240536691	0.342364288644029	0.358105386199066	0.0494334262143621	0.666470684339823
PLEKHO1	0	default	1	24	8.82148413007241	2.49808879175369	116.510337261856	0.193386370995849	0.0320636451950186	0.157986362184733	0.341450520516191	0.845862381528345
ANP32E	1	mle	1	23.2093023255814	9.25527199664455	10.8129774866746	34.5485864188429	0.466733161429688	0.360079793715626	0.305015846809066	0.0431243824221161	0.659105443191103
APH1A	0	default	1	24	19.3571089343356	19.9049238924254	304.830876279584	0.0874076878410828	-0.0951107745907007	0.170920193317411	0.632971315416665	0.912374768859584
C1orf54	0	yule-walker	1	26.2631578947368	1.90101647954547	24.0747921827039	17.4870211629919	0.122130969333533	-0.0534428367997604	0.238376190950925	0.521373125695477	0.890499619893185
MRPS21	1	burg	1	20.5773195876289	19.1269297035625	4.80868694819897	192.69576842198	0.498912512271978	0.398695014726373	0.0988876296869964	0.0315913214206911	0.650756303234839
PRPF3	0	default	1	24	1.78628405202879	21.7128004040873	22.8909865925986	0.0728863438028577	-0.112536387436571	0.214145924430221	0.684959496056854	0.924278469294162
RPRD2	0	mle	1	23.7619047619048	3.23576571989966	19.3298740802797	35.5469646107248	0.182080114292788	0.0184961371513457	0.204478858455425	0.366061315089526	0.848212198017241
TARS2	0	burg	1	20.2639593908629	1.91569230030089	10.1993756748921	6.54710905399835	0.331432178871446	0.197718614645736	0.413406049620953	0.13357566609975	0.749465271839799
ECM1	0	default	1	24	1.61600700624505	21.8818559434986	14.9165417838116	0.0688933166392314	-0.117328020032922	0.310532829775232	0.699837515938947	0.927578823800622
ADAMTSL4	0	default	1	24	0.146982526137684	12.1563778093816	1.55064178563946	0.015799926339105	-0.181040088393074	0.550357333721085	0.923457613069547	0.980140069390177
MCL1	0	default	1	24	67.5206808370135	16.7367897398313	508.762746299758	0.252187856433122	0.102625427719747	0.18157420512865	0.233863565386683	0.812052271715903
ENSA	0	burg	1	24.641975308642	9.41162851969271	7.85278256431119	78.4416929515889	0.0929618747825625	-0.088445750260925	0.28824380112636	0.613942516434221	0.908917593096582
GOLPH3L	1	burg	1	23.0751445086705	5.83038751550895	1.78682411348956	30.0555387141626	0.534428740291145	0.441314488349374	0.19790710826219	0.0218741313006388	0.628766577815096
CTSS	1	mle	1	20.0603015075377	3.9817409447682	3.18059910934924	6.66886225626186	0.50690042130783	0.408280505569395	0.572102390350527	0.0291523223386568	0.650756303234839
CTSK	1	mle	1	21.0105263157895	14.2355176763182	20.9730904372033	176.956150835526	0.0408770915433662	-0.150947490147961	0.398510658652892	0.811654724140463	0.954857118840336
ARNT	0	default	1	24	6.43990427263246	10.91116352931	63.6756808527086	0.0787464533951115	-0.105504255925866	0.268725308744456	0.663583935838006	0.919000679821187
SETDB1	0	burg	1	27.156462585034	7.65220066142443	19.9418732145598	26.4629606018671	0.529387390735184	0.435264868882221	0.283771893474046	0.0230843577351434	0.628766577815096
CERS2	0	burg	1	20.1616161616162	5.81971570243849	11.0738901756095	37.378159073876	0.0561896771570455	-0.132572387411545	0.463806125636559	0.748899629024864	0.940521039270806
FAM63A	1	mle	1	20.4717948717949	0.617173780413603	20.3480540768784	4.53191666976305	0.0441362105379974	-0.147036547354403	0.460050215336734	0.797958028627112	0.951354631126044
PRUNE	0	default	1	24	0.708609929913641	19.6959091065078	27.8893206080841	0.00395827004291582	-0.195250075948501	0.279198977246217	0.980364709851331	0.993633230711772
C1orf56	0	yule-walker	1	27.156462585034	0.970808704148733	22.9155668873055	2.6817117742945	0.190484273844612	0.028581128613534	0.61033340953473	0.347637365642824	0.846083971138186
CDC42SE1	0	default	1	24	1.44857423423581	17.0498028575147	12.1931326797911	0.150445600018335	-0.019465279977998	0.276794947150212	0.442543501290829	0.873103468676491
MLLT11	0	default	1	24	0.405290768042572	22.8598199184684	10.729554956201	0.0104328479187066	-0.187480582497552	0.301803178496293	0.948912907113318	0.986264458854147
GABPB2	0	yule-walker	1	20.0603015075377	1.89343494104137	18.4294729919413	8.86727052665826	0.404163548118442	0.284996257742131	0.300197335099681	0.0750992057742811	0.699613712332068
SEMA6C	0	mle	1	20.9005235602094	3.74673917394377	6.68325409082523	8.42431755623799	0.784667384922264	0.741600861906716	0.36383287284489	0.000462965973875851	0.45636190449169
LYSMD1	0	default	1	24	1.10753823555738	20.1392031225177	6.47778348694194	0.0899560261459093	-0.0920527686249089	0.437060702696859	0.62418293493897	0.910565835066228
SCNM1	1	mle	1	27.9160839160839	1.14911920630708	1.12286166980888	3.20613161152735	0.189733706719543	0.0276804480634516	0.625422972570111	0.349251969707348	0.846474290052869
VPS72	1	burg	1	25.2658227848101	10.4871548269064	15.6114451617542	54.0956594809349	0.390749033429676	0.268898840115611	0.219155843504232	0.0839423521280247	0.706116341588548
PIP5K1A	1	mle	1	21.5783783783784	8.56082774464326	12.6865939944921	68.4142968540779	0.213059733425594	0.0556716801107123	0.199175139066282	0.301792776389967	0.836164490825694
PSMD4	0	default	1	24	18.2714500670085	2.20687826676911	185.941471952019	0.176129463682257	0.0113553564187079	0.173993139764218	0.379572603194207	0.853108032179137
PI4KB	0	burg	1	26.972972972973	4.38198258693602	14.0833840814119	21.2455342202255	0.454563458062421	0.345476149674905	0.230848953867258	0.0482748743815411	0.666470684339823
RFX5	0	mle	1	21.9340659340659	2.58600497434332	14.4009013692566	6.73101560378505	0.652125327737207	0.582550393284648	0.353493714830586	0.00509464645016788	0.622978010496108
SELENBP1	1	mle	1	22.9425287356322	3.18704826028472	3.89400584742276	9.47246313920339	0.212083052307167	0.0544996627686001	0.625679886353494	0.303670224249282	0.836786359962788
PSMB4	0	burg	1	26.2631578947368	15.9660379120717	12.7601928215376	106.066659134078	0.470304467278377	0.364365360734052	0.157581781864274	0.041699567566444	0.659105443191103
POGZ	0	default	1	24	1.27082769536272	17.9109747756235	27.4192953650201	0.0395473159475306	-0.152543220862963	0.16486634475005	0.817296939695024	0.955843928621962
TUFT1	0	default	1	24	2.01548394883343	21.8262983672547	22.0603167893239	0.0653778631210378	-0.121546564254755	0.255702313129957	0.713149063440764	0.931432176641
SNX27	0	default	1	24	0.424619489272372	9.91352923686051	23.3421946142809	0.00653597988849475	-0.192156824133806	0.19097831453119	0.967744507893794	0.989673566582677
MRPL9	1	yule-walker	1	24.7950310559006	4.4450009830209	0.694318129394508	38.5570576934297	0.218700196179542	0.0624402354154505	0.183520209085412	0.291131083240247	0.836122950893196
THEM4	1	mle	1	23.0751445086705	5.13579554439356	3.29379863862438	12.6150361371666	0.539475951989892	0.44737114238787	0.396510487682573	0.0207138853103319	0.628766577815096
S100A10	0	default	1	24	11.4111435029069	11.1778635669893	194.55851034394	0.0309107267458303	-0.162907127905004	0.243246704541972	0.854710289317847	0.967270487803185
S100A11	1	mle	1	23.4823529411765	44.2860806861331	5.65291619816418	353.685320060296	0.359419192314391	0.231303030777269	0.230592513176033	0.107862284312876	0.729651247232156
S100A9	0	default	1	24	3.85799173079679	3.61494050408203	25.9564835010219	0.0872520551766665	-0.0952975337880002	0.360182983948974	0.633511231306226	0.912374768859584
S100A8	0	default	1	24	0.769056246058046	17.169132209664	4.57188847851176	0.0502783800265307	-0.139665943968163	0.524251876087736	0.77264789037443	0.947046856634169
S100A6	0	burg	1	27.7222222222222	428.751730361878	10.791394693346	3634.52205955867	0.177463671204949	0.0129564054459387	0.190536639811352	0.376509069576699	0.852164943133604
S100A4	1	yule-walker	1	20.4717948717949	93.0148210298175	2.37431501228887	804.778998302679	0.0629381701551973	-0.124474195813763	0.397716245908012	0.722505635181984	0.934391987572597
S100A3	0	default	1	24	1.50359612053329	20.4620880394754	5.30735222910256	0.113197295520143	-0.0641632453758285	0.588057835798992	0.548447479019659	0.894494959215765
S100A2	0	default	1	24	0.463397464001883	19.3463299269188	5.1382503477254	0.016713417706504	-0.179943898752195	0.478448227957726	0.919179996645025	0.979273876757008
S100A16	0	default	1	24	12.4684781922047	18.1225619261076	260.737899820495	0.0734999216995463	-0.111800093960544	0.254591370963833	0.682695911209117	0.924013474538109
S100A13	0	burg	1	27.3424657534247	87.9284005113636	25.6245754050195	486.496330643948	0.300457639250351	0.160549167100421	0.232221756542916	0.167521321968001	0.767169584088264
CHTOP	0	default	1	24	3.53510689957808	20.9695068947466	48.8050479147346	0.212036369696309	0.0544436436355707	0.111314711749302	0.303760194384244	0.836786359962788
SNAPIN	0	default	1	24	6.40093680831519	18.9806606095776	80.7060328112828	0.14184124037295	-0.0297905115524599	0.183634650010906	0.465412667295082	0.879512449066646
ILF2	0	default	1	24	0.575641775300939	16.3940520633996	51.6907079563733	0.00232226454850792	-0.19721328254179	0.221326690584073	0.988442481291445	0.995863492412659
INTS3	0	default	1	24	1.23786816635851	5.71951483814252	2.88102213641886	0.227213348355866	0.0726560180270389	0.674398691459122	0.275611959946724	0.833425118783663
SLC27A3	1	burg	1	21.1216931216931	5.28774359451428	9.9600102473475	26.1862365729756	0.256915731167309	0.108298877400771	0.367734935632241	0.226563704288584	0.808400454601679
GATAD2B	0	burg	1	25.1069182389937	4.76762955226309	11.8168369154323	38.1686018964528	0.398423720041143	0.278108464049372	0.143282310991457	0.0787868103937108	0.702313002785919
DENND4B	0	mle	1	20.7916666666667	3.14955411055298	7.35025221690024	13.0899235238862	0.318362403898835	0.182034884678602	0.305405113438746	0.147152512218812	0.753869892342175
CRTC2	0	mle	1	21.2340425531915	1.63949632464267	18.8629074993049	3.18041880197292	0.235863702574186	0.0830364430890227	0.78318955799557	0.260527845815797	0.827612129144639
SLC39A1	1	yule-walker	1	24.641975308642	18.3929394422304	23.666563135402	121.872256759592	0.750993482634693	0.701192179161632	0.197210451563697	0.000957312150608791	0.486826598888661
JTB	1	mle	1	24.7950310559006	10.7705231970185	20.9362492622795	147.649359498268	0.258975960860126	0.110771153032151	0.102231564932272	0.223440289065733	0.807892487343709
RAB13	0	default	1	24	34.1946825065419	4.09286668030855	247.649110074809	0.165098281162197	-0.00188206260536372	0.245714886319895	0.405673627729449	0.864485417903853
RPS27	1	burg	1	20.0603015075377	59.6669356431433	2.76408554840953	500.960488841059	0.530841539732962	0.437009847679554	0.112053484837025	0.0227299123755904	0.628766577815096
TPM3	0	mle	1	20.9005235602094	29.1687866458319	3.11147441912009	186.581682424751	0.548984237750852	0.458781085301023	0.229423144303546	0.0186620178314125	0.628766577815096
C1orf43	0	yule-walker	1	25.1069182389937	8.15966733974373	12.6118413672979	175.190070527115	0.0270931137309007	-0.167488263522919	0.204356035051149	0.871678605485811	0.968983433238391
UBAP2L	0	burg	1	22.4269662921348	4.70695525221504	13.9144027032583	61.0549244107876	0.206841440627685	0.0482097287532215	0.129078034390074	0.313906332148166	0.84124527504799
HAX1	0	burg	1	20.0603015075377	4.76334967965445	4.32649487347791	79.9676644299925	0.155356492985382	-0.013572208417542	0.115905181897783	0.429899796362054	0.871050782426605
ATP8B2	1	default	1	24	7.12556029535594	9.68408054475146	42.2303358324043	0.178089671549522	0.0137076058594269	0.354367728819725	0.375078516811319	0.852164943133604
IL6R	0	default	1	24	2.24122014063637	1.25355947091024	20.2675659766474	0.114148557727348	-0.0630217307271825	0.435486382420331	0.545512219139558	0.893974778254417
UBE2Q1	0	burg	1	21.3475935828877	6.55338288790619	18.60053630477	66.8566018808537	0.213357247568265	0.056028697081918	0.148926479482502	0.301222721980561	0.836122950893196
ADAR	0	default	1	24	5.36371500476168	13.6328170320769	87.6029651149692	0.0533255843009763	-0.136009298838828	0.194107275697151	0.760331881638783	0.94468179725128
PMVK	1	mle	1	21.0105263157895	5.41616287943637	1.13478578058667	44.0613077673879	0.367697333525925	0.241236800231111	0.157361969762621	0.101070651779998	0.719467560598851
PBXIP1	0	default	1	24	6.2175082759152	19.6257026760301	56.634008304521	0.282326424675898	0.138791709611078	0.239278061067868	0.190385899067374	0.7908052680028
PYGO2	0	default	1	24	2.5703725999337	17.904881594981	49.0443510695401	0.0473858572760013	-0.143136971268798	0.217002382958727	0.784485867680426	0.948311818955884
SHC1	0	mle	1	27.7222222222222	2.40533283396307	25.0081928385451	12.895398032732	0.205030220664115	0.0460362647969383	0.285423538692665	0.317506848017932	0.84124527504799
CKS1B	0	default	1	24	8.06845026296263	14.214239275645	41.5199559157343	0.14595078677367	-0.0248590558715958	0.379408703865237	0.454375059099812	0.876721576421941
FLAD1	0	burg	1	26.6133333333333	1.44287252270425	23.8477139411376	13.7900457611146	0.0624966606283324	-0.125004007246001	0.294261850994848	0.7242093320385	0.934603703884338
ADAM15	0	default	1	24	1.01045061619792	5.82567130319513	84.2322539664036	0.00165529369753104	-0.198013647562963	0.200492494198343	0.99175088616712	0.996750261879167
EFNA4	0	mle	1	24.3414634146341	1.42999787973064	0.594977860926528	3.3821920404556	0.359263489128432	0.231116186954118	0.713192187526645	0.107993436131881	0.729651247232156
SLC50A1	0	default	1	24	2.55279932413531	3.26564356896693	17.5520788629531	0.122947886264583	-0.0524625364825002	0.32318329158821	0.518951770323438	0.890499619893185
DPM3	0	default	1	24	1.31904885998248	8.63950717140647	93.8843473480063	0.00300140585246178	-0.196398312977046	0.197654551301407	0.985082785134361	0.995315011084833
KRTCAP2	0	default	1	24	12.8062267125308	22.5760753663575	159.913715867852	0.119881794920552	-0.0561418460953373	0.207444833955123	0.528086447219429	0.891970444579961
MUC1	1	mle	1	26.7919463087248	3.0485151300068	26.5026043285613	17.5440719392429	0.446510588939954	0.335812706727945	0.305497053242929	0.051945338838165	0.670745655605291
THBS3	0	default	1	24	2.17989018343057	19.609126292838	18.4134933202264	0.110237060096157	-0.067715527884612	0.25165722182044	0.557662656885139	0.898476262809356
GBA	0	default	1	24	0.624158164669087	9.18961453145788	5.17130891927689	0.0296617967834524	-0.164405843859857	0.502900169832173	0.860232114371983	0.968236388575138
FAM189B	0	default	1	24	2.69628163277218	12.4123844581576	42.7487581173205	0.0776411047195924	-0.106830674336489	0.181423488191599	0.667574443514035	0.919531162220201
SCAMP3	0	burg	1	22.6818181818182	3.13325090222204	21.2207177892004	42.0730041428617	0.118649568925945	-0.0576205172888664	0.190934926949826	0.531793599891713	0.892234714574754
CLK2	0	yule-walker	1	22.3016759776536	4.21209964133785	20.7945664514444	10.68517946547	0.524143117100883	0.42897174052106	0.393536838778352	0.0243995477743976	0.62878834592382
FDPS	1	default	1	24	2.39968367347764	7.55667399573867	7.56417277161056	0.337350670415734	0.204820804498881	0.413658527758391	0.127767034429222	0.745465772459787
RUSC1	0	default	1	24	1.06848615122621	1.57440710964621	38.6607451274935	0.0111145990910505	-0.186662481090739	0.200367377845606	0.945648693464686	0.985502861168176
ASH1L	0	burg	1	22.3016759776536	6.27441068288353	16.0348999147506	62.0753233792959	0.264225468492369	0.117070562190843	0.178430055686119	0.215637234902202	0.807464563194153
MSTO1	0	yule-walker	1	20.2639593908629	1.55799418484448	16.2629903149426	7.71522849808655	0.110104708285545	-0.0678743500573458	0.511140295153897	0.558077540558156	0.898476262809356
YY1AP1	1	mle	1	21.4623655913979	4.69729083870426	18.6366115866429	53.7328870982343	0.18506929984153	0.0220831598098357	0.140970380594201	0.359420955588847	0.847744362929557
DAP3	0	default	1	24	1.01712964538548	21.1562228917704	56.1944851438084	0.00478148595174299	-0.194262216857908	0.189110784731571	0.976320105758962	0.992372662458121
GON4L	0	default	1	24	2.47449526955303	3.5919479322553	30.6533186079868	0.0338106551863094	-0.159427213776429	0.310114060665729	0.841998307981515	0.963492374684819
SYT11	0	burg	1	22.0552486187845	5.90148806074433	16.0085599889065	43.3525622624682	0.265903852200226	0.119084622640271	0.243108655558416	0.213188967126476	0.80616199115455
RIT1	0	default	1	24	1.0593226674915	18.1347366342081	24.9390471203114	0.0293088103217731	-0.164829427613872	0.16870289679702	0.8617979153034	0.968236388575138
KIAA0907	0	mle	1	23.4823529411765	2.72740972330485	12.6139209559606	8.32735426253618	0.399345916245131	0.279215099494158	0.378462634494423	0.0781847713843118	0.702313002785919
ARHGEF2	1	yule-walker	1	25.9220779220779	12.194278460643	10.4914848178858	76.5030738811276	0.131624715454026	-0.0420503414551687	0.337616503126605	0.493784292771663	0.889056713705052
SSR2	0	default	1	24	3.12131645193472	2.72689409347517	188.905413083449	0.0207964739715929	-0.175044231234089	0.0832388559759549	0.900253551438228	0.974601883072655
UBQLN4	0	default	1	24	0.571676096081105	22.9409834494779	4.05588826045894	0.030227332715331	-0.163727200741603	0.614215220200341	0.857728217168567	0.968230439502539
LAMTOR2	1	burg	1	26.6133333333333	6.25229111324193	23.075525242581	96.7507025247862	0.138457210133192	-0.0338513478401692	0.126476632910253	0.474661777423689	0.88185651841985
MEX3A	0	default	1	24	1.52138673799148	18.4404962397044	3.95885670272421	0.455429536357278	0.346515443628734	0.496046330043846	0.0478928202666752	0.666470684339823
LMNA	0	burg	1	27.7222222222222	181.709366642246	13.5857408708057	1201.9174487805	0.294903586311292	0.153884303573551	0.19645379314355	0.174277984490976	0.77667591528679
SLC25A44	0	mle	1	27.5310344827586	2.64121282505844	17.4197744411523	34.8883786330892	0.0745096263678647	-0.110588448358562	0.202514924575829	0.678983982579386	0.922841161753275
PMF1	1	burg	1	21.2340425531915	3.34615796751678	3.65932738429923	17.220095079866	0.216066458800824	0.0592797505609887	0.299443827978781	0.296071246638826	0.836122950893196
SMG5	1	burg	1	25.9220779220779	4.63092908220227	19.5763623228757	28.8775366704267	0.320896671039979	0.185076005247975	0.215155999980127	0.14443727852874	0.753098977299663
TMEM79	0	default	1	24	3.34571912996344	2.79092145018515	10.9395321512509	0.171796002001649	0.00615520240197931	0.523146999090705	0.389660706152152	0.858423705805462
C1orf85	0	default	1	24	9.0669595644853	18.4558060431808	94.2931580712901	0.229940518049023	0.075928621658828	0.14396451972356	0.270782980426926	0.831049571787038
CCT3	1	mle	1	27.3424657534247	8.94543318653953	25.5060777820797	137.182418803208	0.0978589413304246	-0.0825692704034904	0.175992477870857	0.597547240884741	0.907213481625143
MEF2D	0	default	1	24	2.05735552962455	13.8065192996252	44.7709567838224	0.0177290823541294	-0.178725101175045	0.254647714604187	0.914442557959731	0.977619350899886
IQGAP3	0	mle	1	20.4717948717949	4.43193546252417	11.4554671116926	5.52355936114942	0.437527594497551	0.325033113397061	0.900529996647801	0.0562997032366905	0.677073152367806
APOA1BP	1	default	1	24	7.37206606145477	22.0056248913596	70.6911820842574	0.33457422134707	0.201489065616484	0.129850576868091	0.130466228284967	0.746666444869104
GPATCH4	0	burg	1	21.8142076502732	13.5983965187529	3.40545761724916	75.936399991082	0.379647518261972	0.255577021914366	0.21413266815117	0.0918739989048909	0.707935521557512
NES	1	mle	1	25.4267515923567	2.45900731947391	0.687792727084796	20.8994565822921	0.100620791016128	-0.0792550507806464	0.26417060013857	0.588456302565437	0.904563425694928
CRABP2	0	default	1	24	3.45110220198705	19.6783299419856	23.7475024685977	0.056193520250768	-0.132567775699078	0.426783026847125	0.748884381956915	0.940521039270806
ISG20L2	0	burg	1	27.7222222222222	28.3604516753997	25.588428923813	100.793521310799	0.320391742864073	0.184470091436888	0.345850407840303	0.144975038983611	0.753098977299663
RRNAD1	0	default	1	24	1.45365376234726	16.8433243575633	6.26066231976948	0.14695250781504	-0.0236569906219526	0.418783207002405	0.45171660226061	0.876353348086378
MRPL24	0	mle	1	26.972972972973	12.881053507289	20.7354853510346	98.551446959174	0.391221895979974	0.269466275175969	0.162016398200728	0.0836171033395505	0.706116341588548
HDGF	1	default	1	24	12.1203338511481	17.1859821479557	312.508076797443	0.0738185047788302	-0.111417794265404	0.097322752515583	0.681522970981002	0.923857883839186
PRCC	1	burg	1	20.7916666666667	2.55532190823705	11.3118936965605	17.7986124646283	0.37863491725877	0.254361900710525	0.163184072849743	0.0926262801768492	0.707935521557512
PEAR1	0	default	1	24	1.24387076356735	0.37183935453903	8.58572104429974	0.0817133814344808	-0.101943942278623	0.38677033079124	0.652967068435259	0.915609559831119
ARHGEF11	0	default	1	24	3.46293153470163	22.0890380285312	20.4469244365996	0.132603196955471	-0.0408761636534349	0.335805220235449	0.491008585145574	0.888766051444216
ETV3	0	mle	1	25.9220779220779	1.66131953575618	10.748827481863	3.80308508360876	0.56695517937615	0.48034621525138	0.443273410306238	0.0152287495093202	0.628766577815096
KIRREL	0	default	1	24	3.87991802144593	4.76744777517192	19.9045628044864	0.338409974052999	0.206091968863599	0.230191135563128	0.126749059684151	0.74307227105189
IFI16	0	burg	1	24.7950310559006	9.86807767070984	8.97279396841517	117.666631021733	0.11901066906642	-0.0571871971202957	0.253014477391751	0.530705080237161	0.892234714574754
CADM3	0	burg	1	26.6133333333333	0.506923092241611	8.74627137543317	0.592546343109728	0.199887190179334	0.0398646282152009	1.34125681485965	0.327911099679318	0.842645275103662
DUSP23	1	burg	1	22.5536723163842	12.3905449755099	1.8994220187125	54.2717757352674	0.809365980705008	0.771239176846009	0.323901932501475	0.00025176886542666	0.414529648530621
C1orf204	1	mle	1	21.9340659340659	0.422357187147816	3.85486351614795	4.94389620781729	0.0238934058471434	-0.171327912983428	0.408496678410803	0.886107134789501	0.971881628139666
TAGLN2	0	default	1	24	12.975717671687	21.5545180858677	447.299920285607	0.0276314164135009	-0.166842300303799	0.12712878535511	0.869269803649461	0.968777330559178
LINC01133	1	burg	1	20.9005235602094	13.6795220986921	11.6237597728262	85.9426364114949	0.123235502581207	-0.0521173969025512	0.33592274073436	0.518101415299655	0.890499619893185
PIGM	0	mle	1	27.7222222222222	5.64316278619262	24.0754701146177	51.5310251871123	0.160353819448229	-0.00757541666212536	0.199947601149964	0.417331901233587	0.867945451733322
IGSF8	0	burg	1	21.4623655913979	3.23037855332525	4.65488841834673	9.52737230443485	0.495483357092997	0.394580028511597	0.340999738640265	0.0326871823791625	0.650756303234839
PEA15	1	mle	1	20.0603015075377	42.7314367829026	7.53893656170977	553.542522045558	0.222289087706265	0.0667469052475178	0.148138094835117	0.28450569460695	0.836122950893196
DCAF8	0	default	1	24	3.92433677350259	11.0311356699318	100.134531473232	0.0270897673342427	-0.167492279198909	0.215786029664639	0.871693596655469	0.968983433238391
PEX19	0	mle	1	27.7222222222222	5.18922294291664	11.2594256195004	34.4069553857803	0.650032752898189	0.580039303477826	0.136337407851199	0.00524973046900734	0.622978010496108
COPA	0	default	1	24	2.01012474327011	5.90411632213697	152.363327608861	0.00624683346842525	-0.19250379983789	0.151580347022751	0.969153631848778	0.990271722567176
NCSTN	0	burg	1	21.3475935828877	2.36100574750676	10.8563837799503	25.135872892256	0.0201801989472837	-0.17578376126326	0.469398423477217	0.90309005350728	0.974713550784048
KLHDC9	0	default	1	24	0.604472880511563	11.1751587707253	1.59677587442902	0.17051140851024	0.00461369021228808	0.677598490732632	0.392692029360886	0.859833488341067
PFDN2	0	default	1	24	3.89357329029978	17.9865543138917	73.8353210189379	0.052335035047525	-0.13719795794297	0.215614258013205	0.764318066955681	0.94515484246598
NIT1	0	default	1	24	2.72228030119462	13.485635414096	9.61200502717986	0.16912777056129	0.00295332467354847	0.498410428879955	0.395978146173309	0.860780343625096
DEDD	0	default	1	24	1.11806080498598	19.4334417082006	35.5338396366449	0.0277707717894542	-0.166675073852655	0.134820909405979	0.86864708349169	0.968777330559178
UFC1	0	default	1	24	18.3689850810074	1.41420525537867	211.568490969405	0.217061270767916	0.0604735249214994	0.14239716993223	0.294197435778409	0.836122950893196
USP21	0	burg	1	22.9425287356322	1.89249356138092	9.23824365322227	4.47991949518455	0.488440296891408	0.386128356269689	0.431316331852268	0.0350333472015438	0.657386144635547
PPOX	1	burg	1	27.3424657534247	2.89526858091528	22.9883886777162	11.1028910250087	0.205289148966018	0.0463469787592214	0.409615424679326	0.316990111566911	0.84124527504799
B4GALT3	1	mle	1	25.7548387096774	6.90807145965762	19.5428642312887	49.399031503686	0.356659674783495	0.227991609740195	0.176835200699377	0.110205652773791	0.729651247232156
ADAMTS4	0	default	1	24	0.993499197097726	7.8898602523144	3.92492736281819	0.140659672690503	-0.0312083927713962	0.598682350764824	0.46862555166703	0.879741726718493
NDUFS2	1	mle	1	27.3424657534247	89.9644929183283	26.0171588054798	460.6611657842	0.349760444750841	0.219712533701009	0.234233154955374	0.116243030702342	0.732089464828135
TOMM40L	0	default	1	24	1.07656236382345	4.41597866661825	14.1512664722291	0.0382641292077716	-0.154083044950674	0.272489265941358	0.822771184563383	0.957320353494824
SDHC	1	yule-walker	1	27.9160839160839	8.04604440033574	7.89977411194884	45.8510149688333	0.151741252095011	-0.0179104974859865	0.311235720317107	0.439179172030586	0.872250552630763
DUSP12	0	default	1	24	1.03115860542482	11.0290841151217	10.2052515965862	0.0381911735148883	-0.154170591782134	0.38028057009949	0.823083302221102	0.957320353494824
ATF6	0	default	1	24	1.04022517405502	6.64311955910954	38.8943675462258	0.0459431834284988	-0.144868179885801	0.0918783009800172	0.790444158340587	0.949712469779615
OLFML2B	0	default	1	24	1.2028266056479	13.5952184821912	6.93090299425508	0.100368169211683	-0.0795581969459798	0.456954905565728	0.58928320864599	0.904641800772946
UHMK1	1	mle	1	23.3450292397661	6.72767001001993	9.05886273188226	25.8807504903705	0.46918787868023	0.363025454416276	0.267133991244897	0.0421409341028086	0.659105443191103
UAP1	0	default	1	24	3.99680151471699	10.7111410011274	27.0828142376518	0.147908373613596	-0.0225099516636842	0.347374807764037	0.449191456287127	0.875658944780603
DDR2	0	default	1	24	13.3529683739357	10.2767616291466	299.424146771399	0.0638150383113465	-0.123421954026384	0.139806842335874	0.719131484289105	0.933631481234776
RGS4	0	yule-walker	1	21.3475935828877	6.71205003822698	0.124048247017218	18.7666800181767	0.478718131669206	0.374461758003047	0.363344235154502	0.0384913458040145	0.659041252879144
NUF2	0	burg	1	27.9160839160839	3.97712087889635	11.9342851989614	4.57568938335853	0.557442224818182	0.468930669781818	0.901807634148826	0.0169765671562163	0.628766577815096
PBX1	0	default	1	24	2.67999469688226	19.5578736375928	106.440743774066	0.0268584648949101	-0.167769842126108	0.153420023290892	0.872730284013715	0.968983433238391
MGST3	0	mle	1	25.9220779220779	37.3926445102577	14.535532295216	285.515495861922	0.116108862752503	-0.0606693646969967	0.27354997205261	0.539503040142044	0.893369828316189
ALDH9A1	0	yule-walker	1	24.7950310559006	8.40635957878685	12.3534079869158	121.53904828553	0.444277250121703	0.333132700146043	0.077877527435791	0.0530018318941152	0.672171590057751
TMCO1	0	default	1	24	2.19235556677881	0.020443902630437	221.483315465982	0.00685663341180687	-0.191772039905832	0.0891845688238099	0.966183754656576	0.989673566582677
UCK2	1	mle	1	21.0105263157895	2.75403380918538	17.9007882487822	17.6459302444427	0.387241065119921	0.264689278143905	0.177441243497964	0.0863869742646973	0.707376205513591
POGK	1	default	1	24	3.1107270656965	1.7099668184837	20.4799750686991	0.169862488767679	0.00383498652121439	0.315818093984075	0.394230475049287	0.860135650536616
TADA1	0	default	1	24	1.13874736533441	13.0809745306106	4.61265907881507	0.0949102756680061	-0.0861076691983926	0.661489571230938	0.607376761277538	0.908068447992178
MAEL	1	mle	1	20.7916666666667	0.172650720697897	1.70387543017889	0.151178501848505	0.396921437094568	0.276305724513481	1.55930420229553	0.079775485577561	0.702841828098864
POU2F1	0	yule-walker	1	20.5773195876289	4.09082982317929	10.5354417285649	16.2531241720804	0.47591070379397	0.371092844552765	0.257623078989851	0.0395390699659223	0.659105443191103
CREG1	1	yule-walker	1	24.4907975460123	3.51551311504323	13.6436546982086	23.0183538072173	0.0930245357893862	-0.0883705570527364	0.378301925834578	0.613730480466712	0.908917593096582
MPZL1	0	default	1	24	2.30813111175724	5.20370230764474	130.756655893641	0.00699548026521146	-0.191605423681746	0.14389900472912	0.965508554712345	0.989610295832213
MPC2	0	default	1	24	1.45753273312723	8.18159278109255	66.571566125416	0.00660137358868129	-0.192078351693582	0.187145777894619	0.96742604611652	0.989673566582677
DCAF6	0	default	1	24	6.25810258667197	10.2411603504905	85.8597034256539	0.174684358342792	0.00962123001135096	0.151748856255968	0.382913237520783	0.855027854236748
GPR161	0	default	1	24	0.738063911474805	20.9661314483435	26.4522881516628	0.0160604369189062	-0.180727475697313	0.157166968095334	0.922236097425313	0.980140069390177
TIPRL	0	mle	1	23.3450292397661	6.6074023151731	10.5106898302381	67.990803744761	0.11003833962785	-0.0679539924465804	0.21343974343834	0.558285679553564	0.898548430277522
SFT2D2	0	default	1	24	1.72475433720825	3.84227360532922	10.0123130368844	0.172442464030924	0.00693095683710943	0.305541113865356	0.388142312668484	0.857929976735527
TBX19	0	default	1	24	1.86067857383747	21.3418044926933	10.0600441679701	0.189095606718066	0.0269147280616797	0.309387508567088	0.350629350020684	0.846474290052869
DPT	0	default	1	24	123.706902546607	1.37222170376349	606.670144025443	0.32389255678121	0.188671068137452	0.627010895885641	0.141279316580364	0.753098977299663
ATP1B1	0	yule-walker	1	27.7222222222222	7.72419710986449	1.35093427384077	61.7552797866684	0.128820871430645	-0.0454149542832256	0.296056592216543	0.501807688271475	0.889527278474904
NME7	0	default	1	24	0.0802049004322285	13.2555917318065	2.04502625194865	0.00308773546364172	-0.19629471744363	0.581080361115901	0.984656369850837	0.995315011084833
BLZF1	1	mle	1	21.1216931216931	0.655425858479695	3.85051093065687	3.55425871643538	0.0926065750877347	-0.0888721098947183	0.425158642094674	0.615145908781549	0.908917593096582
METTL18	1	mle	1	21.1216931216931	0.888838279819955	20.6510794077326	3.33687011087081	0.0912753389575095	-0.0904695932509885	0.621362329783933	0.619671568723758	0.910362170626064
SCYL3	0	yule-walker	1	27.3424657534247	0.435451389831767	17.4907429977018	3.13705409713698	0.0372979766303431	-0.155242428043588	0.525873071831899	0.826912244891554	0.958939654744776
KIFAP3	0	default	1	24	0.934172250795023	3.44424885868075	23.3207091875087	0.021589547231038	-0.174092543322754	0.213891311103871	0.896613800211166	0.973683553867049
GORAB	0	yule-walker	1	27.5310344827586	0.473706893149085	0.716236585164844	7.80267971600406	0.0147540958601523	-0.182295084967817	0.386143913662801	0.928374473167457	0.980218067811811
PRRX1	1	mle	1	25.5897435897436	34.115651325596	9.18253930056738	438.783428263207	0.0886610859042151	-0.0936066969149418	0.218749203648052	0.628636473285377	0.911518744502871
FMO4	0	default	1	24	0.647835218614172	3.72991535892661	2.11981792041615	0.115373200209524	-0.0615521597485713	0.777297651415436	0.541751922263831	0.893721944246833
PRRC2C	0	default	1	24	27.1750027307067	5.32214584144026	321.397623647843	0.0925330284938533	-0.0889603658073761	0.192463446758071	0.615395245065171	0.908917593096582
VAMP4	1	mle	1	22.5536723163842	2.74827054774795	16.8762513232034	21.9777196606564	0.234467576217111	0.0813610914605335	0.195372192007835	0.262916564554579	0.829375776357517
METTL13	1	burg	1	20.2639593908629	3.77869203419319	2.79509737307903	24.2648182781262	0.263104618917298	0.115725542700757	0.215228618664521	0.217284712479933	0.807464563194153
DNM3OS	0	default	1	24	3.54398516753964	13.5059955756165	43.9550042259597	0.0627697742699491	-0.124676270876061	0.247784343364965	0.723155062512457	0.934397118898695
LOC102724528	0	default	1	24	0.351329522624706	17.3714492315185	2.6746814356291	0.0234881882793876	-0.171814174064735	0.627499937318621	0.887947940019645	0.972133719762705
PIGC	0	default	1	24	1.92565944440157	19.4942932114747	26.3030253146072	0.0860707001288067	-0.0967151598454319	0.195125361861508	0.637621574654062	0.914107899697981
SUCO	0	default	1	24	4.51423509813988	5.94585645977765	44.2465403964649	0.143376873770997	-0.0279477514748041	0.217687931843335	0.461263377041822	0.877968599092783
LOC101928673	0	default	1	24	0.427232151766209	23.883539266555	2.85382583673489	0.0295368315087385	-0.164555802189514	0.637147489171066	0.860786183222996	0.968236388575138
PRDX6	1	burg	1	27.3424657534247	10.2968637740939	11.9721154725831	173.082135156873	0.187374863897269	0.0248498366767231	0.125082572020268	0.354365357459496	0.84662981116421
KLHL20	1	burg	1	26.7919463087248	3.07829413640871	21.1905030286433	32.2491268309185	0.0838807879006941	-0.0993430545191671	0.245618587317004	0.645297458314319	0.914464370600892
DARS2	0	default	1	24	3.05868205497039	6.53638671062334	6.34962185973921	0.277306066968883	0.13276728036266	0.62290289666671	0.19713877079217	0.799775608133634
GAS5	0	burg	1	24.1939393939394	21.7130071765354	14.1634893181747	142.078247231659	0.547697397094066	0.457236876512879	0.190648982640281	0.0189297742666952	0.628766577815096
RC3H1	0	default	1	24	2.96751385083768	15.507241406188	20.2931757832235	0.194484352923375	0.0333812235080496	0.250832215222042	0.339132885330705	0.844601183895456
RABGAP1L	0	mle	1	20.2639593908629	3.45233319257621	3.17880623464165	10.8228563827314	0.301122414417722	0.161346897301267	0.405890242912019	0.166726855730762	0.766365869738856
CACYBP	1	mle	1	23.0751445086705	2.07976199949893	0.319994496091386	46.3829051653968	0.0495998418027217	-0.140480189836734	0.17274467407989	0.775411967727057	0.947046856634169
MRPS14	0	default	1	24	1.86955171271988	12.3973142674154	23.7065925596735	0.105179817641417	-0.0737842188303	0.191758457807376	0.573692080171827	0.901974508496346
RFWD2	0	default	1	24	1.06329470323447	21.306370168813	16.4884794617972	0.0288993953676152	-0.165320725558862	0.290749967005478	0.863616880576607	0.968236388575138
PAPPA2	0	burg	1	23.4823529411765	3.91343268583823	14.4619070660274	11.2285853047934	0.585935487494365	0.503122584993237	0.326102522489044	0.0121713865102147	0.628766577815096
LOC730102	0	default	1	24	2.7710609630814	10.0685932167057	8.15418521289848	0.383527486300174	0.260232983560209	0.428945560556004	0.0890366043475213	0.707376205513591
RASAL2-AS1	0	default	1	24	1.05763359098625	23.6588926085306	3.71986317505839	0.0993318189677316	-0.0808018172387222	0.664019179230341	0.592685225029998	0.90628475078432
RASAL2	0	default	1	24	4.67364435326477	9.51314121472809	26.5082242272559	0.209050221178205	0.0508602654138465	0.287162295301062	0.309559790957681	0.841085417209462
RALGPS2	1	mle	1	21.695652173913	3.08842860010954	1.12686436393783	31.1352845257233	0.0596698060825445	-0.128396232700947	0.360376938890457	0.73519392107573	0.937110379649871
ANGPTL1	0	default	1	24	1.92946941143347	6.74439225667444	7.084590166194	0.134229725228178	-0.0389243297261868	0.514323131761614	0.486422161933465	0.888381054422338
FAM20B	0	default	1	24	4.79161178114467	16.5109573777567	56.6046639127678	0.095763305524031	-0.0850840333711627	0.188246828302419	0.604519946098211	0.907828056244453
TOR3A	0	burg	1	27.3424657534247	5.96539623871897	22.8346250728454	32.4828892504604	0.40943277860297	0.291319334323564	0.213652151591272	0.0718367526439445	0.698870017739346
ABL2	0	burg	1	21.2340425531915	14.4155148576861	4.3899865762813	56.0916888372278	0.61825998779113	0.541911985349356	0.231374838761421	0.00810659385746249	0.625134632041736
SOAT1	0	default	1	24	1.5850331235856	8.72262160444949	29.9840924580601	0.044959544822975	-0.14604854621243	0.174948564475162	0.794527333829891	0.950672003603389
TOR1AIP2	0	default	1	24	5.49981083428476	20.4283433630282	129.467798145414	0.0799921280800858	-0.104009446303897	0.12300636095791	0.659109720622576	0.917528983112743
TOR1AIP1	0	mle	1	20.4717948717949	4.52032646194994	16.092644507448	27.1457037056493	0.231299287666055	0.0775591451992661	0.249315386311154	0.268402414031289	0.831049571787038
CEP350	0	default	1	24	1.56891953296016	23.0996657103301	75.4038476842332	0.0134129516555738	-0.183904458013311	0.130662169866476	0.934710344966846	0.981806765331929
QSOX1	0	default	1	24	20.9901244812694	19.6501883719144	463.633409533353	0.0411753718793294	-0.150589553744805	0.191519851434911	0.810393414951778	0.954857118840336
FLJ23867	0	mle	1	27.5310344827586	1.92751109182581	9.95721597104772	14.4192926124494	0.0826852442969772	-0.100777706843627	0.335220497055201	0.649519056593276	0.915499897368055
ACBD6	0	default	1	24	2.43913477586191	9.74684685058837	19.9191419432291	0.190652872661153	0.0287834471933841	0.204988254222317	0.347275502138796	0.846083971138186
XPR1	0	default	1	24	0.678885095912719	16.3483433258788	10.1619572665749	0.0148643279057433	-0.182162806513108	0.377263941732182	0.927855243805659	0.980140069390177
LOC102724791	0	default	1	24	0.893208528971306	8.29057235876743	6.27705546459592	0.0363093499548375	-0.156428780054195	0.522974855377181	0.831166875365321	0.960283771426265
STX6	0	default	1	24	2.87463359995735	20.5229394970627	42.3278846099749	0.0506788893315689	-0.139185332802117	0.26234860710089	0.771020088220886	0.947046856634169
MR1	0	default	1	24	0.504876343261088	18.3420014410962	23.1698110151875	0.00269577348127215	-0.196765071822473	0.329507272147591	0.986593608897074	0.995673645015009
IER5	0	default	1	24	12.9120798485233	23.3138588458947	180.901855647913	0.205068759193493	0.0460825110321917	0.225990047346858	0.317429895025576	0.84124527504799
GLUL	0	default	1	24	16.560609749132	5.02060623020086	222.397358007492	0.0708552963518663	-0.11497364437776	0.231512289553517	0.692495217242854	0.926428983957155
RNASEL	1	mle	1	20.5773195876289	2.17420736665597	20.1703609492136	13.2675538885732	0.341770525581729	0.210124630698074	0.297493096760288	0.123562482993136	0.737601467227739
RGS16	0	default	1	24	0.163011239332143	7.86786322723131	1.12553914201304	0.00907879380526611	-0.189105447433681	1.06217695841787	0.95542282670044	0.987943545943481
DHX9	0	default	1	24	3.33644059437324	11.302466607964	55.8816920028567	0.0417720300118846	-0.149873563985738	0.232662333758127	0.807875089902225	0.954666826598377
LAMC1	0	default	1	24	76.7933056318097	4.03248479094074	884.560954942922	0.236380427979014	0.0836565135748168	0.19834305024765	0.259648163667388	0.82646262212242
LAMC2	1	mle	1	22.0552486187845	1.46617581114298	9.37527784887061	6.89734274573254	0.182801727181928	0.0193620726183137	0.350480164670486	0.364449367048393	0.848212198017241
NMNAT2	1	mle	1	20.2639593908629	1.55077779057603	10.1878530596369	5.47790037470871	0.259376026001063	0.111251231201276	0.413736946875444	0.222837783631472	0.8076768679449
SMG7	0	burg	1	20.7916666666667	7.55603556870948	14.9627804477725	41.6091455668948	0.385053753085721	0.262064503702865	0.203885839979983	0.0879398613446541	0.707376205513591
ARPC5	1	mle	1	20.3673469387755	3.68633341632535	13.293210401297	267.370698611802	0.0113983017213869	-0.186322037934336	0.121946546893503	0.944292979599945	0.985183867761912
RGL1	0	default	1	24	2.66886074249217	19.3839056302519	27.756022945773	0.11855492156232	-0.0577340941252165	0.191652842009895	0.532079205208295	0.892234714574754
COLGALT2	1	burg	1	27.156462585034	0.631463991629515	24.113947418757	4.01983229149926	0.0542303111970762	-0.134923626563509	0.464313103617256	0.756705613071418	0.942904378466525
TSEN15	0	yule-walker	1	21.2340425531915	7.53540188682065	12.815781556241	48.3381196777291	0.208334079402277	0.0500008952827319	0.287086916484799	0.310963739165368	0.84124527504799
C1orf21	1	mle	1	27.156462585034	15.7985993619471	10.3288140959751	64.9639874689207	0.776223033239951	0.731467639887941	0.206618813274411	0.000561147347011626	0.45636190449169
EDEM3	0	default	1	24	2.55017716698793	12.9273359733136	36.0076766279678	0.0508261994844132	-0.139008560618704	0.237848738833539	0.770422061683052	0.947046856634169
FAM129A	0	default	1	24	22.4613954653168	15.6244560903512	137.930406768737	0.225751958318703	0.0709023499824434	0.242438799687375	0.27822783593676	0.834456011623905
RNF2	1	burg	1	20.5773195876289	2.54947540278527	20.1391044391986	9.8831890059863	0.433760310259775	0.320512372311731	0.281683011743618	0.0582105277414572	0.682160433724169
TRMT1L	0	mle	1	23.6213017751479	3.42605508660884	7.57096134364098	37.6395651109126	0.111480378565304	-0.0662235457216349	0.208419703065906	0.553777255329183	0.896682898850391
SWT1	0	mle	1	22.9425287356322	1.01089260059146	19.8549450635653	3.85211919283344	0.0808244019328554	-0.103010717680573	0.707359184199433	0.656133832019053	0.915961034605111
IVNS1ABP	1	burg	1	24.95	5.81088487929341	20.8178579354345	61.8367636514389	0.256073060112661	0.107287672135193	0.262603429955568	0.227851257971755	0.808437393084752
HMCN1	0	default	1	24	1.36138727231152	8.89456739812231	11.4941153883112	0.0807596276914139	-0.103088446770303	0.294458191588152	0.656365053136048	0.915961034605111
TPR	0	burg	1	24.641975308642	23.0706268594826	3.18734844971929	148.907372265997	0.226430015390867	0.0717160184690401	0.228291381417507	0.277011661027095	0.83432338032711
C1orf27	1	burg	1	20.6839378238342	3.81978529447607	1.706533601671	29.9229801487439	0.113510896716716	-0.0637869239399411	0.263583683268374	0.547478423653419	0.894279363064649
PTGS2	1	burg	1	20.9005235602094	1.8756746572801	6.75767447100416	4.24523732217483	0.398667084740115	0.278400501688138	0.51172377073806	0.0786275752154627	0.702313002785919
RGS2	0	default	1	24	1.22322139906362	7.18830704641434	3.04291383545546	0.254878499295211	0.105854199154253	0.549070350549681	0.229686503398817	0.808790490688186
UCHL5	0	default	1	24	3.12414682242592	2.10189957526604	28.8232229122785	0.114313514468693	-0.0628237826375682	0.233629365302873	0.545004501891784	0.893974778254417
TROVE2	0	default	1	24	7.45880681689118	3.17712626015993	52.7342736245189	0.259728091340227	0.111673709608272	0.209779002304936	0.222308642594279	0.807490781550769
GLRX2	0	default	1	24	0.617448768213779	9.89696366386265	20.7411266777218	0.00650090339970222	-0.192198915920357	0.274552024069925	0.967915361975058	0.989673566582677
CDC73	0	default	1	24	8.47637424788075	6.00112328770529	50.1933364883256	0.463816594016862	0.356579912820235	0.175572564163898	0.044316642047425	0.660663061082879
B3GALT2	1	mle	1	22.3016759776536	4.43265745921303	7.57097945476534	23.6779532317162	0.249563558798803	0.099476270558564	0.359175288560417	0.237995955178234	0.813606246817012
CFH	1	mle	1	22.6818181818182	1.61511173989448	11.0937424488501	13.0543955685611	0.188089628510541	0.0257075542126495	0.259093712569359	0.352809642363983	0.846474290052869
ASPM	0	default	1	24	8.30811677545859	12.3805584152555	20.2327227207219	0.448869109460145	0.338642931352174	0.516259155544023	0.050847987434095	0.669295758043997
ZBTB41	0	default	1	24	0.738037737172788	12.1445296565635	18.9313083125452	0.0116239685872256	-0.186051237695329	0.268486643459989	0.943215708674913	0.984654169369911
DENND1B	0	default	1	24	2.25896162693658	7.7051379220453	5.95972543479585	0.460870182729681	0.353044219275617	0.400570755079835	0.0455477322018322	0.662265033485663
C1orf53	1	mle	1	23.9041916167665	0.838493560837906	10.8980856831885	2.65047897529152	0.160977652832086	-0.00682681660149642	0.573587549537309	0.415783874179619	0.867659915755067
NEK7	1	burg	1	26.4370860927152	9.34239129793071	8.82787902692459	69.7397205727763	0.199793189304302	0.0397518271651619	0.323905809988933	0.328103767347207	0.842645275103662
PTPRC	0	default	1	24	1.31650747271833	8.53233710601874	4.27824934222038	0.0894053930057425	-0.0927135283931091	0.720488826516854	0.626073568720161	0.910565835066228
ZNF281	0	default	1	24	10.3718152388538	14.6278141037805	85.2316857657685	0.181113592637988	0.0173363111655851	0.332631392652728	0.368229274055232	0.849118803793749
KIF14	0	burg	1	21.3475935828877	3.69426790362271	11.860564680436	4.74770101751526	0.436655404256457	0.323986485107749	0.863444791655645	0.056737560922234	0.678914636087016
DDX59	0	mle	1	24.7950310559006	3.4194392249382	9.67815670659527	7.8923552932052	0.561798969161346	0.474158762993615	0.413936709407313	0.0161572324970806	0.628766577815096
CAMSAP2	0	yule-walker	1	24.641975308642	10.9090834212393	2.16511569485703	85.3161398373444	0.160752035998024	-0.00709755680237079	0.226050028935403	0.41634320556049	0.867808196028217
TMEM9	0	default	1	24	7.33013288221131	16.6456255751467	58.1218852905407	0.182668490988946	0.0192021891867351	0.21825261500187	0.364746563482614	0.848212198017241
PHLDA3	0	default	1	24	90.2543385264393	2.74783016134168	338.881340088755	0.144162345447326	-0.0270051854632083	0.520135483477907	0.459152498381444	0.877786093459521
CSRP1	0	default	1	24	8.51532086892963	5.86014967007205	129.642140788237	0.0608994559406055	-0.126920652871273	0.307219463907415	0.73039948912123	0.93576559324632
RPS10P7	0	default	1	24	1.72307088555169	20.9264424793389	3.75233014052819	0.206957525562653	0.0483490306751841	0.732833243222325	0.313676686191578	0.84124527504799
NAV1	0	default	1	24	6.80813101685466	23.3435840814054	169.351946297472	0.104797899494289	-0.0742425206068535	0.156713910982369	0.574917413101725	0.901974508496346
IPO9	0	burg	1	26.6133333333333	7.4551371144341	5.07507084450383	53.1427047380254	0.429725784048782	0.315670940858538	0.158870069510901	0.0603140762145153	0.685526610525714
SHISA4	1	burg	1	26.7919463087248	9.88311663301358	24.5441850048591	91.9950426203115	0.260044391726005	0.112053270071207	0.178307154569772	0.221834112591686	0.807490781550769
LMOD1	0	default	1	24	20.9779931845166	4.44714187856444	129.13326451171	0.169536747116927	0.00344409654031197	0.292806669309131	0.395004552259911	0.860721871604949
TIMM17A	1	mle	1	21.695652173913	3.78850104488478	18.1971715095122	62.6819242778881	0.0568918020108655	-0.131729837586961	0.244462349868849	0.746118141749548	0.939653593506834
RNPEP	0	burg	1	26.2631578947368	12.8774294125955	15.2217070318885	57.1792172572323	0.459760579518379	0.351712695422055	0.254156442304761	0.0460183829899438	0.662265033485663
ARL8A	0	default	1	24	23.698787871816	20.1565662631981	200.34773480479	0.0982619823628972	-0.0820856211645233	0.26366892681845	0.596213630366597	0.906951189949248
UBE2T	0	yule-walker	1	27.9160839160839	3.87123464401398	10.2370315557223	4.31663172835729	0.463925367508093	0.356710441009711	0.988790566330671	0.0442717085377826	0.660663061082879
PPP1R12B	0	default	1	24	4.34173395152267	6.21819047155402	20.1045553724977	0.189720934516631	0.0276651214199568	0.390390176135359	0.349279496815979	0.846474290052869
KDM5B	0	default	1	24	4.88274236340328	19.6084295028516	76.5013126316887	0.10783367832048	-0.070599586015424	0.143177981263096	0.565235103211412	0.900122586937537
PCAT6	1	default	1	24	3.84153931980403	3.03699637259315	9.93443774072723	0.643726893495	0.572472272194	0.37797161369681	0.00574004375596937	0.622978010496108
RABIF	0	default	1	24	1.98193212741927	20.8464706319478	13.9970181351793	0.249163156921696	0.0989957883060349	0.200527354072294	0.238631557116937	0.813606246817012
KLHL12	0	burg	1	27.5310344827586	5.00991430817346	15.3815071885146	22.3160479404203	0.383983016631867	0.26077961995824	0.268717965170652	0.0887081308397	0.707376205513591
ADIPOR1	0	default	1	24	3.42110517497801	6.83721211494744	21.3905415076053	0.116554380986571	-0.0601347428161143	0.319788569550204	0.538144749215637	0.893369828316189
CYB5R1	0	default	1	24	4.86182869211043	16.3482256383667	60.2116394133531	0.204705967282722	0.045647160739266	0.141386416828059	0.318154902138874	0.841383724927394
TMEM183A	0	default	1	24	6.05659534159523	6.99268497209838	41.7547986150403	0.173579497921715	0.00829539750605834	0.261634762456324	0.385483162913747	0.856972974530907
BTG2	0	default	1	24	1.51355620375962	0.594234397745424	6.2772822501844	0.132791359554632	-0.0406503685344413	0.53407085325649	0.490476248755496	0.888766051444216
FMOD	1	burg	1	20.3673469387755	2.92364517581553	16.2000333449209	33.6898504732228	0.185237381720547	0.0222848580646562	0.240744222435791	0.359050450254281	0.847744362929557
PRELP	0	default	1	24	1.43498718467823	23.6320569398212	17.3507904853105	0.0580409055885225	-0.130350913293773	0.333921000395257	0.741583771766377	0.938765728266144
ATP2B4	0	default	1	24	8.7268361814141	11.2792759992899	177.141390335835	0.198024503214725	0.0376294038576698	0.0837940917591214	0.331745848066558	0.842838582748214
ZC3H11A	0	default	1	24	1.91663495261598	19.2092019457686	42.4563957450997	0.080743524521493	-0.103107770574208	0.109200405131387	0.656422545869281	0.915961034605111
ZBED6	0	default	1	24	2.8035976866814	5.89406435373151	25.778086948866	0.0481385687911478	-0.142233717450623	0.337593583113584	0.781391439944102	0.948087517696291
SNRPE	0	burg	1	27.7222222222222	6.72328534309395	7.49957392486585	45.4962044811937	0.453000000851098	0.343600001021318	0.201313675318631	0.0489707356665297	0.666470684339823
SOX13	0	default	1	24	1.47032401506122	16.3908482102565	7.70344328134208	0.300333347593144	0.160400017111773	0.29879077694614	0.167670197176688	0.767169584088264
ETNK2	0	default	1	24	0.573353827090936	4.07156697509809	3.93240485666848	0.040788680036571	-0.151053583956115	0.547752240782637	0.812028882901984	0.954857118840336
PPP1R15B	0	mle	1	22.4269662921348	1.62861354454766	9.64704619985349	18.8876613129966	0.0957517105903741	-0.085097947291551	0.197667245860442	0.604558705576095	0.907828056244453
MDM4	0	default	1	24	1.34738617402376	17.5232936511377	30.753304952126	0.0309396097562188	-0.162872468292537	0.198984019364169	0.854582926775729	0.967270487803185
NFASC	0	yule-walker	1	23.2093023255814	8.3736356042946	4.24300214940599	68.9133525113581	0.56632048948811	0.479584587385733	0.179432543068498	0.0153406768075166	0.628766577815096
RBBP5	1	burg	1	20.3673469387755	5.43078463201763	2.91536729894348	37.2903461365172	0.19166976796544	0.0300037215585278	0.275045261593009	0.345099325039131	0.846083971138186
DSTYK	0	default	1	24	8.29050829393088	23.9980031129269	94.8088410177059	0.0920755285702715	-0.0895093657156742	0.210449323766045	0.616948069079486	0.909430214621656
TMCC2	1	yule-walker	1	26.972972972973	0.425376077446578	23.1213233127074	4.02931450969127	0.0298321798417034	-0.164201384189956	0.423463305019751	0.859477132683664	0.968236388575138
NUAK2	0	default	1	24	0.570832695497096	2.93206372377447	5.65464516162957	0.0289432953179471	-0.165268045618463	0.435789981750745	0.863421693227627	0.968236388575138
ELK4	0	default	1	24	0.918562215512886	8.76233808914371	16.7490365561061	0.0286745863581118	-0.165590496370266	0.251814312387044	0.864616976581111	0.96860416461521
NUCKS1	0	default	1	24	52.1416946125155	5.52896447161192	1099.85125098705	0.02326302033042	-0.172084375603496	0.214190599527925	0.888972144950012	0.972246031741959
RAB7L1	0	default	1	24	12.1824678803894	5.02640324812317	68.5138618022022	0.148451544875941	-0.0218581461488703	0.380845980857868	0.447761580568713	0.874862059364852
SLC41A1	1	burg	1	20.1616161616162	6.75802197495353	12.8125662439019	33.2245833416346	0.419672251034475	0.30360670124137	0.216354479027832	0.0658213349994461	0.691195672249656
RAB7B	0	default	1	24	0.9466356130244	5.49982794068442	8.26373905861059	0.075431024560113	-0.109482770527864	0.421024864270221	0.675610796997309	0.922054815472886
SRGAP2	0	burg	1	22.6818181818182	5.83999533164172	15.4097576187893	31.0754010365883	0.318509272749758	0.18221112729971	0.23848321792795	0.146994049648589	0.753869892342175
IKBKE	0	default	1	24	1.70089606592988	0.0658085775801672	10.5919790988996	0.114903040977893	-0.0621163508265281	0.347364594915753	0.543193098115666	0.893973829620744
RASSF5	0	yule-walker	1	26.972972972973	0.844982411937149	17.155650414934	12.5685433338177	0.0268873608877347	-0.167735166934718	0.351498342351913	0.872600719559249	0.968983433238391
EIF2D	0	yule-walker	1	27.156462585034	4.4004335251217	19.4615519177463	23.9193110443025	0.142733959547198	-0.0287192485433623	0.348579657267837	0.462996918022229	0.878568388673324
DYRK3	0	default	1	24	0.555389463197834	3.35256728688448	3.09466584123365	0.0382370945887516	-0.154115486493498	0.652533652829182	0.822886832511822	0.957320353494824
MAPKAPK2	0	default	1	24	16.7374705729171	19.2525319882305	352.286746104296	0.0682845530567903	-0.118058536331852	0.13728097606576	0.702128300952971	0.928409015102919
YOD1	0	default	1	24	0.0539919691731305	16.1471456986406	4.62654115649571	0.00016767764525083	-0.199798786825699	0.624410517141253	0.999161892884533	0.999666329672171
PFKFB2	0	burg	1	26.0915032679739	2.52972502062886	1.82330705406412	8.74116506641391	0.217401737876645	0.0608820854519737	0.457280827234192	0.293558321440364	0.836122950893196
CD55	0	default	1	24	1.95112748905144	9.53600991932828	35.0401301313718	0.0757023597695471	-0.109157168276544	0.144331088258326	0.674620014066638	0.921856060211446
CD46	0	burg	1	26.4370860927152	4.9352154053451	8.60742947661615	32.3606389874045	0.195014664312491	0.034017597174989	0.261206471455426	0.338018013231868	0.844601183895456
CD34	0	default	1	24	0.629382002940842	1.49833511345368	1.29247065577144	0.161412134440615	-0.00630543867126221	0.876086353777156	0.414708435325755	0.86729118452418
PLXNA2	1	mle	1	22.0552486187845	1.14927779604252	1.54724377714445	4.60912699797889	0.0902048734261715	-0.0917541518885943	0.785754478280454	0.623330001965582	0.910565835066228
TRAF3IP3	0	mle	1	21.0105263157895	1.10429110117665	8.09047668678601	3.54056050859402	0.683962283528849	0.620754740234618	0.297714302085531	0.00315278659779861	0.592080127899986
C1orf74	1	mle	1	20.6839378238342	2.21364404558568	1.70913496002457	4.45387975787522	0.441440616268993	0.329728739522792	0.578899742324526	0.0543684261802049	0.676163776992284
DIEXF	0	burg	1	27.156462585034	3.48240282467094	13.3460914881135	15.0503582240481	0.388791883456967	0.266550260148361	0.273115647688459	0.0852993190371152	0.706116341588548
SERTAD4-AS1	1	mle	1	20.1616161616162	0.850871904141303	17.4097691064319	11.6124005961887	0.0271397441787304	-0.167432306985523	0.43761773604743	0.871469732117862	0.968983433238391
SERTAD4	0	default	1	24	4.45825477473091	16.74121955903	30.9459690532786	0.154950397109717	-0.0140595234683401	0.270431233962229	0.430934247503675	0.871050782426605
HHAT	1	burg	1	20.7916666666667	0.850570017216419	18.9645821527046	3.19257560289951	0.082401769126322	-0.101117877048414	0.661609584317317	0.650523272197348	0.915602461800082
RCOR3	0	burg	1	21.9340659340659	2.972654420916	12.1215565725179	25.4763157709198	0.461314526924835	0.353577432309802	0.154000195317925	0.0453603419297189	0.662265033485663
TRAF5	1	mle	1	21.695652173913	3.12838718037154	8.18003474174083	18.6756541889384	0.1670518028809	0.000462163457079945	0.303364263578211	0.400949764370451	0.863415109027875
LINC00467	0	mle	1	20.3673469387755	1.68915804482879	17.1600707620654	7.69204370690339	0.156686311944731	-0.0119764256663231	0.401742586976677	0.426526233572012	0.870293086270895
LPGAT1	0	default	1	24	1.21679350558648	17.2825758367065	33.1002166487578	0.0297029146375801	-0.164356502434904	0.14556415690457	0.860049869145847	0.968236388575138
INTS7	1	burg	1	22.3016759776536	1.85016019910103	1.20761775760305	10.5305221077319	0.370544233025144	0.244653079630173	0.269682540125215	0.0988157301926615	0.717582622019826
RPL21P28	0	default	1	24	0.775040685459131	11.882819533272	3.88069494550042	0.0854341290502791	-0.097479045139665	0.502855104049638	0.639845254710334	0.914464370600892
PPP2R5A	0	burg	1	25.1069182389937	4.65850157827658	14.0573062217055	31.8071732878314	0.471283674580832	0.365540409496999	0.151744514334402	0.0413155560965208	0.659105443191103
NENF	0	default	1	24	4.32597517540649	21.9008143254955	96.1345269613568	0.0674624483883062	-0.119045061934033	0.131958180912053	0.705231407633205	0.929817027723443
NSL1	0	burg	1	20.5773195876289	3.65535794368505	7.41931195242808	24.8442225194821	0.458035739570825	0.349642887484991	0.15732844537373	0.0467577108247148	0.663043621024693
TATDN3	0	burg	1	27.9160839160839	2.20937397200867	7.0282895549394	6.02380792866592	0.194780245021983	0.0337362940263792	0.593094821783596	0.33851047006576	0.844601183895456
ANGEL2	0	default	1	24	2.09472972447371	3.13176345197007	19.3193909694336	0.123778065541587	-0.0514663213500957	0.242702140367447	0.516500330016395	0.890499619893185
RPS6KC1	0	default	1	24	1.06656767498416	19.436906727792	20.7014160348077	0.0526983965099469	-0.136761924188064	0.160474083913638	0.762853884738033	0.94515484246598
SMYD2	1	default	1	24	2.30478476097944	7.67222762481369	20.7451946759951	0.0670877188058092	-0.119494737433029	0.297605537567425	0.706649492859293	0.929817027723443
PTPN14	0	yule-walker	1	26.972972972973	24.2145823870428	22.9578869003622	224.441075149586	0.186706581257111	0.0240478975085339	0.174255458978398	0.355824862156512	0.846674562573003
CENPF	0	mle	1	26.0915032679739	32.6545212494084	14.2157697602514	63.272826421853	0.432047726191945	0.318457271430334	0.637036921161844	0.0590961533466481	0.683918243362273
KCNK2	0	default	1	24	6.84284793112763	19.5429087129093	273.467290884489	0.0182888470127489	-0.178053383584701	0.13988705571097	0.911839968643922	0.976720555393901
KCTD3	0	default	1	24	5.14764188992495	14.5871044491153	54.8148459769832	0.116331679112022	-0.0604019850655735	0.226097248720394	0.538823377754568	0.893369828316189
GPATCH2	0	burg	1	25.5897435897436	5.4556575896604	4.56862390968141	24.4159405676312	0.326691717783314	0.192030061339977	0.274250765863483	0.138378871105065	0.753098977299663
RRP15	0	default	1	24	2.03409713038992	23.131495124641	26.9790362117991	0.0990759922439364	-0.0811088093072763	0.237745622135207	0.593527437968739	0.90628475078432
TGFB2	0	default	1	24	2.48501738324381	16.9650110499433	9.36765098592396	0.222696926124527	0.0672363113494326	0.3912600487373	0.283760490202075	0.836122950893196
LYPLAL1	0	default	1	24	1.19031309381466	10.0336796365095	7.55700549849477	0.11977727255461	-0.0562672729344684	0.329966402501086	0.528400098024624	0.891970444579961
EPRS	1	mle	1	26.0915032679739	17.9543175513822	8.36923728814562	228.985074950225	0.112606208958965	-0.0648725492492421	0.233305573794092	0.550277719142524	0.895546654221144
BPNT1	1	burg	1	27.7222222222222	2.16077111147611	9.38786316160178	9.6629016911704	0.124800842629104	-0.0502389888450754	0.433113856969933	0.513492913294958	0.890499619893185
IARS2	1	mle	1	27.156462585034	6.51643506047697	10.6681382243378	53.8520019682787	0.293379785629545	0.152055742755455	0.158857446717807	0.17616932322874	0.777604184841177
RAB3GAP2	0	default	1	24	4.29958823510306	4.90084799274717	47.953202779913	0.262292838182191	0.11475140581863	0.121427139594792	0.218484181234843	0.807490781550769
C1orf115	1	burg	1	26.0915032679739	0.57696382992083	24.1726498220277	0.788967598857936	0.337073114837901	0.204487737805481	0.991859725530311	0.128034839521238	0.746236956616368
MARC2	0	default	1	24	1.28174398029701	4.76675484143815	3.55676413882371	0.269612809609602	0.123535371531522	0.493758543054977	0.207857519110657	0.803643340936576
HLX	1	burg	1	21.5783783783784	3.27340453555091	12.9813165531292	42.180183655355	0.105792539298842	-0.0730489528413893	0.222550112575791	0.571730610672665	0.901974508496346
DUSP10	0	default	1	24	0.778672382415877	5.96901178494968	4.42982205810016	0.0521938025721013	-0.137367436913479	0.626066263917541	0.764887776274836	0.94517084481833
TAF1A	0	default	1	24	0.801927338061083	5.11313507218561	2.55184313200177	0.0877952894334875	-0.094645652679815	0.753493247672629	0.631628260199451	0.912356237204844
MIA3	0	default	1	24	3.58273137229697	8.56989293218445	64.6953363183464	0.105334822947875	-0.0735982124625505	0.150705129691167	0.573195362978828	0.901974508496346
AIDA	1	mle	1	22.6818181818182	0.52536903780562	19.5347241549241	4.01126083027064	0.0287437546988385	-0.165507494361394	0.571635562757605	0.86430917239898	0.968519158154621
BROX	0	default	1	24	1.63746737433893	20.3640523639135	34.775668379839	0.0192193994069725	-0.176936720711633	0.291973451918853	0.907526542067169	0.974713550784048
DISP1	0	default	1	24	0.874583342410729	23.6393345064187	5.53280006465938	0.130949514334839	-0.0428605827981929	0.48201692533851	0.495706978673262	0.889056713705052
CAPN2	0	default	1	24	7.41880994247646	5.96192113922632	141.903349839998	0.0851966660253507	-0.097764000769579	0.123613543673695	0.640676351276945	0.914464370600892
TP53BP2	0	default	1	24	1.32616266850266	20.0926861878067	18.7194644106756	0.0431059323827329	-0.148272881140721	0.236625300050762	0.802267705842684	0.952372781172185
FBXO28	0	default	1	24	3.36747847422166	8.52666957392383	8.26959047455847	0.435111944088916	0.322134332906699	0.447134894226588	0.0575190838623227	0.68128224804158
DEGS1	0	default	1	24	4.47211626596289	5.35468646852124	47.9871116514673	0.259914481338181	0.111897377605817	0.125580313679584	0.222028912631849	0.807490781550769
NVL	0	default	1	24	0.726158426301325	3.72488977304889	4.38013990766981	0.0453104428140163	-0.14562746862318	0.546410304025557	0.793068792211066	0.950481598650802
CNIH4	0	default	1	24	8.45255385163632	14.3885163762079	90.8123400012237	0.138962610987074	-0.033244866815511	0.178838733940347	0.473271172219587	0.88185651841985
WDR26	1	default	1	24	4.26953972591927	9.78832443133942	44.3689604121211	0.154636983875685	-0.0144356193491775	0.214520234837505	0.431733968110221	0.871200704432118
DNAH14	0	burg	1	21.3475935828877	1.03881157373115	8.80661167343552	3.76711577255619	0.242984492726145	0.0915813912713738	0.390966949669523	0.248613026231508	0.817543524660309
LBR	0	default	1	24	2.58756153996291	18.8234536145153	29.8313819074902	0.227857012893117	0.0734284154717406	0.152192608166911	0.274466065605594	0.831810975091207
ENAH	0	default	1	24	56.2996477780839	2.39206704313353	413.933645885291	0.289304123201202	0.147164947841442	0.26263010558723	0.18130883992524	0.781234771406838
SRP9	1	mle	1	20.0603015075377	4.74139143466903	5.49147034845697	26.1073014327883	0.0762982978566614	-0.108442042572006	0.453384782725043	0.672448020653094	0.921152498352626
EPHX1	1	burg	1	27.156462585034	3.13417679170667	4.76629847428761	9.81489860156552	0.442227920160901	0.330673504193081	0.365355878955597	0.0539863363191038	0.675700006364558
TMEM63A	1	yule-walker	1	20.0603015075377	4.10750783500631	13.5702329577869	37.5527305442244	0.161655066212417	-0.00601392054510019	0.185105189207479	0.414108095721627	0.86729118452418
PYCR2	0	default	1	24	2.66458061281942	12.7061056489942	99.017363372876	0.00505199493833053	-0.193937606074003	0.302247470763895	0.974993965687524	0.991956221977885
SDE2	1	mle	1	21.4623655913979	1.43520279057961	2.23075346149289	9.50260336864873	0.0879943330646313	-0.0944068003224423	0.373854553374698	0.630939452479517	0.912356237204844
ACBD3	0	burg	1	26.7919463087248	21.8262743913562	25.9625495047191	262.08676198382	0.18814973170825	0.0257796780499	0.139025345498039	0.352679074697975	0.846474290052869
PARP1	1	default	1	24	3.84646531864894	10.689709677441	59.5346443206984	0.0483822128037391	-0.141941344635513	0.213794313281066	0.78039190418031	0.948087517696291
ITPKB	0	default	1	24	0.725276651926798	22.0916998338514	5.34667225533956	0.0353317691189005	-0.157601877057319	0.549590195572728	0.835391171670545	0.962006127107147
PSEN2	0	default	1	24	2.95806057823585	20.6482766784707	15.0054193319639	0.240606535070862	0.0887278420850345	0.294540219789415	0.252542384748418	0.821605364753244
ADCK3	0	default	1	24	2.91624623718561	16.3034056777685	23.4483205971027	0.0930645684607734	-0.0883225178470719	0.323990206502639	0.613595046252661	0.908917593096582
CDC42BPA	1	mle	2	27.5310344827586,20.5773195876289	15.7984513504976,10.0939795844404	9.70717471541521,4.62946659444789	92.5730263465662	0.560782979763905	0.341174469645858	0.147178500653258	0.120692771321648	0.73742546120123
JMJD4	1	burg	1	22.6818181818182	3.95368243360191	0.458614418455057	16.42791000042	0.277574348511074	0.133089218213289	0.336871205890157	0.196773128862183	0.799295500184371
SNAP47	0	default	1	24	1.08382965477885	2.53966750487923	10.1321900776548	0.0638533637472201	-0.123375963503336	0.309239329603855	0.718984297716871	0.933631481234776
ARF1	0	default	1	24	20.462089021666	15.5344244612395	388.917615416609	0.0591137072292665	-0.12906355132488	0.171033472406497	0.737370413710392	0.937507405607575
C1orf35	1	mle	2	24.7950310559006,20.3673469387755	13.2073050718589,12.0910979909508	11.1512782623311,2.30877892744606	45.3388012640479	0.597286245139996	0.395929367709994	0.19671973675532	0.0891406919483403	0.707376205513591
MRPL55	0	default	1	24	6.09038879037215	3.09577097683283	42.8072598455318	0.223794180493037	0.068553016591644	0.219810818579304	0.281763330709897	0.835375833175205
GUK1	0	default	1	24	12.1472943577572	4.75678186878606	248.778675649546	0.091863924789258	-0.0897632902528904	0.188206948405939	0.617667343724694	0.909759262527979
GJC2	1	burg	1	26.0915032679739	1.33174174435919	14.8761214999023	3.19334910239873	0.408730810745763	0.290476972894916	0.48361341608795	0.0722647065728605	0.698870017739346
IBA57	0	yule-walker	1	26.6133333333333	2.60271821333222	24.5165134659517	9.98372891469157	0.207492172720973	0.0489906072651671	0.425174940353542	0.312620750470636	0.84124527504799
TRIM11	0	yule-walker	1	27.156462585034	17.0468316685174	24.4012002158809	143.873054260043	0.11198813730039	-0.0656142352395324	0.243870145259301	0.552196738478925	0.896616926401371
RNF187	0	default	1	24	16.1506890018882	0.440198776304506	351.544709910053	0.0433306106304147	-0.148003267243502	0.168998495728378	0.80132628775847	0.952313573914968
RAB4A	0	default	1	24	2.06346707087515	10.0743979029839	25.9405908430875	0.100193138327987	-0.0797682340064152	0.20962007204465	0.589856681591284	0.904768812505572
CCSAP	1	default	1	24	0.532770153170296	14.9616389849735	14.9670215736328	0.0184260582256061	-0.177888730129273	0.185017673180869	0.911202919249946	0.976517035783639
NUP133	0	burg	1	21.4623655913979	5.57942868294384	0.853548158810419	31.0342461644381	0.578724856576292	0.494469827891551	0.179926342859339	0.0132687244615591	0.628766577815096
ABCB10	0	default	1	24	0.55876944170498	1.44110328178981	3.70017240643542	0.0270474189072792	-0.167543097311265	0.844576985660018	0.871883326730974	0.968983433238391
TAF5L	1	burg	1	22.6818181818182	1.75885924910812	18.5915560801851	8.12002147152963	0.264514887894019	0.117417865472823	0.296415450758933	0.215213460239699	0.807464563194153
URB2	0	default	1	24	0.539568160670125	11.1871049240641	3.85642955008665	0.0369923730412834	-0.15560915235046	0.610218782721638	0.828225568408773	0.95944774763345
GALNT2	0	default	1	24	5.33059064514878	7.40253246553732	64.0296847091429	0.20037557509669	0.0404506901160283	0.189158343288494	0.326911544073068	0.842645275103662
COG2	0	default	1	24	1.21810696341322	1.55196345967982	9.28729878126845	0.0821391234870367	-0.101433051815556	0.333048382578146	0.651454807003967	0.915602461800082
AGT	1	default	1	24	1.27044079366507	13.6571715363707	1.60149310536383	0.296525717980514	0.155830861576616	1.07047071866406	0.172282483845071	0.772892886070084
C1orf198	0	burg	1	23.4823529411765	10.1354152804765	14.3205382941309	93.651182986843	0.321535512199436	0.185842614639324	0.15624744351011	0.143759185564111	0.753098977299663
TTC13	0	default	1	24	0.215534293855526	9.00829203770056	3.61954928541411	0.00761347699670223	-0.190863827603957	0.481232130920477	0.96250786895605	0.988855090213248
ARV1	0	burg	1	22.0552486187845	3.05809531941828	20.3213071652987	8.05940004685936	0.482942539020287	0.379531046824345	0.378424662638922	0.0369567733270451	0.658792729155482
C1orf131	0	default	1	24	1.39361637874298	4.61059215348121	25.7364411315759	0.0549028631604447	-0.134116564207466	0.161579325197137	0.754018909540298	0.941261949016613
GNPAT	1	yule-walker	1	25.2658227848101	2.07856604689501	7.70244981166692	20.532144491543	0.101520232283543	-0.0781757212597487	0.232457668976215	0.585519697523345	0.903784289435621
EXOC8	0	default	1	24	2.4118195292162	9.06435147977206	13.5981361949717	0.308857708455994	0.170629250147193	0.265943220604251	0.157702051518282	0.759842105590856
SPRTN	0	default	1	24	0.958335810633892	12.0835795380819	10.3887446164588	0.0501403404778415	-0.13983159142659	0.303849197208672	0.773209565357269	0.947046856634169
EGLN1	0	mle	1	20.7916666666667	1.29912076422068	1.08827465662532	20.9387800336113	0.0414643878349334	-0.15024273459808	0.275357205094524	0.809172777390236	0.954736481365392
TSNAX	0	burg	1	27.3424657534247	9.34975537656958	24.4879023471433	44.3784239670518	0.51746104463013	0.420953253556156	0.235366973250714	0.0261614552603728	0.648379850642212
SIPA1L2	0	yule-walker	1	22.5536723163842	3.53374757985402	13.0844135921808	11.5118671988832	0.431132750129464	0.317359300155357	0.4424078234267	0.0595737116611482	0.683918243362273
NTPCR	0	default	1	24	1.10277543814855	21.8032155917627	21.2285618110292	0.0534494602356974	-0.135860647717163	0.168782490866431	0.759834550271236	0.944566642529793
PCNXL2	1	burg	1	21.9340659340659	0.629931113043223	13.7260015235509	15.0908925218439	0.0177313028852685	-0.178722436537678	0.238071489534067	0.914432222017997	0.977619350899886
KCNK1	0	default	1	24	0.385274195836318	19.042828535834	3.63093243686987	0.0237135307309198	-0.171543763122896	0.480836589882177	0.886923886665368	0.972131732110176
COA6	0	default	1	24	3.26537978202857	12.258249992397	21.565288844428	0.113295170171485	-0.0640457957942173	0.33264463093384	0.54814489053006	0.894381491637103
IRF2BP2	1	mle	1	20.4717948717949	4.85494934335193	16.9156626740397	79.3928931627396	0.0698775178085621	-0.116146978629725	0.164468973575862	0.696146605232095	0.926847821412459
TOMM20	0	default	1	24	3.5078600257202	8.29416130073683	64.2609144593577	0.0372185474121004	-0.155337743105479	0.199522301770717	0.827253429550411	0.959205071645621
RBM34	0	default	1	24	5.4832070660171	3.12489802387995	43.5495343355378	0.139269268251416	-0.0328768780983006	0.237477117231257	0.472428997974442	0.880970800493265
ARID4B	0	default	1	24	2.68503445999022	10.8409176561781	110.390646376474	0.0127481225589321	-0.184702252929281	0.165939907531464	0.937863947647394	0.982320091367973
GGPS1	0	default	1	24	2.67791251042408	23.24018440595	24.5252371992381	0.311443595980496	0.173732315176595	0.142422685610753	0.154773858380575	0.758365297234634
B3GALNT2	0	default	1	24	0.912121358474961	7.17229771026459	24.9162625337108	0.00500949507994519	-0.193988605904066	0.353982347479597	0.975202221020643	0.991956221977885
LYST	0	mle	1	23.7619047619048	0.417627892968367	4.15338642076729	20.4150371099839	0.00588360417458622	-0.192939674990497	0.211889624964026	0.970926116377087	0.990641723190864
NID1	0	default	1	24	11.2494355300651	6.90011887033852	98.2515044582299	0.292082372157337	0.150498846588804	0.169833001141148	0.177792580799464	0.779598818416792
GPR137B	0	default	1	24	1.94794108115171	5.0777125214456	15.6959378459303	0.16166342409766	-0.00600389108280774	0.248047388289169	0.414087453866506	0.86729118452418
ERO1LB	0	default	1	24	1.68425905359848	4.9516145046389	9.95033991974187	0.172340774369646	0.0068089292435749	0.288588179709805	0.388380844491852	0.857929976735527
LGALS8	0	default	1	24	0.855908802116836	14.366397866763	16.2574001194444	0.0436201449054499	-0.14765582611346	0.198681638857062	0.800114421699089	0.952142218706259
HEATR1	0	default	1	24	1.09036698939946	20.2722086731761	14.8114729611035	0.0233389044285955	-0.171993314685685	0.336980176534918	0.888626870992994	0.972217803200077
MTR	0	default	1	24	8.12706198969841	6.86956556318768	52.2895205999439	0.345332730679345	0.214399276815214	0.196638645918262	0.12025499998705	0.736386210271284
FMN2	0	default	1	24	0.0991586905484276	13.3211204345	10.993354108609	0.000499835841824892	-0.19940019698981	0.460483891701403	0.997503317901106	0.998774022764674
GREM2	0	default	1	24	6.52381054990963	12.7131245012004	72.1421046560642	0.0653598745968538	-0.121568150483775	0.495652753208628	0.713217695417763	0.931432176641
FH	1	mle	1	23.4823529411765	4.65406406250247	9.42292954929302	38.783788860223	0.099171477052571	-0.0809942275369147	0.275389760689364	0.593212978360455	0.90628475078432
OPN3	0	default	1	24	0.273705931658691	16.645918007454	4.12839874314921	0.0119146447955545	-0.185702426245335	0.435204179313668	0.941829550267529	0.984342914261361
CHML	0	burg	1	27.5310344827586	3.57464685348652	3.94432581264906	9.95562561164549	0.219013270660962	0.0628159247931539	0.587009634140679	0.290548255139111	0.836122950893196
CEP170	1	mle	1	23.0751445086705	2.84142910080912	20.3629822306632	19.0078808183577	0.202996178573749	0.0435954142884984	0.236778776987535	0.32158961714313	0.841721772165022
SDCCAG8	0	default	1	24	1.37905267396485	12.5633790058271	21.2625193787748	0.0238999033815184	-0.171320115942178	0.30861448509937	0.886077642954529	0.971881628139666
AKT3	0	default	1	24	3.90252531043423	3.5134131098929	49.5664288802505	0.17624628402728	0.0114955408327357	0.131051957154878	0.379303572882743	0.852757490568072
ZBTB18	0	default	1	24	0.823208860989554	13.5969604012248	17.6263510058338	0.00898510422672394	-0.189217874927931	0.37034291623711	0.955874578512681	0.98810749434238
ADSS	0	default	1	24	10.0190610909232	16.8944142253265	59.3223845053992	0.309025369939112	0.170830443926934	0.241399081342676	0.157510862706218	0.759842105590856
DESI2	0	burg	1	21.695652173913	3.03156141594865	8.36422219379741	24.861792189769	0.11594801517819	-0.0608623817861722	0.25175484407047	0.539994103693236	0.893369828316189
COX20	1	burg	1	21.0105263157895	4.09274549833006	14.6342457260274	9.43598114591981	0.404578222586275	0.28549386710353	0.484768367918996	0.0748382414873145	0.699613712332068
HNRNPU-AS1	0	default	1	24	0.732272727088363	7.34091894635408	7.41288461504573	0.0396838697625692	-0.152379356284917	0.341968995738628	0.81671610272994	0.955569034125689
HNRNPU	0	mle	1	27.5310344827586	26.8332250622281	11.643053592118	279.81936539627	0.268375419161471	0.122050502993765	0.12732680809724	0.209624211264754	0.803643340936576
EFCAB2	0	default	1	24	0.70248965365531	19.7211245644076	9.10527780723102	0.0267119426654359	-0.167945668801477	0.32888164925206	0.873387500334518	0.968983433238391
KIF26B	1	default	1	24	2.04071087738208	21.9084983970783	7.90946744965197	0.391853141999034	0.270223770398841	0.296661887972584	0.0831844858168472	0.705976283859467
SMYD3	0	default	1	24	2.53485246223713	6.93084297169803	66.8283530355926	0.0204617419182471	-0.175445909698103	0.184609735547734	0.901793322311147	0.974713550784048
TFB2M	0	burg	1	27.7222222222222	1.47825025737127	8.96397770743111	3.58795895145439	0.221641763024214	0.0659701156290566	0.620885041438691	0.285691703398851	0.836122950893196
CNST	0	burg	1	27.5310344827586	1.77107403398972	21.630585403328	17.8503877926824	0.0730014678630814	-0.112398238564302	0.256263529816953	0.684534328460042	0.924188909935749
SCCPDH	0	burg	1	23.3450292397661	4.67571390118033	10.8789019430097	39.80680245333	0.274463089592329	0.129355707510794	0.16209168907462	0.201046981252999	0.801035801285872
AHCTF1	0	burg	1	21.5783783783784	4.99146337992644	17.0645370916693	15.3165878370843	0.584301607190502	0.501161928628603	0.298000891875833	0.012413427928905	0.628766577815096
ZNF670	0	burg	1	25.2658227848101	3.29822805818696	0.668608647886891	11.7700539165991	0.364795371460052	0.237754445752063	0.33633097034972	0.103411364827393	0.723419363357045
ZNF496	0	yule-walker	1	27.3424657534247	0.955829010039855	27.232041378763	10.2908363825619	0.0363839532101209	-0.156339256147855	0.372217381808477	0.830845204947662	0.960258442941295
SH3BP5L	1	yule-walker	1	25.4267515923567	7.12438159941751	24.6716166276295	66.7594110738702	0.14727969937743	-0.0232643607470844	0.19891206065923	0.450850973276629	0.876295969695603
ZNF672	0	default	1	24	1.54314918776202	23.2132698497708	10.9230874015296	0.274144904616257	0.128973885539508	0.238569947587729	0.201488214916975	0.801035801285872
ZNF692	0	yule-walker	1	20.4717948717949	1.2616249935826	19.3837200521418	5.7186549592057	0.133046180321843	-0.0403445836137886	0.484598638787943	0.489756063903864	0.888766051444216
ZMYND11	1	mle	1	26.7919463087248	9.67822294551277	12.5944081112272	116.080804335826	0.271512030995811	0.125814437194973	0.115661099098769	0.205169083719964	0.802489655794108
DIP2C	0	default	1	24	5.91438563362125	18.2613493665277	57.7085082444509	0.124828503940719	-0.0502057952711368	0.205749601967821	0.513411771822487	0.890499619893185
LARP4B	0	default	1	24	3.49794967576933	14.6292554391923	54.0280109033939	0.0568922176211268	-0.131729338854648	0.192762064735873	0.74611649774898	0.939653593506834
GTPBP4	0	default	1	24	2.52628841004175	21.8899999465455	87.4441393779732	0.0185774283202605	-0.177707086015687	0.158018775142016	0.91050054558067	0.976085535988144
IDI2	0	default	1	24	2.41974652543255	5.34350389398641	3.88726526482951	0.377348830021045	0.252818596025254	0.690713401672579	0.0935888352690917	0.709264148278984
WDR37	1	burg	1	21.4623655913979	1.44844615031825	6.74285070864103	4.64450329033132	0.413349920131926	0.296019904158312	0.343370200200153	0.0694857373922246	0.695905334763558
PFKP	1	burg	1	21.4623655913979	6.63059746544718	4.72334474974841	55.341207924372	0.261616793776659	0.113940152531991	0.34250611303168	0.219487126453837	0.807490781550769
PITRM1	1	mle	1	24.4907975460123	3.2961852415096	15.6602515598019	21.6844245353717	0.366903341686196	0.240284010023435	0.183150805977759	0.101706827069589	0.719467560598851
KLF6	0	default	1	24	21.17439788991	21.5618599387555	297.624708428449	0.108205175771973	-0.0701537890736326	0.218221525010958	0.564059265286632	0.899842925732603
AKR1C1	0	default	1	24	0.942642530481242	14.5532333239176	22.8787064060361	0.0127936345767673	-0.184647638507879	0.462145925143335	0.937647791332972	0.982280683151944
AKR1C2	1	mle	1	27.3424657534247	3.02614127347504	25.7282307820684	19.6477118409658	0.244249326296792	0.09309919155615	0.455377819124218	0.246543021964552	0.81624736022085
AKR1C3	0	burg	1	22.5536723163842	5.29686757793645	18.771408056669	45.5760113889223	0.233549385115617	0.0802592621387408	0.572380374586726	0.264497081809082	0.831049571787038
NET1	0	default	1	24	2.18128360042666	16.2515403092398	15.8140315147268	0.172418504457372	0.00690220534884656	0.255681167670873	0.388198503702912	0.857929976735527
ASB13	0	burg	1	21.8142076502732	1.77091979391326	15.65918330605	2.92959910655676	0.430120796817996	0.316144956181595	0.661111045357022	0.0601054761508196	0.685320555472379
FAM208B	0	default	1	24	2.54795410868325	10.6130409243098	20.1004112771789	0.177505406309817	0.0130064875717808	0.243496177330242	0.376413559807539	0.852164943133604
GDI2	0	default	1	24	0.324346273492744	6.3400671752126	16.0088865924619	0.000959837052604606	-0.198848195536874	0.447790805378944	0.99521001877004	0.997833620484177
ANKRD16	0	yule-walker	1	27.9160839160839	1.2486323148015	10.1679868700234	4.6413492157851	0.176816258779443	0.0121795105353317	0.539682603876301	0.377993141840523	0.852168927025838
FBXO18	0	default	1	24	4.56697440481273	10.7037609469264	58.4319634347056	0.133335515426784	-0.0399973814878594	0.156039929603741	0.488939359098876	0.888766051444216
IL15RA	0	burg	1	23.4823529411765	1.37260864433046	9.9100480418227	2.64341161505113	0.28116433286094	0.137397199433128	0.756043673423611	0.191932309356805	0.791316272822137
RBM17	0	default	1	24	4.22393061628522	14.7427948819254	93.2300588017632	0.105459406030308	-0.0734487127636303	0.0991373448389823	0.572796383775238	0.901974508496346
PFKFB3	0	default	1	24	2.75368447954828	14.2806168910898	39.3305338536788	0.0726752735940321	-0.112789671687161	0.22444824042363	0.685739553532379	0.924286874947366
ITIH5	1	default	1	24	2.76959165116238	19.2881903974647	7.56979631418519	0.380259051730851	0.256310862077021	0.544915108369468	0.0914220512990422	0.707935521557512
KIN	0	default	1	24	3.33653786354517	6.57886134676432	15.8767296494856	0.206316104622329	0.0475793255467947	0.314937003545942	0.3149472645539	0.84124527504799
ATP5C1	0	default	1	24	3.06794351173273	11.4787001675767	62.8644723115557	0.0202353852884506	-0.175717537653859	0.251160984663442	0.902835758676807	0.974713550784048
TAF3	0	default	1	24	1.30434594123065	5.26058475316246	33.507647017892	0.00860130690860461	-0.189678431709674	0.287969924727306	0.957726954122086	0.98810749434238
CELF2	0	default	1	24	5.70987511336949	13.4342712541936	93.2734296822726	0.22246369967754	0.0669564396130475	0.347319428303325	0.284186451319357	0.836122950893196
USP6NL	1	mle	2	26.6133333333333,21.8142076502732	1.73986048772257,1.54741801222052	24.1250698620595,15.607723952339	4.08042480312031	0.467009300944123	0.200513951416184	0.446350324084999	0.231453260136377	0.810329472002614
PROSER2	1	mle	1	20.4717948717949	1.28910388860063	6.96181290499312	5.58755713682208	0.10099722968251	-0.078803324380988	0.519451390434529	0.587225829662827	0.903873082755528
UPF2	0	default	1	24	14.2429786150126	8.62183489013026	73.2325101189495	0.298279914663713	0.157935897596455	0.25569487011781	0.170145135732898	0.772885904484262
DHTKD1	1	default	1	24	7.26949574409803	0.949032454765009	41.2493483169262	0.38232301537438	0.258787618449256	0.231843902503642	0.0899098134500923	0.707376205513591
SEC61A2	1	burg	1	24.7950310559006	4.0783340737706	16.8265269310391	8.029533450923	0.422517958891135	0.307021550669362	0.571955766856289	0.0642232699561089	0.690149279879905
NUDT5	1	mle	1	20.4717948717949	4.71849803872913	5.96781548685804	21.9856783748997	0.354241078233855	0.225089293880626	0.263655846205718	0.112292842493504	0.730624474198746
CDC123	0	default	1	24	5.95923114980256	12.2943501470367	69.5021972211363	0.0997527824701607	-0.0802966610358071	0.219591833850465	0.591301442768374	0.905340347324779
CAMK1D	0	default	1	24	1.50839560632725	17.6356319519246	4.10253321789557	0.194254952771803	0.0331059433261642	0.588457833441314	0.339616063152152	0.844601183895456
OPTN	0	default	1	24	36.3891532617407	2.79238427206616	407.149247527876	0.128534975973594	-0.045758028831687	0.230405088976096	0.502631621756002	0.889527278474904
MCM10	0	default	1	24	1.23212331636821	8.36683740094143	5.49875595989352	0.152193372960494	-0.0173679524474073	0.673034836945083	0.438010009237012	0.872250552630763
PHYH	1	burg	1	20.5773195876289	4.02143192992944	3.48800736789811	24.684254449285	0.296249251566165	0.155499101879398	0.24745883636851	0.172621286371818	0.772892886070084
SEPHS1	0	burg	1	26.972972972973	5.33650278190991	21.1283527651449	29.3739065692694	0.248032150081831	0.0976385800981973	0.257997091163694	0.240434267314671	0.813606246817012
BEND7	1	burg	1	27.7222222222222	2.03102655784981	11.5803959855564	11.7741607706634	0.165444179592804	-0.00146698448863525	0.305103073995153	0.404833974115621	0.864485417903853
PRPF18	0	mle	1	27.7222222222222	4.68215547048135	25.5257368931462	33.9415137866596	0.182470299115103	0.0189643589381242	0.231852315504878	0.365189008630058	0.848212198017241
FRMD4A	0	default	1	24	3.07897415957812	6.7518693653169	15.0020904421409	0.286450437633338	0.143740525160005	0.331427611721889	0.184978273050402	0.784695804412731
FAM107B	0	burg	1	21.695652173913	2.61153250777652	9.77161632341143	10.5367435320312	0.219237329836896	0.0630847958042748	0.386769990592875	0.290131713746722	0.836122950893196
HSPA14	0	default	1	24	2.00391368002052	5.49591539420207	19.3926100276805	0.34382233868202	0.212586806418424	0.174415013092017	0.121648625621758	0.737601467227739
DCLRE1C	0	default	1	24	1.52312087469411	18.0263796771985	13.1091105563848	0.0939486789110623	-0.0872615853067251	0.257528581155049	0.610610108524942	0.90864204085298
RPP38	0	default	1	24	1.72844859802349	9.07802987135261	9.99757922679839	0.0987478871640693	-0.0815025354031167	0.396925650790977	0.594609001233982	0.906536842107238
NMT2	1	mle	1	21.0105263157895	9.91764551236073	7.23589162862519	61.9102674950076	0.223413861986278	0.0680966343835332	0.23856323484185	0.282454287080021	0.835742666046935
FAM171A1	0	yule-walker	1	21.2340425531915	2.88751964560319	2.04960097245709	35.7559167736007	0.106930668901356	-0.0716831973183727	0.174077712041057	0.568101423583133	0.900902074688448
ITGA8	1	burg	1	25.7548387096774	4.65276094763282	25.4678178294388	22.5296918972212	0.162508333509868	-0.00498999978815773	0.518358886845344	0.412004985507349	0.867030571911048
FAM188A	0	default	1	24	1.62761788125165	23.5709907027913	15.1398531742447	0.121433131008778	-0.0542802427894666	0.227356460745653	0.52344868045465	0.891279657733728
PTER	0	default	1	24	1.14900105947019	5.00005387730886	9.16857338765033	0.0833320625589949	-0.100001524929206	0.299409194165532	0.647232334778165	0.914464370600892
RSU1	1	yule-walker	1	26.7919463087248	3.32223844573155	8.42050415483663	107.908070337197	0.0189313767329307	-0.177282347920483	0.212095557677119	0.908859876904817	0.975050607922453
VIM	1	burg	1	26.6133333333333	211.604200449562	8.64759018657896	1947.03394249958	0.265769297878118	0.118923157453742	0.169202695211077	0.213384418462376	0.806346888997248
PTPLA	0	default	1	24	3.62728841917924	5.53976896710667	37.2873308385764	0.11674982106191	-0.0599002147257084	0.245369275810522	0.53754975772039	0.893369828316189
STAM	0	default	1	24	4.33626870754378	6.47145013120519	26.6531563066708	0.178377360780193	0.0140528329362315	0.264260685012917	0.374422541743249	0.852164943133604
NSUN6	0	yule-walker	1	26.4370860927152	1.33694543746682	5.65958578587276	5.69164211373643	0.194340615741336	0.033208738889603	0.382680173711009	0.339435569736324	0.844601183895456
ARL5B	0	default	1	24	1.91763917424072	8.57080062593147	11.3034234419168	0.228521448581348	0.0742257382976177	0.327860937953779	0.273287194147819	0.831049571787038
PLXDC2	0	yule-walker	1	24.4907975460123	2.72864854529551	0.432946293043803	30.2854085540476	0.073060130343571	-0.112327843587715	0.262949285481345	0.684317761776069	0.924188909935749
CASC10	0	default	1	24	0.673570935414864	0.588215861973826	3.49027934068531	0.0337589887091687	-0.159489213548998	0.766116366139408	0.842223459187251	0.963492374684819
SKIDA1	0	mle	1	21.9340659340659	1.30322389815955	14.6962374020724	2.8959559776025	0.256493641103471	0.107792369324165	0.676453416704917	0.227207904380298	0.808437393084752
MLLT10	0	default	1	24	1.11301055940199	19.3025279656574	14.502469353005	0.0819505966398077	-0.101659284032231	0.202258635771783	0.652124119679874	0.915602461800082
DNAJC1	0	default	1	24	12.302984935542	4.7720122900029	99.4402474045522	0.288241703692161	0.145890044430593	0.165412620043822	0.182668090978147	0.782672244943824
COMMD3	0	default	1	24	2.40476532089039	9.0402751771141	43.987491465242	0.044080217975437	-0.147103738429476	0.185640194582025	0.798191769826077	0.951354631126044
LOC100499489	0	default	1	24	0.864894594521201	1.19414364311785	5.93739913737747	0.0391677369256251	-0.15299871568925	0.538302040321009	0.818913230039814	0.956462088787183
PIP4K2A	0	burg	1	24.95	7.31835323081183	16.826791089088	46.2087981249174	0.264951340894782	0.117941609073739	0.2205895450446	0.214575655719885	0.807464563194153
MSRB2	1	default	1	24	4.48969946961828	1.91220279667917	46.8107488788337	0.249150594253116	0.0989807131037397	0.16059707273287	0.238651521171121	0.813606246817012
OTUD1	0	burg	1	24.95	1.99621509988632	14.3335951933993	4.43706860255614	0.307297303323662	0.168756763988394	0.580504948210252	0.159490342873139	0.760737262884394
KIAA1217	0	burg	1	21.2340425531915	2.22605458249324	12.8425828834328	7.90749016980527	0.295670631750442	0.154804758100531	0.402312785464225	0.173332095399022	0.774667814493852
ARHGAP21	0	default	1	24	7.17836622717738	17.2697999130869	142.510080113269	0.061781917185307	-0.125861699377632	0.144256519571152	0.726974195449988	0.935490598617609
PRTFDC1	1	mle	1	25.4267515923567	0.110492495649701	9.97183886571428	2.14038755498683	0.00202437777918729	-0.197570746664975	0.823505741088414	0.989919009280796	0.996388323141548
APBB1IP	1	burg	1	21.5783783783784	2.24295706906047	5.02968830024075	22.3050069389651	0.0989596669389904	-0.0812483996732114	0.239086323584795	0.593910711647149	0.90628475078432
ABI1	0	mle	1	20.9005235602094	2.8739079507747	5.65582822727541	40.9827623322634	0.125705763042608	-0.0491530843488699	0.150926177460413	0.510843743056149	0.890499619893185
ANKRD26	0	default	1	24	7.6850974597495	5.99419245299292	32.49936528975	0.205427740640065	0.0465132887680786	0.365033554726434	0.316713804341852	0.84124527504799
YME1L1	1	burg	1	27.7222222222222	16.2036914892088	8.86782490638177	96.6573191105933	0.401878341425721	0.282254009710865	0.200390129331199	0.0765504317755534	0.701850014812258
MASTL	1	mle	1	25.4267515923567	3.34805528396942	11.8538428076377	4.97017742292921	0.44764868380134	0.337178420561608	0.80596221634897	0.0514134759021574	0.670745655605291
ACBD5	1	burg	1	26.4370860927152	5.23966984754768	12.8145182026464	17.2370691955643	0.442124610983975	0.330549533180771	0.322122100974214	0.0540363509270094	0.675700006364558
RAB18	0	yule-walker	1	20.5773195876289	9.20930433453592	15.2425489345522	130.687147810117	0.117983157141952	-0.0584202114296575	0.144483695253666	0.533807156852988	0.892519825879012
MKX	1	default	1	24	1.2575357091148	3.95501937800259	10.9258366441866	0.07391505833156	-0.111301930002128	0.337696359038516	0.681167804385762	0.923857883839186
WAC-AS1	0	default	1	24	3.3424955431569	3.11093082287376	64.0790782281664	0.0135408325554539	-0.183751000933455	0.348064607702817	0.934104718646235	0.981806765331929
WAC	0	mle	1	27.9160839160839	9.43676032544398	22.9025877833369	214.388722668954	0.146833522477986	-0.023799773026417	0.0803253013619886	0.452031723332346	0.876353348086378
BAMBI	1	mle	1	23.9041916167665	1.16058356844812	10.5259883068998	4.96327651139666	0.0822218917709601	-0.101333729874848	0.626655057763244	0.651161134649967	0.915602461800082
PTCHD3P1	0	default	1	24	2.57615847736423	17.8646892313955	31.1862669670177	0.0889216011609154	-0.0932940786069014	0.188745412540716	0.627738477017289	0.910894388524353
SVIL	0	default	1	24	2.12612209939261	7.99951472436091	17.1279319157199	0.155485176871633	-0.01341778775404	0.225882404871941	0.42957241373305	0.871050782426605
KIAA1462	0	yule-walker	1	27.3424657534247	4.52173062615527	21.748851527383	94.9718299476868	0.0368965333036392	-0.155724160035633	0.252493023357548	0.8286377807315	0.959575366787692
MTPAP	0	default	1	24	1.19309943048168	19.3893480757962	10.4116453685927	0.044822626431147	-0.146212848282623	0.441141005933061	0.795097030121335	0.950672003603389
ZNF438	0	default	1	24	0.372595610041448	18.6456691962216	9.70959591749592	0.00703490877513879	-0.191558109469833	0.335321937867595	0.965316886195857	0.989506009846223
ZEB1	1	burg	1	20.2639593908629	13.0914215023016	2.37011615455376	205.927699647386	0.0706226150790596	-0.115252861905128	0.247408014818449	0.693362742992656	0.926500093383012
ARHGAP12	0	default	1	24	4.63342125670225	3.20023840659566	64.771987870497	0.105447485663602	-0.0734630172036781	0.219592980639108	0.572834549314987	0.901974508496346
KIF5B	0	default	1	24	10.8933651716665	6.11607153572062	306.766996620728	0.0258494575319175	-0.168980650961699	0.153503786127645	0.877264153123341	0.969778766705041
EPC1	1	burg	1	23.0751445086705	7.18906442441153	20.5273392377438	56.7017985551265	0.289958614277939	0.147950337133526	0.164671813384967	0.180475525268927	0.781234771406838
CCDC7	0	default	1	24	0.707604599769474	9.09322668751761	4.02872299779228	0.0644437293573543	-0.122667524771175	0.521526856535613	0.716720076693192	0.933033940442707
ITGB1	0	yule-walker	1	25.7548387096774	30.2812980599845	24.8655724983838	594.672137023562	0.0954982688856042	-0.085402077337275	0.145376780411021	0.605406405835674	0.907999898460586
NRP1	0	yule-walker	1	24.1939393939394	6.80236691458822	4.85190440723252	101.744109498556	0.149501800085726	-0.0205978398971283	0.12875778386129	0.445007155016292	0.873756944861815
PARD3	0	yule-walker	1	24.641975308642	3.96561886528103	23.4904809929371	51.3563579755328	0.17800433902143	0.0136052068257164	0.140515949228345	0.375273264605591	0.852164943133604
CUL2	0	default	1	24	0.490109469178436	2.89927873792905	11.1686224379761	0.0147133378626023	-0.182343994564877	0.27802903432738	0.928566515657161	0.980232726236704
CREM	0	default	1	24	1.69860616462549	13.1196477133307	9.37934065558039	0.145853005994552	-0.0249763928065372	0.346544371049546	0.454635227490723	0.876847403764033
CCNY	0	default	1	24	9.1790751736356	19.0174016280887	118.032837554624	0.256691473975799	0.108029768770959	0.158656407619647	0.226905786732488	0.808437393084752
FZD8	1	mle	1	20.3673469387755	1.2266807768786	15.4094268434201	4.97730675609255	0.0606533755647485	-0.127215949322302	0.726759576272715	0.731356954232945	0.93576559324632
ZNF248	0	burg	1	20.7916666666667	1.68689103202524	19.4368250093948	8.73168745860768	0.12644432915708	-0.048266805011504	0.393066358497279	0.508689691474388	0.890192548643149
ZNF25	0	burg	1	23.6213017751479	6.24217806313241	15.102649760809	29.8620820397586	0.631769395799362	0.558123274959234	0.18917295351495	0.00677016732904678	0.625134632041736
ZNF33A	0	default	1	24	2.05527506733819	0.400631378319218	29.5820691322763	0.0795972985304747	-0.10448324176343	0.190685038552641	0.660525249028058	0.918352595701664
ZNF37A	0	default	1	24	5.84847960122955	22.7240132415083	62.4636986707304	0.0886672241184439	-0.0935993310578673	0.227824269134892	0.62861530304176	0.911518744502871
ZNF37BP	0	default	1	24	3.1683411349338	6.46993074952563	9.83357437611354	0.330646136556167	0.1967753638674	0.41075698091252	0.134362746356167	0.749465271839799
ZNF33B	0	yule-walker	1	26.4370860927152	3.14581958501512	6.27627220449059	13.6108887108088	0.191629048102629	0.0299548577231543	0.386320048004508	0.345186256174904	0.846083971138186
BMS1	1	mle	1	26.972972972973	11.7979780123543	18.0148467598105	106.284202776344	0.311571373915369	0.173885648698442	0.189257684439453	0.154630301910987	0.758365297234634
CSGALNACT2	0	default	1	24	2.37016504721078	9.0546686758115	26.8069983724285	0.088035436351126	-0.0943574763786488	0.211540163852019	0.630797285887218	0.912356237204844
HNRNPF	0	burg	1	27.7222222222222	19.7228449678014	15.3415126571372	128.57389544791	0.215658367187613	0.058790040625136	0.241216156323279	0.29684267716517	0.836122950893196
CXCL12	0	default	1	24	4.38458620825494	2.09823522120829	76.3085381226116	0.0199252076555239	-0.176089750813371	0.295643296606213	0.904265779839091	0.974713550784048
RASSF4	0	default	1	24	1.47299267583856	9.60655082129627	12.7096001945432	0.109278335217594	-0.068865997738887	0.604132101119706	0.560673562642168	0.899842925732603
C10orf10	0	default	1	24	4.93787873861933	5.6031900423722	55.117219246536	0.146792993310216	-0.0238484080277401	0.496192900583995	0.452139101028983	0.876353348086378
C10orf25	1	burg	1	20.4717948717949	1.43828430372042	16.4984583722159	3.25785432808431	0.363942375052369	0.236730850062842	0.530310143957564	0.104107571566918	0.724583956085021
ZNF22	1	burg	1	21.5783783783784	4.08674473843627	20.9183797554242	36.016898810438	0.305015863781856	0.166019036538227	0.15258747681204	0.162134134384555	0.761334105349484
MARCH8	0	default	1	24	3.37291988242157	22.0584102018824	36.6961497580218	0.106797878359611	-0.0718425459684668	0.258230825338821	0.568523904405296	0.900926993674521
FAM21C	0	default	1	24	2.64314148535025	10.4923850638914	34.67420533964	0.0998522034707401	-0.0801773558351118	0.183195477881749	0.590975005781794	0.904966457503877
TIMM23	0	default	1	24	1.59479933870219	7.05967481921178	32.867063309625	0.0276902898716973	-0.166771652153963	0.232073678174672	0.869006679544442	0.968777330559178
NCOA4	0	default	1	24	4.74133185760102	15.0034159359329	127.62819584339	0.0451800216178033	-0.145783974058636	0.123346018191007	0.793610650262352	0.950481598650802
MAPK8	1	burg	1	21.695652173913	3.34927887927543	19.0225952283938	18.7055768704461	0.272552583948382	0.127063100738058	0.369879603982047	0.203707973238461	0.802489655794108
ARHGAP22	0	yule-walker	1	27.9160839160839	4.62831733401058	11.5968557769455	14.4704784690504	0.323471000714876	0.188165200857852	0.390742525067559	0.141720307640163	0.753098977299663
VSTM4	1	burg	1	22.8114285714286	8.94958571322846	0.830950909830883	100.274030189052	0.12861174343737	-0.0456659078751562	0.428499562284259	0.502410276341654	0.889527278474904
ERCC6	0	default	1	24	2.61533654557069	8.4058793714813	16.5232457421403	0.190209829667712	0.0282517956012548	0.294049419921663	0.348227050066662	0.846083971138186
PARG	0	default	1	24	0.274900747849081	8.81759453853491	5.30500734887011	0.0122937163818773	-0.185247540341747	0.363763831872681	0.940024306479113	0.983237908336038
FAM21A	1	mle	1	20.9005235602094	5.25037006620225	13.4209352993051	38.2545300953249	0.234183214357645	0.0810198572291736	0.22386535275241	0.263405237563062	0.829611934714721
SGMS1	0	default	1	24	0.872452667207805	3.719006811796	12.9559602950865	0.0222214924223516	-0.173334209093178	0.315980879207707	0.893721970333321	0.972558995406237
ASAH2B	0	burg	1	25.9220779220779	0.813408083970824	15.7523479525548	1.90497265913566	0.181493534674262	0.0177922416091149	0.752995789896694	0.367375822258592	0.848759940296174
PRKG1	1	burg	1	24.7950310559006	7.25893597780059	6.7857225701422	21.94430532447	0.493379807883054	0.392055769459665	0.339239103984436	0.0333743238878133	0.650756303234839
CSTF2T	1	burg	1	26.972972972973	4.31510952522442	0.0615970488312092	17.8779513157803	0.576940123707173	0.492328148448608	0.224451182332447	0.0135521809055573	0.628766577815096
DKK1	0	default	1	24	6.5399980448665	8.80092038317045	110.362256375797	0.0175948416672771	-0.178886189999268	0.551530684722922	0.915067583865711	0.977823334158561
ZWINT	1	burg	1	27.9160839160839	3.62540514237389	12.1463564233821	7.0183571106482	0.459343890420041	0.35121266850405	0.764244380388486	0.0461961278998095	0.662265033485663
IPMK	0	default	1	24	1.77159249279982	21.8090635319209	15.0705951708843	0.110242129168986	-0.0677094449972167	0.261446079946397	0.557646771752786	0.898476262809356
CISD1	1	mle	1	21.8142076502732	8.32773666619681	18.9791849330149	57.0582911893024	0.261514425690337	0.113817310828405	0.213883629654491	0.219639315098962	0.807490781550769
UBE2D1	1	yule-walker	1	23.2093023255814	3.5072471861087	17.3279831277847	18.3432422642445	0.164796973151642	-0.00224363221802948	0.327015805643348	0.406406174854553	0.864485417903853
TFAM	0	burg	1	21.8142076502732	5.55975929489707	2.18404443618491	33.0580669494229	0.410192889838774	0.292231467806529	0.196234837980269	0.0713756404988558	0.698770060542179
BICC1	0	default	1	24	7.25510332725587	7.605994203507	146.617824620017	0.150947779445509	-0.0188626646653898	0.0918766446570657	0.44123708897949	0.872712700109686
FAM133CP	0	default	1	24	1.83535063440572	6.56946066178486	5.22490444277586	0.27028403406278	0.124340840875336	0.467178641606718	0.206904169630382	0.803643340936576
CCDC6	0	burg	1	27.9160839160839	5.15908424973028	11.4716393919278	41.4870822545599	0.231419055989207	0.0777028671870483	0.217023144458277	0.268193385400386	0.831049571787038
CDK1	0	mle	1	22.4269662921348	9.70920578077652	11.3721980972326	15.2438172838342	0.537022000377655	0.444426400453186	0.827553871730051	0.0212716790046488	0.628766577815096
RHOBTB1	0	mle	1	20.6839378238342	5.8850165228106	12.0539849513713	40.1631192547665	0.362667876303469	0.235201451564163	0.180745061000456	0.105154786200598	0.726078182264764
ARID5B	1	burg	1	20.4717948717949	14.2074820654384	1.05284839205956	206.989122779628	0.0971583486739831	-0.0834099815912202	0.183555710160868	0.599871089954174	0.907828056244453
ADO	0	default	1	24	0.781270908745807	20.3828543851415	19.233179969924	0.0158010099261284	-0.181038788088646	0.226353960688312	0.923452529527544	0.980140069390177
NRBF2	1	mle	1	22.6818181818182	2.96489402288052	20.9344371584807	29.473380095086	0.110278641983873	-0.0676656296193519	0.21189173028882	0.557532360950903	0.898476262809356
JMJD1C	0	default	1	24	6.93011430617881	7.63439497475863	42.5425319851044	0.231986126059535	0.0783833512714421	0.252556350993559	0.267205459610345	0.831049571787038
REEP3	0	yule-walker	1	27.7222222222222	10.3389868553555	23.5195141877139	87.4347907432322	0.386682114059146	0.264018536870975	0.148192203084201	0.0867816993391272	0.707376205513591
ANXA2P3	0	mle	1	20.7916666666667	36.8846592486766	7.85616268930565	217.378444299523	0.174110444921927	0.00893253390631277	0.345381096807483	0.384246454065602	0.856188533238726
SIRT1	0	default	1	24	2.84868617802398	8.80791408491941	14.7413245095905	0.124365215539774	-0.0507617413522714	0.392896547932849	0.514772131946627	0.890499619893185
HERC4	0	default	1	24	0.431308461804234	3.99386897792701	45.3342449000149	0.00214624655303264	-0.197424504136361	0.153995301104826	0.9893147322194	0.996152206400243
PBLD	0	default	1	24	1.60872701525294	8.96688129362636	9.60888358077119	0.108045829718411	-0.0703450043379068	0.362023999339989	0.564563376439579	0.899855553539288
HNRNPH3	0	mle	1	21.8142076502732	17.9021590212169	10.6183608969075	99.5125841852871	0.14652621531317	-0.0241685416241955	0.336988325117111	0.452846410140483	0.876381319430395
RUFY2	0	yule-walker	1	20.7916666666667	4.17480078132681	3.08880657154987	19.6618183053125	0.466200269718867	0.35944032366264	0.216577756330264	0.0433402837223791	0.659105443191103
SLC25A16	0	default	1	24	0.832019402618771	12.0520111665651	5.46498578407175	0.0753218611065706	-0.109613766672115	0.40687456191231	0.676009736544283	0.922054815472886
TET1	0	mle	1	22.0552486187845	1.47446556906684	10.7547415984502	10.7723797427267	0.182485156487548	0.0189821877850576	0.321220950969791	0.36515582603191	0.848212198017241
CCAR1	0	yule-walker	1	25.7548387096774	12.7661678506806	7.32094549949362	151.316144987996	0.111168719007281	-0.0665975371912626	0.179380845547482	0.554749158983344	0.897714668448929
DDX50	1	mle	1	20.9005235602094	9.12802340214258	17.3270560530516	74.2523112038024	0.279701304984161	0.135641565980993	0.165582835117679	0.193893450687417	0.795844296733726
DDX21	0	yule-walker	1	20.4717948717949	23.0315203692893	1.73178976589998	256.909964131701	0.411024508646143	0.293229410375372	0.197494045006473	0.0708738647992166	0.696958005585862
KIAA1279	0	default	1	24	1.50713147318787	10.8668584377359	32.6348252790155	0.0590053054656116	-0.129193633441266	0.158533288114932	0.737795282658013	0.937927367186781
SRGN	0	burg	1	21.9340659340659	7.29357618844758	11.7071864933598	20.5984549033632	0.594302781291483	0.513163337549779	0.333275779637389	0.0109903152956867	0.628766577815096
VPS26A	1	burg	1	26.2631578947368	7.31728437276509	14.3808553421446	36.1804554679949	0.433348746664176	0.320018495997011	0.221492806376389	0.0584223831268964	0.682909722062361
SUPV3L1	0	default	1	24	1.34741372195681	6.11353740316	10.6613227098055	0.0529224943126942	-0.136493006824767	0.374131256662625	0.761951991324692	0.94515484246598
HK1	0	yule-walker	1	26.4370860927152	18.920402440956	19.9254469019583	232.197683712517	0.0727470922313923	-0.112703489322329	0.220787699937717	0.685474051863231	0.924286874947366
COL13A1	1	mle	1	20.7916666666667	2.31921640052382	6.28111747347926	6.83150951619305	0.199731742458299	0.0396780909499593	0.673774989009628	0.328229760014968	0.842645275103662
H2AFY2	0	yule-walker	1	22.3016759776536	0.902221986410001	15.4246393908263	9.06936787892949	0.052326540934898	-0.137208150878122	0.308470964156571	0.764352321256339	0.94515484246598
AIFM2	1	burg	1	21.1216931216931	4.43433068738087	12.5491829001886	24.2973806829101	0.201557666077267	0.0418691992927199	0.328832429457485	0.324502298485999	0.842645275103662
TYSND1	0	default	1	24	1.37152918189745	15.1846657162822	11.068118000581	0.0765257200069869	-0.108169135991616	0.37966401856471	0.671620619944341	0.921109190354318
SAR1A	1	burg	1	24.7950310559006	11.8641927167442	3.48833526853301	118.875199679779	0.752847398306154	0.703416877967385	0.100658641676481	0.000922201729746552	0.486826598888661
PPA1	0	default	1	24	1.94752576288219	7.83832305998938	18.099404188061	0.0751728480311994	-0.109792582362561	0.300549351339382	0.676554611337679	0.922071704627176
LRRC20	1	default	1	24	0.6367208570077	8.5618999682283	3.32462393519039	0.132462627255	-0.0410448472939995	0.523127453052845	0.49140657660744	0.888766051444216
EIF4EBP2	1	mle	1	21.3475935828877	3.20405385896113	12.5588111922256	108.670656510239	0.0511705869436236	-0.138595295667651	0.151351342312194	0.769025419508774	0.946784036280437
SGPL1	1	mle	1	23.3450292397661	5.20286974353222	15.7409933079418	21.1280970949602	0.414820875086874	0.297785050104249	0.316712682016992	0.0686189590851147	0.692999183828218
PCBD1	0	default	1	24	3.41419318343578	15.3400675588987	26.3152943033069	0.176512983769085	0.0118155805229025	0.21843244223776	0.378689950870099	0.852757490568072
UNC5B	0	default	1	24	0.819180975721186	5.44126191345398	47.3437293830874	0.00255523792053114	-0.196933714495363	0.276114604469965	0.987288936181058	0.995673645015009
SLC29A3	0	burg	1	23.7619047619048	0.870267679054246	12.6082255536445	17.4985100695858	0.0366703286521197	-0.155995605617456	0.191667531935622	0.829611351052226	0.959977044160772
C10orf54	0	default	1	24	9.11119541173738	6.29884093692121	68.1892488988659	0.0801390639930945	-0.103833123208287	0.458713024966223	0.658583551437897	0.917443843335492
PSAP	1	burg	1	27.9160839160839	298.418464440381	20.0169839669494	3476.95690045927	0.203433982083409	0.0441207785000914	0.179755410543694	0.320707322318	0.841482901183377
CHST3	1	mle	1	22.4269662921348	5.4047001836659	6.9099121923726	16.8434013083084	0.602083009273132	0.522499611127758	0.283879009437641	0.00997613730349456	0.628766577815096
ASCC1	0	default	1	24	4.42080446659995	21.7545049125328	25.9637005844856	0.227423383208264	0.0729080598499168	0.256683330300109	0.275237622093861	0.832750836821789
ANAPC16	1	burg	1	26.4370860927152	8.54154361083484	24.6470049301751	53.2855388154567	0.357562941332471	0.229075529598965	0.199944627178676	0.109434164183734	0.729651247232156
DDIT4	0	default	1	24	29.0521961500315	16.2099617101078	374.919058953567	0.137614134229948	-0.0348630389240625	0.255318479152548	0.476988764978877	0.8838602971959
DNAJB12	0	default	1	24	3.35147633736357	7.60452281944961	50.4212147462339	0.121579274276218	-0.0541048708685381	0.137073523955724	0.523013465689089	0.891123898966324
MICU1	0	default	1	24	3.27519399816193	12.1012038550766	54.8843336701547	0.130262887659942	-0.0436845348080697	0.16014322984609	0.497668337093018	0.889305355857676
MCU	1	mle	1	24.0481927710843	4.06828985784286	0.698418133253761	48.6483639278771	0.0938429105672519	-0.0873885073192977	0.201534602973815	0.610966591090867	0.90864204085298
P4HA1	0	default	1	24	8.89688225050623	18.3305098661111	190.903385584818	0.0696681023361397	-0.116398277196632	0.181272983378489	0.696930639237067	0.926875740693223
ECD	1	burg	1	25.5897435897436	2.52903796677495	15.7445401336772	12.1927890908432	0.292494670141691	0.150993604170029	0.270476564659892	0.177275443040853	0.779598818416792
FAM149B1	1	burg	1	27.5310344827586	3.86624410913196	11.983483588635	15.6461960832065	0.457581036366023	0.349097243639228	0.267995478097666	0.0469541867534884	0.664972806995349
DNAJC9	1	mle	1	21.3475935828877	4.06445022902889	7.64968039271332	20.3223804229333	0.353896870012005	0.224676244014405	0.27138766690965	0.112592438408532	0.730624474198746
MRPS16	0	default	1	24	4.49106325494804	16.4174199864364	52.0724637973011	0.16508181628514	-0.00190182045783183	0.162748886982688	0.405713630221385	0.864485417903853
ANXA7	0	burg	1	22.5536723163842	6.05052251562052	13.2486707091475	33.1270265325075	0.239542817683431	0.0874513812201175	0.293612394107744	0.254316085526213	0.823406291356798
PPP3CB	0	default	1	24	3.79244441483862	4.39980524837167	25.3828096051955	0.246569744885066	0.0958836938620796	0.258365532309315	0.242781326402002	0.814273980200022
SEC24C	0	default	1	24	2.33282273199076	10.7416559494054	23.9820906130201	0.0688769960013145	-0.117347604798423	0.268879606829579	0.69989885260056	0.927578823800622
FUT11	0	burg	1	21.9340659340659	2.8614716700782	21.9127358527596	27.7259117915819	0.0750743806178018	-0.109910743258638	0.306903386239726	0.676914855789217	0.922170574639352
CHCHD1	1	mle	1	25.2658227848101	7.11175172704573	7.18618003279545	37.531021074445	0.136622004240581	-0.0360535949113021	0.360946621376254	0.47973883889957	0.88509812558762
ZSWIM8	0	default	1	24	3.32590357102416	16.1265674221125	40.3660133481505	0.137366351145049	-0.0351603786259409	0.153596488690598	0.47767440750311	0.883861254574493
NDST2	1	mle	1	23.4823529411765	5.89431779672921	17.8448496372145	27.628704479281	0.306802100457741	0.16816252054929	0.270148626461816	0.160061244930956	0.760737262884394
CAMK2G	1	burg	1	27.3424657534247	2.02302447996193	25.9849686679376	20.8467186206248	0.140565207213209	-0.0313217513441495	0.203963552602248	0.468883183415802	0.879741726718493
PLAU	0	default	1	24	0.957972974988974	14.4120031112358	5.06506234414926	0.0309618650269229	-0.162845761967692	0.766194084208612	0.854484800276012	0.967270487803185
VCL	1	yule-walker	1	26.6133333333333	13.8690081384016	6.46563416854582	170.897797428774	0.224695039960291	0.0696340479523498	0.156912364974625	0.280132058075386	0.834635149696842
AP3M1	0	default	1	24	0.743206993677178	12.805756310812	17.7984416570299	0.00822971401584771	-0.190124343180983	0.344506271148999	0.959523160909804	0.988607325068337
ADK	0	default	1	24	1.29400411691376	8.34762387710571	18.6687891594968	0.0378826284502274	-0.154540845859727	0.281328699971539	0.824404361427109	0.957495870747938
KAT6B	0	default	1	24	0.845773495063854	0.494427864582395	30.8023391915986	0.00917243444650373	-0.188993078664196	0.21023680673386	0.954971481536525	0.987943545943481
SAMD8	0	default	1	24	1.78000114611886	3.48270516042539	11.6057717010236	0.11580722014617	-0.0610313358245962	0.336207428695714	0.540424240772467	0.893369828316189
VDAC2	1	mle	1	20.5773195876289	6.78974538150668	5.5599376942372	64.6163646316282	0.225823796113881	0.0709885553366578	0.15430236463614	0.278098784492244	0.834389691142431
COMTD1	0	default	1	24	1.06614784006012	21.1566342022267	22.2284653604418	0.0167940181992643	-0.179847178160883	0.267333019646348	0.918803330181746	0.979273876757008
ZNF503	0	default	1	24	11.9750825426144	7.19683714257155	126.584266902624	0.121296975036075	-0.0544436299567095	0.1858793727153	0.523854413703541	0.891279657733728
ZNF503-AS2	0	default	1	24	0.872869696487983	3.88880873751183	6.16450308672689	0.0943407889367464	-0.0867910532759044	0.323276767507048	0.609289989027804	0.908469569874987
C10orf11	0	default	1	24	0.427471405548861	3.04571345856139	2.76442673095186	0.0474069188500138	-0.143111697379983	0.505291340056935	0.784399149586295	0.948311818955884
KCNMA1	1	default	1	24	9.07415309205399	17.0867856773481	56.2712924700537	0.37020031384444	0.244240376613328	0.219350153843704	0.0990859777920917	0.717582622019826
DLG5	0	default	1	24	4.50367595159326	10.2652150667928	90.2997406173706	0.0605199109439523	-0.127376106867257	0.193952406699758	0.731876666644582	0.93576559324632
POLR3A	0	burg	1	24.641975308642	5.35045925667179	2.05868083537012	23.0429205528535	0.527190686738967	0.43262882408676	0.242536931141203	0.0236281714125242	0.628766577815096
RPS24	0	default	1	24	194.98419201469	3.51311021536617	3526.13673142787	0.105144393047849	-0.0738267283425815	0.126343807831022	0.573805647223268	0.901974508496346
LINC00856	0	default	1	24	1.38842520269564	15.4783010443111	3.37920282168074	0.217890055796164	0.0614680669553967	0.629786156345934	0.2926436055808	0.836122950893196
ZMIZ1	1	default	1	24	3.8888497635917	9.33006297348451	37.6444235929389	0.147143468193403	-0.0234278381679165	0.19771646159834	0.45121122968187	0.876295969695603
PPIF	0	default	1	24	2.02665697178643	20.623189744522	34.0060160244964	0.0363191270256137	-0.156417047569263	0.227338134505931	0.831124713430486	0.960283771426265
ZCCHC24	1	default	1	24	9.44929188865393	16.8249479778666	213.201013556649	0.179680769718736	0.0156169236624832	0.22903024454255	0.37146206008979	0.851267738629264
EIF5AL1	0	default	1	24	0.707166594891475	18.2332595251719	16.0397643262649	0.0061052438125897	-0.192673707424892	0.474819350999664	0.969844252226735	0.990424114265068
LOC100288974	1	burg	1	22.8114285714286	2.47666623856071	7.75545124254308	3.26474408853169	0.345410743777719	0.214492892533263	0.922452364844947	0.120183366426196	0.736357329707049
TMEM254	1	yule-walker	1	20.4717948717949	1.37044356406687	5.30929475449888	11.4280722332931	0.0847345565331087	-0.0983185321602695	0.390107753701741	0.642296163281154	0.914464370600892
PLAC9	0	default	1	24	3.71865041018476	16.0236291732384	130.831699956909	0.0341303375981058	-0.159043594882273	0.115818196999216	0.840606272410812	0.962981444757384
ANXA11	0	yule-walker	1	27.9160839160839	9.9581877873437	16.6251968557424	164.293377560644	0.0832057555259663	-0.10015309336884	0.154014456832239	0.647678366128231	0.914897656081522
TSPAN14	1	burg	1	27.7222222222222	3.24392125773395	0.218956192146222	36.5324128249581	0.127145520989395	-0.0474253748127256	0.179124675164304	0.506651373203436	0.890192548643149
GHITM	1	mle	1	20.6839378238342	8.67424890045878	7.40671607195218	90.9592013016055	0.120384335937669	-0.0555387968747971	0.199728570376241	0.526580500598268	0.891469008051838
CCSER2	1	burg	1	24.3414634146341	5.92801615244121	12.6956380000363	48.6695086161053	0.269530050274539	0.123436060329447	0.17333588152947	0.20797530628607	0.803643340936576
WAPAL	0	default	1	24	2.44246475834694	19.9509748227481	47.2057625629517	0.0519434649675862	-0.137667842038897	0.16144221163958	0.76589843303983	0.945561853198817
ADIRF	0	default	1	24	2.07479388665093	2.60778116492533	10.1293431096012	0.144569205352809	-0.0265169535766288	0.399506904252516	0.458062144339495	0.877627838928886
GLUD1	0	default	1	24	0.857830958979792	15.0642899293883	32.2502998881764	0.00756971106142879	-0.190916346726285	0.223218865000548	0.962720128856067	0.988855090213248
FAM35A	1	mle	1	23.6213017751479	5.9837073115972	20.4845621536112	17.7349832049547	0.543588209878089	0.452305851853706	0.321574474764274	0.0198054298844563	0.628766577815096
MINPP1	1	default	1	24	3.66472066362987	11.6479987932935	14.1941569702321	0.473900792235763	0.368680950682916	0.35877443397729	0.0403030802253568	0.659105443191103
PAPSS2	1	burg	1	22.8114285714286	6.00833341613376	1.653882535328	80.0628102245828	0.156507744021079	-0.0121907071747056	0.195030132392177	0.426978000017629	0.870293086270895
ATAD1	0	default	1	24	8.86788806830121	13.0447087546158	77.8068414891063	0.142743148498477	-0.0287082218018275	0.223094002389082	0.462972104459601	0.878568388673324
PTEN	0	default	1	24	2.33933887995429	17.7275981685755	52.4790101690083	0.108041598676793	-0.0703500815878479	0.100655043586054	0.564576766778921	0.899855553539288
RNLS	0	default	1	24	1.02129979560074	14.6738914232155	5.12134124886316	0.219133134376881	0.062959761252257	0.310124267508789	0.290325360794119	0.836122950893196
STAMBPL1	1	yule-walker	1	27.3424657534247	2.07274918155059	11.5981887646703	5.54884442838947	0.30426559247111	0.165118710965332	0.46647908163849	0.163011186896309	0.761364643721131
ACTA2	0	default	1	24	242.739856272005	0.181140022891553	2545.58621863295	0.0977885531555914	-0.0826537362132902	0.224247189189204	0.597780390807057	0.907213481625143
FAS	1	burg	1	25.1069182389937	3.45373062930116	14.5912478340616	16.4172502106229	0.415346017038652	0.298415220446382	0.252423546254811	0.0683116166386324	0.692999183828218
CH25H	0	default	1	24	2.48805840183085	9.8867844252944	19.7124737876409	0.0606592495958389	-0.127208900484993	0.66732633568826	0.731334087488938	0.93576559324632
LIPA	1	burg	1	25.7548387096774	8.31541449090188	11.099648599449	42.2190848558055	0.352516146108375	0.22301937533005	0.236197337155916	0.113800642780585	0.730624474198746
IFIT2	0	default	1	24	0.301511972596887	14.3874719345752	2.92328292128963	0.0158701237864338	-0.180955851456279	0.583711382544342	0.923128334895149	0.980140069390177
IFIT3	1	mle	1	21.8142076502732	2.42350558468931	7.99257493184202	18.3162192344601	0.0979396659038867	-0.0824724009153359	0.36636290806516	0.597279942805917	0.907213481625143
IFIT1	1	mle	1	26.2631578947368	2.30776890733124	11.6440163786317	6.93963887087278	0.736991416131101	0.684389699357322	0.333762815107208	0.00125848955213725	0.525999501303569
IFIT5	0	default	1	24	1.13748383790044	5.871279517075	19.7433619898432	0.0178723371961615	-0.178553195364606	0.300143809772092	0.913775938813751	0.977619350899886
PANK1	0	default	1	24	0.798921804659788	3.51186818415534	3.4615949952701	0.0570548439335214	-0.131534187279774	0.706321535228917	0.745473430552212	0.939653593506834
KIF20B	0	default	1	24	5.88964255951585	13.0250728685837	23.6060180165881	0.246925930983558	0.0963111171802697	0.405464839955911	0.242207991255043	0.814256486422732
RPP30	1	burg	1	21.4623655913979	3.53255700746649	2.50713269695973	14.8644761369354	0.277721258146243	0.133265509775491	0.330589670006155	0.196573135176171	0.7987779835593
ANKRD1	1	mle	1	21.0105263157895	55.5442051040301	3.96445322655544	158.562281539869	0.394004871578867	0.27280584589464	0.638892211402156	0.0817232565874322	0.705976283859467
PCGF5	0	default	1	24	4.26575616935287	16.8389052997988	48.6950373594036	0.0892775176026268	-0.0928669788768477	0.234656883864314	0.626513291831383	0.910565835066228
HECTD2	0	burg	1	25.4267515923567	0.733646147187681	13.4860635533245	3.37052048864232	0.0985953572180839	-0.0816855713382993	0.492914569194855	0.595112336437463	0.906759367233155
PPP1R3C	0	burg	1	25.5897435897436	5.73645455662887	9.8212560697032	39.2346256722706	0.312323430992766	0.17478811719132	0.26845614566495	0.153787534717586	0.757823592953097
TNKS2	1	mle	1	21.8142076502732	2.11904262711272	15.9638393497198	22.1045007726841	0.0988265039378855	-0.0814081952745374	0.221196755040904	0.594349705938037	0.906536842107238
BTAF1	0	default	1	24	3.76650029768225	7.4419941829765	24.4212199446716	0.119177811580086	-0.0569866261038969	0.306736262422653	0.530201840716877	0.892234714574754
CPEB3	1	burg	1	26.7919463087248	1.45029017483295	7.49929473839308	4.22889153309322	0.181849831483966	0.0182197977807594	0.575115403833724	0.366576922486728	0.848212198017241
MARCH5	1	burg	1	27.3424657534247	8.7197681021969	21.8226649784814	73.4598371866768	0.192742176214034	0.0312906114568412	0.187865251801183	0.342816182188405	0.845862381528345
IDE	0	default	1	24	0.661070365916078	0.443741858447102	22.2024978880628	0.0092125787811137	-0.188944905462664	0.229259787880508	0.954778039258272	0.987943545943481
KIF11	0	mle	1	24.0481927710843	3.15271994128106	10.0187659857881	5.31751313935999	0.46280509010264	0.355366108123168	0.73889576708678	0.0447362363966768	0.660663061082879
MYOF	0	burg	1	26.7919463087248	13.7508245793374	7.38989805682982	102.771886115509	0.671039113262254	0.605246935914705	0.200618995037777	0.00385231080016935	0.618821274583066
CEP55	0	burg	1	23.9041916167665	4.68981933781462	11.6332352152663	10.855777064536	0.376680559623956	0.252016671548747	0.676936583992118	0.0940921431010079	0.711091568007533
FRA10AC1	0	default	1	24	5.92895737495854	7.68313106319661	71.6165120143451	0.0831254597463461	-0.100249448304385	0.197863067483296	0.647962044555202	0.914969399484988
PLCE1	1	burg	1	20.7916666666667	1.7857569632979	3.20279415317267	9.01431761553458	0.096262717624762	-0.0844847388502856	0.534508817529087	0.602852399995824	0.907828056244453
PLCE1-AS1	0	default	1	24	1.07857871442112	8.80366324450225	1.88530050976561	0.205089404767509	0.0461072857210105	0.895144439808069	0.317388676479524	0.84124527504799
NOC3L	0	burg	1	22.1777777777778	3.10130810918973	4.85905806026014	21.7182743399697	0.49662635153488	0.395951621841856	0.174485214736046	0.0323185883425747	0.650756303234839
TBC1D12	1	mle	1	23.9041916167665	1.31975959788604	16.0828348560437	12.3642754404592	0.0789880870439861	-0.105214295547217	0.267818873901346	0.662714142078662	0.918798843320347
HELLS	1	burg	1	21.5783783783784	4.0826704893678	7.19018574305604	12.4956771732395	0.191383847657846	0.0296606171894153	0.721181167179977	0.345710094803395	0.846083971138186
PDLIM1	0	default	1	24	4.01092547186585	6.12289186186259	170.767652910951	0.0246059898816866	-0.170472812141976	0.157733474580116	0.882877443697807	0.971397312429746
SORBS1	0	default	1	24	0.195904845446655	0.833901653830272	2.94437534807828	0.00554451607471318	-0.193346580710344	0.653506038900869	0.972583136455272	0.991189664442471
ALDH18A1	0	yule-walker	1	23.0751445086705	4.29473200204687	19.6118356503927	21.0627559384891	0.301885885357337	0.162263062428804	0.316219147041342	0.16581816082022	0.766021428071243
TCTN3	1	burg	1	24.0481927710843	3.90864518344094	17.2101144305285	15.5589300993679	0.493628388063385	0.392354065676063	0.243898343698537	0.0332925263372241	0.650756303234839
ENTPD1	0	default	1	24	0.656675829709972	2.64471118384914	8.2399016933828	0.0149703418459679	-0.182035589784838	0.495481823193829	0.927356102294096	0.980140069390177
CCNJ	1	mle	1	22.4269662921348	1.6157680347482	15.2789665008716	2.14750816203465	0.616048242090953	0.539257890509144	0.676665224972854	0.0083441730365359	0.625134632041736
ZNF518A	1	burg	1	23.4823529411765	1.42303843289409	22.6139717388155	7.18862884591662	0.304911590748193	0.165893908897831	0.261074056670825	0.162255801132286	0.761334105349484
TM9SF3	0	default	1	24	37.8101117264329	20.3289977045914	623.83269653737	0.255955593938876	0.107146712726651	0.0941143886719776	0.22803120352623	0.808437393084752
RPL13AP5	0	default	1	24	5.36792154238503	5.02652167959347	50.0130136452807	0.0432646361013588	-0.14808243667837	0.358196234958603	0.801602634097485	0.952313573914968
LCOR	0	default	1	24	0.768870871591073	22.861779149656	7.23142020872017	0.035867078022773	-0.156959506372672	0.416944379567691	0.833075887068297	0.960826014099428
C10orf12	1	burg	1	23.2093023255814	2.45907494344335	14.0831001702213	9.80577972880571	0.200904325460851	0.0410851905530218	0.412574626297733	0.325832123884898	0.842645275103662
LOC102724002	0	default	1	24	4.67807887126533	5.7967373612191	28.146710225902	0.282029768483598	0.138435722180318	0.223639480887683	0.190779712281119	0.7908052680028
ARHGAP19	0	yule-walker	1	23.6213017751479	1.18978486176967	13.393101901662	3.35716642220013	0.201055934481329	0.0412671213775947	0.573501029474191	0.325523147439937	0.842645275103662
FRAT1	0	default	1	24	1.00536098817697	2.33612938951385	5.02426030993459	0.0796556425683577	-0.104413228917971	0.622769903430457	0.660315923128571	0.918352595701664
FRAT2	0	default	1	24	1.15291004352516	14.844144569039	7.84232604206622	0.086344489859561	-0.0963866121685268	0.381162793911669	0.636667071528434	0.913900163007913
RRP12	1	burg	1	26.4370860927152	2.13090536261398	23.2149091350941	11.0010624770115	0.193855212553511	0.032626255064213	0.320374810558097	0.340459338386798	0.844928858729888
EXOSC1	0	default	1	24	0.740954804326346	23.8038081300032	22.0887407592632	0.0200988622386467	-0.175881365313624	0.195842119562484	0.903464951874631	0.974713550784048
ZDHHC16	0	default	1	24	1.84910796681267	3.39384561876179	23.2291239116412	0.0563774651618169	-0.13234704180582	0.287765047176037	0.748154890323788	0.940342251641686
MMS19	0	burg	1	27.3424657534247	12.7120168301647	26.3393948237096	163.62290383367	0.0999619942016311	-0.0800456069580426	0.174468758295049	0.590614688551967	0.904800795478754
UBTD1	0	mle	1	20.3673469387755	14.0818827106174	5.02102286910412	152.805799544571	0.131770056621317	-0.0418759320544198	0.242159852446802	0.493371204287609	0.889056713705052
MORN4	1	mle	1	20.1616161616162	1.56586812382263	12.5727516859338	13.7467392746076	0.0690540426025928	-0.117135148876889	0.299297182960641	0.69923370095858	0.92721965537981
PI4K2A	0	burg	1	27.9160839160839	3.68329951987876	13.5462638040769	35.0648648639583	0.323378596430056	0.188054315716067	0.131816986753739	0.141817119022319	0.753098977299663
AVPI1	0	yule-walker	1	22.4269662921348	2.59535814077294	14.971028414131	6.83575042864803	0.339248928619861	0.207098714343833	0.499559354861362	0.125947450292952	0.742327660966065
MARVELD1	0	default	1	24	4.06480219056834	1.94331239176101	119.990672134001	0.0247004114789742	-0.170359506225231	0.179325734352133	0.882450198094843	0.97124244647286
ZFYVE27	1	mle	1	20.6839378238342	3.81742229175266	12.2389843378921	15.2140950488911	0.390789954957817	0.26894794594938	0.281392273810526	0.0839141651566394	0.706116341588548
R3HCC1L	0	burg	1	23.7619047619048	1.96223885850152	12.6778001979696	13.5197003304304	0.147320183061134	-0.0232157803266391	0.320877910667467	0.450743960606721	0.876295969695603
LOXL4	0	default	1	24	4.12197131620411	17.3221610946846	23.0214634790542	0.278739812772773	0.134487775327327	0.263502210301194	0.195191005533942	0.797283528172048
PYROXD2	1	default	1	24	1.25238085419681	17.4885423218497	4.64406083179768	0.218458705539395	0.0621504466472742	0.43673325749596	0.291581287540342	0.836122950893196
HPS1	0	default	1	24	0.980876411623879	20.0616373317019	96.6811026837895	0.00150905535697421	-0.198189133571631	0.187210499785501	0.992477461356821	0.997224481596438
GOT1	0	default	1	24	11.7518017276972	14.5091565119611	50.8089116060361	0.362870245928015	0.235444295113618	0.328608316105528	0.10498794520747	0.726078182264764
SLC25A28	1	mle	1	24.641975308642	3.55320595917532	1.05233159776341	15.8639714911611	0.402089926700731	0.282507912040877	0.268576805005542	0.0764151291271997	0.70131116006314
ENTPD7	0	default	1	24	1.89597426309641	22.7313030811732	10.3033070372091	0.119733023923597	-0.0563203712916838	0.391789752184035	0.528532924246152	0.891970444579961
COX15	0	default	1	24	4.56730369026007	15.0054432461347	36.4215844078477	0.230831879099122	0.0769982549189461	0.18461270031685	0.269219417597329	0.831049571787038
CUTC	0	default	1	24	2.17382546432598	11.2140493062965	5.94639858140442	0.245925308755475	0.0951103705065706	0.567364709231355	0.243821402328336	0.815009329046479
DNMBP	1	mle	1	20.5773195876289	3.56790830546821	14.7679347679535	16.3505950969696	0.224037392302996	0.0688448707635951	0.32651357573237	0.281322176850058	0.834862252982211
ERLIN1	0	default	1	24	2.98602852305535	15.8692765744447	42.2407271424156	0.0425459886335838	-0.148944813639699	0.256191338174697	0.804617761370739	0.953069305287795
CHUK	0	yule-walker	1	20.9005235602094	3.10839733263576	11.8313064283272	17.6281496350379	0.125604834944422	-0.0492741980666931	0.366004604748874	0.51113866889704	0.890499619893185
CWF19L1	0	default	1	24	1.46722972794569	23.3359196825203	7.78472717039657	0.131815327930898	-0.0418216064829224	0.382375734425994	0.493242590712516	0.889056713705052
SNORA12	0	default	1	24	1.8823144178391	12.6765088563637	31.1178794116037	0.0176887639059684	-0.178773483312838	0.360791458253519	0.914630245139434	0.977619350899886
BLOC1S2	0	default	1	24	3.78325597901099	18.720268631989	71.131690448831	0.0621100053264132	-0.125467993608304	0.15411958627753	0.725703995783717	0.935368061772638
SCD	0	default	1	24	3.93542773701262	8.1237933829866	218.853907838027	0.00355624823700063	-0.195732502115599	0.308466625275313	0.982344778874168	0.993933423819136
SEC31B	0	default	1	24	2.45854951754757	2.51927239971685	8.85126775520845	0.0793959880122886	-0.104724814385253	0.757937936889667	0.661247915635695	0.918472330095396
NDUFB8	0	default	1	24	23.1549955112583	20.7734652207076	303.741293721412	0.249062069090804	0.0988744829089648	0.116915586628296	0.238792239447928	0.813606246817012
HIF1AN	0	default	1	24	11.3042498521645	20.1089645380863	98.1077926584984	0.341789590038777	0.210147508046532	0.160683977798584	0.123544590181505	0.737601467227739
FAM178A	0	default	1	24	2.12807793162849	17.1109994247025	23.561131534225	0.0785405891007772	-0.105751293079067	0.242386218515284	0.664325693121193	0.919000679821187
MRPL43	0	default	1	24	3.70612696274143	22.7072789433052	76.4645602463601	0.202291023141467	0.0427492277697601	0.0792982275076846	0.323014781545438	0.842645275103662
C10orf2	0	default	1	24	1.82219480457628	19.6249559955444	6.81883599847998	0.430058233661953	0.316069880394344	0.301941695662964	0.0601384762498576	0.685320555472379
LZTS2	0	default	1	24	1.0802460293749	14.2944801347116	6.73251911332596	0.103436112860533	-0.075876664567361	0.373518376285844	0.579303575866826	0.901974508496346
SFXN3	0	default	1	24	1.57095075073123	6.33442725518156	69.7759041534512	0.00873689612773632	-0.189515724646716	0.189610178861242	0.957072212817938	0.98810749434238
KAZALD1	0	default	1	24	0.473864871379917	12.6395491025604	15.0822093730562	0.0142437201915219	-0.182907535770174	0.346176327296719	0.930781541746444	0.980995788980442
BTRC	0	default	1	24	4.72160423380858	20.4323967172455	20.3158936462593	0.276576283682615	0.131891540419138	0.308766994693535	0.198136146214332	0.799812968797692
POLL	1	yule-walker	1	25.5897435897436	5.31008937958112	3.70917107458492	23.5553966265685	0.430976304443491	0.317171565332189	0.342087979446545	0.0596556743498262	0.683918243362273
DPCD	0	default	1	24	4.21758979125722	4.70514594661648	16.3838194222828	0.419575217084821	0.303490260501785	0.272495438780408	0.0658763818270804	0.691195672249656
FBXW4	1	burg	1	25.5897435897436	0.743390130128723	22.9053107121812	37.8332198360286	0.010514016160083	-0.1873831806079	0.159079903711964	0.94852380285936	0.986243521275212
NPM3	0	default	1	24	13.1305778332964	18.0403947246858	134.107347211518	0.0914098515617107	-0.0903081781259472	0.265911249450693	0.619213074709623	0.910362170626064
MGEA5	1	yule-walker	1	21.2340425531915	6.56942494740385	3.00372463027053	68.1402256063192	0.278917191935796	0.134700630322956	0.129991839528685	0.194951107419177	0.797283528172048
C10orf76	0	default	1	24	3.05165038634964	5.49451114356423	14.115117453465	0.49520301780305	0.39424362136366	0.209535416828561	0.0327780980194554	0.650756303234839
HPS6	1	mle	1	21.3475935828877	3.72079403438773	18.642413155764	29.1009830194268	0.182411309246871	0.0188935710962458	0.211258733137215	0.365320780971445	0.848212198017241
LDB1	1	default	1	24	1.66142281966472	7.47765577151362	12.2659185903996	0.148478350464346	-0.0218259794427853	0.242120496940433	0.447691110374458	0.874862059364852
PPRC1	0	default	1	24	0.619354285995358	5.37474689285106	12.0429710564192	0.022524300631146	-0.172970839242625	0.236505182560953	0.892338943511476	0.972425445996487
NOLC1	1	burg	1	21.9340659340659	6.76965733578982	4.43968455917837	42.984107662325	0.303992350640251	0.164790820768301	0.211867970263498	0.163331542442488	0.762213864731611
GBF1	0	default	1	24	6.81748346426144	0.319093790726773	55.0545063850627	0.234754423377195	0.0817053080526345	0.2030762289	0.262424355662534	0.829375776357517
NFKB2	1	burg	1	26.0915032679739	1.33047845347279	2.01774905735761	3.60118961077903	0.306457514831939	0.167749017798327	0.476357859740359	0.160459469348352	0.761156245551083
FBXL15	0	default	1	24	1.06657382293126	13.6336740319743	15.1778539661246	0.118238323952022	-0.0581140112575731	0.148159463515726	0.533035453441199	0.892501845658392
CUEDC2	0	mle	1	26.972972972973	5.85059229528961	23.1851371418807	23.3498870375833	0.297395104963677	0.156874125956413	0.318182346478919	0.171220537452176	0.772892886070084
ACTR1A	0	burg	1	22.6818181818182	8.49469995278813	4.6463033034789	96.4205288194918	0.333723218932557	0.200467862719068	0.106137975898223	0.131302620740571	0.746666444869104
SUFU	0	burg	1	27.5310344827586	3.961545211702	12.6538124415428	16.3561432235504	0.364050727839409	0.236860873407291	0.281763031770772	0.104018927845683	0.724583956085021
TRIM8	0	default	1	24	3.37598926473337	2.14321412953021	57.9912440281974	0.101576059475384	-0.0781087286295397	0.130799708813566	0.585337813301975	0.903784289435621
ARL3	0	yule-walker	1	22.0552486187845	2.5042220114564	2.13159205420329	42.3681249889344	0.0585603860734516	-0.129727536711858	0.177197121605269	0.739541147918772	0.938000164261571
WBP1L	0	yule-walker	1	26.0915032679739	12.0563361183957	25.9096885898975	131.05233886797	0.526215163613242	0.431458196335891	0.219799715632328	0.0238729332909107	0.628766577815096
C10orf32	0	default	1	24	8.01523884425254	5.13337437019837	55.9537000470217	0.273382085322156	0.128058502386588	0.280012696113566	0.202549187630366	0.802033559080442
CNNM2	0	default	1	24	1.85759935148205	21.7345088580284	4.3536419453352	0.397076568023603	0.276491881628324	0.522159137076187	0.0796729344277312	0.702841828098864
NT5C2	0	default	1	24	2.37568540380245	6.50389354835102	47.4936701006727	0.0943815454159148	-0.0867421455009021	0.119425706505946	0.609152905014763	0.908469569874987
PCGF6	0	default	1	24	0.836854142864247	6.90448166733502	3.21781647423608	0.183152043934447	0.0197824527213362	0.41561181797242	0.363668875285652	0.848212198017241
TAF5	1	mle	1	20.9005235602094	1.71076545645674	3.81559949683837	4.7692507283058	0.280756564126283	0.13690787695154	0.511826481117257	0.192477307618556	0.793129691219497
USMG5	1	burg	1	21.1216931216931	11.4051731750365	19.2806240696919	111.7206034617	0.197872590839572	0.0374471090074868	0.165014974412231	0.332060168117192	0.842873513364909
PDCD11	1	yule-walker	1	20.3673469387755	9.25237321170515	3.072420662957	39.5988787423541	0.497785808238206	0.397342969885847	0.2526462651673	0.0319480904306426	0.650756303234839
CALHM2	0	default	1	24	1.04458795476218	17.9195256003346	17.0090937307078	0.0163875983436229	-0.180334881987652	0.328071426750812	0.920703892050138	0.979828397303648
SH3PXD2A	1	mle	1	23.2093023255814	8.12828587596616	19.3002138115507	268.970216456676	0.0290074717419981	-0.165191033909602	0.120835558788741	0.863136416411403	0.968236388575138
OBFC1	0	mle	1	23.9041916167665	2.35913795078927	20.0688550369982	14.4132427696863	0.182128932357633	0.0185547188291603	0.27019301123563	0.36595208512554	0.848212198017241
SLK	1	mle	1	21.4623655913979	6.96103758373339	8.32621372364139	103.758904054174	0.0863425546879181	-0.0963889343744984	0.15867775782431	0.636673814032957	0.913900163007913
SFR1	0	yule-walker	1	20.6839378238342	1.42293087010168	2.18568354845857	3.9394808208635	0.423218640997835	0.307862369197402	0.639717444829765	0.0638345909628827	0.688828568251099
GSTO1	0	default	1	24	17.2896306616029	1.59589189566967	215.315370016498	0.1654849173746	-0.00141809915047975	0.210617394334788	0.404735176481594	0.864485417903853
ITPRIP	0	burg	1	23.7619047619048	3.43157699106675	11.7299142283651	29.9435880179677	0.185465484884981	0.0225585818619775	0.195063801585393	0.358548127880281	0.847637400822217
XPNPEP1	0	mle	1	23.3450292397661	3.69159708991511	20.9754931034456	50.7584552580279	0.0724871933037714	-0.113015368035474	0.193989079740953	0.686435245226678	0.924658273775782
ADD3	0	default	1	24	7.93226646094088	8.80018225099053	88.7524607834646	0.114548829913894	-0.0625414041033268	0.264734301583898	0.544280883266351	0.893974778254417
MXI1	1	burg	1	20.6839378238342	6.32339811611891	1.57392200857053	60.6674583802144	0.2720966398143	0.126515967777161	0.185979159747784	0.204347166910821	0.802489655794108
SMNDC1	0	default	1	24	1.76102636984355	16.7075544913548	42.9799056559882	0.0359036377458045	-0.156915634705034	0.162294087999877	0.832917948711247	0.960826014099428
DUSP5	1	burg	1	20.5773195876289	1.25449786099846	8.41329905342565	5.10512629348094	0.0966751701511938	-0.0839897958185674	0.652499985642116	0.601477989837021	0.907828056244453
SMC3	1	mle	1	22.6818181818182	18.7182270260556	9.7184127767369	129.412660831467	0.254302195662288	0.105162634794746	0.201426470760316	0.230576117258741	0.809333203928289
PDCD4	0	burg	1	27.5310344827586	10.5278780242515	9.24826036280561	31.1479667736717	0.543951955829208	0.452742346995049	0.31748191719417	0.0197266340330244	0.628766577815096
BBIP1	1	burg	1	26.7919463087248	3.3520163496596	8.17208285896315	8.05431526076116	0.623723452467647	0.548468142961176	0.378032678645217	0.00754285489065099	0.625134632041736
SHOC2	0	yule-walker	1	26.2631578947368	6.23418018559266	10.458349142371	52.1669109096584	0.305057301258676	0.166068761510411	0.156507078310601	0.162085805020051	0.761334105349484
ADRA2A	1	mle	1	22.3016759776536	5.89086824647171	7.56463355309311	48.2359425846494	0.0807969170048327	-0.103043699594201	0.440097106697997	0.656231935524515	0.915961034605111
GPAM	0	default	1	24	4.82343946991518	4.99063161430918	25.1468849288505	0.175629656347719	0.0107555876172634	0.504489304569863	0.380725354046777	0.854651529157637
ZDHHC6	0	default	1	24	3.91156799800131	9.56374192754376	26.5483172531213	0.229878211100096	0.0758538533201147	0.236552796647228	0.270892545935718	0.831049571787038
VTI1A	0	mle	1	23.3450292397661	3.98896420265763	8.34132260680752	29.5653979349969	0.608254843704208	0.52990581244505	0.134363765129003	0.00922610041048078	0.628766577815096
TCF7L2	0	default	1	24	9.34548611660514	7.15114510969711	114.568965074416	0.082944764682348	-0.100466282381182	0.237197986251389	0.648600788985631	0.914969399484988
CASP7	1	burg	1	21.8142076502732	4.20860999571956	9.77061320938881	16.7393354181015	0.26253535752246	0.115042429026952	0.346781531849662	0.218125286708397	0.807490781550769
NHLRC2	0	burg	1	23.4823529411765	1.18720339948784	12.914383140051	4.74719821314107	0.173233221321815	0.0078798655861777	0.439518869468401	0.386291442155437	0.856972974530907
C10orf118	0	default	1	24	5.30374047429796	1.15501571271742	57.2815797326413	0.193256776308218	0.0319081315698622	0.174694383673618	0.341724904639895	0.845862381528345
ABLIM1	1	mle	1	26.7919463087248	2.18547503194498	24.2378266193923	8.91002164916731	0.196103819774983	0.0353245837299798	0.491573193623916	0.335737479278855	0.844601183895456
FAM160B1	0	default	1	24	1.67186004883606	16.9689552321809	22.8330939139709	0.139779255843301	-0.0322648929880394	0.148776746268751	0.471031071891757	0.880337584608094
TRUB1	0	default	1	24	3.08733143315524	17.341872841785	27.1229101578405	0.0893154697511714	-0.0928214362985942	0.259904752299685	0.626382760608549	0.910565835066228
GFRA1	0	default	1	24	1.66815112055166	4.66287778244156	15.6480086865998	0.1047647318993	-0.0742823217208399	0.228470952639819	0.575023925591763	0.901974508496346
HSPA12A	0	burg	1	23.9041916167665	1.47720576773011	23.7053995662346	3.90737762854446	0.205658899455189	0.0467906793462269	0.620018082463366	0.316253376723502	0.84124527504799
KIAA1598	0	mle	1	25.9220779220779	0.763630378188201	8.31299265952113	5.29242142208294	0.101512137284397	-0.0781854352587235	0.448683480122781	0.585546074671892	0.903784289435621
PDZD8	0	yule-walker	1	27.3424657534247	2.94548007051727	15.5128400765386	36.3218424371808	0.191977327885312	0.0303727934623748	0.138972606045881	0.344443293764602	0.846083971138186
EMX2OS	0	default	1	24	4.87484306612136	16.8177206672916	201.941767730281	0.0227846585655156	-0.172658409721381	0.179270926646619	0.891151170798212	0.972425445996487
EMX2	0	default	1	24	5.79104081141025	22.8695792527012	201.370592321773	0.0206126927904534	-0.175264768651456	0.193084357483581	0.901098686146649	0.974713550784048
RAB11FIP2	1	mle	1	22.6818181818182	21.4616986766483	5.85411666815974	102.93658192944	0.416546800546548	0.299856160655857	0.26300786147626	0.0676129879248222	0.692999183828218
CASC2	0	default	1	24	0.580659414864797	19.0012219902348	3.13826026167093	0.0364565491967559	-0.156252140963893	0.674136762775417	0.8305322849822	0.960258442941295
FAM204A	0	default	1	24	4.50182913121045	10.1372073812658	48.6989286173907	0.191583465011163	0.0299001580133951	0.151974375410688	0.345283590395468	0.846083971138186
CACUL1	0	burg	1	21.1216931216931	10.30709411332	6.27732520708448	101.926737583618	0.380232570896961	0.256279085076353	0.117338354251971	0.0914415847755488	0.707935521557512
NANOS1	0	default	1	24	4.6544763404574	7.57768599256215	13.0927869873711	0.189381676948897	0.027258012338677	0.602630922637648	0.350011312468319	0.846474290052869
EIF3A	0	default	1	24	65.1200580451473	3.49244186112065	672.792175611368	0.0901898837696322	-0.0917721394764413	0.226307519711209	0.623381353144857	0.910565835066228
FAM45A	1	mle	1	24.0481927710843	5.89107780716188	7.00826463182903	23.2753105778415	0.42804356316141	0.313652275793691	0.291668587799502	0.0612089260640953	0.685526610525714
SFXN4	0	default	1	24	1.14734101719033	19.4731098749908	21.3469287052408	0.0323377630204541	-0.161194684375455	0.224493605802857	0.848435760486268	0.966159701268742
PRDX3	0	default	1	24	10.3014712240934	11.1133379607686	40.5404835205304	0.179974506977547	0.015969408373057	0.452930156605916	0.370797476534315	0.851075098512786
GRK5	1	mle	2	26.7919463087248,20.7916666666667	13.8620563909338,13.5978133385971	24.9442175517859,14.9162823721901	65.4315244994843	0.35768216354965	0.0365232453244753	0.267129974071925	0.413748477651018	0.86729118452418
RGS10	0	default	1	24	2.63620891600354	13.612638967153	35.6698622504594	0.0605820652959194	-0.127301521644897	0.217541495288519	0.731634600304506	0.93576559324632
TIAL1	1	default	1	24	4.074474327106	11.7100932331735	49.0802248788381	0.212226357162813	0.0546716285953761	0.133892010184175	0.303394169831847	0.836729184167831
BAG3	0	burg	1	26.6133333333333	8.58682579826185	13.0604402661952	75.5225151093451	0.11351920587093	-0.0637769529548837	0.254098153014157	0.547452766274455	0.894279363064649
INPP5F	0	default	1	24	1.10351924319792	22.025515356526	11.5535621599675	0.0251236464952767	-0.169851624205668	0.447760397774985	0.880537145841393	0.970348732041003
MCMBP	0	default	1	24	1.55991615852676	1.86491504570361	14.0634869896156	0.0281141071321932	-0.166263071441368	0.496085215919498	0.867114385906412	0.968777330559178
SEC23IP	0	default	1	24	2.77623582468555	22.3411136902798	29.4653079846355	0.12443185931582	-0.0506817688210159	0.234917550756174	0.51457626754271	0.890499619893185
PPAPDC1A	0	default	1	24	11.9301842032179	23.2927585076509	33.5200702794163	0.504974748731607	0.405969698477929	0.682643768919901	0.0297260199164204	0.650756303234839
WDR11	0	default	1	24	2.66894331236538	10.5599546653901	14.1940536286107	0.204364699688415	0.0452376396260981	0.304963781083171	0.318838103416458	0.841395246691276
FGFR2	1	mle	1	27.156462585034	1.75369573159189	0.712711099779622	2.45625950924445	0.400620778811474	0.280744934573769	0.805031243666841	0.0773585668606709	0.701850014812258
ATE1	0	default	1	24	2.56245911658694	23.0613327868492	19.0546499002657	0.12364433759078	-0.0516267948910638	0.281402677031139	0.516894588674787	0.890499619893185
NSMCE4A	0	burg	1	23.9041916167665	2.80106386822461	9.85355902476511	12.8490369817998	0.314060799095178	0.176872958914214	0.33948393824699	0.15185465723155	0.757823592953097
TACC2	1	mle	1	20.6839378238342	3.54752885958042	12.1809393656048	8.32909351511832	0.377629175748268	0.253155010897921	0.510769376922918	0.093378335268397	0.708644966409269
PLEKHA1	0	default	1	24	2.28637069369525	14.3146173633831	25.2004343972205	0.0649653157444077	-0.122041621106711	0.26324306590539	0.714724393235539	0.932049924887584
HTRA1	0	default	1	24	55.8673042493741	22.9332444274212	1314.73117201908	0.104958595988121	-0.0740496848142549	0.101380626283671	0.574401585168413	0.901974508496346
FAM24B	0	burg	1	23.0751445086705	1.54523597067569	9.78581028769666	4.38439098682061	0.224283901293952	0.0691406815527424	0.53698215505288	0.280875606372206	0.834810765818459
C10orf88	1	yule-walker	1	26.7919463087248	1.77656680593865	10.1888295161095	4.02602097865805	0.314301935174435	0.177162322209322	0.572579131536139	0.151587928777875	0.757823592953097
IKZF5	0	mle	1	21.695652173913	1.58657734631194	15.9495197992558	7.84917098974477	0.130042291214673	-0.0439492505423928	0.398619929724464	0.498299789798012	0.889514843397073
ACADSB	0	default	1	24	1.67228324549041	10.9045988717094	12.234760782252	0.217113653099236	0.060536383719083	0.214395643765386	0.294099032895705	0.836122950893196
BUB3	0	default	1	24	5.07236185311321	13.9443176949275	89.0251864727415	0.109808812961136	-0.0682294244466362	0.167795717698426	0.559005977802463	0.8986627903571
CPXM2	1	burg	1	27.156462585034	2.63720237313683	8.79302143182439	6.23504994716477	0.507912072830223	0.409494487396268	0.548679683597771	0.0288544998701876	0.650756303234839
OAT	0	default	1	24	5.19196746638453	9.31752292509948	31.2613213903908	0.0753630363540123	-0.109564356375185	0.46068310203337	0.675859238829554	0.922054815472886
LHPP	1	default	1	24	2.2231277173895	18.3649040078359	6.89055995513834	0.359398313191543	0.231277975829851	0.373739925059426	0.10787986380223	0.729651247232156
FAM53B	0	default	1	24	2.95540056538589	21.6468318256635	21.9608153580353	0.0796661551517297	-0.104400613817924	0.341650113991528	0.660278211876479	0.918352595701664
METTL10	0	mle	1	22.3016759776536	3.25488128967981	12.7026288072569	8.65853704409696	0.549895580695165	0.459874696834198	0.36611058969761	0.0184742316586155	0.628766577815096
FAM175B	0	yule-walker	1	20.2639593908629	1.6535605106251	8.26208993261772	17.6065100652883	0.209998015587368	0.0519976187048411	0.164679875577739	0.307709504571054	0.839582293156429
ZRANB1	1	burg	1	22.6818181818182	6.93839265274775	14.1896025513499	63.2533924803481	0.354088276395554	0.224905931674665	0.139152230357397	0.112425761097824	0.730624474198746
CTBP2	0	burg	1	24.95	15.1756890997446	0.7818916497759	97.7279274448548	0.274452475903525	0.129342971084231	0.212375374833836	0.20106168700053	0.801035801285872
EDRF1	1	yule-walker	1	27.9160839160839	2.88925177973735	8.374479706068	8.86352757555621	0.44539798350392	0.334477580204704	0.350509521116646	0.0524695357465511	0.672147580157216
UROS	1	mle	1	27.5310344827586	1.65461346586488	7.94816311682557	52.1890128211825	0.00657089365564367	-0.192114927613227	0.271908975476355	0.967574470373658	0.989673566582677
BCCIP	0	default	1	24	3.26203231436311	5.9348505623314	31.6940276177674	0.0759332870567254	-0.108880055531929	0.257414987512919	0.673777696949818	0.921755271337186
DHX32	1	yule-walker	1	21.695652173913	2.12653979178289	16.9798516608594	5.43379781066185	0.378153889316372	0.253784667179646	0.485613632484278	0.092985367524668	0.707935521557512
FANK1	0	default	1	24	1.50696711200484	22.0020123142151	7.2985805101628	0.117555305232303	-0.0589336337212365	0.443993168388841	0.535103119042897	0.892519825879012
ADAM12	0	default	1	24	21.6915090601194	0.632241732505689	340.870258832485	0.129088047285119	-0.0450943432578566	0.327904066795052	0.501038680588786	0.889527278474904
DOCK1	0	default	1	24	2.06334747961789	8.73331147447598	37.1162115033712	0.0514238552335152	-0.138291373719782	0.176468671818753	0.767999598643078	0.946557055772312
MKI67	0	burg	1	23.6213017751479	14.8313796494296	11.1070542415935	36.3047874908651	0.371110624558841	0.24533274947061	0.545391355698954	0.0983719518964579	0.717582622019826
MGMT	0	yule-walker	1	21.1216931216931	10.8167559648441	6.248167552313	97.3121872752968	0.170927362202287	0.00511283464274426	0.205022155379378	0.391708423526841	0.859833488341067
GLRX3	0	default	1	24	2.67417051446043	1.40253484346254	34.0755987569067	0.246407884230317	0.0956894610763802	0.145383093785187	0.24304222402445	0.814273980200022
PPP2R2D	1	yule-walker	1	27.156462585034	1.84647320749404	10.5598642951993	27.6826643830099	0.0841887601868687	-0.0989734877757575	0.162502038517204	0.644213537363115	0.914464370600892
BNIP3	1	burg	1	24.7950310559006	10.2062722363932	12.7842113093131	69.0904153788776	0.328815983608042	0.19457918032965	0.252929674427326	0.13620969741765	0.751077898876012
DPYSL4	0	default	1	24	0.214169425164781	16.3961507807105	0.348521798724968	0.0846237398907727	-0.0984515121310727	1.49921629192059	0.642685090572508	0.914464370600892
STK32C	0	default	1	24	1.0220581274788	10.8017488321631	21.4385151139143	0.0262352948739236	-0.168517646151292	0.214884545451254	0.875528213799222	0.969373668023328
LOC102724967	0	default	1	24	1.31092186241773	6.0896185376578	20.5567893616687	0.0198859315944674	-0.176136882086639	0.309665675481771	0.90444698460503	0.974713550784048
LRRC27	0	burg	1	25.9220779220779	5.51403693205895	0.37305567616967	17.1811819500546	0.361361935410327	0.233634322492392	0.384031444771795	0.106236560261124	0.729161076480711
PWWP2B	0	default	1	24	0.64640496678978	13.6557429939945	13.8913633085684	0.00947166677998912	-0.188633999864013	0.364359324128599	0.953530333715003	0.987942213647641
INPP5A	0	default	1	24	4.50711934688425	11.7736221045403	82.1834050958377	0.0583610137601267	-0.129966783487848	0.183651782337997	0.740324557125749	0.938000164261571
TUBGCP2	0	default	1	24	3.08026539811226	22.9328661156738	124.626464699464	0.0272507159619738	-0.167299140845631	0.123693987867105	0.87097281342096	0.968983433238391
ZNF511	0	default	1	24	1.58975712055696	18.0549194956593	30.9118469083086	0.0521234703378801	-0.137451835594544	0.158099469041239	0.76517161199414	0.945211991286879
FUOM	0	default	1	24	1.99419418238939	11.412339431361	16.8539685538025	0.0769415502439661	-0.107670139707241	0.317280409945983	0.670109864489101	0.92058538687117
ECHS1	0	mle	1	27.5310344827586	8.00867651278943	27.2201280525874	139.773354049904	0.0728360364131211	-0.112596756304255	0.16890463058227	0.685145353874271	0.924278469294162
PAOX	0	default	1	24	1.50113637121141	16.3573955524667	5.31143548903039	0.225646198841952	0.0707754386103426	0.413990681522404	0.27841791242788	0.83457115455091
MTG1	0	default	1	24	1.55229301517138	19.9156355855968	9.97447580147174	0.105285188530548	-0.0736577737633424	0.378348279621682	0.573354379868581	0.901974508496346
SPRN	0	default	1	24	0.61927589673004	4.38934533753102	4.56284969782163	0.0292865402265152	-0.164856151728182	0.545818059939006	0.861896778889118	0.968236388575138
BET1L	0	mle	1	22.9425287356322	8.05491771961758	3.2381432272898	60.1731918346165	0.514161416107439	0.416993699328927	0.143978707142879	0.0270682395480498	0.650756303234839
RIC8A	0	default	1	24	1.35573353815961	13.4289294424151	47.6598901561777	0.0550668791602882	-0.133919745007654	0.0932508336983013	0.75336485905604	0.941261949016613
SIRT3	1	burg	1	20.6839378238342	0.898418330481203	7.88719678186751	11.6735318841188	0.0414624474645773	-0.150245063042507	0.282062933945601	0.80918096749401	0.954736481365392
PSMD13	1	mle	1	24.7950310559006	34.3177440008219	20.2836412774506	222.157620507778	0.360862123947456	0.233034548736947	0.185637585545641	0.106652926198337	0.729651247232156
ATHL1	0	default	1	24	1.91516103394188	6.28110626747781	13.1680565165378	0.0740113239127491	-0.111186411304701	0.400251500548029	0.680813844502881	0.923857883839186
IFITM2	0	burg	1	24.1939393939394	120.53798113313	0.640457258347675	796.234727691074	0.250572083211726	0.100686499854071	0.233350340632176	0.236401013637807	0.813432380885062
IFITM1	0	default	1	24	13.4842470212842	2.50974717296772	66.8591726909266	0.415045196842467	0.29805423621096	0.280024093811379	0.0684875383971147	0.692999183828218
IFITM3	0	mle	1	22.8114285714286	135.537211650273	2.97581566433607	972.793078249339	0.280289782214401	0.136347738657281	0.18950494068004	0.193102698229094	0.794717330843247
SIGIRR	0	mle	1	24.0481927710843	8.21740528612401	14.2694370358007	31.7414225028144	0.433334438959025	0.320001326750831	0.304558886594568	0.0584297592020385	0.682909722062361
PTDSS2	0	default	1	24	3.331568073648	21.1241628560093	41.2919873466288	0.200327277325561	0.0403927327906731	0.142303260043438	0.327010284218439	0.842645275103662
RNH1	0	yule-walker	1	25.5897435897436	17.8843952149933	20.2197383505891	277.777976016986	0.0909745373677879	-0.0908305551586543	0.168943063274246	0.620697851177967	0.910362170626064
HRAS	1	burg	1	22.6818181818182	2.75609025056875	17.2441117302121	66.8023601073022	0.0717148573402967	-0.113942171191644	0.1619297825561	0.689297967335865	0.925280858133133
RASSF7	0	default	1	24	1.26085049050295	0.368974631685562	4.38157322150185	0.145746638670744	-0.0251040335951067	0.550381850520798	0.454918377688919	0.876847403764033
MIR210HG	0	burg	1	21.2340425531915	4.12271146306751	7.40776001954745	12.3688764876134	0.7799853657704	0.73598243892448	0.359971971102654	0.000515534630609826	0.45636190449169
PHRF1	0	default	1	24	7.54439568840892	17.5926824202245	52.8671671888787	0.260277487908791	0.11233298549055	0.191871786861486	0.221484928690331	0.807490781550769
DEAF1	1	yule-walker	1	26.7919463087248	15.3942013355347	22.2441990911572	89.9768069675101	0.247573550031783	0.0970882600381398	0.241366089746431	0.241168326229029	0.813606246817012
TMEM80	0	yule-walker	1	27.3424657534247	2.36748528548239	23.4398245486603	10.796598040262	0.279590153881119	0.135508184657343	0.297415089296966	0.194043097795037	0.795844296733726
EPS8L2	0	default	1	24	4.66438820370504	22.8090753892616	43.177121301222	0.0821656118976541	-0.101401265722815	0.281163589693366	0.651360811242081	0.915602461800082
TALDO1	0	default	1	24	6.20121546377566	7.70138273586339	232.676916759217	0.0500199278999742	-0.139976086520031	0.0821233897624368	0.773699783909355	0.947046856634169
PDDC1	0	mle	1	27.9160839160839	5.10206218205835	1.12429607919886	61.705141235606	0.10242743154706	-0.0770870821435279	0.224105357483746	0.582569650878382	0.902900906797988
LOC100506518	1	burg	1	24.95	1.18587704840685	0.683404629774048	6.3377706513778	0.140199682269902	-0.0317603812761171	0.371528371866822	0.469881132000566	0.880097357707954
SLC25A22	0	default	1	24	0.278171101856655	3.51919250563385	4.09412545750063	0.0122945068398574	-0.185246591792171	0.457608544539114	0.940020544993853	0.983237908336038
PIDD	0	default	1	24	1.21447760473256	20.2558225241951	7.25516432827792	0.117728208809075	-0.0587261494291094	0.347813240972483	0.534579091904401	0.892519825879012
RPLP2	1	burg	1	26.7919463087248	154.374170877469	10.3258127323194	3555.84520267057	0.115716373615055	-0.0611403516619333	0.0908671811209239	0.540701927711586	0.893510138540065
PNPLA2	0	default	1	24	5.72885191913841	4.58616446504357	46.988150953263	0.360976627805528	0.233171953366634	0.142886532153856	0.106557424139576	0.729651247232156
CD151	0	mle	1	21.8142076502732	37.1831094232956	5.0136029382478	276.652501350873	0.194578577214154	0.0334942926569848	0.247828781788263	0.338934583280994	0.844601183895456
POLR2L	0	burg	1	24.1939393939394	89.3417634617159	2.09381880989538	602.606731577227	0.261949522224079	0.114339426668895	0.206886296775931	0.218993048155479	0.807490781550769
TSPAN4	0	mle	1	27.3424657534247	15.3110200808244	19.711385373411	279.536970740405	0.068411189914115	-0.117906572103062	0.149558815883954	0.701651271433546	0.928112824961503
CHID1	0	yule-walker	1	27.156462585034	47.1878615683358	24.9933079453449	292.463344214733	0.191743543364846	0.0300922520378154	0.25468284215748	0.344941869629372	0.846083971138186
AP2A2	0	default	1	24	1.52293161380904	17.0818192144192	109.930377041448	0.0081975810184518	-0.190162902777858	0.112033756097264	0.959678611993818	0.988607325068337
TOLLIP	0	default	1	24	8.06978863749819	21.3504824148416	116.986713665172	0.0693113021945337	-0.11682643736656	0.186018535993994	0.698268096117365	0.926875740693223
MOB2	0	default	1	24	1.02677132794106	19.5124449596553	36.5425416035782	0.011103177520134	-0.186676186975839	0.183275597466861	0.94570330567306	0.985502861168176
IFITM10	0	default	1	24	0.80444166678671	7.58919923164929	7.24533670575554	0.0963226075137785	-0.0844128709834657	0.364974238269163	0.602652673930034	0.907828056244453
CTSD	0	default	1	24	86.0292107129802	23.4530211256312	1438.85961180855	0.0597516400280779	-0.128298031966307	0.203269540060508	0.734874068810735	0.937028302803398
LSP1	0	burg	1	25.2658227848101	1.70726616331534	1.5625996050151	3.08317094599024	0.248937931275107	0.0987255175301283	0.792695654223912	0.23898967886368	0.813606246817012
CD81	0	default	1	24	75.6996867342955	1.33893086118388	1230.13313375727	0.0707154259304581	-0.11514148888345	0.167686841919984	0.693016604082419	0.926500093383012
TSSC4	0	default	1	24	1.11489946519449	21.4986360266943	70.4888780160375	0.0025505989914969	-0.196939281210204	0.236247340506439	0.987311894875547	0.995673645015009
KCNQ1OT1	0	mle	1	22.4269662921348	9.96386090077929	8.27100772389084	25.9252253864492	0.471145543569797	0.365374652283757	0.387549653495016	0.0413695542616017	0.659105443191103
CDKN1C	0	default	1	24	6.78170379166357	6.22015126452159	60.5762640813243	0.112811589482187	-0.0646260926213755	0.412048360500083	0.549641225932921	0.895109079497686
SLC22A18	0	default	1	24	1.09053236115603	1.26945282124617	18.1414373680547	0.046755630397938	-0.143893243522474	0.208960587463438	0.787084289549138	0.949294963786684
PHLDA2	0	default	1	24	6.61356108708609	23.3811379495496	51.1421879279375	0.156515114276056	-0.0121818628687322	0.315422368865418	0.426959346131279	0.870293086270895
NAP1L4	0	burg	1	25.7548387096774	24.2802799423492	21.7260235522766	283.839391483837	0.155977100215409	-0.0128274797415098	0.154738999068029	0.428322757391602	0.870408794522103
CARS	0	burg	1	23.3450292397661	13.0459448310113	3.58539416884074	216.145772404757	0.14764810815374	-0.0228222702155123	0.11513591872136	0.449877887518369	0.875886430005306
OSBPL5	1	mle	1	22.1777777777778	10.6829310919425	2.12410675600356	140.11430011036	0.106028488093345	-0.0727658142879857	0.177303512463148	0.570976714160235	0.901956325383179
ZNF195	1	mle	1	22.4269662921348	1.22785656087707	18.9207338439184	8.61458472397308	0.12237357394805	-0.0531517112623394	0.307301553208304	0.520653100100326	0.890499619893185
NUP98	1	mle	1	22.6818181818182	5.25415245904471	20.1578721887917	14.8336014434949	0.812656186347077	0.775187423616492	0.345635745187566	0.00023077926367987	0.414529648530621
PGAP2	1	default	1	24	1.52720653098967	13.605776231322	6.97580728774823	0.174261644617745	0.00911397354129384	0.378590499748893	0.383894853310075	0.856188533238726
RHOG	0	burg	1	25.7548387096774	9.05620313167922	0.909670407034864	75.8809919464912	0.284022783484511	0.140827340181413	0.159602371537211	0.1881464433887	0.788798514866458
STIM1	0	default	1	24	13.0979706573579	19.9944316045566	112.26783629486	0.304449456607715	0.165339347929258	0.218167319569766	0.162795903065035	0.761334105349484
RRM1	0	default	1	24	18.0725466605208	13.9072713845168	128.393111727234	0.213752787054176	0.0565033444650115	0.285499406989064	0.300466179553476	0.836122950893196
TRIM21	1	burg	1	21.4623655913979	1.22945057884171	1.17750684667771	3.00712462612929	0.27472083632249	0.129665003586988	0.568384569453119	0.2006901255448	0.801035801285872
TRIM68	0	default	1	24	1.10562183380091	7.23370612163268	7.91064701932549	0.128913084351934	-0.0453042987776788	0.313986523835959	0.501542166770203	0.889527278474904
HBB	0	default	1	24	564.419947858445	5.29584720473522	5761.2117226279	0.0716488754693732	-0.114021349436752	0.254673893080329	0.689542976296035	0.925280858133133
TRIM5	1	burg	1	26.0915032679739	2.65637984194393	23.7076009571188	5.74408967250444	0.469370978551738	0.363245174262086	0.479601129599159	0.0420683031474562	0.659105443191103
TRIM22	1	mle	1	23.6213017751479	2.1727933037084	15.8635479436625	21.9774962534994	0.056034926065465	-0.132758088721442	0.377037534737199	0.749513793985324	0.940521039270806
FAM160A2	0	default	1	24	5.62652282105544	17.4754163768249	13.6782146451703	0.474793723848672	0.369752468618406	0.40637420142043	0.0399622135330241	0.659105443191103
PRKCDBP	0	burg	1	27.9160839160839	10.814284047234	19.6015404890937	151.615346942555	0.128452695212675	-0.0458567657447897	0.145763677500278	0.502868950400609	0.889527278474904
SMPD1	1	yule-walker	1	25.9220779220779	22.7462146412509	22.1089327394592	218.530932256042	0.198090236175627	0.0377082834107527	0.179656739259625	0.331609914596451	0.842838582748214
APBB1	0	default	1	24	3.57954059341858	6.06555549639516	46.7479601383333	0.153667647114178	-0.0155988234629865	0.226219075561713	0.434214893090473	0.871456969432911
ARFIP2	1	mle	1	23.7619047619048	2.88360940434011	5.5864748086403	16.5372266127154	0.290418388302702	0.148502065963243	0.219774574746873	0.179891963745604	0.781234771406838
TIMM10B	0	default	1	24	4.11927519396685	22.2325297627783	30.1961683165049	0.2472875414208	0.0967450497049606	0.22216794956475	0.241627033360688	0.813606246817012
RRP8	0	default	1	24	1.17041383216376	1.47879054657186	13.035498426188	0.101870710362423	-0.0777551475650917	0.249870725503221	0.584378593455654	0.903784289435621
ILK	0	burg	1	25.2658227848101	7.89428826887416	3.48986541934082	38.8253249791212	0.255538492292824	0.106646190751389	0.328316183106377	0.228671077213095	0.808437393084752
TAF10	1	burg	1	20.2639593908629	6.49154679925019	0.282825805460895	38.3958040952391	0.28999800853304	0.147997610239648	0.239665434286643	0.18042546544035	0.781234771406838
TPP1	1	burg	1	23.6213017751479	15.8327315971913	2.45487813121427	255.322487013301	0.101913489865574	-0.0777038121613114	0.184566832549606	0.584239431729458	0.903784289435621
DCHS1	0	default	1	24	0.691964626367441	8.08627879772348	10.423929182896	0.0220744066132094	-0.173510712064149	0.391729314426857	0.894394379129903	0.97282343989432
MRPL17	0	default	1	24	1.02641140044378	18.8683572145152	33.6450184757209	0.0120036830367631	-0.185595580355884	0.226629181744122	0.941405276523183	0.984072264277831
ZNF215	0	default	1	24	1.19577920337362	16.1405287104073	2.76574366390735	0.191786632014767	0.03014395841772	0.788872982897666	0.344849934113695	0.846083971138186
OLFML1	0	default	1	24	0.880148278253862	5.4002544709484	3.7053853998155	0.182100566904902	0.0185206802858826	0.473953116884943	0.36601554938681	0.848212198017241
PPFIBP2	0	default	1	24	3.06545403245584	19.5134139297365	19.1002214754044	0.136775901988247	-0.0358689176141032	0.348967306808548	0.479311422338874	0.884956860976002
CYB5R2	1	burg	1	26.972972972973	2.71540178516111	12.6492861032807	13.312237336333	0.340658130415987	0.208789756499184	0.250994304188595	0.124610109061705	0.738798297475755
EIF3F	0	yule-walker	1	20.9005235602094	6.88891629086855	20.1814473344716	49.892307805071	0.32698353446363	0.192380241356356	0.21496089599433	0.138079258906895	0.753098977299663
TRIM66	1	mle	1	22.4269662921348	0.91147492661974	7.68743313719562	8.29118863360589	0.0936048522491816	-0.0876741773009821	0.270597331993724	0.611769554073178	0.908814066826751
RPL27A	0	default	1	24	1097.53013631817	2.07404507806422	6980.05803280632	0.190014828061975	0.0280177936743697	0.274418837016872	0.348646526296126	0.846350402683117
ST5	1	default	1	24	4.52265546438913	3.44287983869526	20.3700728775581	0.27835981886566	0.134031782638792	0.319695636348733	0.195705726776759	0.797905082419954
AKIP1	0	default	1	24	1.70758373074809	19.8195993110688	29.4995089729502	0.0959267795899141	-0.0848878644921029	0.129089936068603	0.60397369748516	0.907828056244453
TMEM9B	1	yule-walker	1	25.2658227848101	17.0410790814528	21.7667453180187	206.540565886475	0.29438783717275	0.153265404607301	0.130302661103502	0.174916303643895	0.777277484329174
NRIP3	1	burg	1	20.3673469387755	2.83340223453877	6.79096885826036	10.5273647698246	0.333097654624528	0.199717185549433	0.330170131521702	0.131920176527821	0.746666444869104
DENND5A	0	default	1	24	2.04111248792177	11.8357098541042	35.4113129802214	0.0375079699129566	-0.154990436104452	0.221473237292813	0.82601077032017	0.958623815443359
TMEM41B	0	default	1	24	2.7529286562616	10.1594403682059	30.4816745620611	0.052993041059171	-0.136408350728995	0.285534742007572	0.761668248831621	0.945065952123325
IPO7	0	default	1	24	2.3105010986148	1.16048120817477	144.596990235888	0.00932128759379935	-0.188814454887441	0.156017086283906	0.954254364799484	0.987942213647641
ZNF143	0	default	1	24	1.73333060031079	14.1823547108069	8.47744056058417	0.169376802460554	0.00325216295266428	0.355578529250641	0.395385082090426	0.860780343625096
WEE1	0	mle	1	22.0552486187845	6.00175326729245	12.5096865987579	27.0755992899869	0.533048461272376	0.439658153526851	0.219874701683458	0.0222003107868263	0.628766577815096
SWAP70	0	default	1	24	32.0400279095099	3.45165326950252	194.356787804573	0.259931135396311	0.111917362475573	0.267535430977858	0.222003932302474	0.807490781550769
RP11-540A21.2	0	burg	1	22.3016759776536	1.66655061968643	17.8959821453058	5.72824153252412	0.371609243883799	0.245931092660559	0.349982050000383	0.0979825953554757	0.717582622019826
SBF2-AS1	0	default	1	24	0.839651606753194	4.4662162912683	7.96124257383896	0.0499702355627478	-0.140035717324703	0.459782043671315	0.773902161696758	0.947046856634169
SBF2	1	mle	1	21.3475935828877	3.22409942695507	3.05771485948957	21.1243100759976	0.220179985690143	0.0642159828281712	0.238030071996763	0.288384481474941	0.836122950893196
ADM	1	burg	1	24.1939393939394	260.687186890298	2.55962732946444	1992.50300733726	0.236876493397728	0.0842517920772737	0.248867795967215	0.25880589061598	0.825350701622726
AMPD3	0	burg	1	21.8142076502732	3.42736978457809	9.09451712158252	11.3621183908112	0.510998634462763	0.413198361355316	0.328847020260966	0.0279608493428916	0.650756303234839
MTRNR2L8	1	burg	1	20.5773195876289	0.711481482213764	19.6176914042195	0.898200464753803	0.267284237014971	0.120741084417965	1.10176172196361	0.211192102262265	0.80402964343381
RNF141	1	burg	1	24.0481927710843	3.26797960512802	23.1542390573005	52.8613555416119	0.102705894003061	-0.076752927196327	0.143596126282705	0.581666530861946	0.902586409029337
MRVI1	0	default	1	24	0.295554400475851	15.0871013160202	63.4277996734813	0.00087280696236236	-0.198952631645165	0.11122542053258	0.995643576462051	0.998001631935545
CTR9	0	default	1	24	16.5111741377552	6.18170788372637	105.649100564069	0.166833302202853	0.00019996264342359	0.272761489384102	0.40147593016715	0.864177440229201
EIF4G2	0	default	1	24	57.3573883581071	17.6406107063102	922.637869976461	0.205417704837585	0.0465012458051017	0.112244060228627	0.31673380603105	0.84124527504799
ZBED5	1	burg	1	20.3673469387755	1.43195282551831	16.2439776607414	13.6439288237218	0.0756715555130297	-0.109194133384364	0.278468751760703	0.674732437555907	0.921856060211446
ZBED5-AS1	0	default	1	24	1.51606099724519	14.7838827934372	4.54228350048961	0.237381454033113	0.0848577448397351	0.558068809353278	0.257950760687942	0.824902694161614
USP47	0	default	1	24	1.13517459958227	15.4986340664026	133.031311184533	0.00482846245952695	-0.194205845048568	0.0908291676315801	0.976089705204557	0.992293478038269
DKK3	0	default	1	24	13.4542810856665	15.9580858685288	139.350063221217	0.167811381139095	0.00137365736691419	0.168022654969682	0.399124934336752	0.861846698870019
MICAL2	0	default	1	24	17.2383510168034	21.7697710474073	103.377243573653	0.246985257415064	0.0963823088980765	0.388962993203869	0.24211260175374	0.814244214455426
PARVA	0	default	1	24	2.15246450818937	23.5761188727251	303.242205199	0.0113846116245914	-0.18633846605049	0.0488769916606771	0.944358363972433	0.985183867761912
TEAD1	0	default	1	24	19.3091849027064	7.86523177063552	200.045937949637	0.166451723945329	-0.000257931265605693	0.169391734821091	0.402396123402547	0.864177440229201
ARNTL	0	mle	1	23.6213017751479	2.02706717678069	4.32820058506844	8.03882750272545	0.382735112858727	0.259282135430473	0.409666570260306	0.0896102863334798	0.707376205513591
BTBD10	0	yule-walker	1	21.1216931216931	2.9931269198568	1.43727857492207	18.8279931888136	0.231704954661499	0.078045945593799	0.245988173253296	0.267694940114598	0.831049571787038
FAR1	0	default	1	24	3.63868526126002	11.7664187824165	42.6318512676818	0.089696521638905	-0.0923641740333141	0.249084180630644	0.625073390202542	0.910565835066228
SPON1	1	mle	1	21.9340659340659	0.879853194575867	19.6456706594862	4.6211167269365	0.0865812746026589	-0.0961024704768094	0.464745069332056	0.635842499637616	0.913779598449119
RRAS2	1	burg	1	23.7619047619048	4.75144998207069	7.96293814563323	133.300085382657	0.0201449129498362	-0.175826104460197	0.17485215454775	0.903252678964362	0.974713550784048
COPB1	0	default	1	24	1.82455951258068	0.731734074951211	125.96958224451	0.00983338397900724	-0.188199939225191	0.147904485903849	0.951790572733896	0.98732121628618
PSMA1	0	mle	1	27.5310344827586	13.4599634033743	9.53706348143443	73.5985244134048	0.293398773970179	0.152078528764214	0.231341739779554	0.176145654337923	0.777604184841177
CYP2R1	0	default	1	24	1.72655934027142	2.6874667042228	5.0475895738218	0.411305919452117	0.29356710334254	0.387333705519887	0.070704709870036	0.696958005585862
C11orf58	0	default	1	24	14.7282639986606	1.23329240034103	232.537926093795	0.0801199502427162	-0.103856059708741	0.17019100702111	0.658651977676335	0.917443843335492
RPS13	0	default	1	24	23.6429230993841	16.2050218348142	910.080439816655	0.053209764181396	-0.136148282982325	0.0778381051068625	0.760797106420982	0.94468179725128
PIK3C2A	0	burg	1	27.3424657534247	15.237730733541	25.5567509106658	88.3429647682119	0.244165013295659	0.0929980159547914	0.243340877364102	0.246680576725387	0.816382877078544
NUCB2	0	mle	1	26.0915032679739	14.7520908606807	6.77790028485087	160.247834855544	0.0976595086190646	-0.0828085896571225	0.237969254136166	0.598208019850482	0.907226897161232
SERGEF	0	default	1	24	0.241659042561147	0.191698749846311	9.82497664566896	0.0035250667858796	-0.195769919856944	0.322544232268197	0.982498489772369	0.993933423819136
SAAL1	0	burg	1	27.7222222222222	1.57784190205169	12.2415573074252	11.5461522278411	0.273958269592831	0.128749923511398	0.191616539264604	0.201747385797784	0.801035801285872
SAA1	0	burg	1	23.4823529411765	27.6558797437693	4.08733322562405	95.0052889098384	0.525828548639855	0.430994258367826	0.706731439280851	0.0239704956026657	0.628766577815096
HPS5	1	mle	1	20.9005235602094	8.01719542773612	5.02602696192743	50.7233127776364	0.333071955852707	0.199686347023249	0.218141721670426	0.131945595900141	0.746666444869104
GTF2H1	0	default	1	24	3.92311516089118	10.8207270698832	39.082132367509	0.197356431459105	0.036827717750926	0.20620432571174	0.33312992769148	0.843583796173216
LDHA	0	default	1	24	26.9253814105221	3.13471157472098	454.008290230758	0.0550724127983399	-0.133913104641992	0.209488278163269	0.75334280035404	0.941261949016613
TSG101	1	mle	1	21.9340659340659	3.39751088703224	18.7756127955374	39.050946243469	0.191225067394778	0.029470080873734	0.207678648093146	0.346049647142838	0.846083971138186
UEVLD	1	burg	1	26.4370860927152	5.50223578385111	24.8668298279899	46.1670929872303	0.297154470909248	0.156585365091098	0.167290708518604	0.171513943633637	0.772892886070084
SPTY2D1-AS1	0	default	1	24	0.28132716278175	20.0268172316464	2.36566628227242	0.0129226505779798	-0.184492819306424	0.728250128594243	0.937035254998662	0.982106481189187
SPTY2D1	0	default	1	24	3.05673628118641	9.03220842024599	28.0804985594596	0.0784518730667136	-0.105857752319944	0.280659442211769	0.664645553604094	0.919000679821187
TMEM86A	1	burg	1	27.9160839160839	1.42949773043658	27.0405305821466	3.33308488806006	0.353742599589791	0.224491119507749	0.709017488046555	0.112726921426214	0.730624474198746
NAV2	0	default	1	24	1.53165364249865	15.7502374456597	56.2008459067414	0.0117965922466896	-0.185844089303972	0.231718000199029	0.942392315162165	0.984397715166908
HTATIP2	0	default	1	24	3.31090307485316	4.97787023819331	57.7129582555286	0.0368856634553525	-0.155737203853577	0.220304931284625	0.828684542946514	0.959575366787692
FANCF	0	default	1	24	1.19005312418237	12.4916092528599	3.27883324490168	0.165320036106187	-0.00161595667257575	0.651051067830528	0.405135167001992	0.864485417903853
SVIP	0	default	1	24	0.858343425664664	10.6355205145744	12.6087615500314	0.0309290086972981	-0.162885189563242	0.283026599758046	0.854629671448536	0.967270487803185
ANO3	0	yule-walker	1	21.695652173913	1.28147183068926	3.75510883950439	1.38571470968513	0.307626560745946	0.169151872895135	1.19158737119642	0.159111656017075	0.760737262884394
FIBIN	1	mle	1	21.695652173913	12.7901381610091	16.2596717629553	69.7267845387379	0.538046058263232	0.445655269915878	0.253209182345869	0.0210374640061818	0.628766577815096
CCDC34	0	default	1	24	4.09661131998541	11.2425566703841	32.5206852380867	0.146167279776006	-0.0245992642687922	0.241188869796873	0.453799453146975	0.876381319430395
LGR4	0	default	1	24	4.85254692944846	16.5921278595298	21.2180603959277	0.168960099045766	0.00275211885491955	0.409748385695281	0.39637785298682	0.860780343625096
LIN7C	0	mle	1	22.0552486187845	3.45588039303529	19.4425893556851	28.2441071176248	0.159745439282995	-0.00830547286040573	0.212241819982519	0.418846019047361	0.868279717144233
BDNF-AS	0	mle	1	21.0105263157895	0.906944557875448	17.4486994243416	2.67540061557674	0.132941964209755	-0.0404696429482934	0.717219133403593	0.490050501417548	0.888766051444216
BDNF	1	mle	1	24.7950310559006	0.531769567255063	23.638525764016	8.19349505355101	0.0729904401933632	-0.112411471767964	0.267644183023592	0.684575045882069	0.924188909935749
METTL15	0	default	1	24	1.89320954628694	11.8095741208638	15.570046537268	0.0779582992611546	-0.106450040886614	0.318143350534841	0.666427355430637	0.919531162220201
KCNA4	1	burg	1	26.0915032679739	0.894858646091684	8.19478340180832	1.0845585131965	0.258408938612539	0.110090726335047	1.1930918781218	0.224296466790061	0.807892487343709
ARL14EP	1	default	1	24	4.12997313047586	7.17998145846809	35.8966756486348	0.126189921552818	-0.0485720941366177	0.22197663710017	0.509430857328905	0.890192548643149
DNAJC24	0	default	1	24	1.94515063251805	22.1730027545582	8.53650255937247	0.159725607128935	-0.00832927144527784	0.410485330516219	0.418895450560676	0.868279717144233
ELP4	1	mle	1	20.2639593908629	1.9685425382185	4.72701886344302	5.1023686219694	0.519529532722093	0.423435439266511	0.467673391823275	0.025605513625051	0.640370618022866
PAX6	1	burg	1	20.5773195876289	3.30411373648332	19.8283085832652	6.70695477169829	0.639249669946943	0.567099603936332	0.438507383110207	0.00610989413719787	0.622978010496108
RCN1	0	default	1	24	5.10906376328041	19.5224347618342	185.855839901922	0.0225372331349477	-0.172955320238063	0.140365291433471	0.892279914568731	0.972425445996487
EIF3M	1	burg	1	25.9220779220779	2.00563412822732	12.7708414500547	10.3265158885026	0.15388418292162	-0.0153389804940565	0.353251773425453	0.433659703557143	0.871456969432911
QSER1	1	mle	1	20.5773195876289	5.46381953015843	12.8646124388451	32.3893563921262	0.267739721033744	0.121287665240493	0.235731031653776	0.210536492610058	0.803643340936576
DEPDC7	1	burg	1	21.1216931216931	1.08181956872322	15.7812609381741	2.36585918382367	0.36894477086071	0.242733725032852	0.555543424189215	0.100077592436064	0.719467560598851
TCP11L1	0	default	1	24	1.84894393586682	6.48234625353827	12.6479406356472	0.089771396073215	-0.0922743247121418	0.343797316853108	0.624816364281491	0.910565835066228
CSTF3	0	default	1	24	1.17777554673054	11.4714106265783	16.7534656549031	0.0303472787995871	-0.163583265440495	0.358440905575019	0.857197908891342	0.967993532089759
HIPK3	0	default	1	24	6.89872584201064	7.90166746421963	58.0000591149455	0.230958716499234	0.0771504597990808	0.176880359812084	0.268997516623625	0.831049571787038
KIAA1549L	0	default	1	24	1.30634746953262	3.26596178046221	16.7446626010166	0.030407145561972	-0.163511425325634	0.382875673306086	0.856933322787214	0.967993532089759
CD59	1	mle	1	22.8114285714286	53.9618436506286	6.04017136572869	1044.51042069413	0.168823134208725	0.00258776105047009	0.170372115299535	0.39670459858647	0.860780343625096
FBXO3	1	yule-walker	1	20.7916666666667	4.01947140030064	13.6382778542252	10.0397812759189	0.348824020997454	0.218588825196945	0.477193943524589	0.117082465248635	0.732089464828135
CAPRIN1	0	burg	1	25.9220779220779	7.24128334587138	8.08034312257735	110.05786644987	0.220599446738186	0.0647193360858236	0.105923227272129	0.287609712998877	0.836122950893196
NAT10	0	default	1	24	2.76511611586229	5.56054450190833	60.5580772560751	0.0266607336862371	-0.168007119576515	0.19023062531034	0.873617288364056	0.968983433238391
ABTB2	1	burg	1	20.7916666666667	1.05528608396009	17.9580210098208	6.53616938076501	0.0841619363282046	-0.0990056764061544	0.533931889222388	0.644307887074192	0.914464370600892
CAT	0	default	1	24	2.6575760657143	13.13853634831	25.5696111239566	0.190268168729732	0.0283218024756783	0.239766455662785	0.348101632931972	0.846083971138186
APIP	0	burg	1	20.9005235602094	1.90621570529087	11.7134975788195	4.14011981351808	0.400086311406022	0.280103573687226	0.51827854544778	0.0777040862978462	0.702313002785919
PDHX	0	burg	1	25.5897435897436	3.12741937171504	8.31950380824952	17.4782424086901	0.17471426667216	0.00965712000659247	0.316622985548084	0.382843861244316	0.855027854236748
CD44	1	burg	1	26.2631578947368	54.736141086085	10.1754275310499	314.444103904038	0.404896260581894	0.285875512698273	0.20990226168982	0.074638584771008	0.699613712332068
PAMR1	1	yule-walker	1	27.5310344827586	10.3267061297329	11.5139910319788	76.5074937676574	0.311416496403425	0.17369979568411	0.170993082947776	0.154804318022252	0.758365297234634
FJX1	0	default	1	24	1.4036754024584	18.0637776305688	10.9767642428754	0.163007189155759	-0.00439137301308912	0.313053188516917	0.410779383413362	0.866107747668257
TRIM44	0	mle	1	23.4823529411765	4.33015461772662	22.8978501040062	125.534657064015	0.0400015166771893	-0.151998179987373	0.1253570907305	0.815366256697585	0.955311998370978
COMMD9	0	mle	1	27.9160839160839	5.86122553495615	11.1863085574319	26.4497733883034	0.467498027979664	0.360997633575597	0.221963491347872	0.0428160010306742	0.659105443191103
PRR5L	0	default	1	24	0.261990770233773	15.823404844042	8.38041666222282	0.00357019957883864	-0.195715760505394	0.457560338363836	0.982276011098655	0.993933423819136
TRAF6	0	default	1	24	1.78980566091829	22.2695451629698	7.64277776118218	0.284695482333513	0.141634578800215	0.318850297058324	0.187264234531322	0.787808548037716
C11orf74	0	default	1	24	0.444508733555301	9.62382585614103	16.0272021784667	0.0112040907412323	-0.186555091110521	0.243245161981617	0.945220876721734	0.985375685285619
API5	0	default	1	24	1.08019134178035	2.26764234419171	21.4949736241779	0.02194822278859	-0.173662132653692	0.257605878218489	0.894971556129062	0.973038211026456
TTC17	0	default	1	24	6.5754880516016	18.2876474348953	60.4140287106793	0.120474916023954	-0.0554301007712545	0.213532303078367	0.526309428318538	0.891411642234662
HSD17B12	0	default	1	24	9.66131508081289	7.35603024395278	59.659671844032	0.186259632625797	0.0235115591509564	0.260216972439225	0.356803662209835	0.847394379543444
ALKBH3	0	default	1	24	4.48276824441962	5.86459291614856	48.1343723312787	0.387566543038232	0.265079851645878	0.106467789871233	0.0861577878990619	0.707376205513591
C11orf96	0	default	1	24	10.8672512656993	4.72877710498091	61.2105584928683	0.275058730633964	0.130070476760756	0.243340586325712	0.200223071617008	0.801035801285872
ACCS	1	mle	2	27.7222222222222,20.6839378238342	1.77332916499969,3.90266143047218	22.5209212435242,10.8725140515034	9.30958220295912	0.559972034634167	0.339958051951251	0.370412729124359	0.12146499293677	0.737601467227739
EXT2	0	default	1	24	15.4192229019278	17.0895108055264	87.5501873449539	0.329259641214486	0.195111569457384	0.227298666944701	0.135760114071854	0.75081392568117
CD82	0	default	1	24	3.74584982186743	2.31458553317112	18.2293802720863	0.222392811859837	0.0668713742318042	0.564787696630656	0.284316021031904	0.836122950893196
TSPAN18	1	burg	1	22.8114285714286	3.66434879777844	12.4409999701591	30.8923457610876	0.130156139830187	-0.0438126322037757	0.248112063439024	0.497973820534195	0.889436092052906
TP53I11	1	yule-walker	1	26.2631578947368	11.3215122612258	24.2154012227706	108.33775383051	0.130368503824796	-0.0435577954102446	0.304367859872157	0.497366239733415	0.889305355857676
LOC101060179	0	default	1	24	0.469864157877962	16.6903283126094	4.10944177906593	0.0292361570669197	-0.164916611519696	0.458890947796375	0.862120478223695	0.968236388575138
SLC35C1	1	burg	1	23.2093023255814	5.28799945078059	14.9795119406962	49.6270562998125	0.207122140065324	0.0485465680783894	0.182032360294267	0.313351266674947	0.84124527504799
CRY2	0	default	1	24	2.37840057775631	16.2568718633874	13.049967897503	0.106812822232442	-0.07182461332107	0.441531386950277	0.568476347058299	0.900926993674521
MAPK8IP1	0	default	1	24	0.281638670573278	9.91433090214345	5.10924240086873	0.0145734891550384	-0.182511813013954	0.330258131100041	0.929225692833156	0.980264371472666
PEX16	0	default	1	24	1.77267789976591	17.4619747394341	11.2470764679835	0.215387647955142	0.0584651775461706	0.26044903408381	0.297355314206787	0.836122950893196
PHF21A	1	mle	1	21.5783783783784	2.16449048143401	8.75621254716894	38.8079409775477	0.080591172096801	-0.103290593483839	0.233154446883318	0.656966685203829	0.916372341739502
CREB3L1	0	yule-walker	1	25.7548387096774	10.4963371909768	0.136884205793359	247.656325383542	0.117479882690251	-0.0590241407716983	0.164583901420631	0.535331834435862	0.892519825879012
DGKZ	0	default	1	24	0.530078362425202	10.2966942775469	34.6019468381019	0.00175166326242815	-0.197898004085086	0.265140788237617	0.991272313230058	0.996706920210486
MDK	0	burg	1	26.7919463087248	2.78701786488849	6.22761815471784	11.3034125725309	0.396993306819433	0.27639196818332	0.28646640083551	0.0797279621188437	0.702841828098864
AMBRA1	1	burg	1	27.9160839160839	2.88329717764223	24.2638634928549	11.7365144864806	0.28760292857673	0.145123514292076	0.382576749376316	0.18348925075854	0.784084379256851
ATG13	1	burg	1	21.695652173913	2.91509133566941	2.25556045374697	43.8823213246373	0.0991438830824424	-0.0810273403010691	0.150328760745641	0.593303839737773	0.90628475078432
ARHGAP1	0	default	1	24	16.2889268100189	0.41052784238178	189.985990785664	0.136537292433633	-0.0361552490796406	0.238461934598342	0.479974237066569	0.885141026425427
ZNF408	0	default	1	24	2.4171593103623	20.5968274503833	18.4728109394946	0.152417637480978	-0.0170988350228258	0.236551356496118	0.43743099660005	0.872250552630763
CKAP5	0	default	1	24	1.03037562608652	1.8467296743561	45.7304984267473	0.00643698909770962	-0.192275613082748	0.204114689747932	0.968226744215664	0.989814854454586
LRP4	0	yule-walker	1	21.9340659340659	0.919721407134223	5.10910105297973	7.68302373471285	0.0489834356615408	-0.141219877206151	0.378256034845218	0.77792979716147	0.947153963128239
C11orf49	0	default	1	24	3.07762768983265	23.2561376008257	22.0416840587689	0.25959035239761	0.111508422877132	0.200441456632885	0.222515539235745	0.807490781550769
ARFGAP2	0	burg	1	20.1616161616162	3.94750712098534	9.15433942334373	18.6316837278183	0.258479272925851	0.110175127511021	0.325095806796938	0.224190122831404	0.807892487343709
PACSIN3	1	burg	1	21.0105263157895	3.16259277603615	11.6181903800545	20.5439784143385	0.242212574654068	0.0906550895848819	0.268316494139349	0.249883149887673	0.818973340216905
DDB2	0	burg	1	27.7222222222222	2.62409610413581	11.1186289709952	45.9563391311518	0.0392414942363349	-0.152910206916398	0.288766802148458	0.818598963089341	0.95635024841651
ACP2	0	default	1	24	5.24099197660888	20.6780435123058	89.7700234360787	0.0391578291668171	-0.153010604999819	0.232202902784194	0.818955452612944	0.956462088787183
NR1H3	1	burg	1	21.4623655913979	2.67571196954452	13.9572753393587	5.46975124819168	0.446331701148861	0.335598041378633	0.527576350325869	0.0520293367907685	0.670745655605291
MADD	0	burg	1	20.2639593908629	4.13005586290545	1.10840222999883	18.9447507451891	0.563525691876447	0.476230830251736	0.204340868520455	0.0158413951109023	0.628766577815096
SLC39A13	0	default	1	24	8.77317955323764	22.0042218186164	139.348186021327	0.0840731328663337	-0.0991122405603995	0.169558081429019	0.644620321499994	0.914464370600892
PSMC3	1	default	1	24	30.9300493662814	2.19717857782449	199.84695994234	0.123084096465536	-0.0522990842413564	0.337387509119956	0.518548917566212	0.890499619893185
CELF1	1	mle	1	25.2658227848101	1.49348540054432	14.528175152997	142.249239136587	0.00551566890244082	-0.193381197317071	0.106427153485914	0.972724208134701	0.991189664442471
PTPMT1	0	default	1	24	1.8605780875552	8.14326901268276	46.4179353760129	0.0318454060812574	-0.161785512702491	0.156069288734943	0.850596424242782	0.96690601059377
NDUFS3	0	burg	1	22.9425287356322	16.6888147098016	22.178674212225	103.047999285914	0.41534739172115	0.29841687006538	0.183990943479893	0.0683108135453077	0.692999183828218
MTCH2	1	burg	1	26.2631578947368	24.8338776739537	23.075406975502	238.096494659888	0.359343817265983	0.231212580719179	0.122361633767174	0.10792575825964	0.729651247232156
FNBP4	0	default	1	24	5.09777000856366	6.30247754008021	45.0504164224144	0.161932292663019	-0.00568124880437715	0.262505319433168	0.413423855786127	0.86729118452418
NUP160	0	default	1	24	0.776954428114088	5.04615180307709	4.20680932502925	0.0874439903566533	-0.0950672115720159	0.432887979953215	0.632845428847958	0.912374768859584
PTPRJ	0	default	1	24	2.26619265131351	3.46653810045339	7.24505393648284	0.344348606368792	0.21321832764255	0.399098501726257	0.121161584255836	0.737601467227739
TNKS1BP1	0	mle	1	26.972972972973	1.68330587118845	1.61192681038235	84.9711539303382	0.013296080408329	-0.184044703510005	0.148106199736371	0.93526410577504	0.981806765331929
SSRP1	0	burg	1	20.7916666666667	21.8171798874808	4.7717558843884	228.622232184812	0.357951582910218	0.229541899492262	0.111879264148272	0.109103554056119	0.729651247232156
SLC43A3	0	burg	1	21.695652173913	9.64279637282585	11.1740931712054	25.8983161930648	0.489746182676785	0.387695419212142	0.375557010440302	0.0345884668610464	0.657360085214084
SLC43A1	1	default	1	24	3.6616379581646	3.55569026072868	39.6521345066851	0.097493559837516	-0.0830077281949808	0.235816582341731	0.598758302220129	0.907664465853465
TIMM10	0	default	1	24	1.14634862369003	18.6496807682808	24.042212042957	0.023511779769539	-0.171785864276553	0.235493924687701	0.887840685797569	0.972133719762705
UBE2L6	0	default	1	24	6.17788134457074	8.18992937376701	32.3798002746653	0.330902969748119	0.197083563697743	0.297912320002048	0.134105167048811	0.749465271839799
SERPING1	1	yule-walker	1	25.5897435897436	11.3472849899424	24.0152949412995	162.916306677937	0.138517145231508	-0.0337794257221908	0.256985968957331	0.474496695998326	0.88185651841985
CLP1	0	burg	1	20.7916666666667	1.36628274151244	4.22800691773975	4.12208712476726	0.156237895773844	-0.0125145250713867	0.59762182532173	0.427661426623432	0.87035646389231
ZDHHC5	0	yule-walker	1	27.7222222222222	10.4124818727446	17.7762002497868	76.1992675399982	0.16464157654108	-0.0024301081507041	0.252276598064485	0.406784392157137	0.864485417903853
MED19	0	default	1	24	3.65607895466981	17.7108477667342	48.6766143986333	0.0899411763449742	-0.0920705883860309	0.171220852164836	0.624233862669382	0.910565835066228
TMX2	0	default	1	24	1.60282129968106	18.7816076430881	24.0386366061101	0.141547111371542	-0.0301434663541496	0.193495064554968	0.466210801854492	0.879741726718493
C11orf31	0	default	1	24	5.84373356008654	18.0813652134284	91.769688522566	0.0987310182547394	-0.0815227780943126	0.139933094894668	0.594664650372968	0.906536842107238
CTNND1	0	yule-walker	1	26.2631578947368	1.22678220581291	24.9556899281559	2.27523412196365	0.65595442581718	0.587145310980616	0.469254332891632	0.00482036447542078	0.622978010496108
LPXN	1	burg	1	25.9220779220779	3.9879655119142	11.9661242109029	16.3979146663251	0.210654158547783	0.0527849902573393	0.455122697470789	0.306433771561813	0.838805279170694
ZFP91	1	default	1	24	7.9352336394299	20.3221034690133	119.121569644128	0.134390284127536	-0.0387316590469564	0.13337018786248	0.485971289183528	0.888381054422338
FAM111B	1	burg	1	20.2639593908629	1.98228450640377	3.85800449869676	4.70741180816247	0.27839958684655	0.13407950421586	0.93498855783343	0.195651808189176	0.797905082419954
FAM111A	0	default	1	24	1.30507418577713	19.7047167037205	21.9846986581717	0.0442701463890042	-0.146875824333195	0.194630055536281	0.797399134973774	0.951354631126044
DTX4	1	mle	1	26.6133333333333	1.34866141921485	22.7755617666477	3.16321974146425	0.32319751262626	0.187837015151512	0.722204498417859	0.142006992803778	0.753098977299663
OSBP	0	default	1	24	3.50177840688577	2.41090331843509	34.5248622001374	0.0811072881500088	-0.102671254219989	0.254608337139615	0.655124791931836	0.915892924713241
PATL1	0	yule-walker	1	26.7919463087248	4.34578429981797	17.5697362038607	63.1362715844321	0.0780400260723692	-0.106351968713157	0.177221540089042	0.666132057895418	0.919496338582024
STX3	1	yule-walker	1	27.3424657534247	2.70745147568354	10.2043238248273	24.2741041727688	0.0944501441193476	-0.0866598270567829	0.271541923719661	0.60892222967255	0.908423878959351
MRPL16	0	default	1	24	2.10239715425497	7.39932537293479	44.8096777191122	0.0508085257518486	-0.139029769097782	0.147956682160994	0.770493791120559	0.947046856634169
PRPF19	1	default	1	24	10.7166188788408	0.721255523105166	60.6449102184675	0.391266017632186	0.269519221158623	0.210053504165498	0.0835868066682859	0.706116341588548
TMEM109	0	default	1	24	16.5715834816905	16.3962783076408	166.548334035524	0.185430561982366	0.0225166743788392	0.172098401875659	0.358624997643811	0.847637400822217
TMEM132A	0	burg	1	21.9340659340659	3.36533501795517	0.708252776826848	4.93269522213841	0.594709941096619	0.513651929315943	0.634293233574681	0.0109352761982484	0.628766577815096
SLC15A3	1	mle	1	26.2631578947368	3.89918077434955	14.9942917791369	15.7115620383671	0.259588045143784	0.111505654172541	0.380613289684606	0.222519006255864	0.807490781550769
VPS37C	1	mle	2	23.3450292397661,20.3673469387755	13.1740281378764,11.647140365412	1.24105047358262,13.5799892456744	30.9647542660232	0.57279548017075	0.359193220256125	0.221489579429282	0.109621374749338	0.729651247232156
DDB1	0	burg	1	20.9005235602094	27.1495717306225	10.6613282578287	298.381146618991	0.292210710274718	0.150652852329662	0.119930559402401	0.177631479475444	0.779598818416792
DAK	0	default	1	24	1.45512448400291	7.92315580522665	8.98977612876256	0.0774138530408157	-0.107103376351021	0.404266580544379	0.668397237048272	0.919531162220201
CYB561A3	0	default	1	24	6.20866168571047	1.91028564086039	74.7965058967741	0.145420157238345	-0.025495811313986	0.264011586488048	0.45578835361927	0.876849114932057
TMEM138	0	default	1	24	3.72596317488226	13.9933147121116	24.3151627643997	0.091832583658228	-0.0898008996101263	0.362901769970726	0.617773934190051	0.909794482310937
CPSF7	0	default	1	24	1.59585876799298	22.5576649690141	17.5748809810141	0.117780149861586	-0.0586638201660969	0.200647833667021	0.534421751888513	0.892519825879012
SDHAF2	0	yule-walker	1	20.0603015075377	2.48423105447942	7.16733702262853	25.1387456437143	0.133002524305522	-0.0403969708333742	0.195679767860351	0.48987938622871	0.888766051444216
RPLP0P2	0	default	1	24	0.537627895236451	8.679468503901	5.36786679926402	0.0557127623924837	-0.133144685129019	0.326731354405921	0.75079366650702	0.940628065544483
TMEM258	0	default	1	24	28.1306206471339	18.7379028774681	334.775882353249	0.156547221310348	-0.0121433344275828	0.144689238498272	0.426878091831258	0.870293086270895
FEN1	0	default	1	24	1.45829823545208	15.5748226254061	32.9331704774314	0.0151316992707682	-0.181841960875078	0.373006370428721	0.926596801415496	0.980140069390177
FADS1	0	default	1	24	27.5749448036364	3.62793399556908	155.06427428587	0.27198285338318	0.126379424059816	0.271913072266137	0.204506935410068	0.802489655794108
FADS2	0	default	1	24	5.44159212832336	8.17877746021962	46.2068131853894	0.0970222976417411	-0.0835732428299107	0.330539051017597	0.600323205125574	0.907828056244453
FADS3	0	default	1	24	5.63354960685966	18.6669233083383	96.7183497235098	0.0799631889266815	-0.104044173287982	0.143674004508978	0.659213389720951	0.917528983112743
RAB3IL1	0	default	1	24	2.49429223102081	11.1674773286916	20.6224716553851	0.0773605330988257	-0.107167360281409	0.343219564962838	0.668590406118123	0.919531162220201
BEST1	1	burg	1	21.4623655913979	1.06107905738025	12.9978380665609	4.4068122396685	0.207560069576718	0.0490720834920622	0.390588064000319	0.312486856970933	0.84124527504799
FTH1	1	default	1	24	385.127274441507	16.6106136826782	5035.09722567906	0.156087577778142	-0.0126949066662294	0.143048581374851	0.428042506298251	0.870408794522103
INCENP	1	burg	2	27.9160839160839,20.5773195876289	3.94449952523805,3.05499536149573	12.6049611627928,9.82702608884783	9.7920566640012	0.615805354596372	0.423708031894558	0.500264488792514	0.0754545597676738	0.699613712332068
AHNAK	0	yule-walker	1	23.0751445086705	27.5282429942447	10.8724339888465	606.128035222564	0.0947937742591541	-0.0862474708890151	0.112266347524287	0.607767763766469	0.908068447992178
EEF1G	0	mle	1	27.156462585034	246.094116127168	25.6541315740782	1996.63220010472	0.121063814780583	-0.0547234222633006	0.256513046960745	0.524549795774879	0.891279657733728
TUT1	0	default	1	24	0.976787844448058	23.322620640971	12.0302482202021	0.0312150371467538	-0.162541955423895	0.3381126945633	0.853369164514237	0.967219395250713
MTA2	0	default	1	24	10.2763476074737	19.6569992043096	70.1356572826442	0.346204093233208	0.21544491187985	0.172026345255296	0.11945683013692	0.735302115168153
EML3	0	default	1	24	5.35379098552335	0.852361544496241	33.2714850074371	0.15207248884543	-0.0175130133854844	0.300236309326849	0.438322365569699	0.872250552630763
ROM1	1	yule-walker	1	21.0105263157895	2.48556318413556	1.10352485471712	11.9865185919085	0.194154603681707	0.032985524418049	0.363677413735257	0.33982759813407	0.844601183895456
B3GAT3	0	default	1	24	2.46374587002035	7.61371859706052	14.5647904026144	0.251170264155765	0.101404316986918	0.249009520994269	0.235459061681561	0.813348781888732
GANAB	1	burg	1	20.3673469387755	31.2990777537272	10.8936975048117	401.177406222474	0.133488507226898	-0.0398137913277219	0.150738405546253	0.488507950470898	0.888766051444216
INTS5	0	default	1	24	4.20164692524635	19.0876318202534	16.6788897828297	0.219234096452206	0.0630809157426475	0.368866680161775	0.29013772143156	0.836122950893196
METTL12	0	burg	1	22.3016759776536	1.83230567387612	0.662998911491882	10.2067567577947	0.230706631961731	0.0768479583540769	0.271529112406167	0.269438680093258	0.831049571787038
C11orf83	0	mle	1	20.0603015075377	4.09403206155046	5.56313707750252	27.6629422328739	0.188695259169245	0.0264343110030945	0.285762162812063	0.351495742389086	0.846474290052869
UBXN1	0	default	1	24	7.59192430093695	6.19087376130442	221.18674069545	0.0315601339911445	-0.162127839210626	0.212940475563979	0.8518503275998	0.966916241975269
LRRN4CL	0	default	1	24	5.90412129661045	20.8690110965681	27.1835999731402	0.154515496924867	-0.0145814036901599	0.673107535307498	0.43204427930013	0.871200704432118
HNRNPUL2	0	default	1	24	10.8209250132163	2.69147174173677	128.484097065197	0.174227203600245	0.00907264432029431	0.149198280281325	0.383974920030123	0.856188533238726
TTC9C	0	yule-walker	1	21.5783783783784	2.54064491727629	9.3648045664724	10.2779687809541	0.228527933401719	0.0742335200820623	0.38330453471583	0.273275708484562	0.831049571787038
POLR2G	1	burg	1	20.6839378238342	18.3949990458794	2.55269026957085	113.227349756675	0.527924588045117	0.43350950565414	0.158826199459156	0.0234453599093428	0.628766577815096
TMEM179B	0	default	1	24	7.72034004491552	21.2249391535847	109.415957601827	0.111477693878915	-0.0662267673453014	0.154297320226983	0.553785621645516	0.896682898850391
TMEM223	0	yule-walker	1	23.9041916167665	5.77119556612417	0.328801613536237	19.884636368713	0.572343171035115	0.486811805242138	0.298714315313459	0.0143046440958146	0.628766577815096
NXF1	0	burg	1	23.6213017751479	2.91973301477396	9.75018986369913	20.8432114685337	0.239683855029249	0.0876206260350987	0.238753407647397	0.254080340736497	0.823406291356798
STX5	1	mle	1	21.1216931216931	2.92345559589772	0.280837537271285	20.1085097645186	0.125537782290443	-0.0493546612514686	0.294260386564301	0.511334681309556	0.890499619893185
WDR74	0	default	1	24	1.26678599394902	10.5267088803598	12.0568980602151	0.0496438478738158	-0.140427382551421	0.34125004885983	0.775232466103062	0.947046856634169
SNHG1	0	default	1	24	2.47741652607466	7.14670270612274	35.5506863676008	0.0458082279332529	-0.145030126480096	0.223886596688912	0.791003375383508	0.950032868666243
SNORD26	0	burg	1	20.3673469387755	2.45424113350598	0.67894656926221	7.61096881543842	0.453746335215521	0.344495602258626	0.447028979097388	0.0486375643297157	0.666470684339823
SLC3A2	0	burg	1	27.9160839160839	20.3909120711709	16.6070462039738	125.631866268914	0.363544178879676	0.236253014655612	0.309044665443567	0.10443385626598	0.724583956085021
RARRES3	0	default	1	24	1.04418967745419	8.38050170712976	6.23102115487462	0.0871487072424316	-0.0954215513090819	0.643535774170432	0.633869966187888	0.912374768859584
PLA2G16	0	default	1	24	4.2367794243325	21.4607082548072	39.1604024305454	0.16259678600458	-0.00488385679450354	0.340714120495674	0.411787459929634	0.867030571911048
ATL3	1	burg	1	25.2658227848101	10.4735316210212	10.3178078967913	130.505535140795	0.354117045895726	0.224940455074872	0.114793278543014	0.112400725595923	0.730624474198746
RTN3	1	burg	1	21.3475935828877	8.46724302212034	15.4254854914741	141.750676727638	0.0713326011424957	-0.114400878629005	0.157832353510534	0.690718358010392	0.925697184640557
C11orf95	0	default	1	24	5.21858166262532	2.68551920908777	37.0614488273307	0.21628668785592	0.0595440254271046	0.249687218164835	0.295655606391581	0.836122950893196
C11orf84	1	yule-walker	1	26.2631578947368	2.69312298014915	13.7457275020807	5.81257738395522	0.36813089654695	0.24175707585634	0.564932911964656	0.100724611456559	0.719467560598851
MARK2	0	default	1	24	5.14640372903736	4.85224556893138	42.5386013509893	0.101192724688303	-0.0785687303740366	0.264333529573865	0.586587623622372	0.903784289435621
NAA40	1	yule-walker	1	21.5783783783784	1.486874930924	9.44509009553266	8.49882956998324	0.25377180096836	0.104526161162032	0.311721534174149	0.231397297396254	0.810329472002614
COX8A	0	default	1	24	13.3631710417475	16.8046279234776	267.373252077677	0.0436350151453261	-0.147637981825609	0.209742789837739	0.80005222087306	0.952142218706259
OTUB1	0	default	1	24	4.62470044038148	6.73083932312706	46.05373552458	0.103019194899411	-0.0763769661207072	0.213472714266514	0.580651760852168	0.902528841465191
MACROD1	0	default	1	24	2.65619498760102	21.949672734579	11.1686096594426	0.184127731199636	0.0209532774395629	0.41172618639635	0.361502129011944	0.848212198017241
STIP1	0	yule-walker	1	21.695652173913	9.20134074424101	5.626651757156	66.3663903554697	0.213178490328379	0.0558141883940551	0.209652903990429	0.301565127854475	0.836122950893196
FERMT3	0	mle	1	27.7222222222222	0.631381289109733	10.7765981065881	2.30526936471039	0.0860884414391279	-0.0966938702730464	0.739724998118066	0.637559689106437	0.914107899697981
TRPT1	0	default	1	24	1.19941764308367	14.4515580014909	7.11600339354265	0.048558056913688	-0.141730331703574	0.561055582853749	0.779671149397846	0.948011196461204
NUDT22	1	burg	1	21.695652173913	6.53737121451376	3.2309507020079	30.6535169415881	0.480172695102129	0.376207234122555	0.222377571316294	0.0379573111068484	0.658792729155482
DNAJC4	0	yule-walker	1	24.0481927710843	0.942566000396434	12.744102244718	15.2904500050195	0.0390512257019265	-0.153138529157688	0.228504206055801	0.819409860558001	0.956611389786118
VEGFB	1	yule-walker	1	26.972972972973	7.36998664111833	0.334214354243326	72.8121290796064	0.339070598630574	0.206884718356689	0.305438858672819	0.126117501733427	0.742360139373761
FKBP2	1	mle	1	22.5536723163842	5.54946760872606	6.70950177745973	238.214894820052	0.0759391200153001	-0.10887305598164	0.0858282857789678	0.673756431884622	0.921755271337186
PPP1R14B	0	default	1	24	9.51325873205985	22.0402466735611	66.525645585498	0.241483386701743	0.0897800640420914	0.273382569353752	0.251087727740389	0.819853381736541
LOC101927696	0	mle	1	20.1616161616162	3.04988318760254	2.42794320895486	13.8680574077204	0.350772934617438	0.220927521540925	0.472054199174295	0.115340832936333	0.732089464828135
PLCB3	0	default	1	24	5.9531957598332	18.2052842399864	28.8621068280913	0.320674832054005	0.184809798464806	0.276786691302253	0.144673345403479	0.753098977299663
BAD	0	default	1	24	5.08853836531555	0.306064549515142	40.9820051730721	0.174863794701325	0.00983655364158942	0.28724643121005	0.382497162243632	0.854914681211157
GPR137	0	mle	1	23.6213017751479	3.09348615153978	6.46864067075459	18.4977313429171	0.353407019914887	0.224088423897865	0.191843102900485	0.113019901982668	0.730624474198746
TRMT112	0	default	1	24	13.0976809471915	17.5557290980134	187.206283365608	0.0672454812479826	-0.119305422502421	0.186265905751652	0.706052196343623	0.929817027723443
PRDX5	0	default	1	24	7.27191903431633	22.3181441337211	183.955101306316	0.0686739862753148	-0.117591216469622	0.128741069291562	0.700662168748972	0.927696607497737
RPS6KA4	0	default	1	24	7.42784623038413	20.2417048751327	45.749821237299	0.256743172381488	0.108091806857786	0.242067280479435	0.226826889240117	0.808437393084752
SF1	0	default	1	24	12.4220673974949	17.1560236114194	126.03662764929	0.190817284227613	0.0289807410731354	0.163631914776705	0.346922915992724	0.846083971138186
MEN1	1	burg	1	23.9041916167665	12.6686254721694	23.45248347109	52.5534859970071	0.811958638278512	0.774350365934214	0.195971106666226	0.000235107745837793	0.414529648530621
EHD1	0	default	1	24	10.3078864460673	1.06980468948192	111.296163339772	0.242761526243167	0.0913138314918007	0.141863959697682	0.248979366382777	0.818085681599307
ATG2A	1	mle	1	21.3475935828877	9.41125531681076	8.17255489498496	46.1423023284246	0.249497721184293	0.0993972654211516	0.303195533816682	0.238100373318845	0.813606246817012
PPP2R5B	0	default	1	24	1.9662772153387	4.93078576240052	10.7839045365571	0.160250873917808	-0.00769895129863096	0.314971542464479	0.417587800629769	0.867945451733322
ARL2	0	default	1	24	9.0451435017047	21.5940088074702	108.783535325197	0.177023884208447	0.0124286610501361	0.146315687429483	0.377516690442401	0.852164943133604
SAC3D1	0	yule-walker	1	26.0915032679739	11.0507392699654	12.3991375788037	74.6914141100715	0.212952730297824	0.0555432763573891	0.24444726734259	0.301998011498075	0.836164490825694
NAALADL1	0	default	1	24	0.492134899183551	22.4153672381177	13.4626033097221	0.00598002541755172	-0.192823969498938	0.369910890934177	0.970455347839491	0.990532313789
CDCA5	1	mle	2	27.156462585034,22.1777777777778	3.52027755385192,4.00856710379803	11.7689708828643,6.95475102339593	4.25434396152014	0.661481876101738	0.492222814152607	1.04092093738529	0.0478779702034567	0.666470684339823
ZFPL1	0	yule-walker	1	20.5773195876289	5.60053997261649	0.55688902847117	19.5801670799977	0.473275149060363	0.367930178872436	0.318035720322937	0.0405432952916095	0.659105443191103
VPS51	1	mle	1	20.3673469387755	15.1807047300933	0.718525369196157	109.072105850395	0.326105047201521	0.191326056641825	0.177565478398943	0.138982787702984	0.753098977299663
TM7SF2	0	default	1	24	1.54477211895456	4.68806186345957	3.41989494865755	0.545725733060936	0.454870879673123	0.534023332867588	0.0193459776265411	0.628766577815096
ZNHIT2	0	mle	1	27.5310344827586	0.778080731713847	3.69846010237365	11.3846892106013	0.0177159075569508	-0.178740910931659	0.387352151015959	0.91450388482078	0.977619350899886
FAU	0	default	1	24	86.4702903357712	18.8631634583944	1561.34393033698	0.118408334625049	-0.0579099984499407	0.111590844653258	0.532521784157267	0.892501845658392
MRPL49	0	default	1	24	0.906904561178512	20.2782675057452	6.11195028141056	0.0668147024109236	-0.119822357106892	0.419501992190947	0.70768410165309	0.929817027723443
SYVN1	0	default	1	24	1.44321262658405	17.9712875793197	6.19699533484389	0.171975346578424	0.00637041589410903	0.514162194464557	0.389238990758963	0.858009986841272
CAPN1	0	burg	1	20.1616161616162	2.33864964165529	15.9604069914404	73.5201828758382	0.0451355413769399	-0.145837350347672	0.131449848751489	0.793795519047698	0.950481598650802
POLA2	1	yule-walker	1	25.2658227848101	2.53545389228672	16.9678735244065	7.21699302257658	0.352622005833811	0.223146407000573	0.431969960966297	0.113707644583197	0.730624474198746
CDC42EP2	0	mle	1	23.9041916167665	4.4449250847341	9.71406768394151	26.6952000751701	0.391926489090403	0.270311786908483	0.200258205694408	0.0831343345380586	0.705976283859467
DPF2	0	burg	1	21.1216931216931	4.34198694275948	4.66508261871757	28.1532757328882	0.165889304114155	-0.000932835063013782	0.287684413121778	0.403755499794544	0.864181957978426
SLC25A45	0	default	1	24	0.999867915791951	2.62552671584298	3.81800686041584	0.122208169549695	-0.0533501965403658	0.590722535431549	0.521143917020875	0.890499619893185
FRMD8	0	default	1	24	20.6600984931077	21.6318028325907	173.640147001758	0.222950277155028	0.0675403325860341	0.186770587133299	0.283298352803155	0.836122950893196
NEAT1	0	burg	1	27.7222222222222	49.6876321207546	7.20177698105623	313.666494176029	0.270820953118272	0.124985143741926	0.267860233951304	0.206144096962662	0.803643340936576
LOC101927789	1	mle	1	27.5310344827586	3.37918498618775	25.560766386426	8.42463936957729	0.412892790229359	0.29547134827523	0.438230463053811	0.0697568832625778	0.695905334763558
MALAT1	0	default	1	24	836.558604390155	8.39982648006086	5989.8443104484	0.183404621717408	0.0200855460608902	0.229922741725056	0.363106972116824	0.848212198017241
SCYL1	0	default	1	24	2.75030994125182	14.9428332210703	22.9313686555527	0.0992180067178932	-0.0809383919385283	0.278999433351221	0.593059790770416	0.90628475078432
LTBP3	0	default	1	24	3.39307466882094	3.44669873210379	81.0910100236865	0.0476797853465749	-0.14278425758411	0.182699970671365	0.783276352940264	0.948087517696291
SSSCA1	0	default	1	24	0.960394300363729	16.1918857819565	13.8593117441973	0.0311947819597517	-0.162566261648298	0.295898334850572	0.853458378712831	0.967219395250713
FAM89B	0	yule-walker	1	25.4267515923567	5.64486702108427	16.6407795282212	84.321457076979	0.0585436690597514	-0.129747597128298	0.195344405114446	0.739606809902716	0.938000164261571
EHBP1L1	0	default	1	24	1.39269183270554	17.5643579649079	28.8213282852339	0.0155775661878255	-0.181306920574609	0.26363511378592	0.924501267637075	0.980140069390177
MAP3K11	0	default	1	24	3.34980044530106	21.265031849866	19.0971053362002	0.308924883780379	0.170709860536454	0.238286878609219	0.157625427446094	0.759842105590856
PCNXL3	0	default	1	24	1.3073730506919	19.5703139030924	6.79186703872494	0.103637753026436	-0.0756346963682766	0.423514371175283	0.578652432427191	0.901974508496346
SIPA1	1	default	1	24	1.68721895024338	3.71720120739432	3.99696475270606	0.307549736533648	0.169059683840378	0.531478456955555	0.159199948980536	0.760737262884394
RELA	0	default	1	24	4.33826013869598	17.6421462296436	140.718820741723	0.0213175217665338	-0.174418973880159	0.14420325415191	0.897860912021642	0.973884817731508
RNASEH2C	0	burg	1	21.8142076502732	10.3348879945046	20.0461584565079	59.2508467445061	0.446432565911523	0.335719079093828	0.180786865079054	0.0519819617199961	0.670745655605291
AP5B1	0	default	1	24	0.989612893077064	6.02626385395653	24.7614773750208	0.0321112977200371	-0.161466442735956	0.151555257383888	0.849429036900487	0.966581379071091
CFL1	0	default	1	24	52.4714515158206	16.3459158403773	1017.61417558789	0.0614708333362707	-0.126234999996475	0.235372014116428	0.728180204763141	0.935490598617609
MUS81	0	default	1	24	6.92495700039798	7.68039919581623	24.3332412765776	0.231994535144078	0.0783934421728941	0.416022861119983	0.267190831592723	0.831049571787038
EFEMP2	0	default	1	24	1.78132396491396	22.9912515576099	408.462259786623	0.00126072221157258	-0.198487133346113	0.113582629436334	0.993712263121535	0.997381022564311
FIBP	0	default	1	24	9.68156607930497	3.64879797684808	156.06891323454	0.0485055462699917	-0.14179334447601	0.223824506019553	0.77988632570783	0.948039041769057
CCDC85B	0	default	1	24	1.14471901607961	0.510607118115207	12.8816255590624	0.0628708660698862	-0.124554960716136	0.258383373468039	0.722765140825973	0.934391987572597
FOSL1	0	burg	1	27.5310344827586	2.29803669036552	11.5126147771433	10.4880522210635	0.421097658432756	0.305317190119308	0.37212408048546	0.0650169408068793	0.691195672249656
C11orf68	1	mle	1	23.2093023255814	3.75387973381484	10.0110533517213	46.01239518662	0.138787719681219	-0.0334547363825373	0.164514881569681	0.473752014547778	0.88185651841985
DRAP1	0	yule-walker	1	27.5310344827586	9.38372096457198	11.4111865259985	117.982616141971	0.120050161628309	-0.0559398060460292	0.268558654946428	0.527581525467411	0.891970444579961
SART1	1	mle	1	27.7222222222222	2.89336601612444	27.6264313109069	17.1831058168971	0.256600560449412	0.107920672539295	0.250043766525014	0.227044584091275	0.808437393084752
EIF1AD	0	default	1	24	0.694226553830145	6.49792005573024	10.963136967372	0.0133289173830649	-0.184005299140322	0.374881384486147	0.935108490705698	0.981806765331929
BANF1	0	mle	1	20.9005235602094	5.91590467342238	9.61174266940781	26.4230434757563	0.438502483410554	0.326202980092664	0.241062588015218	0.0558134924780813	0.676163776992284
CST6	0	default	1	24	1.62072600862395	4.47649008436041	5.27672529033561	0.241477349130116	0.0897728189561392	0.432618030394691	0.25109772082589	0.819853381736541
SF3B2	1	mle	1	23.0751445086705	4.06626501394003	6.63826620684445	184.714045976541	0.0180108076771762	-0.178387030787388	0.115786456136266	0.913131952678747	0.977355030532463
PACS1	0	default	1	24	0.354707371473455	1.04977943507902	46.2642972167651	0.00140104123707563	-0.198318750515509	0.17255944113369	0.993014395498091	0.997268973816966
KLC2	1	burg	1	20.3673469387755	1.02195950989366	10.0563480031995	9.77996414528022	0.0655350999790735	-0.121357880025112	0.298499354886001	0.712549379406414	0.931262573538979
RAB1B	0	yule-walker	1	26.2631578947368	3.38306344018562	18.2157934574992	43.5413644287496	0.103976986226161	-0.0752276165286068	0.183173894138738	0.577558290003914	0.901974508496346
YIF1A	0	default	1	24	8.86345191392496	15.795493969588	128.634187258926	0.0938534543289543	-0.0873758548052548	0.256133015802295	0.61093104683309	0.90864204085298
CD248	0	default	1	24	18.2997920792438	3.63018459659903	207.322184040118	0.129639952298906	-0.0444320572413128	0.195118153082435	0.499453127036631	0.889527278474904
RIN1	0	burg	1	21.1216931216931	3.0059636160101	1.15178625276697	10.9139774055373	0.525414011328502	0.430496813594203	0.266452717639225	0.0240754582056188	0.628766577815096
BRMS1	0	default	1	24	5.07401945884664	17.1052605648705	24.5631123525275	0.158002175361674	-0.0103973895659906	0.35699446506913	0.423208953693796	0.868991542884878
B3GNT1	0	default	1	24	10.7792111298884	4.99532695370188	77.2138652411648	0.114060840541142	-0.0631269913506292	0.402760111633511	0.545782356275137	0.893974778254417
MRPL11	1	burg	1	20.5773195876289	3.30121768898084	19.5130035850032	47.3927938750447	0.0958080152317047	-0.0850303817219544	0.160106637862575	0.604370509354509	0.907828056244453
PELI3	1	burg	1	27.156462585034	4.54865799549487	22.417458342854	24.7918481118128	0.153408616526446	-0.0159096601682642	0.411299004322378	0.434879784420518	0.871690091841304
DPP3	1	mle	1	21.1216931216931	3.89131418124416	5.05627523632609	24.7703091489128	0.207201124602223	0.0486413495226677	0.242781172027638	0.313195221365968	0.84124527504799
BBS1	1	burg	1	20.0603015075377	3.23424839636206	14.7795981204916	10.3115243320429	0.34984833168082	0.219817998016984	0.381917152480714	0.116164494402	0.732089464828135
ZDHHC24	0	burg	1	24.7950310559006	7.20048302459524	0.378042235058298	29.5187230161218	0.501315496482146	0.401578595778575	0.251524188977584	0.0308410648292868	0.650756303234839
CTSF	0	default	1	24	11.4960078898477	22.8655280306237	114.063349421091	0.229826712075808	0.0757920544909698	0.311633921428863	0.270983132696998	0.831049571787038
CCS	0	default	1	24	2.00291663585586	4.39603682425559	24.3717372244906	0.0582947559958626	-0.130046292804965	0.236025667474025	0.740585055863809	0.938222191425898
RBM14	1	mle	1	22.9425287356322	0.534950266104369	21.1950090327031	9.64813756876637	0.0254275250001031	-0.169486969999876	0.252369099296522	0.879165640880596	0.970212166188698
RBM4	0	default	1	24	0.544607358650592	2.54755195661791	3.49305531394529	0.0568740744116729	-0.131751110705993	0.480305743806048	0.746188268277215	0.939653593506834
RBM4B	1	mle	1	23.3450292397661	2.42700074823892	14.6331173292834	17.6702778914916	0.187822568485063	0.0253870821820756	0.239476084697714	0.353390268993818	0.846474290052869
RCE1	1	yule-walker	1	25.4267515923567	0.756725234653814	23.5927127206168	3.21977207547133	0.190406570925919	0.0284878851111032	0.388076760755666	0.347804240869969	0.846083971138186
PC	0	mle	1	20.1616161616162	3.10665400785428	5.81575446871511	8.25580112615437	0.306222168943568	0.167466602732282	0.584642439805806	0.160731904816221	0.761156245551083
LRFN4	0	burg	1	27.7222222222222	6.20449100096302	13.3424418457148	28.7725569827031	0.212427589926233	0.0549131079114793	0.349956437109707	0.303006865277775	0.836729184167831
RHOD	1	burg	1	23.4823529411765	3.61976605133636	9.25275444200727	16.966184810616	0.268525184594118	0.122230221512942	0.291215331221493	0.20940974601104	0.803643340936576
KDM2A	0	default	1	24	1.90073514871034	21.0123326747636	111.406565423944	0.0103407649763598	-0.187591082028368	0.121099529169744	0.949354488847709	0.98628179713748
ADRBK1	0	default	1	24	3.14137007227815	22.8037207827784	22.900931206955	0.201333585036938	0.0416003020443262	0.231855755393666	0.324957908337174	0.842645275103662
ANKRD13D	0	mle	1	20.0603015075377	3.11717609982849	12.8222881142332	11.0263097456634	0.621684025003625	0.54602083000435	0.250252095200236	0.00774949499813604	0.625134632041736
SSH3	1	mle	1	22.9425287356322	2.13456983013901	5.72443337527945	8.67187811799316	0.230185331070596	0.0762223972847154	0.364912238820132	0.270352824934255	0.831049571787038
POLD4	0	default	1	24	4.4800374791489	14.8165603676972	83.9259623564185	0.108480594116059	-0.0698232870607292	0.12205814217993	0.563188794089232	0.899842925732603
CLCF1	1	burg	1	24.7950310559006	1.98972093045458	20.1133335117602	7.9465037713006	0.157747142724403	-0.0107034287307159	0.441250393323002	0.423850270662246	0.868991542884878
PPP1CA	0	default	1	24	2.6009293627106	13.2826263266002	8.45322893092314	0.226157865297898	0.0713894383574778	0.545520082797626	0.277499282151136	0.834389691142431
RPS6KB2	0	default	1	24	1.10359960825485	16.3170647004462	101.560258229867	0.00116479604301511	-0.198602244748382	0.223749243903169	0.994189571488976	0.997454225612442
CORO1B	0	default	1	24	4.5017359413399	19.8583738362079	80.7038244492502	0.0283049344827482	-0.166034078620702	0.245925261131598	0.866263441490188	0.968777330559178
TMEM134	0	mle	1	24.3414634146341	6.50541364935962	23.5428422601066	43.4995454829798	0.26779287946778	0.121351455361336	0.210714219921328	0.210460084222509	0.803643340936576
AIP	0	default	1	24	6.64314539135211	19.723092153911	56.8010181293722	0.357650720328726	0.229180864394471	0.14398214178707	0.109359422259281	0.729651247232156
PITPNM1	0	default	1	24	0.985832903244008	10.3407907965423	6.52574599352306	0.0890959346998156	-0.0930848783602212	0.375900135326585	0.627138122549647	0.910663866499896
CDK2AP2	0	default	1	24	3.53254335818563	4.40250314574492	55.5798681563313	0.0591848670574003	-0.128978159531119	0.218833524905044	0.737091616920275	0.937507405607575
GSTP1	0	burg	1	26.972972972973	94.1628221148464	24.1452199818194	1018.36344231355	0.188382396179963	0.0260588754159556	0.147425792396717	0.352174000823946	0.846474290052869
NDUFV1	0	default	1	24	5.07978557280561	22.1380252789843	124.247616230312	0.0224227410268246	-0.17309271076781	0.215956214355202	0.892802609380684	0.972520284461002
NUDT8	1	yule-walker	1	21.695652173913	1.12186199925169	13.5003155956021	6.13497888365519	0.173040129716474	0.00764815565976895	0.420665194517892	0.386742745265434	0.856972974530907
UNC93B1	0	mle	1	20.4717948717949	3.86609640020867	1.72564249411413	16.1723022981528	0.249988921868403	0.0999867062420836	0.376880406026727	0.237322213968132	0.813606246817012
ALDH3B1	0	mle	1	26.972972972973	1.91145240254955	17.7200515332807	31.5647749846228	0.0318261758811386	-0.161808588942634	0.326429645756834	0.850680903464228	0.96690601059377
NDUFS8	0	default	1	24	7.32383075954132	4.61786068861344	74.6402203823546	0.13645266833949	-0.0362567979926121	0.21422998474787	0.480209483747765	0.885278130199431
TCIRG1	0	burg	1	27.7222222222222	4.9378512767169	14.6419383553117	34.4505757969146	0.177798097538816	0.0133577170465795	0.272552754001361	0.375744287545207	0.852164943133604
SUV420H1	0	default	1	24	1.40905524255218	10.9433748847057	38.6863650987026	0.0451851328610021	-0.145777840566797	0.14898833978518	0.793589409118981	0.950481598650802
C11orf24	0	default	1	24	15.5668851861461	18.7081121104934	101.221589571522	0.329683731489958	0.19562047778795	0.210588295295511	0.135331469933268	0.749465271839799
LRP5	0	default	1	24	2.56902998994443	3.73101545010495	12.961994000803	0.287114529117032	0.144537434940438	0.317887677537579	0.18411908919629	0.784084379256851
PPP6R3	0	burg	1	23.2093023255814	8.21409323673321	17.3571116336578	71.4902867059802	0.208243587498552	0.0498923049982628	0.17859979676537	0.311141504393124	0.84124527504799
CPT1A	1	mle	1	23.3450292397661	2.35252210411401	7.50686438455304	139.535464794006	0.00460551384122609	-0.194473383390529	0.169342706677317	0.977183563754312	0.992513045560615
MRPL21	0	default	1	24	3.37932226426764	22.1661602973028	49.9494656860948	0.150212918982754	-0.0197444972206948	0.138782007193768	0.443149865642019	0.873314707854181
IGHMBP2	0	burg	1	26.6133333333333	2.90799995347593	14.9309059858036	8.1098821241641	0.404892621050102	0.285871145260122	0.420253420586463	0.0746408671699156	0.699613712332068
MRGPRF	1	burg	1	24.7950310559006	5.3098179162026	15.7500138814607	19.891275344763	0.22427964424285	0.0691355730914197	0.455020528534536	0.280883313540689	0.834810765818459
TPCN2	1	burg	1	26.6133333333333	2.84554522814514	23.1140123438837	23.0249362406235	0.187630859323627	0.025157031188353	0.199112762603857	0.353807543225183	0.84662981116421
CCND1	0	default	1	24	13.348418590526	12.6154802378517	524.18895784948	0.01434872017425	-0.1827815357909	0.289267003829285	0.930285926198557	0.980918582971342
ORAOV1	0	default	1	24	2.57774590972099	15.3499480387908	22.4674435633443	0.0990359332498634	-0.0811568801001639	0.317969560725252	0.593659403741587	0.90628475078432
FADD	0	burg	1	20.0603015075377	7.89704160985477	10.9239857057909	49.8147324696573	0.357100003588625	0.22852000430635	0.192848887052484	0.109829022088988	0.729651247232156
PPFIA1	0	default	1	24	1.3583141478674	7.98480220007079	77.9844092376295	0.00420972516347418	-0.194948329803831	0.189340067345104	0.979127847572653	0.992750652786278
CTTN	0	burg	1	25.4267515923567	8.99561163856431	21.3454748827475	367.453205036467	0.0125827981386969	-0.184900642233564	0.164199372256433	0.938649480475206	0.982817220751049
DHCR7	0	mle	1	21.3475935828877	4.42738724476259	3.29478789801326	32.700862507112	0.285826930665882	0.142992316799059	0.225566573646457	0.185787866291158	0.78540517889662
NADSYN1	0	default	1	24	1.72560002803876	6.72274390031991	20.5267654634456	0.15907449900639	-0.00911060119233209	0.175285198627494	0.420520927006999	0.868726454379846
FAM86C1	1	yule-walker	1	22.6818181818182	0.891916264770056	15.9390870783808	2.49681046099222	0.202136186574974	0.0425634238899693	0.565025781972914	0.323328391650798	0.842645275103662
RNF121	0	default	1	24	1.9074725762603	15.8615511121304	36.081104594841	0.0362157540753614	-0.156541095109566	0.21894921716119	0.831570578084571	0.960283771426265
NUMA1	0	yule-walker	1	20.0603015075377	6.59621299227947	15.2389303986284	35.5152281393872	0.503980739811398	0.404776887773677	0.234130806250602	0.0300256695976202	0.650756303234839
LRTOMT	0	mle	1	24.4907975460123	1.57901052465993	7.75645534796521	3.74289701067833	0.307579439768214	0.169095327721856	0.561635065338259	0.159165806833392	0.760737262884394
LAMTOR1	0	default	1	24	22.1059439821573	20.5823784448696	214.835625753666	0.210276016191351	0.0523312194296216	0.157143661140039	0.307168472739719	0.839519780784511
INPPL1	1	burg	1	25.7548387096774	26.6674361671839	25.2045508040323	177.586213306577	0.277937521880511	0.133525026256613	0.20438132881662	0.196279023028931	0.798242676498117
CLPB	0	default	1	24	1.30296760944545	17.4486343140555	3.30204086510072	0.184820214467065	0.0217842573604775	0.6707829063089	0.35997058053226	0.847744362929557
ARAP1	0	burg	1	27.9160839160839	9.65359398264319	16.7704546545078	76.1123196937939	0.126671924135248	-0.0479936910377023	0.274475305651969	0.5080273701652	0.890192548643149
STARD10	1	burg	1	20.7916666666667	0.689207200127576	14.9991951797917	7.13440293464981	0.102045101207081	-0.0775458785515024	0.276380544153317	0.583811466265338	0.903784289435621
ATG16L2	0	default	1	24	1.73327904499436	18.2524367594404	16.0332398626144	0.0670886728396998	-0.11949359259236	0.283669000460126	0.706645879624696	0.929817027723443
FCHSD2	0	default	1	24	0.0973932275110707	4.04564397264782	7.22749385865617	0.000753780691539641	-0.199095463170152	0.399184848846208	0.996236774114354	0.998184748382378
ARHGEF17	0	yule-walker	1	27.156462585034	21.7471215992301	25.9943286384898	120.060610496277	0.336921310560203	0.204305572672244	0.227953679778775	0.128181500791532	0.74658629933409
RELT	0	burg	1	23.4823529411765	1.00613098419812	17.7890990678709	3.41561667827297	0.117390697631836	-0.0591311628417963	0.716952280699303	0.53560238493459	0.892519825879012
FAM168A	0	yule-walker	1	21.8142076502732	2.57345912565146	13.2669521423219	14.1300881594172	0.264537072659426	0.117444487191311	0.256331717985906	0.215181004299873	0.807464563194153
RAB6A	0	default	1	24	13.9281996795109	21.2334082911375	119.754518166207	0.567931868804208	0.48151824256505	0.113254180585065	0.0150577877920449	0.628766577815096
MRPL48	0	default	1	24	0.99217835229597	20.2179415095409	13.8451678911772	0.0540479349755243	-0.135142478029371	0.217021393942078	0.757435486033602	0.943303349689356
COA4	1	mle	1	20.5773195876289	2.52048390140971	1.10937867386695	30.7692647608596	0.0924387576385568	-0.0890734908337318	0.199344090318919	0.615714958578356	0.908991728050431
PAAF1	0	default	1	24	0.583776991686939	20.5565116632429	5.12975783686324	0.0298374917976705	-0.164195009842795	0.462769948681478	0.85945360348287	0.968236388575138
UCP2	1	burg	1	23.4823529411765	1.55097246562236	1.3049019483642	4.59267770983496	0.29369727924757	0.152436735097084	0.456443369331461	0.175773902925563	0.777604184841177
C2CD3	0	mle	1	20.6839378238342	2.01127317545368	15.2096567470094	8.15712593297929	0.151550551659692	-0.0181393380083696	0.455413140573191	0.439673062161709	0.872250552630763
PPME1	0	default	1	24	9.7729215234142	2.8822239658289	94.1613678734063	0.123241599246793	-0.0521100809038488	0.229792157347301	0.51808340221205	0.890499619893185
P4HA3	1	burg	1	20.4717948717949	2.83595223073412	8.36397873118207	11.2480648616827	0.285128238770571	0.142153886524685	0.525683366583419	0.186698448892453	0.786234110835267
PGM2L1	0	burg	1	23.6213017751479	7.48250547778616	3.05367999145353	40.2737464183629	0.250981105518308	0.10117732662197	0.337570310878921	0.235756603435731	0.813348781888732
POLD3	0	default	1	24	1.33925067478041	9.53484505123831	15.6238672203173	0.0559618307256918	-0.13284580312917	0.26117634756274	0.749804029568394	0.940521039270806
RNF169	0	mle	1	20.5773195876289	1.72977139857348	16.2001986000491	13.165811304915	0.19153490961681	0.0298418915401716	0.28830577135938	0.345387295566174	0.846083971138186
XRRA1	1	mle	1	27.156462585034	4.07218383715796	9.25223609601301	8.56642599169324	0.386720363797845	0.264064436557414	0.529398736995929	0.0867546418914502	0.707376205513591
SPCS2	0	default	1	24	2.4373856105031	5.67740690171475	6.53326116729147	0.199454631531911	0.0393455578382937	0.575014176224243	0.328798438486167	0.842645275103662
ARRB1	1	yule-walker	1	20.3673469387755	2.37840238345848	18.522987335773	10.5746901971172	0.211293067834919	0.0535516814019028	0.415035891527966	0.30519561530482	0.837606519212086
RPS3	0	default	1	24	87.0951893279656	0.440258417360297	1317.84952574897	0.213766370620993	0.0565196447451916	0.115127522965628	0.300440225493881	0.836122950893196
KLHL35	0	mle	1	21.5783783783784	2.7818738961464	19.9487392122845	3.98701489410256	0.556137309685937	0.467364771623124	0.671227368229036	0.0172283309469619	0.628766577815096
GDPD5	0	default	1	24	5.22348487960591	2.29937457191208	16.0077368252003	0.370746973542269	0.244896368250723	0.465092862422715	0.0986566955787048	0.717582622019826
SERPINH1	0	default	1	24	113.983663093003	19.1160735431944	1746.4020957294	0.100097396408124	-0.0798831243102516	0.164627846444202	0.590170560229047	0.904768812505572
MAP6	1	mle	2	25.2658227848101,20.9005235602094	4.9161948869204,4.72935736747026	24.0552711506096,11.4120041057671	8.91674596762448	0.597347355638724	0.396021033458087	0.610598154801281	0.0890930223945421	0.707376205513591
UVRAG	0	default	1	24	2.37148495946874	14.7400343121768	30.2371482847887	0.0764735595479232	-0.108231728542492	0.214042792327283	0.671810316605387	0.921109190354318
PRKRIR	0	burg	1	20.5773195876289	3.26648633123686	17.9269668733463	11.8849229343694	0.531200797854029	0.437440957424835	0.26902512480505	0.0226430183963704	0.628766577815096
C11orf30	0	burg	1	22.3016759776536	1.54659447050384	19.6060895049643	8.56588132293839	0.223587621652452	0.0683051459829424	0.261635718899181	0.282138435415879	0.835447729597313
LRRC32	1	mle	1	20.7916666666667	5.05667174710656	19.7417319418903	67.3113578689207	0.178939599575229	0.0147275194902754	0.246730787942236	0.373143201606714	0.851831273953512
TSKU	0	burg	1	23.3450292397661	4.50381390104658	16.8983011539629	20.7970050332722	0.280116706846691	0.136140048216029	0.301220835395281	0.19333499588035	0.794717330843247
ACER3	1	mle	1	23.6213017751479	0.72773023478754	3.71719645571811	11.485076892223	0.0464701218458899	-0.144235853784932	0.216086877254447	0.788263703536752	0.949402321825186
CAPN5	0	burg	1	27.156462585034	4.59137430576088	20.7187020600576	22.0359883810661	0.289638583022057	0.147566299626468	0.279108598461307	0.180882613496952	0.781234771406838
PAK1	0	default	1	24	7.31685240678854	14.3928465248648	35.8699939507211	0.278084654241137	0.133701585089364	0.279830972605231	0.196079128766931	0.798242676498117
CLNS1A	0	default	1	24	11.2719148660824	15.6425408134395	99.62054445395	0.257443586462841	0.108932303755409	0.158737804273313	0.225760140887716	0.808131629740527
RSF1	0	default	1	24	7.98398533633317	7.19693543198521	111.322978401245	0.0885882485131285	-0.0936941017842456	0.166211538329586	0.628887727564356	0.911642807814276
AAMDC	0	default	1	24	12.162415935857	0.540678701480016	84.1718769225805	0.213971237670732	0.0567654852048779	0.260191081566838	0.30004900440741	0.836122950893196
INTS4	0	default	1	24	1.86249871017752	6.12515263173911	5.81712405604291	0.213812831526764	0.0565753978321174	0.482096161763823	0.300351466409707	0.836122950893196
NDUFC2	1	burg	1	21.5783783783784	4.88374396706503	3.63741581608765	46.8621361847372	0.182046708553247	0.0184560502638962	0.19134717696047	0.366136075149081	0.848212198017241
ALG8	0	default	1	24	0.699093724563641	5.33408774407876	22.1817735839911	0.0132952698124297	-0.184045676225084	0.291333554861687	0.935267947466957	0.981806765331929
KCTD21	1	burg	1	24.1939393939394	1.97897961228143	1.51796315341436	12.2491753818042	0.164700727285565	-0.00235912725732224	0.298107632663998	0.406640392936804	0.864485417903853
USP35	0	burg	1	22.6818181818182	2.38820302458736	21.3594092084494	5.99361254221881	0.431293052069383	0.31755166248326	0.430983938011258	0.0594898221335649	0.683918243362273
GAB2	0	default	1	24	1.2685076140876	22.4492711453533	4.96083019135455	0.0857334606440828	-0.0971198472271007	0.677181778425832	0.638798853480156	0.914461933036226
NARS2	1	mle	1	22.1777777777778	0.70019301982652	20.5534557451967	2.53633059794668	0.135156706057192	-0.0378119527313696	0.669331668310125	0.483823669591884	0.887232062276655
TENM4	0	default	1	24	1.15046119088502	21.6242275539452	7.27305809430487	0.113697941377751	-0.063562470346699	0.360193805254951	0.546901091614412	0.894219853213223
PRCP	1	burg	1	22.4269662921348	14.1996661385155	7.51075579416893	105.811089373541	0.517075518514388	0.420490622217266	0.128676999597284	0.0262661313011729	0.648484367518411
RAB30	1	mle	1	25.9220779220779	3.10813721809424	21.4624763584782	14.6663962872235	0.194352574428762	0.0332230893145149	0.363403288729298	0.339410378672603	0.844601183895456
RAB30-AS1	1	default	1	24	3.5788455561929	8.82332949378245	5.71043600590734	0.544431564986156	0.453317877983388	0.597874163900988	0.0196231230584751	0.628766577815096
PCF11	0	default	1	24	1.42755793431847	11.6143172349495	27.2629707045609	0.0272762652505876	-0.167268481699295	0.236518628332382	0.870858438796157	0.968983433238391
ANKRD42	0	yule-walker	1	26.972972972973	1.71724941744643	11.5515610636333	11.1533368966619	0.109386446903205	-0.0687362637161546	0.323759303210746	0.560333385380909	0.899842925732603
CCDC90B	0	default	1	24	7.34085168600737	4.95512210878695	69.3136913356311	0.10831494793888	-0.0700220624733441	0.226875458509307	0.563712196852979	0.899842925732603
TMEM126B	0	default	1	24	2.45162311567465	13.0416985126674	26.7417810759878	0.206998190143207	0.0483978281718486	0.167302548056159	0.313596272952507	0.84124527504799
TMEM126A	0	default	1	24	1.35490880300454	11.7368056020708	17.0751468996918	0.0313642278211842	-0.162362926614579	0.332226013331305	0.852712282338331	0.967219395250713
CREBZF	0	burg	1	21.5783783783784	7.96237559081192	11.0049672062553	39.409030023434	0.664315853697923	0.597179024437507	0.202038435968392	0.0042623995206863	0.622978010496108
SYTL2	0	burg	1	21.695652173913	3.01746811809125	5.68900506183557	8.68531985828845	0.64658902668301	0.575906832019612	0.50497380797174	0.00551315433846322	0.622978010496108
PICALM	0	default	1	24	24.3216203111488	20.8718586001512	314.135069571326	0.0844763617204367	-0.0986283659354759	0.229065687511691	0.643202627794324	0.914464370600892
EED	0	mle	1	26.972972972973	6.24333402135218	11.2287786599417	24.8801414263109	0.37061491373224	0.244737896478688	0.290722149419803	0.0987602632504604	0.717582622019826
C11orf73	0	default	1	24	1.48769063592203	10.5802707467206	15.1357757619735	0.0839461132880058	-0.099264664054393	0.246254755815098	0.645067421139553	0.914464370600892
ME3	0	burg	1	24.95	1.51739240140239	0.805770248040918	4.00983419198593	0.592494011172916	0.510992813407499	0.428045876576845	0.0112375070760228	0.628766577815096
PRSS23	0	mle	1	20.3673469387755	80.7220366633636	15.5566244357644	950.6958808423	0.104197648511572	-0.0749628217861131	0.183766934102696	0.576847467992784	0.901974508496346
FZD4	0	default	1	24	2.59015744895556	1.43529493848237	53.9169999715485	0.0399124235225014	-0.152105091772998	0.208585749691982	0.815744679361753	0.955367134229941
TMEM135	0	default	1	24	0.944288562031103	6.01299821672173	5.33832815782929	0.245688413030732	0.0948260956368784	0.303396832432215	0.244204630615496	0.815519989186206
CTSC	0	default	1	24	7.21251626307709	10.2940223974247	51.9892634605115	0.272311694066545	0.126774032879854	0.286515064035877	0.204045480105264	0.802489655794108
NOX4	0	default	1	24	2.08472517547648	4.18675949596062	3.98041480306493	0.2309400406386	0.0771280487663197	0.767599921565259	0.269030180696706	0.831049571787038
CHORDC1	0	default	1	24	1.37390744044656	20.9960438545451	16.94953153977	0.0439082171794074	-0.147310139384711	0.277857971224254	0.798910130492565	0.951932897846724
[truncated: 9,005 more rows]
