# Supplementary material for: Fibroblasts as an in vitro model of circadian genetic and genomic studies
Source: Mamm Genome. 2024 Jul 3;35(3):432–44. doi: 10.1007/s00335-024-10050-7 (PMC11329553; doi:10.1007/s00335-024-10050-7)
Supplement: Supplementary file 6 — Supplementary file6 (ZIP 46445 kb) [file 335_2024_10050_MOESM6_ESM.zip › MetaCycle_Results/meta2dout/meta2d_MCPM2014L00478_Input.txt]

CycID	ARS_pvalue	ARS_BH.Q	ARS_period	ARS_adjphase	ARS_amplitude	JTK_pvalue	JTK_BH.Q	JTK_period	JTK_adjphase	JTK_amplitude	LS_pvalue	LS_BH.Q	LS_period	LS_adjphase	LS_amplitude	meta2d_pvalue	meta2d_BH.Q	meta2d_period	meta2d_phase	meta2d_Base	meta2d_AMP	meta2d_rAMP
LOC102723897	0.403981930221041	0.697008978886779	24	7.55820132976538	0.836939826669593	1	1	28	8	1.53252288889092	0.962918672052498	0.999999999999989	28	10.1693655542528	3.88068416144172	0.929675780416648	0.999999999997756	26.6666666666667	8.56569963894045	2.74010451779698	0.94479577837677	0.344802824943472
LINC01128	0.864235800466626	0.93671775737457	24	1.53269993486418	0.537167673087274	1	1	28	0	1.79897006813457	0.794798516158345	0.999999999999989	28	26.7885459963699	9.06930982443697	0.993319902931525	0.999999999997756	26.6666666666667	0.179534703536719	7.36162805504755	1.26738125908788	0.172160458204471
NOC2L	0.0615688485832052	0.466238828640022	26.6133333333333	9.32067013560401	1.46274760895086	0.0481594158156658	1	28	10	1.17590579419286	0.394305165740957	0.999999999999989	28	10.0699475430832	5.28090615479912	0.0357092814219935	0.82265194470863	27.5377777777778	9.79436188908279	3.62992813214527	1.56006144498515	0.429777501975821
KLHL17	0.881592938070353	0.942828080786635	24	11.69814938767	1.22484036070136	1	1	28	4	5.57716023681243	0.999508395460018	0.999999999999989	28	19.9999195588975	20.1887903035186	0.999692947093778	0.999999999997756	26.6666666666667	14.1365694738089	17.0679921171077	1.31320389073165	0.0769395651065127
HES4	0.421467639424209	0.708214353696168	24	5.74949990710898	1.08701444502211	1	1	28	2	1.04101759851912	0.999996118295186	0.999999999999989	20	12.3178626630336	5.03609647084818	0.942936669535996	0.999999999997756	24	4.93147501459433	3.21112465712252	1.15737352528415	0.360426220986782
ISG15	0.000289693272181535	0.291779908253927	27.9160839160839	9.90780080470364	15.4459564514192	0.0290926434676435	1	28	12	12.6033120580943	0.192788396814768	0.999999999999989	27.3563218390805	11.4788810448461	80.262698130422	0.000167641632105253	0.0709510969110079	27.7574685850548	11.1359682507421	61.5900300092739	14.8906652827099	0.241770709974775
AGRN	0.993275450912085	0.995449395753986	24	17.8771321195925	0.514744689212194	1	1	20	0	4.97510341169385	0.998699149138503	0.999999999999989	20	7.9999472799375	44.6624670979618	0.999999913613353	0.999999999997756	21.3333333333333	17.2501973672094	36.1249632523464	3.45688627461732	0.095692450964439
C1orf159	0.0408834165514017	0.452993016746486	21.695652173913	14.431340525762	2.84382920846296	0.388468903781404	1	24	14	1.72319350747568	0.518036005305955	0.999999999999989	21.8348623853211	13.9352919101816	11.0785318187487	0.142512348496985	0.999999999997756	22.5101715197447	14.159102065967	7.92332844204444	2.73963830989926	0.345768616047975
SDF4	0.00216435272060644	0.378040275199258	27.9160839160839	10.1869379393661	57.7977629745924	0.388468903781404	1	28	8	60.8011812855596	0.414943243479978	0.999999999999989	27.5675675675676	8.69660173716583	653.114030568982	0.0141811302390548	0.53525402045419	27.8278838278838	8.95953076746926	574.486691427894	55.326023997166	0.0963051447887373
B3GALT6	0.172415148631434	0.555026093648212	22.1777777777778	7.21346825138449	8.67382290664677	1	1	20	8	10.6845435382256	0.773706249436976	0.999999999999989	20	7.9217470817249	88.5389655784992	0.67277529353946	0.999999999997756	20.7259259259259	7.75090259256486	71.9318430857172	8.60593621512763	0.119640146087629
UBE2J2	0.0078482442636032	0.413635376542592	23.9041916167665	9.41921277009403	12.0293157281696	0.120192382848633	1	28	10	15.077528962912	0.202234273603331	0.999999999999989	23.7209302325581	8.9675104385913	101.849943594068	0.00882097218213262	0.463978516299396	25.2083739497749	9.48873587410626	94.7811419414517	11.9438919523775	0.126015489027928
SCNN1D	0.333202403720165	0.653384081388408	24	6.87003900594368	3.16262638013974	1	1	28	24	3.58061139832593	0.999973205672795	0.999999999999989	20	12.378737589718	21.9942701208224	0.900611156988601	0.999999999997756	24	15.6951140464364	12.4473859449383	2.10613251561463	0.169202796870863
ACAP3	0.0220500226620159	0.443338200266544	22.9425287356322	20.5358004439691	4.37767072145895	0.388468903781404	1	24	22	4.07080489412996	0.429819153248439	0.999999999999989	22.3824451410658	20.0254557018946	11.8247134974324	0.0821351134227022	0.999999999997756	23.108324625566	20.8471273929922	8.43812937577203	4.46523167716718	0.529173170772656
PUSL1	0.496305117009388	0.754335196375286	20.5773195876289	1.96292568945151	0.757835862888402	1	1	28	24	1.95355700531186	0.998004197591821	0.999999999999989	20.695652173913	7.4722837316487	3.71470318617275	0.965545950577381	0.999999999997756	23.0909905871806	2.19474497757301	2.53711390605107	0.574565173897979	0.2264640828808
CPSF3L	0.0243901548581487	0.444457967535252	20.6839378238342	9.70353653034898	7.5468941631812	0.120192382848633	1	20	10	6.51902723171897	0.310333418300781	0.999999999999989	20	7.9999212325001	24.805508460478	0.0295838097254136	0.769598681367498	20.2279792746114	9.23586434271306	19.0204042726896	7.33806998961004	0.385799895964692
GLTPD1	0.122568015130863	0.525756017852821	23.4823529411765	11.5890177386315	4.79232339385651	1	1	28	10	4.24947513707738	0.708510421249938	0.999999999999989	25.2296819787986	9.24392430472659	19.976135160463	0.558339335514883	0.999999999997756	25.5706783066584	10.3437376849658	15.5486091352413	4.795779505708	0.308437845725907
DVL1	0.0162122572410511	0.433413735631792	27.9160839160839	10.5988199598987	11.4028662867568	0.182113153050653	1	28	14	12.7245897803964	0.280156325232524	0.999999999999989	28	11.9665014935605	63.0013416409672	0.0275316936030837	0.735934305564149	27.972027972028	12.1811597700571	55.1038117459852	10.857709560081	0.197040988927088
MXRA8	0.0812272430920919	0.489372470492754	27.156462585034	7.4955278686843	277.507447983964	0.548683931808932	1	24	8	318.242307709492	0.453240000748472	0.999999999999989	27.5675675675676	7.0235236611574	1714.56898456067	0.252806486183654	0.999999999997756	26.2413433842005	7.55538356232672	1584.55873830493	296.667160303318	0.18722383281334
AURKAIP1	0.300218279616665	0.636112440374082	21.3475935828877	9.33291992980057	8.83394878920497	1	1	20	10	13.7399033851909	0.924868736090338	0.999999999999989	20	12.1591510674375	135.776998645819	0.861385842094481	0.999999999997756	20.4491978609626	10.5165265713392	130.924149524931	9.05512912656395	0.0691631693573814
CCNL2	0.0929195381135155	0.503070180634648	21.4623655913979	13.1252066478628	16.5041083621092	1	1	20	12	28.7005789014912	0.931714879722533	0.999999999999989	25.2296819787986	13.829622410645	188.377901019747	0.557543521760456	0.999999999997756	22.2306825233988	13.0416409689369	160.225104083729	16.0205508096402	0.0999877697147152
LOC148413	0.945534522734689	0.971308988813715	24	9.25875064453284	0.475921896140121	1	1	20	14	1.73106169006928	0.999994357209379	0.999999999999989	28	27.8246206283317	9.1392637667835	0.999971917262985	0.999999999997756	24	17.2837827113916	5.8398889832214	0.253192030612837	0.043355623940846
MRPL20	0.296084912823841	0.634276437282625	24	9.05273913257676	11.1004778360873	0.759272267084767	1	28	10	17.1789893765712	0.804688743336465	0.999999999999989	28	10.1178012563061	121.201408528895	0.754633070445735	0.999999999997756	26.6666666666667	9.73940395641574	109.190102210428	12.5637045797104	0.115062668917536
VWA1	0.0788859649724376	0.488927163645416	27.156462585034	8.7177083134892	2.67543482621152	1	1	28	8	3.95909562837861	0.501067991259423	0.999999999999989	28	10.3137905165452	5.73765818039236	0.373520011866518	0.999999999997756	27.718820861678	9.00810534943437	4.06175834567014	2.79749581738057	0.688740092172821
ATAD3B	0.610826735063152	0.809105564175902	24	8.80228611005163	1.62082779224167	1	1	28	0	2.12801537133481	0.86483287790892	0.999999999999989	28	3.414880599118	15.4811242608485	0.972947275836642	0.999999999997756	26.6666666666667	3.98565406212188	12.6652250898675	2.18675393498835	0.172658118546808
ATAD3A	0.739539865357134	0.875163654238586	22.1777777777778	1.30710383391758	3.40911638794978	1	1	28	6	21.3223669039174	0.966220494763764	0.999999999999989	28	6.75440830680987e-05	88.3480395408872	0.995071870810344	0.999999999997756	26.0592592592593	2.30309795095356	45.6147561746148	2.18810402813137	0.0479692146058008
TMEM240	0.0769553291784113	0.487225687300472	22.3016759776536	17.7711481429937	3.41808143765778	0.759272267084767	1	24	18	4.63042356087296	0.530529590877834	0.999999999999989	25.2296819787986	20.0589115430399	14.0080391275904	0.325719488537044	0.999999999997756	23.8437859854841	18.6144229530132	12.6440186350341	3.35244655457137	0.265140905857447
SSU72	0.295466825923347	0.633992843446473	20.3673469387755	17.7858728714537	6.21294418805984	1	1	20	16	11.8310612033395	0.931248001262521	0.999999999999989	23.5643564356436	16.8166138435537	103.576892745832	0.859311023724512	0.999999999997756	21.310567791473	16.9595587779458	100.206748514516	5.3323944162874	0.0532139251630836
C1orf233	0.643840852067967	0.827660463559398	24	15.1777352980913	1.41018798804819	0.388468903781404	1	28	14	1.67130301084734	0.575560366472648	0.999999999999989	28	12.8579971276947	16.2444728744725	0.693383031418253	0.999999999997756	26.6666666666667	14.1053925561578	16.1242329418372	2.68015316887631	0.166218956185022
MIB2	0.588851287914936	0.797014158817752	24	18.3051321358201	2.91922013383457	1	1	20	16	4.89781740549738	0.970974541997773	0.999999999999989	21.7021276595745	6.75440830680987e-05	29.6800064011828	0.980737897944065	0.999999999997756	21.9007092198582	18.5845078768261	24.3986859514662	3.87490187953572	0.158816007027742
CDK11B	0.471097477184974	0.738438751874361	20.3673469387755	9.34078866280768	5.60268737434945	1	1	28	18	10.2046521802037	0.992147530537615	0.999999999999989	20.5763688760807	5.217452544895	29.459945881995	0.95807745281661	0.999999999997756	22.9812386049521	10.4426446176001	21.4281469553245	2.35064180281818	0.109698790460931
SLC35E2B	0.548304651696836	0.77950049963926	26.4370860927152	4.73036913013482	0.762906309056333	1	1	20	14	0.998314078380696	0.999943600929655	0.999999999999989	20	12.5501346451582	4.69286384765956	0.976787730454456	0.999999999997756	22.1456953642384	14.3482852723035	3.1034741913478	0.171253279599346	0.0551811515226338
CDK11A	0.0626293074148838	0.466238828640022	20.4717948717949	12.9177541408793	5.77636452232715	0.182113153050653	1	20	14	4.52017635731459	0.554129186749191	0.999999999999989	20	12.3325741828698	15.9611683678889	0.119363607263852	0.999999999997756	20.157264957265	13.082230227824	10.9684007781126	5.94576638328127	0.542081430425666
SLC35E2	0.158447504194398	0.545682988922423	23.9041916167665	9.19083647477302	31.9729230451363	1	1	20	10	41.8817220139875	0.987888973575387	0.999999999999989	23.8795986622074	11.0800960868097	196.882636217391	0.715982431070093	0.999999999997756	22.594596759658	10.16348840181	155.211141427937	29.8490546360975	0.192312577315566
NADK	0.434347854922619	0.716419679985897	24	5.74046644543319	2.45745409324661	0.182113153050653	1	28	4	7.04981830725004	0.65067264353003	0.999999999999989	27.7821011673152	4.3741656963229	10.0146297208473	0.430672615440005	0.999999999997756	26.5940337224384	4.77356345396153	9.83330532554379	3.15990515686863	0.321347202416282
GNB1	0.0775273515474018	0.487309663031053	24	16.1896266759724	19.0279985813702	1	1	20	16	16.1363359322138	0.991450703974934	0.999999999999989	20	15.5244208436396	332.311921818004	0.5270714075585	0.999999999997756	21.3333333333333	16.019953794065	290.600750023605	17.0013366311038	0.0585041044447504
C1orf86	0.359599303351113	0.670549092364822	22.0552486187845	18.6420813005799	3.8912389517996	1	1	24	22	4.67668102882081	0.947540093312901	0.999999999999989	21.0619469026549	17.8900642790749	33.0423279738502	0.905073144578242	0.999999999997756	22.3723985071465	19.470117978326	28.4592396617483	3.66210513659414	0.128678952077428
SKI	0.0643655277136013	0.469655631512779	24	17.2680379413458	10.3520607733874	1	1	20	18	10.2905245420951	0.914035940733695	0.999999999999989	20	15.5401340615004	85.6782994303419	0.461609874624964	0.999999999997756	21.3333333333333	17.0150062785408	71.7517654603569	9.06600656966287	0.126352383268839
RER1	0.374705789626333	0.678479516633414	24.641975308642	21.3148022799717	19.4640839430569	1	1	28	0	31.7147119082722	0.999944007622063	0.999999999999989	26.1538461538462	19.012736687931	145.018012740005	0.923039108310525	0.999999999997756	26.2652738208294	22.6965828501962	127.642087337606	17.9688527157552	0.140775296695272
TNFRSF14	0.837136762016873	0.921960248011317	24	16.3585297655995	0.85146431350352	1	1	28	18	4.50770344809142	0.909344953809685	0.999999999999989	28	16.5481528967406	19.2760091612171	0.997238569365823	0.999999999997756	26.6666666666667	17.0279839447964	17.1799400301201	1.40126682665488	0.0815641279421324
FAM213B	0.76654636883672	0.888311456614742	24	17.0594799043596	0.690544082167266	1	1	28	22	1.32066564512655	0.999912764307254	0.999999999999989	20.9384164222874	0.116532727903198	7.40163414934022	0.997428446836136	0.999999999997756	24.3128054740958	20.066208338945	5.7024363249303	0.481364364293778	0.0844138078647747
MEGF6	0.329154813379449	0.65136345933892	20.0603015075377	10.2641939145288	3.40715162009436	1	1	28	6	6.76154942605129	0.974226894785083	0.999999999999989	23.257328990228	6.37033461377573	29.7230757773124	0.892783736066517	0.999999999997756	23.7725434992552	7.66394490454083	24.5944828984391	2.84289252608232	0.115590660629939
TPRG1L	0.0459846515437297	0.460666455970006	24.7950310559006	8.4874587002302	35.8910863564201	0.759272267084767	1	24	12	26.8435593349226	0.660487560078148	0.999999999999989	24.5360824742268	8.8645962793567	207.802067900271	0.273839025743903	0.999999999997756	24.4437045100425	9.76647717594815	173.658003853926	34.8157364361087	0.200484490570295
WRAP73	0.0666069136079837	0.472256750864853	24.95	18.7233934514116	7.27121744484649	0.388468903781404	1	28	18	2.02252524513485	0.508142565182919	0.999999999999989	25.0526315789474	17.9810863422198	22.2753193838746	0.193438645753267	0.999999999997756	26.0008771929825	18.3032280827227	15.7710447210416	8.37307209942475	0.530914232222897
TP73-AS1	0.804270507911703	0.905575838438594	27.156462585034	10.6677132030138	1.43721134253644	1	1	28	10	3.92090254834017	0.984482657383625	0.999999999999989	20	0.870659224885998	17.898970056979	0.998218090352672	0.999999999997756	25.0521541950113	7.29218583162153	15.5243522712136	0.0917550970205206	0.00591039776845696
LRRC47	0.111328503286285	0.51853390381861	24	8.15285049519175	23.3831704169541	1	1	24	10	28.836035584157	0.827549959191179	0.999999999999989	23.7209302325581	8.7336067768128	148.456011191476	0.573748969723484	0.999999999997756	23.906976744186	8.95996695699165	123.709807557724	23.689039888335	0.191488778100972
CEP104	0.351904258720623	0.666600560512385	24	6.99066965909966	6.72389623360867	1	1	24	10	9.60337297474656	0.984396351630332	0.999999999999989	20	12.0259460165416	45.0738350464183	0.908313940702563	0.999999999997756	22.6666666666667	9.79981332490394	36.4222137335502	6.15145477160695	0.168892940352513
DFFB	0.112088024235661	0.51853390381861	26.6133333333333	15.1432042702072	2.44936582616994	0.269101639101639	1	28	16	1.638721526116	0.64641106783882	0.999999999999989	28	15.0593688642186	9.87638108056316	0.247411513962519	0.999999999997756	27.5377777777778	15.4057394783973	6.41767018262517	2.89548111565546	0.451173250301101
C1orf174	0.616532370994564	0.811012980851354	24	22.7743917487168	6.53164167517354	1	1	28	22	4.34570044449888	0.982104197667855	0.999999999999989	28	23.4738936308355	36.9575333684054	0.985482928848621	0.999999999997756	26.6666666666667	22.84723533339	18.818240598449	8.62984785671986	0.458589516462614
NPHP4	0.214204237340825	0.583152753017921	23.6213017751479	20.6856004391151	5.20700771834	0.388468903781404	1	20	6	3.32413738472657	0.878216267717425	0.999999999999989	23.257328990228	19.8544544884731	13.4047698627845	0.514362821297335	0.999999999997756	22.292876921792	20.5254684679898	9.27929606973039	5.09951081347259	0.549557937924569
KCNAB2	0.875930091325035	0.940180913474511	24	6.00785976590216	0.454904154397084	1	1	28	4	2.0839706371203	0.999894352577368	0.999999999999989	28	19.9999324559169	4.59734025141013	0.999648284059233	0.999999999997756	26.6666666666667	4.7180991730451	3.55189765661993	0.529185957978693	0.148986825955532
RPL22	0.149665511489384	0.53992382520617	24	20.730167162286	46.0108377746039	1	1	28	22	72.0721459906872	0.731702753542865	0.999999999999989	24.3686006825939	20.3211335062869	291.627104440672	0.619569241892409	0.999999999997756	25.4562002275313	21.074027178691	254.633473894909	47.7119793189546	0.187375126251649
ICMT	0.157272293944848	0.545682988922423	24	18.5359242683723	17.1855828491907	1	1	28	22	25.5058120507031	0.983585019272221	0.999999999999989	21.570996978852	16.4322113134115	98.8989028191901	0.712801868600797	0.999999999997756	24.5236656596173	18.9634572877668	77.1455028072189	18.8327022463762	0.244119249484157
GPR153	0.617974982412499	0.811629109108768	24	2.20699514352024	1.42400178850213	1	1	24	0	3.4661991296348	0.995314393562723	0.999999999999989	28	1.5539147583401	9.40437699362528	0.986651212039406	0.999999999997756	25.3333333333333	1.2474496782734	9.12974536808479	1.47258980885435	0.161295824744702
ACOT7	0.891944447667122	0.94756273339929	24	3.88954021801658	0.800918878928769	1	1	24	6	3.9476249449794	0.999392817842005	0.999999999999989	23.4098360655738	5.63149026982238	14.3951866734569	0.999767651879456	0.999999999997756	23.8032786885246	5.18484978436119	10.254532986957	0.936832671689003	0.0913579070719835
PLEKHG5	0.0553530687891692	0.465304235923078	26.4370860927152	12.0461139267999	2.39608149194195	0.182113153050653	1	28	12	0.742693829832106	0.41127662069129	0.999999999999989	28	10.5288404871524	6.90600541711078	0.0892681564314654	0.999999999997756	27.4790286975717	11.5459583718989	6.59153615784841	2.56639510753031	0.38934704233922
NOL9	0.657062286518876	0.835012459269223	24	16.4680415007134	3.66914226214682	1	1	24	12	6.56500724817284	0.935433508842781	0.999999999999989	20	6.75440830680987e-05	49.6658429797532	0.986599015820229	0.999999999997756	22.6666666666667	15.5531204198095	34.1956864662626	4.24552643411186	0.124153858946522
ZBTB48	0.979493228790687	0.988820931886242	24	9.59521627735492	0.203822337142072	1	1	28	16	1.97546105339047	0.999242673860461	0.999999999999989	20	12.4186614241196	5.59106667677387	0.999998375154386	0.999999999997756	24	12.8247249860252	4.11923050472061	0.140045667402895	0.0339980166786985
KLHL21	0.000580889724690614	0.291779908253927	21.695652173913	13.4497478067621	10.8560128502191	0.0772071042383542	1	20	16	6.62123844430602	0.114329519953057	0.999999999999989	21.4414414414414	11.7086936764721	59.0257393937467	0.000447982436594052	0.120234115421487	21.0456978717848	13.6990423376938	50.0020886872848	11.0528898310733	0.221048562595026
PHF13	0.467007866203536	0.736134444879489	24	16.9535712492568	5.96525384310182	1	1	28	10	5.87343078932721	0.993625166937245	0.999999999999989	20.2266288951841	5.69678756412968	48.4307400790682	0.957094192627334	0.999999999997756	24.0755429650614	9.61568231336077	42.8343529750484	1.59838723781719	0.0373155452762008
THAP3	0.140225062668995	0.533922695366651	22.8114285714286	10.5557209364485	11.9832299081975	1	1	28	14	22.0573307965417	0.968840310477857	0.999999999999989	21.186943620178	16.2404859545064	67.7683246794522	0.677715238901966	0.999999999997756	23.9994573972022	13.4794927501173	55.1367685392554	7.8532849069131	0.142432810535892
CAMTA1	0.593679293507463	0.798920292512417	24	18.1246047943945	4.18085829161725	1	1	28	4	7.91742515316757	0.999988086640492	0.999999999999989	21.4414414414414	6.75440830680987e-05	39.7266158800614	0.983935402001422	0.999999999997756	24.4804804804805	23.971427268955	30.2973481685016	0.0541001137372149	0.00178563857920277
VAMP3	0.409013375943919	0.699205093814958	24	5.22611687950793	6.03400807500523	0.388468903781404	1	28	2	9.9806310951503	0.581508852462856	0.999999999999989	28	4.4286721447469	84.6328904905097	0.574502744082146	0.999999999997756	26.6666666666667	3.98539074408189	79.4095104748068	8.64541449095591	0.108871272965456
PER3	0.00589462766717797	0.408532309094207	24.0481927710843	15.6520137917509	2.18324282619506	0.0290926434676435	1	24	16	2.2907648198343	0.131416430505538	0.999999999999989	24.5360824742268	15.8476494146382	5.39250280610343	0.0015538858993186	0.217659524776687	24.1947584151037	15.834752274798	3.21086180161567	2.36268678816703	0.735841943424084
PARK7	0.0173436084506673	0.434294210800059	23.3450292397661	9.23186029683535	47.2772541817378	0.0772071042383542	1	24	10	46.9821716932923	0.231706425180912	0.999999999999989	24.2033898305085	7.8823247647491	399.186217518213	0.0129398977996895	0.518344626684439	23.8494730234249	9.05043869076959	373.241875217719	48.8616600701512	0.13091151693965
ERRFI1	0.297501561110447	0.634847166270181	24	17.5723153381405	7.48447666454731	1	1	20	0	3.24025248613906	0.962834960273722	0.999999999999989	23.8795986622074	15.7173929610935	30.4032158095621	0.868420866181908	0.999999999997756	22.6265328874025	17.6362269097999	24.633276996067	7.27564455268306	0.295358370461418
RERE	0.96159244026975	0.979937322905013	24	3.56135546404564	1.8588004867525	1	1	28	24	3.89354753576621	0.999964635579641	0.999999999999989	28	23.1816056539857	85.7589624823397	0.999990251241305	0.999999999997756	26.6666666666667	24.6658253654091	69.0379712890578	3.6000739276107	0.0521462879107123
ENO1	0.972463853596022	0.985147700566657	24	4.06082061087328	3.05546596189875	1	1	28	6	88.7565326302136	0.912688310825239	0.999999999999989	28	6.75440830680987e-05	729.918632278705	0.999741267845515	0.999999999997756	26.6666666666667	3.50044915511199	537.265672574538	10.9456953877035	0.0203729661998551
LOC102724571	0.945198545643591	0.971232463546161	24	3.55681319199139	0.567568454984271	0.759272267084767	1	20	10	2.57173314787505	0.856032915640893	0.999999999999989	20	8.0265665487302	7.10556350270857	0.98656405154458	0.999999999997756	21.3333333333333	7.78311194564233	5.49762145982056	2.07506874082094	0.377448457662392
H6PD	0.0373694625526781	0.449066334730778	21.695652173913	2.99821737693875	10.8879266183733	1	1	28	0	10.1903620955369	0.981361981706173	0.999999999999989	21.4414414414414	5.11707050918911	107.664288367666	0.358279959054415	0.999999999997756	23.7123645384515	3.01106434422949	72.9251702094386	10.3697135324147	0.142196631185545
SPSB1	0.110281882012007	0.51853390381861	22.3016759776536	20.3093377293801	3.37306547108561	1	1	24	22	4.13314219058261	0.687658495397745	0.999999999999989	22.2429906542056	15.8617011825907	7.17825203327438	0.523669152394615	0.999999999997756	22.8482222106197	19.4513540667946	7.77649290956019	3.42440816403753	0.440353794938547
SLC25A33	0.401626246191043	0.695702558382472	24	19.2850341557918	1.71806841221867	1	1	24	22	1.32332627350304	0.984258788115801	0.999999999999989	23.8795986622074	15.7100314443261	4.04181168093488	0.932437283166531	0.999999999997756	23.9598662207358	19.0271311899964	3.23870996035759	1.88817026821951	0.583000729096172
TMEM201	0.99719917707761	0.997858943302127	24	11.127974767636	0.106924985214898	1	1	28	12	2.29241224308282	0.997443039119975	0.999999999999989	20	8.14018494872622	8.71589566394112	0.999999974366508	0.999999999997756	24	10.3933977270834	6.17882714309609	0.107564627576018	0.0174085833904911
PIK3CD	0.510730947266379	0.763909656615364	24	8.58236778754328	4.28846961263758	1	1	28	2	8.44928794058773	0.715221744384836	0.999999999999989	28	3.9922431906449	39.1377336893704	0.918392636341747	0.999999999997756	26.6666666666667	4.86761482215301	31.7369012836726	6.5710633879536	0.20704804571876
LOC101929074	0.434361494881687	0.716419679985897	24	3.12824450343123	1.09140504113064	1	1	28	26	1.98145965199051	0.985918023851052	0.999999999999989	28	26.414035154532	4.67455060856504	0.945420383869565	0.999999999997756	26.6666666666667	26.5793754570413	3.09267526064759	1.25146257476783	0.404653728340614
CLSTN1	0.0579111547276443	0.4659635619626	24.1939393939394	7.54333358790013	21.5889272926277	0.269101639101639	1	24	10	20.1517675284813	0.352283555906628	0.999999999999989	25.0526315789474	6.8394024271341	124.1755028293	0.108426925562572	0.999999999997756	24.4155236576289	8.13148446448335	108.130787197519	22.6075947015745	0.209076390614618
CTNNBIP1	0.873913741810557	0.93994202080768	24	22.4453090232214	1.86070402758115	1	1	20	0	6.56551549899572	0.997710827404794	0.999999999999989	20	0.161030052085799	43.1422324881163	0.999612616304847	0.999999999997756	21.3333333333333	20.9332741141083	35.8335261549782	2.59546447700592	0.0724311770429923
LZIC	0.469331790030762	0.737334274207801	27.7222222222222	24.7363605467936	3.71868357518727	1	1	28	0	5.23462665943896	0.988087759930211	0.999999999999989	20	4.6924482524859	22.5969789192256	0.957008709423385	0.999999999997756	25.2407407407407	0.780333368098375	17.2037963235008	3.24244859858646	0.188472854340714
NMNAT1	0.201835440675922	0.575562528234683	21.3475935828877	17.0410287662337	3.49380153709163	0.388468903781404	1	20	16	5.20800038692432	0.783537954277236	0.999999999999989	20	0.370092102395201	28.6009490689954	0.47189331181438	0.999999999997756	20.4491978609626	17.7122560207855	24.9269029284645	3.75344204679434	0.150577954171283
UBE4B	0.553853728585387	0.782776404795035	24	4.80494072295664	3.09941227220965	0.759272267084767	1	20	8	4.71136718920838	0.747947282202807	0.999999999999989	20	8.3018916550051	32.4202973699001	0.888744666445122	0.999999999997756	21.3333333333333	7.32644442279652	30.4127713360543	4.46108172949066	0.14668448594167
KIF1B	0.58166409300479	0.796197497129582	24	21.501629078824	3.93521379296056	1	1	24	0	7.80138894065456	0.999718633364436	0.999999999999989	28	20.064570510304	81.7817748852724	0.982214348773041	0.999999999997756	25.3333333333333	22.1651010706322	71.9918970352707	4.1939166017664	0.0582553978222256
PGD	0.0568770325802518	0.465304235923078	20.9005235602094	12.6872530667115	15.0185316903354	1	1	20	14	27.790391351746	0.958169358089399	0.999999999999989	20	12.9169904671089	102.706094252381	0.443746626999867	0.999999999997756	20.3001745200698	13.2130982231225	76.0393044042432	15.6511355092649	0.205829546073432
APITD1	0.446011726522925	0.723644391427849	24	7.87863811823124	1.66083686778169	1	1	24	10	2.24204927749578	0.811459372032709	0.999999999999989	20	12.1354199702464	9.55916397291664	0.91667029017745	0.999999999997756	22.6666666666667	10.0926821430821	7.98522070210466	1.77301189769799	0.222036680492836
DFFA	0.232010020333822	0.594421016007771	21.5783783783784	9.07528069091262	3.9894803077758	1	1	20	10	4.55983894733803	0.887774629311226	0.999999999999989	21.3134328358209	10.3584015966551	35.5475424735557	0.788510764895149	0.999999999997756	20.9639370713998	9.83274596639189	33.6475513627922	3.9785647124529	0.118242325260329
PEX14	0.32419840585312	0.649104668487579	22.3016759776536	19.2971824657383	2.92184794428172	1	1	28	22	3.03821450259307	0.897729253982382	0.999999999999989	20	3.4680559280328	19.714765183263	0.871968169353084	0.999999999997756	23.4338919925512	21.3606238147087	15.4138259739842	1.95239324642236	0.126665063542151
TARDBP	0.887514156288137	0.946154405715429	23.0751445086705	14.9818843301342	2.8852081699217	1	1	28	4	12.2901993972562	0.999797778270376	0.999999999999989	20	6.75440830680987e-05	84.052092324337	0.99973968723926	0.999999999997756	23.6917148362235	23.6024273348386	69.6193335320434	1.87355107425796	0.0269113618187056
SRM	0.531913541039538	0.772786749608267	22.3016759776536	6.00604490878904	13.3975099059546	1	1	28	6	56.7123262272933	0.958492033568951	0.999999999999989	26.9433962264151	6.75440830680987e-05	207.373349789976	0.968983460973832	0.999999999997756	25.7483574013562	4.345684702324	141.010489737847	8.96910935986481	0.0636059726942251
EXOSC10	0.667948314463326	0.840395981289097	24.641975308642	19.3174645611505	2.36910662944965	1	1	20	18	2.86204265922532	0.999999725286527	0.999999999999989	23.257328990228	15.7948552335275	25.145485385365	0.991882229385597	0.999999999997756	22.6331014329567	17.8200340219732	22.9004650379851	1.95535109367562	0.0853847767035419
MTOR	0.974598469718007	0.986703612179313	24	16.2596827181769	0.758816271797062	1	1	20	16	2.78303899163906	0.999999917697601	0.999999999999989	20	8.1765597523296	27.364378917152	0.999997215272529	0.999999999997756	21.3333333333333	13.8299745608091	25.0218888175849	0.0052699638010555	0.000210614148255341
UBIAD1	0.444296812660215	0.722482950570859	24	1.67648972928409	4.24922062343523	1	1	28	20	5.37890337956462	0.929969887448576	0.999999999999989	28	24.4569479522589	28.9187815184607	0.939773474714785	0.999999999997756	26.6666666666667	23.5241061317681	16.8263584629581	4.95640981514776	0.294562238529441
FBXO44	0.00833405724657221	0.413635376542592	23.4823529411765	18.0446679201346	2.15295753257146	0.182113153050653	1	28	18	3.49519092518575	0.184344283644331	0.999999999999989	25.0526315789474	20.0434045151929	7.506742973494	0.0119328597545042	0.508930226399427	25.511661506708	18.8384828900885	5.49572184209869	2.14582555091679	0.390453813451619
MAD2L2	0.225111957065155	0.588593347364515	24	7.82655683778124	3.30465471885513	1	1	28	4	4.6988871486823	0.642827105660135	0.999999999999989	25.7761732851986	5.9205991816892	28.8603126008352	0.694794472578921	0.999999999997756	25.9253910950662	6.03266511224708	28.161192707897	3.52353079554803	0.125120083943034
AGTRAP	0.101480429442341	0.506431661871082	23.2093023255814	8.53202161133839	13.1996111921538	1	1	24	10	14.9142537979385	0.811750515524861	0.999999999999989	20.3418803418803	11.8784415234358	69.8518277773655	0.544723672377424	0.999999999997756	22.5170608891539	10.1938860231759	51.2268013230433	12.5210864612924	0.244424522669934
MTHFR	0.268127068015219	0.617810780758244	24	11.9665534241956	4.77797479861455	1	1	28	14	5.33966259306524	0.966011746980428	0.999999999999989	25.2296819787986	10.6570405389825	38.3932058310338	0.845240893025691	0.999999999997756	25.7432273262662	12.1995864246007	31.1692984115299	4.50699458952224	0.144597242132824
CLCN6	0.669300169235294	0.841231189293567	20.5773195876289	3.59657322174087	1.12328629520583	1	1	28	20	2.74353160956936	0.987156506033236	0.999999999999989	28	24.1387835629305	10.5344603793984	0.991276330274643	0.999999999997756	25.5257731958763	22.4141747654914	7.1930319873832	1.23725542393368	0.172007496435976
KIAA2013	0.0521077567905053	0.46218507427116	20.9005235602094	20.7868554521326	12.0651916344626	0.120192382848633	1	28	18	11.211935971036	0.492699093215595	0.999999999999989	23.5643564356436	20.0755855924843	113.115188954866	0.0724865087069386	0.999999999997756	24.1549599986177	20.1988758115255	104.780650852931	11.0371946650004	0.105336191130288
PLOD1	0.0236233130728853	0.443338200266544	23.6213017751479	8.86148305167744	59.0859627002319	0.0772071042383542	1	28	4	37.4774093102034	0.276069896939634	0.999999999999989	25.2296819787986	6.1830110018353	447.000805095291	0.018845481868021	0.609396069059937	25.6169945846488	6.49157831267556	404.112410588653	61.9835473039083	0.153381944428827
MFN2	0.0177065326593009	0.434294210800059	26.4370860927152	10.7672725810044	8.43111357634014	0.182113153050653	1	28	10	11.7827270596306	0.321928183689155	0.999999999999989	28	8.2633181922421	69.1079583125935	0.0326700629783625	0.794324371359836	27.4790286975717	9.70737030684239	56.96841793827	9.08313814843678	0.159441642881484
MIIP	0.908910255705706	0.954570237203822	24	18.7913800274162	0.605669587007601	1	1	28	20	2.85340866937013	0.999355523456207	0.999999999999989	24.8780487804878	10.9979029980044	18.7815063737614	0.999862119805979	0.999999999997756	25.6260162601626	17.0289977018069	16.0250647961324	0.287737952937778	0.0179554938840074
TNFRSF1B	0.338110382827036	0.656842804176439	24	4.60578432388719	1.88921742230806	1	1	20	8	2.29260845408364	0.956141437745771	0.999999999999989	28	0.125135461819202	15.2042478338916	0.894459704924151	0.999999999997756	24	4.70292529352624	10.995431787734	2.0698315855227	0.188244684290772
VPS13D	0.331559031962234	0.652643963367457	24	17.5029560254157	12.0018365991253	1	1	28	16	15.658775692587	0.857889810650214	0.999999999999989	25.0526315789474	15.9988875202126	60.7683345576618	0.866846083435862	0.999999999997756	25.6842105263158	16.5946156118437	51.4304885209068	13.1618371709176	0.255915071962952
DHRS3	0.261409138554661	0.613728645328673	22.0552486187845	8.60700869232772	25.2560588176619	1	1	28	18	58.0486975069225	0.980419789920106	0.999999999999989	20	8.3217441191081	275.111981714289	0.842736703051399	0.999999999997756	23.3517495395948	11.0925278841582	220.160204196337	11.7831800431305	0.0535209352941114
PDPN	0.217491180443317	0.586756032931305	24	0.432459779818744	1.50024586141425	1	1	28	26	0.811197201148644	0.939099184205712	0.999999999999989	24.040404040404	23.9595284155129	9.76903518583357	0.786343826091485	0.999999999997756	25.3468013468013	24.8722695098276	5.19324024538283	1.45468646759018	0.28011152938351
PRDM2	0.836584085808427	0.921683147800954	24	8.74403458088101	4.68484821202939	1	1	28	16	10.5011471799713	0.999953137335344	0.999999999999989	20	12.0337243260464	72.7543719224862	0.99917070205503	0.999999999997756	24	12.4464768496441	66.5813578074757	2.71398784294	0.0407619780117382
KAZN	0.0688374409048177	0.478513707970066	20.9005235602094	10.2711694013873	2.8319338064579	0.548683931808932	1	24	10	2.57094351142423	0.551169864903403	0.999999999999989	20.3418803418803	11.7280703837619	18.8136797895871	0.257472295264857	0.999999999997756	21.7474679673632	10.7590637789283	18.0230734579332	2.52589136382509	0.140147648497392
TMEM51	0.172708860089379	0.555026093648212	27.9160839160839	12.7707045204041	1.41962368323059	0.468576417795168	1	28	14	2.55732585147218	0.626684070292654	0.999999999999989	28	13.2367935411587	3.19131035543599	0.427343818087604	0.999999999997756	27.972027972028	13.3349626509289	2.47483975538252	1.52115198320203	0.614646657382031
EFHD2	0.0909066655316745	0.503070180634648	22.1777777777778	14.3283114742866	6.14427819280758	0.759272267084767	1	20	16	6.11155334229337	0.826212110474394	0.999999999999989	20.2266288951841	15.2826779372395	40.009108928616	0.454287291157673	0.999999999997756	20.8014688909873	15.2841426710363	30.0118520346453	6.21902519395437	0.207218974249747
CASP9	0.778689839275932	0.895400149292807	24	20.4615894284	1.68499019140364	1	1	28	22	2.74321225093655	0.999915155053169	0.999999999999989	28	20.3017250721674	12.291661217991	0.997832966663842	0.999999999997756	26.6666666666667	21.0059508399823	7.52538656160877	2.04776995723048	0.272114919342125
DNAJC16	0.0991969743747257	0.506431661871082	24	9.42671128784652	5.38433150391381	0.759272267084767	1	28	10	4.03783124379485	0.475363488412381	0.999999999999989	26.1538461538462	6.6943374181884	33.4755501882762	0.353493165074247	0.999999999997756	26.0512820512821	8.75281271868408	30.4164949792743	5.72646664985832	0.188268459392192
PLEKHM2	0.0292476014388556	0.44827712602588	21.0105263157895	16.505731653409	12.4567103017648	0.759272267084767	1	20	18	12.8911274828111	0.68917696808342	0.999999999999989	20	7.84803479792668e-05	164.048603513521	0.212949253310246	0.999999999997756	20.3368421052632	18.2138402138121	148.030780324701	10.9396774994167	0.0739013702111194
FBLIM1	0.377637082942044	0.681035358869456	25.1069182389937	7.91892918074649	3.02911195113822	1	1	28	4	5.98082423248437	0.800788647654782	0.999999999999989	26.3468634686347	5.10248090150709	58.0157365538239	0.880357733044926	0.999999999997756	26.4845939025428	5.72276492911013	51.0966090162255	3.26083091307623	0.0638169729040292
FLJ37453	0.00333406077410436	0.407644497313826	26.972972972973	9.68226630096202	4.91082193390659	0.759272267084767	1	28	14	6.11351517162977	0.674143798070713	0.999999999999989	26.7415730337079	11.9040410062576	18.4297402415917	0.0472421743962198	0.892530157394923	27.238182002227	11.8502988876634	10.701901418769	4.25851046124541	0.397920920274675
SPEN	0.165381838005237	0.548255319196618	20.0603015075377	10.7421896998968	8.80718077751474	0.548683931808932	1	20	10	12.6936430572365	0.819234809206762	0.999999999999989	20	7.9999324559169	75.1581035991334	0.51865163198784	0.999999999997756	20.0201005025126	9.5928821484044	58.0199097747009	8.27504871647774	0.142624294808642
ZBTB17	0.810516025476423	0.908795429421496	24	16.1490000670787	1.07322918514669	1	1	24	22	1.94092536951056	0.996981418829136	0.999999999999989	20	18.4569681269461	17.9236159155118	0.998624044143722	0.999999999997756	22.6666666666667	19.1892521464822	15.4334568574274	1.27225796779277	0.0824350616680213
HSPB7	0.268228949798031	0.617875520949871	24.4907975460123	12.299293413953	29.1498239279106	1	1	28	6	71.7756873865383	0.905380118193937	0.999999999999989	28	6.75440830680987e-05	361.371662356449	0.829784667411209	0.999999999997756	26.8302658486708	5.73563706834667	244.363474002387	18.5489688377344	0.0759072889819583
EPHA2	0.269570529106436	0.619111632468797	21.9340659340659	18.9210943701107	4.14330870759216	1	1	20	0	5.8600917170272	0.986906075215002	0.999999999999989	20	6.75440830680987e-05	19.39327262457	0.851525672465181	0.999999999997756	20.6446886446886	19.7272255692063	6.23025135760287	3.49290185786302	0.560635784557966
ARHGEF19	0.209593752666172	0.579414435007979	24	7.84797822475848	6.82704242559145	0.759272267084767	1	28	4	13.6321882062706	0.565533506771244	0.999999999999989	26.1538461538462	5.9315196904343	31.7368887153701	0.567629212196808	0.999999999997756	26.0512820512821	6.04094896247139	30.2430704112645	7.66799556244461	0.253545538140484
RSG1	0.654986703196022	0.834526243191775	24	0.397530645900725	0.721930923354027	1	1	28	26	1.84284343272055	0.910831286657961	0.999999999999989	28	24.4452834619316	5.16475407497991	0.984327318030063	0.999999999997756	26.6666666666667	25.0402478540837	3.08336837835368	1.1631146014338	0.377222069733628
FBXO42	0.0592926290784771	0.466238828640022	21.0105263157895	12.5407346223176	4.15877013513862	0.388468903781404	1	24	12	3.17359598117321	0.520685651921665	0.999999999999989	21.570996978852	10.5394286035125	19.7504686455168	0.182376530731471	0.999999999997756	22.1938410982138	11.7174701132413	16.1957981784208	4.06417544529696	0.250940114252105
SZRD1	0.118978597131806	0.523442265844375	26.7919463087248	7.52782493226264	5.76331017538005	0.182113153050653	1	28	6	7.02434504488456	0.484772746351552	0.999999999999989	26.542750929368	5.5533652880079	69.8039315840727	0.167375055853433	0.999999999997756	27.1115657460309	6.36214269112612	67.6484124954528	6.2736692712816	0.0927393421346481
NECAP2	0.0710438436691229	0.481310136301373	23.2093023255814	21.1377620957338	19.6287507423628	1	1	28	0	31.0865199962618	0.911218397594562	0.999999999999989	21.7021276595745	19.9320016740583	68.8243933580172	0.484500226365616	0.999999999997756	24.303809995052	22.9125315836794	50.3283020883918	17.4397215137372	0.346519170925094
CROCCP2	0.495908850754853	0.754202466233447	20.6839378238342	15.0490046529123	0.996139086709193	1	1	20	16	2.0924710197439	0.986538487690407	0.999999999999989	20	5.41961130503409e-05	5.88255237634664	0.964018583566437	0.999999999997756	20.2279792746114	16.9155219140177	4.33584286434478	0.843135257470798	0.194457060334037
LOC101927663	0.698884971564361	0.853196808257783	24	12.9190225718693	0.69480624119455	1	1	28	16	1.55454012995455	0.933003112402806	0.999999999999989	20	16.1838949849435	3.93077818667376	0.990510329051897	0.999999999997756	24	15.1166059014377	3.25644108353156	0.641410492614176	0.196966711867723
CROCC	0.396106424986054	0.693173103586544	24	14.9159852569459	4.52943089087985	1	1	28	12	8.06525508103848	0.987039513078046	0.999999999999989	24.5360824742268	15.8489330402061	33.9899303362252	0.9305495932899	0.999999999997756	25.5120274914089	14.5435446983265	28.0021301408325	4.91225615694525	0.17542437422581
ATP13A2	0.608115533808788	0.807786496140983	21.0105263157895	20.0976846888061	1.13825315562202	1	1	28	24	2.96870866474494	0.998455054012343	0.999999999999989	20	4.417231571375	9.85996779816176	0.985692821597558	0.999999999997756	23.0035087719298	22.8624948614059	7.50912646280638	0.644002399590982	0.0857626253573973
SDHB	0.0883540979186273	0.500127825872724	21.9340659340659	21.3550919011063	9.04910966202356	1	1	28	0	10.0140337678083	0.654690177940516	0.999999999999989	21.7021276595745	20.2919441831207	26.3700985746394	0.457621855024595	0.999999999997756	23.8787311978801	23.1521018479962	22.536643701886	7.13398213835769	0.316550336098214
RCC2	0.0511376985814533	0.462002656149682	22.5536723163842	20.7176893660039	31.6290828531132	1	1	28	22	41.9024075163395	0.837927248404721	0.999999999999989	20.458452722063	19.7954490156241	94.7938850728425	0.390424256833426	0.999999999997756	23.6707083461491	21.1204449580169	64.8625037658788	31.4331909476893	0.484612667145065
ARHGEF10L	0.446703304400443	0.723789291083996	24	7.46651105751629	4.83408790911588	0.548683931808932	1	28	6	1.2293246906271	0.636942131067215	0.999999999999989	28	27.8968094271636	50.3540645942543	0.715268268007144	0.999999999997756	26.6666666666667	4.86798941282794	43.9553833537018	6.70305897931895	0.152496883609922
ALDH4A1	0.554187366700227	0.78284919055459	23.7619047619048	7.33034710568563	8.22892757971027	1	1	28	8	18.4691265274159	0.988181951241195	0.999999999999989	24.3686006825939	7.612092272022	48.8729210002454	0.976672694917613	0.999999999997756	25.3768351481662	7.66887722150079	49.2132763726581	7.93235380335631	0.161183208841656
IFFO2	0.0838139524449707	0.491101561610467	24	5.96999090713064	1.85321683984835	1	1	20	10	2.80721542710117	0.905571381102478	0.999999999999989	20	9.1179909437205	12.0319869621425	0.523879437801157	0.999999999997756	21.3333333333333	8.70551158725113	9.16435240045218	1.74773192635964	0.190709812323826
UBR4	0.153670389160875	0.543726354445745	23.4823529411765	8.71550998719139	17.8623434222771	0.759272267084767	1	20	10	15.8313820818771	0.7499929864235	0.999999999999989	22.2429906542056	10.0893718193946	117.445206635197	0.560323769224673	0.999999999997756	21.9084478651274	9.68183785142345	108.432257771048	18.4480590607629	0.17013441793046
EMC1	0.838521348275436	0.923043615450152	20.0603015075377	2.50218849313908	5.70380229283771	1	1	28	2	30.0535823716104	0.996735730228731	0.999999999999989	27.7821011673152	6.75440830680987e-05	134.321879969185	0.999158524890954	0.999999999997756	25.2808008916176	1.6571191469902	79.8005092791985	4.08248549452607	0.0511586396052017
MRTO4	0.494191392866347	0.75307117665653	20.3673469387755	5.33674956395157	2.54565896307348	1	1	28	8	5.30309878491219	0.996377025986689	0.999999999999989	24.5360824742268	2.87949086435112	38.1804495835957	0.964820824180371	0.999999999997756	24.3011431376674	5.43442404404638	34.0574109274943	1.64975042448489	0.0484402771542759
AKR7A2	0.180045140639486	0.560899398875028	20.5773195876289	6.32110277451625	15.366651926786	1	1	28	8	22.3423563450749	0.826825643116383	0.999999999999989	20	7.9999273152067	139.172646579446	0.70244887232248	0.999999999997756	22.8591065292096	7.5539980768952	117.336139076071	12.5141167037869	0.106651853404464
PQLC2	0.358411371173302	0.670549092364822	22.3016759776536	19.8899156574253	1.97433672976917	1	1	28	16	3.81083559344299	0.988023912762947	0.999999999999989	21.8348623853211	16.3546727364874	6.9584134258077	0.912554460797876	0.999999999997756	24.0455127876582	17.7945991045548	6.53552295908657	1.61630550877125	0.247310814894168
CAPZB	0.223068136395423	0.588569945677462	22.1777777777778	21.3015907560274	119.231703522514	1	1	20	0	167.494286780545	0.991530927719852	0.999999999999989	20	6.75440830680987e-05	932.846385074185	0.806638866622017	0.999999999997756	20.7259259259259	20.4536327669386	598.289845100551	102.677888092435	0.171618971863343
MINOS1	0.4841894904232	0.747268043845287	24	17.3787902764543	8.06766640662963	1	1	28	20	10.2597570519027	0.999972738957312	0.999999999999989	24.2033898305085	19.2999081051933	63.3514993107233	0.962707446443498	0.999999999997756	25.4011299435028	18.9248466193682	46.0657634668811	8.81285856043041	0.191310376669788
RPS14P3	0.10748873713173	0.515756329748767	24	22.2280409550949	10.2905211452133	0.388468903781404	1	24	22	7.4144423879632	0.623268560070309	0.999999999999989	23.5643564356436	19.1620136696095	63.1474787372664	0.294219176403796	0.999999999997756	23.8547854785479	21.1346103718248	66.7206792721909	10.5306871635029	0.157832433338132
TMCO4	0.304963479170565	0.638235847257138	22.3016759776536	8.80243949381618	3.08543604658178	1	1	28	8	4.42476132770513	0.910777054090935	0.999999999999989	23.4098360655738	5.0960747729235	14.0879308474461	0.861460722959704	0.999999999997756	24.5705040144091	7.33696272963584	12.8030557172665	2.99289133975766	0.233763829967668
OTUD3	0.993797132643356	0.995611353546962	24	23.5924108281156	0.0958545354991028	1	1	20	16	1.34706189602462	0.979877014412431	0.999999999999989	20	6.30900711522805e-05	4.84210848783388	0.999996942126767	0.999999999997756	21.3333333333333	19.8719081952337	4.00242509834664	0.479393674874676	0.119775801694005
CAMK2N1	0.421153429341519	0.708122373860365	26.972972972973	22.1255587338583	7.2507259476673	1	1	28	16	13.8334075679159	0.91066876274289	0.999999999999989	27.7821011673152	20.2178312886017	127.363264137971	0.927200756528462	0.999999999997756	27.5850247134294	19.5583971875702	81.934691175616	6.93134869001989	0.0845960189825269
MUL1	0.343515806164133	0.660284707672235	24	9.34668835311737	4.98012131696481	1	1	20	10	5.94362221897124	0.827685312441481	0.999999999999989	28	9.0432524203959	40.3145965795922	0.866752694726568	0.999999999997756	24	9.67975699395392	32.0411773037987	5.08119584306893	0.158583306564909
CDA	0.0794017004584139	0.488927163645416	20.9005235602094	9.89291553551253	1.31912132896625	1	1	28	8	2.01841901444924	0.742502281287841	0.999999999999989	21.8348623853211	9.2022666840041	2.8609013120135	0.462105280725818	0.999999999997756	23.5784619818435	9.31918712825862	3.00928238372676	1.02680738104036	0.341213369204898
DDOST	0.601522044710834	0.803684868868142	24	19.5240769162831	7.65385492707025	1	1	20	4	12.1603952460027	0.99797913867961	0.999999999999989	20	5.32079436250071e-05	81.315497965436	0.984818162905208	0.999999999997756	21.3333333333333	0.0592471758964456	66.9550439692189	8.03278598078954	0.119972828103622
HP1BP3	0.123220912223443	0.526981312905856	22.4269662921348	10.2721386484398	7.4602255156248	1	1	28	10	13.1622909882957	0.792210899659762	0.999999999999989	22.9581993569132	9.36300650422995	111.908463723391	0.588969933589639	0.999999999997756	24.461721883016	9.9722766489853	98.9191210353772	6.47758811655948	0.0654836804933078
EIF4G3	0.467989207879694	0.736645679055999	24	1.53423069977457	9.65135903330504	1	1	28	24	9.65135770978647	0.992546898179114	0.999999999999989	20	4.1692639447831	108.140130646873	0.957232685545719	0.999999999997756	24	1.18035051441223	105.723289389937	9.65252476304005	0.0912998906744081
ECE1	0.246054617151604	0.604776637734253	24	5.31764115971573	27.1977314235027	1	1	28	6	49.5789216502948	0.879667401937811	0.999999999999989	23.7209302325581	0.558071990800698	230.974003433762	0.801174695033523	0.999999999997756	25.2403100775194	3.96772618167202	213.131207309185	28.7903083763007	0.135082556608124
NBPF3	0.243232904036456	0.602823170274136	22.9425287356322	13.8986374343715	1.97485794666591	1	1	28	12	2.33890575029505	0.86513516138524	0.999999999999989	21.0619469026549	16.2069478930057	9.13518983673273	0.793998441374805	0.999999999997756	24.001491879429	14.4606170391369	6.64785252599201	1.89157385123455	0.284539081431005
USP48	0.201394394614794	0.574970856065416	23.7619047619048	7.28052772137086	50.1121850473372	1	1	24	10	60.2746651920489	0.942611601481606	0.999999999999989	21.4414414414414	10.6892935938167	295.334010789544	0.767326283238174	0.999999999997756	23.0677820677821	9.40772772559439	250.054413837421	45.874013939215	0.183456125549702
HSPG2	0.69987792513934	0.85344156562869	24	3.75701927062875	0.65760945697835	1	1	28	4	1.6804539378879	0.999716952114126	0.999999999999989	24.7058823529412	7.4392431447934	3.56372175352374	0.994178024317757	0.999999999997756	25.5686274509804	5.0721590140144	3.77194999325358	0.608094380689271	0.161214857507892
LINC00339	0.264497452362337	0.615386980670144	23.4823529411765	2.27875174646816	1.25767172146705	1	1	28	4	2.13800707630958	0.941543945235431	0.999999999999989	20.9384164222874	6.1230996113421	7.31268145024607	0.835871177210558	0.999999999997756	24.140256454488	4.22696453819854	3.27998568560731	1.06219058994645	0.323840007780334
CDC42	0.104813029374701	0.512660525029124	23.0751445086705	19.3946278305516	28.0503802587084	1	1	28	22	32.5157748431211	0.931448024699606	0.999999999999989	20.2266288951841	18.4045265704199	190.351147671405	0.58899954278986	0.999999999997756	23.7672578012849	20.0892206174334	162.52869523432	28.2093356463365	0.173565262464371
WNT4	0.323439073076113	0.648764775816542	24	5.70595007894871	1.32871560055895	1	1	20	6	1.94910825979629	0.983016461864285	0.999999999999989	20	4.2181697418207	6.41431077817622	0.891007698128	0.999999999997756	21.3333333333333	5.32048082744611	4.73788708825812	1.13399586581641	0.239346325628314
ZBTB40	0.918606045009033	0.957591977953714	26.7919463087248	2.24735733788438	0.875331463875215	1	1	20	18	3.83279824288509	0.999796937985377	0.999999999999989	20	7.999929311584	17.6715623647236	0.999903618660706	0.999999999997756	22.2639821029083	1.86757519594098	15.1183128813752	0.539961954651147	0.0357157547199825
EPHB2	0.543429155535668	0.7782372009333	25.9220779220779	12.9498579433738	2.05540503830614	1	1	28	4	7.04477502241807	0.998883159002497	0.999999999999989	28	1.63480258636564	15.2395820867317	0.975786818391835	0.999999999997756	27.3073593073593	4.85657274012831	7.72070296184618	0.290289282986646	0.0375988150847383
KDM1A	0.978883410462642	0.988820931886242	24	19.719043956744	0.353858006292431	1	1	28	6	1.80532610038758	0.999990979499522	0.999999999999989	28	4.15612274293838	17.7610711880012	0.999998403391424	0.999999999997756	26.6666666666667	2.59294800447983	16.4291551742407	0.808089075263501	0.0491862829642333
LUZP1	0.597515574369483	0.801093067867885	26.7919463087248	1.14250401320348	7.85033742121858	1	1	20	16	12.04656695834	0.969794335887712	0.999999999999989	20	11.8352602122465	82.3730834692393	0.981913614740989	0.999999999997756	22.2639821029083	17.9011706674611	67.5497590033749	6.33586617188157	0.0937955407296866
HNRNPR	0.0188188537414118	0.434294210800059	24.4907975460123	22.3257056689141	12.7596085800095	0.0481594158156658	1	28	22	8.44178792561003	0.282685092485114	0.999999999999989	24.3686006825939	21.615600731174	76.4991880479218	0.0111350037754933	0.497495108656569	25.6197994095354	22.0871909413659	75.0597668495713	12.955498384335	0.172602433075756
ZNF436	0.238387835782201	0.599133750128625	24	20.0903721601169	5.60563013018175	0.388468903781404	1	28	18	2.06108835699839	0.695367183181538	0.999999999999989	25.4092526690391	20.2020427061032	12.7685604706963	0.483219730552558	0.999999999997756	25.803084223013	19.6307043155724	11.1703750613046	5.85127352251662	0.523820685554782
C1orf213	0.819466081653306	0.913339892891014	20.7916666666667	5.35560445420037	0.793298507423696	1	1	20	6	1.95831974612165	0.999690704983194	0.999999999999989	20	4.4153507429055	6.14790276605224	0.99886112786348	0.999999999997756	20.2638888888889	5.25708110375649	4.99984713367332	1.05509699818732	0.211025851386812
TCEA3	0.434477008811122	0.716419679985897	23.9041916167665	8.72089701154957	1.96824951562671	1	1	20	10	3.31383716651992	0.99962646202323	0.999999999999989	20.3418803418803	12.0229958285264	13.4270342738511	0.947567025711229	0.999999999997756	21.4153573195489	10.422920191462	10.1171209759793	1.82617984204094	0.180503904853641
ASAP3	0.0217857654411404	0.443338200266544	25.9220779220779	8.28144325058863	10.036528611178	1	1	20	12	10.6578280677229	0.966591931844865	0.999999999999989	23.5643564356436	12.541830544878	54.9830444022413	0.259267947858626	0.999999999997756	23.1621447859072	11.3857619827386	36.8720815395885	8.93133849096899	0.24222496040479
ID3	0.201045424162383	0.574773667831349	22.0552486187845	21.3992468024554	163.517061011961	1	1	28	4	174.299289409902	0.995240892275294	0.999999999999989	20	6.75440830680987e-05	1181.20611326929	0.781031375550234	0.999999999997756	23.3517495395948	0.83566365194095	437.997283315705	125.720624645217	0.287035169929578
RPL11	0.590378143907241	0.797174021002872	24	4.31761346733707	61.6676400329239	1	1	20	12	104.582452197698	0.996881901964398	0.999999999999989	20	7.9999324559169	1893.95106072716	0.983225663501078	0.999999999997756	21.3333333333333	8.46213914097641	1646.28555899979	61.4350536937603	0.037317373865009
TCEB3	0.0683851543963863	0.476875943585447	24	21.2023040375042	13.5428292874867	0.759272267084767	1	20	4	12.331329821532	0.84629190345449	0.999999999999989	20.458452722063	20.2348732987887	76.3544524709665	0.395800266384402	0.999999999997756	21.4861509073543	0.355259913260851	56.328009711707	12.9473979929678	0.229857189331453
PITHD1	0.719768752969044	0.865380080578691	24	1.42766672583459	2.17611931868883	0.759272267084767	1	20	4	3.81671009720504	0.917727521689994	0.999999999999989	20	2.2063759382257	58.6240226326747	0.967054797149737	0.999999999997756	21.3333333333333	2.62036168691818	53.576419166327	3.6479037881123	0.0680878611313581
LYPLA2	0.204598703680667	0.576395928358006	23.2093023255814	4.31717414234199	8.08675366518974	0.182113153050653	1	20	6	13.5669653222064	0.61305238503877	0.999999999999989	20	4.4097701876845	48.3196009157827	0.272283124007256	0.999999999997756	21.0697674418605	4.95504916392234	42.9401756241509	9.49764713819929	0.221183239242681
GALE	0.446216315895195	0.723644391427849	24	23.9626647540116	0.903110117071361	0.548683931808932	1	20	4	1.77607967349552	0.79992137827399	0.999999999999989	20	3.8372460854335	4.40652955170254	0.775466541081722	0.999999999997756	21.3333333333333	2.86691558170965	3.42266919317365	1.31973170633788	0.38558552750877
HMGCL	0.494841401983763	0.75335290362885	22.0552486187845	7.22124884793168	4.73342279529765	1	1	20	10	7.64892357385915	0.992558019778569	0.999999999999989	20	9.2044116940804	44.3663931409167	0.964507983456661	0.999999999997756	20.6850828729282	8.91135286015394	40.044595983184	4.4683501813542	0.111584349189854
FUCA1	0.101954560674669	0.506431661871082	26.2631578947368	9.84856872649733	4.98337601038565	0.548683931808932	1	28	10	4.74932664986673	0.648901999111752	0.999999999999989	28	4.6413129334887	26.5869623586148	0.356236437698523	0.999999999997756	27.4210526315789	8.32856774797605	17.6871279922385	5.27280019719401	0.298115115099967
PNRC2	0.0795491350151674	0.489300548746172	20.0603015075377	6.44010599977983	5.90381001847182	1	1	20	8	5.79023983101153	0.685190630153975	0.999999999999989	20	4.4218823228341	41.5877499671461	0.443782571247595	0.999999999997756	20.0201005025126	6.29517973932493	36.7306126657152	5.97716276907197	0.162729732375282
SRSF10	0.171943540342686	0.554395198195559	24.0481927710843	1.32879329778541	8.66230568055453	1	1	28	24	9.32149520380925	0.775418999569887	0.999999999999989	24.8780487804878	0.6039182875158	66.9313846110594	0.672632439822064	0.999999999997756	25.6420805171907	25.1808964021546	59.5375954758169	8.79307940226914	0.147689528473496
STPG1	0.837191272680902	0.921960248011317	24	8.80420640516539	0.773190526273286	1	1	28	8	3.39079647594646	0.99742438310272	0.999999999999989	28	17.3756302935013	12.5649029845796	0.9991464103167	0.999999999997756	26.6666666666667	10.9281676551703	10.2877706962569	1.1943215869838	0.116091388722179
NIPAL3	0.188155153920981	0.565682166319854	22.0552486187845	7.7848533821087	14.9345660845108	1	1	20	10	12.6921391728962	0.971281659626941	0.999999999999989	20	12.3719174225055	105.50987440763	0.757321627844339	0.999999999997756	20.6850828729282	10.1739581131376	91.0131315898794	12.9284699274525	0.142050599749829
RCAN3	0.542871005082582	0.7782372009333	20.6839378238342	14.1814303379193	1.26596608349488	0.388468903781404	1	20	16	2.13143755944963	0.982857853745073	0.999999999999989	20	11.2759570351328	9.09469063236257	0.790127996472521	0.999999999997756	20.2279792746114	13.8239023308372	7.83401895463268	1.5274385860609	0.194975094508502
SRRM1	0.924277203631898	0.960501118969252	21.9340659340659	10.7494310355464	4.60242480200015	1	1	28	16	35.3544057186956	0.996354977271714	0.999999999999989	28	16.1564161994725	168.842814370385	0.999912346752456	0.999999999997756	25.978021978022	14.1961725775854	157.50941515002	4.76809191141527	0.0302717898283978
CLIC4	0.0569354085745437	0.465304235923078	23.4823529411765	20.1863132720176	56.107469766654	1	1	20	0	74.5511622127347	0.989008319014991	0.999999999999989	20	19.0984403377712	325.236991378726	0.451329239764597	0.999999999997756	21.1607843137255	19.8646783864765	250.86234716818	48.2321752866837	0.192265502699568
RUNX3	0.377960729669938	0.681103798572875	24	10.9915193268055	2.50680540739162	1	1	28	18	4.35785329773356	0.893249234773027	0.999999999999989	21.0619469026549	16.5795700840047	11.8671732509478	0.903248399730317	0.999999999997756	24.353982300885	15.4064861096402	9.18116130943206	1.16919438587738	0.127347112905667
SYF2	0.262982396826591	0.614655290611513	24	5.93558640829711	20.0415945024803	1	1	24	10	19.7608128143937	0.991850714728398	0.999999999999989	20.458452722063	11.2794371536211	163.571714833334	0.846897771116158	0.999999999997756	22.8194842406877	9.29600389876366	141.007895691242	15.9574590868071	0.113167131589201
C1orf63	0.101553560369197	0.506431661871082	27.9160839160839	9.87806999681724	10.917855713075	1	1	28	14	10.0977913500077	0.749604730506783	0.999999999999989	28	11.8591924327258	95.6020873422045	0.524628163529742	0.999999999997756	27.972027972028	11.9080701180232	80.8749263284885	9.7921934445612	0.121078236347176
TMEM50A	0.0979417263357057	0.506431661871082	26.2631578947368	22.4837158933767	29.3331928998252	0.548683931808932	1	28	24	39.7865277573836	0.606280743322262	0.999999999999989	28	20.8075571085291	127.62476823663	0.33512798115287	0.999999999997756	27.4210526315789	22.4724166177731	86.4323056801918	32.2420930742021	0.373032893435715
TMEM57	0.45397420170758	0.7278202044344	24	23.2598316905078	6.06916223506644	1	1	28	20	12.5163426967213	0.573545171871575	0.999999999999989	28	22.783699822063	52.0946950977897	0.846477725911383	0.999999999997756	26.6666666666667	22.1337794227045	34.7619951171865	9.29863220110144	0.267494203648402
LDLRAP1	0.0327644128434235	0.448610080906709	24.4907975460123	9.88097632205793	18.3314466864354	0.269101639101639	1	28	10	8.32896511878109	0.479849073927593	0.999999999999989	24.2033898305085	9.4658082421189	89.6171951714923	0.0905412263447053	0.999999999997756	25.5647291255069	9.81488436747167	67.8670841262624	18.3232914827614	0.269987899416336
MAN1C1	0.152091032201691	0.542147624991062	22.3016759776536	10.6568770240226	4.33788722387205	1	1	28	18	7.87572595189207	0.999461318190147	0.999999999999989	20	7.9999254881502	37.6772219050913	0.708087908793265	0.999999999997756	23.4338919925512	11.8020728632364	22.5286077608174	3.20880092685428	0.142432278147039
SEPN1	0.122144716981459	0.525548302732107	20.2639593908629	4.40901680051283	4.67738436752857	0.548683931808932	1	20	6	3.70051703010705	0.822719358582183	0.999999999999989	20	7.50280294616445e-05	30.0044436844634	0.446444241629117	0.999999999997756	20.087986463621	3.63636874487577	23.3613503501402	4.49111067868652	0.192245337335972
MTFR1L	0.364314657493312	0.672405223732983	24	7.65757251897375	7.40504440262367	1	1	28	0	5.63092874824012	0.926808755891852	0.999999999999989	28	4.0007223726135	59.1520996222839	0.903270140910336	0.999999999997756	26.6666666666667	4.04040637252208	42.7892527514125	10.5008310006182	0.245408141657055
PAQR7	0.780534154810095	0.89608741153159	24	3.74546696480787	2.33427095692529	1	1	20	10	2.78139743146593	0.999992805974437	0.999999999999989	20	12.0024064208017	28.6435496688099	0.997892018346527	0.999999999997756	21.3333333333333	10.0173086653653	27.0085367681969	1.64713123778736	0.060985578445956
STMN1	0.115177197654589	0.520069709885555	24	12.95329783671	41.4843850156735	1	1	28	14	54.434791915946	0.773114452586935	0.999999999999989	25.7761732851986	12.6635399365963	201.748676310541	0.564853750308729	0.999999999997756	25.9253910950662	13.2296785302882	121.865995880763	47.7054186840044	0.391457997279902
PAFAH2	0.0842271149045434	0.491478489497421	20.4717948717949	11.9877363022471	4.57047951759516	0.759272267084767	1	20	14	3.68207631808357	0.609719985928902	0.999999999999989	20	11.9005417674654	15.5216047691289	0.37071697044128	0.999999999997756	20.157264957265	12.6226400312973	11.9416961601849	4.61832691234556	0.386739609716721
ZNF593	0.912090272322097	0.955415645562338	24	17.3885413829388	1.70342809433951	1	1	28	0	6.48442920590681	0.999787099692111	0.999999999999989	20.3418803418803	17.5265094906088	74.316725634143	0.999877965341498	0.999999999997756	24.1139601139601	20.7855626089383	69.6845501568304	0.930322148260013	0.0133504793554131
CEP85	0.523346003000696	0.768468030026643	26.7919463087248	22.1391672956163	1.55359565998477	1	1	28	0	1.41076039856453	0.999465073785389	0.999999999999989	28	19.8584149369454	6.08246392763302	0.971872588055506	0.999999999997756	27.5973154362416	23.2339541322545	4.47013038521694	1.58785698763608	0.355214915629139
SH3BGRL3	0.41676846019268	0.704581369789561	26.6133333333333	13.8372064426649	38.8418924188045	1	1	28	6	123.43415763457	0.999239916112285	0.999999999999989	27.5675675675676	6.75440830680987e-05	928.767464661174	0.941039019269006	0.999999999997756	27.3936336336336	5.69460043525928	630.174396275947	9.00330295467367	0.0142870021503241
DHDDS	0.437201489921092	0.717364063981264	24	0.885061917782271	4.78796417205757	1	1	28	4	15.0908114777503	0.972028397386462	0.999999999999989	27.148288973384	6.75440830680987e-05	67.0213907749069	0.944232896719246	0.999999999997756	26.382762991128	1.55964866421759	37.7638976499079	3.53724876011886	0.0936674702625006
HMGN2	0.145540032364691	0.53777276250573	20.0603015075377	10.0052075616562	4.81531637654626	1	1	20	8	7.33482441580543	0.837942203320926	0.999999999999989	21.3134328358209	6.4951107675532	19.3203267077928	0.648521628419999	0.999999999997756	20.4579114477862	8.2053988976006	11.7411891016456	4.33531740206982	0.369240062870821
ARID1A	0.0556420025326283	0.465304235923078	20.4717948717949	2.92358480785874	9.40995703338789	0.269101639101639	1	20	4	5.35126704198405	0.534317345388104	0.999999999999989	20	3.8668970894509	44.6405592019096	0.139883057985735	0.999999999997756	20.157264957265	3.60397124576486	32.4218195542818	9.53514156203373	0.294096435459757
PIGV	0.734115558204654	0.871623608381961	24	14.210775257631	1.1266115508219	1	1	24	18	2.64434625955338	0.99994176900977	0.999999999999989	23.5643564356436	15.6412758492198	9.92774598641903	0.99608762849353	0.999999999997756	23.8547854785479	15.9449183608356	8.1764140391255	1.13506129853313	0.13882140668289
ZDHHC18	0.669862732636852	0.841432196968768	24	13.2933988296905	2.23183220206573	1	1	28	8	4.17922826305493	0.988084647353559	0.999999999999989	28	11.2086192148236	17.6261569107374	0.99137698783435	0.999999999997756	26.6666666666667	10.9717846688245	12.6390693517053	3.08385989916049	0.243994222465787
GPN2	0.127355321366832	0.527908005773524	26.4370860927152	10.3286051934976	2.109861640256	0.759272267084767	1	28	8	3.03769189015563	0.71415570743816	0.999999999999989	27.148288973384	11.0599414177463	7.5767998620618	0.500305062334189	0.999999999997756	27.1951250220331	9.84377351491652	6.27549163460717	2.16627731500458	0.345196430994874
GPATCH3	0.018176908671601	0.434294210800059	27.9160839160839	10.1279526026579	4.43820348863346	1	1	28	14	4.49454584389124	0.345268343367931	0.999999999999989	28	11.9851837921585	24.0705439923955	0.118795107342535	0.999999999997756	27.972027972028	12.0337921127126	20.2182505994997	4.05940171728145	0.200779078155352
NUDC	0.193280702551485	0.569161596679555	21.1216931216931	3.69072522352069	8.60911546035873	1	1	28	0	9.80461738772107	0.911051880258844	0.999999999999989	20.695652173913	7.1478530412998	84.4895628400047	0.747487445237374	0.999999999997756	23.2724484318687	4.04354228042178	77.5376109223006	6.95636188789583	0.0897159688717609
TRNP1	0.0521531570371834	0.46218507427116	22.8114285714286	4.6184665603884	72.8689355075276	0.548683931808932	1	28	4	159.420949342912	0.359122373850916	0.999999999999989	25.7761732851986	2.1731537338239	437.105059388262	0.165004224778884	0.999999999997756	25.5292006188757	3.65581101492256	441.96042252309	78.8705481311719	0.17845613342686
FAM46B	0.0359841517872698	0.448610080906709	27.5310344827586	14.27297953189	4.66057584201919	0.0481594158156658	1	28	16	6.76133662910719	0.240449258563966	0.999999999999989	27.3563218390805	15.8777173253816	15.9909661945631	0.0162810027640078	0.570561001322107	27.6291187739464	15.3850936883513	12.2292458231191	5.22109917416333	0.426935499513222
SLC9A1	0.34722324810094	0.663917397411424	20.6839378238342	16.1841691691255	4.54851073461025	1	1	20	18	6.61750205130478	0.922405990226081	0.999999999999989	20	6.75440830680987e-05	27.443939029401	0.892530793411657	0.999999999997756	20.2279792746114	18.0972901683265	21.425685941207	3.88360234320528	0.18125918366684
WDTC1	0.304184909141908	0.63815976642774	24	18.4797414125078	3.02489702894073	1	1	24	18	4.2801395894823	0.748432498860734	0.999999999999989	25.5913978494624	16.0832501250412	27.2312675223319	0.813876747138104	0.999999999997756	24.5304659498208	17.5948833089557	25.5076807187519	3.33882432683155	0.130894861184969
TMEM222	0.867262821859619	0.937461698599533	24	22.6971199636083	1.53513655412553	1	1	28	6	6.61618382880413	0.999995939564339	0.999999999999989	28	19.9999324559169	21.2627581802412	0.999567172440385	0.999999999997756	26.6666666666667	25.2190146925453	18.7034888710582	0.49904490439491	0.0266819152210224
LOC644961	0.125988805948044	0.527363900626721	21.0105263157895	14.2098900815778	1.49941307190365	0.388468903781404	1	20	16	1.00655361758574	0.70964632711999	0.999999999999989	20	10.346231315185	4.59351308421788	0.347501096805326	0.999999999997756	20.3368421052632	13.5538070328942	3.62673150517816	1.50902364163534	0.416083638802816
MAP3K6	0.139652620898163	0.533260115270144	22.0552486187845	8.46328744815904	6.06006350981347	1	1	20	10	6.68375463592535	0.84011722802608	0.999999999999989	20.112676056338	7.7745803432409	33.7817833462759	0.638085020416982	0.999999999997756	20.7226415583742	8.75856116163825	22.8487919745468	5.70223517614536	0.249563967429769
WASF2	0.00106644681455292	0.331647146628041	21.5783783783784	10.0946418840499	62.8651424703039	0.269101639101639	1	20	10	72.1873988859536	0.433596007264679	0.999999999999989	20.2266288951841	12.2476859189472	413.811678288704	0.00627365725688001	0.417210866742129	20.6016690911875	10.7884137037315	349.644369333937	60.0943934022189	0.171872904793797
AHDC1	0.0151176197464895	0.429398069570613	22.8114285714286	18.6803256991448	5.76556935023426	0.00511161292411292	1	24	20	5.97215326658349	0.195620998919536	0.999999999999989	23.7209302325581	19.7465964932421	22.0381019545874	0.00111412310334191	0.197738881115716	23.5107862679956	19.4723692084214	15.372879180723	5.96160324614111	0.387800045525418
IFI6	0.0836208435747744	0.491101561610467	24	3.88722400877904	16.8044411292617	1	1	20	12	19.805992973213	0.999604837053388	0.999999999999989	20	7.9999252025735	261.452571535555	0.548475268736342	0.999999999997756	21.3333333333333	8.42019071983279	159.618421595348	13.4513255537839	0.0842717614880606
FAM76A	0.0954618155022888	0.505983006134865	21.3475935828877	16.8102588352528	3.57497237240881	1	1	28	16	4.49537748563993	0.647862156019204	0.999999999999989	21.570996978852	16.1847672783155	18.0240500875057	0.473490417614974	0.999999999997756	23.6395301872466	16.7139092197403	15.9030196681568	3.34660352796508	0.210438243666774
STX12	0.911851695553681	0.955337898879996	24	12.6750027028237	3.10034535795661	1	1	28	20	8.33478042505783	0.999621665421032	0.999999999999989	20	16.7192086434638	117.137402364182	0.999876301593823	0.999999999997756	24	16.7313263881114	108.537408759772	1.79264021498151	0.0165163351093926
PPP1R8	0.611574590824596	0.809242028885449	24	7.90243727822583	1.86355999705733	0.548683931808932	1	28	4	0.203866608841491	0.73918450253117	0.999999999999989	28	4.6925526411683	27.0570676583393	0.834907579520096	0.999999999997756	26.6666666666667	5.61366293042799	24.510850230197	3.15957134000015	0.128905007795593
RPA2	0.951262821296056	0.974373646610984	24	15.9660339410123	1.09247856449946	1	1	28	10	6.87939112809513	0.998500558374057	0.999999999999989	20	6.75440830680987e-05	43.2933828755679	0.999978139779241	0.999999999997756	24	14.085374315067	32.3955523421917	0.953886669025663	0.029444988588243
XKR8	0.25823987450673	0.612429248999357	26.0915032679739	7.20043456234043	1.84515612344311	0.759272267084767	1	0	NaN	0	0.965714741221223	0.999999999999989	24.8780487804878	5.5669491113998	9.96347626213288	0.766656044435999	0.999999999997756	25.4847760242308	6.36785654824413	7.75767510457593	2.08020022605535	0.268147376374183
EYA3	0.000486682563660024	0.291779908253927	23.0751445086705	21.1775850690488	8.64672594020934	0.548683931808932	1	24	0	5.36920946527638	0.532638985316433	0.999999999999989	21.4414414414414	19.9774371074141	28.5574801126792	0.00698229915593918	0.424666296643069	22.8388619833706	21.6885500755689	20.6399859701374	8.58606192788936	0.415991655242013
DNAJC8	0.0829032522703218	0.489676536759324	21.5783783783784	7.51764728892908	43.3595142446821	0.548683931808932	1	20	10	33.4555647877367	0.633202319205082	0.999999999999989	21.0619469026549	6.8066356219792	273.866897584381	0.312191043779341	0.999999999997756	20.8801084270111	8.10721734329878	229.957340348389	41.834020227115	0.181920786541259
ATPIF1	0.947238265298753	0.972151638812486	24	23.1651913804983	3.93981323383292	1	1	28	0	13.8073258014595	0.995467721266115	0.999999999999989	20	7.9023683824446	208.882316403794	0.999967662739239	0.999999999997756	24	1.22987159735427	206.527157213379	3.49074465190261	0.0169021096256898
SESN2	0.219956227288767	0.587760642322873	25.2658227848101	11.1099162539803	25.6029963052352	1	1	28	8	23.3079584373213	0.880084462480437	0.999999999999989	25.5913978494624	9.98860371628271	163.373614514845	0.772433096676511	0.999999999997756	26.2857402114242	9.79587260483436	135.486856429753	25.7456825823519	0.190023469883225
MED18	0.941101706440991	0.969379685264127	24	12.3370246876096	0.670390559752729	1	1	28	18	7.68693435558401	0.984388119569839	0.999999999999989	28	16.4640831742313	13.0557185766792	0.999929701627948	0.999999999997756	26.6666666666667	15.5150697032506	10.8220272139078	1.22692215132912	0.113372672890008
PHACTR4	0.873900559149321	0.93994202080768	24	8.20822897956872	1.74513282781795	1	1	20	6	5.32502521041718	0.999565813256829	0.999999999999989	21.570996978852	12.1230836480118	52.0057956088673	0.999627518067141	0.999999999997756	21.8569989929507	8.60008604704741	46.821830825507	3.13534561996134	0.0669633281032084
SNHG3	0.324049559164889	0.649083715280037	24	7.16454062095417	2.83591266149522	0.759272267084767	1	20	14	2.58728623828355	0.791110709487957	0.999999999999989	20	11.537324475384	19.4408650856321	0.773865832853684	0.999999999997756	21.3333333333333	11.683556209886	12.8729834940421	2.99815365725227	0.232902781133827
RCC1	0.355036025797251	0.668517527014536	24.3414634146341	20.6426844989496	9.17631137783259	1	1	28	22	13.894467548573	0.927530930896783	0.999999999999989	28	20.3848245371643	54.9751262374682	0.898238813794699	0.999999999997756	26.780487804878	21.0822762486911	38.0993912344018	10.8608287555028	0.28506567699948
TRNAU1AP	0.393261387011437	0.691617117256489	24	10.4209991979943	2.68960827828773	1	1	20	14	3.30867695594433	0.988253966376061	0.999999999999989	24.7058823529412	9.7046582524937	22.5751851109339	0.929515330777923	0.999999999997756	22.9019607843137	11.3159111856251	18.6651633375059	2.54250693707872	0.136216699050782
SNHG12	0.855761897012243	0.931250387136345	24	21.0208276527066	1.92119661760893	1	1	28	18	7.15896391270349	0.987992982942714	0.999999999999989	28	24.1511745412874	41.3253463635854	0.999304786163253	0.999999999997756	26.6666666666667	21.3462563754296	31.7529722827352	3.11698110898252	0.0981634437629418
TAF12	0.857629853385331	0.932626833239839	26.4370860927152	2.03169498159791	1.72662742668598	1	1	28	0	6.22743883353317	0.999995500404397	0.999999999999989	26.3468634686347	1.974954387329	31.4607017491599	0.999461630046229	0.999999999997756	26.9279831871166	1.36848750189043	31.2056212514059	1.94294080562821	0.0622625260357756
GMEB1	0.67038532534586	0.841601123740464	21.0105263157895	19.8533734839318	1.55668011806713	1	1	28	26	4.06746760039015	0.996238337295173	0.999999999999989	20	5.71609546504075e-05	16.238873987003	0.991875341254826	0.999999999997756	23.0035087719298	22.0310781399883	9.53945993425544	0.933406127332031	0.0978468523129118
YTHDF2	0.643720334390174	0.827608197176011	24	23.9351601225759	3.46141771292276	1	1	28	24	7.92588921579011	0.999672353501035	0.999999999999989	23.4098360655738	1.1802836288824	57.6036939094191	0.989704063422467	0.999999999997756	25.1366120218579	24.3879862321833	49.5890755703499	3.31214660876847	0.0667918603174941
SRSF4	0.561667739455912	0.78585297612531	20.3673469387755	13.2634638842415	8.62327966348856	1	1	28	18	27.5370035807893	0.999018219208366	0.999999999999989	20	7.9370419453432	123.406694157404	0.979018414850809	0.999999999997756	22.7891156462585	13.0623655685959	112.997999440357	3.32517833391498	0.0294268779127376
MECR	0.480643735913398	0.745506856894344	24	8.24938533726783	3.28125559152117	1	1	28	10	4.89470066126006	0.98285349400229	0.999999999999989	24.8780487804878	7.0941341240921	20.4989123665425	0.959504634306695	0.999999999997756	25.6260162601626	8.42580897201086	16.4235982711402	3.15041061216855	0.19182219146851
PTPRU	0.412233718887947	0.702244855799642	24	7.04115376523426	4.45871532783933	1	1	24	10	5.27638405977869	0.992139748358306	0.999999999999989	28	5.2581787227272	22.888144956594	0.938118228870158	0.999999999997756	25.3333333333333	7.56699877749936	16.7489869777331	5.00851140600418	0.299033691569689
LAPTM5	0.162635621351335	0.546728761419987	27.9160839160839	20.6104316923862	2.95667156649002	1	1	28	24	3.1230704358594	0.891059343182361	0.999999999999989	28	19.8652317434242	15.9772858345619	0.695186379299325	0.999999999997756	27.972027972028	21.4603358638453	11.0863591053983	3.12294320061378	0.281692408745187
SDC3	0.399513726655408	0.694290753018969	24	13.4022492120486	3.34422635556681	0.548683931808932	1	28	14	5.72602675028052	0.326374665995246	0.999999999999989	28	10.41670024893	43.1401970374461	0.50906931416537	0.999999999997756	26.6666666666667	12.7533205027189	39.2131113206068	5.45113740864958	0.139013131706919
PUM1	0.435536475799298	0.716710539807907	24	18.4947949300825	3.54657114597869	0.0290926434676435	1	28	18	7.67924509675379	0.250869551301439	0.999999999999989	28	19.9307571358789	76.5756574505042	0.074032381554944	0.999999999997756	26.6666666666667	18.8939569507926	70.6395535058291	5.80666946973578	0.0822013897533571
SNRNP40	0.349469011354036	0.665378857576682	24	20.6086080121213	3.02383002333261	0.388468903781404	1	20	4	1.42639049845863	0.979219995089028	0.999999999999989	28	20.4501681683315	11.6216303074235	0.671836551914673	0.999999999997756	24	20.9998845765529	5.4779479463204	3.1296086529811	0.571310403758635
ZCCHC17	0.186142114583334	0.564116725110165	25.5897435897436	21.7699855406381	6.66551760024999	1	1	28	24	7.17281294943692	0.852220425927539	0.999999999999989	25.0526315789474	16.4768956328165	64.7219297668513	0.719577120453122	0.999999999997756	26.2141250562303	20.780564771191	63.281314233757	7.00057174693249	0.110626206672523
SERINC2	0.0500269370123734	0.460666455970006	22.3016759776536	12.8827791413589	16.2522965844691	0.182113153050653	1	24	12	10.3193500487123	0.463370608616628	0.999999999999989	21.570996978852	16.3509974766821	66.9973482315169	0.0904031482527498	0.999999999997756	22.6242243188352	13.7430696224087	51.7961574939289	15.4627426869516	0.298530690983478
TINAGL1	0.301344102025633	0.636743272984005	20.4717948717949	11.8718029401032	8.68716899998122	1	1	28	12	9.66191392929382	0.944662363916087	0.999999999999989	21.9692307692308	19.0250313114908	59.079928794051	0.867025620440804	0.999999999997756	23.4803418803419	14.0566596176602	45.9796783251599	4.9723706673728	0.108142789347266
PEF1	0.187522961412894	0.565033589098435	23.2093023255814	14.4920594592243	7.40572458039298	1	1	20	14	7.15207513104318	0.520167786653619	0.999999999999989	20.458452722063	14.497105976636	52.2850215596309	0.588770796702012	0.999999999997756	21.2225850158815	14.3872247465233	44.8546300584216	8.59755038114829	0.191675873147327
COL16A1	0.249372650665541	0.605933147759558	24	18.0659465742626	21.5601865888819	1	1	28	12	27.0360432164605	0.997730589229268	0.999999999999989	21.186943620178	11.0318026616649	186.054472375583	0.835649510145345	0.999999999997756	24.3956478733927	13.5769445803925	163.882279145209	8.81061521629668	0.0537618543154992
SPOCD1	0.394672910908052	0.692439526727073	24	1.61605399421296	2.62028257645303	1	1	28	4	10.8824306468021	0.934007156109233	0.999999999999989	26.9433962264151	6.75440830680987e-05	31.3105590217296	0.920071784722429	0.999999999997756	26.314465408805	1.8411873603826	11.2318894867856	2.01669868458992	0.179551150940595
PTP4A2	0.514853341372519	0.764551951929145	24	19.9271357413403	25.4493594316577	1	1	28	22	29.4361144354282	0.999729432802458	0.999999999999989	20.695652173913	19.9882300850858	642.082762451354	0.97007500619602	0.999999999997756	24.231884057971	20.8125183133272	592.493074970089	25.8464562344092	0.0436232208042499
KHDRBS1	0.0600372602702035	0.466238828640022	20.7916666666667	0.505076691935141	12.9311227396042	1	1	20	2	16.93080165002	0.759671701294762	0.999999999999989	20	19.6250419628462	92.1798129722558	0.403840381037352	0.999999999997756	20.2638888888889	0.707650646812994	84.3317552004525	12.6733624215221	0.150279836953448
TMEM39B	0.6922575669222	0.850938590975412	24	0.61177113522312	3.29735397582695	0.759272267084767	1	20	4	11.5547304883173	0.970668159216484	0.999999999999989	28	6.75440830680987e-05	68.5041232690149	0.969065045137767	0.999999999997756	24	1.72069260015362	42.7488873448422	3.26439733416992	0.0763621590390651
KPNA6	0.329629935343476	0.65136345933892	24	0.706477969548564	10.8155532082677	1	1	28	20	28.2859376104176	0.758647594863897	0.999999999999989	28	26.2141078070424	185.73626728667	0.836870187922947	0.999999999997756	26.6666666666667	24.0673825406278	158.050436675446	16.1659115344945	0.102283244985212
TXLNA	0.0244418152627749	0.444457967535252	25.4267515923567	10.0816034164437	13.8049567453338	1	1	20	10	17.5378002550449	0.528098102097425	0.999999999999989	25.5913978494624	10.5358456361463	99.8047002477121	0.191174199119931	0.999999999997756	23.6727164806064	10.3129022948882	87.9308200828698	13.5773309946837	0.154409238784397
CCDC28B	0.0651158835699772	0.47134745057542	24	7.2482829646958	6.28742671148178	0.548683931808932	1	28	6	5.27036238178553	0.687939138299401	0.999999999999989	22.3824451410658	14.1399369695116	23.5895777503823	0.284440314975482	0.999999999997756	24.7941483803553	8.48323118802641	20.2229557046044	5.73716473027531	0.283695658244906
TMEM234	0.431125612561939	0.713936228838462	24	7.50565311218314	2.83532276691177	1	1	28	8	4.3767822205663	0.895298044249006	0.999999999999989	28	6.2569863253427	13.471357016774	0.928320439877688	0.999999999997756	26.6666666666667	7.31001811162255	11.4317842696392	3.48460052276115	0.304816854532117
EIF3I	0.00325034209731645	0.402158008588081	25.9220779220779	22.8086705710748	22.3036954631117	0.388468903781404	1	28	26	18.2127156851505	0.21848578114987	0.999999999999989	25.9636363636364	20.7673264310138	137.132374354097	0.0118016263049907	0.507462651012755	26.6285714285714	23.1598681806724	116.27657110211	22.64345397305	0.194737888797609
MTMR9LP	0.306043043017761	0.638235847257138	25.4267515923567	11.5548376754589	1.37733778159266	1	1	28	14	2.96520665488084	0.718358383515279	0.999999999999989	28	11.6853560678376	6.04053923696446	0.80511856428804	0.999999999997756	27.1422505307856	12.4101042579841	4.02619373112623	1.68398806495901	0.418258081308959
FAM167B	0.325846046950674	0.650175582242715	25.5897435897436	1.75248655409025	2.14203287584914	1	1	28	0	2.73076518389597	0.972586034175916	0.999999999999989	28	0.1324618652677	7.70510195548398	0.890327844610771	0.999999999997756	27.1965811965812	0.659887360219987	4.77690267047235	2.40628397302156	0.503733096321099
HDAC1	0.422435543524137	0.708742355010919	27.156462585034	11.1311496527175	4.53636139995378	1	1	28	10	8.85089044762916	0.944938064169	0.999999999999989	28	17.2531281626575	68.9970472361665	0.934087101892211	0.999999999997756	27.718820861678	12.5963614858981	61.9306027474338	4.71669897104744	0.0761610377067238
MARCKSL1	0.0450757468977732	0.460666455970006	22.3016759776536	0.563044359632078	19.9646465482648	0.388468903781404	1	24	0	14.8002068721683	0.593410083518186	0.999999999999989	21.570996978852	2.4658920962732	43.2764023929912	0.166200286850311	0.999999999997756	22.6242243188352	1.04213771629853	34.3072963765259	19.2557510701696	0.561272764220062
BSDC1	0.213061812360099	0.582492467878392	20.7916666666667	2.01354278400438	19.0228797518214	0.759272267084767	1	20	4	7.15091391782851	0.873197528733465	0.999999999999989	20	3.3785375326714	66.0736374395757	0.688269802207391	0.999999999997756	20.2638888888889	3.15100677633359	40.8349443058785	19.2703058078966	0.47190723865203
ZBTB8A	0.331860535110226	0.652643963367457	20.1616161616162	13.4538316483961	4.05537367144731	1	1	28	16	7.40788659034052	0.983216420525434	0.999999999999989	27.3563218390805	15.880752622785	37.9552751244821	0.896362708649038	0.999999999997756	25.1726460002322	15.2556544372579	36.034686643607	2.54793463257929	0.0707078337541565
ZBTB8OS	0.812864333195323	0.910340960322902	24	18.0589039321834	1.34497687970831	1	1	28	16	4.86561849946749	0.911056690597483	0.999999999999989	28	16.4552593358836	30.3125064973946	0.996389120965654	0.999999999997756	26.6666666666667	16.9187290649987	26.116563284294	2.42918292823855	0.0930131159217037
RBBP4	0.503882393580514	0.758966085625828	26.0915032679739	1.82775337997238	2.3868529062818	1	1	28	0	5.12011956881178	0.999999781760703	0.999999999999989	24.8780487804878	23.1218836754291	24.6210564332381	0.96760908970783	0.999999999997756	26.3231840161539	26.3186139935999	16.692532224862	2.3166790791952	0.138785359104757
SYNC	0.826533483113791	0.916803415779932	24	8.06777698045519	0.26295143703219	1	1	24	12	0.800448586268951	0.999889923643387	0.999999999999989	20	8.5040279817444	1.40537762885641	0.998998625839213	0.999999999997756	22.6666666666667	9.53535117251211	1.06641568654781	0.32738453904987	0.306995239454584
KIAA1522	0.0745707313631911	0.4852609863516	23.0751445086705	16.6144810354651	2.14087168605055	0.182113153050653	1	24	16	2.37754727768817	0.342832096211225	0.999999999999989	25.0526315789474	16.1354434106209	4.46323259038926	0.0967757512818546	0.999999999997756	24.042592029206	16.2724591313688	2.68660608491183	2.35436609660256	0.876334684799848
YARS	0.0800567097832505	0.489372470492754	24	8.92707290534212	11.8190341897528	0.548683931808932	1	28	8	21.4395251366809	0.513985752623699	0.999999999999989	26.3468634686347	5.3689242917372	131.147403384057	0.270383849743076	0.999999999997756	26.1156211562116	7.4972603245968	129.145477595546	12.8060918026081	0.0991602032145014
S100PBP	0.888532337508011	0.946622479145671	24	6.43172592932103	1.78487694503057	1	1	24	10	2.72930274584017	0.999974715421827	0.999999999999989	28	26.4864731412222	30.0558989348638	0.99974799024462	0.999999999997756	25.3333333333333	6.45814161428317	20.0273048572083	1.90518056721457	0.0951291539624639
TMEM54	0.670701887742528	0.84172149293481	24	19.0873350102923	2.49656730530519	1	1	20	16	2.23451241621569	0.99724371084685	0.999999999999989	28	5.60101973197128e-05	14.8398663496169	0.991955680022347	0.999999999997756	24	20.6507749824443	13.9243150846685	2.34877875091145	0.168681815703639
AK2	0.758569783455311	0.884341762595852	24	7.39217388116727	3.06503335754189	1	1	28	8	9.89258924520698	0.951102893252911	0.999999999999989	28	9.6229315697563	69.4042827903121	0.995451547821091	0.999999999997756	26.6666666666667	8.33176490408919	67.754555594007	4.5079073466678	0.0665329040556282
ADC	0.101957473475563	0.506431661871082	20.2639593908629	4.79499107710834	1.1490366788134	0.548683931808932	1	20	4	1.75785179208627	0.718969241254047	0.999999999999989	23.8795986622074	0.101793807132299	3.13140851914423	0.377120616631728	0.999999999997756	21.3811860176901	3.25484647663839	2.35336958963485	1.05898640884372	0.449987292054721
ZNF362	0.227726173185131	0.591711643383514	24	7.28211518921872	5.09238529321157	1	1	24	10	4.36471439856643	0.920294911163597	0.999999999999989	28	4.1692733531953	34.8943547105569	0.792958323044948	0.999999999997756	25.3333333333333	7.3879028512994	25.5774219106428	5.87556339150533	0.229716795227924
PHC2	0.574080590603134	0.792023924147052	24	19.5636813401994	5.82082733545155	1	1	24	22	6.97382910883317	0.999382637352383	0.999999999999989	20.9384164222874	6.75440830680987e-05	62.5579556051404	0.981043310708962	0.999999999997756	22.9794721407625	20.9338206826516	47.9707270948346	6.00919151007745	0.125267884687212
CSMD2	0.638932031220775	0.825288571473372	20.2639593908629	4.11675556160241	0.918526713543609	1	1	28	4	5.06696202715253	0.994783950798876	0.999999999999989	26.3468634686347	6.75440830680987e-05	10.5463908545733	0.988913794616184	0.999999999997756	24.8702742864992	2.91955912009689	3.12748553004203	0.561612286469247	0.179573104679304
SMIM12	0.329892542197006	0.65136345933892	26.972972972973	25.3375587833158	3.40100632857082	1	1	28	2	6.64478161090027	0.865070836400363	0.999999999999989	28	20.3192288678217	43.3870903510387	0.867586479649266	0.999999999997756	27.6576576576577	25.4364179487427	40.3085175764086	3.65454417785516	0.0906643160698635
ZMYM6NB	0.122280129719706	0.525548302732107	21.2340425531915	1.0941341269642	10.5496096586858	1	1	28	0	13.477204973292	0.726669450251284	0.999999999999989	21.570996978852	1.941602324751	25.1219627123344	0.56430362975987	0.999999999997756	23.6016798440145	1.11489783805741	19.1488602970644	7.43401193081477	0.388222161292514
ZMYM6	0.406409002179603	0.697852828818119	24	9.23669751999027	1.07336443414028	1	1	28	8	1.30614062294336	0.94216890979688	0.999999999999989	28	15.3571976743211	7.21244593116793	0.926913107236242	0.999999999997756	26.6666666666667	10.7579534119545	5.22870381160441	1.23131930983455	0.235492266190677
ZMYM1	0.208199845970673	0.579414435007979	22.1777777777778	21.6677732099027	4.33126229348745	1	1	28	2	3.10191870037956	0.870837212659623	0.999999999999989	22.1052631578947	1.6299624986249	4.61171718061787	0.755226989182669	0.999999999997756	24.0943469785575	0.991749083362266	6.24339741484204	2.26798358893233	0.363261128234572
SFPQ	0.0464143335849618	0.460666455970006	24	0.717577221463345	33.0613626697047	0.759272267084767	1	24	4	25.1109866856582	0.548715531239749	0.999999999999989	25.9636363636364	0.484073183648398	198.175292575407	0.246165559305969	0.999999999997756	24.6545454545455	1.73198403541359	189.961981906272	32.6569987854723	0.171913340015506
ZMYM4	0.50552974898292	0.759848293649509	22.1777777777778	20.4928180374148	3.56622683132098	1	1	28	0	5.56098573570915	0.984289254516302	0.999999999999989	20	0.633727491159799	49.1138793489401	0.966103247129843	0.999999999997756	23.3925925925926	23.0539110909671	45.981972941062	2.39112156245832	0.0520012824487365
KIAA0319L	0.682222582472731	0.845783832529285	24	22.8441986091433	4.46512002910624	1	1	28	20	14.7902948217391	0.872307278028931	0.999999999999989	28	22.8525235379062	59.9414527224009	0.984129646554837	0.999999999997756	26.6666666666667	22.0324730836256	46.7202374863484	7.30853359377043	0.156431858804356
NCDN	0.388973093335274	0.687702429155102	21.5783783783784	8.27093798393202	4.08881441128781	1	1	20	8	2.79648547576518	0.983818904657184	0.999999999999989	21.186943620178	8.5513706116207	38.8796633864661	0.926808520458543	0.999999999997756	20.9217739995188	8.27749816362962	34.6888999821363	3.87004562726089	0.111564380226927
PSMB2	0.182450049267734	0.561957483587707	23.0751445086705	0.728732090032458	11.1170949670903	1	1	28	2	17.3549126756441	0.877564640855165	0.999999999999989	22.9581993569132	0.858870428913399	84.8680283652157	0.722068932658308	0.999999999997756	24.6777812885279	1.15450661765714	76.6277827431991	9.74122021097023	0.127123868944711
C1orf216	0.163221185256178	0.547392668720471	20.4717948717949	3.38408744145361	3.91174477457392	0.388468903781404	1	20	6	2.114830292461	0.779212776560821	0.999999999999989	20	6.75440830680987e-05	22.4337349794145	0.421475595888352	0.999999999997756	20.157264957265	3.16540137477375	21.6878012988379	3.99409155019327	0.184163046090213
CLSPN	0.488168259592281	0.750553976735049	24	9.79911645055657	4.33159398918652	1	1	28	8	16.5176096457493	0.962192024964077	0.999999999999989	26.1538461538462	6.28990263871059	31.1083260266643	0.958742236175954	0.999999999997756	26.0512820512821	8.08222681612022	15.1913746750107	4.61619569708452	0.303869517791436
AGO4	0.180771167426093	0.561191152337169	22.1777777777778	5.86713562792228	3.01767367469942	0.759272267084767	1	20	6	4.39294519550246	0.727764357105902	0.999999999999989	20	4.4210858816961	12.7290475258295	0.595058905521549	0.999999999997756	20.7259259259259	5.42803834470012	10.0562220532813	3.00497999776375	0.298817983716184
AGO1	0.195861913835936	0.569603209724023	21.9340659340659	5.37288971376316	3.48643749022283	1	1	20	6	3.83396932689447	0.92490477585804	0.999999999999989	20	8.3081256180869	29.1206425953932	0.755001556107208	0.999999999997756	20.6446886446886	6.58765002382313	26.4627894864151	3.29644378154396	0.124569021086618
AGO3	0.712046455554557	0.860848801114928	24	10.7601416756261	1.17935569642935	1	1	28	2	2.86570754765915	0.885444240188853	0.999999999999989	28	7.366632051269	7.62953755336696	0.988378397700609	0.999999999997756	26.6666666666667	6.97903457626419	5.76453869358077	1.93326152002609	0.335371418736232
ADPRHL2	0.141966475503274	0.535833540779249	20.7916666666667	15.2912343462719	11.5833594883718	1	1	28	6	10.279829768504	0.702036243272082	0.999999999999989	28	7.0173158869422	68.8544296076196	0.594465677581674	0.999999999997756	25.5972222222222	5.87240084748278	60.4624114055153	6.20818045639877	0.102678346961075
COL8A2	0.27363793988597	0.61973076010946	27.9160839160839	22.1322647055118	7.82903115650005	1	1	20	2	7.78405105823883	0.981531779057942	0.999999999999989	20	1.4821553340143	35.8607647352845	0.853739401107823	0.999999999997756	22.6386946386946	0.133088975318228	21.9102545613909	6.53724638929359	0.298364693617627
TRAPPC3	0.0134825419714208	0.42389111958147	24.641975308642	9.13498701827213	19.8515887020184	0.182113153050653	1	24	10	21.9060969525111	0.188977884078552	0.999999999999989	25.2296819787986	7.6352120849543	104.396658614194	0.017694016749181	0.58952188812461	24.6238857624802	8.95070249629636	93.3956404546537	20.9009533192496	0.223789389071084
MAP7D1	0.520834213705234	0.766365409448215	22.3016759776536	18.9365516788221	8.341436799488	1	1	28	4	26.6778519966393	0.999137181256949	0.999999999999989	20	6.75440830680987e-05	167.002745426815	0.971305104514176	0.999999999997756	23.4338919925512	23.3824440933537	121.034602868145	1.92574521927359	0.0159106996977674
THRAP3	0.665269978714782	0.838942751730982	22.6818181818182	7.35761906540443	19.4342514717668	1	1	28	14	30.3564882055721	0.993727200730488	0.999999999999989	20	13.1299613535693	201.275371832002	0.991310022089524	0.999999999997756	23.5606060606061	11.667323537518	192.167957470374	2.31700003818177	0.0120571611869215
EVA1B	0.492470242937919	0.752196286548995	24	18.1655472398298	18.71760876087	1	1	20	14	23.8161843702707	0.885116027042155	0.999999999999989	25.9636363636364	18.0524232343269	160.395156173199	0.948113619667581	0.999999999997756	23.3212121212121	16.7282345983409	159.11268251988	16.6823233093816	0.104845968562546
STK40	0.205115026612466	0.576395928358006	20.0603015075377	11.4483337437155	2.75738857404788	1	1	28	12	5.59454002447875	0.974483560421912	0.999999999999989	23.5643564356436	8.315710107033	14.3411934675132	0.780762729605057	0.999999999997756	23.8748859810604	10.7145093732008	14.3050163791858	1.87140545486911	0.130821622657634
LSM10	0.929007721185001	0.962651241044344	22.6818181818182	15.8905136976035	1.21145847507566	1	1	28	16	4.26741966904168	0.999999942433135	0.999999999999989	20	15.816456244749	26.7530069502409	0.999937017690302	0.999999999997756	23.5606060606061	16.2279208060211	27.1001947346112	1.08088661047103	0.0398848281739677
OSCP1	0.361995863406278	0.671327592294878	23.3450292397661	10.9150242585173	1.46946284317772	1	1	28	14	1.60681649917963	0.970488970345129	0.999999999999989	22.3824451410658	0.125961666176398	6.88571549630982	0.911030842721401	0.999999999997756	24.5758247936106	11.3566603770664	5.51919158556806	1.26070859290123	0.228422690779174
MRPS15	0.0188786134699857	0.434294210800059	26.0915032679739	22.5434589112998	10.7348742351655	0.759272267084767	1	28	22	5.4682515965043	0.33108018051653	0.999999999999989	27.148288973384	23.5092854563869	51.001677933653	0.0980677381782524	0.999999999997756	27.0799307471193	22.7149224838866	46.4382001003407	10.9825413748163	0.236497998438482
LINC01137	0.332591557613919	0.653192486165191	27.5310344827586	21.3157128771026	1.45523888391343	1	1	28	22	3.09261148819169	0.944642229073069	0.999999999999989	20	0.0209733679672013	6.49587556983629	0.888509585633696	0.999999999997756	25.1770114942529	21.3361469434405	3.96759650065585	1.40371531747906	0.353794877389125
ZC3H12A	0.32470095585173	0.649623540242106	24	6.08616088605467	2.48553623902392	1	1	28	2	3.67447330733123	0.989416062324898	0.999999999999989	28	5.9429612213212	16.1296921454117	0.893166563034865	0.999999999997756	26.6666666666667	4.82695817481299	13.3206038750639	3.23138882158757	0.242585760517713
MEAF6	0.912456595117823	0.955617433394549	24	2.58942893299114	1.34100166908741	1	1	28	0	5.62409021734602	0.999162784554929	0.999999999999989	28	21.0719746536858	57.8114026152135	0.999877098096819	0.999999999997756	26.6666666666667	25.797804590195	53.5024393249088	1.81483249707435	0.0339205561461087
SNIP1	0.156929209593865	0.545682988922423	22.6818181818182	19.6009184215846	3.91593364980923	0.759272267084767	1	24	22	3.75596856004276	0.689102358532297	0.999999999999989	23.4098360655738	20.0745769843135	13.2886200494517	0.543884743362218	0.999999999997756	23.3638847491307	20.5455312288941	12.2372713655513	3.78428181692139	0.309242289712916
DNALI1	0.141885247853209	0.535833540779249	21.3475935828877	8.02785076961572	1.76201661267843	1	1	20	12	2.40134575880685	0.936496644348275	0.999999999999989	20	7.9999499154312	7.79499926370234	0.671710832047571	0.999999999997756	20.4491978609626	9.27156709272485	3.87548209506574	1.68024285561382	0.433557119965307
GNL2	0.887358590626087	0.946081247199864	24	3.51515442293918	3.64216224139443	1	1	28	26	6.96958291283947	0.999989253086687	0.999999999999989	20	3.77208570078569	66.2594022709386	0.99973978990442	0.999999999997756	24	2.29220368154358	62.5505280347646	3.4820943377375	0.0556685042818856
RSPO1	0.332786144268756	0.653224889677737	24	7.2073639427906	2.35596403663173	1	1	20	14	2.95846927061395	0.996339221684664	0.999999999999989	20.5763688760807	11.4272764812341	9.48363752787936	0.899625034860721	0.999999999997756	21.5254562920269	11.500963697856	5.80732798268422	1.97638592345447	0.340326210151636
C1orf109	0.612435909161012	0.809441458454588	24	19.6248053259953	1.25858890159941	1	1	28	20	4.04161303985059	0.938201322039672	0.999999999999989	28	22.6315839495235	9.16430725727563	0.981175999620664	0.999999999997756	26.6666666666667	20.8149297697942	5.95954357949351	1.56802643935778	0.263111833723857
CDCA8	0.026054778266226	0.447645601829188	27.3424657534247	14.34240685492	9.51198944159023	1	1	28	14	13.8862065404253	0.826821237067184	0.999999999999989	24.8780487804878	14.403673103606	27.4570591182163	0.262858421529123	0.999999999997756	26.7401715113042	14.2900506761156	9.87216792775543	10.5482867987368	1.06848737541027
YRDC	0.187176135778343	0.564500216800791	24	20.4183670675786	3.09559632729914	1	1	24	0	2.18204376741775	0.957643643276603	0.999999999999989	21.186943620178	15.7483789256422	8.63801292965728	0.752203459254873	0.999999999997756	23.0623145400593	19.9003393656476	7.79101653440869	3.43431738072828	0.44080478658475
C1orf122	0.279605060330027	0.622958563709165	24	16.5412297010341	15.9162049164247	1	1	20	18	20.7558340788688	0.992077861718975	0.999999999999989	20	6.68778932604499e-05	192.165998643176	0.861161959317106	0.999999999997756	21.3333333333333	18.575375097098	155.365162259652	11.2487944092804	0.0724022956348538
MTF1	0.106561060313059	0.515051477268302	21.8142076502732	18.4985007696889	6.30151844178907	0.759272267084767	1	28	20	8.24281503132244	0.6289489573169	0.999999999999989	20	19.572331455389	35.80423723481	0.428106078892641	0.999999999997756	23.2714025500911	19.713472771726	29.247135143656	6.26316248568612	0.214146187478628
INPP5B	0.886335851316324	0.945539477254952	24	0.729023422055736	1.3408373200409	1	1	28	0	5.07643995462199	0.965917932027343	0.999999999999989	28	27.0783656517457	18.5517647689071	0.999443756415448	0.999999999997756	26.6666666666667	26.644243211069	13.1611473841026	2.97953071719017	0.226388371031325
SF3A3	0.368249288449814	0.67514414696797	20.0603015075377	14.385645460587	6.41481334247604	1	1	20	16	7.85465949057853	0.98394599746968	0.999999999999989	20	5.36759132446767e-05	55.2850459976305	0.916885421073445	0.999999999997756	20.0201005025126	16.6706779922411	46.1590129819764	4.66112903177384	0.100979824538143
FHL3	0.0251708728157766	0.44448259082188	26.7919463087248	7.30575025692006	9.71837688804037	0.269101639101639	1	24	10	8.64787232516522	0.266071496392648	0.999999999999989	28	7.2006348786322	50.5975112165537	0.0491685013598219	0.90024989844173	26.2639821029083	8.23917288814669	41.5781358703424	10.011972766549	0.240798981411057
UTP11L	0.302297721943406	0.63727182900349	23.9041916167665	2.84878733857556	7.30033153829352	1	1	28	6	14.5492522255479	0.87816826119925	0.999999999999989	24.3686006825939	3.9195652600654	48.7570009313164	0.851022961704333	0.999999999997756	25.4242640997868	4.1876049223005	53.2753964820213	6.15340007988816	0.115501722863099
RRAGC	0.0519158277035645	0.46218507427116	23.9041916167665	8.92723605615891	39.8605895596614	0.388468903781404	1	24	12	18.7786733594832	0.755892825295027	0.999999999999989	22.8115015974441	9.3728141287247	260.768954587165	0.212425817452097	0.999999999997756	23.5718977380702	10.0804880498327	212.773792986541	38.8868468710386	0.182761449731257
RHBDL2	0.189012586607761	0.566658107769005	26.972972972973	10.6271176791285	1.22973341246966	1	1	28	8	1.55584696830602	0.787218937156222	0.999999999999989	28	9.62380323483466	3.90570351007802	0.702318866338181	0.999999999997756	27.6576576576577	9.4364783141609	2.70021944867736	1.26098799273257	0.466994633843643
AKIRIN1	0.160675988113682	0.54655705621607	24	5.09913935937751	20.3770197282215	1	1	24	10	13.7658464045631	0.858561898787693	0.999999999999989	23.257328990228	6.5618457188633	99.5879550791705	0.681856367366499	0.999999999997756	23.7524429967427	7.17604473883811	78.9527143178668	19.2855240466928	0.244266764142504
NDUFS5	0.0116737768546917	0.422173443320834	23.3450292397661	5.13989129981039	39.4549808441406	0.0772071042383542	1	24	6	50.0039847014893	0.149765887439159	0.999999999999989	24.8780487804878	3.5970644631876	297.748243745807	0.00669621794076269	0.422424408249179	24.0743593400846	4.94007364258928	276.831333726281	42.9990430399775	0.155325780724277
MACF1	0.14092481794637	0.53440184458182	23.0751445086705	9.16028172629878	57.3483762533709	1	1	28	8	108.042697943473	0.676292057786067	0.999999999999989	23.4098360655738	8.6749423415727	322.116081044312	0.582651262630507	0.999999999997756	24.8283268580814	8.72676002134257	312.36434887416	55.197147808625	0.17670757885005
KIAA0754	0.682619099247862	0.845989477207284	22.5536723163842	8.53064575426977	3.21127252285983	1	1	28	8	8.51747796306052	0.999963344557014	0.999999999999989	21.0619469026549	11.4802814248633	21.0911995021066	0.993011589871764	0.999999999997756	23.871873073013	9.54259363053855	18.5227099723814	2.85628827433344	0.154204664360256
PABPC4	0.00664179938284259	0.409716405715564	25.2658227848101	20.2815378113827	35.0482186416482	0.0481594158156658	1	28	22	44.9431341388584	0.145382447877827	0.999999999999989	26.1538461538462	20.0995272878298	302.833217580064	0.00282440558353603	0.28777554667806	26.4732229795521	20.7987069422954	278.468414830133	37.438628868455	0.134444794722205
PPIE	0.46794468196471	0.736645679055999	22.3016759776536	18.1507548460662	4.83714532695545	1	1	28	20	8.98554160186739	0.992316986993012	0.999999999999989	23.1067961165049	19.6987892638321	40.1414870650126	0.957188045660732	0.999999999997756	24.4694906980528	19.4340225716913	32.7807485133024	4.55003935068045	0.138802179847542
TRIT1	0.401193262725898	0.695359875979184	24	22.3921121300344	1.77452724528784	1	1	20	18	0.734661579367673	0.949126857425654	0.999999999999989	20.5763688760807	18.1008482967049	9.00240347984325	0.925929401446336	0.999999999997756	21.5254562920269	19.4635783957527	8.72088613076912	1.96450235843953	0.225264076262657
CAP1	0.26080545869946	0.613453208707132	25.9220779220779	8.45146853481384	39.0554876917072	1	1	28	6	120.010228163938	0.789438458733612	0.999999999999989	27.3563218390805	6.75440830680987e-05	582.595039905746	0.788407447929933	0.999999999997756	27.0927999203861	5.09755039820879	412.922075887048	38.1031631444848	0.0922768855664371
PPT1	0.673946270942997	0.842603924716203	24	14.0214590663333	4.18828023945987	1	1	28	6	14.1942876227161	0.872847018152649	0.999999999999989	28	4.09341776402998	79.6126620323533	0.983185539896934	0.999999999997756	26.6666666666667	6.77978078068145	64.6673084367747	3.34958604435219	0.0517972082853438
RLF	0.306451838443074	0.638235847257138	24	7.58063726688615	7.64752885600786	1	1	28	6	14.3998807752379	0.863999247034596	0.999999999999989	25.0526315789474	7.4666133742048	35.9647862140164	0.85041130108511	0.999999999997756	25.6842105263158	7.09980952303825	33.2298261345991	8.17948295973083	0.246148834080546
ZMPSTE24	0.127497577383747	0.528133438548182	27.3424657534247	21.8333762451165	9.7666925442476	1	1	28	22	13.6107810160502	0.717549579017852	0.999999999999989	26.3468634686347	20.870821056294	67.740247947362	0.571912471548232	0.999999999997756	27.2297764073531	21.5694808927416	57.3841879742434	10.2521067685301	0.178657346743875
SMAP2	0.508198085233345	0.761950742523952	24	3.61337255412311	3.43233846237573	0.388468903781404	1	28	2	5.94827224251773	0.910484450037494	0.999999999999989	28	8.7266824233736	19.8554337939697	0.752939564471704	0.999999999997756	26.6666666666667	4.66358733042226	18.1916594974734	4.08845653296553	0.224743461888859
EXO5	0.302973307885364	0.637624803513124	20.0603015075377	14.8726848615889	2.08481046612973	1	1	28	10	2.94662110517308	0.971317602383013	0.999999999999989	20	7.25625827861808e-05	9.60614025710546	0.874414751606208	0.999999999997756	22.6867671691792	20.5505934251165	7.37927706939494	0.816462811650171	0.110642655638504
NFYC	0.134453902967249	0.530687585861337	20.4717948717949	13.305559391013	4.17577004052635	0.759272267084767	1	24	12	4.81960469419679	0.748550872286452	0.999999999999989	21.8348623853211	10.7944620529508	17.896381933283	0.525596313599388	0.999999999997756	22.1022190857053	12.0728781332015	14.3613539158168	4.02530719012155	0.280287444604252
CTPS1	0.363289193493781	0.671737907531452	20.4717948717949	1.52187960288143	2.42163747574172	1	1	28	0	6.65260793443904	0.987265631897879	0.999999999999989	27.7821011673152	6.75440830680987e-05	36.9501128480777	0.914972940107023	0.999999999997756	25.41796534637	0.624696884839059	24.158988325183	1.30795909696061	0.0541396468823659
SCMH1	0.610042468725368	0.808978949849837	24	9.42988997946928	2.83387078230588	1	1	28	8	5.05501153793266	0.998877541370423	0.999999999999989	26.1538461538462	9.1913501211548	43.2727774583374	0.985962425778204	0.999999999997756	26.0512820512821	8.94887128851666	38.9754819383494	3.2568292315789	0.0835609739664153
HIVEP3	0.99191951407032	0.994660694860573	24	10.6518453760963	0.159322214404649	1	1	24	18	2.53621315396624	0.999817982844584	0.999999999999989	25.4092526690391	16.1986588958386	15.4191270291606	0.999999905452402	0.999999999997756	24.4697508896797	15.0694846624915	9.19845638980848	0.000691371627288557	7.51617008321711e-05
FOXJ3	0.182242665350842	0.561957483587707	22.3016759776536	15.4484059678718	4.05800988719588	1	1	28	16	5.16850017233194	0.77883896462801	0.999999999999989	20.2266288951841	16.2037495247066	24.203545332855	0.689566765635115	0.999999999997756	23.5094349576126	16.1942497219547	17.6604433129079	3.99795223251785	0.226378928415448
PPCS	0.172377838833423	0.555026093648212	24	7.84075636979728	8.88424347057909	1	1	24	10	8.40504388027419	0.99900873640666	0.999999999999989	22.9581993569132	10.1656811857183	86.1398336504426	0.741557840233953	0.999999999997756	23.6527331189711	9.36313468883159	72.7054109291299	8.3045492219744	0.114221886869869
PPIH	0.641085653982479	0.826375665392348	24	23.0773038856879	2.74128694924013	1	1	24	6	3.40509984846173	0.959439992825915	0.999999999999989	28	23.40564926669	48.673311600934	0.98665166322263	0.999999999997756	25.3333333333333	25.0702884511503	39.4016240941988	3.06703440631786	0.0778403042216077
YBX1	0.443936684202621	0.722324304741334	20.0603015075377	10.3701707071223	23.7886897231275	1	1	24	10	24.1130742356217	0.989462967757878	0.999999999999989	20.9384164222874	6.3808722734578	294.719097655114	0.949263173593043	0.999999999997756	21.6662393099417	8.95054053659081	269.02351314231	24.4666659131061	0.090946198818553
LEPRE1	0.122309375222064	0.525548302732107	26.2631578947368	13.4029680428465	9.04188511563891	1	1	28	12	11.2591372124772	0.999377511289383	0.999999999999989	25.9636363636364	9.80792862780108	105.309358648286	0.649138792108566	0.999999999997756	26.7422647527911	11.7285417473508	83.0968251109188	8.65467645309918	0.104151710267472
C1orf50	0.461911869953286	0.732614329340726	24	7.50029131813017	1.73833183976506	1	1	24	10	2.25584018219947	0.712554293296929	0.999999999999989	28	6.8114308102623	10.7900872290001	0.898134133258977	0.999999999997756	25.3333333333333	8.19606344432121	9.04392995952718	2.04320195510209	0.225919701307473
CCDC23	0.0232242287150384	0.443338200266544	20.1616161616162	2.55164985248012	8.32109324994904	0.269101639101639	1	20	4	1.96850153446277	0.48202428526043	0.999999999999989	20	2.3082993434478	29.3113791950855	0.0712573470894577	0.999999999997756	20.0538720538721	2.9497316992028	26.7280294099302	8.37357317111566	0.313288085802714
ERMAP	0.879913395862652	0.941975582067577	24	8.29504670535744	0.745455386073445	1	1	20	8	1.32740658949757	0.999973891798322	0.999999999999989	21.570996978852	2.9090344454813	14.3022633991744	0.999682673919803	0.999999999997756	21.8569989929507	6.57140712322323	10.1597428302107	0.574440247482425	0.0565408255978968
ZNF691	0.675740407774221	0.843090075035587	24	16.665316584036	0.838333119663798	1	1	28	14	2.36971075428821	0.907716141081029	0.999999999999989	28	14.0311178783809	5.19753047510868	0.986449426271704	0.999999999997756	26.6666666666667	14.9632629002876	3.54579544721326	1.38345381306439	0.39016740634367
SLC2A1	0.629545060126312	0.819145541164708	24	0.222916458688901	1.66435533418148	1	1	28	4	9.51321608266807	0.959792839369718	0.999999999999989	28	6.75440830680987e-05	34.2245956416366	0.985322910098971	0.999999999997756	26.6666666666667	1.31618339290201	17.2663308654032	0.891099358356627	0.0516090746379786
EBNA1BP2	0.0401617585891618	0.452993016746486	25.1069182389937	23.1005885375427	9.15068034764971	1	1	20	2	9.02456477145761	0.858104002512412	0.999999999999989	25.0526315789474	19.3833484746346	83.1004316006345	0.345978680080864	0.999999999997756	23.3865166059804	21.7173553694198	77.383625712779	8.32041295466398	0.107521622023068
CDC20	0.0544554587673161	0.465239028164244	24.641975308642	15.1689931416109	8.34333555653849	1	1	28	14	8.83144740730635	0.770941299208949	0.999999999999989	24.8780487804878	15.5031956922367	23.0629406563902	0.386091255219013	0.999999999997756	25.8400080297099	14.9986492899839	8.42203458393807	9.50219135382843	1.12825366116999
ELOVL1	0.795486530912578	0.901311139431838	24	1.66975714014732	2.1970644634217	1	1	28	6	6.94162219724436	0.986870052427883	0.999999999999989	27.7821011673152	4.074244123488	40.8923166225561	0.998027367484537	0.999999999997756	26.5940337224384	3.81936094803866	43.429841476838	2.0728196264553	0.047728003510231
MED8	0.451955341926355	0.727154490126938	24	8.4059086936404	9.19497094535853	0.548683931808932	1	28	4	28.3945358644758	0.424651434699131	0.999999999999989	28	7.8635323709368	82.6789871915971	0.609101507338724	0.999999999997756	26.6666666666667	6.92732256591323	80.3569562773252	14.5959908793737	0.181639419355314
PTPRF	0.175788274495326	0.557293503439365	21.4623655913979	0.907672419758514	5.73722889417372	1	1	28	4	13.1411180339047	0.998168351725183	0.999999999999989	20	6.75440830680987e-05	79.3465718653552	0.746546756317283	0.999999999997756	23.1541218637993	1.41336147605899	52.8551864583802	4.028119039771	0.0762104782837701
KDM4A	0.907580980012908	0.954152501932129	24	15.7822281534673	2.34015221678903	1	1	20	4	8.08755985198442	0.99999758842485	0.999999999999989	20	15.5287231530406	51.1383870943042	0.999858643124191	0.999999999997756	21.3333333333333	15.7116403024706	47.0895164001473	2.77377830234743	0.0589043701102599
ST3GAL3	0.710726969146686	0.860094530791833	24	4.22796324295104	1.12100795170359	0.548683931808932	1	20	6	1.9068209169685	0.790633732251329	0.999999999999989	20	7.9919875699018	9.50404254832167	0.884517307858452	0.999999999997756	21.3333333333333	6.24376818554028	8.08133518689113	1.79698435707145	0.222362309632493
IPO13	0.22142098845025	0.588246392299988	21.5783783783784	6.7713091129249	4.70093378928321	1	1	20	8	7.37858248208377	0.882584927662041	0.999999999999989	20	8.1913559728871	21.6414842269826	0.774903164923106	0.999999999997756	20.5261261261261	7.69368840498727	17.8360961524582	4.48497661060177	0.251455059014337
DPH2	0.898227178924069	0.950069897325948	23.2093023255814	19.1967967476237	0.774837327434316	1	1	28	26	2.50269206245334	0.998539660630478	0.999999999999989	20	15.9309040159413	9.6825252974347	0.999802157230377	0.999999999997756	23.7364341085271	20.1773045061945	7.82148268881636	0.768932681025177	0.0983103474900794
ATP6V0B	0.164485685462596	0.548255319196618	25.2658227848101	5.22202002281454	13.7981920610656	0.0772071042383542	1	28	4	28.5460423202663	0.252387192391971	0.999999999999989	28	4.059159149797	170.700078459663	0.0744689820887862	0.999999999997756	27.0886075949367	4.46189857266856	165.195659254512	18.0624970489063	0.109340022191975
B4GALT2	0.135005638835292	0.531141240523258	25.1069182389937	8.6280589236107	74.8482850411087	0.388468903781404	1	28	8	137.908814275529	0.4166448631221	0.999999999999989	27.7821011673152	7.2583708405295	460.696082830669	0.265121812261871	0.999999999997756	26.9630064687696	8.00130792812625	447.340804653815	88.0900736824608	0.196919379511179
SLC6A9	0.0430951140953685	0.455979457216764	25.7548387096774	12.214876710518	4.10855057962667	0.182113153050653	1	28	12	4.22922851872746	0.623946861226924	0.999999999999989	25.2296819787986	12.0893617345491	19.5200456519602	0.100218522377188	0.999999999997756	26.3281735628253	12.1300856228008	13.8912913336142	4.20000420938031	0.302348004120907
DMAP1	0.659831935911524	0.836218624122368	27.156462585034	12.6388621576239	1.59658659584147	1	1	20	10	4.15737625906066	0.985221084374796	0.999999999999989	28	19.9999324559169	21.731000555502	0.990327871658791	0.999999999997756	25.0521541950113	13.851693631995	18.1838838938704	1.17629447088477	0.0646888463295392
ERI3	0.526110640685042	0.76995896929089	27.3424657534247	24.3460658459238	2.08240396033965	1	1	28	26	2.9549399466633	0.996077559799718	0.999999999999989	26.542750929368	23.2700528246643	16.1469364194029	0.972077975882026	0.999999999997756	27.2950722275976	24.5253342378049	14.9722332509181	2.08339913900073	0.139150860401736
RNF220	0.314415787887769	0.644288888252702	23.9041916167665	8.85545121558986	11.3971090246159	1	1	28	8	10.7550891344371	0.924211309146242	0.999999999999989	24.2033898305085	4.3171659399683	125.593571081684	0.871620557134239	0.999999999997756	25.3691938157583	7.06994795118987	117.717055720572	11.768100003749	0.0999693708928906
TMEM53	0.713718727932554	0.861819475712699	24	6.01556312089027	1.24908957309291	1	1	28	4	1.94229368404091	0.999999017734943	0.999999999999989	28	11.3200568193756	11.6987202417667	0.995024231650226	0.999999999997756	26.6666666666667	7.03659362791768	8.11995531365868	1.84641360625607	0.227392089603029
KIF2C	0.387849266292178	0.687277795625221	24	13.9891623625529	3.97397375500529	1	1	28	12	10.397350865139	0.998284037756127	0.999999999999989	21.9692307692308	13.0992873520956	17.1740692818835	0.928861414088982	0.999999999997756	24.6564102564103	13.2674130270797	7.05898892976354	4.12638870711006	0.584558036309073
RPS8	0.589867995754753	0.797114997578939	24	2.42250997544556	87.3534350055427	1	1	28	18	125.653526520771	0.999749718149045	0.999999999999989	20	7.9999324559169	2973.05576714559	0.98339126942565	0.999999999997756	24	9.83724032726636	2542.90851098962	37.6973224455488	0.0148244902569767
PLK3	0.300521462266715	0.636269438881183	24	14.0449440424666	2.31424060834815	1	1	28	14	5.02663051584816	0.860421074534292	0.999999999999989	28	12.0549246534726	11.8947001092125	0.844839926725876	0.999999999997756	26.6666666666667	13.4673917608195	7.06932025556535	3.20444031514165	0.453288321832491
EIF2B3	0.734303823168392	0.871744404272012	27.5310344827586	6.54583417550523	2.61321861226511	1	1	28	6	6.92518469706862	0.995906685186697	0.999999999999989	20	13.2373767107734	28.7370965420128	0.995953405822099	0.999999999997756	25.1770114942529	7.09296966587913	26.3212872449617	2.25283184754004	0.085589729201837
HECTD3	0.087199257937482	0.496408939537571	22.1777777777778	19.5457645323035	5.66906919624925	0.388468903781404	1	24	20	3.81179969009612	0.694806003312459	0.999999999999989	22.3824451410658	15.766976300555	21.6431167814775	0.277196749501208	0.999999999997756	22.8534076396145	18.4619092398847	19.2853892498694	5.88489763242195	0.305147983075415
UROD	0.118664214934152	0.523335326696537	24	9.0509917822239	13.0345630229348	1	1	24	10	11.1960063859267	0.777674357592451	0.999999999999989	23.4098360655738	8.3097735163262	103.013585200503	0.574181436135578	0.999999999997756	23.8032786885246	9.11389205474983	91.4123224090632	13.6569331156386	0.149399257733819
MUTYH	0.433466225458896	0.715980538119137	24	6.92019444413462	1.08938224576807	1	1	24	10	1.41096819931183	0.979481620961896	0.999999999999989	20	10.631837005139	4.18024435809887	0.944086257371839	0.999999999997756	22.6666666666667	9.35471708323964	2.25398853775712	1.08474400255606	0.481255332218971
TOE1	0.189110012376384	0.566660551023996	24	8.61285728836334	1.73278421075465	0.388468903781404	1	28	8	3.037667664698	0.745462873393759	0.999999999999989	28	19.7108992633929	6.71345758278346	0.4448722763077	0.999999999997756	26.6666666666667	10.7571103504718	5.47908150847576	1.51320998014772	0.276179497933528
MMACHC	0.288855742552294	0.630452863479232	21.5783783783784	20.5505814959771	1.32870763296526	1	1	28	0	2.96741716922171	0.916493299547379	0.999999999999989	20	0.0392491551257983	4.01429117756679	0.850376150875444	0.999999999997756	23.1927927927928	22.841037410182	2.55106127565976	1.15082532554033	0.451116300702223
PRDX1	0.0233669745911118	0.443338200266544	27.7222222222222	8.35989117012471	57.691847157992	1	1	28	6	63.362325074392	0.355614286886059	0.999999999999989	27.5675675675676	6.4638947178545	543.676469711647	0.143457616846976	0.999999999997756	27.7632632632633	6.93839929485572	522.174896522167	58.1448457479464	0.11135128504876
AKR1A1	0.55212426548757	0.781749073102544	24	15.513840019663	7.17367089780676	1	1	28	10	19.1201136079229	0.766351762106221	0.999999999999989	28	10.7823001498414	79.0399533743882	0.943551766539121	0.999999999997756	26.6666666666667	11.9924072878339	66.8927689289938	9.46803717783844	0.141540518196947
NASP	0.0179270307080297	0.434294210800059	22.3016759776536	8.05415410977605	12.9559034422359	0.0772071042383542	1	28	4	9.01531475396739	0.289063315406071	0.999999999999989	23.8795986622074	4.579927381605	70.551695601362	0.0157755378641833	0.558659004299182	24.7270915466203	5.64877667719756	64.5064294492612	12.5022243709302	0.193813616373916
GPBP1L1	0.498949250548173	0.756467009235615	22.0552486187845	13.5007613606847	7.84363185788105	1	1	28	20	9.64456139683045	0.996071790774366	0.999999999999989	21.0619469026549	19.7999855527216	85.1270851730391	0.965957273508787	0.999999999997756	23.7057318404798	17.6761045193671	70.0112124449919	1.67130868822097	0.0238720146367145
TMEM69	0.271422313813979	0.619525231530601	23.0751445086705	20.4165505710919	2.0568733555082	0.120192382848633	1	20	18	2.37978785241124	0.458384205866234	0.999999999999989	20	0.615731246538001	10.7664144865017	0.209869444400058	0.999999999997756	21.0250481695568	19.7043031944553	7.88538297872656	2.61557815173783	0.331699571066392
IPP	0.129069890635619	0.5281527038454	20.2639593908629	10.848836325753	3.75321186846541	1	1	28	20	3.45781221429666	0.7598600469437	0.999999999999989	20	11.2639963486343	22.3871164183859	0.590207421567173	0.999999999997756	22.7546531302876	13.6990548680126	18.2163280545417	0.635076435436812	0.034863032414399
MAST2	0.569041304557013	0.789022084961282	24	10.0995813267647	3.758625702055	1	1	28	14	7.37452285362161	0.987618718943842	0.999999999999989	21.8348623853211	12.646780852882	31.0652316828223	0.979164849224829	0.999999999997756	24.611620795107	12.3059452721731	25.0158490947615	2.94341370184322	0.117661954654963
PIK3R3	0.0427224166762137	0.455253067015302	21.3475935828877	8.5658986528068	3.27068573904997	0.182113153050653	1	24	10	3.53123077501592	0.469325803780105	0.999999999999989	21.4414414414414	7.2228274599496	12.3408950406733	0.0816598182664748	0.999999999997756	22.2630116747764	8.57340008257802	9.9713372112729	3.38769830549954	0.33974363054031
POMGNT1	0.237928308727487	0.598492293957044	24	2.33485544650493	5.62524627206416	1	1	20	6	4.20660885190382	0.815129859691883	0.999999999999989	28	24.9378615574173	26.7396972554616	0.772921137869342	0.999999999997756	24	2.31787630414773	15.7787805040474	5.79232943929871	0.367096141416819
LRRC41	0.254450565268254	0.60905042070214	24	20.9316587287506	4.03924573765057	1	1	28	22	7.81775677102961	0.906895868752543	0.999999999999989	21.8348623853211	20.8100668462229	12.5712601351017	0.817238547654146	0.999999999997756	24.611620795107	21.422004797223	9.5789753431732	4.00830008543375	0.418447687965959
UQCRH	0.627979502653558	0.818463395380759	21.695652173913	20.2201205460644	11.4042389475079	1	1	24	22	18.5930554126549	0.999063672057286	0.999999999999989	20	6.75440830680987e-05	306.514040651563	0.988046588579874	0.999999999997756	21.8985507246377	20.7895568945087	271.186341707397	10.9981023551972	0.0405555172356867
NSUN4	0.377388865249609	0.681035358869456	24	11.8070243716819	2.45100063959963	0.759272267084767	1	28	12	1.47658245085393	0.786746748153525	0.999999999999989	28	8.43563073983986	18.59326156883	0.811422155163136	0.999999999997756	26.6666666666667	10.8974479366407	15.4960666764188	3.11908582079179	0.201282421270055
MKNK1	0.127363009029535	0.527908005773524	23.4823529411765	10.7123676391774	3.90133797163296	0.548683931808932	1	24	10	2.49546677720665	0.684830245493203	0.999999999999989	24.5360824742268	7.950554126866	17.7086831523236	0.414392098433724	0.999999999997756	24.0061451384678	9.5901289552116	15.2338660115782	3.98352347580803	0.261491303178093
MOB3C	0.0248552484168368	0.44448259082188	20.1616161616162	2.70184599187073	3.71251151471928	0.182113153050653	1	20	4	3.45449193196363	0.371286394350487	0.999999999999989	20.112676056338	4.4600816751982	16.1527291671905	0.0467138400863549	0.892530157394923	20.0914307393181	3.72575498448913	13.5415367697403	3.55764725283193	0.262721086485678
ATPAF1	0.439584983392594	0.719045309727559	24	11.9393682616688	2.83741488083037	1	1	28	12	4.91533985508241	0.988039410460752	0.999999999999989	25.2296819787986	10.526930580079	29.780654854893	0.947571397916267	0.999999999997756	25.7432273262662	11.5218394686068	26.5522345537293	2.94806817779369	0.111029004802898
EFCAB14	0.0245129873556881	0.444457967535252	22.9425287356322	21.7833735223862	5.15681750793014	0.182113153050653	1	28	26	8.33682678279168	0.654360697605555	0.999999999999989	20.3418803418803	1.4528196497215	46.1622198484041	0.0697102219259217	0.999999999997756	23.7614696925042	23.3342800067807	41.3611478756928	4.71526670656577	0.114002317361624
STIL	0.655708330449494	0.834914149061062	24	17.8357919269615	1.99825482158878	1	1	28	12	4.36150519927498	0.996236231450334	0.999999999999989	28	12.4418272186949	13.0329216488217	0.990617625903702	0.999999999997756	26.6666666666667	13.8326687470422	8.29153655393007	2.75610029511235	0.33239922144539
CMPK1	0.0753131328107828	0.486636196740022	22.0552486187845	21.5938209609133	19.1051230783595	1	1	28	0	18.5704332014866	0.775750833833113	0.999999999999989	20.695652173913	19.9509006728452	64.0262799977754	0.459967774158364	0.999999999997756	23.5836335975658	23.1361749015723	64.8789330049703	15.8207770378963	0.243850758715225
SPATA6	0.398566809309408	0.693791219398232	24	8.46609333621591	2.3300697906199	0.269101639101639	1	24	10	2.26869898927172	0.966992439635553	0.999999999999989	25.0526315789474	3.9098029349455	8.26878556990659	0.605044935813565	0.999999999997756	24.3508771929825	7.65461886642464	5.5994976744131	2.55726723354219	0.456695829204042
FAF1	0.165088358062401	0.548255319196618	27.9160839160839	12.1915510751188	4.22256529605344	0.269101639101639	1	28	12	1.78292214406126	0.707977550437397	0.999999999999989	28	10.2767917399035	19.1715003293982	0.328443830991925	0.999999999997756	27.972027972028	11.4939455771864	17.2281401389927	4.31671548753005	0.250561897726845
CDKN2C	0.397362183332397	0.693791219398232	24	14.6959422803534	1.9278088027504	1	1	28	18	6.01193831657853	0.828354695961974	0.999999999999989	28	16.7724998426286	16.7216924509281	0.898146200796081	0.999999999997756	26.6666666666667	16.4813526208444	13.2985622490883	2.01559430359142	0.151564828275298
RNF11	0.0595366979759784	0.466238828640022	24.95	19.4340010274844	9.15794972980746	0.388468903781404	1	24	22	9.78692671010313	0.507202128157176	0.999999999999989	24.2033898305085	19.1865514636613	62.7382971076719	0.17979577085464	0.999999999997756	24.3844632768362	20.1978231857237	55.119145783356	9.81625516234429	0.178091569142359
EPS15	0.279795683768001	0.623001154225634	24	18.4091601433741	5.17249054593394	0.759272267084767	1	28	18	6.25338142797569	0.761440306452991	0.999999999999989	25.2296819787986	20.0392170622897	48.028457113364	0.724821154650329	0.999999999997756	25.7432273262662	18.9462077198436	41.2032013973912	5.56610937563841	0.135089245176731
OSBPL9	0.718392934539294	0.864333681573408	27.9160839160839	2.28624176243681	1.92835093318482	1	1	28	2	4.64378836683002	0.991963476754612	0.999999999999989	20	4.0456374478546	44.0594510060018	0.994961470686021	0.999999999997756	25.3053613053613	2.97420460004273	43.0030015522917	1.37481452591453	0.0319701992020896
NRD1	0.124546246468796	0.527129901930681	22.6818181818182	10.5463169738715	17.2900284022694	0.548683931808932	1	24	12	15.5590442826058	0.812513091365275	0.999999999999989	20.2266288951841	12.6052054580178	105.03677128388	0.44806373578443	0.999999999997756	22.3028156923341	11.77890113632	87.9624631022309	16.7702224203643	0.190652033025425
RAB3B	0.649044429158566	0.831151506861499	24	7.58686268821338	7.50930144420085	1	1	28	6	42.1771516766103	0.952145853363859	0.999999999999989	26.3468634686347	1.91983625389139	142.584231704959	0.986991039896941	0.999999999997756	26.1156211562116	5.29076260758113	97.1061457137924	6.57441553132962	0.0677033928491699
TXNDC12	0.294109781588795	0.633245711689065	21.3475935828877	18.8201545921406	5.84517164690396	1	1	24	22	5.93936046742649	0.967461459205334	0.999999999999989	20.112676056338	19.2013808403301	56.199344361017	0.866924115755386	0.999999999997756	21.8200898797419	20.0231053648355	52.0612577359291	5.41620519008374	0.104035235136969
BTF3L4	0.659814942046351	0.836218624122368	24	19.1146107786743	7.12471858658916	1	1	28	20	14.3413453912263	0.999935468741283	0.999999999999989	20	19.9116941136717	55.9771913756502	0.991196043388801	0.999999999997756	24	19.9005547306096	41.2970251897457	7.43206057518054	0.179966003387236
ZFYVE9	0.971797620551174	0.984592672548119	24	6.47984025815366	0.511249191819133	1	1	28	16	3.96429982513043	0.997630592987318	0.999999999999989	20	7.9999324559169	24.404528248131	0.999995158200344	0.999999999997756	24	9.86780793374497	18.024063042175	0.305971354377105	0.0169757148352818
CC2D1B	0.191671209819182	0.568504041199536	24	20.8589090935236	5.84596324748786	1	1	28	22	11.9322233693664	0.935077415470686	0.999999999999989	20.8163265306122	20.115848904796	22.8219802333057	0.752172996388769	0.999999999997756	24.2721088435374	21.2007087887607	14.2636465901267	6.06590460616693	0.425270253846989
PRPF38A	0.99964827584528	0.999829997037035	24	21.8925894054598	0.0820998954183971	1	1	28	8	7.575362249867	0.987808305036128	0.999999999999989	20	6.15533455054986	30.0160725131589	0.999999668293638	0.999999999997756	24	5.25412797706923	27.0982776609495	0.029168885793773	0.00107641106046409
ZCCHC11	0.3012906193391	0.636743272984005	21.2340425531915	9.51035151773583	2.9096588677733	0.759272267084767	1	20	10	3.96401017182112	0.967584612978378	0.999999999999989	20	7.9999324559169	19.1497245208911	0.806829147884456	0.999999999997756	20.4113475177305	9.17018939124339	13.5010092298039	2.74345830793164	0.203203942848611
GPX7	0.507704832359263	0.761598129462617	24	19.2140789799472	6.42129860004549	1	1	20	0	13.6378055259573	0.999754523398122	0.999999999999989	20	18.5078537309618	61.1343419754088	0.968468468366324	0.999999999997756	21.3333333333333	19.410489134874	51.3967056993909	5.55433178072983	0.108067855811927
COA7	0.605378675685418	0.805999630640332	24	4.02366565589959	0.959050452211634	1	1	28	6	2.7846232044237	0.999948557831164	0.999999999999989	22.8115015974441	2.3769292610287	6.8204331253318	0.985463853188979	0.999999999997756	24.937167199148	4.04382766691089	3.5421845062906	1.04920074057082	0.296201606299031
ZYG11B	0.0557303448083216	0.465304235923078	27.3424657534247	10.8685143730493	4.42879386681956	0.548683931808932	1	28	14	3.96226564210952	0.557204896802201	0.999999999999989	28	19.7022219033014	46.6927408234355	0.227701902765146	0.999999999997756	27.7808219178082	14.6404956524777	40.7972889132829	3.08632536313356	0.0756502563122206
ECHDC2	0.518181665144657	0.76523396475776	24	10.3268898125974	1.36286126346745	0.388468903781404	1	20	16	2.40661157653481	0.658783283056737	0.999999999999989	20	12.8356024781388	9.43647438396383	0.671173275835435	0.999999999997756	21.3333333333333	13.4395413537735	6.06041290441846	1.99322423086034	0.328892480148859
SCP2	0.0251716269170341	0.44448259082188	22.5536723163842	20.0841696891721	9.80927865292346	0.759272267084767	1	20	0	9.24550303227289	0.579040606627926	0.999999999999989	22.1052631578947	19.9433672967058	45.3469223088027	0.173149379865519	0.999999999997756	21.5529784914263	20.051926215681	35.0809651441791	9.2441617418701	0.263509333448426
PODN	0.209327311253373	0.579414435007979	24	20.4291423498787	32.3102888407103	0.759272267084767	1	20	2	12.9183342147882	0.859419344930058	0.999999999999989	24.3686006825939	20.3518098088307	135.017140978515	0.679180286346362	0.999999999997756	22.7895335608646	20.9297168934088	85.4790259056344	32.3456217543507	0.378404192275881
CPT2	0.720410379852499	0.865460638681796	24	2.2141226359921	1.19353233199012	1	1	28	18	4.24438711007888	0.918666467098751	0.999999999999989	28	27.2325712945018	15.8250051606446	0.991371518051183	0.999999999997756	26.6666666666667	25.2820208581942	10.7746922762396	1.91173847208928	0.177428591283767
C1orf123	0.957282683754215	0.977899986263589	22.0552486187845	21.315007055389	0.920984385397674	1	1	24	18	3.13113143304661	0.999998189033769	0.999999999999989	20	19.6050178836533	34.5544693828748	0.999986577110099	0.999999999997756	22.0184162062615	19.9337642809711	26.34193144532	0.894301420307184	0.0339497284837885
MAGOH	0.765140671966986	0.887885138379674	24	0.793549740098904	4.89991280189661	1	1	28	4	21.252312775981	0.927680242013933	0.999999999999989	20	19.0766369785835	63.1594179513497	0.994798087541445	0.999999999997756	24	1.02231195147957	61.213218070428	4.93103293110261	0.0805550351139729
LRP8	0.806087237966876	0.906354254281968	27.5310344827586	7.18799679284095	0.535327045938474	1	1	20	4	1.65267040972591	0.986739638432881	0.999999999999989	20	1.28872868983849	4.85154310606459	0.998314506261361	0.999999999997756	22.5103448275862	3.9820756224559	2.73639964669192	0.535818917747851	0.195811645567054
GLIS1	0.0652566913519632	0.47134745057542	23.3450292397661	5.62982522293631	0.790365266674113	0.225607396076146	1	24	6	0.340962277556657	0.429815855684388	0.999999999999989	23.257328990228	6.3529206581922	1.12545266748456	0.119462702034061	0.999999999997756	23.534119409998	5.99564243698664	0.798395918202307	0.84289008532117	0.84289008532117
NDC1	0.187828993977279	0.565055413014149	22.0552486187845	11.7652873036259	2.81289988483378	1	1	20	10	3.07295659683405	0.8574573657485	0.999999999999989	23.5643564356436	10.1275519879773	11.288359789894	0.723647190367471	0.999999999997756	21.8732016848094	10.6733050197603	10.6571026842982	2.71950800255288	0.255182677986176
YIPF1	0.609156997187648	0.808744972880981	24	12.0506917980103	2.15679890947525	1	1	28	12	5.02262249726296	0.980735047775917	0.999999999999989	20	10.3219502055503	28.6883464974214	0.984438972308069	0.999999999997756	24	11.580070673897	23.1506053040583	2.14652787230118	0.0927201619183968
HSPB11	0.00880997127436034	0.413635376542592	21.5783783783784	0.204781086880596	5.95993846343256	0.388468903781404	1	20	2	6.32552303959823	0.419957526747752	0.999999999999989	20.5763688760807	20.2344851341432	17.2017713327437	0.041628335163052	0.856220934830325	20.7182490848197	0.631420271055722	14.2652294259384	5.79931602380478	0.406535068637586
LRRC42	0.837034110467203	0.921960248011317	24	19.7130457833993	3.95160672141961	1	1	28	4	21.7411645554814	0.889465760376478	0.999999999999989	20	6.75440830680987e-05	130.181912785902	0.996564035512461	0.999999999997756	24	23.7788036935257	105.678834608084	1.89050776139372	0.0178891806330452
TMEM59	0.112584446639051	0.51853390381861	23.7619047619048	20.3577986281655	68.3237408476002	1	1	28	22	84.2724721851673	0.658693474964954	0.999999999999989	23.4098360655738	20.1262058783756	286.406124416684	0.518040854678046	0.999999999997756	25.0572469424929	20.9040380267277	219.459519481908	68.1726737053911	0.310638945470813
TCEANC2	0.877737695613683	0.940661944042953	24.641975308642	23.1411040859674	0.705560913341668	1	1	28	26	2.40833783171086	0.999973713359652	0.999999999999989	20	13.3504553217178	7.51813804379718	0.999664514755175	0.999999999997756	24.2139917695473	20.7502485756658	6.78341940622522	0.685533007983124	0.101060094758995
CYB5RL	0.569726686733127	0.789025962982944	22.0552486187845	10.0705093186699	1.27497694619254	1	1	20	12	2.39663611943825	0.97888683559573	0.999999999999989	20	12.302734538344	8.14310927639976	0.978441698159516	0.999999999997756	20.6850828729282	11.5633521593743	5.76593446097235	1.64398494642813	0.285120297075124
MRPL37	0.865947996797084	0.936798671748608	24	8.64256926088472	3.49243317695993	1	1	28	4	15.3506265730837	0.837259518801538	0.999999999999989	28	11.578975391236	104.879136135399	0.995637637058277	0.999999999997756	26.6666666666667	8.35695585094919	91.1182082123111	9.40375254060855	0.103203879061112
SSBP3	0.0386408235970011	0.449066334730778	21.9340659340659	20.5343161021938	5.7611125754798	0.120192382848633	1	24	22	5.22779670911503	0.453801815331985	0.999999999999989	21.570996978852	20.0239733104488	17.4221839985615	0.0551109002944992	0.965669342102976	22.5016876376393	20.8600768129414	15.7269436704784	5.74400529851634	0.365233412090017
PARS2	0.0455243615066905	0.460666455970006	23.9041916167665	10.4173620675196	1.71634027552761	0.468576417795168	1	24	10	1.22496277493025	0.476687242779113	0.999999999999989	24.040404040404	12.2549604511094	4.46617806717882	0.163870139129653	0.999999999997756	23.9815318857235	10.8832847164424	3.28897755076188	1.705122890071	0.518435551399862
DHCR24	0.0501622957421037	0.461141104716883	24.95	6.74540553791812	51.5129783394564	1	1	24	10	42.9857621370199	0.979330045255591	0.999999999999989	28	8.0420983161765	358.719071193667	0.420199501510457	0.999999999997756	25.65	8.29597028987584	263.028993554865	51.2060974149769	0.194678528488138
PCSK9	0.25399355109252	0.608399808830025	22.3016759776536	1.38231966475925	1.18225250845015	1	1	28	4	1.74270491097095	0.929176526115639	0.999999999999989	26.1538461538462	21.8461058106594	2.33347479499683	0.822790960807788	0.999999999997756	25.4851740438333	0.59007341588228	2.26080880703995	1.07385903441903	0.474988876138103
USP24	0.407357794486737	0.698232576706086	24	17.4109370119658	4.70201663443286	1	1	28	20	7.90874836352664	0.995754126467486	0.999999999999989	24.3686006825939	19.2174104347376	23.008621243834	0.936760793836629	0.999999999997756	25.4562002275313	18.9046320561231	15.2556186193369	4.9614654383417	0.325222173032886
PPAP2B	0.875693626355061	0.940180913474511	26.4370860927152	12.5228989551475	52.431979467257	1	1	20	12	118.188315873664	0.99059545459175	0.999999999999989	20	5.7059310242703	1993.8080487336	0.999569185553256	0.999999999997756	22.1456953642384	10.1300830825272	1830.60845629117	12.0508226392918	0.00658296021624789
PRKAA2	0.534775073324093	0.773687208369487	27.5310344827586	10.1447652140067	0.484068397785171	1	1	20	2	0.40977168287485	0.992379550997373	0.999999999999989	20	19.7093932567696	3.39958350409196	0.973439896727572	0.999999999997756	22.5103448275862	2.97281325082606	2.5821136340973	0.116458380882537	0.0451019580798776
DAB1	0.417848134311469	0.705431247309513	20.5773195876289	5.16196614264782	3.65257508233196	0.548683931808932	1	20	6	3.96803399073368	0.953210328665293	0.999999999999989	20	7.4890093174317	20.2613696575514	0.803610393540667	0.999999999997756	20.192439862543	6.22364325834203	18.3166247348496	3.94659973164826	0.215465446761017
OMA1	0.019787755429854	0.436182317413803	22.1777777777778	16.2668459052818	1.92274005022362	0.269101639101639	1	24	16	2.00591776712273	0.283499072948614	0.999999999999989	22.6666666666667	15.9783213198272	7.95391810405876	0.0431662051240572	0.870088101998543	22.9481481481482	16.1030180449112	6.33770022006046	1.97645296689789	0.311856493407799
MYSM1	0.0485125948559895	0.460666455970006	23.6213017751479	1.3553533012598	4.56148467945926	0.388468903781404	1	24	0	3.2309065167545	0.581813523310986	0.999999999999989	23.5643564356436	2.1520198117416	15.2014724564583	0.172112269046219	0.999999999997756	23.7285527369305	1.17875226272081	10.7267848731603	4.57487174990228	0.426490491232762
JUN	0.0293514172295453	0.44827712602588	26.6133333333333	13.3240512123645	14.2649454340514	0.548683931808932	1	28	12	7.62229251310875	0.503336959105364	0.999999999999989	28	10.278484166198	76.985192705423	0.141109925763307	0.999999999997756	27.5377777777778	11.8962123060092	60.3028672194918	15.2444491976528	0.252798082422278
FGGY	0.318834677307046	0.6466009563374	24	15.4516136082531	3.29329653881136	0.548683931808932	1	24	16	4.17842111052608	0.851872721028384	0.999999999999989	24.8780487804878	16.4720618947211	11.2483688776853	0.702739337532754	0.999999999997756	24.2926829268293	15.9733097963668	8.82711734797364	3.54386575036961	0.401474865538425
NFIA	0.353491564276257	0.667060908409839	24	7.41801393035863	10.2934050872694	1	1	20	12	24.5461488285304	0.99993777525097	0.999999999999989	27.7821011673152	20.2178312886017	175.015799341631	0.912203893434867	0.999999999997756	23.9273670557717	13.7071894232647	117.247062759372	0.167584367786859	0.0014293267894548
TM2D1	0.311868787058345	0.641458716409351	24	15.1697468497009	14.1880886514647	0.388468903781404	1	24	16	17.9868401103246	0.83448399508221	0.999999999999989	25.5913978494624	14.5742859018169	113.375159865266	0.598252561256622	0.999999999997756	24.5304659498208	15.2798631853832	82.5079019670548	15.1301556716837	0.18337826209331
INADL	0.199806281239609	0.573464700808654	24	4.15430838282446	1.75640625320618	1	1	24	6	1.35820460853262	0.664695181234288	0.999999999999989	24.7058823529412	2.2344399401925	6.14251626147111	0.671578839771249	0.999999999997756	24.2352941176471	4.15065498043333	4.74482100853454	1.90855559286489	0.402239745067718
KANK4	0.168269068799165	0.55009888088711	24	0.26069750705157	1.28981742245565	0.894947587135087	1	24	4	0.358174092134016	0.799798144006127	0.999999999999989	26.9433962264151	1.5079608921425	0.249205468422706	0.645157146146871	0.999999999997756	24.9811320754717	1.92151612975145	1.04630991688665	1.20693753795269	1.15351820571863
USP1	0.942132994299015	0.969970901631679	24	18.1703409676124	0.756574885924997	1	1	20	16	2.32536396402286	0.9999758520435	0.999999999999989	20	7.92892234864392e-05	52.4275380798297	0.999966200239036	0.999999999997756	21.3333333333333	18.0602091848081	43.3013151263065	0.873017254669721	0.0201614489565317
DOCK7	0.262273611391063	0.614092727180127	24	18.2555051041768	4.04055512677955	1	1	20	18	5.39448801665455	0.992088262485144	0.999999999999989	21.9692307692308	15.7451433427716	20.9900715822139	0.846318174652545	0.999999999997756	21.9897435897436	17.3844886694582	16.9367566728431	3.59977051947484	0.212541904510373
ATG4C	0.550647886772109	0.781244113723606	22.3016759776536	20.715798788602	2.00627947108564	1	1	28	2	3.40446774574934	0.990141654999298	0.999999999999989	20.2266288951841	19.5378687760926	11.8901536544036	0.976231016485428	0.999999999997756	23.5094349576126	23.2266272720489	10.3232093730393	1.36589272543	0.132312798866333
ALG6	0.352278101506532	0.666600560512385	20.7916666666667	13.00551333989	1.67121454047738	1	1	20	16	2.55746203453251	0.961477407294098	0.999999999999989	28	19.9999324559169	11.8755162474445	0.903891613583709	0.999999999997756	22.9305555555556	16.3568552330459	7.18377455828057	0.725789001718927	0.101031706358648
ITGB3BP	0.145084120460836	0.537543993788229	25.4267515923567	12.0726977406085	3.62151890663643	0.759272267084767	1	24	12	1.39477570186564	0.774060631641054	0.999999999999989	25.0526315789474	12.4955852072129	13.3148319788753	0.553612204838656	0.999999999997756	24.8264610571014	12.1947410929369	9.77599348185757	3.59679605222395	0.367921281749925
PGM1	0.939998412146083	0.968866085418098	24	16.1117697582119	4.11690130945012	1	1	20	6	21.0753648903856	0.999999994369536	0.999999999999989	23.5643564356436	18.978494318218	135.290383266005	0.999962302270266	0.999999999997756	22.5214521452145	15.203597266726	101.310019359065	2.87139334891421	0.0283426394257942
ROR1	0.266025175248431	0.616022943693968	24	13.4796023750468	15.9932018266499	0.548683931808932	1	24	12	11.7234126409101	0.757904380445307	0.999999999999989	20.5763688760807	15.9707187955999	154.640728168947	0.622286065474693	0.999999999997756	22.8587896253602	13.8261254444361	121.339132999524	17.7081894710676	0.145939640685722
CACHD1	0.217873542222025	0.587042227867572	23.4823529411765	15.588413466799	2.12250411589043	1	1	28	12	1.9025684443542	0.905476287663939	0.999999999999989	20	15.739836872521	8.21420630914251	0.777362950603983	0.999999999997756	23.8274509803922	15.2002765584775	4.71346949839278	2.19977761453228	0.466700296943126
JAK1	0.27395597132826	0.62006431952831	21.4623655913979	1.6459140697433	18.2817356844478	1	1	20	2	26.191436781066	0.984960160507319	0.999999999999989	20	19.9411689781662	193.419518944509	0.854816867046757	0.999999999997756	20.4874551971326	1.19321619850324	167.485936469729	15.9265260073781	0.0950917213891365
AK4	0.390341586597001	0.689316045450136	20.4717948717949	18.1469872006268	3.31181780581787	1	1	28	16	3.33649607965906	0.972596028330121	0.999999999999989	20	16.1574309848775	29.2290684973476	0.925397020103937	0.999999999997756	22.8239316239316	17.4950082782273	26.2815936589415	3.25268762736746	0.123762952489787
DNAJC6	0.484456543312495	0.7474705275674	23.7619047619048	7.4452314405707	1.07650065665502	1	1	28	2	1.52321524769006	0.99108449569006	0.999999999999989	22.9581993569132	3.531951995892	3.72037518892783	0.961632770661765	0.999999999997756	24.9067013729393	4.4001220428879	2.70687927391949	0.885246945056503	0.327035990701827
LEPROT	0.234412983293075	0.595331101097131	27.156462585034	22.5453386288358	58.7614017534605	1	1	28	22	67.2034268057884	0.861027359431118	0.999999999999989	26.1538461538462	23.142721140143	278.472385723735	0.783281002054966	0.999999999997756	27.1034362462934	22.5917629946192	203.064607416777	59.8673269282791	0.294819110478496
LEPR	0.728427023568826	0.869089338322819	24	7.24338421151795	1.69944920648414	1	1	28	20	3.83364818045474	0.991362119684879	0.999999999999989	20	11.6572576009008	17.3105761780535	0.995486461396366	0.999999999997756	24	13.3613641849013	13.0248873780527	0.0230398075196641	0.00176890646735931
PDE4B	0.0959294116978268	0.505983006134865	27.7222222222222	25.4059408760954	1.67719808159398	0.269101639101639	1	28	26	1.6472724830928	0.565320473700865	0.999999999999989	27.148288973384	25.0361914822103	5.50659664072955	0.20666978884543	0.999999999997756	27.6235037318687	25.4800993563454	4.54537363127964	1.7075443518686	0.375666444693984
SGIP1	0.186707368010251	0.564492650391361	20.0603015075377	3.34738678996548	2.528063671478	1	1	28	2	4.58730897879014	0.949744646691874	0.999999999999989	20	3.5157516907484	7.52124888582759	0.749343414996734	0.999999999997756	22.6867671691792	3.14259150207531	5.74900630343164	1.40095210369341	0.24368595714657
MIER1	0.222596036236611	0.588569945677462	20.4717948717949	9.86165961379142	11.8666914219523	1	1	20	10	16.4738593300059	0.872737798527286	0.999999999999989	20	12.2306220392001	95.262767482275	0.773358533744565	0.999999999997756	20.157264957265	10.6879830991408	85.485947471164	11.7698651334985	0.137681870315219
SLC35D1	0.0921914301372575	0.503070180634648	23.0751445086705	2.08818608874998	5.16850686885032	1	1	24	0	4.88243549602901	0.857174504513529	0.999999999999989	22.8115015974441	5.1416505642549	24.3791747017776	0.534102736869937	0.999999999997756	23.2955487020382	2.42013761539641	18.1212827187062	5.21575152966663	0.287824631988249
SERBP1	0.0643087964253438	0.469655631512779	23.6213017751479	8.18026722872214	122.504693564289	1	1	28	8	180.925774105999	0.742013821520826	0.999999999999989	22.2429906542056	10.2255370052429	728.273166383817	0.413747926419662	0.999999999997756	24.6214308097845	8.9369489664267	611.851816755915	116.649834994121	0.190650467645267
GADD45A	0.0548088326986446	0.465304235923078	23.2093023255814	21.0384366554829	6.11648341693369	0.0772071042383542	1	24	22	5.2744818064693	0.412075424582381	0.999999999999989	24.2033898305085	20.5245831425143	33.3361486451996	0.0479947799726921	0.892880101465656	23.8042307186966	21.1976311914377	26.5925884259033	6.23115098655728	0.234319084955553
GNG12	0.659571144926259	0.836218624122368	21.5783783783784	19.6566760430559	7.6791529302443	1	1	28	0	21.8488225987528	0.998519685581883	0.999999999999989	28	6.75440830680987e-05	211.84172287494	0.991093779239756	0.999999999997756	25.8594594594595	25.1009668941935	169.6325548964	1.75108356159438	0.0103228036780075
DIRAS3	0.253017933693499	0.607849923040628	24	23.3727873727703	17.7217350481407	1	1	28	4	18.6483653235203	0.953769396333922	0.999999999999989	21.8348623853211	4.3302076852747	26.3778024945777	0.828247058337916	0.999999999997756	24.611620795107	2.67109135405198	21.8117953489332	11.9904267704729	0.549722137891752
WLS	0.351402593787934	0.666580614039377	20.1616161616162	2.60814410736492	4.02354145188983	1	1	24	22	2.8757872043541	0.996541574847178	0.999999999999989	24.2033898305085	18.0732367907238	30.4469772729676	0.910413038233569	0.999999999997756	22.7883353307082	21.0932943971076	24.6144429516292	2.99466551274585	0.121662940682054
DEPDC1	0.265436756808409	0.615956573580711	24	15.7434597783417	2.07484237248283	1	1	28	14	4.09007955601923	0.904232314398636	0.999999999999989	28	14.6041900296584	7.74055259830094	0.82692405090904	0.999999999997756	26.6666666666667	14.8709542755108	3.38397883483468	3.01779378482377	0.891788611015707
LRRC40	0.561021112465255	0.785310364391605	24	4.10626385046679	1.78589711957982	0.759272267084767	1	20	6	3.78019235292443	0.639572755816512	0.999999999999989	20	19.6346168239572	8.6520480014901	0.8570326903284	0.999999999997756	21.3333333333333	3.31500914179571	8.27102625445052	2.69426808397137	0.325747736869004
SRSF11	0.137438536707308	0.532084315001371	20.4717948717949	10.7622773842469	98.8692430368627	1	1	24	10	94.8768283807021	0.816283958210377	0.999999999999989	20	12.1319407618562	518.11330601092	0.626048230726725	0.999999999997756	21.4905982905983	11.1092509954965	428.3695303869	85.5477289006914	0.199705447825445
ANKRD13C	0.204218542111112	0.576395928358006	24	22.2216384952271	3.67568174279545	1	1	20	2	1.82544924630403	0.973422356003928	0.999999999999989	23.8795986622074	6.75058747365675e-05	26.2368623045156	0.779344753048412	0.999999999997756	22.6265328874025	0.184874730766829	13.5838179431003	3.42774541465866	0.252340352985938
HHLA3	0.193333791376195	0.569161596679555	24	23.2054295139517	1.4303640741318	1	1	28	24	2.0160477108304	0.914641395713963	0.999999999999989	26.1538461538462	21.8460863020707	14.7918195749966	0.748604318007402	0.999999999997756	26.0512820512821	23.0712316078122	7.44699204025476	1.30988584970379	0.175894621965915
CTH	0.758674843754567	0.884370548800345	22.1777777777778	5.80695819762379	0.524483381462936	1	1	28	6	1.58401352234102	0.962852856956622	0.999999999999989	20	7.9999324559169	2.90587308920306	0.995913809334723	0.999999999997756	23.3925925925926	6.78862599707212	2.21279580251306	0.335050645763764	0.151415076521407
PTGER3	0.0969183784410079	0.506431661871082	20.0603015075377	11.9702120691148	0.904500784783762	0.759272267084767	1	20	14	1.06542785160346	0.781066317046254	0.999999999999989	20	12.1913234764606	2.19619885959664	0.45612441520122	0.999999999997756	20.0201005025126	12.7124998428149	1.30885629729721	0.897101644449072	0.685408815544982
ZRANB2	0.664395657377753	0.838666975847197	27.156462585034	23.3897456706435	8.22355106854305	1	1	28	16	15.4801078925448	0.989297795506173	0.999999999999989	20	11.7911997070395	113.58112736771	0.99097901702939	0.999999999997756	25.0521541950113	16.528666089547	108.117592311511	4.02447450701961	0.0372231236469289
NEGR1	0.682997066770827	0.846216953352496	24	21.2295850051511	3.04660529923906	0.759272267084767	1	28	20	15.1769266130743	0.533694386619527	0.999999999999989	28	20.6753993694006	35.7775962123741	0.860646062525223	0.999999999997756	26.6666666666667	20.7224164071739	28.7935872121775	6.37023130759712	0.221237849270236
FPGT	0.905140500929897	0.952889865058126	24	15.1300148617639	0.682776319202752	1	1	28	18	3.76174562666761	0.999573239420428	0.999999999999989	28	23.3498439385551	10.301483619772	0.999844930570182	0.999999999997756	26.6666666666667	18.6173315246658	7.61800041059569	0.771207904971413	0.10123495187776
CRYZ	0.67347901744531	0.842603924716203	24	2.31355260358791	1.84687927039762	1	1	28	2	4.89594852293635	0.992415603203345	0.999999999999989	25.5913978494624	23.3980005708775	25.8863284079632	0.991916614101736	0.999999999997756	25.8637992831541	0.772661627568632	21.326172393035	1.82001324475999	0.0853417674403867
TYW3	0.899599381106367	0.950189908269747	24	8.25867839489533	2.0711854105049	1	1	28	18	12.7868120522036	0.956384080266137	0.999999999999989	20	7.7511085245163	54.9946569929447	0.999493240905	0.999999999997756	24	10.6825342850794	47.4587941593957	1.63132073412067	0.0343734130420948
ACADM	0.63161955763462	0.821068117213391	24	15.1852903341877	2.21377397742642	1	1	28	12	3.72973659230349	0.999902866903531	0.999999999999989	20	14.3435382801274	32.4563728080001	0.988492953232318	0.999999999997756	24	14.3913943833276	25.9756730740038	2.20379157220872	0.0848405955037311
RABGGTB	0.0298205540266083	0.44827712602588	20.9005235602094	19.4247250792307	4.9748308735605	0.120192382848633	1	20	0	4.62113035151707	0.411392082088887	0.999999999999989	20.5763688760807	19.7273701863523	9.41369525313161	0.0424230570583946	0.864487629389951	20.4922974787634	19.7274562060398	6.78520385289474	4.83413584503775	0.712452558514565
PIGK	0.16234400477644	0.546728761419987	21.0105263157895	0.813811909116787	4.83707967704527	1	1	28	26	6.03735587629536	0.804890568026046	0.999999999999989	21.3134328358209	0.9242674445692	24.5246453490505	0.667180455776263	0.999999999997756	23.4413197172035	0.10027433738389	22.3425293427666	3.66079073011626	0.163848536302871
AK5	0.791810440116079	0.899575438349774	24	22.0335900672378	1.82075312781812	1	1	28	6	9.78921273374502	0.999986086649735	0.999999999999989	28	6.75440830680987e-05	29.4209219920121	0.998218337143328	0.999999999997756	26.6666666666667	0.9617918125988	10.5279195427961	0.307991851949549	0.0292547687791078
ZZZ3	0.649321643913668	0.831409747454736	24	13.4523278231094	2.89602598742218	1	1	28	18	9.07135602049194	0.999095904678823	0.999999999999989	28	16.851041014294	38.7399807652266	0.990202474905625	0.999999999997756	26.6666666666667	16.0461939080288	33.8109180509492	2.55563531002069	0.0755860963659621
USP33	0.550460620108887	0.78121452946968	24	21.9110685552875	3.67603581331564	1	1	28	18	10.5731354498708	0.809494609898803	0.999999999999989	28	19.9999324559169	116.89324714875	0.951370014752032	0.999999999997756	26.6666666666667	20.0151459402408	86.1168191974057	4.81911306370509	0.0559601841849063
FAM73A	0.168153361178319	0.550055035847775	24	5.64266871442176	2.40034490089073	1	1	24	10	2.22779187455784	0.983253452641697	0.999999999999989	23.4098360655738	9.2449340878388	19.8716395085273	0.730683423139495	0.999999999997756	23.8032786885246	8.36642030066729	17.8255469451287	1.83822116503771	0.103122847825999
NEXN	0.539064586052159	0.776220413075309	24	2.47881370411105	68.3521333261335	1	1	28	18	148.792236755687	0.907172593453688	0.999999999999989	28	27.0657869926219	791.501253668877	0.963965256537043	0.999999999997756	26.6666666666667	25.2951246719418	671.525593522556	91.2887192766864	0.135942278533007
FUBP1	0.958713688529668	0.978635011927687	24	11.0466124369876	1.85069480561241	1	1	28	26	13.7159853200223	0.995747288774687	0.999999999999989	20	6.75440830680987e-05	68.8373374980564	0.999983893956972	0.999999999997756	24	23.2441980534715	51.3595576541249	1.85191334390525	0.0360578133553399
DNAJB4	0.397713273988402	0.693791219398232	24	2.28852160279517	4.82715950858307	0.182113153050653	1	28	4	15.062491606699	0.620025116900805	0.999999999999989	28	3.8649964836868	26.8909173128369	0.400482473702192	0.999999999997756	26.6666666666667	3.3455936772492	29.2295607790558	6.08125962698869	0.208051693727337
PTGFR	0.00114432183261948	0.331647146628041	21.8142076502732	13.0103909734401	18.7305946513569	0.388468903781404	1	20	14	21.8655835817476	0.551308365190294	0.999999999999989	21.4414414414414	12.0691382632834	109.956897452907	0.0107526163075347	0.486920945877001	21.0852163639049	13.0523945649585	90.3528651140058	19.0503190680237	0.210843552597765
IFI44L	0.00754154431631426	0.413635376542592	26.972972972973	26.8187049071572	11.3557765783976	0.182113153050653	1	28	26	8.16191778550643	0.436092161489652	0.999999999999989	26.7415730337079	1.4932098782182	47.6265731165473	0.0215324451616643	0.658175073774872	27.238182002227	27.0457512822859	36.852687850458	12.2654406728024	0.332823503202086
IFI44	0.177860929352164	0.559059717788957	21.9340659340659	5.74857824826235	1.33041655143974	1	1	24	0	1.35571625836876	0.862195049128696	0.999999999999989	20	7.8292423576534	5.24329935376705	0.710457505059567	0.999999999997756	21.978021978022	5.17768682804417	2.52502240451565	1.3158046842117	0.521106142210291
ELTD1	0.159927109520016	0.545682988922423	24	15.2441370289023	1.40562691193696	1	1	28	14	1.29715943523286	0.998641030681447	0.999999999999989	28	10.9700861817273	8.27645050665023	0.721393595264348	0.999999999997756	26.6666666666667	13.5457047593648	4.86370281555847	1.79050256341856	0.368135684131632
LPHN2	0.48043572420092	0.745342550275895	24	22.112039086726	1.56501312254204	1	1	28	6	1.81972468271726	0.957308379609343	0.999999999999989	21.3134328358209	6.75440830680987e-05	7.51643636600856	0.955869970674301	0.999999999997756	24.4378109452736	0.908920266436839	3.09516029264438	1.00166701624317	0.323623632231139
TTLL7	0.407242065861032	0.698232576706086	22.6818181818182	11.2242958047646	1.86897111207332	1	1	28	10	3.60201863821028	0.978757321702152	0.999999999999989	21.0619469026549	12.217246212445	7.87801185886049	0.933840329112244	0.999999999997756	23.914588361491	11.4545522326345	5.5889350618513	1.69528198700208	0.303328267056396
PRKACB	0.0488484581730534	0.460666455970006	26.6133333333333	24.8933428612357	5.37952502555105	0.0481594158156658	1	28	26	3.70677396792806	0.382175344441845	0.999999999999989	28	24.8510824353891	23.2314211093609	0.0293216999265944	0.768622252586345	27.5377777777778	25.2576818949144	17.6651810925919	5.69198835289147	0.322215114753534
RPF1	0.249961731749755	0.60664919387248	23.4823529411765	4.74575315284892	5.57817701416711	1	1	28	2	9.26328774150404	0.908087736581128	0.999999999999989	23.257328990228	4.5261659148398	52.3789437997566	0.81313645246103	0.999999999997756	24.9132273104682	3.91363599166624	46.5638626956389	5.97046554933093	0.128221010966303
GNG5	0.314053601585363	0.643787281882339	21.5783783783784	20.4194143937384	7.386078041222	1	1	28	0	9.16472259554982	0.991766875205504	0.999999999999989	20	6.75440830680987e-05	75.8096981922098	0.886678227236388	0.999999999997756	23.1927927927928	22.7793627619934	48.229190448267	4.52550722625047	0.0938333649017962
CTBS	0.804209026543178	0.905575838438594	24	15.3001335833728	1.51533653444539	1	1	24	18	3.38165589389232	0.998161015991326	0.999999999999989	28	6.11051577019375e-05	15.0565365754381	0.998498995793243	0.999999999997756	25.3333333333333	19.7925704415167	13.2307277719261	0.153853155521541	0.0116284726111588
SSX2IP	0.264275336959718	0.615386980670144	21.8142076502732	21.3722566983521	2.58680267255734	1	1	20	2	4.28742536386957	0.936567715390759	0.999999999999989	21.570996978852	19.8935637213475	10.478715916402	0.834391856621462	0.999999999997756	21.1284015430417	21.1176782852541	8.82492480076457	2.53468930946726	0.287219366361927
C1orf52	0.656778931496532	0.835012459269223	20.1616161616162	11.118276296423	1.78278849794289	1	1	20	10	4.46383289501764	0.999606087741626	0.999999999999989	20	12.2809609324257	33.8983199352123	0.990911478673333	0.999999999997756	20.0538720538721	11.131635646797	33.6588191420568	1.84341653623	0.0547677126892026
BCL10	0.483439589839548	0.746529504153015	24	19.636180374531	2.31177687559036	1	1	28	18	3.12401237034372	0.985344229859295	0.999999999999989	28	19.2032833380575	16.2009392365285	0.960603602653819	0.999999999997756	26.6666666666667	19.0407416510388	12.2372088964991	3.36659847410966	0.275111629014751
DDAH1	0.366957095932794	0.674078898516389	24	10.5474704330793	11.0296960352579	1	1	28	8	24.916709375208	0.983231709313604	0.999999999999989	25.2296819787986	8.55967659762263	257.686818819834	0.916091881609102	0.999999999997756	25.7432273262662	9.11784024181206	212.638471594102	9.30912170824631	0.0437791037457049
LOC101930232	0.754930505651025	0.88218797524955	24	20.542020166857	0.997635595773009	1	1	20	4	3.02244295301842	0.999992328606367	0.999999999999989	20	11.2639284851091	6.79592563792178	0.99699610093387	0.999999999997756	21.3333333333333	16.0652604155869	4.4876463154332	0.311886640549796	0.0694989352162636
CYR61	0.0497840545754615	0.460666455970006	22.6818181818182	21.2459706435865	514.68779452767	1	1	20	0	568.115355266701	0.967777616182491	0.999999999999989	20	19.5914836327415	1879.20861366673	0.415878835994211	0.999999999997756	20.8939393939394	20.3118184622124	1492.30368878673	454.377272979145	0.304480432765373
ZNHIT6	0.0870218078110108	0.496408939537571	27.3424657534247	27.2694087062617	6.33169679452448	1	1	28	24	5.26134962072052	0.998678994623095	0.999999999999989	27.7821011673152	4.3284219403678	54.8647163128909	0.558536740402777	0.999999999997756	27.70818897358	0.063220183554843	46.4307954529043	6.98025682598367	0.150336791732631
ODF2L	0.876721024925405	0.940479446118069	24.641975308642	8.62548696266319	1.39892812141146	1	1	28	10	3.45172468782083	0.999999172309123	0.999999999999989	25.4092526690391	9.79732439746518	23.3488579693181	0.999655982855077	0.999999999997756	26.0170759925604	9.47640259041881	20.9866264533433	1.34909319759374	0.0642834712188257
SH3GLB1	0.33714943801017	0.656112786049408	26.972972972973	26.1309965143523	15.2349078592854	1	1	20	4	28.3187367734156	0.867892581344999	0.999999999999989	27.7821011673152	24.030459578022	156.005378397668	0.873156690330863	0.999999999997756	24.9183580467627	0.0120119017577565	123.72296919032	13.6474945206737	0.110306878423521
SEP15	0.00567039274076686	0.408532309094207	22.6818181818182	21.3389732681748	31.217891483551	0.548683931808932	1	24	0	22.8035966089254	0.50643825974449	0.999999999999989	21.0619469026549	20.3839725546174	106.727804722541	0.044550492576182	0.883303820375328	22.5812550281577	21.8931048537225	78.9351205602506	30.8543647694183	0.390882595103752
HS2ST1	0.488823974076502	0.750944996612848	22.8114285714286	0.449137378443369	3.36058906872944	1	1	28	2	8.18936424005934	0.985008916323436	0.999999999999989	20.3418803418803	7.7141625955027	24.492538217139	0.9619970255681	0.999999999997756	23.7177696377696	3.08617622521196	21.8117861277913	2.23790954829801	0.102600930303759
LMO4	0.708522140053976	0.858559368919056	20.0603015075377	16.7805052126382	6.43135595729665	1	1	28	22	15.725026184732	0.99984178658981	0.999999999999989	25.7761732851986	22.2237591707183	201.51456039943	0.994715619298553	0.999999999997756	24.6121582642454	20.3841334004856	166.000153887272	1.17759013141902	0.0070939098780517
PKN2	0.244822429451813	0.603673478653028	21.9340659340659	8.47714884940251	3.44761483241186	0.388468903781404	1	20	10	2.64686385215606	0.778787825417175	0.999999999999989	20	7.9999356897739	47.8626227521296	0.517731669677686	0.999999999997756	20.6446886446886	8.84072672365242	37.1452833517739	3.78940944671873	0.102015898245605
GTF2B	0.503084272411615	0.758766802067909	24	21.5856135764491	3.02308395041249	1	1	28	20	3.92124179800356	0.887650316764008	0.999999999999989	20	3.1835383277127	19.0797393679466	0.951685425168906	0.999999999997756	24	21.8144286096965	12.4858056407959	3.08696159637042	0.247237678142621
CCBL2	0.139143645640287	0.533150853851741	24	19.416864570021	3.9237471492069	0.388468903781404	1	24	20	3.60346338113219	0.487466655726287	0.999999999999989	26.1538461538462	19.6861938661063	25.1771706181445	0.296367250768899	0.999999999997756	24.7179487179487	19.7366150335162	20.2461089240546	4.31819165657609	0.213285015544177
RBMXL1	0.363177832483316	0.671737907531452	24	8.47750863630872	1.64596237529237	1	1	20	14	1.8565268273921	0.983382932285767	0.999999999999989	21.0619469026549	10.8003977809365	16.8045312627961	0.914170544988135	0.999999999997756	21.6873156342183	11.2652097506245	14.01242442344	1.63465256423197	0.116657368834584
GBP3	0.63945847864356	0.825504586930283	20.2639593908629	14.0970028581477	4.16961524682492	1	1	28	16	8.04737552077896	0.999649359075516	0.999999999999989	20	18.7843214983387	35.7037122971597	0.989282380709547	0.999999999997756	22.7546531302876	16.4350732521437	27.6752169893001	1.11012598704	0.0401126389530822
GBP1	0.24616857938656	0.604921627416192	24	8.66820594594112	6.46299036172002	1	1	20	10	3.60401604317946	0.914496783690552	0.999999999999989	22.5236593059937	8.9490896893482	44.3112091872237	0.811072573035446	0.999999999997756	22.1745531019979	9.28617666500952	38.1045154695905	6.71519784615641	0.176231025730153
GBP2	0.365029588062088	0.673279515091387	24	6.47925304873283	5.93794538936451	1	1	20	12	11.2291850039231	0.9990833953732	0.999999999999989	20	7.9999536428926	54.3615879665843	0.918092519908466	0.999999999997756	21.3333333333333	8.90980245916021	27.991071922476	5.34401077736859	0.190918403988577
LRRC8D	0.562130149415054	0.786043239679816	24.4907975460123	16.6576160541857	1.58448468055549	1	1	28	12	2.06246157251903	0.999999257618632	0.999999999999989	21.7021276595745	15.5458340044223	12.5024780937392	0.979187070546009	0.999999999997756	24.7309750685289	15.3424656953294	10.0476009938607	1.59984653363258	0.159226718358952
ZNF326	0.0185771838381991	0.434294210800059	26.972972972973	23.0726572859536	10.563783849505	0.120192382848633	1	28	22	7.51064432312155	0.275349827451886	0.999999999999989	26.7415730337079	21.1542626996653	41.066840828223	0.0219679720436532	0.665938193852231	27.238182002227	22.0786890138436	34.3775832224092	10.5972258200257	0.308259767752315
ZNF644	0.876516902764016	0.940479446118069	24	20.5562607371362	1.51862767243531	1	1	24	18	3.65335220819374	0.99963385126813	0.999999999999989	20	8.05690498164566	29.0906045171641	0.999651424111381	0.999999999997756	22.6666666666667	16.4124308161391	30.4697864805696	0.130926324075774	0.00429692292590449
TGFBR3	0.149346562986113	0.53984735900402	22.8114285714286	0.00518546663417287	11.81441690416	1	1	28	20	13.8217586231259	0.86221888932562	0.999999999999989	25.7761732851986	22.2237591707183	85.7144915724321	0.663218206329743	0.999999999997756	25.5292006188757	21.9410649558242	51.1910673772157	11.4535935600771	0.223742034438902
KIAA1107	0.204489321445345	0.576395928358006	22.6818181818182	7.38624729914468	1.99275370435007	1	1	24	10	2.24825743309197	0.985072618896224	0.999999999999989	20.2266288951841	9.5886365167578	7.79053926946607	0.782769252652855	0.999999999997756	22.3028156923341	9.05237780512828	5.100268769883	1.79534668149949	0.352010210148333
GLMN	0.120556187580145	0.52510381874683	22.1777777777778	11.7675199884838	2.40227312327327	0.182113153050653	1	20	12	3.47673795651707	0.540975502756208	0.999999999999989	20	12.9049831123573	7.47245583543204	0.181238332570407	0.999999999997756	20.7259259259259	12.2724150099521	4.77532821476202	2.67818566061892	0.560838028334853
RPAP2	0.679735336215147	0.844771228392101	24	9.24565323462735	1.31411059196116	1	1	28	14	1.99223657260019	0.999995355623382	0.999999999999989	25.9636363636364	9.4733541734972	8.87622558757857	0.992800636066534	0.999999999997756	25.9878787878788	10.8046883416762	6.02740080615479	1.07248187672574	0.177934388506335
EVI5	0.248549639242615	0.60523129679702	24	3.32484111549085	7.27372463144604	1	1	28	26	5.26126342214105	0.990248572086755	0.999999999999989	22.2429906542056	9.8516969862787	46.3766432812562	0.833035489787293	0.999999999997756	24.7476635514019	3.31497855357343	43.1529186757193	7.6715144514784	0.177775100431269
RPL5	0.611829410041698	0.809242028885449	24	3.31140368878006	61.6448990310266	1	1	28	18	199.176122406841	0.998946635106133	0.999999999999989	28	0.4560570187639	1218.15579082437	0.986185245291181	0.999999999997756	26.6666666666667	0.34375324760148	1058.49662663548	78.2709924032412	0.0739454339614026
FAM69A	0.654535822382999	0.834106796699771	24	1.5389935138562	0.926657428849749	1	1	28	24	2.38175965833852	0.999979785748346	0.999999999999989	25.0526315789474	22.9473008769695	19.7964313121097	0.990733331380892	0.999999999997756	25.6842105263158	24.23128055937	16.9695809102474	0.904889560096807	0.0533242137730328
MTF2	0.203122434754569	0.575967490676883	26.4370860927152	26.3614950159338	3.91831322534418	0.548683931808932	1	28	0	2.54219840421465	0.609365206461025	0.999999999999989	28	24.2503047823345	18.6520825114002	0.496196031888261	0.999999999997756	27.4790286975717	26.2592087396202	13.9662731800406	4.52590441129884	0.324059564993107
TMED5	0.60216585866531	0.804154503489451	26.6133333333333	23.8499061173467	3.58790038950914	1	1	28	22	12.2379175536676	0.998030369818233	0.999999999999989	28	1.9580637547521	35.1677201961913	0.984905649402902	0.999999999997756	27.5377777777778	25.1636034934523	32.5957009354438	3.87105608257848	0.118759712829773
CCDC18	0.756964733923352	0.883352024385752	24	15.1156493267484	2.1318780128754	1	1	28	18	4.37901622230077	0.944685702558824	0.999999999999989	20	15.9881837702883	19.6575066366304	0.995102029987494	0.999999999997756	24	16.5219017857003	11.7453137449726	2.21307337253687	0.188421818317467
LOC100131564	0.0616422944124826	0.466238828640022	27.3424657534247	13.9746743330546	2.41353283262629	0.0169666213416213	1	28	16	2.32198694307254	0.299531673015576	0.999999999999989	27.148288973384	15.4552010949496	6.65385740563012	0.013037735593375	0.518344626684439	27.4969182422696	15.1427503769007	5.27683511981657	2.66000176310101	0.504090369075901
DR1	0.519966325816466	0.766005342281144	22.3016759776536	0.194210595969952	4.4427209167937	1	1	28	0	9.35219894470211	0.861025557148521	0.999999999999989	28	23.876980049585	51.2716968168166	0.952055153777869	0.999999999997756	26.1005586592179	24.942798582976	41.8675523832377	5.14806530333398	0.122960741918008
FNBP1L	0.111558100140861	0.51853390381861	21.695652173913	8.82796367729092	8.06082442421409	0.269101639101639	1	20	10	3.95888063080501	0.683684993163025	0.999999999999989	21.3134328358209	10.6850281196463	41.7354923738023	0.255266866394866	0.999999999997756	21.003028336578	9.86770633236571	37.1145357432174	7.90357043435679	0.212950809597589
BCAR3	0.286093011365463	0.627249949604613	24	18.498803234118	6.03205817196307	1	1	24	22	5.19188327015366	0.998268179018396	0.999999999999989	22.2429906542056	6.75440830680987e-05	29.6988645046008	0.86775707949451	0.999999999997756	23.4143302180685	21.0231553872686	18.9202429789403	4.73236387182834	0.250121728198514
DNTTIP2	0.242624405293584	0.602138071131788	22.1777777777778	8.19541235002311	6.68415904952343	1	1	20	10	8.98169299025635	0.977494224818746	0.999999999999989	20	12.1914291994837	55.1550851589263	0.823995150261105	0.999999999997756	20.7259259259259	10.2345180634562	46.3759136991674	5.93929392124828	0.128068504693524
GCLM	0.288871622833723	0.630452863479232	22.0552486187845	8.05435543009469	11.5643851450829	1	1	28	18	16.391255913126	0.966789074555256	0.999999999999989	20	10.7054195756872	78.5706619747457	0.862705990840871	0.999999999997756	23.3517495395948	12.0888678490989	60.9674034887127	0.297421043293379	0.00487836165350953
ARHGAP29	0.0491067732703807	0.460666455970006	21.8142076502732	8.52506859455326	16.468496691425	1	1	20	10	13.689171476671	0.63938273179796	0.999999999999989	20	11.337707020437	88.0011200975212	0.328118968264538	0.999999999997756	20.6047358834244	10.0277286287367	68.1077030421296	16.0746893277267	0.236018667635632
ABCD3	0.15617404500663	0.545682988922423	27.7222222222222	24.9824403977652	6.10402736817789	1	1	28	0	7.8612482701734	0.730527077186532	0.999999999999989	28	23.9287005060548	27.4339319214008	0.630560685547926	0.999999999997756	27.9074074074074	25.6178159703455	20.6263590242739	6.23358115712442	0.302214324388929
F3	0.0975210980735137	0.506431661871082	23.2093023255814	21.2900875766869	8.65220162836978	1	1	24	22	8.1596857042819	0.955812902324301	0.999999999999989	21.0619469026549	18.9612534781056	19.9981452919366	0.576810157736455	0.999999999997756	22.7570830760788	20.7411322286747	17.0928554738229	8.92607363494176	0.522210794364449
CNN3	0.101527115985888	0.506431661871082	23.9041916167665	20.2487747677765	87.4448758507344	1	1	28	22	147.15655694458	0.747761928242081	0.999999999999989	22.3824451410658	20.0318029398444	285.702057285538	0.523941241586546	0.999999999997756	24.7622122526108	20.8666638863729	190.284924048807	88.1011420050164	0.462995912290028
ALG14	0.0369638920705978	0.449066334730778	25.4267515923567	21.759609301059	4.21209513657161	0.388468903781404	1	24	0	3.88691291311736	0.755350216508141	0.999999999999989	25.4092526690391	19.7967675274188	11.844841748679	0.170904333622017	0.999999999997756	24.9453347537986	21.8585470929696	8.30502235602006	4.33335518241258	0.521775257988495
RWDD3	0.0807807497018295	0.489372470492754	23.7619047619048	20.2105892232204	3.67303754756027	0.269101639101639	1	24	22	4.46064018554439	0.512011613756362	0.999999999999989	23.8795986622074	19.971668962771	12.1569358997193	0.173792941400169	0.999999999997756	23.8805011413707	20.7205219251157	9.64786861889943	3.78325024086564	0.39213326697407
PTBP2	0.210700899513582	0.579869223335853	24	7.37630619727347	2.56643773559366	0.388468903781404	1	28	4	3.86614050735873	0.674466986814725	0.999999999999989	25.5913978494624	6.4372522328967	9.09496870131801	0.44672934427958	0.999999999997756	25.8637992831541	6.07144854912876	6.77446701918904	2.85748685544896	0.421802460231185
DPYD	0.911363936173435	0.955337898879996	24	3.99951185399879	0.981801223853312	1	1	28	4	6.78356654866591	0.988959340344974	0.999999999999989	28	6.75440830680987e-05	33.7394235127966	0.999826968566269	0.999999999997756	26.6666666666667	2.8007170864755	21.4448132421912	1.15028043056185	0.0536390976023403
SNX7	0.461147598874366	0.731929637676839	24	19.4940650883697	13.010829734406	1	1	20	0	23.1094609766346	0.99923876963094	0.999999999999989	20	19.4100111097337	105.144663044008	0.956132170754237	0.999999999997756	21.3333333333333	19.8443602461883	79.6026312209755	11.8934458284184	0.149410209763071
AGL	0.449098197920965	0.725105797304261	24	1.4426393631882	3.16261909336018	1	1	28	0	4.24371973877039	0.888503708628944	0.999999999999989	28	23.997969404412	29.968393451892	0.934023818542274	0.999999999997756	26.6666666666667	25.9853332298749	22.9459360063818	3.94438986300387	0.171899279328019
SLC35A3	0.604993985715917	0.805999630640332	26.7919463087248	1.20911074489661	2.53249596711663	1	1	28	4	5.33156336441009	0.998232037741857	0.999999999999989	26.3468634686347	5.7398202894629	24.4947387495353	0.985283725084829	0.999999999997756	27.0462699257865	3.66967860381248	23.1441259462586	2.47822520229742	0.107077934507094
HIAT1	0.307439901018224	0.638235847257138	20.7916666666667	16.2272610416992	6.96145882567669	1	1	28	22	8.64274099992833	0.948854925816452	0.999999999999989	20	17.4865654489218	47.0815050688696	0.872480213268834	0.999999999997756	22.9305555555556	18.6454368658517	33.2836547648278	6.07447491466905	0.18250624691277
SASS6	0.741220532770213	0.875879810263338	24	18.7954405596474	1.55115397915344	1	1	20	0	2.4530390396845	0.996474684681453	0.999999999999989	20	19.9894594519189	23.9378196572108	0.996300030387227	0.999999999997756	21.3333333333333	19.9121343824319	19.447447320666	1.66469577354048	0.0855997060226757
TRMT13	0.851813654842294	0.929374246079365	24	2.40342518261979	2.12866754508634	1	1	28	18	2.7290595034422	0.99818709439036	0.999999999999989	28	23.8635980362091	26.3174599217485	0.999369911891582	0.999999999997756	26.6666666666667	22.8353569883707	18.5337731466761	3.12490985278643	0.168606242671469
DBT	0.409686367287509	0.699693052235351	24	7.50313923515115	4.81077463370023	1	1	24	10	5.42669157432495	0.999685235009843	0.999999999999989	24.040404040404	8.1443687844613	41.4332711182396	0.938343276146772	0.999999999997756	24.013468013468	8.5420176111599	31.9580553745684	4.82103398120488	0.150855048115392
RTCA	0.259109915642012	0.612775738604062	27.7222222222222	22.0194271165136	4.23360966768404	1	1	20	2	6.74185183058431	0.99193731712664	0.999999999999989	28	21.9059838086381	40.3243634942067	0.843411921303182	0.999999999997756	25.2407407407407	21.9828518371193	34.436423191922	4.01438980782365	0.116573948038986
VCAM1	0.133282431708944	0.530687585861337	26.7919463087248	15.3736538626543	4.97425822773465	0.120192382848633	1	28	16	0.323655829425322	0.473905344334652	0.999999999999989	26.3468634686347	18.2428283228888	20.2759358584681	0.135066827830225	0.999999999997756	27.0462699257865	16.5434793866307	17.9573494238705	5.65045248451853	0.314659605443075
EXTL2	0.548366059009865	0.77950049963926	24	9.16962636022016	1.17941970488479	1	1	28	6	2.59167036611549	0.934746260456268	0.999999999999989	28	16.5007643589015	29.9890306758038	0.969602106865248	0.999999999997756	26.6666666666667	10.4165241029013	27.4828176340444	1.44859413337852	0.0527090836415577
SLC30A7	0.0193388007353716	0.434294210800059	22.8114285714286	20.1343206507391	11.1118853283336	0.120192382848633	1	24	20	10.7313901211213	0.418736759235947	0.999999999999989	21.8348623853211	19.69493050468	26.8049165541243	0.0311268317308544	0.780227007668159	22.8820969855832	19.9699695057437	20.9267014025146	11.5170117270748	0.550350076944804
DPH5	0.37004973647972	0.675969560324546	27.9160839160839	24.4148583191448	7.25356675367136	1	1	28	24	6.20512640400895	0.984196713893383	0.999999999999989	26.1538461538462	25.7217938234426	49.6802244989369	0.917841243269573	0.999999999997756	27.3566433566434	24.7379990437298	38.978019933476	7.14821842575742	0.183391009547364
LOC102606465	0.691366939699841	0.850268756503004	21.9340659340659	15.8235206182786	0.83305538165688	0.548683931808932	1	20	16	1.18388601101119	0.983479076657415	0.999999999999989	20	12.115208039252	3.06728962214101	0.922259964317637	0.999999999997756	20.6446886446886	14.6556719956991	2.90711080034459	1.16201124017814	0.399713433708962
S1PR1	0.113217804445177	0.519197232257575	24	2.38482014243944	2.44701669098969	0.0481594158156658	1	28	2	1.76668165748022	0.165751569461729	0.999999999999989	28	25.4750325569048	9.83709900795813	0.029436945816256	0.76867093585305	26.6666666666667	0.790527213916408	5.27921545501628	3.2112918491879	0.608289598435796
COL11A1	0.39442466250523	0.692224718693389	22.6818181818182	9.13543181887289	6.39298591500706	1	1	24	12	5.86921033383961	0.990305865388941	0.999999999999989	20	12.4072215809063	49.3088670386452	0.93038554659732	0.999999999997756	22.2272727272727	11.269893565292	36.3262329008495	5.72975448251402	0.157730489097316
RNPC3	0.390200724076631	0.689208469942094	23.2093023255814	7.66994562079966	2.06983580207677	1	1	20	12	2.18763745096533	0.991677055829772	0.999999999999989	21.3134328358209	15.1053519860124	9.24487323045726	0.928757529250913	0.999999999997756	21.5075783871341	12.1681271862052	8.50654260967472	1.31946034369065	0.155111236636844
PRMT6	0.17823146838665	0.559059717788957	22.6818181818182	18.2447121816538	2.14830354827689	1	1	28	22	3.02944828137375	0.88321429348065	0.999999999999989	21.9692307692308	16.3382855560424	7.70952973947109	0.717504857995645	0.999999999997756	24.2170163170163	18.8401960228051	5.76836842134402	2.25730116299274	0.391324027543094
NTNG1	0.466308602220418	0.735559039397001	24	17.4546629843257	0.552366560390746	1	1	28	14	0.940693813334734	0.919808639843434	0.999999999999989	28	14.1225311343749	1.90631500458867	0.9456608218142	0.999999999997756	26.6666666666667	15.2152454529263	0.89370854487292	0.793248574280523	0.793248574280523
SLC25A24	0.0556662386426306	0.465304235923078	22.4269662921348	16.2297737804195	17.2700871915378	1	1	28	22	12.4138718913326	0.714660136731899	0.999999999999989	20	16.579554760737	51.5299925196431	0.374849277294759	0.999999999997756	23.4756554307116	18.3009583372346	42.5074932083082	9.24353626566082	0.217456631007687
HENMT1	0.465129693349649	0.734440621966241	24	6.50580946483182	0.736086022061274	1	1	28	2	1.03375923694259	0.987280045722997	0.999999999999989	24.8780487804878	4.021653125741	6.64604413018201	0.955654821638859	0.999999999997756	25.6260162601626	4.29462024130984	5.73286453414795	0.829930985608616	0.144767241693068
PRPF38B	0.275023813487636	0.620934072892867	21.1216931216931	8.77603377291396	22.8319365669782	1	1	20	10	25.805031769767	0.947634869401046	0.999999999999989	20	11.9166135932847	136.696797531965	0.846701594884889	0.999999999997756	20.373897707231	10.2594180964899	117.046936915435	22.2874322922501	0.190414485672124
STXBP3	0.578080681282818	0.794829757732903	24	18.9047467844469	1.27644441651605	1	1	24	22	1.63653380415628	0.99119287874565	0.999999999999989	21.8348623853211	6.75440830680987e-05	9.57707226113477	0.980929336783024	0.999999999997756	23.2782874617737	21.0137619427051	7.13023188000596	1.24256688034275	0.174267387267875
CLCC1	0.0832799196965865	0.490721278150783	21.2340425531915	15.3377566372547	6.75139803494295	1	1	28	14	7.94479619670138	0.663770093351408	0.999999999999989	20.2266288951841	15.9247365429139	31.591485947902	0.44703585939268	0.999999999997756	23.1535571494585	15.7143651224332	28.106588654549	5.74231278751514	0.204304864531675
WDR47	0.86292336457129	0.936152581463692	24	8.95004424615355	0.662855300306287	1	1	28	6	3.14816574691814	0.9982408687311	0.999999999999989	20	12.1801691382521	10.4207843069924	0.999504940998946	0.999999999997756	24	9.31556076650515	9.49308628900822	0.681245454309268	0.0717622734661185
TAF13	0.995739884119836	0.996917631230523	24	11.0372298131708	0.18423705368615	1	1	28	0	2.3163808006914	0.998553005825697	0.999999999999989	28	6.75440830680987e-05	17.6735790914518	0.999999968986543	0.999999999997756	26.6666666666667	1.00677672878907	12.5809924432389	0.763449513030916	0.0606827733563421
TMEM167B	0.113815286966903	0.519197232257575	20.2639593908629	3.06694866075794	12.3856020514296	1	1	20	6	6.90830876492163	0.943717922526181	0.999999999999989	20	8.15957677841061	64.226863334752	0.614385098997565	0.999999999997756	20.087986463621	5.78916906218147	61.7671955108727	2.94233987409214	0.0476359635524364
SCARNA2	0.213510766705953	0.582677098388475	20.2639593908629	14.4759590683825	1.42191551481536	1	1	28	16	2.24573378737285	0.940535702835135	0.999999999999989	21.186943620178	15.087762540512	5.18755892902852	0.781968852960302	0.999999999997756	23.1503010036803	15.4519456436396	3.56636791795614	0.991399491660784	0.277985758751708
SARS	0.41364822736125	0.702761323742967	20.7916666666667	10.9428549439454	52.8160690503774	1	1	28	14	67.6260363190532	0.988581029603177	0.999999999999989	20.458452722063	11.4573612305761	373.65060441841	0.938090779452126	0.999999999997756	23.0833731295766	12.2056881375243	330.070997424262	30.8150317443338	0.0933587985154757
PSRC1	0.893504501318772	0.948222927236162	24	22.0675464044832	0.75605249635762	1	1	28	18	3.2993721116608	0.989696233341769	0.999999999999989	20	19.5075370580692	8.11181293490788	0.999717365492882	0.999999999997756	24	20.7401311040008	5.23270262106078	0.769791897162684	0.147111722738532
SORT1	0.955490235310647	0.976703627436912	24	4.80140863534173	1.5431875793239	1	1	28	20	15.5906622004684	0.999996088883004	0.999999999999989	28	24.755504249923	59.7648028429685	0.999984792424408	0.999999999997756	26.6666666666667	23.7321601882354	44.8145816307554	2.1310450250697	0.0475524917900204
PSMA5	0.196880786760188	0.571000005039072	25.4267515923567	22.7999712069348	10.5493018033211	1	1	28	24	14.2405683506878	0.836474753805621	0.999999999999989	24.3686006825939	24.0862789493516	38.4020832414896	0.729625844962732	0.999999999997756	25.9317840916502	23.6906629281208	29.5006214872537	10.3807050262811	0.35188089277259
SYPL2	0.642981318329015	0.827307066153903	24	7.88217902692269	7.84937978558915	1	1	20	12	15.8579257838764	0.999999945202182	0.999999999999989	20	12.5898283756357	94.8059764390956	0.989652653578978	0.999999999997756	21.3333333333333	11.4025154921382	64.308207512912	6.44226281802957	0.100177925449657
CYB561D1	0.110344877280888	0.51853390381861	20.9005235602094	15.4775300799376	5.04705714549412	1	1	20	16	6.28816459989889	0.958609069735617	0.999999999999989	22.5236593059937	15.1157993288672	36.9645579788506	0.61029550473409	0.999999999997756	21.1413942887344	15.5877214403209	25.7418092920078	4.95401852257254	0.192450284530335
GNAI3	0.0123601817860518	0.422173443320834	23.4823529411765	16.657608540202	13.513616441518	0.120192382848633	1	28	16	7.21145617726601	0.468572120323867	0.999999999999989	22.5236593059937	15.9976320965431	96.5301584146689	0.024152578206457	0.686757029932436	24.6686707490567	16.4062157092493	84.1098299233478	14.6175434521624	0.173791142670052
AMPD2	0.930989397057069	0.963472898073543	20.5773195876289	8.34825295511332	1.35538572603004	1	1	28	4	8.92273924599213	0.999778176796839	0.999999999999989	28	4.73318969061045	40.3144692689731	0.999941707086528	0.999999999997756	25.5257731958763	5.86856804863501	30.88920698769	0.297546806131224	0.00963271107121019
GSTM4	0.00565544519969607	0.408532309094207	25.7548387096774	7.83578409799602	7.27491830496134	0.548683931808932	1	24	12	5.60216965662527	0.676085713908131	0.999999999999989	24.040404040404	9.2064128123571	29.2136134125912	0.0549270220064946	0.965522284599786	24.5984142500271	9.71261821483278	18.5905554722841	7.05618394967236	0.379557456483328
GSTM5	0.815878802512907	0.911465009426602	27.156462585034	15.231698307186	1.5212310853238	0.759272267084767	1	20	6	3.3899596349044	0.950416497864659	0.999999999999989	20	7.9999324559169	13.8549212065117	0.983256717350816	0.999999999997756	22.3854875283447	9.34765657647966	8.27036498429828	1.83272996263482	0.221602065460757
GSTM3	0.245934475302554	0.604751500833364	23.4823529411765	7.20796727509086	12.0554819426904	1	1	20	8	14.8571394111717	0.997794330402033	0.999999999999989	20	12.6379225331704	123.355383886401	0.832312765165671	0.999999999997756	21.1607843137255	9.21538157407951	104.579944363359	9.59192796560095	0.0917186179816104
CSF1	0.0504246487104196	0.461590337324866	22.5536723163842	20.8756298038462	16.5327763854968	0.269101639101639	1	24	22	15.5481801141395	0.403637874586226	0.999999999999989	23.7209302325581	20.5321683404807	53.1378341076556	0.108252434747487	0.999999999997756	23.4248675163141	21.1454323311746	39.3484023070197	16.5016021253091	0.419371592181908
AHCYL1	0.0645402156710271	0.469655631512779	22.6818181818182	12.174192369879	35.2127892081996	0.269101639101639	1	24	12	36.8090790547434	0.551154633834984	0.999999999999989	22.8115015974441	10.2152382562687	442.117014546285	0.157512484492526	0.999999999997756	23.1644399264208	11.4644916740592	415.554821204034	34.9790598083414	0.0841743568441645
STRIP1	0.264324494799896	0.615386980670144	24	1.69780059406005	7.51507065701887	1	1	24	6	18.4812989147184	0.700179652279747	0.999999999999989	27.5675675675676	6.75440830680987e-05	99.380067881588	0.760651940100469	0.999999999997756	25.1891891891892	2.58366876951494	59.563042091415	8.32709192598052	0.139802999202096
KCNC4	0.650420041322231	0.831925444264694	24	8.28749253769264	1.29155935252603	0.548683931808932	1	0	NaN	0	0.985895148165201	0.999999999999989	25.0526315789474	1.4738566480018	10.3152680808867	0.911319515939959	0.999999999997756	24.5263157894737	4.95606453407098	8.17596366533923	0.949545530942187	0.116138668150843
RBM15	0.703623974377726	0.855072138492821	24	19.2695650691255	1.19801151526932	1	1	20	16	2.40357627943853	0.986335266985776	0.999999999999989	20	6.75440830680987e-05	12.9985492254262	0.99380810308187	0.999999999997756	21.3333333333333	18.4161915262453	7.54489618480498	1.46216848049318	0.193795705690147
LAMTOR5	0.14386736101865	0.537543993788229	24	22.3480342487806	21.5286979129814	1	1	28	0	23.6659182169711	0.767809039224583	0.999999999999989	22.5236593059937	0.8893791346913	90.6906428072842	0.621888591835258	0.999999999997756	24.8412197686646	24.6030207130314	67.3928166470737	18.3811625279579	0.272746613696491
LRIF1	0.462124846751091	0.732740895338473	20.9005235602094	12.65652282101	2.67879111067168	1	1	28	16	4.58270727098927	0.987683173776874	0.999999999999989	20	16.861010422567	18.7870063366109	0.954806276085055	0.999999999997756	22.9668411867365	15.2398144555437	16.8423074292215	1.16533942989217	0.0691911981056882
DRAM2	0.278568034350502	0.622134981292333	27.3424657534247	23.6260538940186	6.52948732054199	1	1	28	24	6.07587058139803	0.927729379110952	0.999999999999989	27.148288973384	24.2831199385969	30.3955743762399	0.844712500999092	0.999999999997756	27.4969182422696	23.9739460135521	21.9925372306976	6.54249501986572	0.297487049867697
CEPT1	0.421839383992818	0.708581984652262	24	17.1774816004998	2.10630824856292	1	1	24	18	2.55454621741632	0.717553471884933	0.999999999999989	28	15.704949869831	18.9542460491037	0.880561275413467	0.999999999997756	25.3333333333333	17.177177785724	16.7919451448397	2.72989407062916	0.162571640574236
PIFO	0.277780783845346	0.622015318568492	27.9160839160839	23.5918035851995	0.844897515488953	1	1	28	24	1.05728130894916	0.927390164928366	0.999999999999989	27.7821011673152	24.0846811590711	2.16455140129945	0.843955852857209	0.999999999997756	27.8993950277997	23.8926271702463	1.48539086553634	0.84305272301492	0.567562883665985
WDR77	0.363284738509456	0.671737907531452	24	17.5647392663741	2.56141227575042	1	1	20	0	3.58827322768613	0.980828347091118	0.999999999999989	20	18.9795387154217	27.5155330710496	0.913733376145194	0.999999999997756	21.3333333333333	19.2302438383866	22.0149726062353	2.43397055153923	0.110559781066903
ATP5F1	0.208729982509908	0.579414435007979	24	10.8014252691826	6.96207935337867	0.759272267084767	1	28	6	9.33857549134181	0.620718437636099	0.999999999999989	28	6.9975793492304	76.9330324155003	0.591010277493233	0.999999999997756	26.6666666666667	7.97663261722438	72.1575603496878	8.12267457322458	0.112568586491294
RAP1A	0.470820000783222	0.738438751874361	27.9160839160839	16.4650547445364	3.79946710352763	1	1	28	12	4.37829476915408	0.998038677429775	0.999999999999989	26.9433962264151	15.7893276212435	38.983435523174	0.958795014814609	0.999999999997756	27.6198267141663	14.8303553424988	34.9884288928295	4.16578029873726	0.11906165639781
FAM212B	0.990061422434678	0.993582844730615	24	23.1017026384755	0.143004485198511	1	1	28	22	1.94812409432644	0.991922033770106	0.999999999999989	20	16.3116295349602	9.9842589947646	0.999999025179679	0.999999999997756	24	20.4606560398064	8.58732635323987	0.123970749640897	0.0144364781937191
DDX20	0.280696548963247	0.623996934301327	21.695652173913	12.7911804206814	2.56831789409252	1	1	20	18	2.04964383948108	0.996795634094413	0.999999999999989	20.112676056338	15.3123760182706	26.2718721717054	0.863127723003692	0.999999999997756	20.6027760767503	15.5052862913469	19.5591335236003	2.08733399084785	0.10671914419569
LOC643355	0.0088033893446835	0.413635376542592	23.4823529411765	7.80938417473798	2.65719111220101	1	1	20	10	2.85912921730075	0.898376506089415	0.999999999999989	20.3418803418803	12.328813106852	11.1880272652904	0.138810897363356	0.999999999997756	21.2747444276856	10.2676083841848	7.9170278081931	2.20682097720464	0.278743618270592
CTTNBP2NL	0.263722324602609	0.615225432252277	27.7222222222222	0.343782588287758	13.0196196588762	1	1	24	10	8.34524985731189	0.969147380379548	0.999999999999989	20	11.6255830947312	122.460374277246	0.84208211245321	0.999999999997756	23.9074074074074	11.4988648006473	99.9462470990009	0.11877555081868	0.00118839430460084
ST7L	0.416948839970948	0.704669794968563	24	7.02323726780312	2.14768449940616	0.0290926434676435	1	24	10	1.7441647228332	0.964896814115382	0.999999999999989	23.5643564356436	4.4137218136442	13.2950171707221	0.179535632751561	0.999999999997756	23.8547854785479	7.11468990092137	9.76141933112653	2.36567024029522	0.242349002747145
CAPZA1	0.0298842383497597	0.44827712602588	21.1216931216931	0.18943470266734	31.2275908153332	0.759272267084767	1	20	2	28.255438609554	0.457235887407339	0.999999999999989	20.9384164222874	19.8398419036464	136.284945874276	0.166032179484088	0.999999999997756	20.6867031813268	0.381363822677034	119.511856242038	30.4056665930099	0.254415482690116
MOV10	0.328267063133139	0.650679890303545	24.641975308642	4.00457448868666	2.87254078728955	1	1	28	26	2.76633075246857	0.996216882138808	0.999999999999989	20	11.6740321701364	17.8073942155865	0.896822411620051	0.999999999997756	24.2139917695473	23.6440468928892	14.3157613779007	0.722604962123915	0.0504761809762631
RHOC	0.884225150739387	0.94458974858783	24	21.7015546641417	4.92343650279715	1	1	20	4	23.9156637387827	0.995395706542082	0.999999999999989	20	6.75440830680987e-05	262.024247919205	0.999684826013319	0.999999999997756	21.3333333333333	0.60622093440229	221.914091216744	11.1813354184908	0.05038587390816
SLC16A1	0.92424170059895	0.960501118969252	24	1.2560521947058	2.60688057373672	1	1	28	6	20.2629493180539	0.999999843161097	0.999999999999989	24.8780487804878	6.75440830680987e-05	149.47911144547	0.999923172514467	0.999999999997756	25.6260162601626	2.19928983760069	129.456696442647	1.93407517085033	0.0149399391765507
LRIG2	0.069487918896898	0.478800913927029	22.8114285714286	3.54871189583421	1.18211361221933	0.120192382848633	1	20	10	0.487437044074457	0.301561982833699	0.999999999999989	20	5.2605570513653	4.87440302908659	0.0626845335166373	0.999999999997756	20.9371428571429	6.16333001665419	3.70653658425193	1.39391088067748	0.376068291515003
MAGI3	0.398674176507253	0.693791219398232	23.3450292397661	8.93770150710897	0.749002564596703	1	1	28	8	1.40699244778611	0.991218313711157	0.999999999999989	20	2.3931411662649	10.172445745261	0.932380835837316	0.999999999997756	23.7816764132554	6.3230981682976	9.04148474769407	0.629364360984762	0.0696085187939153
PHTF1	0.427291459717192	0.710621788654108	24	17.3165026091929	3.42790381911784	1	1	28	14	3.00127837257859	0.971380229749726	0.999999999999989	25.9636363636364	15.3713922561967	13.7214774092036	0.940503981920485	0.999999999997756	25.9878787878788	15.6804571895185	11.5647907362042	3.94099450859672	0.34077525469261
RSBN1	0.282126516303165	0.624903418961358	24	11.2855214850544	4.68489894211689	1	1	24	10	4.9793170298807	0.791904831220652	0.999999999999989	20	10.3581823969607	34.3664785779571	0.809169643521515	0.999999999997756	22.6666666666667	10.6148573967536	29.6747271706991	4.81709263513425	0.162329803654965
AP4B1	0.122626971530564	0.525756017852821	22.8114285714286	15.0862377572901	4.47394715933239	0.759272267084767	1	20	14	4.48660194753428	0.646854850374259	0.999999999999989	24.2033898305085	15.8596166286871	15.5663405444742	0.467159750849311	0.999999999997756	22.3382728006457	15.0151046357337	10.3463747411159	4.50341749658338	0.435265260467229
DCLRE1B	0.415971749003461	0.703775080878549	23.0751445086705	20.9068591202693	2.4144331060536	1	1	24	0	2.15793862777828	0.961387733316297	0.999999999999989	21.4414414414414	0.680285662328103	7.06203836595715	0.934396300539957	0.999999999997756	22.8388619833706	22.3775459049425	4.83503925180377	2.25650188293427	0.466697738201909
HIPK1	0.903355392155853	0.951701554359311	24	18.9946780372519	1.99046428206232	1	1	28	22	6.59784965401479	0.999988424012719	0.999999999999989	20	18.7611763589638	45.5520517199708	0.999837760680116	0.999999999997756	24	20.0797295703426	37.9600403427971	2.01415674841246	0.0530599211756278
OLFML3	0.0110784715957086	0.422173443320834	24.641975308642	7.99969226444164	147.061966754411	0.182113153050653	1	24	8	172.053420073311	0.156148894139279	0.999999999999989	25.5913978494624	7.2517909366715	815.391921965023	0.0130952204851212	0.518344626684439	24.7444577193681	7.7653617331819	734.128924623691	161.335131272703	0.219764030351211
TRIM33	0.07770611118356	0.487501737436656	26.7919463087248	24.9062676079861	6.79365434785668	0.548683931808932	1	28	26	6.73148453124359	0.433126657363105	0.999999999999989	28	26.5474968037813	29.3810806110356	0.239310340058006	0.999999999997756	27.5973154362416	25.8154855450935	24.0599074662063	7.30042727036843	0.303427071804925
BCAS2	0.527715821984153	0.770831173525199	24	17.3954430342347	3.75035079231661	1	1	28	20	3.95390063552841	0.994848254167623	0.999999999999989	24.3686006825939	16.7324287536104	21.9637161015034	0.972275785593288	0.999999999997756	25.4562002275313	18.038051335345	16.1785049852392	4.1340858559463	0.255529535004508
NRAS	0.161559009733674	0.546728761419987	23.9041916167665	20.7245960763422	16.3571154863344	1	1	28	22	24.0378359407559	0.991023262464873	0.999999999999989	20.5763688760807	19.564525839063	60.6301755647463	0.722063940770791	0.999999999997756	24.1601868309491	20.9662241449433	43.7236330184429	17.0202842763799	0.389269671831722
CSDE1	0.717011930928734	0.863656683916653	24	7.70118419315189	60.4452772362941	1	1	20	6	111.444231471449	0.999989971789654	0.999999999999989	24.3686006825939	7.603543931298	1849.99318768245	0.995208625375484	0.999999999997756	22.7895335608646	7.08683937582323	1793.59167772857	54.6723895684405	0.0304820713919003
SIKE1	0.0504865267071415	0.461590337324866	24.0481927710843	22.7459894928699	5.01424445651191	1	1	28	0	5.28779431722281	0.835647186070779	0.999999999999989	27.3563218390805	22.8817840709447	27.0592518246121	0.387129848804075	0.999999999997756	26.4681715367216	24.5700705189118	23.0741839264973	4.80275759105933	0.208144201604637
TSPAN2	0.323844347389239	0.649009893061153	24	0.508270079864068	7.30106889244661	0.0772071042383542	1	28	4	11.7736769000688	0.815235109221986	0.999999999999989	28	0.121778156462401	4.72243713770651	0.254199140685268	0.999999999997756	26.6666666666667	1.46757213844681	9.45393768121918	7.57474147496275	0.801226084873654
NGF	0.109066389992922	0.517783155859671	24	19.0666566182229	2.10200855557029	0.388468903781404	1	20	0	0.725308940180274	0.919655336418943	0.999999999999989	21.8348623853211	15.8696353205395	4.4320392524607	0.370571639746629	0.999999999997756	21.9449541284404	18.293074247074	2.97021025701374	1.97674994670056	0.665525257692697
VANGL1	0.478954120996246	0.744508433644835	20.5773195876289	2.47127654376533	2.08972847367563	1	1	24	0	4.03054886709121	0.996360856201143	0.999999999999989	20.2266288951841	3.47802167653	21.3306724426236	0.960838615283057	0.999999999997756	21.6013161609377	2.12830813303038	19.8811883430787	1.85319686423582	0.093213586243248
SLC22A15	0.161479757373987	0.546728761419987	24	15.9571470533338	3.87221288091719	1	1	28	12	5.93184631864345	0.969469912799039	0.999999999999989	20	11.662573110026	12.8552090095192	0.716018925569441	0.999999999997756	24	13.4742542472906	7.31219612722374	3.0087381154327	0.411468464888543
ATP1A1	0.248757864543415	0.605336475328558	21.695652173913	21.1953665396546	17.3792974766036	1	1	20	4	30.0279941535964	0.987791476877665	0.999999999999989	20	6.75440830680987e-05	248.311243592998	0.832637010831649	0.999999999997756	20.5652173913043	1.10475788534592	196.818225682721	17.3117024941109	0.0879578221684516
CD58	0.00248270932445438	0.389910123049936	22.3016759776536	13.0769125588809	1.99427309208983	0.0290926434676435	1	24	14	1.89843125945697	0.140746194359593	0.999999999999989	21.570996978852	13.8225762687232	4.60086374189875	0.000798845406629889	0.159827179173733	22.6242243188352	13.6517240062032	3.50723708778614	1.94702086193427	0.555143782185333
PTGFRN	0.0763453628158893	0.486636196740022	22.0552486187845	10.1702585441022	6.8681646019215	0.269101639101639	1	24	8	8.83399442774239	0.469971473221136	0.999999999999989	25.0526315789474	6.9320711221534	39.6599302568405	0.158407919195571	0.999999999997756	23.7026267325773	8.42919888992012	34.149583170167	7.15758047554325	0.209594958740114
TTF2	0.845430392658048	0.926365517726581	24	12.8821250473703	0.482073810315765	1	1	24	16	1.33050961472585	0.999781601035212	0.999999999999989	26.542750929368	12.5869014526444	7.21036984125919	0.999301385796208	0.999999999997756	24.8475836431227	13.8580207278765	6.11608977533156	0.516949269039543	0.0845228386157099
MAN1A2	0.251791633566512	0.60719559795434	22.4269662921348	5.3930628903485	19.1408793719552	1	1	28	18	15.9203714220906	0.9659140522469	0.999999999999989	20	8.1676030129564	152.545870722018	0.830144769815064	0.999999999997756	23.4756554307116	9.88082281934329	134.85846568678	1.05243384486292	0.0078039879773457
GDAP2	0.582210716769168	0.796549387955728	24	9.76450729409698	0.805274694229837	1	1	20	10	1.6251887694151	0.998664901613975	0.999999999999989	28	13.1136467873798	7.52247886550937	0.982204496850231	0.999999999997756	24	11.0050355834217	6.43959687500822	0.758929590794753	0.117853587037431
WDR3	0.320741258672508	0.647128128058724	24	22.224301762752	3.30008390012664	1	1	20	18	6.12659399780095	0.959430681088956	0.999999999999989	22.3824451410658	22.0773010219546	23.7616820811535	0.884108193992702	0.999999999997756	22.1274817136886	20.7405108620053	20.0644912386798	3.3964754133251	0.169277923517815
TBX15	0.537203337087313	0.775670584084607	24	22.636926023323	6.28278693009305	1	1	28	22	11.8912260678225	0.985297719110076	0.999999999999989	28	24.9790432923521	94.1033741220904	0.973158834378798	0.999999999997756	26.6666666666667	23.3191483512292	84.9677222502396	7.34434092110694	0.0864368342071948
WARS2	0.224576788502921	0.588593347364515	24	20.9996659931642	5.87773895662114	0.388468903781404	1	28	22	10.760628254308	0.515381364584854	0.999999999999989	28	23.0546845840697	32.2694316484634	0.400745978288762	0.999999999997756	26.6666666666667	22.0790761779428	21.9795007396166	6.89553076761849	0.313725541326322
ZNF697	0.13157067870243	0.529783929133523	24	7.35756264772075	1.33720302020057	0.0481594158156658	1	28	4	1.00958908956777	0.335340345200591	0.999999999999989	26.7415730337079	4.9797855723402	6.44961153592165	0.0554376579337227	0.967633952586341	26.247191011236	5.53009962544787	4.84034203606207	1.59668203666703	0.329869671351993
PHGDH	0.961403575551055	0.979887789528897	24	21.368137365271	2.50285107999686	1	1	28	18	28.54570791845	0.967811911534714	0.999999999999989	28	22.4072338196453	121.603168153919	0.999940866804096	0.999999999997756	26.6666666666667	20.8124230527616	99.6907156700693	9.28388530042022	0.0931268798505334
NOTCH2	0.0771534511866414	0.487225687300472	24	18.7202093062581	8.1266367975573	0.548683931808932	1	20	0	6.58721632444255	0.681359189801932	0.999999999999989	22.3824451410658	17.8461115233378	34.1289775500675	0.312448747798738	0.999999999997756	22.1274817136886	18.8925991663683	28.4531774098688	8.09423188432452	0.284475500494264
SEC22B	0.633846516715317	0.82235113930865	24	21.6811161328103	3.01572127922621	1	1	28	0	4.03727358558664	0.99327279363265	0.999999999999989	21.3134328358209	6.75440830680987e-05	17.7377623421217	0.988282893617278	0.999999999997756	24.4378109452736	23.6618585986884	12.5893202835449	2.36492193460746	0.187851439263053
GPR89A	0.272454961186942	0.619626272193868	20.9005235602094	12.3149346565561	4.34822091292343	1	1	24	10	3.97854452770343	0.907918174147565	0.999999999999989	20	12.4387098102325	22.1177137659163	0.834250508775075	0.999999999997756	21.6335078534031	11.8137096679384	18.6692132839096	4.08405579782852	0.218758859075676
RNF115	0.018224056576484	0.434294210800059	23.6213017751479	8.78524978287316	13.5864796168386	0.269101639101639	1	28	4	10.1211436982019	0.305678126215971	0.999999999999989	25.0526315789474	6.3892018253834	89.7054192167679	0.0429438871950129	0.869571967326486	25.5579777846984	6.55427575775851	81.9359476351913	13.7320077861218	0.167594422014398
POLR3C	0.0482889343878701	0.460666455970006	22.4269662921348	5.54602281193098	7.29479159385709	0.182113153050653	1	20	10	5.73384978099222	0.403146111883932	0.999999999999989	20.112676056338	7.3975204193249	34.1107631791371	0.0799780829073312	0.999999999997756	20.8465474494909	7.73853395434044	24.6017868341431	7.06551437471464	0.287195170917785
PIAS3	0.577529824904036	0.794829757732903	24	18.1634393830434	2.02864539434966	0.759272267084767	1	24	18	1.86023323437432	0.985011724655032	0.999999999999989	21.186943620178	20.3218023848294	12.8028902977076	0.946732214999525	0.999999999997756	23.0623145400593	18.8437459514313	8.86858253072464	2.35729811750603	0.265803256533873
ANKRD35	0.362080085448028	0.671327592294878	23.6213017751479	2.81295269191228	3.49863842162609	1	1	28	16	3.81498694851897	0.991353696029241	0.999999999999989	28	4.2140958973378	16.073253188118	0.915123431989493	0.999999999997756	26.5404339250493	5.04780976969659	13.4527615959001	0.23951310941341	0.0178040105524805
ITGA10	0.0616668052933299	0.466238828640022	22.6818181818182	21.3229560009068	1.51088895787171	1	1	20	0	1.70287405963782	0.906380946209959	0.999999999999989	20.8163265306122	19.4004306083991	4.50582419529052	0.44960339498337	0.999999999997756	21.1660482374768	20.2608314500862	3.34840575382021	1.32624519049327	0.396082580189139
PEX11B	0.24268287399759	0.602138071131788	24	1.55011868591288	5.18720228517297	0.0169666213416213	1	20	6	6.42546867156935	0.274142649425105	0.999999999999989	20	4.6702520300544	37.5106814796465	0.0347842635122645	0.812666742439402	21.3333333333333	4.32908793894815	28.3599620711127	6.90170540495646	0.243360882770239
RBM8A	0.132743944085814	0.530687585861337	24	10.1265500159226	8.4057914513465	1	1	28	14	7.00847184487131	0.685794298211423	0.999999999999989	25.0526315789474	6.7380985546161	136.842737571261	0.570620628529464	0.999999999997756	25.6842105263158	10.2601043224617	133.748663648104	7.99299077916101	0.0597612758224692
LIX1L	0.122653971601911	0.525756017852821	23.9041916167665	19.9508943769233	34.3420399324657	1	1	24	22	49.7035091364578	0.893511591303185	0.999999999999989	22.2429906542056	19.4782820222435	103.508055955466	0.61976992817099	0.999999999997756	23.382394090324	20.4751160908819	74.4334038257091	35.6149186608424	0.478480317039339
POLR3GL	0.237442532331182	0.598209187884796	21.9340659340659	8.85078446742084	16.7896535167231	1	1	28	20	22.700513967556	0.967045955861797	0.999999999999989	20	10.9901964172409	138.96103699398	0.816006241553215	0.999999999997756	23.3113553113553	12.9254942019015	103.557048750918	0.326205155259396	0.00315000436178907
ANKRD34A	0.380764006104792	0.682610438119548	24	4.29081377339223	1.99198228116524	1	1	28	0	4.13330286800972	0.984311503353563	0.999999999999989	28	0.343305721069001	10.4080340242716	0.923089967292302	0.999999999997756	26.6666666666667	1.62488283356455	7.79159293997515	2.3381274895841	0.300083372886207
TXNIP	0.124843815512761	0.527129901930681	21.0105263157895	1.26670308106221	26.6830744152602	0.388468903781404	1	28	18	17.4696043017021	0.629933043216426	0.999999999999989	26.3468634686347	20.9958082272698	182.46817734067	0.323002574163925	0.999999999997756	25.1191299281414	20.4811042734336	192.568091029402	24.9418923769118	0.129522457451706
PRKAB2	0.137019853050359	0.532084315001371	20.7916666666667	14.5695131029588	6.77501638627207	1	1	28	14	7.18103763022936	0.774323716217514	0.999999999999989	20.3418803418803	15.9914012171171	48.7734028848435	0.61110214702755	0.999999999997756	23.0445156695157	15.4103627028474	43.3418123185934	4.97877410052891	0.114872309997823
CHD1L	0.222111732389039	0.588461021110238	21.1216931216931	8.9280794171688	6.17512902560024	1	1	28	6	18.4723252075651	0.697826568434492	0.999999999999989	26.1538461538462	5.6597360937154	39.4781407671421	0.71333213790858	0.999999999997756	25.0918464251798	7.01093950673835	42.756357970129	6.62972423795749	0.155058207777876
PDIA3P1	0.511925280788966	0.764324764249481	27.7222222222222	7.75009229164445	0.845023701881634	1	1	28	8	1.53771191304598	0.999731656751712	0.999999999999989	28	9.4738491454113	5.61681726740222	0.969424116980573	0.999999999997756	27.9074074074074	8.40366465418186	4.38644276370945	0.868941840847432	0.198097157003048
BCL9	0.404759754475113	0.697180488799132	21.1216931216931	15.8579162734504	1.53237525513624	1	1	28	14	1.59138138243678	0.979970198295635	0.999999999999989	20	15.9113591074356	5.46262682741423	0.933015860935094	0.999999999997756	23.0405643738977	16.0011977999084	4.89134942993738	1.26576562413062	0.258776364735575
ACP6	0.0627609905566678	0.466238828640022	26.7919463087248	13.4786953973131	2.05541367118167	0.06268326002701	1	28	14	1.63588354133368	0.27702982468257	0.999999999999989	28	12.0125589844318	4.02740383362568	0.033883084162877	0.798515909146131	27.5973154362416	13.1793077146626	2.58270882600081	2.34341192943152	0.907346544774915
GPR89B	0.456925084676369	0.729436186243836	26.7919463087248	7.84183278176181	2.4370369598985	1	1	28	8	5.20151395962696	0.991436120434752	0.999999999999989	25.7761732851986	9.4338917556067	10.9195471627544	0.953743984127849	0.999999999997756	26.8560398646411	8.44835516407076	8.54541265118401	2.52403360685927	0.295367082888566
NBPF11	0.606850682934606	0.806885562471291	24	17.7353327792872	3.58948039275581	1	1	28	20	7.47364270145526	0.999672898183651	0.999999999999989	28	18.9131032421642	19.6430509673149	0.985627506105077	0.999999999997756	26.6666666666667	18.9228450187469	10.6504271131231	5.07114052411432	0.476144333955003
PDE4DIP	0.97956533792184	0.988820931886242	24	5.8371589908789	0.799614161354365	1	1	28	4	13.2508982205556	0.967734538028032	0.999999999999989	28	6.75440830680987e-05	48.1766317006632	0.999975556891531	0.999999999997756	26.6666666666667	3.47466339205277	25.6978339381754	2.41392421275914	0.0939349292460456
NBPF9	0.0936209988479934	0.503430364676674	22.0552486187845	5.81552436471078	0.770558571988017	0.759272267084767	1	24	6	0.578096696719994	0.582601417525477	0.999999999999989	23.1067961165049	4.6674962476932	1.5436855559488	0.383222039487889	0.999999999997756	23.0540149117631	5.50134977178854	0.686937026677203	0.807595982622078	0.807595982622078
NBPF19	0.139080984941176	0.533150853851741	21.9340659340659	15.306428973489	3.69691901257399	0.548683931808932	1	20	16	0.473938536182652	0.808096011065072	0.999999999999989	20.2266288951841	16.1208702474699	13.9069387498125	0.47279615647564	0.999999999997756	20.72023160975	15.8605800735783	8.00641298111893	3.72219112986488	0.464901215893149
HIST2H2BE	0.0662821164257099	0.472079449970272	22.1777777777778	16.3671747621762	5.78111158781018	0.388468903781404	1	24	16	5.90886036216677	0.496474459193817	0.999999999999989	22.9581993569132	16.6220308645606	17.4200841112758	0.189996697828475	0.999999999997756	23.0453257115637	16.3547403056726	11.5812055149516	5.98626450085571	0.516894764809009
BOLA1	0.979957168734299	0.98900612445989	24	13.4569324418012	0.223350339670482	1	1	28	14	3.10717266107115	0.99866255740341	0.999999999999989	28	19.9999324559169	12.5256606686035	0.999998350838838	0.999999999997756	26.6666666666667	15.708353561954	8.82105406840573	0.404927832541455	0.0459046990757919
SV2A	0.31387326176151	0.643656610589574	24	7.18281505795475	2.2723643369353	1	1	20	8	3.28804004049054	0.956993346265698	0.999999999999989	25.2296819787986	3.0670944183347	18.7425210206288	0.878895654467963	0.999999999997756	23.0765606595995	6.40698197061128	14.9513538708787	2.10287497271651	0.140647796238197
SF3B4	0.109797763680054	0.51853390381861	24	18.6723377377491	7.48298076071359	1	1	24	22	6.92311207525191	0.91512236987797	0.999999999999989	22.8115015974441	15.8919569117114	23.0025037752281	0.596618972762455	0.999999999997756	23.6038338658147	18.7744369686918	16.6656314213559	8.12256074111046	0.487383918181577
OTUD7B	0.0970512567097528	0.506431661871082	21.4623655913979	4.96494069753976	6.43012292434753	0.182113153050653	1	24	6	5.18606678312894	0.600467093929927	0.999999999999989	23.257328990228	3.4563337318576	25.8696591390163	0.168503715227425	0.999999999997756	22.906564860542	4.81809554779266	21.247840639946	6.57036720717757	0.309225173443049
VPS45	0.135234316746887	0.531281121557567	22.5536723163842	20.9894414331046	3.31736423337502	0.759272267084767	1	24	22	3.60575319304208	0.625616372376586	0.999999999999989	21.0619469026549	0.854411030856802	15.6356883986632	0.48262765540577	0.999999999997756	22.5385397396797	21.6783838282172	14.2237119234744	3.25312342371214	0.228711284453342
PLEKHO1	0.61631712238093	0.811011644561497	24	0.919665364258286	4.4077223857257	1	1	28	4	17.0574502146306	0.972071881188349	0.999999999999989	20	6.75440830680987e-05	118.752947129121	0.984661046459059	0.999999999997756	24	1.43109398875442	99.2166993616497	4.44745853504823	0.0448257053869231
ANP32E	0.0429437189714543	0.455253067015302	24.641975308642	17.8484480014721	8.81894519239963	1	1	28	18	8.48068801042812	0.82706255159922	0.999999999999989	28	15.892914133659	54.314535147	0.351903607276191	0.999999999997756	26.880658436214	17.333593574773	40.40379905988	11.5073575055063	0.28480879950056
APH1A	0.0493437402311229	0.460666455970006	21.2340425531915	1.73969490625683	39.7095775159871	0.182113153050653	1	20	4	48.5232933521042	0.326698019256815	0.999999999999989	20	3.8432686695584	356.505581610089	0.0699586102064902	0.999999999997756	20.4113475177305	3.2409223955808	320.453393048757	42.2722618958059	0.131913915760518
C1orf54	0.276513757343228	0.621877663686101	23.9041916167665	15.9533464215885	4.03753801780369	1	1	24	18	8.24192963181683	0.814841353742737	0.999999999999989	24.8780487804878	16.1390974923388	28.8684751974866	0.81128864422784	0.999999999997756	24.2607467990848	16.6999167612385	19.4192462493429	4.24410318707929	0.218551386216801
MRPS21	0.0730021233060978	0.484892260688271	24.0481927710843	7.46777419032853	23.112423834162	1	1	28	8	31.8012451882364	0.736194783190162	0.999999999999989	23.1067961165049	13.3655775366681	237.22679398881	0.440539569287238	0.999999999997756	25.0516629625297	9.45528876692787	219.739337332748	18.9346363897348	0.0861686242416504
PRPF3	0.402873819723579	0.6968285935615	24	6.51544792558638	2.64443847163854	1	1	28	6	5.08601890461823	0.948681742597062	0.999999999999989	23.257328990228	8.9794570062617	17.0432929717354	0.92658676865089	0.999999999997756	25.085776330076	7.26548439152571	16.7072713880747	2.51615540104054	0.1506024139188
RPRD2	0.619518364635912	0.813020880674249	24	6.60334587702659	3.65820471376829	1	1	28	4	5.3607475689907	0.99988103021716	0.999999999999989	24.3686006825939	8.0877960325224	40.3036812538837	0.987159275367359	0.999999999997756	25.4562002275313	6.40388727257399	36.4831589714754	4.0196237051788	0.110177512542748
TARS2	0.851875161183515	0.929374246079365	24	20.3383174968702	0.668937682616219	1	1	20	2	1.58292009771108	0.99487965489431	0.999999999999989	20	0.949106227515699	6.44337819563846	0.999332925503528	0.999999999997756	21.3333333333333	0.0916317909063423	5.42125243444559	1.0540638578751	0.194431797932483
ECM1	0.520207008621137	0.766005342281144	24	2.51227865804178	3.29123864287231	1	1	28	4	4.37585463353486	0.996099941841997	0.999999999999989	21.9692307692308	6.2425054493589	41.669732864517	0.970831299278908	0.999999999997756	24.6564102564103	4.3223900466611	40.2222464919511	3.01597315867252	0.0749827128446455
ADAMTSL4	0.0491191442186889	0.460666455970006	20.3673469387755	13.8597066083339	2.70047560085742	0.0772071042383542	1	20	16	2.8513435522459	0.429253927978433	0.999999999999989	20	16.4182341044029	8.03028502712574	0.0456323005235839	0.892530157394923	20.1224489795918	15.4580799963739	5.98220050418792	2.50136332313162	0.418134317193232
MCL1	0.793051372288457	0.899996729096686	24	18.2439718333475	24.7105526953783	1	1	24	22	51.9428371463372	0.999984936293993	0.999999999999989	20	11.2697708936752	541.524227899703	0.998251899672986	0.999999999997756	22.6666666666667	17.0160045400964	508.592243741543	18.8743953264789	0.0371110561726744
ENSA	0.00700745489557875	0.413635376542592	22.9425287356322	21.7262843565761	16.1580448592247	0.0481594158156658	1	24	22	16.3692181406756	0.183497693929377	0.999999999999989	23.4098360655738	21.6838327166069	91.1712613435414	0.00356900352138356	0.327277622910873	23.4507882670687	21.808510653438	81.3601012345779	16.2898772560243	0.200219481156461
GOLPH3L	0.140816886907828	0.53440184458182	21.8142076502732	11.0793215442441	6.50402066535025	1	1	28	14	7.46557339002126	0.76507860410004	0.999999999999989	21.8348623853211	9.9957363886689	40.6420266912649	0.615196528588604	0.999999999997756	23.8830233451981	11.6693884041692	36.3313039197215	4.82164700430895	0.132713293609361
CTSS	0.457144648591143	0.72947864258958	24	11.5983551393982	1.49561548283895	1	1	24	18	3.02713884915898	0.96531026388337	0.999999999999989	28	19.9999324559169	10.0017699784036	0.949945426895292	0.999999999997756	25.3333333333333	16.6737748101421	6.03685903388051	0.490463117800522	0.0812447524528746
CTSK	0.566133547873067	0.787711094529263	24	18.6781238848812	27.208672535001	1	1	20	14	22.8180562183317	0.930556101516949	0.999999999999989	26.3468634686347	16.2884449874864	122.959509062658	0.972651976103187	0.999999999997756	23.4489544895449	16.3880366284376	134.585727771662	20.1654872076593	0.149833771689907
ARNT	0.496016289361274	0.754202466233447	23.9041916167665	17.5859924014194	9.37139295693832	1	1	28	20	13.7721710469342	0.98829192100431	0.999999999999989	23.7209302325581	19.8165454938319	81.6492210798736	0.96426723772593	0.999999999997756	25.2083739497749	19.1877435544455	76.0878938641752	7.96253612758695	0.10464918560896
SETDB1	0.897636711600646	0.950069897325948	24	0.229381678682931	0.969623158786964	1	1	28	22	4.77614156138017	0.955054840541876	0.999999999999989	28	2.8075939437237	36.9331267420576	0.999457684143206	0.999999999997756	26.6666666666667	25.9909636287976	33.392986614304	2.58329629062099	0.0773604445885181
CERS2	0.0452176461119265	0.460666455970006	24.0481927710843	21.2252416874347	38.6798990917518	0.182113153050653	1	24	0	32.1965859562295	0.55106832844665	0.999999999999989	22.9581993569132	20.3900791317713	93.5678819227051	0.0950683975909653	0.999999999997756	23.6687973759992	21.8420610831142	55.1268012446483	38.7387244130541	0.702720338173346
FAM63A	0.344169559922804	0.660603843954393	24	4.65723894414886	1.24366024076876	1	1	24	10	0.974586479463578	0.98866119674794	0.999999999999989	23.7209302325581	7.9379051648471	6.28624117916653	0.904801743411108	0.999999999997756	23.906976744186	7.57662052292773	5.12206872246902	0.942640353533615	0.184035085159738
PRUNE	0.470980129840339	0.738438751874361	24	23.3457183272105	4.75726730745644	0.388468903781404	1	20	4	5.48363298977074	0.706460866964675	0.999999999999989	20	4.1323962971655	34.1110335080519	0.664236128003981	0.999999999997756	21.3333333333333	2.85137795317022	21.0107887223292	6.28831570221923	0.299289845104022
C1orf56	0.5465548977748	0.778936846338853	24	1.84881554436803	0.595427003787466	1	1	28	4	0.919020446829615	0.999710860163182	0.999999999999989	22.8115015974441	2.3769292610287	4.90963841214165	0.976446853811784	0.999999999997756	24.937167199148	2.69327486395338	2.42975017859096	0.574647916488238	0.23650493847128
CDC42SE1	0.802463381825388	0.905115524149915	24	23.0760389792403	1.01204668501173	1	1	28	0	1.34294811069748	0.999998947156157	0.999999999999989	22.9581993569132	6.75440830680987e-05	13.0378377357151	0.998492526474658	0.999999999997756	24.9860664523044	24.6661483111036	10.3295059082975	0.893896896379301	0.0865382046648767
MLLT11	0.169676829152144	0.551531241611196	26.6133333333333	10.4488244297948	3.00176181122691	0.182113153050653	1	28	12	1.46426389683201	0.75298696472352	0.999999999999989	28	13.8346267167798	12.0109487084955	0.275304488797343	0.999999999997756	27.5377777777778	12.068632940232	6.80991833370134	3.07170480715262	0.451063383822267
GABPB2	0.0641234139037521	0.469655631512779	21.4623655913979	12.2334221010216	3.16833749192307	1	1	28	10	4.30763737556562	0.676499631862364	0.999999999999989	20.9384164222874	10.6645094039059	10.8999058363046	0.393042535677479	0.999999999997756	23.4669273378951	11.2956913160372	7.18415708913556	2.76844291926827	0.385353895372767
SEMA6C	0.506511466173522	0.760492860386606	24.7950310559006	11.4228173958747	1.98786739011601	1	1	24	12	1.65843430346672	0.996997271518139	0.999999999999989	24.8780487804878	12.3096223939775	11.3759092120768	0.967868582256981	0.999999999997756	24.5576932787961	11.9150465460838	8.69181679048469	1.96832769070267	0.226457567865154
LYSMD1	0.157246472267799	0.545682988922423	24.3414634146341	0.425188102311335	1.81547959090613	1	1	28	24	2.3130992765083	0.818205439019318	0.999999999999989	26.3468634686347	1.6793563087193	8.91090922634823	0.662988065699752	0.999999999997756	26.2294422944229	25.7668655195065	6.9260745805411	2.02229920898271	0.291983458374009
SCNM1	0.473417648117738	0.740100407794584	20.9005235602094	1.42298831380757	1.52462151935721	1	1	20	0	1.27064561699499	0.92537459828787	0.999999999999989	20	19.490396107793	3.23072656547812	0.948865890220375	0.999999999997756	20.3001745200698	0.28413582029215	2.25835725251298	1.55949942484189	0.690545936922322
VPS72	0.0633952616094769	0.467879237011728	24.1939393939394	16.1700155345673	8.79285013653123	1	1	28	14	10.1776826317114	0.882185510405261	0.999999999999989	21.570996978852	15.4781737587768	56.9248256929542	0.449739652223972	0.999999999997756	24.5883121242638	15.5411991233764	44.9843063651593	9.38646961719614	0.208660983699551
PIP5K1A	0.3874113428805	0.687149325766767	24	11.2013846230594	6.01183853880378	1	1	20	4	5.01550616093677	0.934673462388341	0.999999999999989	26.542750929368	8.61773086471123	75.1187889600976	0.9167646042999	0.999999999997756	23.5142503097893	7.75138045724699	65.6593120452143	3.56139726443608	0.0542405510125301
PSMD4	0.117162096786135	0.52253565714756	24	6.73378599905002	26.6910395430609	0.548683931808932	1	24	6	13.2009707616116	0.646315195765721	0.999999999999989	23.4098360655738	8.2935267609313	200.679332793292	0.383904734525786	0.999999999997756	23.8032786885246	7.01459598317816	176.669972559333	29.3155247593132	0.165933827546545
PI4KB	0.545582335273922	0.778936846338853	23.6213017751479	20.1068726399391	5.12863243944539	1	1	28	22	6.65988538572604	0.982076640423328	0.999999999999989	25.0526315789474	23.5669108965344	27.2772601081223	0.974448803527189	0.999999999997756	25.5579777846984	21.9510964335354	23.0595828935065	4.00710600418884	0.17377183371852
RFX5	0.481769145822966	0.745528413148723	24	17.475894334622	2.15250866370765	1	1	28	20	3.58683812183854	0.999326300074355	0.999999999999989	28	19.6298198612655	12.8788914738223	0.961983297179856	0.999999999997756	26.6666666666667	19.05344159793	8.13063522033819	2.38507084903992	0.29334372830721
SELENBP1	0.62519987794155	0.816484625785523	24	5.53171839794133	2.57269972122897	1	1	28	26	4.05792924488818	0.99999999942821	0.999999999999989	20	18.3756203396626	31.4804137319322	0.987806646177035	0.999999999997756	24	0.141291684290157	19.2833863348363	0.39635442003945	0.0205541917356817
PSMB4	0.12171723477414	0.525548302732107	22.5536723163842	19.6591555520276	23.7157618041256	0.388468903781404	1	24	20	17.5122939599965	0.648259179706913	0.999999999999989	22.8115015974441	19.812350935491	120.112634481881	0.323619051432548	0.999999999997756	23.1217246379428	19.8352849742952	111.800645355988	24.0254360219159	0.214895325026216
POGZ	0.449360659710899	0.725105797304261	24	17.9209994226417	4.95228795220172	1	1	28	14	6.80677385111649	0.91235855007697	0.999999999999989	28	11.765777181303	28.9549840254338	0.938510677137583	0.999999999997756	26.6666666666667	14.4667523723568	24.081410034593	5.77121688970196	0.239654442219604
TUFT1	0.85386879632892	0.930229332191803	24	9.03107328405847	1.2269463268834	1	1	28	4	3.41433737215743	0.99857067940695	0.999999999999989	26.7415730337079	4.02515125110391	21.4564431992864	0.999400670139341	0.999999999997756	26.247191011236	5.67267519060122	18.3904150615001	1.39916999922094	0.0760814801918237
SNX27	0.337238633033029	0.656112786049408	22.4269662921348	21.7112820973779	4.1411812959065	1	1	28	0	8.67687576156988	0.851144792379463	0.999999999999989	20	4.990699803161	29.1409889876164	0.868884316861228	0.999999999997756	23.4756554307116	1.43412199612344	24.7770513440152	2.81121167585271	0.113460299888822
MRPL9	0.242313009431554	0.602098941709908	23.9041916167665	16.2491363267307	3.82334600955938	1	1	28	16	6.78710248294701	0.857860270744891	0.999999999999989	22.8115015974441	15.9451458617122	40.4689854447571	0.79086625272976	0.999999999997756	24.9052310714035	16.2095800809489	36.4621776600523	4.04299953264878	0.110882009581075
THEM4	0.628776744553126	0.818849883716962	21.9340659340659	8.37552207724201	1.04155407501379	0.759272267084767	1	20	12	1.39263156046263	0.764202625453166	0.999999999999989	28	13.7475990827541	8.46281048979025	0.918166293730429	0.999999999997756	23.3113553113553	11.4446818624497	7.55906844521216	0.196971201117362	0.0260576025399164
S100A10	0.100888473960771	0.506431661871082	22.3016759776536	21.0288981972608	85.7342195807948	1	1	28	22	112.887698370891	0.71215830698977	0.999999999999989	22.5236593059937	20.2090823491229	388.238605472085	0.510128521231315	0.999999999997756	24.2751117612158	21.2705483434235	344.185716298535	85.2097399164982	0.247569076465074
S100A11	0.0233173296007984	0.443338200266544	27.9160839160839	23.1028539026197	79.8350612578624	1	1	20	2	87.5292525105273	0.766122211309407	0.999999999999989	28	21.7253368710877	527.577089863611	0.23446707415484	0.999999999997756	25.3053613053613	22.3741291285499	435.648956712468	72.1328641501217	0.165575661409721
S100A9	0.590419236823436	0.797174021002872	24	20.8613664055533	2.6092986485246	1	1	28	18	4.73593633603879	0.942334932568901	0.999999999999989	28	21.191967923575	32.4480558789163	0.978214827184331	0.999999999997756	26.6666666666667	20.1697239256876	25.2704027421521	3.50792004123416	0.138815359494956
S100A8	0.0632935922012559	0.467751973527616	24	15.473100060513	2.47478985508737	0.0481594158156658	1	28	14	1.10390000635029	0.428605735750828	0.999999999999989	24.3686006825939	7.13895733002216	4.62877885566999	0.03878652350124	0.832259875901551	25.4562002275313	12.3527817218604	4.21562961487581	2.16806692631207	0.514292555176467
S100A6	0.352775074830554	0.666655834352639	21.3475935828877	0.119181316455733	330.274546458543	1	1	24	22	448.852863728684	0.991662507044764	0.999999999999989	20	19.6643265046583	4142.48757912748	0.91021826005851	0.999999999997756	21.7825311942959	21.1002787697607	3868.01816302377	332.242255546503	0.0858946989242619
S100A4	0.657357539232385	0.835062257181592	24	7.84401839245498	100.61616544349	1	1	28	4	272.59107018396	0.92122275182862	0.999999999999989	28	16.7799726199814	1998.83066148278	0.985492200888635	0.999999999997756	26.6666666666667	8.9670306746547	1701.8046557886	166.599505781084	0.0978957868133715
S100A3	0.629327801273542	0.819056549404383	24	8.89557564675662	2.44075931386612	1	1	28	2	3.7888680326925	0.993638733355229	0.999999999999989	26.9433962264151	8.6612243053069	17.5934370954462	0.987820384101572	0.999999999997756	26.314465408805	7.02521557098556	16.0118774785009	3.14682602273091	0.196530733323194
S100A2	0.46082937906328	0.73163562072029	20.4717948717949	13.076976589078	1.5291448507227	1	1	28	10	2.43586525527278	0.986073773961563	0.999999999999989	25.0526315789474	6.9176221031858	7.66425201401925	0.954181095301277	0.999999999997756	24.5081421502474	9.86887245402215	6.44095486654237	1.30950503077413	0.203309145601434
S100A16	0.819109938992067	0.91318069508525	24	6.72483236829358	10.0545223338322	0.548683931808932	1	28	6	92.9314549701529	0.823674244230264	0.999999999999989	28	6.75440830680987e-05	395.883850588524	0.920844653580373	0.999999999997756	26.6666666666667	4.60385893162468	243.355429119933	18.0901280941997	0.0743362420950321
S100A13	0.0223370296792098	0.443338200266544	22.1777777777778	6.50742663105095	129.658324192306	0.269101639101639	1	20	10	84.3660729376675	0.442026376121138	0.999999999999989	21.3134328358209	8.0108312528559	712.337014925283	0.0651396746786608	0.999999999997756	21.1637368711996	8.22577846450695	634.61837519889	117.353027392074	0.184919050532212
CHTOP	0.911538014674963	0.955337898879996	21.1216931216931	18.5746810475203	1.89704428056952	1	1	28	6	11.7533216119854	0.975607322200396	0.999999999999989	28	12.5857436311918	49.9438829002342	0.999753491016944	0.999999999997756	25.7072310405644	6.43434841169396	46.3177229787195	1.87695140980899	0.0405233955622418
SNAPIN	0.110237190789948	0.51853390381861	25.7548387096774	10.288828398591	14.2327263940042	1	1	20	10	11.5089616360147	0.812338970655154	0.999999999999989	27.148288973384	10.7836849966879	89.0534690780772	0.566326787703587	0.999999999997756	24.3010425610205	10.4909018173145	74.0617183151874	13.7019564940253	0.185007272390215
ILF2	0.0879950396458948	0.499260244021911	21.9340659340659	20.1826454364489	15.175582269711	1	1	20	0	13.0803314120362	0.813887497436682	0.999999999999989	20.8163265306122	6.75440830680987e-05	90.4902354558783	0.509328427991868	0.999999999997756	20.916797488226	20.3653909096881	55.0007906771985	14.306387055713	0.260112388923238
INTS3	0.011908177102431	0.422173443320834	23.9041916167665	2.25351439612522	2.21599451307543	0.388468903781404	1	24	2	1.66101346329992	0.478132951966477	0.999999999999989	23.4098360655738	4.6449560089882	5.881169055826	0.057073995812534	0.975307647580579	23.7713425607801	2.964005624287	3.94816730465717	2.29370332174246	0.58095393248327
SLC27A3	0.434535154555779	0.716419679985897	20.9005235602094	14.3561008435385	6.44245897482408	1	1	28	16	11.6895389718146	0.999882495206531	0.999999999999989	24.5360824742268	13.4129306384075	60.8556860932953	0.947625902620384	0.999999999997756	24.4788686781454	14.7037079829164	44.8054006286831	2.70847700955135	0.0604497888992753
GATAD2B	0.689422641871022	0.849578698476631	24.1939393939394	7.89122512485682	2.9318174392006	1	1	28	4	5.68197148900382	0.882566029133458	0.999999999999989	28	7.8780825973398	38.3686484703844	0.985852083998159	0.999999999997756	26.7313131313131	6.73545133391699	34.9140687110185	5.09811013418299	0.146018791919662
DENND4B	0.23738001385442	0.598209187884796	22.1777777777778	18.4612871124033	2.26023600644525	1	1	24	18	2.13792285097767	0.858763087627572	0.999999999999989	21.4414414414414	6.75440830680987e-05	12.2192563078617	0.785847943361551	0.999999999997756	22.5397397397397	19.3252582488182	10.5934415029124	2.11723066209287	0.199862401799338
CRTC2	0.0757365861459381	0.486636196740022	23.0751445086705	20.5034894738271	2.96067854856161	0.182113153050653	1	24	20	1.69229493060924	0.74107883339562	0.999999999999989	21.8348623853211	16.5632530966599	3.28001848412303	0.164426420943963	0.999999999997756	22.9700022979972	18.9963528810293	3.10710475949326	2.89729980199138	0.932475737465608
SLC39A1	0.638613478710274	0.825243363568809	26.7919463087248	9.76564150194984	8.04712188726014	1	1	20	6	11.0220013956886	0.970339795120711	0.999999999999989	20	3.5561313486152	166.530917377702	0.98718533671814	0.999999999997756	22.2639821029083	6.27766306542623	146.268123812506	3.93839275563699	0.0269258444901189
JTB	0.515339995309147	0.764667029374244	26.6133333333333	16.4268138203665	8.45912507768116	1	1	20	0	14.9155523797481	0.999822319185094	0.999999999999989	20	10.0534130152101	180.875935750832	0.970192678425518	0.999999999997756	22.2044444444444	13.7492378685853	168.667275054284	0.861971853003751	0.00511048662359864
RAB13	0.0145428035331963	0.429032198604	21.0105263157895	9.1153462860274	45.730734460035	0.182113153050653	1	20	10	42.9669084992456	0.486826602089472	0.999999999999989	20	12.0104302711994	271.244480717131	0.0384078883760522	0.831969298602518	20.3368421052632	10.3900171306215	228.619030602361	44.6225053097367	0.195182812175199
RPS27	0.916881653951793	0.957160661262253	24	3.92867879090918	18.0060979133972	1	1	20	12	89.8042607517035	0.999454270231166	0.999999999999989	20	7.9999454566125	720.862626187562	0.999896043765804	0.999999999997756	21.3333333333333	8.42320800807454	538.800387438231	27.6028274918284	0.051230155239992
TPM3	0.207654207789487	0.579414435007979	20.5773195876289	7.02226733317765	20.1790468674162	0.182113153050653	1	24	4	21.7083672115829	0.925207931213591	0.999999999999989	23.5643564356436	2.95469698483508	218.328564412656	0.34894394336708	0.999999999997756	22.7138920077575	4.71003048249139	196.847368076723	18.7128653165336	0.0950628169396711
C1orf43	0.156325285957554	0.545682988922423	23.2093023255814	20.2485375285658	29.9068944433004	1	1	28	22	52.0567753419228	0.922181459338728	0.999999999999989	21.8348623853211	19.9425077057332	170.439979888645	0.693769024531825	0.999999999997756	24.3480549036342	20.880423011261	142.594261849845	29.7104846788056	0.208356804077371
UBAP2L	0.53800799282852	0.776220413075309	21.5783783783784	0.965020748180082	4.03895154844964	1	1	28	4	7.95013490869121	0.997822389891205	0.999999999999989	20	6.75440830680987e-05	65.8308578624664	0.974649240300114	0.999999999997756	23.1927927927928	1.43578127211691	56.1089039145189	3.25749851133831	0.0580567126440584
HAX1	0.0263843538574757	0.447645601829188	24.7950310559006	12.9105672669032	8.15278744259531	0.548683931808932	1	28	12	7.10853195444745	0.446222390474684	0.999999999999989	24.2033898305085	11.1447959987276	91.4279483310861	0.121146179322621	0.999999999997756	25.6661402954697	12.0573316618396	83.8342049888095	8.21259709413185	0.0979623662588331
ATP8B2	0.306545755411788	0.638235847257138	24	20.1309012185472	8.13666089196372	1	1	20	2	13.029796595529	0.944415674104969	0.999999999999989	20	19.7869994011363	61.3131468372304	0.870793302660676	0.999999999997756	21.3333333333333	20.8604840767759	46.9511106916423	8.61930687254066	0.183580467971229
IL6R	0.0156868433267345	0.429398069570613	23.3450292397661	9.3466968098497	7.23143770486432	1	1	20	12	11.4269122485439	0.936103620680665	0.999999999999989	20	16.7459313382704	36.4269323835466	0.207480717007291	0.999999999997756	21.1150097465887	12.7812699416326	25.3837456051505	5.4790525395146	0.215848859531702
UBE2Q1	0.072753995109379	0.484892260688271	20.6839378238342	5.14737075499236	17.1354154683146	0.182113153050653	1	20	6	15.2034620256041	0.487754802820067	0.999999999999989	20	5.1652588187277	92.2735054549284	0.121180151429712	0.999999999997756	20.2279792746114	5.44124141565296	70.7800239737143	17.8424362463455	0.252082935899707
ADAR	0.0910262981592733	0.503070180634648	24.4907975460123	19.279886912843	10.3043007539901	0.0169666213416213	1	28	18	6.79300817238223	0.35463581754438	0.999999999999989	25.5913978494624	20.0550978566803	92.3122749054789	0.0201051571816719	0.630305269592929	26.0273984651582	19.2454191980982	86.9170987006441	11.2335337460534	0.129244232883836
PMVK	0.0428447665313324	0.455253067015302	27.7222222222222	4.76441041627527	8.41013799195455	0.388468903781404	1	28	6	8.30670695108788	0.463111262387127	0.999999999999989	28	5.0052281184751	59.7409931012352	0.13644671894484	0.999999999997756	27.9074074074074	5.25427154660116	51.795324683715	9.71196093678638	0.187506517163313
PBXIP1	0.0495163013035524	0.460666455970006	22.1777777777778	7.78988209698139	9.47189136580085	1	1	20	10	6.30971350236301	0.981912819612801	0.999999999999989	20	12.3988455114713	83.1728683945081	0.417899962992074	0.999999999997756	20.7259259259259	10.1925928326592	71.1544919737285	7.5522835044415	0.106139237242112
PYGO2	0.00706989992745299	0.413635376542592	23.4823529411765	9.68665741847935	11.4133124486572	0.759272267084767	1	28	10	10.8873981779717	0.638341773343602	0.999999999999989	22.3824451410658	14.7610745655761	59.9064623914674	0.0780776827929618	0.999999999997756	24.6215993607474	11.4280657811792	50.1681291169006	9.6571427853438	0.192495573491309
SHC1	0.652101637370768	0.832477154213769	24	14.5142526143451	1.79632972571591	1	1	28	6	8.52200577794783	0.996576850001404	0.999999999999989	28	6.75440830680987e-05	28.8612491563285	0.990308295685042	0.999999999997756	26.6666666666667	2.96988418654847	15.0530419380268	2.03045350406164	0.134886590525755
CKS1B	0.140060578051366	0.533612563239828	24	10.9543178900109	6.47824094543803	0.388468903781404	1	24	12	4.52853249822985	0.743935472829555	0.999999999999989	23.257328990228	4.6995304590471	49.1712821928198	0.378439874807549	0.999999999997756	23.7524429967427	9.47904084888178	46.1215105972896	6.40874499245801	0.138953492837996
FLAD1	0.426276531080683	0.710242496862904	24	7.15673952873023	2.37912174882642	1	1	28	4	3.37559692532254	0.999798745395352	0.999999999999989	28	9.6652400088577	21.0196452992936	0.944677536000873	0.999999999997756	26.6666666666667	7.05934649425693	16.1185773191905	2.96388103145744	0.183879815989014
ADAM15	0.315744295665129	0.64438312826614	25.4267515923567	23.9948136163722	4.55151968074942	1	1	28	26	7.49986177990612	0.959307335024898	0.999999999999989	25.7761732851986	24.0591703566404	62.4005514715938	0.880706507633545	0.999999999997756	26.4009749591851	24.6905542028175	59.3186167639248	4.62797046938958	0.0780188534707054
EFNA4	0.642520244749317	0.827225081691995	21.695652173913	12.1517689606827	0.786712068974866	0.548683931808932	1	28	6	2.24763015052133	0.870777730029005	0.999999999999989	28	4.1403517139078	4.72214174385626	0.883590055115548	0.999999999997756	25.8985507246377	6.79168379271362	4.16102454681209	0.874371156747209	0.210133621397907
SLC50A1	0.151874988686846	0.542147624991062	22.3016759776536	17.6869335028477	6.78754719884781	0.182113153050653	1	20	18	8.29999245456099	0.47151743282837	0.999999999999989	20	16.6048051233509	32.8087596199047	0.192436667626079	0.999999999997756	20.7672253258845	17.4631035699399	26.1527196130339	7.29219216198092	0.278831122341351
DPM3	0.277783389193804	0.622015318568492	24	13.2520398590476	10.5374696994651	0.182113153050653	1	28	12	8.96235114272582	0.622499123541136	0.999999999999989	28	14.3999228419934	122.148299105206	0.328675307445478	0.999999999997756	26.6666666666667	13.3000272928525	101.921653783042	13.0032365810874	0.12758070634104
KRTCAP2	0.633970168414798	0.822368160530377	21.0105263157895	3.87774527933071	11.3569681945221	1	1	28	6	39.4236527436651	0.99992990754257	0.999999999999989	20.9384164222874	6.1230996113421	182.195019177938	0.988740932805297	0.999999999997756	23.3163142460256	5.36544743578161	177.864460852834	4.36563334101314	0.0245447197269234
MUC1	0.365758426853743	0.673740056194593	24	5.54504461491292	5.40230008738237	1	1	24	10	6.60354169199263	0.999998991310007	0.999999999999989	21.9692307692308	4.06146871716719	37.7098354614086	0.918631771205433	0.999999999997756	23.3230769230769	6.36498969748091	26.9721700236545	5.37682137115582	0.199347007172221
THBS3	0.547300862737487	0.779110285351308	24	7.70514582805697	2.9125393703764	1	1	28	4	5.80884614373607	0.913839536310026	0.999999999999989	28	7.0132307558339	25.0238997849563	0.966721702027558	0.999999999997756	26.6666666666667	6.36860412767934	21.8421978644656	4.15802231368989	0.190366479577334
GBA	0.295085194163294	0.633707548121172	26.972972972973	8.69299776076125	1.0902894729654	1	1	28	8	1.54536169545291	0.915224145557821	0.999999999999989	26.9433962264151	8.5457914600473	5.1618411724782	0.855016966476729	0.999999999997756	27.305456399796	8.42127898791299	4.41802589589611	1.13381227723546	0.256633234832021
FAM189B	0.300450491279193	0.636269438881183	27.3424657534247	9.3885763395311	5.35571182922705	1	1	28	14	8.48069800510663	0.982425913303638	0.999999999999989	28	12.6670286423609	53.0697118228129	0.875076736380031	0.999999999997756	27.7808219178082	12.0232122044728	45.4533999320217	4.36248763752058	0.0959771467930881
SCAMP3	0.467307001949511	0.736394994909411	22.5536723163842	5.37128457584188	6.20569463138021	0.548683931808932	1	20	8	3.54753645385974	0.98170068286577	0.999999999999989	20	7.9999324559169	59.817524618162	0.838436910155464	0.999999999997756	20.8512241054614	7.26269668983351	42.1314634515479	6.40878189590254	0.152113916082521
CLK2	0.238815168818602	0.599298088410467	27.9160839160839	10.3208402440649	3.02156564489506	1	1	28	10	4.71786969100681	0.915636473375412	0.999999999999989	20	9.08935554144744	14.3269981998196	0.803759082170083	0.999999999997756	25.3053613053613	9.95541638766412	10.4084809515898	2.66711487945259	0.256244392611895
FDPS	0.268144700917973	0.617810780758244	21.5783783783784	0.666658362250648	4.32399416107248	1	1	24	22	1.85666003865061	0.94474921376464	0.999999999999989	23.1067961165049	0.855828228050502	9.478531047485	0.839968926760985	0.999999999997756	22.8950581649611	22.7962713940447	6.54739351435578	3.73781387198978	0.570885782837747
RUSC1	0.650794052638551	0.832036453495366	24	6.53212380762924	2.46128347591847	0.388468903781404	1	20	12	3.25125333747815	0.931333391592728	0.999999999999989	20	7.9566715727288	51.0622379481485	0.822215211946615	0.999999999997756	21.3333333333333	8.90116149144092	45.2297628602937	3.58024712053741	0.0791568846291794
ASH1L	0.814222149034221	0.910406318234165	26.2631578947368	13.6417413705063	3.29324139748436	1	1	28	20	7.26959805371372	0.999448132815702	0.999999999999989	28	19.953047608282	70.4582961112263	0.998749320946774	0.999999999997756	27.4210526315789	17.9012849303189	66.6550762409376	2.30849890903783	0.0346335048915601
MSTO1	0.00984105257538248	0.422173443320834	23.0751445086705	22.5259845345392	4.47337428509134	0.269101639101639	1	24	0	4.16573585699617	0.446746680036615	0.999999999999989	22.8115015974441	21.2739412794429	9.9679838048759	0.0360262474961432	0.82265194470863	23.2955487020382	22.5885029947394	8.51505693178103	4.49136720215626	0.52746179363675
YY1AP1	0.134747990394046	0.530687585861337	24	11.1827297327222	9.26951886156715	1	1	28	10	17.5736427266826	0.704036079725298	0.999999999999989	26.3468634686347	7.209357820359	59.893163558158	0.581436322114453	0.999999999997756	26.1156211562116	9.53248386524055	52.7531549851378	9.64443124225266	0.182821885154922
DAP3	0.0672248024702788	0.473586252485882	22.9425287356322	20.0821458051549	8.3139071259026	1	1	24	22	8.86030620942429	0.658725299297778	0.999999999999989	22.3824451410658	19.2109357686301	54.2086998593769	0.397459629049842	0.999999999997756	23.108324625566	20.4135821852962	50.0814741017302	8.51220843809953	0.169967210246422
GON4L	0.675543179705703	0.843090075035587	22.3016759776536	9.99384652647542	4.3754336455485	1	1	24	10	8.56397541095541	0.9999414057002	0.999999999999989	21.4414414414414	10.9394163123713	29.2515698528475	0.992480407309951	0.999999999997756	22.5810391396983	10.3461941362515	26.1458096245689	4.30298907033576	0.164576623639618
SYT11	0.889820912801951	0.947179641190732	24	13.4265754231169	2.57067551642687	1	1	28	16	6.16622555325513	0.999993652959416	0.999999999999989	22.2429906542056	2.2945964273051	59.6387971500391	0.999756997867252	0.999999999997756	24.7476635514019	13.1074338808724	46.1462843873002	1.91926924944583	0.0415909812659593
RIT1	0.463865349551047	0.73378105838516	20.7916666666667	6.86471473852038	2.80744803075388	1	1	28	8	3.74238982071882	0.981283922207089	0.999999999999989	20	5.5262480240515	23.8331877377459	0.954420672374204	0.999999999997756	22.9305555555556	6.81826822391264	22.2063478890122	3.03594025245695	0.136714973017204
KIAA0907	0.149130899037962	0.539782123194608	24	19.3706491531931	3.67093556957667	0.759272267084767	1	20	0	4.75153142265176	0.898105713072487	0.999999999999989	20	19.3818440300191	15.7838026418728	0.599809699358713	0.999999999997756	21.3333333333333	19.8023588181301	10.0997030907026	3.33133517067307	0.329844861849431
ARHGEF2	0.357330209194304	0.669857175804791	24.95	18.0924334520907	11.586702285369	1	1	28	20	19.4543482485487	0.998130923650043	0.999999999999989	28	19.4966508333028	86.7769164627088	0.913915492393937	0.999999999997756	26.9833333333333	19.2099026554412	59.0411200894331	14.3572240159741	0.243173300137707
SSR2	0.231809363773735	0.594421016007771	20.1616161616162	2.35519976592747	23.6142060477599	1	1	28	4	33.6149256066818	0.955064012060271	0.999999999999989	20.9384164222874	6.75440830680987e-05	311.198747029766	0.806882088961845	0.999999999997756	23.0333441946345	2.01743192308084	213.183089902253	19.7047947286297	0.0924313215352333
UBQLN4	0.489153676351757	0.751022808264919	24	5.2747743410024	1.27552681890413	1	1	20	8	2.64387822131087	0.938247817564511	0.999999999999989	26.3468634686347	1.5446952362217	5.65201649018257	0.955574240750257	0.999999999997756	23.4489544895449	5.26290820646657	3.27664563677475	1.35091889791754	0.412287152066668
LAMTOR2	0.161964086954331	0.546728761419987	24	23.2904541143554	7.70403977692613	0.548683931808932	1	20	4	6.40103064957413	0.707719579130818	0.999999999999989	21.570996978852	4.8579384982129	99.6017824707927	0.477520357540735	0.999999999997756	21.8569989929507	3.06502783473166	94.0510735712779	7.60695722728899	0.0808811312666617
MEX3A	0.533967035602498	0.773593280137187	24	10.2468481963248	1.34339332061558	0.0481594158156658	1	20	16	3.16908354169943	0.46878062020545	0.999999999999989	20	12.0732404177168	6.23588250652327	0.182980593759627	0.999999999997756	21.3333333333333	12.9696436579533	4.31744562921062	2.22284899460873	0.514852805457367
LMNA	0.139853184256671	0.533260115270144	24	17.3127346844092	206.314755172202	1	1	28	12	174.701207872307	0.997546466441498	0.999999999999989	20.9384164222874	6.91347399407797	1611.40572200844	0.684899119064573	0.999999999997756	24.3128054740958	11.3610876089745	1355.06504681678	19.2996808342528	0.014242623171183
SLC25A44	0.472718440487016	0.739626577437669	21.5783783783784	9.94560285832082	3.61061128330966	1	1	20	12	4.66541171502509	0.877366451454442	0.999999999999989	20	11.4205117717706	34.2870983664596	0.940382027434377	0.999999999997756	20.5261261261261	11.1836957123223	31.3834163302337	4.57357735979228	0.145732297327562
PMF1	0.436522146795512	0.716781137105119	24	16.319093484738	2.96106168954015	1	1	28	18	6.24638193373849	0.979578780988874	0.999999999999989	25.5913978494624	17.2131769232933	22.346768454076	0.945190916583177	0.999999999997756	25.8637992831541	17.2035991662062	18.0908427548643	3.41552413125356	0.188798508589943
SMG5	0.442272013552804	0.721215358200216	24	19.4522322089384	3.116182089229	1	1	28	12	4.53344743326381	0.999709411433438	0.999999999999989	21.7021276595745	7.04916273022856e-05	40.4607535787129	0.950231533910623	0.999999999997756	24.5673758865248	21.3969543152112	30.514308175441	2.61658355899115	0.0857493980839149
TMEM79	0.910992923968096	0.955337898879996	24	9.02445954930088	1.1948828598682	1	1	28	8	4.54324243541564	0.999999985083598	0.999999999999989	24.8780487804878	22.715765704796	14.5445579855723	0.999874082609508	0.999999999997756	25.6260162601626	6.68634096298727	11.7406691326691	1.27985595057097	0.109010477691573
C1orf85	0.130059863807628	0.528818085338255	27.3424657534247	7.28920126784879	13.6734170752858	0.0481594158156658	1	28	6	21.8999919075289	0.508598888516864	0.999999999999989	28	8.9430942105404	104.194959386901	0.074146764092118	0.999999999997756	27.7808219178082	7.41064117351026	104.183730863031	14.9666610493884	0.143656412814251
CCT3	0.0706967159729046	0.480273688856182	21.9340659340659	0.685438509676007	17.9797489970598	1	1	24	0	16.5537817892768	0.573233871562914	0.999999999999989	21.3134328358209	4.51173177917501e-05	157.480867738656	0.378690907845594	0.999999999997756	22.4158329232956	0.233179269060527	118.450767522689	17.4844307858715	0.147609265448807
MEF2D	0.50750730763532	0.761572400548079	24	22.8273545925387	5.30755588798296	1	1	28	24	9.59272733485047	0.85420587124587	0.999999999999989	20	5.95291033170089e-05	53.3084413231913	0.947288549098223	0.999999999997756	24	22.4789275761095	42.9596670554138	5.37975959575256	0.125228149203605
IQGAP3	0.123412981128801	0.527128490311283	24.0481927710843	15.4722862416774	2.71530295251694	1	1	28	14	4.15234884661308	0.824150930434933	0.999999999999989	28	14.667169071028	9.37380016534671	0.599855556811646	0.999999999997756	26.6827309236948	14.7995529012625	4.11000965238099	3.66666150400065	0.892129657621728
APOA1BP	0.218648215574389	0.587361362270268	20.1616161616162	14.6799341799761	8.04621222579742	1	1	28	16	13.8337580702794	0.996068426715089	0.999999999999989	20	0.5767470085163	79.8607299524443	0.802740358229709	0.999999999997756	22.7205387205387	16.8823282794796	66.1377432005294	2.78478448415673	0.0421058286750618
GPATCH4	0.258976227165379	0.612775738604062	21.0105263157895	7.78046579937036	12.332703958364	1	1	28	8	15.6094938567066	0.915672444529486	0.999999999999989	22.2429906542056	4.9342392668599	66.5691169797991	0.823967648839003	0.999999999997756	23.7511723233317	6.94379412009666	64.5952377932852	9.30958581851296	0.144121860009326
NES	0.566672185400225	0.787711094529263	27.7222222222222	11.6508000783555	1.39953302869419	1	1	28	10	4.07507691323186	0.999284501805912	0.999999999999989	20	8.81721767556989	7.37552933424162	0.979864692849645	0.999999999997756	25.2407407407407	10.2541224584665	4.34817652039697	0.765137206936236	0.175967374679256
CRABP2	0.03361060877655	0.448610080906709	21.5783783783784	0.277324405159508	25.5954028791032	1	1	28	0	22.2229439202574	0.470272142544619	0.999999999999989	21.4414414414414	20.7329015483192	48.4055432836239	0.217297078893506	0.999999999997756	23.6732732732733	23.5144686853189	45.0806490873196	20.128502904386	0.44649984665034
ISG20L2	0.032088786141298	0.448610080906709	23.2093023255814	4.88199527043647	23.5384321670847	0.269101639101639	1	24	6	13.9246572786315	0.445868162806606	0.999999999999989	22.8115015974441	5.3520049207609	113.018582219767	0.0847587572541388	0.999999999997756	23.3402679743418	5.40706989540438	91.0833634035535	24.8741418324252	0.273092043408827
RRNAD1	0.564298039961323	0.786844865085972	22.1777777777778	2.97251285097065	2.1834164204756	1	1	28	0	2.9327621398962	0.995372639971294	0.999999999999989	28	25.9584242435076	12.2650409143342	0.979113492016573	0.999999999997756	26.0592592592593	0.489376979343404	7.56143578456889	2.39871563623048	0.317230180163097
MRPL24	0.0667455579558868	0.472351562904837	26.7919463087248	7.1285909944902	22.5610050614617	0.548683931808932	1	28	4	25.5084993862822	0.594681443395355	0.999999999999989	28	9.0551797570603	121.025786354639	0.26459072394649	0.999999999997756	27.5973154362416	6.7717018194071	99.3022744007094	25.5610632969013	0.257406624885106
HDGF	0.0696881295110207	0.479129562950198	26.6133333333333	14.3089123716054	25.0388328612622	1	1	28	14	32.5808433394173	0.974094498684444	0.999999999999989	24.3686006825939	14.4387083184727	344.08435473081	0.49608411606614	0.999999999997756	26.3273113386424	14.3038561298065	302.188496293202	27.6156907622006	0.0913856453867328
PRCC	0.202412506083949	0.575690673804026	20.4717948717949	3.13497172280152	5.0927977589811	0.388468903781404	1	20	6	2.50423624006604	0.870632500793687	0.999999999999989	20	9.19893501718433	21.3393669085006	0.498160980742057	0.999999999997756	20.157264957265	6.11744173817814	21.1260221926699	3.52219911992484	0.166723251911897
PEAR1	0.326315586899282	0.650175582242715	21.2340425531915	16.0715545697453	1.63054402932539	1	1	28	12	1.23027200508682	0.961651861359388	0.999999999999989	20	15.8042044708536	5.33922968674545	0.88825594619629	0.999999999997756	23.0780141843972	15.9224335818687	2.60028944298209	1.57071424185156	0.604053616450567
ARHGEF11	0.664987893603415	0.838890971760469	24	7.20059440216188	3.38815423449793	0.759272267084767	1	20	14	2.17728548324688	0.861750471073189	0.999999999999989	20	12.1312890228791	27.1775390872532	0.947840821230133	0.999999999997756	21.3333333333333	12.0815258348653	25.2483090839739	4.26772393523538	0.169030089145426
ETV3	0.776179673085252	0.894166784194945	24	16.4759418723098	0.928441091042142	0.182113153050653	1	20	18	1.8632338335037	0.712760574153374	0.999999999999989	20	16.2311944466627	6.268802906237	0.597336513590979	0.999999999997756	21.3333333333333	17.0747867319774	4.23400680303173	1.71500229166686	0.40505421258153
KIRREL	0.777301620298827	0.894758904453057	24	6.23188073629993	2.32367450980203	1	1	20	10	6.18441317581193	0.999799806128192	0.999999999999989	20	9.6044067647634	28.8973250829995	0.997786350568422	0.999999999997756	21.3333333333333	8.96827214609255	24.4503539617145	2.57884635759198	0.105472761728933
IFI16	0.72320058362016	0.866774172101841	24	19.2286661227658	5.60910678110981	0.269101639101639	1	28	18	11.9143845077342	0.452911044022044	0.999999999999989	28	16.4166550878034	95.7127796343445	0.562204096761665	0.999999999997756	26.6666666666667	17.9713841594864	91.8042366154411	12.2424440183851	0.133353802283303
CADM3	0.206036982012762	0.576903549635734	21.4623655913979	0.495385962476731	1.83265351346428	1	1	24	22	2.39794034319882	0.889005085905636	0.999999999999989	25.7761732851986	22.2237591707183	10.6997436639879	0.757922076179009	0.999999999997756	23.7461796255322	22.1598613326512	5.12591045100532	1.53594616144506	0.299643580613824
DUSP23	0.166927467138842	0.550055035847775	27.9160839160839	23.9914025568276	11.5711824925888	1	1	24	0	9.84508010221208	0.869085675498575	0.999999999999989	27.7821011673152	24.6222835949325	71.9229543089161	0.695477760374801	0.999999999997756	26.5660616944664	24.2885897298504	55.4794307507067	10.836666948661	0.195327652105063
C1orf204	0.0231850410530423	0.443338200266544	20.0603015075377	14.7387146556514	2.32366095539733	0.328785271441521	1	20	16	2.31476337610802	0.579944990090859	0.999999999999989	20.3418803418803	13.1681798065855	6.24425475826826	0.093356772425312	0.999999999997756	20.1340606164727	14.6506205307217	3.84398366278588	2.32212893028533	0.604094380724396
TAGLN2	0.251933360751389	0.60719559795434	21.695652173913	20.880100790494	29.7438313792002	1	1	20	2	65.3669390963576	0.99015582163301	0.999999999999989	20	6.75440830680987e-05	498.904934354523	0.836273924593975	0.999999999997756	20.5652173913043	0.414146457896485	342.949125616992	31.6320331522836	0.0922353515127793
LINC01133	0.946254854367069	0.971595448115632	24	16.8946677275731	4.71449850998065	1	1	28	18	44.6393039715811	0.997681299063677	0.999999999999989	28	20.1135952711823	148.215748033276	0.999969549434139	0.999999999997756	26.6666666666667	18.3606228869544	101.288893761614	13.0662143435809	0.128999477221388
PIGM	0.0895994306214273	0.501162805836774	22.3016759776536	5.68164972009423	11.9627603999228	0.182113153050653	1	20	8	13.8988706081308	0.448620454580882	0.999999999999989	20	5.5558375781181	69.8089088832445	0.131809097489379	0.999999999997756	20.7672253258845	6.43150171715925	53.2864654077251	12.598467570422	0.236429034540458
IGSF8	0.713934068824826	0.861893405574725	24	22.0826211173675	0.934489081178524	1	1	28	26	2.58800957722122	0.914385941935551	0.999999999999989	20	4.3336871363007	10.3524023266514	0.990578663058874	0.999999999997756	24	0.121423690994983	8.45320002007249	0.806587024747866	0.0954179509336807
PEA15	0.511802892280004	0.764324764249481	24	3.00474719624819	19.5914353539696	1	1	24	6	54.7574796206195	0.964770860233821	0.999999999999989	25.2296819787986	6.75440830680987e-05	601.55784392118	0.965163681039492	0.999999999997756	24.4098939929329	3.05325581591658	542.841190009512	20.1031579452392	0.0370332213457991
DCAF8	0.415299878231582	0.703724207993647	26.0915032679739	8.63984944353155	5.80662446057981	1	1	20	12	7.07131280162744	0.999761992633146	0.999999999999989	27.5675675675676	13.1368564849328	116.296879664152	0.940557528927395	0.999999999997756	24.5530236118472	11.5467460611798	104.735906361459	4.54007335992573	0.0433478213694668
PEX19	0.253620936151505	0.608292236576103	24	19.1139304477422	3.91543730070498	1	1	28	20	7.77973841960495	0.733969798956064	0.999999999999989	24.3686006825939	20.3994727520155	40.6456272238143	0.762177061489685	0.999999999997756	25.4562002275313	19.9311564010608	35.2861249925279	3.8351148714274	0.108686200942708
COPA	0.871115560068036	0.939135458311812	20.7916666666667	3.37027548680471	5.73768340525393	1	1	28	6	35.1031047430874	0.999998490242339	0.999999999999989	28	6.75440830680987e-05	192.508322422305	0.999605061027445	0.999999999997756	25.5972222222222	3.28979879016035	141.653484811309	2.15919507359292	0.0152427953076418
NCSTN	0.110380858650576	0.51853390381861	24	19.2689402025389	17.2611580808842	1	1	28	22	22.9004310075272	0.853711466665056	0.999999999999989	23.257328990228	19.0673741211329	55.2063482798524	0.579672698851777	0.999999999997756	25.085776330076	20.1391190425185	37.3212189843319	17.7980626521248	0.476888567321361
KLHDC9	0.592435171850568	0.798291726811484	24	8.40159400659083	1.21181661530633	1	1	20	10	2.29357636027295	0.999999757149863	0.999999999999989	28	9.8687149949826	7.93089522528201	0.983766540072661	0.999999999997756	24	9.57869186030485	5.03440368926815	1.16700840418398	0.231806679840096
PFDN2	0.840694270814652	0.924175799804638	26.6133333333333	18.785951003965	5.02009874246908	1	1	28	0	12.0930680331465	0.999999997665271	0.999999999999989	20	15.7035443276854	81.2559067910517	0.999234971361709	0.999999999997756	24.8711111111111	20.4505684850775	69.7487673030002	4.72062610735726	0.0676804234668418
NIT1	0.327947502264004	0.650679890303545	22.5536723163842	7.16413363782276	1.68729790938514	1	1	28	8	2.57472627762467	0.904781097184199	0.999999999999989	23.5643564356436	7.8181427028313	6.97924970468724	0.876225939783267	0.999999999997756	24.7060095840093	7.70170540363175	7.15766111394881	1.20613537112845	0.168509706163364
DEDD	0.321087123835266	0.64730017772544	24	22.2528554330813	4.6318200719072	0.269101639101639	1	28	22	6.24559825659617	0.4551866011748	0.999999999999989	28	23.3503579328301	50.1103463833475	0.372491334987299	0.999999999997756	26.6666666666667	22.6250051577125	41.6513362234791	5.88098046307965	0.141195481257202
UFC1	0.561680630427623	0.78585297612531	24	5.11840263318917	12.7168998015381	1	1	24	10	14.8546257724251	0.999968871320257	0.999999999999989	21.4414414414414	5.11705702062731	255.276549748238	0.979109551815371	0.999999999997756	23.1471471471471	6.61638052857111	219.863878251763	13.5006792865404	0.0614047172909457
USP21	0.100180880136344	0.506431661871082	25.7548387096774	21.7205250631461	3.69820298313368	0.182113153050653	1	28	22	3.67965383313395	0.435072902656686	0.999999999999989	28	22.9954884203064	12.4029261282855	0.139148214259545	0.999999999997756	27.2516129032258	22.2592313791898	7.56416092179936	4.03083650106349	0.532886138031108
PPOX	0.234075087885644	0.595331101097131	20.6839378238342	2.62429994740287	2.96829112781568	1	1	28	20	4.19031028725496	0.884828122962211	0.999999999999989	20	4.1768556509407	17.5141786654171	0.789933240664029	0.999999999997756	22.8946459412781	2.79926761743384	11.1480497141995	1.61525089133535	0.144890894169405
B4GALT3	0.988490723174756	0.992734449204773	24	3.98252170163482	0.699496086900629	1	1	20	8	5.26644087855871	0.998980885618562	0.999999999999989	20	3.0882186674978	74.4576343092978	0.999999670079224	0.999999999997756	21.3333333333333	4.94710886181128	58.2631187921559	3.39644926779263	0.0582950130065798
ADAMTS4	0.132242628978677	0.530687585861337	22.3016759776536	0.312434717898015	3.80756546186704	1	1	28	0	5.65498555272464	0.782738129664205	0.999999999999989	26.9433962264151	24.0468415689223	11.0660426058086	0.604522206210013	0.999999999997756	25.7483574013562	24.9649402107291	7.07818673819528	3.62263349502837	0.511802475552097
NDUFS2	0.105430345396985	0.513444211823521	25.7548387096774	4.64902674664869	94.2781772118278	0.548683931808932	1	28	4	64.5565651253971	0.718789014081232	0.999999999999989	24.5360824742268	6.7139584394992	579.325403584167	0.384067165312134	0.999999999997756	26.0969737279681	5.17940783265848	477.55232506643	108.758224889897	0.2277409598514
TOMM40L	0.259774685068622	0.613200192610621	20.3673469387755	3.52260462726164	2.20778941888918	1	1	20	6	2.47460430536116	0.945483366834915	0.999999999999989	20	7.9999324559169	19.7513800181767	0.832530347832826	0.999999999997756	20.1224489795918	5.87288677649883	17.3542338877473	1.771064263406	0.102053727918029
SDHC	0.476575565313711	0.742284150136175	24	20.7125674181306	12.1284206830911	1	1	28	0	19.4793181085542	0.999018599088575	0.999999999999989	20.8163265306122	20.1479987295954	75.9956356501088	0.960535757102007	0.999999999997756	24.2721088435374	22.9226495606885	57.8957677161453	10.1019902669104	0.174485815896579
DUSP12	0.318570405496995	0.646351664216341	24	1.11797539278538	2.26672936680926	1	1	28	6	1.95538047118494	0.928949401512793	0.999999999999989	25.4092526690391	6.9949396741788	9.22543844835733	0.875645356383302	0.999999999997756	25.803084223013	4.70080452808622	9.4687995495154	1.24379954797038	0.131357680714028
ATF6	0.997560310176444	0.998104532931587	24	19.9867135617523	0.302315168876501	1	1	28	14	8.12917805260753	0.945641473820325	0.999999999999989	20	12.0456888620634	41.629717312963	0.999968329786046	0.999999999997756	24	15.2252639299448	35.3008490646193	0.0799570605883465	0.00226501805783715
OLFML2B	0.370454490983522	0.676257667349482	23.7619047619048	21.5038973673911	2.02462122026142	1	1	20	18	2.5249455124162	0.901557162121858	0.999999999999989	25.5913978494624	16.6098101308687	8.06517895367989	0.901088695891627	0.999999999997756	23.1177675371224	19.1416633364745	9.72411914935563	1.71203643201895	0.176060824196338
UHMK1	0.545718225583107	0.778936846338853	24	23.6945343399593	4.11274806458528	0.548683931808932	1	20	4	2.35489530321355	0.886228106326213	0.999999999999989	20	4.194192776288	29.434020201771	0.85092812470086	0.999999999997756	21.3333333333333	2.94901270559363	20.9070438188807	5.26130310868106	0.251652177814335
UAP1	0.350541648389237	0.665655669036353	24	19.8349081641595	6.07506382781187	1	1	24	22	5.68395636488967	0.997897812199914	0.999999999999989	21.3134328358209	6.22758930396202e-05	39.1408015927435	0.910202224267977	0.999999999997756	23.1044776119403	21.1289824403649	22.6034129670918	6.05473350195906	0.267868109598056
DDR2	0.656099754829445	0.834914149061062	24	12.9872921983887	17.72041924003	1	1	28	14	63.3535562642452	0.94863247598445	0.999999999999989	28	16.0467739126209	290.818685716155	0.987494579978324	0.999999999997756	26.6666666666667	14.3494918227533	275.566072150276	21.9155585978407	0.0795292338669666
RGS4	0.546183877402963	0.778936846338853	24	21.1014383536105	2.80036839131339	1	1	28	2	3.53580694638593	0.911420665927643	0.999999999999989	20	6.75440830680987e-05	13.5689582949499	0.9661557749119	0.999999999997756	24	23.6315130379604	9.22371237636992	2.18789040735056	0.237202800572542
NUF2	0.680379408458982	0.844811648182641	24	10.2812997009596	0.992825513802773	1	1	28	8	3.27800179564829	0.998834561744281	0.999999999999989	23.7209302325581	10.5006153789959	6.15582248552435	0.992789771684461	0.999999999997756	25.2403100775194	9.77620631504389	3.33972202182719	1.01349923018329	0.303468140030648
PBX1	0.680724785300105	0.844974115898743	24	23.9079065103661	6.89822176734415	0.548683931808932	1	20	4	5.56657638733218	0.938856632630325	0.999999999999989	20	4.4038402036157	157.145298982995	0.910675968665671	0.999999999997756	21.3333333333333	3.0780748352885	139.440130564278	8.86179140990419	0.0635526614471947
MGST3	0.278694078807381	0.622134981292333	23.7619047619048	20.2092945925822	117.306594763388	1	1	24	22	199.764820188242	0.968055086354832	0.999999999999989	21.7021276595745	19.7251063149104	475.234153733779	0.854778685002709	0.999999999997756	23.1546774738264	20.6571022057211	390.600639388893	121.986680964432	0.312305379620688
ALDH9A1	0.00612544812216032	0.408532309094207	21.5783783783784	11.9991272529201	17.1100989231363	0.0772071042383542	1	24	12	13.6470930232701	0.311010144766006	0.999999999999989	21.570996978852	10.6902280555414	120.967078622257	0.00717194046831615	0.424666296643069	22.3831251190768	11.5748082321126	102.909364432485	16.8422703941582	0.163661203108564
TMCO1	0.471253014849896	0.73848877462379	26.972972972973	25.483318848026	12.7842007836885	1	1	20	18	10.9330429446772	0.997678694855221	0.999999999999989	28	3.7601394897514	248.995989224849	0.958869829587118	0.999999999997756	24.990990990991	24.6938011786435	236.095521506117	9.79160000989008	0.0414730442467812
UCK2	0.0542552098168914	0.464744183484352	20.0603015075377	2.97073261723207	3.31573377223099	0.759272267084767	1	20	4	2.73153995801093	0.512111147083003	0.999999999999989	20	4.428683228793	18.3171139265713	0.259552506667416	0.999999999997756	20.0201005025126	3.80243468960003	13.8832576440787	3.22759951570703	0.232481424637655
POGK	0.826572763354481	0.916803415779932	24	21.9448987546457	1.33531209245647	0.0290926434676435	1	20	4	4.54020186974715	0.423273388662073	0.999999999999989	20	2.1613821749939	21.8612452632001	0.163975517673382	0.999999999997756	21.3333333333333	1.70245886719542	19.9617555319007	3.65802908250813	0.183251872645283
TADA1	0.00403711788752503	0.408532309094207	20.4717948717949	17.1258899205015	2.13879982660287	0.120192382848633	1	24	18	1.76140829913682	0.263720007864817	0.999999999999989	21.7021276595745	16.4603573051719	3.42327791973948	0.00641593709648203	0.420243879819573	22.0579741771231	17.2361964263915	2.98552340840624	2.02300611748713	0.677605176965293
MAEL	0.663280968568969	0.83843719082738	24	22.1902314640948	2.89525279918135	1	1	28	0	9.55280773226032	0.973930370937142	0.999999999999989	28	20.3013923468687	42.4527257729964	0.989942929306452	0.999999999997756	26.6666666666667	23.7192027542779	34.5187755808062	3.5894072011507	0.103984198186524
POU2F1	0.284399567635857	0.626003725718981	24	8.98663828020675	3.19888465728594	0.388468903781404	1	20	16	3.62688424038464	0.906241559351379	0.999999999999989	27.7821011673152	4.7826134270979	15.7461786805788	0.595676445772701	0.999999999997756	23.9273670557717	5.5427011143251	10.5760309285762	2.05230801908121	0.194052762604534
CREG1	0.120443281578639	0.52510381874683	25.5897435897436	20.7228735860504	5.85136397061773	0.0481594158156658	1	28	22	9.03487828779915	0.50900471085304	0.999999999999989	28	20.2303544388909	23.7068151937552	0.0702424757564255	0.999999999997756	27.1965811965812	21.0186758647342	16.2074067530772	6.5996802214966	0.40720149262889
MPZL1	0.357860345126771	0.670280040472338	22.9425287356322	21.1745443087482	14.23587714522	1	1	28	0	29.8616692953193	0.996447373762716	0.999999999999989	20.695652173913	19.9212080830385	132.553591914389	0.913876513382783	0.999999999997756	23.8793936365151	22.9683147320603	125.996946736988	12.6386570887779	0.100309233009911
MPC2	0.29049672316876	0.631014592066939	22.4269662921348	19.0244702252748	13.2951352854143	1	1	28	0	20.9876756690423	0.952307857908051	0.999999999999989	20	19.874153263978	89.544035596843	0.860545934396741	0.999999999997756	23.4756554307116	22.2795001604432	70.9278981363427	7.80184185444228	0.109996800404899
DCAF6	0.0061138207347109	0.408532309094207	27.9160839160839	8.54919251901283	14.6507767122132	0.182113153050653	1	28	10	6.03714140410616	0.248336827374707	0.999999999999989	28	7.32885503508399	89.5021118927483	0.0118226922274922	0.507462651012755	27.972027972028	8.62504348225055	85.1663515972667	9.13651872284814	0.107278503205735
GPR161	0.295662140909213	0.634099458205444	27.5310344827586	8.89574134350226	5.22373898581457	1	1	20	10	10.0634698592042	0.99424458605953	0.999999999999989	28	17.1119349461337	42.4279501394861	0.874173022343961	0.999999999997756	25.1770114942529	12.1309422094024	30.4527106812765	3.41754367805438	0.112224613231413
TIPRL	0.158140770897454	0.545682988922423	24.3414634146341	19.7075024884192	9.8606504728712	1	1	28	22	10.9619256840244	0.998685574351949	0.999999999999989	21.8348623853211	19.1455880462792	83.4147478126861	0.718385769275279	0.999999999997756	24.7254419333184	20.3703637396288	69.5503338681904	10.5124173655359	0.15114833791393
SFT2D2	0.57784230643615	0.794829757732903	21.0105263157895	17.1116427231165	1.47134331351071	1	1	28	16	2.21392092132935	0.999025594172539	0.999999999999989	20	15.7246230780804	17.9506257193047	0.981585641481646	0.999999999997756	23.0035087719298	16.812063866485	16.1939831570637	1.60266536370755	0.0989667179571242
TBX19	0.697599652344413	0.853196808257783	22.0552486187845	7.85563887879883	2.74101976191594	1	1	20	6	4.7076014407619	0.999791320579739	0.999999999999989	20	4.2905845580239	24.1662075859899	0.994034814939719	0.999999999997756	20.6850828729282	6.01054793836976	17.1880219147166	2.32271693961473	0.135135791142202
DPT	0.839982421253168	0.923762398907642	24	22.341169242483	81.0156812518073	1	1	20	12	540.231699681285	0.991354453210143	0.999999999999989	26.3468634686347	21.6530689872822	3978.31294391417	0.999108213282023	0.999999999997756	23.4489544895449	18.6056947982962	1933.76447495551	65.8908358025709	0.034073868175744
ATP1B1	0.47369167458231	0.740307227255182	24.7950310559006	4.84799310690161	16.9769189353422	1	1	20	12	14.0023652060585	0.999968790761159	0.999999999999989	20	12.072469472441	231.123238283916	0.959861732760805	0.999999999997756	21.5983436853002	11.4727323269794	185.742154216807	10.764601714923	0.0579545432770099
NME7	0.745539511871337	0.877805577253807	24	15.8667605273605	0.97557868529149	1	1	28	14	2.43753056072176	0.99998791842337	0.999999999999989	28	6.75440830680987e-05	6.06497823961955	0.996608104554259	0.999999999997756	26.6666666666667	17.6296998312919	4.56627412792581	0.746978242142166	0.163585939261486
BLZF1	0.778781937323002	0.895400149292807	25.7548387096774	13.0799691150511	1.77138328821192	1	1	20	14	3.86182945069557	0.999853788980853	0.999999999999989	20	19.7972446044685	11.222710565116	0.99783435322478	0.999999999997756	21.9182795698925	15.4503522048926	8.61394728617395	1.66851290982928	0.19369899238963
METTL18	0.29703136719416	0.634847166270181	24	20.6051639533179	1.18443924130554	1	1	20	16	1.84896600016062	0.921407782873164	0.999999999999989	24.7058823529412	16.2698017627408	3.53383406270603	0.858085475392235	0.999999999997756	22.9019607843137	17.7341957168478	2.82120141803642	0.836708196494545	0.296578681389187
SCYL3	0.142016397012525	0.535833540779249	24.1939393939394	10.0567146640243	1.47309152880601	0.269101639101639	1	20	14	2.09323798565811	0.671561864235766	0.999999999999989	20	17.7679308556544	5.06230352574835	0.291812059599235	0.999999999997756	21.3979797979798	14.829959978175	3.48920776872039	0.818368456321905	0.234542770326924
KIFAP3	0.759587574816796	0.885059474087677	24	23.1585840284458	3.51859635548588	1	1	28	12	11.1549189263893	0.990823182027826	0.999999999999989	28	23.4214746619352	39.6579489495239	0.996903905061087	0.999999999997756	26.6666666666667	23.1657488448789	32.848910734522	4.17300579192606	0.127036352153391
GORAB	0.0880571146892821	0.499260244021911	26.2631578947368	11.8637999498123	1.14277531389447	0.759272267084767	1	28	12	0.699271760406534	0.414245881971278	0.999999999999989	28	8.52407717377903	9.43892717547324	0.305151412821247	0.999999999997756	27.4210526315789	10.862126067294	8.32545970765748	1.29753938916742	0.155851981119311
PRRX1	0.265770237024978	0.615995648669791	20.6839378238342	0.183936655916592	86.6336394079456	1	1	28	6	149.058102351399	0.951889971417113	0.999999999999989	20	6.75440830680987e-05	876.878900767719	0.839642942885684	0.999999999997756	22.8946459412781	1.58335636498919	532.510538812278	43.5427407208081	0.0817687868073497
FMO4	0.503676205527545	0.758966085625828	24.0481927710843	19.932287188414	0.809681244221509	1	1	28	22	1.27650343215306	0.950916219759697	0.999999999999989	27.3563218390805	19.5114794878885	3.23640779409669	0.961313166044503	0.999999999997756	26.4681715367216	20.5433555304715	2.54624112798392	0.944834063367874	0.37107014452947
PRRC2C	0.553583636720735	0.782776404795035	22.3016759776536	6.60068784032315	39.8995194845036	1	1	20	10	62.625447879731	0.989088663899588	0.999999999999989	20	7.5973299900719	315.988911244363	0.976655530508958	0.999999999997756	20.7672253258845	8.12055514551574	294.288343518156	42.2524928544092	0.143575149288244
VAMP4	0.603180307984597	0.80472794726752	24	19.0777054653883	2.14852616983984	1	1	28	20	6.03965637954286	0.98312956388346	0.999999999999989	28	20.2716632686966	32.2018718135282	0.98384441906876	0.999999999997756	26.6666666666667	19.8449212509914	27.0905083195271	2.44855824619884	0.0903843596184532
METTL13	0.438316952800189	0.718142798778311	20.0603015075377	1.83432161057373	3.87891262065593	1	1	28	22	5.54373318872075	0.988882852367706	0.999999999999989	23.5643564356436	0.194035495739101	34.7973989715624	0.947263532847367	0.999999999997756	23.8748859810604	23.1823638219331	28.4267328740754	1.94906043519778	0.0685643490524122
DNM3OS	0.589539756162728	0.797014158817752	24.4907975460123	16.4321276568712	4.03468474854434	1	1	24	22	4.36967080428571	0.999464397059112	0.999999999999989	28	12.1981698873798	45.1245997695141	0.983321941631139	0.999999999997756	25.4969325153374	17.1213320667048	40.2546006903662	4.77949853579087	0.118731733859546
LOC102724528	0.374007897882085	0.678136812930934	20.4717948717949	4.12385146520868	0.517979854659932	1	1	20	8	0.375596811107391	0.984502464445805	0.999999999999989	20	7.9999324561627	2.57911508593584	0.919864580985645	0.999999999997756	20.157264957265	6.81697881450093	1.59581795546665	0.403128272182415	0.252615450779617
PIGC	0.540766754000448	0.777170983568152	24	19.4849669442503	3.66877969528241	0.759272267084767	1	28	20	6.7532447042247	0.815158452329882	0.999999999999989	28	19.7436723461184	37.2956297484007	0.901514426716949	0.999999999997756	26.6666666666667	19.8195982468291	27.9189874389667	6.01548786152532	0.21546225036548
SUCO	0.908890307780134	0.954570237203822	23.9041916167665	7.45312633089112	1.84866080857001	1	1	28	6	5.39097962280613	0.996839096162415	0.999999999999989	20	6.75440830680987e-05	53.5985680510204	0.999851170232965	0.999999999997756	23.9680638722555	4.39785505525646	41.9509874048193	1.34055925476497	0.0319553683404116
LOC101928673	0.0319505271748693	0.448610080906709	25.4267515923567	7.87112559647609	1.54893550406096	0.468576417795168	1	24	10	1.40471972146262	0.811804695279975	0.999999999999989	25.0526315789474	8.4746639989843	4.6705566274547	0.183943109875153	0.999999999997756	24.8264610571014	8.80146267340309	2.56442797010477	1.59674439792167	0.622651295546601
PRDX6	0.44079102994406	0.719814697219718	22.8114285714286	17.3915800501729	9.51398087597617	1	1	28	6	13.1970929663544	0.988026895863364	0.999999999999989	20	6.75440830680987e-05	226.111394247419	0.947982508635422	0.999999999997756	23.6038095238095	23.5402196786507	180.234583764216	1.63046727208234	0.00904636190252659
KLHL20	0.0247800207986582	0.44448259082188	27.7222222222222	24.4823476659864	8.23172451662495	0.0481594158156658	1	24	0	5.6256615199707	0.332968665349292	0.999999999999989	27.3563218390805	24.375465093777	38.3242884528275	0.0156919433207223	0.558659004299182	26.3595146871009	24.3561353053755	32.0809034837494	7.89728087234774	0.246167657851286
DARS2	0.835146230113549	0.920928862227627	24	19.3024331077459	0.79683152329449	1	1	28	10	3.07578855692904	0.999974966163731	0.999999999999989	28	6.46803316042573	5.17029673525764	0.999147877438334	0.999999999997756	26.6666666666667	7.52176072470488	4.34186545873329	0.512789192644301	0.1181034275516
GAS5	0.419822298215576	0.707038434814701	24	20.1922964233563	21.5065413828088	1	1	28	20	46.2018481914222	0.850379293901737	0.999999999999989	25.9636363636364	22.0362960922805	181.888999901509	0.914099124084481	0.999999999997756	25.9878787878788	20.8579284939212	141.150683431748	22.1346649894423	0.156815854172929
RC3H1	0.0401806752877543	0.452993016746486	21.8142076502732	13.1454153258224	7.07812588796706	0.0290926434676435	1	20	14	6.929042495212	0.240517278374515	0.999999999999989	20	12.525224064251	25.5595590558488	0.0119786376442613	0.508930226399427	20.6047358834244	13.2426011537803	20.18374051846	7.91999465595549	0.39239479167461
RABGAP1L	0.0285756935271728	0.44827712602588	25.1069182389937	13.9481685990199	3.83198164472127	0.0290926434676435	1	28	14	4.42635428281538	0.309299833469077	0.999999999999989	25.2296819787986	15.4179585611236	15.2478624868526	0.0111669658159008	0.497495108656569	26.1122000725974	14.5066737805953	11.4896831853336	4.07873840134898	0.354991372308284
CACYBP	0.0359925830301839	0.448610080906709	23.4823529411765	17.602956863496	7.88000224237467	0.759272267084767	1	24	18	4.49264020993712	0.696056788318515	0.999999999999989	22.6666666666667	16.6200409010054	54.2648384398311	0.243700241604141	0.999999999997756	23.3830065359477	17.4037275844035	43.1900639815472	8.39126988617295	0.194287044579468
MRPS14	0.167227448031294	0.550055035847775	24	21.9925444562563	6.37346337324062	0.759272267084767	1	28	26	2.38148691775688	0.772895246188131	0.999999999999989	24.5360824742268	23.2252703777872	31.640143368945	0.590370090683714	0.999999999997756	25.5120274914089	23.7388983117857	25.293801897882	5.90002590434061	0.233259749884997
RFWD2	0.270953623181642	0.619525231530601	27.5310344827586	26.950336482447	4.54114910461262	0.269101639101639	1	28	0	6.62549713250023	0.826004839530587	0.999999999999989	26.542750929368	25.4742740125739	21.6103220041617	0.467161676795758	0.999999999997756	27.3579284707089	26.7984351771564	16.3296224627896	4.87029464874557	0.298249066066502
PAPPA2	0.0498685652324879	0.460666455970006	24	17.3533528423203	3.13807607457657	1	1	28	16	3.8766197346276	0.638377575553497	0.999999999999989	24.3686006825939	16.3034276509394	7.81513777399967	0.330725536369541	0.999999999997756	25.4562002275313	16.675957573531	2.54581320782975	3.57379173651592	1.40379181218975
LOC730102	0.587594133420399	0.796931563196087	24	22.2813766747599	2.90353011150248	1	1	28	20	4.97511375917579	0.882540540013458	0.999999999999989	28	23.5769737057916	23.1352531589938	0.970917097417565	0.999999999997756	26.6666666666667	22.1174923791058	13.8829185998835	4.13035265477305	0.297513280442896
RASAL2-AS1	0.0872641805882104	0.496408939537571	27.5310344827586	11.2299728965069	1.57749968497982	1	1	28	10	2.6285604750986	0.762165063697498	0.999999999999989	26.7415730337079	10.0590658231761	3.97430200859308	0.491078517668715	0.999999999997756	27.4242025054888	10.4317059444902	1.8152544550962	1.54667178437349	0.85204131025891
RASAL2	0.0213164237831457	0.442577221339123	21.2340425531915	3.30935803863876	5.92907447641837	0.548683931808932	1	28	2	8.55499307189272	0.438687487655743	0.999999999999989	20.8163265306122	3.1772380220393	24.013545664653	0.103500060104288	0.999999999997756	23.3501230279346	2.96358835316602	21.2649012473223	5.15337227274071	0.242341697843041
RALGPS2	0.0567260399448394	0.465304235923078	25.2658227848101	10.6581889041595	10.578336764556	1	1	28	10	22.0460194859413	0.840780365865685	0.999999999999989	25.0526315789474	8.5327423680315	69.6351632881642	0.413637408216903	0.999999999997756	26.1061514545858	9.73816806028987	39.333088703226	10.8439877542974	0.27569631859112
ANGPTL1	0.268747257103859	0.618456343642965	21.695652173913	1.4969231628817	3.74082531281688	1	1	24	18	0.919281549436736	0.985254787791254	0.999999999999989	25.4092526690391	22.5906797868778	23.3599836789024	0.850420451885253	0.999999999997756	23.7016349476507	21.3235218745654	9.28693525265027	2.8881634469569	0.310992094634522
FAM20B	0.457327555573932	0.72947864258958	24	18.502440479162	15.9417653332282	0.759272267084767	1	28	16	10.7746896608822	0.900442138767971	0.999999999999989	28	20.0433744286495	107.053600685623	0.887490618272681	0.999999999997756	26.6666666666667	18.351811290493	74.7299800215742	19.7030185570454	0.263656146453635
TOR3A	0.359107814818547	0.670549092364822	22.1777777777778	0.638021077689634	3.52592765757592	1	1	28	24	4.4788641244554	0.989662098044584	0.999999999999989	20.695652173913	6.6086281080909	47.2206976767378	0.913239858748482	0.999999999997756	23.6244766505636	0.945710902753908	37.8697890698395	2.57527509012832	0.0680034178531861
ABL2	0.307219906210614	0.638235847257138	24	9.45585008109129	6.51003095665856	1	1	28	8	7.90206757683227	0.865523260235634	0.999999999999989	28	8.6112730774898	55.1017243714897	0.851407441970112	0.999999999997756	26.6666666666667	8.76459269286769	52.9855987745047	7.16157484108298	0.135160779659415
SOAT1	0.0230480675684337	0.443338200266544	25.2658227848101	5.84280400633162	6.26430311220664	0.0290926434676435	1	28	6	4.81729172868052	0.159651715884744	0.999999999999989	27.7821011673152	4.3296403261016	35.7651850948714	0.00555939582174791	0.393868528114644	27.0159746507084	5.41906757668865	29.726016399516	7.36530995328523	0.247773191479675
TOR1AIP2	0.164276199929189	0.548255319196618	22.4269662921348	8.20706876823868	17.5100015730701	0.759272267084767	1	20	10	18.7070207382767	0.925885119167879	0.999999999999989	20	11.5576861880532	158.135939305628	0.633832850257502	0.999999999997756	20.8089887640449	10.0470697452035	135.55983460288	16.0048666102438	0.118064961182122
TOR1AIP1	0.23472121305213	0.595331101097131	24	0.230350644299361	5.87727234868764	1	1	28	26	6.08104029810559	0.708497112508228	0.999999999999989	28	23.136761941836	45.4746047884647	0.732236323614808	0.999999999997756	26.6666666666667	24.584529316709	35.8251805772612	6.9298816942782	0.193436057616879
CEP350	0.0429411465245375	0.455253067015302	20.6839378238342	5.90475961267894	18.158837334973	0.182113153050653	1	20	8	14.6197555631712	0.466844371905502	0.999999999999989	20	7.0988251739069	95.003518543576	0.081648631150078	0.999999999997756	20.2279792746114	7.01882919704018	83.1878403151167	18.3222271960761	0.220251266611457
QSOX1	0.044688045387821	0.460666455970006	24.4907975460123	9.78544694000199	86.1696441364372	0.269101639101639	1	28	10	90.0705519249861	0.396293953688831	0.999999999999989	25.0526315789474	7.5495012031552	476.633815418285	0.0983534664378828	0.999999999997756	25.8478097083199	9.1179154170622	445.061224298595	88.0531430948811	0.197845011624301
FLJ23867	0.160063536518344	0.545682988922423	20.2639593908629	12.6899012860372	2.89738531486037	0.548683931808932	1	20	12	2.4064921386974	0.812263180860863	0.999999999999989	20.112676056338	11.8003664109997	14.7085967711885	0.508348227539738	0.999999999997756	20.125545149067	12.1619340976794	11.686265672036	2.8327813078099	0.242402610663596
ACBD6	0.358967690600714	0.670549092364822	22.8114285714286	13.5029794510592	2.04073282525772	1	1	20	12	4.81576850980465	0.958703541447021	0.999999999999989	25.9636363636364	14.7411181955551	23.9150037772501	0.90703062744637	0.999999999997756	22.9250216450217	13.4472541364608	19.0197620757035	2.04337288032157	0.107434197766955
XPR1	0.710145797712311	0.859600802773943	24	21.1066812759456	2.07193691941559	1	1	20	2	2.72754759170593	0.997147484936787	0.999999999999989	20	1.4693756074179	17.4200933103506	0.994698370186279	0.999999999997756	21.3333333333333	0.480171986555703	11.2270112916827	2.39722411186569	0.213522909132693
LOC102724791	0.0629617320391742	0.466238828640022	26.2631578947368	11.6054273534187	2.47391358568906	0.0772071042383542	1	28	12	1.28957038734573	0.498513122384291	0.999999999999989	25.9636363636364	11.7202857937724	7.46515844029022	0.060967249210331	0.999999999997756	26.7422647527911	11.7833217119886	5.71795145000417	2.50110701062178	0.437413124698698
STX6	0.271869842046913	0.619626272193868	21.9340659340659	14.564675990784	5.67896340522163	1	1	28	20	6.92875791797113	0.965422375845442	0.999999999999989	23.4098360655738	12.9775115626195	65.1226952524481	0.848362744582753	0.999999999997756	24.4479673332132	15.7713958623077	54.5734868067057	4.03466434041154	0.0739308513436562
MR1	0.826139764281993	0.916803415779932	25.9220779220779	9.62884969385257	2.38766721633406	1	1	28	14	6.09283975332906	0.999950626114445	0.999999999999989	27.7821011673152	20.2178511670538	47.1891726344088	0.998992370702761	0.999999999997756	27.234726363131	14.2463797553194	33.323695197384	0.930931328463629	0.0279360173879129
IER5	0.32163272591844	0.647612800114668	26.6133333333333	10.9807671219783	19.4918682023662	1	1	24	18	18.2001386874641	0.953128620736841	0.999999999999989	26.9433962264151	12.3894201403387	209.178460065018	0.883291881061172	0.999999999997756	25.8522431865828	13.4392949366034	182.240998354671	17.5436371208689	0.0962661381316957
GLUL	0.266542992383303	0.616573278996398	20.3673469387755	3.02708261756039	35.2421230603196	1	1	28	22	34.2267455100145	0.90826150426822	0.999999999999989	24.040404040404	23.9595284155129	241.87760129241	0.829023387666707	0.999999999997756	24.1359169930598	23.7311892290608	165.939022864987	29.3754253354521	0.177025420713443
RNASEL	0.596874421822773	0.800808509226547	22.1777777777778	19.9659878225249	2.15307895259927	1	1	28	24	4.3094966920017	0.994972480758035	0.999999999999989	23.7209302325581	0.558083558574999	21.111529064257	0.983962763683941	0.999999999997756	24.632902670112	22.8027124641944	17.2428231744601	1.84726361828558	0.107132318158997
RGS16	0.816599645985208	0.911807458591703	24	22.4108319263478	0.142641874635301	1	1	28	20	0.628696727758196	0.857889279668628	0.999999999999989	28	21.6910811995665	1.08945521144205	0.994233455771443	0.999999999997756	26.6666666666667	21.4578244755207	0.489690823216334	0.309318227088394	0.309318227088394
DHX9	0.105752963560514	0.514004245150131	21.5783783783784	0.130053912747917	10.8023779870486	1	1	28	2	15.9971027100133	0.841340275210623	0.999999999999989	20	19.8624011164407	62.7475764841729	0.564646226925552	0.999999999997756	23.1927927927928	0.54165762440523	60.0116349545038	7.89834610593314	0.131613579798668
LAMC1	0.0601007722723196	0.466238828640022	22.5536723163842	5.70004153429434	122.394679992064	1	1	28	18	169.522721120525	0.998319262297516	0.999999999999989	20	12.3578136733893	1157.36328763906	0.466262083617389	0.999999999997756	23.5178907721281	12.956556045603	936.986054627396	73.5403513709213	0.0784860681839769
LAMC2	0.659404802746191	0.836147781680005	24	2.72302519643073	1.22473571632568	1	1	28	2	2.98956855261625	0.993077599596245	0.999999999999989	20	8.0094100841477	7.10141249822067	0.990761822132689	0.999999999997756	24	4.21069150885495	4.76784067045133	1.25692199135056	0.263624998868005
NMNAT2	0.193842769313773	0.569161596679555	23.9041916167665	10.6115863628274	0.984712255577303	0.894947587135087	1	24	12	0.693279420373689	0.838775713450872	0.999999999999989	24.040404040404	8.6151334780525	2.29277636970354	0.696288584775267	0.999999999997756	23.9815318857235	10.4183882088157	1.56000738272346	1.00003006720407	0.64104188113406
SMG7	0.269014458993389	0.618627673675738	25.1069182389937	18.883360346354	4.68516408443522	1	1	24	22	6.31854591813435	0.998554829369039	0.999999999999989	20	19.332265351873	44.1539726446374	0.853775129180125	0.999999999997756	23.0356394129979	20.3095673567609	36.9163747195075	4.3690709694858	0.118350488169064
ARPC5	0.503931800088653	0.758966085625828	20.4717948717949	12.5910544489502	13.7193003810591	1	1	24	6	17.301098868594	0.98820810673601	0.999999999999989	25.9636363636364	6.16065204123568	277.739887948256	0.966201054984433	0.999999999997756	23.4784770784771	7.60761254774521	240.032374605615	9.40429261099692	0.0391792674902652
RGL1	0.0388694407293795	0.449066334730778	25.2658227848101	12.7125018778692	4.02070584181375	0.548683931808932	1	28	12	2.23597712249879	0.691647151568787	0.999999999999989	24.5360824742268	11.3122770874403	23.2140824244795	0.208070472504002	0.999999999997756	25.933968419679	12.0392309226528	17.9548359068223	4.06196361215129	0.226232288238728
COLGALT2	0.163928470909464	0.548212395450836	20.9005235602094	12.5245121232258	2.11165100300176	1	1	20	16	1.72894298429018	0.824233034779467	0.999999999999989	20	12.1476572305256	8.75162110886614	0.676236013845319	0.999999999997756	20.3001745200698	13.4924719651506	5.42403853366645	2.1910538484194	0.403952485739133
TSEN15	0.164841332784854	0.548255319196618	24	18.6828551529154	12.7601357380817	1	1	28	22	16.3301911142548	0.987558015524703	0.999999999999989	21.9692307692308	16.9300589249167	58.8651900039625	0.726522768450705	0.999999999997756	24.6564102564103	19.1892024439477	41.6127511111931	13.9528217563334	0.33530159347192
C1orf21	0.444873004773249	0.723099341879591	26.972972972973	14.084007426175	8.56560672904275	1	1	28	12	9.70821624129843	0.837565483817504	0.999999999999989	28	12.8912789483946	75.2666093353661	0.922033859162733	0.999999999997756	27.6576576576577	13.0054697029427	72.6584000508442	9.60879537026295	0.132246173374847
EDEM3	0.0624220376006125	0.466238828640022	22.9425287356322	21.5572782981922	11.3052590170272	0.759272267084767	1	20	2	6.76167917677737	0.775412014295875	0.999999999999989	21.0619469026549	0.401222962100899	38.6003850979927	0.358705497947102	0.999999999997756	21.3348252127624	0.416752992095626	34.5340507865244	11.005756518738	0.318692892032016
FAM129A	0.192137433012553	0.569161596679555	24	15.7294156875133	19.609111253718	1	1	28	18	37.6727005540107	0.760672919830876	0.999999999999989	28	16.5114504089904	115.00444956209	0.697481559853867	0.999999999997756	26.6666666666667	16.7842103591819	78.3637078727794	23.2969714229029	0.297292867518784
RNF2	0.0354796558910657	0.448610080906709	21.2340425531915	17.7498492551221	4.2437351369275	0.0290926434676435	1	20	0	2.27119765680037	0.364028789618132	0.999999999999989	20	16.3975947263316	13.313901641871	0.0150246124281083	0.55187082238222	20.4113475177305	18.0143640942455	11.4874849038461	4.34436295625217	0.378182255960801
TRMT1L	0.530613559925127	0.772539503670611	24	2.39922699450643	2.73922150514357	1	1	28	26	5.18880428325682	0.976194108117724	0.999999999999989	20.3418803418803	7.3161647161639	32.6830208267088	0.970788843524048	0.999999999997756	24.1139601139601	2.72938288864681	31.5412223806403	2.84549452568122	0.0902150998252926
SWT1	0.472891767100443	0.739792579637941	26.6133333333333	12.2238375316099	1.31470840127879	1	1	28	8	3.14324739016252	0.945650621288753	0.999999999999989	28	10.6868094813228	4.30339102736914	0.951888975317757	0.999999999997756	27.5377777777778	10.3512506370846	3.48725438403275	1.41566379302144	0.405953692252395
IVNS1ABP	0.765177942832612	0.887885138379674	24	13.991938496121	4.68262137006202	1	1	20	16	6.01909071407173	0.999990948702453	0.999999999999989	20	11.8476701914978	87.6905797350454	0.997381875867699	0.999999999997756	21.3333333333333	13.9310531336188	72.7808634880035	5.42466214992146	0.074534182337856
HMCN1	0.465985321391347	0.735259890534898	24	16.3309240319036	2.4717802773347	0.388468903781404	1	28	18	1.93884710491752	0.851132522451576	0.999999999999989	28	16.3325437865357	10.0544637839665	0.711723299075565	0.999999999997756	26.6666666666667	16.9507960696479	6.06586059327677	3.2473007535474	0.535340485263809
TPR	0.252369203574853	0.60719559795434	21.1216931216931	8.86733862301907	30.1837315817291	1	1	20	10	35.6704496593489	0.904055047697195	0.999999999999989	20	7.9822248874624	176.080805440385	0.814416666639088	0.999999999997756	20.373897707231	8.95057822298628	142.63908023231	28.7789521281927	0.201760640080696
C1orf27	0.288592600602132	0.630218888078162	24	17.8520429394572	5.3834638671872	0.388468903781404	1	28	18	6.25738428260475	0.483365600440173	0.999999999999989	27.148288973384	16.0056531021904	36.1797975804117	0.442440048683373	0.999999999997756	26.382762991128	17.3624140796356	33.696069999968	6.81206324236279	0.202161950707286
PTGS2	0.754420885599433	0.88218797524955	23.9041916167665	1.89959255929687	3.53676635802248	1	1	28	6	20.0276585434571	0.938355707601915	0.999999999999989	28	6.75440830680987e-05	55.4268831581722	0.994686152715911	0.999999999997756	26.6347305389222	2.56640238667147	14.8674525967916	3.55744582950953	0.239277428755833
RGS2	0.350444443850877	0.665655669036353	22.6818181818182	17.0785392043031	1.51004868724312	1	1	20	18	1.99936780322976	0.751785855733978	0.999999999999989	20	16.022642168665	5.08811354404797	0.849245875102013	0.999999999997756	20.8939393939394	17.0787793735194	3.05626743581654	1.82779650190386	0.598048613313032
UCHL5	0.755448106265515	0.882572561985957	24	0.803251695864237	1.28349802636016	1	1	28	0	4.00251620162591	0.998081101192581	0.999999999999989	28	0.186384247333301	27.218987686292	0.99695933687948	0.999999999997756	26.6666666666667	0.356352427409882	24.763850755819	1.99210105948913	0.0804439131511496
TROVE2	0.741503985337417	0.875879810263338	27.3424657534247	9.930460517124	3.4980928577017	1	1	28	10	10.8384022377098	0.999957968283723	0.999999999999989	28	13.7849968803987	48.5670463959421	0.996429877074384	0.999999999997756	27.7808219178082	11.196497167958	44.0638423765443	3.4420413860218	0.078114871522281
GLRX2	0.374816156090015	0.678479516633414	24	16.3280357314472	4.02681026220292	1	1	28	22	3.56118246339706	0.990226563970435	0.999999999999989	20	17.3647240389925	25.9889660749883	0.921320861397448	0.999999999997756	24	18.6858957542837	16.3207141989021	3.56017223798459	0.218138262492464
CDC73	0.235934975204847	0.596285821578809	21.3475935828877	11.4549463395106	7.48073730081407	1	1	24	10	7.46610228892723	0.905061994532562	0.999999999999989	21.7021276595745	10.484091507569	49.4414384496402	0.797736152524678	0.999999999997756	22.3499070808207	10.7031146020287	43.6455986604765	7.32030205236387	0.167721426146752
B3GALT2	0.383940438943104	0.684816742903422	27.156462585034	12.0191391770304	2.36375514052097	1	1	28	12	3.65094492313559	0.994716337591652	0.999999999999989	25.4092526690391	10.9576382978682	17.7753906699982	0.926453817840068	0.999999999997756	26.8552384180244	11.6587834937774	14.1925644599424	2.37853620254444	0.167590304716086
CFH	0.207706710807858	0.579414435007979	27.9160839160839	12.2568290286154	1.00837884976033	1	1	28	10	1.83611121238369	0.756288527686751	0.999999999999989	28	12.0466035088873	2.60356832777932	0.716939553898535	0.999999999997756	27.972027972028	11.4416110287159	2.01105033258614	1.02522517565532	0.509795880810658
ASPM	0.423805635521989	0.709615213771421	24	13.3343179530657	7.04369110059853	1	1	28	18	10.9080402239672	0.985173524816462	0.999999999999989	21.0619469026549	14.6862039395282	30.6130213710034	0.941448505909475	0.999999999997756	24.353982300885	15.398817191606	15.67773931294	6.9757970725265	0.444949168581266
ZBTB41	0.865731802123901	0.936798671748608	24	5.01613646793007	1.63173762324606	0.269101639101639	1	20	14	3.7310812983085	0.999857168445314	0.999999999999989	28	27.4607566256828	25.0574676075528	0.819563494828235	0.999999999997756	24	23.5753531420245	18.676631826038	0.262085879959108	0.0140328236054706
DENND1B	0.431361498177799	0.713998432557113	24	6.34523345621754	1.31246031073992	1	1	28	0	1.50427957605915	0.995310248270561	0.999999999999989	20	12.0425021421292	7.79617343170855	0.945812497094335	0.999999999997756	24	4.98060327311122	6.00020153545275	1.33320365138465	0.222193145264753
C1orf53	0.869914546517114	0.938668333974732	22.8114285714286	18.7728167168644	0.583913538725799	1	1	28	4	3.01498162958222	0.991548901796814	0.999999999999989	28	6.75440830680987e-05	9.69185658151742	0.999517706396615	0.999999999997756	26.2704761904762	26.0381563366819	3.51659079893765	0.260289812264195	0.0740176571987927
NEK7	0.316417872981806	0.644496843861596	24	19.1576138141795	19.7303743805029	1	1	28	22	37.5895645329269	0.978757817557825	0.999999999999989	20	19.7075415666724	130.124866523086	0.885467160796451	0.999999999997756	24	20.4591051774787	95.7072033924467	19.2911247215188	0.201563978861817
PTPRC	0.0896464338875611	0.501162805836774	22.4269662921348	17.1267984714563	1.79412348897715	0.548683931808932	1	24	18	2.80131051198999	0.477782919232932	0.999999999999989	24.3686006825939	16.7557151300193	6.02866531910621	0.276950500602488	0.999999999997756	23.5985223249096	17.3190691984122	5.2628686500323	1.9059765620882	0.362155449590502
ZNF281	0.36757151009071	0.674442107286581	24	8.58139273148212	6.72527157880926	0.269101639101639	1	28	8	21.8088413014432	0.64640263205587	0.999999999999989	28	5.3820094967268	49.6516537617364	0.481496294688545	0.999999999997756	26.6666666666667	7.43581637750128	54.8112319577318	9.06235380225727	0.165337531716963
KIF14	0.091630958438909	0.503070180634648	24.3414634146341	15.3499481654125	3.28196352745309	1	1	28	18	4.00880860232507	0.809848050705354	0.999999999999989	28	15.5248870685384	10.7609564904872	0.518204981708786	0.999999999997756	26.780487804878	16.3246537351592	4.28997518551766	4.20663160203337	0.980572478888538
DDX59	0.31995182846578	0.646869663810174	21.695652173913	11.3198710797849	1.61008717969225	1	1	24	10	2.10230213069508	0.97501350495814	0.999999999999989	20	16.3807957752282	6.77387159125553	0.887010720734419	0.999999999997756	21.8985507246377	12.2103461917436	5.46063586712482	1.51542328000396	0.277517731795195
CAMSAP2	0.025922383709854	0.447645601829188	26.0915032679739	24.6169087648354	25.3087035382675	1	1	28	26	12.5599403243244	0.687136938209213	0.999999999999989	22.3824451410658	5.4777827000898	109.900437953604	0.234048018768585	0.999999999997756	25.4913161363466	0.47017627873225	87.2964796803808	20.5957858080885	0.235929167859872
TMEM9	0.541320046889601	0.777194519587091	24	13.36459251098	4.49539445075646	1	1	20	14	6.21702646479178	0.992957065948815	0.999999999999989	24.3686006825939	13.7309498452069	68.1320217279272	0.974778832929546	0.999999999997756	22.7895335608646	13.795844019233	55.8679367690302	4.28437282731122	0.0766875076311431
PHLDA3	0.178736562972903	0.559469955015888	21.8142076502732	8.03605068863225	43.7886692153292	1	1	28	8	61.8899204658629	0.912795001371122	0.999999999999989	21.4414414414414	5.1170670191454	331.623036102796	0.727114313273484	0.999999999997756	23.7518830305715	7.06010888797477	279.429464655523	47.6939200080205	0.170683217200509
CSRP1	0.332470715893492	0.653188315960005	24	0.597424756636354	11.3276616645243	1	1	28	4	31.5384203632155	0.79591285945527	0.999999999999989	28	27.3912082378074	80.9239022035181	0.850273110076836	0.999999999997756	26.6666666666667	1.26807111550821	86.8430328149745	12.2218952040617	0.140735471895614
RPS10P7	0.0997851094005829	0.506431661871082	25.1069182389937	12.3413641923327	2.02592233775794	0.182113153050653	1	28	14	2.47026986918261	0.624673674259967	0.999999999999989	26.542750929368	12.8767556475852	6.6733570098545	0.17602344752522	0.999999999997756	26.5498897227872	13.0686014709383	5.71520532371759	2.07275922739648	0.362674498988639
NAV1	0.364197790374877	0.672405223732983	24	0.0356762569877386	11.7762235711334	1	1	20	2	29.1801285407713	0.940921861750454	0.999999999999989	27.5675675675676	6.75440830680987e-05	234.262516797346	0.906195582286818	0.999999999997756	23.8558558558559	0.795291942100559	139.187532060894	11.7056545485583	0.0840998785971511
IPO9	0.257089107577994	0.611809805317527	21.695652173913	11.1061368100773	4.38328308963452	1	1	28	18	7.56885619011009	0.985499785969972	0.999999999999989	20	12.0491720151133	54.6294933157787	0.83999886751045	0.999999999997756	23.231884057971	13.6191339991733	45.0636291326574	2.04032950369256	0.0452766353479051
SHISA4	0.0469054746096771	0.460666455970006	24.3414634146341	9.82198470952832	16.593497976869	1	1	20	12	21.2891727680135	0.874790007052185	0.999999999999989	25.5913978494624	11.1100566479399	128.481960352165	0.381284493682091	0.999999999997756	23.3109537546988	11.0999329867169	102.244229528366	15.9031426799499	0.155540735680714
LMOD1	0.475545589670237	0.741522264062975	24	5.68370830466056	12.6221785031681	1	1	20	10	18.6942627746715	0.997893346088235	0.999999999999989	20	11.8305755726731	76.1220755566299	0.960103155567246	0.999999999997756	21.3333333333333	9.81027576447966	56.7022748049391	11.3767624133735	0.200640317386042
TIMM17A	0.517697122928515	0.765174753996447	23.9041916167665	20.8460116425226	6.82759605816402	1	1	20	2	14.1149546856615	0.997751046601352	0.999999999999989	20	19.7337186339429	70.2144784114188	0.970474004366206	0.999999999997756	21.3013972055888	21.0094188205663	59.9958387545947	7.19908873362402	0.119993134241709
RNPEP	0.82587535689933	0.916803415779932	24	12.5483412084906	3.06328207866825	1	1	28	10	5.98537353676133	0.99981997474282	0.999999999999989	26.7415730337079	8.55902775516303	66.6587291637944	0.998985560900973	0.999999999997756	26.247191011236	10.4172757218613	50.6746484126671	4.39783969162417	0.086785795844315
ARL8A	0.817421981876938	0.912077822812191	21.1216931216931	18.999704368624	8.29775729622957	1	1	28	4	29.102818185813	0.999991989416497	0.999999999999989	20	6.75440830680987e-05	210.726153945776	0.998825000380271	0.999999999997756	23.0405643738977	0.288606385259237	170.754431243294	0.209279001396218	0.00122561388230114
UBE2T	0.694467808905363	0.852355138965662	22.0552486187845	0.853105379776854	1.39851952900894	1	1	24	22	1.66610613377163	0.999750513165436	0.999999999999989	20	6.75440830680987e-05	8.76246252299958	0.993827121529966	0.999999999997756	22.0184162062615	21.6989339566305	5.3465458631477	1.34271505704709	0.251136919314965
PPP1R12B	0.520418216899964	0.766213815730158	24	10.0614165458212	2.12447386093106	0.759272267084767	1	20	16	2.89179437867715	0.994067110936319	0.999999999999989	21.186943620178	11.4362130314928	20.780686780666	0.931349116084192	0.999999999997756	21.728981206726	12.3681109336262	18.6703405411334	2.35080565088889	0.125911235829348
KDM5B	0.146290166675123	0.538373619534875	27.3424657534247	24.4211174633194	13.6418972870309	1	1	28	24	9.85233844604731	0.77479419511733	0.999999999999989	28	24.2292419502346	101.288435872157	0.628801029005021	0.999999999997756	27.7808219178082	24.2210741476349	82.7861683303874	13.8759799973481	0.167612298976939
PCAT6	0.231498480455281	0.594217233247005	24	14.3645056722092	2.16999510734596	1	1	24	18	4.14739785798852	0.835872119400497	0.999999999999989	25.0526315789474	15.8633781516449	14.3939430683112	0.772329352060948	0.999999999997756	24.3508771929825	16.0596233269308	10.1260592450904	2.11793510086803	0.209156894069615
RABIF	0.818101137329567	0.912549797282062	24	6.76055345670558	1.60882860612756	1	1	28	6	8.16272253803776	0.956044738426277	0.999999999999989	28	11.1732549584861	13.7456586141586	0.997941115799489	0.999999999997756	26.6666666666667	7.92868652536064	12.5603997492901	2.59448762068798	0.206560911473747
KLHL12	0.315153312510965	0.64438312826614	20.9005235602094	19.9141162192345	5.13586515185588	0.548683931808932	1	20	0	6.33567033831231	0.945307196351832	0.999999999999989	20	1.1441144635772	34.5413059892355	0.72762701845175	0.999999999997756	20.3001745200698	0.0664906958205972	23.4494600356483	5.06022485564221	0.215792809213925
ADIPOR1	0.154758037430255	0.545682988922423	20.2639593908629	2.79461842173407	4.81373610277406	1	1	28	0	5.97974893806603	0.795335604998059	0.999999999999989	20.9384164222874	6.1230996113421	21.5281312991566	0.65101304586373	0.999999999997756	23.0674586043834	3.28630144618548	19.9903919373964	2.38935152400078	0.119524996382436
CYB5R1	0.47182410763915	0.739278439479027	24.7950310559006	6.10825023408818	5.60274584828059	1	1	20	6	7.4903351803942	0.998797107622665	0.999999999999989	20	8.5648656685817	73.6821621380749	0.959181393192395	0.999999999997756	21.5983436853002	6.9851634457434	64.9072016752299	4.88292094971868	0.0752292630662295
TMEM183A	0.246326685241205	0.60503992062371	20.2639593908629	3.34789277502965	5.4149195970872	0.388468903781404	1	20	4	5.28389688276417	0.915463997681849	0.999999999999989	20	4.0448107407988	52.3572521710283	0.560601237789749	0.999999999997756	20.087986463621	3.80012518286996	46.6981691541542	5.51378500960943	0.118072830465966
BTG2	0.46012026531445	0.731248324598528	24	21.1773388457964	2.51899669837603	0.759272267084767	1	28	24	4.33776832654513	0.691314416595941	0.999999999999989	28	20.5855074491504	14.7288541977017	0.8284434539671	0.999999999997756	26.6666666666667	22.0286430839125	7.91904762844776	3.55966717235971	0.449506978537702
FMOD	0.254833317822461	0.609062345643426	24	13.1395952089006	16.6874399637826	1	1	24	18	39.6079915860713	0.945023889044228	0.999999999999989	26.3468634686347	16.698582210595	223.837174806897	0.827743913371359	0.999999999997756	24.7822878228782	15.9353652424148	164.998115661694	12.8990082495996	0.0781767003693984
PRELP	0.783271313406721	0.897263953021815	24	1.33585743032005	2.2457790972651	1	1	20	10	4.82629797578135	0.999887443173583	0.999999999999989	26.1538461538462	21.8460863020707	52.1317313915378	0.997972398612399	0.999999999997756	23.3846153846154	20.2038280951096	34.2546813078422	0.652945888181514	0.019061508186679
ATP2B4	0.0458825196686132	0.460666455970006	27.156462585034	20.5376997401052	12.5036871058219	0.120192382848633	1	28	22	6.96981312739373	0.308214613466404	0.999999999999989	28	19.8544251602874	134.387717156203	0.0471030127602565	0.892530157394923	27.718820861678	20.8006358802544	122.219645672959	13.7848984390957	0.112787910349388
ZC3H11A	0.155244910907547	0.545682988922423	24.4907975460123	19.7384042207738	6.71053905850258	0.269101639101639	1	28	18	2.2495249910862	0.263761501106044	0.999999999999989	28	16.2001746562036	52.5681629299037	0.172665967629589	0.999999999997756	26.8302658486708	18.0467879138147	47.8668749937188	8.68500350779862	0.181440787787761
ZBED6	0.00592803931119801	0.408532309094207	20.9005235602094	12.1894917419723	4.32576526696459	0.182113153050653	1	24	10	3.82098916397364	0.279424496136885	0.999999999999989	21.8348623853211	9.88277095940665	26.0919209521369	0.01265809556937	0.518344626684439	22.2451286485102	10.7369249966375	22.1239398598544	4.11697608197447	0.186086931534515
SNRPE	0.238761462357848	0.599298088410467	25.9220779220779	23.9941036232902	6.36438801126115	1	1	28	24	11.6328965148323	0.899323593701203	0.999999999999989	25.7761732851986	24.3898661429198	45.3442487787824	0.799147077578685	0.999999999997756	26.5660837357588	24.1716186236689	40.4777445096381	6.42522393151313	0.158734732118862
SOX13	0.356911100791544	0.669641901638559	27.9160839160839	11.1977545816063	1.00805637309217	1	1	28	4	1.6950558753068	0.993544546570188	0.999999999999989	28	5.30009688892007	8.10809849177731	0.912817109259801	0.999999999997756	27.972027972028	6.6390391774241	6.58018008111361	0.506713956514632	0.0770060925792897
ETNK2	0.313543380879078	0.64347363869112	27.7222222222222	7.50579252349248	1.5997562027473	1	1	20	12	1.61192766626057	0.999672899542286	0.999999999999989	26.9433962264151	11.3008961932353	9.1407672242946	0.888013131063346	0.999999999997756	24.8885394828791	10.6396107231427	5.87416712151879	1.28749937685779	0.219179902482056
PPP1R15B	0.754958575329427	0.88218797524955	24	11.6603903843938	2.13237150585991	1	1	28	8	6.71668466323927	0.944271291367719	0.999999999999989	28	11.8210230013042	24.1803695749624	0.994976729945911	0.999999999997756	26.6666666666667	10.6578514800708	19.4798894290489	3.76295248654215	0.193171141974283
MDM4	0.0928124325958906	0.503070180634648	20.4717948717949	12.2536656535695	4.90759563517117	1	1	24	10	5.21521888228708	0.643566561654445	0.999999999999989	20.695652173913	10.5472692598252	33.2343594043859	0.465196646892289	0.999999999997756	21.7224823485693	11.043032879165	27.4141102813377	4.74859400347879	0.173217148203836
NFASC	0.194050782903767	0.569161596679555	24.95	5.04366554991051	9.64068057647505	1	1	20	12	12.9064776608068	0.999661043803301	0.999999999999989	20	7.9999324559169	100.31962033498	0.772978350555509	0.999999999997756	21.65	8.6689620449776	70.6171352765734	7.94464634918707	0.112503095998892
RBBP5	0.0142213587835436	0.427439408554811	24	4.62313914371035	9.88310546116994	0.269101639101639	1	28	2	8.55847592900829	0.263422338519313	0.999999999999989	25.7761732851986	2.5276961608145	47.069098973307	0.0319596799001484	0.791154784852833	25.9253910950662	3.11513042158739	34.4301125251381	11.5572567617657	0.335672930296917
DSTYK	0.0583194522715188	0.466238828640022	22.9425287356322	7.88239295142976	14.6176079654457	0.388468903781404	1	24	6	7.38802822759674	0.408070912990309	0.999999999999989	23.4098360655738	8.3466455986024	95.2040763164963	0.153947981941963	0.999999999997756	23.4507882670687	7.43838233184687	85.539940450142	15.5021475901901	0.181227009378452
TMCC2	0.0398662904655289	0.452993016746486	25.9220779220779	8.97411501890501	1.62629277340701	0.388468903781404	1	28	8	1.1482495533252	0.508052474253082	0.999999999999989	26.542750929368	9.0276029542078	5.70259435724037	0.138334379248946	0.999999999997756	26.8216096171486	8.69287296978514	3.73822575796503	1.71436284423404	0.458603346943734
NUAK2	0.114779339615559	0.519586932085005	27.5310344827586	11.0423607906161	3.01109363605385	0.388468903781404	1	24	12	2.93299359490462	0.820187237528224	0.999999999999989	25.0526315789474	9.87363038318303	10.2619570193275	0.357720566324194	0.999999999997756	25.5278886872353	11.0075758386252	5.11015880333977	2.81397056189572	0.550662057714652
ELK4	0.553156637270489	0.782583650877406	24	21.2605203650892	1.95536096296152	1	1	20	18	3.75435951163051	0.999997266525928	0.999999999999989	24.5360824742268	5.78767157929954e-05	23.8334470376348	0.977656299695289	0.999999999997756	22.8453608247423	21.2009864394151	15.4062211844643	1.80711236629421	0.117297573795482
NUCKS1	0.765181064190919	0.887885138379674	22.4269662921348	7.03523840589525	85.4147159486654	1	1	28	8	302.034439402241	0.999810986643482	0.999999999999989	20.458452722063	11.4005889308597	1178.42284189002	0.997377051984317	0.999999999997756	23.6284730047326	8.86584682892342	1051.73826201183	34.0024934835991	0.0323298055340852
RAB7L1	0.337697168325576	0.656656589548443	24	2.81827173076057	13.8032878447482	1	1	28	20	14.6771364726395	0.915432794020846	0.999999999999989	28	26.5144329049452	89.4193818805743	0.88508364500559	0.999999999997756	26.6666666666667	24.9415300783782	61.2135790672086	16.3306752921184	0.266781905926271
SLC41A1	0.491375542171737	0.751507500494481	24.4907975460123	15.8649526058569	1.8414711128722	1	1	28	14	2.08727116474474	0.997450844450835	0.999999999999989	20	15.0918225489041	33.6167775537481	0.964245391911983	0.999999999997756	24.1635991820041	15.364575093595	30.2441199875852	1.91913341798592	0.0634547614139113
RAB7B	0.569431279654916	0.789025962982944	21.1216931216931	16.2590445284554	1.4368958648322	1	1	20	16	2.88264689813624	0.999815355856482	0.999999999999989	28	11.8877578451703	20.6908281977285	0.980354734714226	0.999999999997756	23.0405643738977	16.1874645232108	15.0615019942956	0.86771510814096	0.0576114592335877
SRGAP2	0.00325264110908208	0.402158008588081	23.2093023255814	15.8937544310084	8.34776742194243	0.0481594158156658	1	24	16	6.64358546718096	0.147057028441277	0.999999999999989	23.1067961165049	15.9886327675095	37.8835420423412	0.00158240294276035	0.217659524776687	23.4386994806954	15.9650675568023	30.1915338013261	8.76428361728777	0.290289445874486
IKBKE	0.769470316812356	0.890013680962636	25.9220779220779	11.2399229594279	0.886961978871439	1	1	28	12	1.55705963973697	0.999930745457188	0.999999999999989	25.9636363636364	12.6397056068202	11.3816351352043	0.997530841632329	0.999999999997756	26.6285714285714	11.971743901898	9.67810600731855	0.883043542445258	0.0912413587717993
RASSF5	0.661082900914488	0.837021774440574	24	14.803613489444	0.846689481416092	1	1	20	12	2.8397167933617	0.912715381691046	0.999999999999989	27.148288973384	20.8516434825329	14.8996371344776	0.985214444591451	0.999999999997756	23.7160963244613	15.6411432690207	10.3637840970062	0.865456831354828	0.0835078020975786
EIF2D	0.270216122180272	0.619212454908728	22.5536723163842	22.0053194138938	8.76030930228337	1	1	24	22	7.51008640902084	0.913465180357277	0.999999999999989	20.695652173913	1.6065011961862	29.6032343392308	0.833728913779137	0.999999999997756	22.4164414967657	22.1776127319648	22.0908760612379	8.83296413458092	0.399846710926952
DYRK3	0.0596706181382286	0.466238828640022	21.2340425531915	17.0303060695291	1.77325132224019	0.0772071042383542	1	20	18	1.58487853019333	0.553870632173052	0.999999999999989	20	16.1100148258076	5.23413833167167	0.0632751334698067	0.999999999997756	20.4113475177305	17.0515651931015	2.62848129981634	1.82083602490757	0.692733109813185
MAPKAPK2	0.0488929508233316	0.460666455970006	26.7919463087248	9.11217976226065	41.6178283164814	0.548683931808932	1	28	8	31.4370986792269	0.409476105302276	0.999999999999989	26.7415730337079	8.2501202782894	324.650900709112	0.17231870387339	0.999999999997756	27.1778397808109	8.46402265307055	300.919497203765	42.9284384057196	0.142657550622754
YOD1	0.414553664897921	0.703551545242376	24	2.37023219059693	1.06130098220115	1	1	28	26	2.22876342747881	0.527462991411737	0.999999999999989	28	25.9323198175062	5.73615645447502	0.8037519609119	0.999999999997756	26.6666666666667	26.1808488306193	3.7359762866947	1.63007253780138	0.43631768852675
PFKFB2	0.613071528561581	0.809666648009845	24	23.2621584900946	2.81535014400849	1	1	28	24	3.41396570907568	0.84554552172623	0.999999999999989	28	23.9572991662069	18.1764508309712	0.970874866212408	0.999999999997756	26.6666666666667	23.8206545091395	9.09506850672545	4.36835331238917	0.480299110354027
CD55	0.265427246245133	0.615956573580711	21.1216931216931	11.9646437723123	4.68493508059487	1	1	20	14	4.12820611976813	0.931204906928347	0.999999999999989	20.9384164222874	9.9863968948513	38.5890131653624	0.834055602841066	0.999999999997756	20.6867031813268	11.9935463092102	29.9708969434464	4.67206322784127	0.155886666877445
CD46	0.0791819832743453	0.488927163645416	23.2093023255814	22.094336689091	6.338070298801	0.0772071042383542	1	24	22	5.74131305730875	0.568182710274753	0.999999999999989	22.9581993569132	1.1227979280799	38.8607602019794	0.0788318825154698	0.999999999997756	23.3891672274982	22.7320793173906	32.8184332257781	6.19466120692935	0.188755543700471
CD34	0.534113758526346	0.773645886379349	24	21.4109118367085	7.50780619512814	1	1	24	0	2.19740764886037	0.98280919075077	0.999999999999989	24.3686006825939	23.631331773323	39.471954373321	0.972262236276282	0.999999999997756	24.122866894198	23.0195009943832	14.8987652494669	6.62018130311367	0.444344292447358
PLXNA2	0.144776535096392	0.537543993788229	24.7950310559006	0.275883614470669	1.91259557865037	0.759272267084767	1	28	26	2.36364264495917	0.737265632030001	0.999999999999989	25.9636363636364	22.3898034025246	6.45554192791193	0.540542709558713	0.999999999997756	26.2528891398457	24.5151409993467	5.34042220844624	1.89797155603274	0.355397285448886
TRAF3IP3	0.443732483778099	0.722205628086703	24	20.53909861808	0.917126349593011	1	1	28	24	1.45061124885068	0.752841832754208	0.999999999999989	20	0.8097783745954	3.77173889172721	0.901133471724606	0.999999999997756	24	21.9454880926394	2.39808661450529	0.855537956011664	0.356758571953481
C1orf74	0.882068883423706	0.942907129706087	24	16.6604762179291	0.585705755164162	1	1	28	16	1.58401622131013	0.9999997356791	0.999999999999989	20	14.8048843037492	9.04923961194297	0.999700163730306	0.999999999997756	24	16.0772501993397	6.45775155692942	0.618623767783768	0.095795535385681
DIEXF	0.558821496441828	0.784159030423839	24	5.09443054919056	1.80066766669639	0.388468903781404	1	28	4	6.65520536856487	0.854933107973018	0.999999999999989	26.542750929368	6.75440830680987e-05	24.7285584272318	0.761388286459328	0.999999999997756	26.180916976456	3.15213092914425	13.6547295816656	1.8889495460772	0.138336649933626
SERTAD4-AS1	0.784773863334047	0.89814369132895	24	16.9415127044327	1.00720491495997	1	1	28	18	2.39565660834954	0.994802456236676	0.999999999999989	28	16.4753743292821	12.0557213100089	0.997897123008762	0.999999999997756	26.6666666666667	17.217404160392	10.0186568936955	1.56907243335522	0.156615048304788
SERTAD4	0.230244110929515	0.593255750103039	24	11.6809165837509	7.1131053959549	1	1	28	18	13.354505981873	0.685824566580554	0.999999999999989	21.186943620178	16.0244057868931	34.1663779566816	0.718341759136189	0.999999999997756	24.3956478733927	15.3862676344344	24.8220978742287	4.59857746357933	0.185261434665188
HHAT	0.0413249382616772	0.4536939565982	20.3673469387755	11.6630078997685	2.09247380784578	0.759272267084767	1	20	14	0.83637897294435	0.512704978821837	0.999999999999989	20.695652173913	10.9926276062891	5.51435526547125	0.219703043737124	0.999999999997756	20.3543330375628	12.2095827883825	4.13431432815874	2.08190586279416	0.503567386885494
RCOR3	0.945171147449747	0.971232463546161	24	14.3336314198682	0.606040274753187	1	1	20	0	2.80151529589473	0.971781635998271	0.999999999999989	28	19.9524340642654	24.6000454166783	0.999903909688388	0.999999999997756	24	17.8715298370563	22.5058424556756	0.406833579358018	0.0180767985095097
TRAF5	0.207863002387462	0.579414435007979	27.156462585034	10.4747340610192	2.97000922958586	0.182113153050653	1	28	14	2.93146407921551	0.906173141556337	0.999999999999989	27.7821011673152	13.9132456610052	21.3302204495473	0.345069135779803	0.999999999997756	27.6461879174497	12.7985384512168	16.6856831668868	2.57201459143499	0.154144997583271
LINC00467	0.470649863984345	0.738438751874361	24	11.6144811648972	2.40375312064806	0.0481594158156658	1	20	12	4.22777534918845	0.487108081526936	0.999999999999989	20	15.3920905601402	16.5640097118786	0.172887653521945	0.999999999997756	21.3333333333333	13.1170394385551	12.144032182837	3.42632660227211	0.282140770930638
LPGAT1	0.663652755152332	0.83843719082738	24	22.7273456329524	2.98228636077896	1	1	28	18	3.44422200780407	0.992382278077908	0.999999999999989	28	20.9398135248432	39.8233064958034	0.99109399385166	0.999999999997756	26.6666666666667	20.615549130655	31.6112214925211	3.86196472232158	0.122170689393805
INTS7	0.429461782099127	0.712252818420316	27.9160839160839	5.66349705185656	1.40839569974495	1	1	28	4	2.26990875459419	0.987173848093193	0.999999999999989	28	5.3765963450139	9.81368374388158	0.943858819729498	0.999999999997756	27.972027972028	5.01606663203325	8.54230942564759	1.6071278877618	0.188137400283878
RPL21P28	0.171469040975534	0.554038886657041	24	21.2155772382025	1.23133124642799	0.388468903781404	1	24	0	0.716398519097366	0.763676057253294	0.999999999999989	27.5675675675676	16.7238000809143	5.31640458058195	0.428022779258228	0.999999999997756	25.1891891891892	21.4651679467398	3.98948521392244	1.42196103359992	0.356427197333025
PPP2R5A	0.264520212519973	0.615386980670144	21.1216931216931	17.4593368038965	4.56407190200647	1	1	28	4	6.23366826177636	0.850137738278567	0.999999999999989	20	6.75440830680987e-05	39.0118935913277	0.81080361128424	0.999999999997756	23.0405643738977	22.857011440811	27.5807928037884	0.903206709006757	0.0327476702875161
NENF	0.655191447207167	0.834652313622096	24	10.5072555825971	5.92371045039862	1	1	20	12	17.9439053272813	0.99991964264793	0.999999999999989	28	11.1566377993985	134.017540167185	0.990788558721494	0.999999999997756	24	11.4191546388277	114.458165362543	5.73897247648261	0.0501403500423458
NSL1	0.0949813108587176	0.505647965500401	24.7950310559006	17.9656477150536	5.91039956502896	1	1	20	0	5.05946809763244	0.968324331965534	0.999999999999989	21.3134328358209	15.8602573258764	34.0777624459069	0.573301767371569	0.999999999997756	22.0361546305738	17.8759802169156	26.6999444815002	5.36222727512966	0.200832899815392
TATDN3	0.478208047512244	0.744089558091733	24	17.6260957822036	2.08239927254767	1	1	20	18	1.81101179851858	0.969838965011442	0.999999999999989	24.2033898305085	15.9160516173286	6.16427972168215	0.957021639648578	0.999999999997756	22.7344632768362	17.2939311266681	5.93870896061976	2.07004544840629	0.348568259891668
ANGEL2	0.932326317199006	0.964131077385383	24	1.84203128634639	1.06290052251689	1	1	28	20	4.74921047375097	0.995448329282297	0.999999999999989	28	23.3942016210915	27.6247324334032	0.999934475683846	0.999999999997756	26.6666666666667	23.0087450661369	19.5732737885124	2.53396924663931	0.129460675511856
RPS6KC1	0.105591080639461	0.513444211823521	27.7222222222222	8.97266117093361	4.7040521021758	1	1	28	10	5.28214584626353	0.624264254676563	0.999999999999989	28	9.7029156894529	23.8649255569558	0.488893244545332	0.999999999997756	27.9074074074074	9.55699418309851	20.5553667797502	4.73658318943039	0.230430487579359
SMYD2	0.130287465753144	0.528818085338255	26.972972972973	13.7866533855958	4.28479042613728	1	1	28	6	4.75755346401337	0.983820939662625	0.999999999999989	20	4.97661330824992e-05	34.33662230682	0.661976246995609	0.999999999997756	24.990990990991	5.27875988477165	26.7674256205448	4.27938964633924	0.159873037736385
PTPN14	0.284213097439605	0.625927711755542	23.2093023255814	7.48238702158639	28.1038753733817	1	1	28	8	32.6660004858384	0.935965935982592	0.999999999999989	22.2429906542056	9.8723252430565	204.454865015951	0.851501988450575	0.999999999997756	24.484097659929	8.55574337645036	191.624353937231	22.752630599618	0.118735589355573
CENPF	0.205698546952189	0.576395928358006	24	14.3050360214824	29.3489641500575	1	1	28	14	48.3858187460797	0.953020331741408	0.999999999999989	28	14.4421432635042	106.669416395121	0.775717293348237	0.999999999997756	26.6666666666667	14.3189326858652	41.4660438483294	38.070132347963	0.918103798066975
KCNK2	0.369374939327061	0.675744278030753	24	13.2028858817422	23.265101451185	1	1	28	10	40.956073147919	0.914617100994456	0.999999999999989	28	7.28882359433914	241.88052747336	0.903380083792941	0.999999999997756	26.6666666666667	10.2305838537336	193.489475841342	28.5612523964053	0.147611399907998
KCTD3	0.782386635135835	0.896840467084931	24	21.3142534863172	4.01111143813107	1	1	20	10	5.90189923707295	0.984253702239178	0.999999999999989	28	19.9999324559169	82.265281385965	0.997553096959394	0.999999999997756	24	16.9447810482295	61.7755571537318	1.66572509103932	0.0269641451698133
GPATCH2	0.870947018324926	0.939135458311812	24	7.48793157952221	1.74635964801567	1	1	20	10	6.20909611251134	0.999446603440368	0.999999999999989	20	7.9999324559169	40.2337894713421	0.99959884744258	0.999999999997756	21.3333333333333	8.61319011611619	29.0865925354032	2.51303842099684	0.0863985156713719
RRP15	0.777506783386053	0.894758904453057	21.8142076502732	18.4513098730174	3.36207304421081	1	1	20	18	7.72476913816283	0.99986024641583	0.999999999999989	20	15.7861611488358	29.112202842253	0.997794353483623	0.999999999997756	20.6047358834244	17.4123508571821	28.5927292973348	3.83441357332196	0.134104496756781
TGFB2	0.271897184590279	0.619626272193868	24	14.8950858552092	1.94479304546298	1	1	28	12	3.9086305654561	0.96883375028694	0.999999999999989	20	14.7608990751253	9.49505887891102	0.849213840397757	0.999999999997756	24	14.4203979843346	5.50805374043	1.97599594187876	0.358746670784025
LYPLAL1	0.698638324055628	0.853196808257783	24	21.021917949656	1.05391925217437	1	1	28	24	1.81390183848157	0.998053627516208	0.999999999999989	23.8795986622074	0.240735131502099	9.87519769706782	0.994023410281899	0.999999999997756	25.2931995540691	23.0899360914007	6.38143234557196	0.629051981057433	0.0985753584763659
EPRS	0.650556020346937	0.831925444264694	21.2340425531915	12.5587316578351	15.2224922516355	1	1	24	10	14.6689488752103	0.999938778914122	0.999999999999989	20	10.6672625461248	260.739608631227	0.990368227443649	0.999999999997756	21.7446808510638	11.1958060821769	216.081235678315	13.1216982544664	0.0607257646101254
BPNT1	0.36207047026732	0.671327592294878	25.2658227848101	24.6320786995765	3.622388063507	1	1	28	0	8.07774979569528	0.963351846578214	0.999999999999989	26.1538461538462	0.160733877147802	15.2788383550461	0.909647136242884	0.999999999997756	26.4732229795521	26.3063699014622	13.190496949613	3.60317122881586	0.273164175889641
IARS2	0.249069684447528	0.605827322648231	21.8142076502732	0.0986989805581522	13.6384738275536	1	1	28	0	17.0574672667104	0.854317746088979	0.999999999999989	20	4.3240383093891	74.6791327820298	0.796838845568536	0.999999999997756	23.2714025500911	1.58186144471095	61.4564521332584	8.87894283328989	0.144475356534369
RAB3GAP2	0.0674127581872498	0.473893325606341	24	17.8426777605975	4.3090987816057	1	1	20	18	6.02316866886508	0.979164780625864	0.999999999999989	20	15.8372808698979	56.00088081764	0.489231247362313	0.999999999997756	21.3333333333333	17.2997738027888	46.3895965062149	3.85888661209771	0.0831843107663315
C1orf115	0.774682414436547	0.893471962043236	23.2093023255814	16.6221349645965	0.258703760418959	1	1	24	18	0.505339448696419	0.999099080266348	0.999999999999989	20	18.9358259849193	1.85499692007023	0.997684232396102	0.999999999997756	22.4031007751938	17.9009109741554	0.720359601052351	0.320041946257736	0.320041946257736
MARC2	0.315867193190436	0.64438312826614	23.6213017751479	10.9738161833755	0.866011384635155	1	1	20	14	1.83565641927971	0.840317190871476	0.999999999999989	20	12.8948412923239	4.60955747325816	0.850988101791293	0.999999999997756	21.207100591716	12.8816292011726	2.81215150633347	1.09976193501309	0.391074923430059
HLX	0.014714192443876	0.429398069570613	23.9041916167665	11.2714511258444	7.86327443165275	0.759272267084767	1	24	12	9.31113041096605	0.807503435147164	0.999999999999989	24.8780487804878	12.4474462702679	44.867452350672	0.151484042546372	0.999999999997756	24.2607467990848	11.9031238399363	33.215246701612	7.68782954208606	0.23145483792878
DUSP10	0.428707706234539	0.712075411230923	24	16.4540155290683	1.4684403726841	1	1	28	18	3.42991274017139	0.973029035932913	0.999999999999989	28	18.7574893851968	8.21074571201348	0.941304540826236	0.999999999997756	26.6666666666667	17.763426830699	4.1767812217292	2.03036002854251	0.486106386894245
TAF1A	0.00254900919447509	0.389910123049936	25.9220779220779	24.2584348339255	3.46971624787305	0.00731429161116661	1	28	24	3.62992583003234	0.132638697258706	0.999999999999989	25.7761732851986	24.2935630410634	6.9115178827835	0.000240482400308939	0.0893445570562277	26.5660837357588	24.2305541273481	3.39613154042172	3.51350396361543	1.03456062340245
MIA3	0.723925854465223	0.866774172101841	24	10.3719774269785	4.46799182217569	0.269101639101639	1	20	14	5.71429947505306	0.793192379474594	0.999999999999989	20	7.9999324559169	61.3160172172487	0.712507097079589	0.999999999997756	21.3333333333333	10.5827056194366	48.4599899823881	7.55928257704059	0.155990180348528
AIDA	0.625020305944268	0.816484625785523	24	22.0974189265936	1.04741559853789	1	1	20	4	1.27005336528777	0.981305071330481	0.999999999999989	20	6.75440830680987e-05	6.47786542750612	0.986444064714006	0.999999999997756	21.3333333333333	0.723509398262062	5.09797227477888	1.1312265149483	0.221897345449445
BROX	0.0894673951419267	0.501162805836774	24	17.8411537875548	9.8875823476388	1	1	28	22	12.4698857717092	0.923290888815119	0.999999999999989	20	17.2857954561505	57.6788340725911	0.545432244767624	0.999999999997756	24	19.1399154892124	38.4154857890855	10.079569731794	0.262382982402835
DISP1	0.314677186917439	0.644294573979584	26.2631578947368	25.6084501751206	2.98105148758533	1	1	20	8	1.94727875368209	0.851248449441203	0.999999999999989	28	26.1400357755221	13.4812622685579	0.853119583467769	0.999999999997756	24.7543859649123	0.0952616535505895	6.84016850644313	2.38815839477931	0.349137362994753
CAPN2	0.874924034645789	0.940180913474511	24	16.7548639659499	3.10519459441061	1	1	28	24	13.1933606332057	0.999992898424065	0.999999999999989	20	16.0243075088815	135.621287823753	0.999640137239067	0.999999999997756	24	18.868425773215	122.364244617289	2.85287322511381	0.0233145984273147
TP53BP2	0.136480801755518	0.532084315001371	26.0915032679739	6.0727019786248	4.53134625013415	1	1	20	8	4.63040226275961	0.89778339156823	0.999999999999989	26.1538461538462	3.1425952784912	22.0226918639811	0.649793965507392	0.999999999997756	24.0817831406067	5.97401411581268	16.1707928466127	4.53260821424645	0.280295979129799
FBXO28	0.571109666449069	0.789988906304922	27.3424657534247	23.7196535076385	3.23981806278893	1	1	28	18	1.53530089216487	0.993886313561354	0.999999999999989	20	4.5022912592449	16.9383961560122	0.980082296600115	0.999999999997756	25.1141552511416	20.3032673962989	10.2821910401974	2.06641069891983	0.200969879944981
DEGS1	0.0162668005103535	0.433413735631792	25.4267515923567	22.4655769875734	10.4101863836181	0.120192382848633	1	24	0	7.46732727553936	0.342857426079382	0.999999999999989	25.4092526690391	20.6639272256883	56.9358064970452	0.0234679321091215	0.672822868328753	24.9453347537986	22.4001058558937	48.2436245277815	10.5592046275489	0.218872539758456
NVL	0.324069968352283	0.649083715280037	24	7.36281694176017	1.88989678888789	1	1	28	8	3.38092294419297	0.989287421885254	0.999999999999989	28	19.9999296591285	7.2625608553656	0.892736429501619	0.999999999997756	26.6666666666667	9.65096316386943	5.08244745718264	1.5840886121737	0.311678305682242
CNIH4	0.226750809626198	0.590414658011414	24	16.0486100990223	16.5234041535592	1	1	28	14	19.5713966298884	0.930496131757358	0.999999999999989	24.3686006825939	15.827665408506	115.34750748446	0.794679182941622	0.999999999997756	25.4562002275313	15.4809240492439	90.9643244570895	18.4046350771831	0.202328057587731
WDR26	0.453638036542049	0.72777853245498	23.4823529411765	21.4228356036465	12.9977878525501	1	1	28	20	17.6374187509837	0.973338306572446	0.999999999999989	20	1.8974542155588	69.9191911919104	0.950031313178654	0.999999999997756	23.8274509803922	21.6599183733894	52.8201697013307	13.1340454058792	0.248655872939164
DNAH14	0.88714204580799	0.946043915577601	24	18.2262529808557	0.48862509052497	0.894947587135087	1	20	16	1.48368673377451	0.993912716148282	0.999999999999989	20	0.610596219865698	4.43285841707884	0.998144055591141	0.999999999997756	21.3333333333333	18.2227224740366	2.7802800153169	0.921698573305466	0.33151285777969
LBR	0.423812157976975	0.709615213771421	24	20.4409968972015	4.62596932186401	1	1	28	20	7.21778651794366	0.926798023776867	0.999999999999989	28	21.8946845553512	34.8307234501422	0.93134626390944	0.999999999997756	26.6666666666667	20.8700348557844	24.1762233368709	5.53086209021435	0.228772791066142
ENAH	0.116798707415589	0.522248263470598	24	1.35570579182169	43.0412370243567	1	1	20	2	95.9117645460048	0.851401696429165	0.999999999999989	26.3468634686347	6.75440830680987e-05	552.866122796504	0.59387223622623	0.999999999997756	23.4489544895449	1.22488506277273	320.554805418505	42.3537829206665	0.132126495078964
SRP9	0.0357882397826994	0.448610080906709	23.2093023255814	20.5506597327163	14.5790193250331	0.759272267084767	1	24	22	17.5484770187439	0.437319809579988	0.999999999999989	23.257328990228	20.0332944784623	43.8720809630645	0.181299775510247	0.999999999997756	23.4888771052698	20.8538584607824	31.6131117585759	14.9950692873035	0.47433069549807
EPHX1	0.72163919671834	0.866439467614688	24	21.9701818991364	1.67994263581573	1	1	20	18	1.36593750750525	0.99712871623025	0.999999999999989	22.2429906542056	3.5139511475057	16.5811939508799	0.9953489027385	0.999999999997756	22.0809968847352	21.6754215578572	8.84417721042938	2.54824425598515	0.288126774866085
TMEM63A	0.202611780466097	0.575800107721561	24	15.5642066962725	5.60223396005175	0.548683931808932	1	28	16	7.65216095107757	0.673911611399822	0.999999999999989	20	15.9690322160894	43.1123665679468	0.520602624599936	0.999999999997756	24	16.0909386484787	34.8756014579057	6.04177587521409	0.173237897631856
PYCR2	0.474604077241695	0.741041724421849	24	20.5807500432263	18.9328903205357	1	1	28	22	40.3737882757022	0.999870786433548	0.999999999999989	21.0619469026549	19.8254221279197	132.564059208788	0.960102870049044	0.999999999997756	24.353982300885	20.9771507736875	107.067752645249	19.6770444001665	0.183781240513781
SDE2	0.204190789975152	0.576395928358006	24	7.00366118156798	2.57976371364075	0.388468903781404	1	20	14	1.83990343406807	0.715396595939503	0.999999999999989	20	11.9284682870837	13.0295593368469	0.453132518212781	0.999999999997756	21.3333333333333	11.9554948996832	10.0308202033048	2.33528076592243	0.232810549744779
ACBD3	0.192653825334366	0.569161596679555	21.4623655913979	7.34031672167562	18.2949419647074	0.759272267084767	1	24	8	23.217107492529	0.677989830569258	0.999999999999989	24.040404040404	7.459732450826	213.074925816774	0.593156164105961	0.999999999997756	23.1675898772673	7.6118285835355	218.787991026225	18.739123249465	0.0856496883652944
PARP1	0.911500742317533	0.955337898879996	24	0.847113609526401	2.53310822950563	1	1	28	16	8.64664984210523	0.999999978286907	0.999999999999989	21.0619469026549	5.8760386506071	78.7122346746723	0.999876275887928	0.999999999997756	24.353982300885	6.62200242610335	60.4807233510073	0.280100103947264	0.00463122939720263
ITPKB	0.213507206239509	0.582677098388475	26.4370860927152	13.8069210831405	1.8229193947785	0.269101639101639	1	28	14	3.26518485149652	0.693211212957051	0.999999999999989	27.148288973384	15.7417496921085	7.9832181312757	0.375088851872252	0.999999999997756	27.1951250220331	14.5197522453662	5.61264327964333	2.00197784419755	0.356690732770883
PSEN2	0.388207213550194	0.687277795625221	24	16.2494631234538	2.45739318079619	1	1	24	18	4.51470317172346	0.888769700038061	0.999999999999989	24.7058823529412	14.6998107297952	19.9935791916922	0.907531898188073	0.999999999997756	24.2352941176471	16.3381157544386	13.6557867688614	2.63854623658942	0.193218177850138
ADCK3	0.0987926459654145	0.506431661871082	27.9160839160839	7.37465646128766	3.56234497082229	1	1	20	10	4.17669758653926	0.996120739912742	0.999999999999989	20	7.3085348111367	27.6716926950877	0.591107473571385	0.999999999997756	22.6386946386946	8.49762752612174	18.7191360129467	3.23984085688571	0.17307640986448
CDC42BPA	0.0817496538171844	0.489372470492754	27.3424657534247	17.809204343485	10.2597301212593	1	1	24	22	8.40471738488971	0.843011679281161	0.999999999999989	28	16.1476220374727	104.455408240539	0.499800807532383	0.999999999997756	26.4474885844749	18.4630573818727	89.4116960299797	12.0538777684863	0.134813210169334
JMJD4	0.83028501696378	0.918617949465786	20.9005235602094	6.26590405027784	1.44017751178278	1	1	28	4	5.00899780947113	0.999890753588829	0.999999999999989	28	5.71837597589184	19.1295341205495	0.999065184141299	0.999999999997756	25.6335078534031	5.51473197794071	15.6133357850281	0.932301111642728	0.0597118466213178
SNAP47	0.970761694273211	0.984119159541395	23.3450292397661	21.8979957340506	0.434146203179631	1	1	28	6	4.63596490590324	0.997489123273114	0.999999999999989	28	11.1409040730273	11.0601341092172	0.999994574161731	0.999999999997756	26.448343079922	5.42294606895186	10.8993659778041	0.8157546091291	0.0748442258742695
ARF1	0.0916326836151266	0.503070180634648	21.9340659340659	21.0643121285142	54.9773371330065	1	1	20	4	43.5373281630787	0.912625301546548	0.999999999999989	20	6.75440830680987e-05	520.679266591951	0.548593837232166	0.999999999997756	20.6446886446886	0.985432625608284	357.354922059579	54.3802324540057	0.15217429255092
C1orf35	0.381802945832625	0.683157406767234	24	11.7832246165109	4.58869979196973	1	1	28	8	7.50390883583778	0.950568145579976	0.999999999999989	28	11.7433057417319	52.2873370740934	0.917190141600777	0.999999999997756	26.6666666666667	10.6742592716216	46.627829815536	5.2199071428128	0.111948318492695
MRPL55	0.51317270481663	0.764463747885131	24	9.22913305670368	5.39490343119607	1	1	20	10	10.0266592729053	0.997177796484334	0.999999999999989	28	15.8295222850698	53.5959561073567	0.96940987238034	0.999999999997756	24	11.6223845012664	42.1996214249954	4.33230691418513	0.102662222263896
GUK1	0.259836311933559	0.613200192610621	27.5310344827586	9.79517067164521	18.057613741278	1	1	28	10	43.3025640796206	0.944665131524508	0.999999999999989	27.5675675675676	5.19200720849792	309.685600123452	0.832378161003428	0.999999999997756	27.6995340167754	8.39223437866062	253.266151270086	17.7912905719857	0.0702474076490896
GJC2	0.858523280837593	0.932963675917131	24	21.7569316467564	0.621828499000075	1	1	20	4	1.20410501779632	0.996728813034086	0.999999999999989	28	23.8423819984062	7.00649468352645	0.999438760649421	0.999999999997756	24	23.1220904182372	3.61142376646397	0.578648554603179	0.160227265483648
IBA57	0.673462107162277	0.842603924716203	24	11.7163744447452	1.02883806805162	1	1	20	18	1.71332739293362	0.987696945761364	0.999999999999989	20	17.8916000035954	10.2538543920471	0.991654217054816	0.999999999997756	21.3333333333333	17.6597871103475	8.3204157521336	1.00465551216292	0.120745830748336
TRIM11	0.203797485425975	0.576395928358006	25.7548387096774	6.99994584015655	17.8145280562848	1	1	28	8	31.3830243678066	0.786731327663635	0.999999999999989	24.5360824742268	7.4638875185588	119.401482993711	0.722441402959459	0.999999999997756	26.0969737279681	7.49590631472321	108.533305781116	19.0886287425448	0.17587807360297
RNF187	0.0550480543369183	0.465304235923078	25.5897435897436	8.93882011517118	46.3079509096221	0.759272267084767	1	24	12	36.8320002039474	0.773613009910326	0.999999999999989	24.8780487804878	10.4569569714478	368.600909114108	0.333678821442493	0.999999999997756	24.8225974567438	10.5024325543227	308.392064081098	44.1553360960309	0.143179222940118
RAB4A	0.121095740022274	0.52539996895559	20.0603015075377	3.16296393046534	12.0442454457695	0.548683931808932	1	20	4	3.37570276870265	0.724190733462595	0.999999999999989	20	4.0420169955511	38.8689551024356	0.415592284433965	0.999999999997756	20.0201005025126	3.73637206753021	26.700174537463	11.9414367511657	0.447241898528068
CCSAP	0.698170200162808	0.853196808257783	24	1.0118005896647	2.09268126325056	1	1	28	22	4.72266126607881	0.906769284021146	0.999999999999989	28	23.721992523095	20.7899690306652	0.988652740368484	0.999999999997756	26.6666666666667	23.6277910526427	14.0063126413787	3.50790416508626	0.250451653829495
NUP133	0.798450732010804	0.903367453737085	26.7919463087248	4.87876528419031	1.68696203827702	1	1	20	8	4.11991414725669	0.999986902720325	0.999999999999989	28	0.101948702699399	34.5735306639817	0.998392886615261	0.999999999997756	24.9306487695749	4.73159388832328	31.5120438266072	1.8150835010665	0.0575996755733734
ABCB10	0.251538890926303	0.60719559795434	24	19.5326058670895	2.40658906862314	0.269101639101639	1	20	18	3.23766021136401	0.718269166360718	0.999999999999989	20	15.9433300031631	5.79377321978115	0.417893607350217	0.999999999997756	21.3333333333333	17.8477708983377	4.01662088349396	2.77820199737995	0.69167643100119
TAF5L	0.467140157407691	0.736237509612465	24	0.862152646447941	2.7238812652524	1	1	20	6	2.01030036079313	0.944020898885233	0.999999999999989	28	24.0537868842172	14.4151055227713	0.949846183161073	0.999999999997756	24	1.14305246332122	8.19041133636822	2.74481115604336	0.335124945905398
URB2	0.464758272836604	0.73406057618688	22.5536723163842	21.7221666673065	0.930830503994669	1	1	20	2	1.32105992695872	0.766837967832277	0.999999999999989	20	6.75440830680987e-05	5.36443650867186	0.913772938712761	0.999999999997756	20.8512241054614	0.424932541995503	3.12170926861418	1.1838657389672	0.379236385293739
GALNT2	0.686720064192965	0.847730265467735	21.3475935828877	19.4064717284895	8.97650516451789	1	1	28	4	34.0522373998726	0.999920800569271	0.999999999999989	20	6.75440830680987e-05	150.641005853156	0.993303832497862	0.999999999997756	23.1158645276292	0.358754480208763	76.2941930209249	5.23641203132119	0.0686344769369933
COG2	0.83889716575711	0.923122441199124	24	9.36450014887788	1.08184537163735	1	1	20	16	3.0901815067784	0.995729065389761	0.999999999999989	20	12.2203612050869	12.6839794695061	0.999150940767211	0.999999999997756	21.3333333333333	12.9132624276547	10.0274788233884	1.77675254148338	0.177188361379455
AGT	0.474860583630703	0.741126167457327	24	14.4346007013851	1.29855149504683	1	1	28	14	2.99038277674094	0.996735645659834	0.999999999999989	20	15.1048550712818	8.97238441990781	0.959759330874105	0.999999999997756	24	14.8002140787128	6.29070309870514	1.3567394627476	0.215673739717087
C1orf198	0.440297730048296	0.719518543493142	24	15.6998056848257	12.3810149158428	1	1	20	0	10.1487579827194	0.99962946493078	0.999999999999989	22.1052631578947	15.9039732002572	145.839675362899	0.949558776248013	0.999999999997756	22.0350877192982	16.9951907743851	124.091939212305	11.1322710488518	0.0897098644723886
TTC13	0.169475792803128	0.551466273040835	24	22.7510341740866	3.44864800808405	0.388468903781404	1	24	22	1.6654312020636	0.714994931739421	0.999999999999989	28	22.0853944363851	11.6360614863496	0.410746775059112	0.999999999997756	25.3333333333333	22.4414763967446	6.04525881325953	3.79559570924912	0.627863227447591
ARV1	0.426499092029324	0.710242496862904	24	20.5520673072959	2.37362620553546	1	1	28	20	2.44578641882079	0.927223213284447	0.999999999999989	26.1538461538462	19.7797850632214	10.7813849895352	0.932504310682724	0.999999999997756	26.0512820512821	20.188981168534	9.7104481704415	2.48652695058561	0.256067166719923
C1orf131	0.0573593192797195	0.465440509307513	20.3673469387755	12.2325622179377	5.6171600612963	0.548683931808932	1	20	14	5.78492154395283	0.586441907518663	0.999999999999989	20	12.2320115412389	35.4647068258288	0.23922867189408	0.999999999997756	20.1224489795918	12.8179245220582	28.6940318283932	5.66927230059873	0.19757670635149
GNPAT	0.777051743494191	0.89470308521608	24.641975308642	12.9058811581781	1.77456953149901	1	1	20	10	3.97852476748206	0.9890618761753	0.999999999999989	28	19.9999324559169	31.3858754519266	0.997501005623213	0.999999999997756	24.2139917695473	13.9185118426355	28.02199950894	1.61081528094924	0.0574839522224433
EXOC8	0.275681761327961	0.621426308363408	21.8142076502732	17.6669375746025	2.70249862236476	0.548683931808932	1	24	18	2.26908936573502	0.902404943173119	0.999999999999989	20	6.54843040532443e-05	15.4433529350908	0.678995302459571	0.999999999997756	21.9380692167577	18.6057855680049	11.006806915677	2.62767467046477	0.238731785757246
SPRTN	0.588901005445476	0.797014158817752	26.2631578947368	10.4981406076161	1.29256157223913	1	1	20	10	2.55698015645191	0.998130347998809	0.999999999999989	27.7821011673152	11.9335769021323	8.8554014714906	0.983121816623411	0.999999999997756	24.681753020684	10.9306686905167	6.73821475463328	1.18620861343023	0.176041972039342
EGLN1	0.59153463349945	0.797897414443239	24	20.7488027479441	3.37755438746281	0.548683931808932	1	20	18	2.2838255225538	0.966188947125409	0.999999999999989	28	21.6821897834302	25.698053618431	0.888114589283149	0.999999999997756	24	20.3227812748037	17.0385369832395	3.61148403292982	0.211959749624183
TSNAX	0.303033245007137	0.637624803513124	25.1069182389937	0.869129508150993	5.26203722677944	1	1	20	4	7.32732804037252	0.952150782566836	0.999999999999989	24.7058823529412	24.1548167551923	48.8338949586849	0.870043527146786	0.999999999997756	23.270933530645	1.57033801247751	43.6435300741652	4.9030416068341	0.112342919981545
SIPA1L2	0.0575506463351465	0.465652435494082	24	6.51363754000765	3.81028888312193	0.0169666213416213	1	28	6	1.97958885909824	0.215955025125944	0.999999999999989	26.1538461538462	2.3407250524921	12.2433809967551	0.00954939634551077	0.471217746125563	26.0512820512821	5.02918870133863	7.03218025574858	4.46576424394083	0.635046896059045
NTPCR	0.617818538190367	0.811629109108768	24	12.6766021583161	3.12816780086823	1	1	28	16	5.35446395924198	0.773431196984049	0.999999999999989	20	15.771683562567	28.0063711440558	0.961010432513247	0.999999999997756	24	14.923751147644	21.8444870360225	2.85115782378952	0.130520703877726
PCNXL2	0.808925223516511	0.907844279405985	24	5.61028341484241	1.30562080509063	1	1	28	6	5.54473192824518	0.999926191009847	0.999999999999989	20	7.9999324559169	19.4470835824414	0.998642038072049	0.999999999997756	24	6.71532693154716	13.7141993078602	1.37115119376277	0.0999804044685941
KCNK1	0.926787766398813	0.961312234796193	24	9.75499356429725	0.261241967344613	0.653978099446849	1	20	16	0.851126947706141	0.993369494308482	0.999999999999989	28	6.2311940338434	2.70928244649661	0.985047785315168	0.999999999997756	24	8.05643461970331	2.43539459118753	0.261470662855021	0.107362750907451
COA6	0.490940870308116	0.751379080202858	24	0.0255995886344335	6.03858636444715	1	1	28	24	7.45209721222405	0.877090442085625	0.999999999999989	28	24.2785212417422	36.8521475454307	0.946261679524801	0.999999999997756	26.6666666666667	24.1880837388857	23.1298136909676	8.13353644078274	0.351647295972771
IRF2BP2	0.784742132919982	0.89814369132895	24	0.406133688996821	5.37985210750721	1	1	28	2	7.11093218353053	0.998338707112932	0.999999999999989	28	23.9492691120666	75.6237642308296	0.997980012318547	0.999999999997756	26.6666666666667	26.2472055638132	58.8482299405882	7.16223076220135	0.121706817170749
TOMM20	0.188436227376759	0.565771417750029	27.9160839160839	24.5715387163329	11.1380338358519	1	1	28	24	16.3466825753711	0.876099032701312	0.999999999999989	27.7821011673152	24.5161435433165	79.5273969363438	0.730280496921391	0.999999999997756	27.8993950277997	24.3636104906783	67.1380863785884	11.1425805283823	0.165965119493424
RBM34	0.916451217930183	0.957160661262253	24	2.37236748403145	2.26824752079428	1	1	20	16	9.99618906659196	0.999989296213719	0.999999999999989	20	7.9999324559169	64.8300361868489	0.999896272824628	0.999999999997756	21.3333333333333	2.06909406932701	43.1015665066319	1.52089272357382	0.0352862516804305
ARID4B	0.543397543951643	0.7782372009333	23.4823529411765	7.02636500484986	11.1768578722791	1	1	28	18	28.0803558135765	0.855871717053908	0.999999999999989	20	10.4015854092227	122.534221649447	0.957402143172958	0.999999999997756	23.8274509803922	11.8250476317332	109.889456712336	1.86614336345473	0.0169820055470821
GGPS1	0.105119675828844	0.512965371539069	21.3475935828877	5.6182678355906	4.13185569497445	1	1	20	4	3.15004155887167	0.678586911370828	0.999999999999989	21.0619469026549	5.9607066701519	22.6734177732703	0.508335673626184	0.999999999997756	20.8031801618475	5.17773257389592	22.7261344413748	4.02259330629459	0.177002970596316
B3GALNT2	0.209084608579405	0.579414435007979	24	20.7203167230284	8.05756118504268	1	1	28	22	13.2752525831082	0.927946066747849	0.999999999999989	22.5236593059937	19.9149922096049	29.2717042626364	0.773024379305693	0.999999999997756	24.8412197686646	20.9836928432272	26.2549634714744	8.12450207457803	0.309446329392351
LYST	0.528954580396722	0.771067617301339	24	13.4788457725811	3.06684100038534	1	1	20	16	3.98993104904609	0.931614367169939	0.999999999999989	28	11.8816801067766	27.9473356431046	0.964916269249017	0.999999999997756	24	14.0027008480297	21.4536519867418	3.13272995919457	0.146023155457662
NID1	0.0671898328187941	0.473586252485882	21.0105263157895	2.79708552780367	27.0117112721541	1	1	28	26	40.0171924833512	0.959485665324431	0.999999999999989	24.8780487804878	23.1218725529845	234.113876266792	0.483491656194345	0.999999999997756	24.6295250320924	24.4383906753714	152.919005714378	22.615392637321	0.147891313651111
GPR137B	0.533337675606877	0.773438031415139	20.4717948717949	15.885840298532	1.84989053505857	1	1	28	16	2.67206842692376	0.993329108257829	0.999999999999989	20	19.7703154218979	14.9266193508086	0.973254746410872	0.999999999997756	22.8239316239316	17.74199169884	13.3141611219789	0.582823441945073	0.0437747024844813
ERO1LB	0.0916931211241105	0.503070180634648	24.1939393939394	10.6123598824072	1.70752087580121	0.759272267084767	1	24	12	1.47031371853992	0.780375884938359	0.999999999999989	24.040404040404	12.7346218675975	8.48928088005938	0.443034638468105	0.999999999997756	24.0781144781145	11.7885635635298	7.22926679685466	1.6311011935299	0.225624705708685
LGALS8	0.522495052894914	0.768025988302196	24	6.22370290372209	2.41495953713992	1	1	28	0	4.10948354658493	0.885425916025803	0.999999999999989	28	4.2613518609638	21.196287361564	0.956679868640202	0.999999999997756	26.6666666666667	3.71081009654764	15.8813148501905	4.1507452390311	0.261360301598788
HEATR1	0.139235177486546	0.533150853851741	24	7.22705400226083	4.31125475401444	1	1	28	8	6.76841991666881	0.868524929629625	0.999999999999989	28	9.3418191881323	18.0001344793185	0.646243741335293	0.999999999997756	26.6666666666667	8.18145677581392	14.1165909611212	4.27201824414268	0.302623930657786
MTR	0.17076726549176	0.553171324542634	24.95	24.6786430796425	7.66584777608967	1	1	28	26	8.83298338921173	0.918621773838511	0.999999999999989	25.7761732851986	6.4380260380373	49.9048603534385	0.71656982387634	0.999999999997756	26.2420577617329	1.07021367653361	47.5351642893279	7.01726074057709	0.147622519991006
FMN2	0.20290162686948	0.575923821563112	22.8114285714286	19.4995803989711	4.57815279139981	1	1	28	6	3.68022330990634	0.994303957979277	0.999999999999989	20	6.41833594517018e-05	30.1358905410972	0.783165596914154	0.999999999997756	23.6038095238095	0.375707975445136	12.1922062993495	1.65451845673064	0.135702957783688
GREM2	0.474749238425394	0.741117976965958	24	21.1000886027767	24.0472007427519	1	1	28	4	64.316676686345	0.998758981232565	0.999999999999989	28	6.75440830680987e-05	312.299242060456	0.959996439651955	0.999999999997756	26.6666666666667	0.168869663295117	106.895768341247	4.78370470034528	0.0447511138614402
FH	0.040525597506626	0.452993016746486	21.9340659340659	21.3565653153273	13.522063912326	0.388468903781404	1	24	22	7.53964488007449	0.507137370465637	0.999999999999989	21.7021276595745	0.0893502161709989	32.9842386674815	0.139688407003067	0.999999999997756	22.5453978645468	21.7547463386427	30.1355450774255	13.3744359865603	0.443809327231286
OPN3	0.50482887223203	0.759333395304851	24	22.4517704926509	1.87248025831151	0.759272267084767	1	20	6	1.49224985886521	0.72745698203353	0.999999999999989	20	4.2169679913014	8.29649792523454	0.862346132426486	0.999999999997756	21.3333333333333	3.6024993627637	4.96602935761159	2.07373644188543	0.417584410512385
CHML	0.698837016702422	0.853196808257783	24	4.91654824034505	1.15238430146974	0.388468903781404	1	28	4	1.65307682357044	0.673963152208967	0.999999999999989	28	0.100064981953299	12.1964547982752	0.757629750253633	0.999999999997756	26.6666666666667	3.17281665715161	10.5936272434283	2.04090409561819	0.192653946445422
CEP170	0.0193272327488079	0.434294210800059	24.1939393939394	20.6225764914336	4.1116168774576	0.759272267084767	1	24	22	3.91113929261803	0.622843176778283	0.999999999999989	23.5643564356436	18.432860839123	19.8503461325003	0.152793800939665	0.999999999997756	23.9194319431943	20.3432390404404	16.8565879343978	4.38186669986705	0.259949802232832
SDCCAG8	0.111727020172218	0.51853390381861	21.9340659340659	7.38773566484279	3.77182268264966	1	1	20	10	4.02197973944809	0.871253524355305	0.999999999999989	20	10.0622281650956	23.3117680286851	0.588226323812451	0.999999999997756	20.6446886446886	9.27011797976234	19.2741064465437	3.54922475590569	0.184144710715871
AKT3	0.156465995967957	0.545682988922423	24	16.8703052630759	7.13677157714674	1	1	28	18	12.083848584307	0.591753872345508	0.999999999999989	28	18.8375373480102	62.8189570038197	0.575052515222919	0.999999999997756	26.6666666666667	17.9427042985672	50.1465497888837	8.49154610699752	0.169334603133153
ZBTB18	0.303265683225989	0.637624803513124	22.6818181818182	12.07484771409	2.29427622091611	1	1	28	14	3.29641425655164	0.949373326825046	0.999999999999989	23.4098360655738	12.3351346782538	14.7876896697815	0.869563007606754	0.999999999997756	24.697218082464	12.8369086809024	11.809078215375	2.07778658273078	0.175948244633148
ADSS	0.38350075267572	0.68454688349559	20.6839378238342	12.1984560880389	6.20371117742884	1	1	24	6	6.84768896945222	0.998269814783037	0.999999999999989	24.7058823529412	12.1679637038133	66.4673167543366	0.926881446064943	0.999999999997756	23.1299400589251	10.5670579748768	51.7377759619001	4.42192843394112	0.0854680811405085
DESI2	0.319200171403826	0.646865319728858	27.5310344827586	10.3675361704457	3.50102170081295	1	1	28	12	2.49138572302537	0.957890546877973	0.999999999999989	28	10.5391040559548	23.2336878764734	0.882732496140919	0.999999999997756	27.8436781609195	10.9642453998998	22.0401652407377	3.50568935909691	0.159059123232761
COX20	0.674374115319484	0.842603924716203	24	16.9479174045874	0.96847650600316	1	1	20	0	2.50582492781802	0.993245188218179	0.999999999999989	20	6.75440830680987e-05	10.7299751600244	0.992033497042497	0.999999999997756	21.3333333333333	19.6081778811345	8.76759958690058	1.07251811630416	0.122327451849715
HNRNPU-AS1	0.0128835207825926	0.422173443320834	22.0552486187845	10.2040532249254	3.46131270496105	0.182113153050653	1	24	12	2.51534635859873	0.44559165316745	0.999999999999989	20.9384164222874	11.7447976165021	10.1257011519491	0.0328442011058456	0.794324371359836	22.3312216803573	11.3382935328915	7.23982786267696	3.17660529310637	0.438768069263432
HNRNPU	2.24350416100361e-05	0.142992946283273	21.9340659340659	20.9774025152915	30.3477669136171	0.182113153050653	1	20	2	30.3027270496903	0.454270858754202	0.999999999999989	20.3418803418803	19.7686185540706	290.937344505371	0.000187975050804035	0.0766102762610221	20.7586487586487	0.168893548996953	270.728340297605	28.7396467015286	0.106156772024443
EFCAB2	0.0491898910756262	0.460666455970006	27.156462585034	7.81651217503789	3.54650974599704	0.269101639101639	1	28	8	4.12513928243838	0.39582366846504	0.999999999999989	28	8.613944353494	10.9304399775946	0.105004502380268	0.999999999997756	27.718820861678	8.14170738479458	7.53158008814168	3.77559152012523	0.501301383765383
KIF26B	0.362766207379503	0.671654884595916	24	14.7066394532841	1.50357429747751	0.894947587135087	1	28	14	3.43915379172509	0.642920760063939	0.999999999999989	28	12.3292158686429	5.76233740459765	0.791921872633864	0.999999999997756	26.6666666666667	13.7806760159022	3.34007947745312	2.20190648700799	0.659237752236658
SMYD3	0.0125857643504563	0.422173443320834	25.4267515923567	3.10239314621537	5.63185785217166	0.0772071042383542	1	24	4	4.98772255948464	0.469095184052256	0.999999999999989	25.0526315789474	4.2378585124904	30.9061009053295	0.0174524428797501	0.58550817514869	24.8264610571014	3.79000155623719	24.5741854712219	6.3681067334068	0.259138059361695
TFB2M	0.0152299947072252	0.429398069570613	22.1777777777778	19.5721476438014	3.58774384815519	0.548683931808932	1	20	0	2.57603763409766	0.647774878271344	0.999999999999989	20.5763688760807	15.9884980412168	6.71839139916659	0.107382735871991	0.999999999997756	20.9180488846195	18.5363608715634	4.39925024944276	3.11928238985313	0.709048636241652
CNST	0.881886526842621	0.942895388785095	24	16.6243972667256	1.38531988599362	1	1	20	0	2.26590841261004	0.999999999982001	0.999999999999989	20.458452722063	18.3353813972936	23.6912070606224	0.999698727458468	0.999999999997756	21.4861509073543	18.6856349551712	20.0561184552031	0.66675090444995	0.0332442643844166
SCCPDH	0.736194745400743	0.872558248723051	24	15.5613873570735	4.74609020394723	1	1	28	20	19.0820418617679	0.999975316168055	0.999999999999989	24.040404040404	20.7360708112328	67.1764088092209	0.996187230647652	0.999999999997756	25.3468013468013	18.7422684859835	53.7143394532863	3.7509735867814	0.0698318852090419
AHCTF1	0.700280173533981	0.853553725029677	22.1777777777778	5.83181496792331	1.64133966290885	1	1	28	18	2.85560425027542	0.978654992549947	0.999999999999989	28	20.0917812367802	20.3713140584858	0.993209164934922	0.999999999997756	26.0592592592593	15.9336928028425	20.6456985315275	0.0961747027518155	0.00465834094230087
ZNF670	0.614327054574388	0.809878388467302	24	1.14038982044505	1.68727016626917	1	1	28	26	3.8048812117655	0.617091696461174	0.999999999999989	20	4.1789811560952	16.9716410243009	0.925139356516509	0.999999999997756	24	1.42598285461553	12.889655717102	1.70819301087549	0.132524331787159
ZNF496	0.391399602217697	0.689886468493279	24	18.499461977206	4.75206530616946	0.548683931808932	1	24	20	3.982817697955	0.889656620205003	0.999999999999989	24.8780487804878	17.0859239383354	14.5736993190712	0.769005607373217	0.999999999997756	24.2926829268293	18.5574371114228	14.4823744911401	5.2664810119572	0.36364761974489
SH3BP5L	0.753937183972892	0.881960754654957	24	13.6098000903948	4.28411111180308	1	1	28	6	7.70047473425798	0.999568779432729	0.999999999999989	28	8.10657335468586e-05	68.7727008480121	0.996943904792366	0.999999999997756	26.6666666666667	4.53947765833577	52.2102208952508	0.918085950342734	0.0175844103817275
ZNF672	0.261930320688895	0.614033697627427	21.5783783783784	13.2750980450094	2.15677821039819	1	1	28	16	4.31333876053005	0.958843659233205	0.999999999999989	20	16.7063488122057	12.1339137284683	0.837901698903834	0.999999999997756	23.1927927927928	15.4473895000381	8.68514117975328	1.23422966105409	0.142108186327623
ZNF692	0.937993415984921	0.967772654009603	24	15.8992300095309	0.330000939348594	1	1	28	6	1.84548923515959	0.998462247592269	0.999999999999989	20	17.3242379211587	4.73333311579029	0.999955303236348	0.999999999997756	24	20.0336964877615	4.1629454195902	0.146311028083879	0.0351460356399008
ZMYND11	0.296830275614555	0.634847166270181	20.6839378238342	12.5133854633828	7.9357689662857	1	1	24	10	10.4531229551739	0.928761448158903	0.999999999999989	20	12.4034671416249	128.469791313046	0.859752994610597	0.999999999997756	21.5613126079447	11.8890793586201	117.691026344316	7.32765305780824	0.0622617822736161
DIP2C	0.831833038396713	0.919438949749428	24	8.55129219897646	3.58355701360486	1	1	20	2	3.58199086426572	0.99999999355974	0.999999999999989	20	13.1296139488871	60.1966133765724	0.999093260145777	0.999999999997756	21.3333333333333	7.34838608640255	51.8176598725177	1.13340782432449	0.0218730028934713
LARP4B	0.302819524050855	0.637624803513124	24	20.0181140553787	8.03396752318823	1	1	24	22	11.947374442183	0.999327663270782	0.999999999999989	20.3418803418803	19.404649121752	65.2073556761675	0.880506718967992	0.999999999997756	22.7806267806268	20.5464157744516	55.0513756814625	7.96248002582605	0.144637257966058
GTPBP4	0.0690325487748764	0.478800913927029	24	3.80451053548583	7.24160283460529	0.0169666213416213	1	28	2	8.758461672001	0.17931739414354	0.999999999999989	28	27.1752382709431	83.0447592318657	0.00951922744272216	0.471217746125563	26.6666666666667	1.78996794524646	72.4411956179624	9.43564784454002	0.13025251397425
IDI2	0.244710268477005	0.603629633338033	24	15.1028912170127	1.28599090004318	1	1	28	14	2.40830754639135	0.998564021446327	0.999999999999989	28	11.5919453762136	5.4166557023482	0.831290112760733	0.999999999997756	26.6666666666667	13.6850939279275	2.61905286683463	1.57190457976928	0.600180546057121
WDR37	0.989209019783991	0.992999092656727	24	12.9880559137463	0.211971855579402	1	1	24	22	1.23682774055689	0.999999999999988	0.999999999999989	23.5643564356436	14.9040335276942	6.72915719711989	0.999999788865134	0.999999999997756	23.8547854785479	16.0781104773611	5.39708706768717	0.179815315247855	0.0333171047627571
PFKP	0.401714845768857	0.695702558382472	20.1616161616162	3.63682677609486	5.9921629450763	1	1	28	6	19.3792314818911	0.969437677093416	0.999999999999989	28	6.75440830680987e-05	68.8582408888026	0.929869782799533	0.999999999997756	25.3872053872054	3.44185478655427	30.1743428655504	2.28450172225439	0.0757100737018063
PITRM1	0.0960066599115137	0.505983006134865	20.9005235602094	3.22930040912173	4.44167167038335	1	1	28	0	8.52780269512906	0.8438651794093	0.999999999999989	24.3686006825939	23.8983522844491	29.8989534925124	0.540457125356577	0.999999999997756	24.4230414142678	1.04475108833699	27.8333143543132	3.87571289112993	0.139247264691254
KLF6	0.858322678187626	0.932929943774855	24	19.6735371273144	9.26268755336639	1	1	28	4	50.0393201662968	0.999994236759101	0.999999999999989	20	6.75440830680987e-05	355.027931120943	0.999469745987082	0.999999999997756	24	23.7695501378243	282.086552408355	4.3643099866783	0.0154715279740114
AKR1C1	0.752317248828546	0.881659868912855	24	21.3104399858353	3.16101709003179	1	1	24	18	5.16842891376396	0.980537312052128	0.999999999999989	26.7415730337079	21.258359422209	48.5126994013967	0.996257055287207	0.999999999997756	24.9138576779026	20.1912851195608	20.0492264610822	2.83985607882787	0.141644171875676
AKR1C2	0.253835107170738	0.608399808830025	24.3414634146341	3.31538908098869	12.1096999276826	1	1	20	14	12.1348625444809	0.999980383154737	0.999999999999989	26.7415730337079	21.258380943145	126.770064134295	0.840440170786954	0.999999999997756	23.6943454827807	19.6402384236526	47.4190039970629	5.90905854787828	0.124613721288711
AKR1C3	0.0817053892622752	0.489372470492754	27.7222222222222	3.65136934054747	6.53052024962461	1	1	28	18	11.618232701152	0.999983458821784	0.999999999999989	20	7.9999471697581	72.1277026644246	0.542620398306082	0.999999999997756	25.2407407407407	10.1203524784645	45.8456544135432	3.07798647740705	0.0671380203157879
NET1	0.100286529740539	0.506431661871082	23.7619047619048	19.2402836815198	5.38681845046558	1	1	28	22	7.40016958834721	0.725582817892483	0.999999999999989	22.9581993569132	16.4552902540291	17.2073518745524	0.513294431983813	0.999999999997756	24.9067013729393	19.2015132773046	13.0313482263253	5.77350464641988	0.443047376690965
ASB13	0.550193755127372	0.78110335200898	21.0105263157895	12.7543703307673	0.877441359605932	1	1	28	16	1.38314442681341	0.998362694019056	0.999999999999989	20	16.7444062847099	5.03127591685157	0.976971216758045	0.999999999997756	23.0035087719298	15.2517636991674	3.6813420600504	0.46159390692857	0.125387399323129
FAM208B	0.387391050893315	0.687149325766767	27.5310344827586	0.334191973651047	4.16979923216956	1	1	28	24	5.31920666010627	0.957524349725353	0.999999999999989	26.542750929368	4.7926528857323	21.0884872530597	0.921214433516997	0.999999999997756	27.3579284707089	0.426328381939173	18.3706833477048	4.67341758043955	0.254395413169181
GDI2	0.348482882205424	0.665206149706328	20.0603015075377	11.209005535893	2.48953275384921	1	1	28	20	3.26072395235055	0.967086235602103	0.999999999999989	20	6.9802780180661	17.9336281536268	0.90289401691167	0.999999999997756	22.6867671691792	12.399219470737	13.6573383476078	0.726348959345609	0.0531837859514432
ANKRD16	0.0969827735656053	0.506431661871082	24	5.86575882594585	2.33423062923706	1	1	24	10	1.64097196273397	0.930655770487109	0.999999999999989	22.1052631578947	8.9753211462284	8.22446551886184	0.568380055097354	0.999999999997756	23.3684210526316	8.36992686875922	4.81363780516209	2.0612683385902	0.428214257495592
FBXO18	0.9708242035829	0.984119159541395	24	1.85357746426623	0.73917080002903	1	1	28	4	8.99694712344969	0.999269030382662	0.999999999999989	28	10.7824214044414	57.880421003528	0.999995449407429	0.999999999997756	26.6666666666667	5.06345195261952	55.6378231527382	2.02708197908263	0.0364335242505416
IL15RA	0.74817820777008	0.879537317016392	24	17.2560312424731	0.54350583024844	1	1	28	20	1.31883331780856	0.997142930097946	0.999999999999989	26.9433962264151	16.3079691600709	3.2774318233125	0.996630048032686	0.999999999997756	26.314465408805	17.8995569791412	2.79653196301166	0.657523246156984	0.235120947964736
RBM17	0.65021647934063	0.831781229791245	27.5310344827586	22.6976737167631	7.43253074827097	1	1	28	18	7.51269168578303	0.992184779897783	0.999999999999989	20	5.6325796946078	110.92151611381	0.989861092723449	0.999999999997756	25.1770114942529	16.9200559535927	96.9671396686813	0.136782192901397	0.00141060356496805
PFKFB3	0.871698467331308	0.939371033799705	24	7.68280204534691	2.34625471732542	1	1	28	6	15.9757187339117	0.985770025152242	0.999999999999989	26.7415730337079	6.75440830680987e-05	68.813780596679	0.99948105797016	0.999999999997756	26.247191011236	4.88810540556233	42.8885867051935	2.15307865702992	0.0502016695450865
ITIH5	0.252362642141563	0.60719559795434	26.6133333333333	23.9181389813313	1.95610993325964	1	1	24	22	1.42277724581404	0.940421598031837	0.999999999999989	26.542750929368	24.4256991025419	7.59626108204393	0.824164169667793	0.999999999997756	25.7186947542338	23.4524033694006	4.9369389028634	1.90895552894876	0.386667845502722
KIN	0.136579398564402	0.532084315001371	20.4717948717949	13.2618466694884	5.75812993476112	1	1	28	14	7.91069781883239	0.763507700730892	0.999999999999989	20.8163265306122	15.1667364675659	27.7944360254132	0.606491314945302	0.999999999997756	23.096040467469	14.4964466056731	20.3311016824608	4.80059490143981	0.236120746254552
ATP5C1	0.602912724254582	0.804566046288797	24	20.8464438868035	7.22447533082833	1	1	28	22	18.9682786200238	0.999560805468062	0.999999999999989	20.695652173913	20.371862519235	71.18200950112	0.985120726788471	0.999999999997756	24.231884057971	21.2942864730319	59.9329429667062	7.38297463463579	0.123187253439851
TAF3	0.519179446384241	0.765639566473965	26.6133333333333	26.0204025536743	4.79315471660491	1	1	28	24	12.1830059884578	0.994940205117564	0.999999999999989	28	27.9294393346481	38.1185395152769	0.970478293775235	0.999999999997756	27.5377777777778	26.0287749675902	30.1601403698158	5.48522068797396	0.181869866012413
CELF2	0.298543346746838	0.634847166270181	20.3673469387755	4.00652281711106	18.2609234692484	1	1	28	20	34.1761553105771	0.959463313367866	0.999999999999989	26.7415730337079	21.258359422209	258.383771785015	0.868418119049132	0.999999999997756	25.0363066574945	20.2532546104717	138.884430449568	12.9556188403342	0.0932834501203404
USP6NL	0.405605357613697	0.697278761940497	24	2.15560737975945	3.64853543136623	0.468576417795168	1	28	2	4.12081392516017	0.808134108371388	0.999999999999989	28	25.1632522693493	12.7489064297289	0.710880473780649	0.999999999997756	26.6666666666667	0.618546126827789	4.58866843872323	4.60600011300125	1.00377705962186
PROSER2	0.422765761090532	0.708998642381516	20.7916666666667	13.1518620272477	1.95819705716034	1	1	20	14	1.75804131902203	0.913556538397562	0.999999999999989	20	16.0546951347239	7.27225769421822	0.928426629452603	0.999999999997756	20.2638888888889	14.4109081496543	4.41501801625716	2.1820802944503	0.494240405455958
UPF2	0.191360524822276	0.568348506111829	20.2639593908629	12.9152510210745	26.8781920413162	1	1	24	10	15.1656168582203	0.90447352761279	0.999999999999989	20	11.8292223640769	92.6812578717685	0.742905478262513	0.999999999997756	21.4213197969543	11.8312150468949	72.7283115883845	11.6113731056709	0.159654099649487
DHTKD1	0.0538349685690985	0.464263318287116	22.8114285714286	7.19096974794726	8.79205467918611	1	1	24	10	6.30293560689461	0.687015624872033	0.999999999999989	20.695652173913	10.8004786314669	48.1977177416104	0.359983006832267	0.999999999997756	22.5023602484472	9.40207045804807	39.070386897991	7.41594993462251	0.189809994817426
SEC61A2	0.676984073932173	0.844042845582742	24	2.88862015445253	0.912175537532675	1	1	28	6	3.90940341534727	0.881601150095637	0.999999999999989	27.7821011673152	6.75440830680987e-05	12.65662697428	0.984360316971283	0.999999999997756	26.5940337224384	2.98645764047887	5.51454092326596	1.17941028330239	0.213872795526175
NUDT5	0.283985740930114	0.625833748258432	24	3.07781316595881	2.42945716037738	0.0772071042383542	1	20	6	3.49187699149642	0.315693148779372	0.999999999999989	20	7.6947717845727	25.5317728315114	0.126937757271683	0.999999999997756	21.3333333333333	5.86051232475787	23.2384024068341	3.51549940279683	0.151279736930753
CDC123	0.432692478069479	0.715319710705528	24	17.4891446100578	9.65510985186362	1	1	28	14	8.79815564397615	0.973584689882759	0.999999999999989	27.3563218390805	13.3747894615516	73.1934278338002	0.942860768658	0.999999999997756	26.4521072796935	14.944305712167	67.3205114694777	11.0154151019058	0.163626432144682
CAMK1D	0.911727332876437	0.955337898879996	24	7.32584658467365	0.461805161729295	1	1	20	14	1.3588532223667	0.999999792219616	0.999999999999989	28	0.138957557949301	4.0953260473105	0.999877245356176	0.999999999997756	24	0.223068144701001	1.8424452175142	0.134962000443311	0.0732515676234865
OPTN	0.0811693223216187	0.489372470492754	22.0552486187845	8.92478460190862	88.6033268469138	1	1	24	10	85.6999513448795	0.752827759689724	0.999999999999989	20.5763688760807	11.1759496317346	474.60297735951	0.470613773849478	0.999999999997756	22.2105391649551	10.0756280928319	378.085572120278	81.766906759835	0.216265609664214
MCM10	0.731016081258404	0.870567307443543	24	2.50806066258099	1.17575877972772	1	1	28	6	6.36993216009446	0.988308909498796	0.999999999999989	28	6.75440830680987e-05	12.3247835435723	0.995504174181371	0.999999999997756	26.6666666666667	2.82969860968114	3.71874741993602	0.653434842384901	0.175713692971421
PHYH	0.46824318795831	0.736645679055999	20.5773195876289	2.35148791309125	5.72802551198471	1	1	24	22	10.0245678686366	0.994529652602639	0.999999999999989	20.3418803418803	6.25293671787083e-05	37.0831170156472	0.957578585490939	0.999999999997756	21.6397333098364	0.207395751503083	27.6057839701797	5.40837930854218	0.195914715350392
SEPHS1	0.479682961499235	0.745006936351337	20.2639593908629	7.85248144129327	2.66257193037485	0.759272267084767	1	28	16	2.5849771311409	0.676879972996852	0.999999999999989	28	12.1338064721469	29.0267933561931	0.833428605076695	0.999999999997756	25.4213197969543	11.7514885227729	24.7930382542031	2.37167684262392	0.0956589837157962
BEND7	0.1073744529335	0.515756329748767	20.0603015075377	11.7469505625603	2.61747781038673	0.759272267084767	1	20	14	0.905642272280111	0.662143397361883	0.999999999999989	20	12.0061162467877	8.43868054198002	0.441556891971639	0.999999999997756	20.0201005025126	12.5733036743463	6.41839379195765	2.58528810974837	0.402793626185383
PRPF18	0.0794439993273359	0.488927163645416	21.4623655913979	0.376342418733105	5.05783361930071	0.759272267084767	1	28	20	2.0921561065313	0.620329117164802	0.999999999999989	24.8780487804878	23.9202032611557	35.7262011938857	0.362326021321344	0.999999999997756	24.7801381239619	22.5517984806553	34.536544802906	3.79279795093507	0.109819843663572
FRMD4A	0.689728868560718	0.849823812522914	24	0.694064161957783	1.19396834000047	1	1	28	18	2.35726180654464	0.954770163813775	0.999999999999989	28	23.6023171377172	5.95796441001124	0.991088350881293	0.999999999997756	26.6666666666667	22.4009242468971	2.88789682805272	1.78129259225414	0.616813099052174
FAM107B	0.43745445003212	0.717399220291125	21.8142076502732	12.0315448466067	1.53280970749035	1	1	28	12	2.70070151914418	0.990639092267912	0.999999999999989	20.458452722063	13.504110225361	10.30080554783	0.947233949463378	0.999999999997756	23.4242201241121	12.8181847319808	6.67488169813097	1.20771742792774	0.180934656604612
HSPA14	0.185660784229454	0.563981069190577	24	17.3727876791972	2.1971401762344	0.548683931808932	1	28	18	3.51178240867607	0.347580431389911	0.999999999999989	27.148288973384	16.3876073210342	19.6691853522406	0.351293435962473	0.999999999997756	26.382762991128	17.3188636176057	18.7251200199698	2.80680276673672	0.149895048135518
DCLRE1C	0.327182686423964	0.650175582242715	24	5.44152193929606	4.14046875265889	1	1	28	6	7.84999656918877	0.951850205092945	0.999999999999989	24.8780487804878	7.3938079647785	13.8635871529814	0.886651656851602	0.999999999997756	25.6260162601626	6.30045400353362	11.0043235600018	4.10995192403459	0.373485194398803
RPP38	0.263328561209849	0.614917634671126	26.972972972973	25.2871404961577	4.67653164990927	0.759272267084767	1	20	6	1.10878871120973	0.928180617596584	0.999999999999989	20	4.666118815958	17.3408372048965	0.761367981730847	0.999999999997756	22.3243243243243	4.04803492164133	9.23586871831654	4.21331943570133	0.456190918710819
NMT2	0.0694529840881057	0.478800913927029	21.0105263157895	11.192844124017	13.2320790955172	1	1	28	8	15.9585127482272	0.710030969908592	0.999999999999989	20.8163265306122	10.0409294957164	77.9427550484325	0.4210534591585	0.999999999997756	23.2756176154672	10.2235323997312	60.7977696867456	10.7354977786707	0.176577164491137
FAM171A1	0.548783730944082	0.779503830554883	24	0.217152725286728	2.83183552036733	1	1	28	0	9.87708034632931	0.960529201147261	0.999999999999989	27.7821011673152	19.7219731156157	36.6240022982547	0.972714307135324	0.999999999997756	26.5940337224384	24.5604102565456	36.1418716013817	3.21958680693529	0.0890819059523252
ITGA8	0.864546724805838	0.93671775737457	24	1.06484215214397	0.670587797034491	1	1	28	18	2.90312617778531	0.986510515920329	0.999999999999989	28	24.4473659316356	12.001700293015	0.999403664584597	0.999999999997756	26.6666666666667	22.9856401834205	7.73213615481536	1.23840556818857	0.160163445572196
FAM188A	0.801879149770231	0.905065799531435	24	15.7948814618852	1.48883280293979	1	1	20	6	3.61949823254954	0.999982534691598	0.999999999999989	25.2296819787986	22.3270898370913	18.8644030589686	0.99847801136361	0.999999999997756	23.0765606595995	16.6135301701405	17.2076596625174	1.45296801932459	0.0844372824556449
PTER	0.0453639345184025	0.460666455970006	21.3475935828877	14.0110745457586	4.5778634063097	1	1	20	12	3.06586655539414	0.477297675997122	0.999999999999989	21.186943620178	15.9707151099809	10.8108661019961	0.263663400026761	0.999999999997756	20.8448457343552	13.955219657802	7.64066988269639	4.627373220379	0.605624021377822
RSU1	0.0942226611098702	0.504311300973677	21.9340659340659	20.4462529092322	18.3674335945739	1	1	20	0	21.2581932500741	0.988727499080713	0.999999999999989	20	6.75440830680987e-05	180.852000330886	0.576665453377432	0.999999999997756	20.6446886446886	20.1811162788981	114.992958783461	15.9608557014108	0.138798547930801
VIM	0.247107834276935	0.605147076233836	23.2093023255814	20.8252355973973	224.115670575368	1	1	20	2	214.851010341641	0.989275879234239	0.999999999999989	20.5763688760807	19.326529673044	1721.87843206294	0.831388322915175	0.999999999997756	21.261890400554	20.7504827160996	1515.8582286992	197.1608962775	0.130065524957891
PTPLA	0.964009754390342	0.980856526797163	24	19.6097884498847	1.58118674415536	1	1	28	0	5.45028710319667	0.999999954189751	0.999999999999989	27.7821011673152	18.6822487080782	51.9210887273432	0.999992014874398	0.999999999997756	26.5940337224384	21.9879270777573	43.0419457595601	2.40080271300215	0.0557782105486927
STAM	0.195432654999693	0.569161596679555	21.2340425531915	2.08204184482293	8.55528014966592	1	1	20	8	3.38762224575831	0.960456400660115	0.999999999999989	20	3.2226421791568	31.4500858260047	0.764362959630146	0.999999999997756	20.4113475177305	4.25633921093142	23.8339959788961	4.45846408590075	0.187063222207829
NSUN6	0.0745588082215756	0.4852609863516	25.9220779220779	8.42997292407977	3.33551721770492	0.759272267084767	1	28	10	2.03306372644329	0.784206414364015	0.999999999999989	24.8780487804878	11.2890164745613	10.1663580127721	0.398001326578785	0.999999999997756	26.2667089008552	9.93173132763388	6.78370380627318	3.11033229274704	0.4585006040315
ARL5B	0.403467691519276	0.697008978886779	21.9340659340659	19.4933710856513	2.83583295023195	1	1	28	22	6.61294143068271	0.985342048329726	0.999999999999989	21.7021276595745	19.6973368989043	17.2041652229679	0.933400199429038	0.999999999997756	23.8787311978801	20.5683127605771	16.7344674874666	2.49239995955077	0.148938110006636
PLXDC2	0.187113709158077	0.564500216800791	24	5.01519704462246	5.28575092041552	1	1	28	4	4.71137370922251	0.933641636309923	0.999999999999989	24.040404040404	7.7711642516242	50.4634560748217	0.745379075095455	0.999999999997756	25.3468013468013	5.68014742766454	45.107729497335	5.35988186637193	0.118824022536727
CASC10	0.015006666904426	0.429398069570613	20.1616161616162	14.8668899617708	2.62737018398071	0.0095169702982203	1	20	16	2.26299808668105	0.258157561389483	0.999999999999989	20	16.2314032153861	7.95179781446061	0.00233424897750922	0.267563289046995	20.0538720538721	15.7048606383313	5.99872910112653	2.55320831226922	0.425624873073488
SKIDA1	0.326708110575356	0.650175582242715	24	0.186338212663961	2.05653256006849	1	1	20	6	2.09556900496509	0.600418560271519	0.999999999999989	20	4.906096985415	7.00156448069436	0.7758854514267	0.999999999997756	21.3333333333333	4.16080199081615	4.65978002440153	2.9434615254526	0.631673922382342
MLLT10	0.102564065461291	0.507470762741028	24	2.44539167692597	4.47841295597948	0.120192382848633	1	24	4	3.97049193494188	0.480936062159199	0.999999999999989	25.5913978494624	5.7335454107736	15.8758230207098	0.114280961661337	0.999999999997756	24.5304659498208	4.0294427713002	15.5740285286536	4.54322416402446	0.291717981360166
DNAJC1	0.753564996716117	0.881960754654957	24	6.02156733246319	5.76191220302416	1	1	28	6	25.5306810364626	0.967511263331221	0.999999999999989	28	4.5753156990407	101.036640869852	0.995843873454203	0.999999999997756	26.6666666666667	5.58907650850975	99.3094767440091	7.84404457860753	0.078985861528877
COMMD3	0.891621855208643	0.94756273339929	26.972972972973	10.7476572035378	2.40862126759212	1	1	20	12	3.90543656951212	0.999930072427783	0.999999999999989	25.4092526690391	14.4345860401191	58.3271351498818	0.999768685281053	0.999999999997756	24.1274085473374	12.6781406089352	46.845893139574	0.620769924548603	0.0132513200826178
LOC100499489	0.803400952176133	0.905383119445225	24	1.93209604952459	0.992285666536534	1	1	20	8	1.46418670110078	0.956705329448609	0.999999999999989	20	7.9999522644405	13.191899737671	0.99750328195077	0.999999999997756	21.3333333333333	6.7625820173048	7.8524489751984	1.65769474048857	0.211105445667247
PIP4K2A	0.21750071413366	0.586756032931305	24	19.1552554485124	4.863539592526	1	1	20	2	4.54479753752379	0.999998679761074	0.999999999999989	28	15.8274568619195	46.8119793084205	0.802405332831921	0.999999999997756	24	18.9282614009365	35.0914549604908	5.36027147349595	0.152751474099066
MSRB2	0.49288582478762	0.752255882561867	24	5.67348842669545	3.59040667903816	1	1	28	22	2.46383212171188	0.999882753160059	0.999999999999989	28	3.6791374509435	61.7202554185269	0.964927873997862	0.999999999997756	26.6666666666667	2.77717227148262	54.6620898262669	4.45457969836492	0.0814930368107579
OTUD1	0.218720280512608	0.587361362270268	21.0105263157895	10.5979139273866	1.22376082891009	1	1	24	10	1.39231160221186	0.849342529374419	0.999999999999989	21.9692307692308	9.5917257048329	2.93120184650498	0.761637017553506	0.999999999997756	22.3265856950068	10.0996228597621	2.60482850720232	1.27405467365287	0.489112688274921
KIAA1217	0.913768631891903	0.956460440293387	21.8142076502732	4.46667853265619	0.54051860039019	1	1	28	12	2.09851163625694	0.976342894570181	0.999999999999989	28	12.0411231716386	5.78839610392454	0.999772562647561	0.999999999997756	25.9380692167577	9.36503973699113	4.44841978823982	0.416222964728403	0.0935664763089045
ARHGAP21	0.159968303750074	0.545682988922423	20.5773195876289	11.8607995677963	39.9311295203448	1	1	28	14	43.3185487488765	0.819158545157612	0.999999999999989	21.0619469026549	10.8427767186135	247.358097879989	0.667946088507525	0.999999999997756	23.2130888300946	12.3088798510747	211.926623921257	29.9503639445339	0.141324215855305
PRTFDC1	0.597006275484965	0.800808509226547	24	15.6067293951165	1.45536771019347	1	1	28	18	4.49347643819748	0.997325399735241	0.999999999999989	26.7415730337079	19.2871177970666	9.52852577904532	0.984170255229497	0.999999999997756	26.247191011236	17.6186198011603	6.62058496546994	1.64829328149513	0.248964901151772
APBB1IP	0.471063678055778	0.738438751874361	24.1939393939394	0.110330739614438	2.89907810268606	1	1	28	22	4.0384510863498	0.996727736312497	0.999999999999989	24.7058823529412	3.3837350170606	27.4130990377657	0.958688142699745	0.999999999997756	25.6332739156269	25.225226781418	23.4709899082704	2.97086427760139	0.126576011033712
ABI1	0.109115803190343	0.517783155859671	21.2340425531915	1.74558920439248	6.73330554276217	0.0481594158156658	1	28	26	7.1787262235319	0.607333580785495	0.999999999999989	28	24.1057251385513	52.2533377409514	0.0742433451564208	0.999999999997756	25.7446808510638	24.5768000934687	42.2754016306028	6.6100632309592	0.156357195342982
ANKRD26	0.21211137369488	0.58119361457631	27.7222222222222	21.6270942192119	6.280877138712	0.759272267084767	1	28	22	5.6203242737479	0.797836281681107	0.999999999999989	28	19.9906270276014	40.2581825724108	0.662634294260113	0.999999999997756	27.9074074074074	21.2122453853229	33.6840798498698	6.65855616031403	0.197676652887396
YME1L1	0.435019069534326	0.716501996880066	24	8.63918854253995	5.82920807831327	1	1	24	6	8.01011086216034	0.909665435844317	0.999999999999989	25.7761732851986	8.41240243115298	111.44068061929	0.932616953602428	0.999999999997756	24.5920577617329	7.68250134027926	96.6934780445243	6.06370507737957	0.0627105902074122
MASTL	0.548428736851663	0.77950049963926	24	1.66141593135621	1.71564483491168	1	1	28	24	1.98235500003522	0.921490138209905	0.999999999999989	28	23.9450142825965	8.92589826230112	0.967957434965596	0.999999999997756	26.6666666666667	24.5774263063029	4.28547394681453	2.28127674495033	0.532327759604289
ACBD5	0.929753372186504	0.96295493606516	24	13.0529396003805	1.14064150661461	1	1	20	16	6.55858938667858	0.95259281053813	0.999999999999989	20	7.9999324559169	22.8294998401787	0.999727653886451	0.999999999997756	21.3333333333333	12.0585520897101	16.9474666288806	2.87000102133647	0.169346905008541
RAB18	0.538267564303271	0.776220413075309	22.0552486187845	20.2272610482819	10.198074640202	1	1	28	0	20.5833509668545	0.984112872368103	0.999999999999989	20	15.8468203795303	137.610951391474	0.97324186941043	0.999999999997756	23.3517495395948	21.1159885629724	132.427930764242	7.53645779661213	0.0569098811188787
MKX	0.445435876679328	0.723644391427849	20.9005235602094	0.545388723553256	6.44917695363423	0.759272267084767	1	28	18	8.46471624179588	0.961622727006141	0.999999999999989	25.2296819787986	20.9519042966507	40.7990649722692	0.895694037414891	0.999999999997756	24.7100685130027	20.5619785558641	30.3006138468218	6.27707065007706	0.207159851011911
WAC-AS1	0.30491739866244	0.638235847257138	22.5536723163842	8.45652352525614	16.6405534784387	1	1	24	10	17.7593620704934	0.981309313194787	0.999999999999989	20	12.2580253110269	121.293021628841	0.878056621075493	0.999999999997756	22.1845574387947	10.2658377659306	95.3252796911106	15.1247071498647	0.158664178053024
WAC	0.963620834326017	0.980732858021041	24	15.4936556358937	2.39843566047666	1	1	28	24	16.5530301901948	0.999998541560405	0.999999999999989	28	23.0851585551191	204.2895146048	0.999991749794315	0.999999999997756	26.6666666666667	20.789845967548	187.057284359419	4.2725109264236	0.0228406551557449
BAMBI	0.837254521844519	0.921960248011317	24	21.3936704747331	0.220480387368984	1	1	28	6	0.756051822918923	0.946534303157699	0.999999999999989	20	15.8266411471195	1.18150964294935	0.99823708771896	0.999999999997756	24	22.2425494631247	1.01583854188645	0.216162397804755	0.212792081508675
PTCHD3P1	0.057704388675284	0.4659635619626	20.5773195876289	13.567718821659	8.56230699117246	1	1	28	14	9.6952433900804	0.539636839989382	0.999999999999989	20.9384164222874	16.1806643926982	32.7521333304412	0.326566383893459	0.999999999997756	23.1719120033054	14.9766684318699	24.6161023867537	5.62421934505838	0.228477248619378
SVIL	0.194684226916309	0.569161596679555	22.0552486187845	11.8619056259126	2.33466183442656	1	1	28	16	2.95574224958243	0.922322823872864	0.999999999999989	21.3134328358209	12.0502115518951	8.99681739860548	0.752666420018137	0.999999999997756	23.7895604848685	13.2799256194528	7.03636774743	1.80564343598576	0.256615842263967
KIAA1462	0.808534600915908	0.907590621058348	20.6839378238342	16.7230438906501	3.4304096560989	1	1	28	6	21.6248921277619	0.996211519827357	0.999999999999989	27.148288973384	6.75440830680987e-05	117.767643294727	0.998564156512977	0.999999999997756	25.2774089324061	0.106147075071999	73.9038302354806	1.31005994593228	0.0177265500550921
MTPAP	0.034857836679785	0.448610080906709	22.0552486187845	21.7253386410016	5.20612725065943	0.0169666213416213	1	24	22	3.59463243239918	0.400361651859066	0.999999999999989	21.9692307692308	0.129438655971398	18.0479031055945	0.0104648134580934	0.479811697053581	22.6748264626718	21.9810985205561	11.2664708644569	5.14317912578117	0.456503122198336
ZNF438	0.387140844745796	0.687149325766767	24	16.9212070825586	1.93403591623809	0.548683931808932	1	28	18	1.01600844142497	0.883628816127762	0.999999999999989	24.7058823529412	15.7715741789788	9.71533164665798	0.764354685407158	0.999999999997756	25.5686274509804	16.9254802167703	9.48952107512552	1.97623297460311	0.208254237380148
ZEB1	0.102211981993214	0.506868251398525	20.9005235602094	10.4406772661506	38.8896509602203	1	1	28	18	64.2802796709072	0.914736445559796	0.999999999999989	20	12.0782412735483	276.496503976898	0.577611764337803	0.999999999997756	22.9668411867365	13.3865537623563	232.648645450007	9.7529294931515	0.041921282087358
ARHGAP12	0.144912166887272	0.537543993788229	24.0481927710843	22.0139048966093	20.9022488654515	0.388468903781404	1	28	20	24.2979428487313	0.524164330155149	0.999999999999989	27.5675675675676	23.6567880300083	117.530317380864	0.316592187807568	0.999999999997756	26.5385867795506	22.0636283570111	85.8756926944732	23.3494456374336	0.271898192664434
KIF5B	0.137647054194803	0.532084315001371	20.5773195876289	12.6930652320651	33.5110495748616	0.759272267084767	1	20	14	14.2939968727672	0.760828311226442	0.999999999999989	20	14.648445199128	317.478463124914	0.535681002648751	0.999999999997756	20.192439862543	13.8008593750286	284.708048185788	33.0325945739323	0.116022693367546
EPC1	0.0284934673854347	0.44827712602588	23.9041916167665	8.2030947864722	13.5351746433123	0.388468903781404	1	20	10	10.8714311553502	0.859332263994686	0.999999999999989	21.8348623853211	10.9213979635308	74.1517489518441	0.156856887145896	0.999999999997756	21.9130180006959	9.85715038144766	60.5175405244689	12.3005485865448	0.203255923488354
CCDC7	0.624423372496211	0.816439495122185	24	4.57840921878169	1.50525243190691	1	1	28	26	3.71559270789993	0.998083579105208	0.999999999999989	28	4.199923245037	8.69128424049015	0.987587536104382	0.999999999997756	26.6666666666667	2.60730553541658	5.24422550104765	2.65228635630794	0.505753681983752
ITGB1	0.297982888067084	0.634847166270181	20.9005235602094	8.66328358062438	84.9488411178504	1	1	28	8	122.613484376215	0.856751447883061	0.999999999999989	23.4098360655738	1.5345263517765	730.522529090667	0.841813408806679	0.999999999997756	24.1034532085944	6.36103028116126	648.336223822035	89.8977760680487	0.138659190655874
NRP1	0.884395344726847	0.94458974858783	24	7.98720097369743	4.58643936410643	1	1	28	8	17.4639645205832	0.999995901317806	0.999999999999989	20	13.9795205598855	117.610285126342	0.999718073080754	0.999999999997756	24	9.27914010021204	115.224846632686	4.39062635587245	0.0381048574520468
PARD3	0.129832337556908	0.528818085338255	22.3016759776536	10.9487056122282	6.16906851376771	1	1	20	12	6.1673876085935	0.912217686745041	0.999999999999989	20.3418803418803	17.4609828567399	40.5912804365375	0.64062395973686	0.999999999997756	20.8811854398446	13.2243607662007	36.5663774778491	5.24224317442976	0.143362387417385
CUL2	0.841469429070804	0.924750783730663	25.2658227848101	15.5515204624409	0.890026241518155	1	1	24	18	1.64092328093835	0.999999033007319	0.999999999999989	25.2296819787986	15.9696616820316	8.1720595192327	0.999246568050604	0.999999999997756	24.8318349212029	16.5177309017803	7.55211590303616	1.01094298273368	0.133862217650454
CREM	0.229512063725055	0.592769077630342	24	21.5241677002549	2.76542994543222	1	1	28	22	2.18498307749109	0.878871774276815	0.999999999999989	24.3686006825939	16.7552857833578	10.0395518663137	0.783121754904381	0.999999999997756	25.4562002275313	20.102623208787	9.97677444793795	2.79892258526028	0.280543837075396
CCNY	0.20130669904577	0.574970856065416	24	18.0544306084037	10.1030405184192	1	1	24	22	7.7301797123938	0.91625634297477	0.999999999999989	23.8795986622074	18.5674377398764	114.068951847643	0.759759233843045	0.999999999997756	23.9598662207358	19.4976420785206	107.717748045603	10.0293774277124	0.0931079381966502
FZD8	0.289209331608718	0.630814565911265	24	19.2116616242152	4.30258825893602	1	1	20	18	3.32599421936423	0.896227930736718	0.999999999999989	22.9581993569132	16.0302299826326	8.93154256021162	0.845408312147091	0.999999999997756	22.3193997856377	17.8475216182727	8.17503630268072	3.98802598104611	0.487829757983873
ZNF248	0.643429393086671	0.827441661697648	20.3673469387755	9.40071023568958	1.48273085477176	1	1	28	18	2.6417224421773	0.999431570866485	0.999999999999989	20	5.1459380581369	13.29060114696	0.989660683810033	0.999999999997756	22.7891156462585	10.4104421923955	10.4092724926067	0.724583623367602	0.0696094394571997
ZNF25	0.246830171677126	0.605106823268266	20.9005235602094	0.671858097636682	6.30497669045832	0.548683931808932	1	20	4	2.01294561376727	0.910124098207553	0.999999999999989	20	2.4367952889655	40.1310874413311	0.65139704795402	0.999999999997756	20.3001745200698	2.39920549687251	31.1783032151048	6.70588510542664	0.215081784892575
ZNF33A	0.231077396488508	0.593997977923504	27.156462585034	4.93057559119388	5.84192450285629	1	1	20	8	5.6468322896569	0.954225762197238	0.999999999999989	25.7761732851986	6.7242701833195	35.7370252088365	0.805864500111335	0.999999999997756	24.3108786234109	6.78390644058262	29.5487551903627	6.64927755013768	0.22502733219389
ZNF37A	0.403569500132644	0.697008978886779	20.1616161616162	10.5557800856871	6.61268182453825	1	1	28	16	10.4480820692613	0.983062551942392	0.999999999999989	20	7.9999324559169	64.8673179348087	0.933050725033329	0.999999999997756	22.7205387205387	11.3516441022938	50.3391525986439	3.72636198897181	0.074025123519306
ZNF37BP	0.308139489208943	0.638235847257138	24	5.30507472205459	2.48179179546449	1	1	28	26	2.57160202633589	0.999999887069034	0.999999999999989	28	4.0753070441995	17.0323909607035	0.884392918303779	0.999999999997756	26.6666666666667	2.84557829179377	12.2456933312197	3.13893261748855	0.256329513779837
ZNF33B	0.078143161700698	0.487740982050188	24.641975308642	8.35650110618496	3.32537710922238	0.388468903781404	1	24	10	3.8541081749439	0.415030489215272	0.999999999999989	24.8780487804878	7.2033479956569	16.2864408922823	0.18823515941607	0.999999999997756	24.5066746963766	8.53288629390419	13.7429352010228	3.55027964931055	0.258334889700006
BMS1	0.427344466648033	0.710621788654108	24	19.2886103507008	6.79529355355415	1	1	28	8	8.27683032388212	0.999997461690238	0.999999999999989	20.2266288951841	6.75440830680987e-05	133.466591111554	0.945095415730983	0.999999999997756	24.0755429650614	0.108224369912444	106.259321780653	1.90328888901959	0.0179117357152766
CSGALNACT2	0.402025662152362	0.696127519484594	21.2340425531915	9.17614528376597	3.54170199747433	1	1	24	10	4.6920400900953	0.977246902078156	0.999999999999989	22.3824451410658	8.6902364502357	31.8361744945335	0.931385578283522	0.999999999997756	22.5388292314191	9.29435055162502	29.0010676072294	3.22016921489981	0.111036230062685
HNRNPF	0.0341282958642024	0.448610080906709	22.4269662921348	20.419119110841	38.9601980997353	0.269101639101639	1	24	22	52.3143991411221	0.495035307419464	0.999999999999989	22.1052631578947	19.8938115736159	145.831530332355	0.0951920204434497	0.999999999997756	22.8440764833432	20.7660157465088	115.850726322439	39.3644414885156	0.339785884284881
CXCL12	0.252157961839524	0.60719559795434	20.5773195876289	1.93448398090608	48.1052093216081	1	1	28	6	53.8363500333703	0.937904499311627	0.999999999999989	20.695652173913	6.75440830680987e-05	293.422487073565	0.823306464938799	0.999999999997756	23.0909905871806	2.35579270121688	162.274869277185	22.2374923254861	0.137035958953704
RASSF4	0.482941103392017	0.746106717548035	23.4823529411765	10.0135041747339	2.89178474622075	1	1	20	14	6.38448530048151	0.997188287455925	0.999999999999989	20	7.9999197658169	23.6575677919692	0.96202031922171	0.999999999997756	21.1607843137255	10.4420564884492	11.7185627233017	2.93566738316329	0.250514286818288
C10orf10	0.0667147369094708	0.472351562904837	25.9220779220779	5.79679805759429	6.41289593856334	1	1	20	12	7.79805189007895	0.998594689688408	0.999999999999989	20	18.049202319027	35.9574989825668	0.491486985662078	0.999999999997756	21.974025974026	19.1999448471534	25.0416732310559	5.05855276621337	0.20200538197024
C10orf25	0.180863186850651	0.561191152337169	24	18.130057322944	1.2981337117968	0.894947587135087	1	24	20	0.940473928901156	0.655009919833977	0.999999999999989	24.8780487804878	16.0574881988741	3.18496714724045	0.610911333443466	0.999999999997756	24.2926829268293	18.1080380770551	2.20843059636531	1.45797252029049	0.66018489450837
ZNF22	0.264591535594757	0.615422798073284	24	0.569896499069273	6.01023799764617	0.182113153050653	1	28	26	3.19018197254391	0.579252301524466	0.999999999999989	28	24.9859782589053	38.838326568992	0.306533852174561	0.999999999997756	26.6666666666667	25.2707467204719	27.1982851156259	7.68976088529794	0.282729622570212
MARCH8	0.166272777381982	0.54951912010626	20.9005235602094	15.8509806968522	7.21808823067811	0.182113153050653	1	20	16	3.83006508795736	0.681071291392244	0.999999999999989	20	17.5643088093674	47.6490164624082	0.256010543355521	0.999999999997756	20.3001745200698	16.4819047729333	38.4581603530324	7.61874535154237	0.198104778845503
FAM21C	0.284467189260854	0.626003725718981	21.9340659340659	10.6171264714112	5.91325156443975	1	1	20	10	8.20214015416989	0.924567470108552	0.999999999999989	22.8115015974441	8.7759250719597	35.138328693096	0.848844988401271	0.999999999997756	21.5818558438367	9.85965480773628	31.0038707745514	5.67856226382312	0.183156558260596
TIMM23	0.135754798295841	0.531732724230875	20.5773195876289	12.716834417371	3.98054688113812	0.759272267084767	1	24	8	3.55233739567899	0.96339188790567	0.999999999999989	20	11.1396834991088	35.9364684582099	0.593496031361019	0.999999999997756	21.5257731958763	11.0141852991922	30.2421350742568	3.3404692005032	0.110457452567452
NCOA4	0.512384243311674	0.764324764249481	24	18.124538099574	10.031890320814	1	1	28	18	17.1826749426076	0.999971579869006	0.999999999999989	21.8348623853211	19.879755910127	155.420959394345	0.969554414046242	0.999999999997756	24.611620795107	18.8884754102767	133.939722107855	10.9042194164364	0.0814113934599311
MAPK8	0.22835605049901	0.592090004639752	24	19.8320135924787	2.05155962942795	0.548683931808932	1	28	22	2.82772445594571	0.57423161622513	0.999999999999989	28	19.6390519342895	15.5238415210875	0.510474869033692	0.999999999997756	26.6666666666667	20.5741850919861	11.5331571689236	2.71170747563363	0.235122736638011
ARHGAP22	0.208301352551885	0.579414435007979	26.6133333333333	14.8949660840089	1.94023839015304	1	1	28	18	3.15593733542413	0.894004195553262	0.999999999999989	28	15.7761984893337	11.1176069532181	0.762279037969836	0.999999999997756	27.5377777777778	16.2029906143964	7.47991481455497	2.24011645378272	0.299484219983861
VSTM4	0.124165925334812	0.527129901930681	27.7222222222222	1.85425673063568	21.7437880112624	1	1	28	20	22.4175787786272	0.99999427635624	0.999999999999989	20	7.999935513886	232.218440750415	0.653374359371708	0.999999999997756	25.2407407407407	11.9201530688787	160.204341940796	6.11261692010967	0.0381551264220329
ERCC6	0.326909905287299	0.650175582242715	22.0552486187845	0.186150491754607	3.17302983481265	1	1	28	24	5.89166586905861	0.873750881462724	0.999999999999989	20	3.8477913555164	23.7268022664602	0.867788695486902	0.999999999997756	23.3517495395948	0.386713676228349	16.5541109682147	2.60476369890791	0.157348449814627
PARG	0.230082446094635	0.593255750103039	20.7916666666667	17.3608018164584	2.35580082621238	1	1	20	16	2.32196983382839	0.834896188736249	0.999999999999989	20	15.9669346563495	8.32310371237919	0.770421509806764	0.999999999997756	20.2638888888889	16.4358245508913	6.7350145987259	2.40863315498048	0.357628498004464
FAM21A	0.283148506201628	0.625464920117938	24	1.8253030866293	5.53181427772771	0.759272267084767	1	28	26	2.45714338507249	0.72470903729578	0.999999999999989	28	25.9631174519507	51.8929426875773	0.714731448244103	0.999999999997756	26.6666666666667	26.0156387778427	40.5074853040893	7.35351551646153	0.18153473268604
SGMS1	0.263604101823128	0.615225432252277	24	19.5723107763151	4.66486591192709	1	1	28	20	7.04959531970525	0.711205865209231	0.999999999999989	28	19.7745967868893	25.5037130907541	0.764044028156828	0.999999999997756	26.6666666666667	19.8603384770168	18.2656042135187	5.80327984802433	0.31771628138801
ASAH2B	0.152881910600511	0.543383028624781	24	19.3867347917645	2.74376556288316	1	1	20	18	2.83798531530978	0.942505631506543	0.999999999999989	22.5236593059937	15.8139030427056	5.8474832014439	0.693641038675256	0.999999999997756	22.1745531019979	17.8197760713564	4.03163694336709	2.27796206352726	0.56502162658148
PRKG1	0.5806097091809	0.795500032056914	20.5773195876289	7.4968027412565	2.00780791687822	1	1	28	18	2.26101863862798	0.997238531592572	0.999999999999989	28	27.5075586312545	15.877529848345	0.981844910917439	0.999999999997756	25.5257731958763	14.5935200702207	15.6845733234689	1.31505329003349	0.0838437401459796
CSTF2T	0.00605863446189958	0.408532309094207	21.4623655913979	21.1076960245582	9.11004248309831	0.120192382848633	1	24	22	8.02844350220365	0.199764594443886	0.999999999999989	22.1052631578947	20.9711802999622	30.0635527945817	0.00710892111571004	0.424666296643069	22.5225429164309	21.3875368554146	21.5649977150921	8.81500681686564	0.4087645606703
DKK1	0.220942583803664	0.587911648740473	24	22.9226315194618	99.3770330266876	1	1	28	0	90.4029178125958	0.926406055409811	0.999999999999989	27.7821011673152	19.5472295327192	206.084020189653	0.786894079451901	0.999999999997756	26.5940337224384	23.9007064828662	225.522684482231	94.0253320355922	0.416921837603438
ZWINT	0.356351524047726	0.669565773750557	27.7222222222222	22.5414196064993	3.93271293117476	1	1	28	24	5.87250333546213	0.995856476888732	0.999999999999989	28	22.8873443171824	11.4091745270277	0.912960976788756	0.999999999997756	27.9074074074074	23.1404487881998	6.82242614600454	3.95915878053632	0.580315374004444
IPMK	0.150014877122917	0.53992382520617	24	18.4034893659861	6.8296618636927	1	1	24	22	4.32187887696886	0.690649472020567	0.999999999999989	25.0526315789474	18.7685897200117	24.65590829386	0.604769918310496	0.999999999997756	24.3508771929825	19.6954060029864	17.8291803273462	6.90590203721678	0.38733704581049
CISD1	0.953917048426696	0.975820693584397	24	22.1440143578951	1.36931120161617	1	1	24	12	4.38805555759547	0.999998865229527	0.999999999999989	28	20.0064435813555	56.4954053647386	0.999983104736672	0.999999999997756	25.3333333333333	18.0748811311145	50.5737016198874	1.57112564498625	0.0310660599217128
UBE2D1	0.142875808507208	0.536588872632531	20.4717948717949	1.80718471031138	6.06529289817663	0.548683931808932	1	28	18	1.28215123655209	0.797530214921235	0.999999999999989	23.5643564356436	20.2970099413332	23.3746626813451	0.476095210436689	0.999999999997756	24.0120504358128	20.7084291261425	19.1913276988888	5.45623312327292	0.284307225059204
TFAM	0.399104180826484	0.693791219398232	24	1.37104445269928	2.90737493996968	1	1	28	26	6.67105481438734	0.536308037314425	0.999999999999989	28	24.1002474470133	33.9449300488081	0.798339514561354	0.999999999997756	26.6666666666667	25.2639856556042	27.6334499650272	4.2893350476565	0.155222567326377
BICC1	0.587615183596177	0.796931563196087	21.0105263157895	7.84019567115673	7.37375173805959	0.548683931808932	1	28	22	5.96105658180851	0.758438350265445	0.999999999999989	28	23.2950424692588	187.252360146768	0.83146181959888	0.999999999997756	25.6701754385965	19.3111872071877	171.681700624325	6.25356156634655	0.0364253239780669
FAM133CP	0.536234920425106	0.774984116674267	21.3475935828877	12.2291306329355	1.82476914038208	1	1	28	14	2.61327865430287	0.998404005144072	0.999999999999989	20.5763688760807	12.1623930565597	7.37430361476164	0.974366042217143	0.999999999997756	23.3079874863228	12.9334125093601	5.99916272518378	1.32617752377946	0.221060435352473
CCDC6	0.573696685826938	0.79188135426425	24	22.6005662090682	4.86459352297129	1	1	20	2	9.68113076018154	0.964208778615334	0.999999999999989	28	23.4755120608415	54.4225369964993	0.977657746858479	0.999999999997756	24	22.9814536093318	39.9751954380299	4.85301502133008	0.121400657786734
CDK1	0.271231190257179	0.619525231530601	24	15.9196443206831	8.52559430645803	1	1	28	18	17.2359936617009	0.997902899718999	0.999999999999989	21.3134328358209	16.0185472065692	36.7498266301415	0.855524475806534	0.999999999997756	24.4378109452736	16.751649648294	15.8952016560411	9.69560321462749	0.609970444190157
RHOBTB1	0.505999986168113	0.760139774442855	24	11.7358904762062	3.3517900637713	1	1	20	16	4.48044320093903	0.706540218536434	0.999999999999989	20	12.6348077985094	47.4139734034634	0.914364596043535	0.999999999997756	21.3333333333333	13.6208489301614	41.7147889981841	5.08635554308089	0.12193170971816
ARID5B	0.223234649140258	0.588593347364515	24	4.3175121658108	36.4885287836404	1	1	24	10	33.6815637680054	0.988304944599064	0.999999999999989	20	9.3766173155005	279.925278571331	0.806006050590538	0.999999999997756	22.6666666666667	8.28688051653792	234.830752215239	29.1798105296438	0.124258898182545
ADO	0.864480840400301	0.93671775737457	23.7619047619048	18.4947429080314	1.51465921957895	0.759272267084767	1	20	18	5.62058434351048	0.880150778665818	0.999999999999989	20	1.9524595810249	24.1834636085872	0.981650588922185	0.999999999997756	21.2539682539683	19.5469174389639	18.4638440673056	2.80034494430507	0.15166640999009
NRBF2	0.0305170584088192	0.448610080906709	20.7916666666667	13.8661164058667	6.88232394940828	0.548683931808932	1	24	12	5.18630931424052	0.452438714042888	0.999999999999989	21.4414414414414	15.472281498355	33.0479197737305	0.1348760669999	0.999999999997756	22.0777027027027	13.9725262101155	24.1432294922366	6.65622237205173	0.275697266357514
JMJD1C	0.556179026286008	0.783020743935395	24	2.04441700815442	8.82621049990773	1	1	28	18	18.0568996548216	0.945631164968097	0.999999999999989	28	24.5111605706096	70.3201939614232	0.972471020524985	0.999999999997756	26.6666666666667	23.2636066465286	45.621382230081	10.923533249712	0.239438892811745
REEP3	0.168048859429547	0.550055035847775	24	0.256641365354433	10.2646050741639	0.120192382848633	1	28	24	15.2448470595372	0.400230834505292	0.999999999999989	28	24.4686774856232	110.327630968354	0.140853272275584	0.999999999997756	26.6666666666667	24.3293510106258	88.0698372825603	13.9791423085829	0.158727922520541
ANXA2P3	0.0503293677186185	0.461590337324866	22.9425287356322	21.322870303311	47.6267224199823	1	1	28	0	63.3939669858205	0.980990510014322	0.999999999999989	20	15.765044753058	238.474456037098	0.421319923958222	0.999999999997756	23.6475095785441	21.4676457488135	213.920301120623	48.015208788644	0.224453726631442
SIRT1	0.853438247328754	0.930060182707707	25.4267515923567	25.3450262556312	0.976679838642937	1	1	24	6	3.81886899562137	0.997919837790066	0.999999999999989	27.3563218390805	6.75440830680987e-05	19.3581651839289	0.999388059319955	0.999999999997756	25.5943578104791	1.85580745413416	12.0005756699082	0.956241802782705	0.0796829943067239
HERC4	0.911929233899989	0.955337898879996	24	18.7479180366126	1.57666214039854	1	1	28	6	3.96345255102822	0.999999607590612	0.999999999999989	28	6.75440830680987e-05	53.7772794009636	0.999878104738421	0.999999999997756	26.6666666666667	26.6488513638524	41.5720517875175	0.158832414396962	0.00382065372209156
PBLD	0.0353602871732778	0.448610080906709	24.3414634146341	9.85863078327927	1.26180717773122	1	1	20	14	1.53836118064468	0.907791559198375	0.999999999999989	25.5913978494624	12.1706973401198	9.84669182288112	0.332295057334201	0.999999999997756	23.3109537546988	12.0662846292762	8.34411767746697	1.10345157418632	0.132243050354641
HNRNPH3	0.152417233645256	0.542607324177417	24.1939393939394	20.0241034316102	39.8718744953235	1	1	28	22	63.190436288847	0.975702739949458	0.999999999999989	28	19.6878708084359	186.104827762798	0.702172954248722	0.999999999997756	26.7313131313131	20.6505484133671	120.963083315263	46.2447553721212	0.382304700778788
RUFY2	0.454995875701393	0.728258125995364	21.8142076502732	7.8890377684205	2.62242055870011	1	1	28	8	6.55669949241685	0.969007035857255	0.999999999999989	20	10.5333275577003	24.1718059694519	0.949814043853278	0.999999999997756	23.2714025500911	9.03079050164224	21.0594699715546	1.91018149808985	0.0907041583036029
SLC25A16	0.214366862245668	0.583162658133827	20.6839378238342	10.4743630219215	1.43654732341935	1	1	28	8	2.35073272490324	0.879095246902709	0.999999999999989	21.0619469026549	9.72682343064981	6.53535810824197	0.765402038914365	0.999999999997756	23.248628242163	9.80788768987389	4.94875039511889	1.22912743144665	0.248371272202167
[truncated: 9,764 more rows]
