# Supplementary material for: Fibroblasts as an in vitro model of circadian genetic and genomic studies
Source: Mamm Genome. 2024 Jul 3;35(3):432–44. doi: 10.1007/s00335-024-10050-7 (PMC11329553; doi:10.1007/s00335-024-10050-7)
Supplement: Supplementary file 6 — Supplementary file6 (ZIP 46445 kb) [file 335_2024_10050_MOESM6_ESM.zip › MetaCycle_Results/meta2dout/LSresult_MCPM2014L01249_Input.txt]

CycID	PhaseShift	PhaseShiftHeight	PeakIndex	PeakSPD	Period	p	N	Nindependent	Nyquist	BH.Q
LOC102723897	8.49501745749955	0.346364404785983	1	1.06786443323441	28	0.977422669977251	13	9	0.135416666666667	0.999999999999989
LINC01128	6.75440830680987e-05	12.0817752768152	51	1.10944766706717	20.112676056338	0.972698678526644	13	9	0.135416666666667	0.999999999999989
NOC2L	13.1089772448267	4.19714219887108	19	1.13582522578442	24.5360824742268	0.969385710596697	13	9	0.135416666666667	0.999999999999989
KLHL17	12.008032734745	18.4843375325248	1	2.50016920566126	28	0.537319341134868	13	9	0.135416666666667	0.999999999999989
HES4	46.6074998626848	10.0115746738875	5	0.642862012653453	27.148288973384	0.998787243083705	13	9	0.135416666666667	0.999999999999989
ISG15	35.9213246610912	58.2981998296761	4	0.994550414881932	27.3563218390805	0.984341535070953	13	9	0.135416666666667	0.999999999999989
AGRN	10.0453780409532	53.4299665672138	52	0.556707802444106	20	0.999529020213556	13	9	0.135416666666667	0.999999999999989
C1orf159	11.2963773636091	8.3837106077128	52	1.59723587797816	20	0.869444545050245	13	9	0.135416666666667	0.999999999999989
SDF4	6.77049432083062e-05	507.013736221417	1	0.397723243233875	28	0.999955875864506	13	9	0.135416666666667	0.999999999999989
B3GALT6	24.0638358919598	85.3959281778603	4	1.78100701314415	27.3563218390805	0.809932104540397	13	9	0.135416666666667	0.999999999999989
UBE2J2	14.8134661748078	106.667813293967	1	2.70758566114278	28	0.462719272227846	13	9	0.135416666666667	0.999999999999989
SCNN1D	41.8952652533742	13.8863197423	6	2.14962974791697	26.9433962264151	0.67210240486632	13	9	0.135416666666667	0.999999999999989
ACAP3	35.8862702947924	7.46929850167889	1	0.207338129781065	28	0.99999971692261	13	9	0.135416666666667	0.999999999999989
PUSL1	20.3294836314061	3.7147463248737	1	1.22505465412863	28	0.956280782216379	13	9	0.135416666666667	0.999999999999989
CPSF3L	39.9371924470465	19.6274271795543	2	2.14149071327838	27.7821011673152	0.675269673583644	13	9	0.135416666666667	0.999999999999989
GLTPD1	13.2059909716773	16.8826288451578	1	3.79548887711632	28	0.184989534126622	13	9	0.135416666666667	0.999999999999989
DVL1	6.75440830680987e-05	70.8033894127086	1	0.582880264620344	28	0.999359893106849	13	9	0.135416666666667	0.999999999999989
MXRA8	12.5385857044299	2139.84800088427	44	2.09984600591407	20.9384164222874	0.691443853080794	13	9	0.135416666666667	0.999999999999989
AURKAIP1	32.2023268330371	139.38411846579	8	1.67171078765645	26.542750929368	0.846409671117144	13	9	0.135416666666667	0.999999999999989
CCNL2	37.5126391831141	162.036574956692	27	2.87090475794488	23.257328990228	0.408349253337772	13	9	0.135416666666667	0.999999999999989
LOC148413	8.74704691469832	5.62194068847401	20	0.557287583792215	24.3686006825939	0.999525711749322	13	9	0.135416666666667	0.999999999999989
MRPL20	26.4651746485323	141.388244855433	3	3.1259961180575	27.5675675675676	0.33233638794418	13	9	0.135416666666667	0.999999999999989
VWA1	43.1705942523186	2.89790399763691	1	0.989664396505441	28	0.98474210090155	13	9	0.135416666666667	0.999999999999989
ATAD3B	32.1346515718362	10.5261856796063	13	0.876263063771516	25.5913978494624	0.992139189783978	13	9	0.135416666666667	0.999999999999989
ATAD3A	31.9986755713168	37.1217258328421	1	1.84044275960199	28	0.788972497603087	13	9	0.135416666666667	0.999999999999989
TMEM240	12.706754574454	12.0974420659892	39	0.797112893404448	21.570996978852	0.995441751667786	13	9	0.135416666666667	0.999999999999989
SSU72	15.4484066870207	111.035949239528	52	3.05835439165205	20	0.351395449988349	13	9	0.135416666666667	0.999999999999989
C1orf233	28.5679087151564	14.1418981048562	52	2.09231696557756	20	0.694360673395142	13	9	0.135416666666667	0.999999999999989
MIB2	47.4193047056829	29.6462959394112	1	0.324584042651419	28	0.99999034516601	13	9	0.135416666666667	0.999999999999989
CDK11B	6.37747885616801	25.1573957164461	1	0.325375255448583	28	0.999990164456988	13	9	0.135416666666667	0.999999999999989
SLC35E2B	20.7222976284289	125.220415535109	41	1.17488319922081	21.3134328358209	0.964014939259854	13	9	0.135416666666667	0.999999999999989
CDK11A	9.89964982626616	13.5177590454978	3	4.14282328420302	27.5675675675676	0.13415406345768	13	9	0.135416666666667	0.999999999999989
SLC35E2	32.3452672991107	65.4138897972548	50	1.82649048939906	20.2266288951841	0.793954882698596	13	9	0.135416666666667	0.999999999999989
NADK	27.5574258889011	9.17944005819061	35	2.52299150737792	22.1052631578947	0.528850477390073	13	9	0.135416666666667	0.999999999999989
GNB1	7.4639374921441	335.025774601133	52	1.50542004695585	20	0.895480362167449	13	9	0.135416666666667	0.999999999999989
C1orf86	8.86766009093114	31.005780819107	52	0.696379521415496	20	0.997989410440434	13	9	0.135416666666667	0.999999999999989
SKI	3.69669121741925	87.3757814288802	31	0.811569857188937	22.6666666666667	0.994935385318371	13	9	0.135416666666667	0.999999999999989
RER1	4.22818843542691	128.688660653739	20	1.05608553437498	24.3686006825939	0.97865287926977	13	9	0.135416666666667	0.999999999999989
TNFRSF14	47.9999552366323	18.8246269702895	1	1.02109103384198	28	0.982036641724715	13	9	0.135416666666667	0.999999999999989
FAM213B	35.3860722788731	5.48364284100817	52	0.699221269947995	20	0.997937812296852	13	9	0.135416666666667	0.999999999999989
MEGF6	17.1686347913426	57.1618804929407	48	1.42767034846748	20.458452722063	0.915276111379862	13	9	0.135416666666667	0.999999999999989
TPRG1L	10.4569882449399	223.458620243247	15	2.97118802279947	25.2296819787986	0.377129987482125	13	9	0.135416666666667	0.999999999999989
WRAP73	24.3414458827529	18.8442190789915	1	1.97807490385459	28	0.738154714292836	13	9	0.135416666666667	0.999999999999989
TP73-AS1	24.5849566429714	22.0047216052532	6	2.5883615004315	26.9433962264151	0.504924957634101	13	9	0.135416666666667	0.999999999999989
LRRC47	12.4635995920088	159.518325775906	31	1.94966589860173	22.6666666666667	0.748857511085117	13	9	0.135416666666667	0.999999999999989
CEP104	15.457943712795	52.4040217165583	10	1.4850934772093	26.1538461538462	0.900862487262874	13	9	0.135416666666667	0.999999999999989
DFFB	23.2138366811119	11.1922425985288	8	5.09857544815163	26.542750929368	0.0536259350162782	13	9	0.135416666666667	0.999999999999989
C1orf174	28.8052032094687	19.8577365865375	7	1.19016217657033	26.7415730337079	0.961760034070928	13	9	0.135416666666667	0.999999999999989
NPHP4	24.0595966988028	12.3447219341174	36	2.29085753785043	21.9692307692308	0.617125864330352	13	9	0.135416666666667	0.999999999999989
KCNAB2	16.0629184088093	4.13343480691344	20	1.11308321998944	24.3686006825939	0.972256862937073	13	9	0.135416666666667	0.999999999999989
RPL22	25.3277873370658	277.669399970097	27	1.2655873442228	23.257328990228	0.94933366856891	13	9	0.135416666666667	0.999999999999989
ICMT	27.680252385093	70.1654056350606	22	1.11577483304727	24.040404040404	0.971926729906512	13	9	0.135416666666667	0.999999999999989
GPR153	16.2309743952314	7.84923445885787	52	2.94440897394834	20	0.38529942169608	13	9	0.135416666666667	0.999999999999989
ACOT7	4.59598455712295	17.3316908433258	22	0.468913680167245	24.040404040404	0.999855731774009	13	9	0.135416666666667	0.999999999999989
PLEKHG5	10.8806148180621	4.54585918317211	48	1.77811530491265	20.458452722063	0.810933382225312	13	9	0.135416666666667	0.999999999999989
NOL9	25.4837756138802	40.3205306105935	17	1.32372321098901	24.8780487804878	0.938268708002181	13	9	0.135416666666667	0.999999999999989
ZBTB48	21.6089490825235	5.74359262423877	52	0.707213944695197	20	0.997787163134673	13	9	0.135416666666667	0.999999999999989
KLHL21	16.8385203782186	76.4033712291619	1	0.89253193033472	28	0.99128630210841	13	9	0.135416666666667	0.999999999999989
PHF13	28.0144343585292	43.6823447583469	2	2.78108968477427	27.7821011673152	0.437727777047499	13	9	0.135416666666667	0.999999999999989
THAP3	15.3298230154988	73.0449840851856	40	2.23706620924365	21.4414414414414	0.638037096752236	13	9	0.135416666666667	0.999999999999989
CAMTA1	26.6417997254021	29.6058609657591	1	0.145871714371652	28	0.999999984364066	13	9	0.135416666666667	0.999999999999989
VAMP3	31.9331134263916	85.7586494929443	8	3.0696733935001	26.542750929368	0.348150534162863	13	9	0.135416666666667	0.999999999999989
PER3	15.8840663455759	12.7042009353688	9	4.46411773118177	26.3468634686347	0.098986409348427	13	9	0.135416666666667	0.999999999999989
PARK7	32.4997369748601	392.588180720617	14	4.03256669070342	25.4092526690391	0.148699619358416	13	9	0.135416666666667	0.999999999999989
ERRFI1	23.9593932690207	15.6033480525018	17	2.02216549932528	24.8780487804878	0.721376494846789	13	9	0.135416666666667	0.999999999999989
RERE	23.9518866284716	81.5563614024372	1	1.57665322438724	28	0.875518002288181	13	9	0.135416666666667	0.999999999999989
ENO1	6.75440830680987e-05	692.872364238396	1	0.797451779110638	28	0.995430337221807	13	9	0.135416666666667	0.999999999999989
LOC102724571	47.9999496681344	12.6930829980364	52	0.465904399585632	20	0.999862142470183	13	9	0.135416666666667	0.999999999999989
H6PD	47.9999324559169	82.9748535190678	14	1.64962995183897	25.4092526690391	0.853405754040694	13	9	0.135416666666667	0.999999999999989
SPSB1	19.9009352480375	11.1442899392886	1	1.2825056340457	28	0.946247586586628	13	9	0.135416666666667	0.999999999999989
SLC25A33	30.983788649781	4.7431755763052	1	1.31128191805452	28	0.940745818151991	13	9	0.135416666666667	0.999999999999989
TMEM201	35.5976253019637	7.49165326102918	26	1.30372160287622	23.4098360655738	0.942222094663728	13	9	0.135416666666667	0.999999999999989
PIK3CD	31.3248851578762	47.0355030708691	29	2.37468549882395	22.9581993569132	0.584781156398678	13	9	0.135416666666667	0.999999999999989
LOC101929074	16.63873117885	7.04938504405108	52	4.00023544606135	20	0.153232813909235	13	9	0.135416666666667	0.999999999999989
CLSTN1	36.3324540567627	130.254430709908	46	2.75035771285357	20.695652173913	0.448075922604012	13	9	0.135416666666667	0.999999999999989
CTNNBIP1	27.954048010676	37.6375183176724	1	3.9210710001914	28	0.164871886872753	13	9	0.135416666666667	0.999999999999989
LZIC	23.5869412029033	20.1996060966632	1	1.1139492306185	28	0.972150926350954	13	9	0.135416666666667	0.999999999999989
NMNAT1	35.9073468547948	21.14236085451	52	0.220082611462949	20	0.999999541811934	13	9	0.135416666666667	0.999999999999989
UBE4B	6.75440830680987e-05	40.1812130335743	1	0.303659184742434	28	0.999994205250499	13	9	0.135416666666667	0.999999999999989
KIF1B	7.8229495702495	79.81870062226	1	0.64065573941515	28	0.998813712097069	13	9	0.135416666666667	0.999999999999989
PGD	47.9999324559169	79.9415792232818	1	0.546905922112399	28	0.999582195293815	13	9	0.135416666666667	0.999999999999989
APITD1	28.418304223139	14.3441492535585	1	0.343764728175751	28	0.999985080620961	13	9	0.135416666666667	0.999999999999989
DFFA	27.6762012501356	31.1684590709325	1	2.82193825823923	28	0.424204077683523	13	9	0.135416666666667	0.999999999999989
PEX14	23.342954651904	16.7017747656865	52	0.983611879150674	20	0.985228267101243	13	9	0.135416666666667	0.999999999999989
TARDBP	17.1913109027189	83.3745069374674	52	1.12855605423588	20	0.970323683016111	13	9	0.135416666666667	0.999999999999989
SRM	6.75440830680987e-05	289.3114936084	1	0.894472175931739	28	0.991180263875089	13	9	0.135416666666667	0.999999999999989
EXOSC10	6.75440830680987e-05	29.3438169107048	1	1.35337887434306	28	0.932125327524088	13	9	0.135416666666667	0.999999999999989
MTOR	47.9999332720236	34.2085121191973	43	0.923878596360061	21.0619469026549	0.989455908432864	13	9	0.135416666666667	0.999999999999989
UBIAD1	34.1632493409769	21.1039144043365	18	0.760153013343399	24.7058823529412	0.996562995828865	13	9	0.135416666666667	0.999999999999989
FBXO44	32.0691304230596	7.73886336938523	52	1.64461408099059	20	0.854975926625569	13	9	0.135416666666667	0.999999999999989
MAD2L2	15.6979717150247	25.5017477463079	42	1.21358873459177	21.186943620178	0.958132178271084	13	9	0.135416666666667	0.999999999999989
AGTRAP	39.4741374446981	63.5726797353387	1	1.94679607255184	28	0.749933380766137	13	9	0.135416666666667	0.999999999999989
MTHFR	39.631482782805	34.9048910606079	49	1.93150833429304	20.3418803418803	0.755647028575897	13	9	0.135416666666667	0.999999999999989
CLCN6	23.9465565170402	10.0964674223456	25	3.73278174134573	23.5643564356436	0.19583724892683	13	9	0.135416666666667	0.999999999999989
KIAA2013	28.0899253938212	145.572741747776	1	2.06750534184557	28	0.703952181328535	13	9	0.135416666666667	0.999999999999989
PLOD1	6.61085564860623	506.825141384046	11	1.40611402940878	25.9636363636364	0.920377353938106	13	9	0.135416666666667	0.999999999999989
MFN2	12.8024491661058	52.5583471094302	16	0.87838210103387	25.0526315789474	0.992031718248505	13	9	0.135416666666667	0.999999999999989
MIIP	16.8014319591325	16.2430414554659	52	2.26281843015438	20	0.628015945657412	13	9	0.135416666666667	0.999999999999989
TNFRSF1B	38.2155403541412	8.44775867241182	1	1.22005329089644	28	0.95709449590113	13	9	0.135416666666667	0.999999999999989
VPS13D	25.8886179358427	46.102939494139	1	1.48385012826332	28	0.901187030121388	13	9	0.135416666666667	0.999999999999989
DHRS3	32.0519031666739	176.407613282781	52	1.23757398871931	20	0.954202106445324	13	9	0.135416666666667	0.999999999999989
PDPN	21.379287666769	1.3501423567311	32	1.90112901459777	22.5236593059937	0.766907071823739	13	9	0.135416666666667	0.999999999999989
PRDM2	13.8710964727201	88.4830152551579	9	3.32289085930787	26.3468634686347	0.281384180894468	13	9	0.135416666666667	0.999999999999989
KAZN	47.9999324559169	23.1358610224207	52	1.40525091481877	20	0.920578026282014	13	9	0.135416666666667	0.999999999999989
TMEM51	8.98813599869134	2.88071546792701	1	0.770690921886786	28	0.996267494111137	13	9	0.135416666666667	0.999999999999989
EFHD2	4.76676127883079	33.7654421743016	52	1.80468316861861	20	0.801667557595872	13	9	0.135416666666667	0.999999999999989
CASP9	21.3050363398556	9.59349957791922	1	0.511008923848832	28	0.999737206656965	13	9	0.135416666666667	0.999999999999989
DNAJC16	16.1835992905278	38.1674768458406	22	2.280194784058	24.040404040404	0.621264052546695	13	9	0.135416666666667	0.999999999999989
PLEKHM2	14.1837993000598	158.461735166395	52	2.12387410802817	20	0.682119026581526	13	9	0.135416666666667	0.999999999999989
FBLIM1	9.15443231877105	67.9786973844674	10	0.968126282872109	26.1538461538462	0.986422379030974	13	9	0.135416666666667	0.999999999999989
FLJ37453	19.6309903141984	12.2157515118618	29	1.73931446965513	22.9581993569132	0.824187981080333	13	9	0.135416666666667	0.999999999999989
SPEN	12.2319335842982	70.4473052536321	1	1.45782850916748	28	0.907853826884008	13	9	0.135416666666667	0.999999999999989
ZBTB17	18.5508839075084	14.9894715548672	24	1.47937870628385	23.7209302325581	0.902349684892903	13	9	0.135416666666667	0.999999999999989
HSPB7	12.3360281856258	662.989926644982	11	2.22730750353359	25.9636363636364	0.64183790422714	13	9	0.135416666666667	0.999999999999989
EPHA2	20.0608446667089	12.8987175569341	1	1.45779412980155	28	0.907862475332925	13	9	0.135416666666667	0.999999999999989
ARHGEF19	31.7594735735	32.7353339348019	5	2.23448234922947	27.148288973384	0.639043313140511	13	9	0.135416666666667	0.999999999999989
RSG1	47.9999324559169	5.3741871880124	52	1.27759876842372	20	0.947153976405987	13	9	0.135416666666667	0.999999999999989
FBXO42	39.1872397749694	22.6120769661429	52	1.23104221382986	20	0.955294085080463	13	9	0.135416666666667	0.999999999999989
SZRD1	6.75440830680987e-05	100.679352964664	30	1.21985426688703	22.8115015974441	0.957126679896992	13	9	0.135416666666667	0.999999999999989
NECAP2	27.1381793966806	53.4000432611979	7	1.87571073985547	26.7415730337079	0.776223093674649	13	9	0.135416666666667	0.999999999999989
CROCCP2	38.741199617493	7.0972702203842	52	1.2740355115233	20	0.947806377082504	13	9	0.135416666666667	0.999999999999989
LOC101927663	47.9999324559169	12.4682968261848	52	0.696250376819533	20	0.997991731275367	13	9	0.135416666666667	0.999999999999989
CROCC	27.4000033030437	36.9243483989789	1	3.58123755552377	28	0.224405326230009	13	9	0.135416666666667	0.999999999999989
ATP13A2	19.5659522387713	11.2330952206569	44	1.53905771899378	20.9384164222874	0.886263028569675	13	9	0.135416666666667	0.999999999999989
SDHB	22.7972422789974	18.9615284394798	32	2.16177980073433	22.5236593059937	0.667371695189007	13	9	0.135416666666667	0.999999999999989
RCC2	24.0468791052442	96.1783870003951	1	3.63177366150349	28	0.21449802215673	13	9	0.135416666666667	0.999999999999989
ARHGEF10L	24.6592440166555	70.1350770354997	1	1.6517110556123	28	0.852752188992612	13	9	0.135416666666667	0.999999999999989
ALDH4A1	14.8131758390675	49.3981376295454	11	1.66915227093666	25.9636363636364	0.8472272128323	13	9	0.135416666666667	0.999999999999989
IFFO2	40.8314545995725	12.8028574589181	1	0.893276089541905	28	0.991245742782816	13	9	0.135416666666667	0.999999999999989
UBR4	12.6212603227524	146.893137259138	31	1.86215639377457	22.6666666666667	0.781148340414922	13	9	0.135416666666667	0.999999999999989
EMC1	25.1852010665443	82.9606468974439	1	2.42548049967985	28	0.565403587014645	13	9	0.135416666666667	0.999999999999989
MRTO4	42.6422122981989	42.2951008912719	1	1.5873420441078	28	0.872380474895284	13	9	0.135416666666667	0.999999999999989
AKR7A2	4.59304675552234e-05	118.388005846079	25	0.259790873219357	23.5643564356436	0.999998282547828	13	9	0.135416666666667	0.999999999999989
PQLC2	37.1338500807378	10.886597886443	40	0.0714247738680648	21.4414414414414	0.999999999964853	13	9	0.135416666666667	0.999999999999989
CAPZB	24.9998027263012	747.550103740189	7	2.59896803938527	26.7415730337079	0.501092388805315	13	9	0.135416666666667	0.999999999999989
MINOS1	25.199758715422	61.2526682217426	44	1.9752302383797	20.9384164222874	0.739230526921443	13	9	0.135416666666667	0.999999999999989
RPS14P3	35.9181663481256	66.2305411671897	1	0.578317410212616	28	0.999392433301594	13	9	0.135416666666667	0.999999999999989
TMCO4	19.710458329383	14.0708601665955	1	2.34423500260258	28	0.596485294812421	13	9	0.135416666666667	0.999999999999989
OTUD3	10.6778829415428	5.83859203016794	17	2.72003931821605	24.8780487804878	0.458427227240237	13	9	0.135416666666667	0.999999999999989
CAMK2N1	18.0869814742118	63.9751943548703	52	1.55755406221794	20	0.881033919799732	13	9	0.135416666666667	0.999999999999989
MUL1	38.4678635455592	45.9146204676067	1	1.67150832347641	28	0.846474431049888	13	9	0.135416666666667	0.999999999999989
CDA	10.0142427775674	11.8946392220193	35	1.20628203961825	22.1052631578947	0.959285953198996	13	9	0.135416666666667	0.999999999999989
DDOST	22.8479022982249	68.5264874522021	10	3.05792221687468	26.1538461538462	0.351519787862413	13	9	0.135416666666667	0.999999999999989
HP1BP3	39.0463440857733	107.329687483729	6	0.696708336744674	26.9433962264151	0.997983491948765	13	9	0.135416666666667	0.999999999999989
EIF4G3	19.5092186932548	116.421481970158	3	2.54653571477659	27.5675675675676	0.520174766142915	13	9	0.135416666666667	0.999999999999989
ECE1	33.8180026417642	161.414718381942	1	0.028490796513611	28	0.999999999999989	13	9	0.135416666666667	0.999999999999989
NBPF3	24.1620707442295	11.862849853539	1	1.07709883640047	28	0.976425302802593	13	9	0.135416666666667	0.999999999999989
USP48	12.0054536020866	268.754899006971	11	1.46197159985495	25.9636363636364	0.906808491316166	13	9	0.135416666666667	0.999999999999989
HSPG2	15.5867002291765	8.62479106898263	19	2.22869650886551	24.5360824742268	0.641296832021301	13	9	0.135416666666667	0.999999999999989
LINC00339	6.33394519329853	4.36220361060936	1	1.37074350541366	28	0.928372707105596	13	9	0.135416666666667	0.999999999999989
CDC42	39.9381464979922	149.448542022282	52	0.897838410225608	20	0.99099406787848	13	9	0.135416666666667	0.999999999999989
WNT4	8.40927769797619	2.29519947641305	52	1.19931823501453	20	0.960366782874998	13	9	0.135416666666667	0.999999999999989
ZBTB40	47.9999324559169	24.8853722810589	33	0.782190788870135	22.3824451410658	0.995923404242197	13	9	0.135416666666667	0.999999999999989
EPHB2	24.2899762929848	6.65641039114331	15	2.65390193140841	25.2296819787986	0.481479853887647	13	9	0.135416666666667	0.999999999999989
KDM1A	39.8634635469366	21.6118243763517	31	1.26878840052918	22.6666666666667	0.948758195389215	13	9	0.135416666666667	0.999999999999989
LUZP1	12.0998894329162	81.8022301042352	10	1.25822788524427	26.1538461538462	0.95064180380563	13	9	0.135416666666667	0.999999999999989
HNRNPR	41.8194783800397	80.7602142646068	52	1.74689485245192	20	0.821625606526127	13	9	0.135416666666667	0.999999999999989
ZNF436	32.2112583957395	10.4724047464543	52	1.79902614811363	20	0.803652813165542	13	9	0.135416666666667	0.999999999999989
C1orf213	28.8698883625776	3.68998880287179	45	1.03456421459584	20.8163265306122	0.980781185176766	13	9	0.135416666666667	0.999999999999989
TCEA3	35.7114240214938	16.8015739291013	28	0.465231484189443	23.1067961165049	0.999863543419295	13	9	0.135416666666667	0.999999999999989
ASAP3	16.4281560658145	29.9548462858954	52	1.34383820382213	20	0.934138369241315	13	9	0.135416666666667	0.999999999999989
ID3	6.75440830680987e-05	1269.16403854853	8	1.77847046434826	26.542750929368	0.810810502712784	13	9	0.135416666666667	0.999999999999989
RPL11	28.1834779549913	1738.02610692253	52	1.4704577388812	20	0.904648222511415	13	9	0.135416666666667	0.999999999999989
TCEB3	24.9071136985434	65.683778145371	18	3.01710313735105	24.7058823529412	0.363410068403779	13	9	0.135416666666667	0.999999999999989
PITHD1	5.85251564745883e-05	66.2609273296191	52	0.713071060715998	20	0.997671457336735	13	9	0.135416666666667	0.999999999999989
LYPLA2	31.0079589583994	39.658608209217	10	1.099776519903	26.1538461538462	0.973851187574982	13	9	0.135416666666667	0.999999999999989
GALE	18.8526456009209	4.04504045137374	46	2.42412161233984	20.695652173913	0.565919311680833	13	9	0.135416666666667	0.999999999999989
HMGCL	31.9484081337855	47.339749904709	33	4.42353421378311	22.3824451410658	0.10289136469112	13	9	0.135416666666667	0.999999999999989
FUCA1	24.7273974606989	18.9565994237003	7	1.16306611255879	26.7415730337079	0.965699232708784	13	9	0.135416666666667	0.999999999999989
PNRC2	30.478462328071	41.7833428589502	1	0.457326299219675	28	0.999879142403988	13	9	0.135416666666667	0.999999999999989
SRSF10	20.0474904346546	57.6030606263634	52	1.58901645078359	20	0.871885739732007	13	9	0.135416666666667	0.999999999999989
STPG1	23.5890737107658	15.3493741185384	22	0.327915333249607	24.040404040404	0.999989564847509	13	9	0.135416666666667	0.999999999999989
NIPAL3	12.0101081292427	99.6406833723371	31	2.12576003496253	22.6666666666667	0.681386228834175	13	9	0.135416666666667	0.999999999999989
RCAN3	9.41408625290223	10.0106803214572	13	2.19789925699923	25.5913978494624	0.653297631325736	13	9	0.135416666666667	0.999999999999989
SRRM1	8.25156203908348	153.178705258878	28	0.141357238177265	23.1067961165049	0.999999987981281	13	9	0.135416666666667	0.999999999999989
CLIC4	23.7066894894396	269.283592072593	1	1.77502190666012	28	0.812002490212135	13	9	0.135416666666667	0.999999999999989
RUNX3	16.8383833604149	36.9896518937357	13	1.91268283507381	25.5913978494624	0.7626400701511	13	9	0.135416666666667	0.999999999999989
SYF2	12.1702093664337	153.942057917189	21	2.78787025378228	24.2033898305085	0.435464533972925	13	9	0.135416666666667	0.999999999999989
C1orf63	32.8638024378695	65.9717745757819	37	0.421362398713306	21.8348623853211	0.999932811420551	13	9	0.135416666666667	0.999999999999989
TMEM50A	24.3103802670463	109.26315251995	1	2.32783423554246	28	0.602812201022421	13	9	0.135416666666667	0.999999999999989
TMEM57	12.0818243234177	53.4620979717556	24	1.22411843788372	23.7209302325581	0.956433827392386	13	9	0.135416666666667	0.999999999999989
LDLRAP1	32.4449475109976	106.210318449006	39	1.95002774606751	21.570996978852	0.748721785928794	13	9	0.135416666666667	0.999999999999989
MAN1C1	47.9999324559169	43.0379767876978	52	0.309238322646426	20	0.999993334246893	13	9	0.135416666666667	0.999999999999989
SEPN1	28.1640110728063	25.5601183632363	1	0.668682830324403	28	0.998441491008355	13	9	0.135416666666667	0.999999999999989
MTFR1L	35.5470006684583	53.4395944593772	18	3.090440446287	24.7058823529412	0.342255173879733	13	9	0.135416666666667	0.999999999999989
PAQR7	17.5659011702804	31.0793137777678	52	1.7733284419271	20	0.812586883645354	13	9	0.135416666666667	0.999999999999989
STMN1	18.6976037497531	99.9437449771775	1	0.855205123091028	28	0.99315019393552	13	9	0.135416666666667	0.999999999999989
PAFAH2	31.8907615712693	14.9627766892096	38	1.91459390957543	21.7021276595745	0.761932419435603	13	9	0.135416666666667	0.999999999999989
ZNF593	15.9574494455819	57.0315960227475	52	0.840534755083471	20	0.993795402524561	13	9	0.135416666666667	0.999999999999989
CEP85	47.9999324559169	8.75311648496806	52	0.794912590932076	20	0.995515341147018	13	9	0.135416666666667	0.999999999999989
SH3BGRL3	7.56016420805445e-05	544.602741965853	8	0.379076926483959	26.542750929368	0.999969019990263	13	9	0.135416666666667	0.999999999999989
DHDDS	36.7911091732845	41.9865888672094	1	2.70854816730855	28	0.462386730716958	13	9	0.135416666666667	0.999999999999989
HMGN2	32.1401361243164	14.293272976349	33	4.17769080871726	22.3824451410658	0.129836276518351	13	9	0.135416666666667	0.999999999999989
ARID1A	20.3790399588442	35.9076392965631	26	3.39654664521177	23.4098360655738	0.264026211881124	13	9	0.135416666666667	0.999999999999989
PIGV	20.1952211294875	11.7755918878918	23	2.96912188065905	23.8795986622074	0.377755922113847	13	9	0.135416666666667	0.999999999999989
ZDHHC18	47.9999324559169	28.2562524757949	26	1.17525799533879	23.4098360655738	0.963960669870094	13	9	0.135416666666667	0.999999999999989
GPN2	14.6274749497903	10.0741996318849	50	1.5177885986407	20.2266288951841	0.892135668621184	13	9	0.135416666666667	0.999999999999989
GPATCH3	32.8151200159401	20.8522458849153	45	1.32802466400899	20.8163265306122	0.937398471115995	13	9	0.135416666666667	0.999999999999989
NUDC	38.9001601601235	79.1055345800001	1	0.956120336116724	28	0.987299920469848	13	9	0.135416666666667	0.999999999999989
TRNP1	6.75440830680987e-05	562.372393311365	2	1.47611108271577	27.7821011673152	0.903194873907544	13	9	0.135416666666667	0.999999999999989
FAM46B	15.5865483228947	14.0297678911302	1	2.28595047861621	28	0.619029765403925	13	9	0.135416666666667	0.999999999999989
SLC9A1	43.9089007718107	32.1888765728538	52	0.369781799225424	20	0.999974232048923	13	9	0.135416666666667	0.999999999999989
WDTC1	13.4329082781635	25.5997435910521	17	3.13520862310536	24.8780487804878	0.32980241963882	13	9	0.135416666666667	0.999999999999989
TMEM222	31.4994809839262	20.8096843740616	28	1.36502210768368	23.1067961165049	0.929621766862659	13	9	0.135416666666667	0.999999999999989
LOC644961	16.1398478800289	6.78142084283291	52	0.719524885150392	20	0.997538604308835	13	9	0.135416666666667	0.999999999999989
MAP3K6	31.8902587383444	19.108608242716	11	2.21849341875355	25.9636363636364	0.645271871653911	13	9	0.135416666666667	0.999999999999989
WASF2	13.875203981515	383.281575245845	6	2.56571495481505	26.9433962264151	0.513155451490627	13	9	0.135416666666667	0.999999999999989
AHDC1	16.9632724733148	12.9480937598949	27	1.09164047907009	23.257328990228	0.974795278174439	13	9	0.135416666666667	0.999999999999989
IFI6	41.7095101336147	110.453122232552	4	2.18838458725103	27.3563218390805	0.657005869393265	13	9	0.135416666666667	0.999999999999989
FAM76A	11.7516451425291	18.9391227208214	4	3.13329526350101	27.3563218390805	0.330327484835561	13	9	0.135416666666667	0.999999999999989
STX12	26.2080752252088	120.496976024569	24	1.26079403154598	23.7209302325581	0.950188034767367	13	9	0.135416666666667	0.999999999999989
PPP1R8	40.8584557741319	34.3966157243928	1	1.17605633610366	28	0.963844897878826	13	9	0.135416666666667	0.999999999999989
RPA2	33.9296292639489	57.3033340580611	1	3.65565565130748	28	0.209950334575937	13	9	0.135416666666667	0.999999999999989
XKR8	33.1449392689639	9.4663841363545	28	0.243908049482576	23.1067961165049	0.999998957578135	13	9	0.135416666666667	0.999999999999989
EYA3	26.3165555541444	24.6528761721867	1	1.78121893657525	28	0.809858653399719	13	9	0.135416666666667	0.999999999999989
DNAJC8	32.99971340031	212.434623395395	8	0.855357976213	26.542750929368	0.993143220807371	13	9	0.135416666666667	0.999999999999989
ATPIF1	6.75440830680987e-05	204.389853302478	11	0.961889710867907	25.9636363636364	0.98688341268391	13	9	0.135416666666667	0.999999999999989
SESN2	9.78058659508398	276.805436042431	24	1.51527767154552	23.7209302325581	0.892818895348031	13	9	0.135416666666667	0.999999999999989
MED18	33.7465961199389	17.7019962267848	24	2.68966757877824	23.7209302325581	0.468934779250168	13	9	0.135416666666667	0.999999999999989
PHACTR4	12.239860946355	52.2742907070287	4	1.27665996305685	27.3563218390805	0.947326336731117	13	9	0.135416666666667	0.999999999999989
SNHG3	27.6104418954673	15.393128021164	39	0.33691343481879	21.570996978852	0.999987185681954	13	9	0.135416666666667	0.999999999999989
RCC1	24.3951752311305	63.9113119279127	1	2.55199721321283	28	0.518171469321182	13	9	0.135416666666667	0.999999999999989
TRNAU1AP	41.3060833620628	22.450070836841	33	1.40511393541736	22.3824451410658	0.920609848243086	13	9	0.135416666666667	0.999999999999989
SNHG12	31.4295617601451	46.0914423796493	4	1.57225769353862	27.3563218390805	0.876797779507827	13	9	0.135416666666667	0.999999999999989
TAF12	27.958454570315	31.6320180422698	6	1.12058356394178	26.9433962264151	0.971330486320767	13	9	0.135416666666667	0.999999999999989
GMEB1	29.4510744930455	15.3460156714886	32	3.23619109598558	22.5236593059937	0.302995155694237	13	9	0.135416666666667	0.999999999999989
YTHDF2	28.4669471118551	62.1052376935039	52	0.702804686306447	20	0.997871288596852	13	9	0.135416666666667	0.999999999999989
SRSF4	9.52720684266886	111.914856519407	1	1.3757281306408	28	0.927274409307913	13	9	0.135416666666667	0.999999999999989
MECR	47.9999429758854	16.2801783511901	52	1.23667022841861	20	0.954354167913704	13	9	0.135416666666667	0.999999999999989
PTPRU	19.3818161083284	26.6480859587076	19	2.69430821500797	24.5360824742268	0.467320502768386	13	9	0.135416666666667	0.999999999999989
LAPTM5	28.128157221312	15.2733917553445	52	3.07695439995021	20	0.34607503284536	13	9	0.135416666666667	0.999999999999989
SDC3	16.5949566588431	42.1119183121858	52	3.29096096208427	20	0.289193505104778	13	9	0.135416666666667	0.999999999999989
PUM1	6.75440830680987e-05	86.4332254245163	1	0.643254899922232	28	0.998782481084409	13	9	0.135416666666667	0.999999999999989
SNRNP40	35.8193048068717	6.26429326758503	52	1.65532909382221	20	0.851613047492485	13	9	0.135416666666667	0.999999999999989
ZCCHC17	31.6332372566687	61.5842385274571	1	1.00422331565808	28	0.983526942949905	13	9	0.135416666666667	0.999999999999989
SERINC2	12.1361034233961	104.192227516542	19	2.73146951554493	24.5360824742268	0.454508350361959	13	9	0.135416666666667	0.999999999999989
TINAGL1	6.75440830680987e-05	9.71891680521373	11	0.998532503807803	25.9636363636364	0.984009679004216	13	9	0.135416666666667	0.999999999999989
PEF1	23.9553448664049	51.8651802745574	17	2.98616584611637	24.8780487804878	0.372614447784736	13	9	0.135416666666667	0.999999999999989
COL16A1	27.5424098575058	102.186022996176	22	2.25692412677575	24.040404040404	0.630308276878711	13	9	0.135416666666667	0.999999999999989
SPOCD1	5.64537448331559	14.374190436416	10	1.16823876174186	26.1538461538462	0.964968354453384	13	9	0.135416666666667	0.999999999999989
PTP4A2	3.29557588672279	609.633036832884	52	0.546205589940597	20	0.999585800496992	13	9	0.135416666666667	0.999999999999989
KHDRBS1	28.2981650690968	79.7943205801437	30	1.49082863998243	22.8115015974441	0.899358469125157	13	9	0.135416666666667	0.999999999999989
TMEM39B	26.6299096141046	49.2076263106782	1	3.59837982803417	28	0.221001044975869	13	9	0.135416666666667	0.999999999999989
KPNA6	31.9679266622581	168.4526442053	52	2.20346463737487	20	0.651128573505946	13	9	0.135416666666667	0.999999999999989
TXLNA	47.9999324559169	116.540878224301	8	1.07455198217309	26.542750929368	0.976703286988329	13	9	0.135416666666667	0.999999999999989
CCDC28B	15.5262355480038	15.7059152996447	14	3.165031476134	25.4092526690391	0.321700955138148	13	9	0.135416666666667	0.999999999999989
TMEM234	31.9356453581417	17.8375385162118	27	1.06567262082135	23.257328990228	0.977655134324247	13	9	0.135416666666667	0.999999999999989
EIF3I	28.5850935136013	123.841845444762	52	2.35888686924493	20	0.590846265397867	13	9	0.135416666666667	0.999999999999989
MTMR9LP	11.6563314199276	3.2652647063907	1	1.05017827777352	28	0.979252317888349	13	9	0.135416666666667	0.999999999999989
FAM167B	15.8501056556817	3.29526980165201	24	1.54666555520575	23.7209302325581	0.884125807507839	13	9	0.135416666666667	0.999999999999989
HDAC1	11.7911681234539	59.1577227221221	1	0.202432325453289	28	0.999999766884182	13	9	0.135416666666667	0.999999999999989
MARCKSL1	27.679136275684	11.3476957094657	22	1.3669130680521	24.040404040404	0.929210314697695	13	9	0.135416666666667	0.999999999999989
BSDC1	26.6039646942596	42.1959024278228	1	2.27535093570006	28	0.623145259715837	13	9	0.135416666666667	0.999999999999989
ZBTB8A	23.8445295763726	38.3522334825664	11	0.35371198575474	25.9636363636364	0.999981510108128	13	9	0.135416666666667	0.999999999999989
ZBTB8OS	24.8932815547043	43.0385313281639	52	1.5420689366775	20	0.885419391696884	13	9	0.135416666666667	0.999999999999989
RBBP4	45.185822352851	18.6238543774248	1	2.31924710923756	28	0.606130569292803	13	9	0.135416666666667	0.999999999999989
SYNC	12.5552412268278	6.69135641284366	1	1.21023722162727	28	0.958663915493819	13	9	0.135416666666667	0.999999999999989
KIAA1522	19.4622548211797	5.83869701576186	31	0.389093204274788	22.6666666666667	0.999962442804795	13	9	0.135416666666667	0.999999999999989
YARS	32.9762192468363	163.252418836471	9	3.94803954851988	26.3468634686347	0.160819231947395	13	9	0.135416666666667	0.999999999999989
S100PBP	47.9999324559169	26.4643699777025	52	1.95348881322052	20	0.747422768591373	13	9	0.135416666666667	0.999999999999989
TMEM54	27.2835000920453	18.3197133120716	1	3.7593682585678	28	0.191170700336612	13	9	0.135416666666667	0.999999999999989
AK2	31.7614808073757	71.8630099801176	1	1.76041350865497	28	0.817022786989361	13	9	0.135416666666667	0.999999999999989
ADC	20.4164303133458	6.89065581326214	1	2.45833025550307	28	0.552985951218834	13	9	0.135416666666667	0.999999999999989
ZNF362	15.7454741497773	36.0842506976954	1	2.01855439990639	28	0.722757435003307	13	9	0.135416666666667	0.999999999999989
PHC2	28.4624156362284	65.4625095413446	2	1.58547537189978	27.7821011673152	0.872930987990971	13	9	0.135416666666667	0.999999999999989
CSMD2	28.3237756885467	2.16003547402521	16	2.73372075029279	25.0526315789474	0.453738833033921	13	9	0.135416666666667	0.999999999999989
SMIM12	24.6904453231678	42.0985319802006	21	2.51929998606185	24.2033898305085	0.530216452001839	13	9	0.135416666666667	0.999999999999989
ZMYM6NB	27.5330973034005	20.2647686576387	2	1.64941530495704	27.7821011673152	0.853473093625743	13	9	0.135416666666667	0.999999999999989
ZMYM6	20.2787844241016	8.81382578342059	1	0.461962993621933	28	0.999870182515704	13	9	0.135416666666667	0.999999999999989
ZMYM1	19.8891747825341	7.98393932074639	1	2.58807411085312	28	0.505029002515812	13	9	0.135416666666667	0.999999999999989
SFPQ	32.7328314918642	219.190766323091	1	1.66245775110803	28	0.849357867185464	13	9	0.135416666666667	0.999999999999989
ZMYM4	23.0946970120422	59.0760670049323	1	1.52725873015571	28	0.889539618802851	13	9	0.135416666666667	0.999999999999989
KIAA0319L	12.2656448783507	55.3971286868785	1	2.09057259501263	28	0.695036071251482	13	9	0.135416666666667	0.999999999999989
NCDN	6.22651870297567	45.6732743615054	52	0.890821559185846	20	0.991379004106607	13	9	0.135416666666667	0.999999999999989
PSMB2	30.3391327804572	69.8860851869215	1	0.699099404881171	28	0.997940045906509	13	9	0.135416666666667	0.999999999999989
C1orf216	20.3140911344125	25.7576605554796	52	1.08144333650801	20	0.975945967850106	13	9	0.135416666666667	0.999999999999989
CLSPN	27.978542794125	6.13558142855541	33	2.68056400914632	22.3824451410658	0.47211059023703	13	9	0.135416666666667	0.999999999999989
AGO4	14.20314828782	15.0934638834965	7	3.29791031685943	26.7415730337079	0.28747906940241	13	9	0.135416666666667	0.999999999999989
AGO1	20.2731461734401	37.9335177524496	50	1.50736325332316	20.2266288951841	0.894958348477342	13	9	0.135416666666667	0.999999999999989
AGO3	13.1087824766372	3.82643285931771	1	1.23362811718456	28	0.954863723145501	13	9	0.135416666666667	0.999999999999989
ADPRHL2	6.75440830680987e-05	82.3777085638545	52	1.43121738627649	20	0.914420321765232	13	9	0.135416666666667	0.999999999999989
COL8A2	23.9774274919877	55.5014748059755	1	2.71442475736754	28	0.460359377370616	13	9	0.135416666666667	0.999999999999989
TRAPPC3	13.6535968423532	119.212553502739	33	1.46251855041036	22.3824451410658	0.906670031961417	13	9	0.135416666666667	0.999999999999989
MAP7D1	9.75620347370828	150.615893372557	1	0.919805433029996	28	0.989708160756257	13	9	0.135416666666667	0.999999999999989
THRAP3	10.2134079956138	238.16135110582	8	1.56974023428453	26.542750929368	0.877527981545492	13	9	0.135416666666667	0.999999999999989
EVA1B	45.7907678094568	213.491215361904	3	1.60086529449251	27.5675675675676	0.868359971972033	13	9	0.135416666666667	0.999999999999989
STK40	35.8369798373725	15.031394905001	2	2.13727708260755	27.7821011673152	0.676908747309306	13	9	0.135416666666667	0.999999999999989
LSM10	43.1226573379676	38.8254656737651	52	0.911114511761829	20	0.990231793896077	13	9	0.135416666666667	0.999999999999989
OSCP1	45.2784226148573	9.58151888144155	22	1.4222073821145	24.040404040404	0.916585123485478	13	9	0.135416666666667	0.999999999999989
MRPS15	23.1534036022394	50.0754274345977	52	0.362800041493817	20	0.999977644233921	13	9	0.135416666666667	0.999999999999989
LINC01137	28.0887680550832	5.33802461210876	52	0.584115434620593	20	0.999350848609249	13	9	0.135416666666667	0.999999999999989
ZC3H12A	22.6511624303927	16.1901135553293	1	0.210506990965475	28	0.999999679952969	13	9	0.135416666666667	0.999999999999989
MEAF6	28.3942268543656	60.2604247481153	1	1.36758124453752	28	0.92906460318108	13	9	0.135416666666667	0.999999999999989
SNIP1	5.06384098982938e-05	16.8167317628717	6	1.1248235134639	26.9433962264151	0.970797892006129	13	9	0.135416666666667	0.999999999999989
DNALI1	27.9355798115399	0.811811751557866	52	2.2821522863003	20	0.620504043416749	13	9	0.135416666666667	0.999999999999989
GNL2	27.3136841616142	79.8264615921282	52	2.23778843902286	20	0.637755863362362	13	9	0.135416666666667	0.999999999999989
RSPO1	32.6800380048513	23.7471991531708	35	0.756076662794552	22.1052631578947	0.996672387069289	13	9	0.135416666666667	0.999999999999989
C1orf109	23.8491099807046	10.5188312253314	1	0.57485892693012	28	0.999416202644799	13	9	0.135416666666667	0.999999999999989
CDCA8	23.5686482428931	7.05678263859775	52	0.703554484944486	20	0.997857160930797	13	9	0.135416666666667	0.999999999999989
YRDC	33.1796548362615	13.4157224120161	11	1.85574463968014	25.9636363636364	0.783467339216317	13	9	0.135416666666667	0.999999999999989
C1orf122	43.0955574992344	152.536350627243	1	0.437462074140854	28	0.999911968505709	13	9	0.135416666666667	0.999999999999989
MTF1	19.9896364638598	28.0183996485053	31	2.50793275394247	22.6666666666667	0.534432106495088	13	9	0.135416666666667	0.999999999999989
INPP5B	32.5088536376804	16.654452653054	52	1.14812929369834	20	0.967754298321541	13	9	0.135416666666667	0.999999999999989
SF3A3	32.3725431929457	66.7291159023261	52	1.99159479034928	20	0.733029991064313	13	9	0.135416666666667	0.999999999999989
FHL3	36.3779582499198	56.7427728847618	1	1.46196734820345	28	0.906809567193472	13	9	0.135416666666667	0.999999999999989
UTP11L	3.72762791785867	64.5863828688455	1	0.416309160218206	28	0.999938436194132	13	9	0.135416666666667	0.999999999999989
RRAGC	15.0186155385414	278.098725266303	17	1.603498435211	24.8780487804878	0.867570591578271	13	9	0.135416666666667	0.999999999999989
RHBDL2	16.8048166703927	5.29548824691846	49	2.16206862962086	20.3418803418803	0.667259205816614	13	9	0.135416666666667	0.999999999999989
AKIRIN1	6.35367986762689	86.3669853612771	52	1.37883901214995	20	0.926584216010897	13	9	0.135416666666667	0.999999999999989
NDUFS5	28.0554937314054	275.533651298622	12	2.83176984507594	25.7761732851986	0.420989222461643	13	9	0.135416666666667	0.999999999999989
MACF1	10.9634056153006	403.816396069922	22	0.855044161043694	24.040404040404	0.993157531327175	13	9	0.135416666666667	0.999999999999989
KIAA0754	9.82152998209682	24.136765428249	1	2.14701680694407	28	0.67311938617072	13	9	0.135416666666667	0.999999999999989
PABPC4	16.7077603019992	348.102470194775	14	1.64002733426882	25.4092526690391	0.8564054784446	13	9	0.135416666666667	0.999999999999989
PPIE	32.2052800661221	36.451629751566	52	0.612297718621851	20	0.999115081943304	13	9	0.135416666666667	0.999999999999989
TRIT1	23.9585268189343	17.1129289233398	20	4.30041464716272	24.3686006825939	0.115649460668	13	9	0.135416666666667	0.999999999999989
CAP1	4.95676362700288	578.228652798891	9	1.34930497990182	26.3468634686347	0.932989142867	13	9	0.135416666666667	0.999999999999989
PPT1	4.89064924111365e-05	62.1541962614319	52	1.53773862175146	20	0.886631646616439	13	9	0.135416666666667	0.999999999999989
RLF	37.0888801858842	41.0610493387724	16	1.68063527856746	25.0526315789474	0.843544063163405	13	9	0.135416666666667	0.999999999999989
ZMPSTE24	47.9999324559169	66.2977450892507	47	1.468767001072	20.5763688760807	0.905080670583714	13	9	0.135416666666667	0.999999999999989
SMAP2	6.75440830680987e-05	20.2597172650125	45	0.99037345029996	20.8163265306122	0.984684421711484	13	9	0.135416666666667	0.999999999999989
EXO5	12.8248289749211	9.94363914399098	35	3.49404375039271	22.1052631578947	0.242429560100419	13	9	0.135416666666667	0.999999999999989
NFYC	27.3532322807491	24.5914942686077	1	2.8307081148445	28	0.421335643719047	13	9	0.135416666666667	0.999999999999989
CTPS1	6.75440830680987e-05	44.0152713667646	52	0.581167782798146	20	0.999372265438099	13	9	0.135416666666667	0.999999999999989
SCMH1	27.8074868217117	52.0889555234063	52	0.815590608119915	20	0.994787341773751	13	9	0.135416666666667	0.999999999999989
HIVEP3	32.2334531432057	20.9099013440366	52	1.86097972446085	20	0.781574447390867	13	9	0.135416666666667	0.999999999999989
FOXJ3	27.0187492023624	23.5246795293299	2	1.11440501374214	27.7821011673152	0.972095064387626	13	9	0.135416666666667	0.999999999999989
PPCS	19.4834568412348	74.5500164682813	12	1.76106941207644	25.7761732851986	0.816798403141912	13	9	0.135416666666667	0.999999999999989
PPIH	31.6974048417174	39.6335724743841	1	1.99527590573064	28	0.731631427876162	13	9	0.135416666666667	0.999999999999989
YBX1	9.9326405755859	336.886765268073	6	2.34765725117482	26.9433962264151	0.595167021871161	13	9	0.135416666666667	0.999999999999989
LEPRE1	2.22737904789067	99.0295935997431	1	0.416487170324812	28	0.999938244933834	13	9	0.135416666666667	0.999999999999989
C1orf50	25.1534326303262	13.4975350992635	1	1.16256523336616	28	0.965769478984302	13	9	0.135416666666667	0.999999999999989
CCDC23	28.4143304369151	19.6485454770921	52	0.341983669915668	20	0.999985654044386	13	9	0.135416666666667	0.999999999999989
ERMAP	32.4890173118143	11.6686964836511	20	2.99396719111867	24.3686006825939	0.370277805773955	13	9	0.135416666666667	0.999999999999989
ZNF691	30.2050457193883	3.69623417341224	35	1.55553544068236	22.1052631578947	0.881610043848917	13	9	0.135416666666667	0.999999999999989
SLC2A1	24.0531656856993	37.8404441178957	9	3.51991628631906	26.3468634686347	0.236956346028196	13	9	0.135416666666667	0.999999999999989
EBNA1BP2	6.75440830680987e-05	132.356300714475	6	1.5760483807473	26.9433962264151	0.87569446854008	13	9	0.135416666666667	0.999999999999989
CDC20	17.9911840598716	5.30907958106372	1	0.650716348798711	28	0.998689211280307	13	9	0.135416666666667	0.999999999999989
ELOVL1	15.6809928374926	59.0912670485736	52	2.57286251564949	20	0.510550926850557	13	9	0.135416666666667	0.999999999999989
MED8	6.75440830680987e-05	147.162850276983	11	2.11726444350349	25.9636363636364	0.68468632068114	13	9	0.135416666666667	0.999999999999989
PTPRF	24.2019439949329	49.185082664372	11	2.40387508579542	25.9636363636364	0.573621335861953	13	9	0.135416666666667	0.999999999999989
KDM4A	18.0902539186258	62.5241605354674	12	1.12430962355938	25.7761732851986	0.970862787411095	13	9	0.135416666666667	0.999999999999989
ST3GAL3	31.7619814251383	7.30779023283915	19	2.26385541226274	24.5360824742268	0.627612753551097	13	9	0.135416666666667	0.999999999999989
IPO13	31.2050980876477	26.1666442664564	15	2.36966616361029	25.2296819787986	0.586706287856638	13	9	0.135416666666667	0.999999999999989
DPH2	12.0095199725606	12.340018866381	1	0.687538106351697	28	0.998143553395776	13	9	0.135416666666667	0.999999999999989
ATP6V0B	31.6820926023728	239.00811381082	7	1.67277178160787	26.7415730337079	0.846070120522093	13	9	0.135416666666667	0.999999999999989
B4GALT2	7.02301924656386	638.567137865174	6	1.76066070546739	26.9433962264151	0.816938232650003	13	9	0.135416666666667	0.999999999999989
SLC6A9	6.00903781538575	33.1001617182238	52	0.680632622803451	20	0.998257410501485	13	9	0.135416666666667	0.999999999999989
DMAP1	32.3511717046389	23.0823772553019	52	1.82068861720039	20	0.796015922920596	13	9	0.135416666666667	0.999999999999989
ERI3	7.83759772221004	17.6615953342682	1	2.56120465160277	28	0.514802184181799	13	9	0.135416666666667	0.999999999999989
RNF220	31.9833409923757	141.466524246897	29	1.51506880601971	22.9581993569132	0.892875631329318	13	9	0.135416666666667	0.999999999999989
TMEM53	29.8391567915789	12.6407028042124	1	1.07776435483508	28	0.976352296147904	13	9	0.135416666666667	0.999999999999989
KIF2C	32.4937699558024	10.4177064986854	1	0.393571927877071	28	0.999959145122297	13	9	0.135416666666667	0.999999999999989
RPS8	39.3010826309954	2512.39082771683	1	1.53946879987202	28	0.886148035201326	13	9	0.135416666666667	0.999999999999989
PLK3	6.75440830680987e-05	17.2121535080517	17	0.396069780206765	24.8780487804878	0.999957203225946	13	9	0.135416666666667	0.999999999999989
EIF2B3	8.77894812845827	38.3307345075796	1	2.42895915944505	28	0.564084083327629	13	9	0.135416666666667	0.999999999999989
HECTD3	22.7478913678611	25.1682479605439	52	0.407520966219855	20	0.999947285441036	13	9	0.135416666666667	0.999999999999989
UROD	26.1603891811717	105.458384743491	10	0.745206244067965	26.1538461538462	0.996951123580592	13	9	0.135416666666667	0.999999999999989
MUTYH	36.4929252871975	3.56420984310587	1	1.67626941477013	28	0.844948607099652	13	9	0.135416666666667	0.999999999999989
TOE1	41.4875418698396	8.94821724517894	23	0.250994632913491	23.8795986622074	0.99999869169399	13	9	0.135416666666667	0.999999999999989
MMACHC	20.1220788020948	3.39277166165817	52	1.61020056302545	20	0.865551871442751	13	9	0.135416666666667	0.999999999999989
PRDX1	7.51346039231812	676.291124291722	1	1.77177946730409	28	0.813120864693378	13	9	0.135416666666667	0.999999999999989
AKR1A1	37.015352033255	64.927927722913	1	2.59551387980074	28	0.502338935047391	13	9	0.135416666666667	0.999999999999989
NASP	31.6983505219689	68.7532798533424	3	0.468467152460807	27.5675675675676	0.999856698212466	13	9	0.135416666666667	0.999999999999989
GPBP1L1	22.9674249543342	105.780009917638	1	0.997126992737376	28	0.98412736602955	13	9	0.135416666666667	0.999999999999989
TMEM69	42.600863697049	12.5895366846641	12	0.830752879121597	25.7761732851986	0.994199783845493	13	9	0.135416666666667	0.999999999999989
IPP	12.9204129345206	19.236347804673	19	1.79786519598137	24.5360824742268	0.804059424287964	13	9	0.135416666666667	0.999999999999989
MAST2	17.2145336358339	23.6174993266096	16	3.5433545923389	25.0526315789474	0.232089627376341	13	9	0.135416666666667	0.999999999999989
PIK3R3	10.2452296985434	12.3371402692316	1	2.26622528535659	28	0.626691429751957	13	9	0.135416666666667	0.999999999999989
POMGNT1	20.1155524578942	17.2828819511904	52	0.776308023083637	20	0.996102298051055	13	9	0.135416666666667	0.999999999999989
LRRC41	29.2934393552366	9.3571613272009	13	1.1594597156745	25.5913978494624	0.966202944838488	13	9	0.135416666666667	0.999999999999989
UQCRH	47.9999362356253	324.006454441262	40	1.19727132406873	21.4414414414414	0.960680995770878	13	9	0.135416666666667	0.999999999999989
NSUN4	10.4521631214913	18.8973444213007	31	0.956352696063871	22.6666666666667	0.987283329867043	13	9	0.135416666666667	0.999999999999989
MKNK1	20.6380792310251	16.7606621984478	17	1.18384203677984	24.8780487804878	0.962703371048311	13	9	0.135416666666667	0.999999999999989
MOB3C	4.94200358002478e-05	15.2722515034286	12	1.05630409708841	25.7761732851986	0.978630477117298	13	9	0.135416666666667	0.999999999999989
ATPAF1	20.0916382666944	30.116727387298	12	1.59413999484042	25.7761732851986	0.87036648326734	13	9	0.135416666666667	0.999999999999989
EFCAB14	27.7331284603676	44.6450919722086	3	1.7732880186035	27.5675675675676	0.812600825552099	13	9	0.135416666666667	0.999999999999989
STIL	16.2910860392701	4.40716636994951	52	1.33405163548988	20	0.936167228230567	13	9	0.135416666666667	0.999999999999989
CMPK1	24.3876929073246	75.5144867928971	52	2.32914340187036	20	0.602306626713491	13	9	0.135416666666667	0.999999999999989
SPATA6	17.2404265581638	4.42365839917921	52	0.955686035552329	20	0.987330888452307	13	9	0.135416666666667	0.999999999999989
FAF1	6.75440830680987e-05	28.9706028318526	43	1.0222372380005	21.0619469026549	0.981932105575884	13	9	0.135416666666667	0.999999999999989
CDKN2C	47.9999324559169	27.5572827860109	13	0.419509232965733	25.5913978494624	0.999934921756233	13	9	0.135416666666667	0.999999999999989
RNF11	23.8260811145519	61.3786410063198	42	1.7303472259617	21.186943620178	0.827201512355351	13	9	0.135416666666667	0.999999999999989
EPS15	28.0139643827594	48.4984881674183	1	1.12376709814644	28	0.970931195936275	13	9	0.135416666666667	0.999999999999989
OSBPL9	5.55779171867538	61.7658046620494	52	1.83518837581628	20	0.790853103232649	13	9	0.135416666666667	0.999999999999989
NRD1	12.0272170761243	110.900837010379	3	1.08789411524555	27.5675675675676	0.975222226606575	13	9	0.135416666666667	0.999999999999989
RAB3B	7.94496189639041	122.21054367404	14	0.530930881716028	25.4092526690391	0.999658389452153	13	9	0.135416666666667	0.999999999999989
TXNDC12	28.0557240768102	51.833510190787	33	0.644026951030005	22.3824451410658	0.99877308046912	13	9	0.135416666666667	0.999999999999989
BTF3L4	23.6477870917345	50.8347073821573	15	2.15287502230207	25.2296819787986	0.670839110203522	13	9	0.135416666666667	0.999999999999989
ZFYVE9	19.8577417199606	20.1539560696824	52	0.2793770877647	20	0.99999696312685	13	9	0.135416666666667	0.999999999999989
CC2D1B	31.0951834891289	15.1403123700244	52	0.713568751178228	20	0.997661414130423	13	9	0.135416666666667	0.999999999999989
PRPF38A	8.52060815907313	30.654135104086	1	2.37621781994857	28	0.58419378824416	13	9	0.135416666666667	0.999999999999989
ZCCHC11	10.8541825895631	14.0594858055683	1	1.15480523249766	28	0.96684594903362	13	9	0.135416666666667	0.999999999999989
GPX7	23.6612205677135	47.7277779298076	52	1.39924222098173	20	0.921967351692481	13	9	0.135416666666667	0.999999999999989
COA7	17.1620222724873	6.9231324335308	25	2.77978371306864	23.5643564356436	0.438164522462052	13	9	0.135416666666667	0.999999999999989
ZYG11B	47.9999324559169	55.0398956742029	1	0.926499770073029	28	0.989291242384076	13	9	0.135416666666667	0.999999999999989
ECHDC2	33.073972593739	19.783397061751	1	0.193686172353408	28	0.999999837269305	13	9	0.135416666666667	0.999999999999989
SCP2	24.8130953894238	38.9775659911785	45	1.73694264455606	20.8163265306122	0.824986929809136	13	9	0.135416666666667	0.999999999999989
PODN	27.8543985788507	173.667224400252	11	1.40578893122796	25.9636363636364	0.920452971095996	13	9	0.135416666666667	0.999999999999989
CPT2	35.4445837447756	11.6233845681657	36	0.258665749131175	21.9692307692308	0.9999983403216	13	9	0.135416666666667	0.999999999999989
C1orf123	47.9999324559169	35.3752831766348	52	1.10898470474639	20	0.972754603657642	13	9	0.135416666666667	0.999999999999989
MAGOH	23.9265918921775	68.6074376994254	5	3.31269904218773	27.148288973384	0.283858023937811	13	9	0.135416666666667	0.999999999999989
LRP8	6.75440830680987e-05	8.78105372551792	50	1.12757275465252	20.2266288951841	0.970449095666609	13	9	0.135416666666667	0.999999999999989
GLIS1	47.9999324559169	6.78980972426698	52	1.13449792937746	20	0.969558405510578	13	9	0.135416666666667	0.999999999999989
NDC1	35.2052107315557	11.0145089531276	1	2.23689737524192	28	0.638102841324418	13	9	0.135416666666667	0.999999999999989
YIPF1	24.4572981993586	31.7304227640009	1	2.07047633681125	28	0.702805509464765	13	9	0.135416666666667	0.999999999999989
HSPB11	24.4738479326285	17.6077504556295	22	3.9138848802336	24.040404040404	0.165967337314815	13	9	0.135416666666667	0.999999999999989
LRRC42	15.4345189205458	96.7159727520598	1	0.458716651084075	28	0.999876510962355	13	9	0.135416666666667	0.999999999999989
TMEM59	26.8882767425332	235.930981913331	19	1.82651976363758	24.5360824742268	0.793944467069374	13	9	0.135416666666667	0.999999999999989
TCEANC2	35.9918392483885	7.65291777024585	15	0.552164597129231	25.2296819787986	0.999554306680452	13	9	0.135416666666667	0.999999999999989
CYB5RL	32.1098931805455	12.3147837937774	52	1.79409252403655	20	0.805378841054777	13	9	0.135416666666667	0.999999999999989
MRPL37	6.41202722063326e-05	100.594359342304	52	0.114426374756381	20	0.999999997980513	13	9	0.135416666666667	0.999999999999989
SSBP3	27.904658272913	19.6793495911796	1	0.956743646227845	28	0.98725538109425	13	9	0.135416666666667	0.999999999999989
PARS2	12.9254073538784	4.51631417239888	1	4.1238615025945	28	0.136557848087913	13	9	0.135416666666667	0.999999999999989
DHCR24	47.9999191063822	308.068631917557	30	1.05131280816484	22.8115015974441	0.979138093480134	13	9	0.135416666666667	0.999999999999989
PCSK9	32.2158648372767	1.31534396674084	21	1.26972502048712	24.2033898305085	0.948589069363112	13	9	0.135416666666667	0.999999999999989
USP24	23.7666741229339	16.2153617517459	52	1.19981703715718	20	0.960289974335713	13	9	0.135416666666667	0.999999999999989
PPAP2B	12.5466396991778	1280.59086507087	1	2.07641218959911	28	0.700512969408248	13	9	0.135416666666667	0.999999999999989
PRKAA2	33.474284007859	3.70098574911234	52	2.44832215786428	20	0.556758800519884	13	9	0.135416666666667	0.999999999999989
DAB1	20.531466030259	4.33549165401477	52	1.8250719498071	20	0.794459396372665	13	9	0.135416666666667	0.999999999999989
OMA1	24.0854606219507	8.10194111813111	1	0.520237206632728	28	0.999702779558829	13	9	0.135416666666667	0.999999999999989
MYSM1	47.9999324559169	10.1065070283295	1	0.22093880689327	28	0.999999527275186	13	9	0.135416666666667	0.999999999999989
JUN	16.1594307300548	81.3417173507245	1	1.48822858119537	28	0.900041747086237	13	9	0.135416666666667	0.999999999999989
FGGY	43.2968975311589	6.58902222673795	2	1.7159621002542	27.7821011673152	0.831994929211684	13	9	0.135416666666667	0.999999999999989
NFIA	47.9999324559169	73.2809144237942	52	0.537833843266763	20	0.999626983755826	13	9	0.135416666666667	0.999999999999989
TM2D1	47.9999324559169	97.9331486909412	52	0.681132213889426	20	0.998249360932357	13	9	0.135416666666667	0.999999999999989
INADL	19.1569812572459	7.55840955800054	1	0.952725376061487	28	0.987540570209218	13	9	0.135416666666667	0.999999999999989
KANK4	6.75440830680987e-05	127.895545304497	5	1.62251531670071	27.148288973384	0.861807375069416	13	9	0.135416666666667	0.999999999999989
USP1	0.574423980253817	44.5395467212559	52	1.199531003012	20	0.960334031066354	13	9	0.135416666666667	0.999999999999989
DOCK7	19.9522393033506	17.0799615494911	17	1.23312212554441	24.8780487804878	0.954948134228211	13	9	0.135416666666667	0.999999999999989
ATG4C	24.2950025186847	16.7848713608675	1	1.32226163055628	28	0.938562790582413	13	9	0.135416666666667	0.999999999999989
ALG6	22.9369683659945	9.43375335897048	52	0.735077060231213	20	0.997194417319004	13	9	0.135416666666667	0.999999999999989
ITGB3BP	35.9032375998206	11.112929950511	11	2.0683096913138	25.9636363636364	0.703641790988159	13	9	0.135416666666667	0.999999999999989
PGM1	27.9913499283274	103.170365377914	12	2.68664714531711	25.7761732851986	0.469987138998143	13	9	0.135416666666667	0.999999999999989
ROR1	35.0884513590989	83.4321328858038	14	2.19230432537823	25.4092526690391	0.655478215534923	13	9	0.135416666666667	0.999999999999989
CACHD1	28.9298463865169	5.04528943562562	1	2.57958431063624	28	0.508107298535494	13	9	0.135416666666667	0.999999999999989
JAK1	25.195997123336	128.624715038901	32	1.93639579732657	22.5236593059937	0.753823664731996	13	9	0.135416666666667	0.999999999999989
AK4	34.9065176559009	28.0509916842724	52	1.58586285491052	20	0.872816802211484	13	9	0.135416666666667	0.999999999999989
DNAJC6	24.2325160047043	17.571420772482	1	1.75357452327515	28	0.81935656939628	13	9	0.135416666666667	0.999999999999989
LEPROT	28.9087255340493	409.350515577853	1	0.491051534792652	28	0.999800629238309	13	9	0.135416666666667	0.999999999999989
LEPR	37.7784360101381	34.8961289993366	15	0.313528490912228	25.2296819787986	0.999992591119444	13	9	0.135416666666667	0.999999999999989
PDE4B	19.918994478344	6.08127200036884	37	1.57810731284247	21.8348623853211	0.87509329107199	13	9	0.135416666666667	0.999999999999989
SGIP1	47.9999324559169	4.20941027567852	1	1.23459585121969	28	0.954702010520262	13	9	0.135416666666667	0.999999999999989
MIER1	3.37774891397211	88.062537077675	1	0.555008105490013	28	0.99953861228933	13	9	0.135416666666667	0.999999999999989
SLC35D1	39.3597707699089	30.925278573773	23	0.330218191305192	23.8795986622074	0.99998899479648	13	9	0.135416666666667	0.999999999999989
SERBP1	9.09930481573033	695.272087634643	1	2.74273899057769	28	0.450663941855053	13	9	0.135416666666667	0.999999999999989
GADD45A	20.5169575370801	85.8698326054907	51	0.49297105888605	20.112676056338	0.999795136004971	13	9	0.135416666666667	0.999999999999989
GNG12	7.37933301085795	140.860936915969	52	2.56681867801633	20	0.512752853621653	13	9	0.135416666666667	0.999999999999989
DIRAS3	6.75440830680987e-05	20.5430209906934	52	1.41919615824001	20	0.917301965632837	13	9	0.135416666666667	0.999999999999989
WLS	47.9999324559169	22.2603638046054	1	1.68970196430649	28	0.840610952742061	13	9	0.135416666666667	0.999999999999989
DEPDC1	19.2934601991729	1.92021671048627	1	1.27022830484586	28	0.948498051823766	13	9	0.135416666666667	0.999999999999989
LRRC40	28.5785660062403	9.44777162430644	35	1.40069125428265	22.1052631578947	0.921633538023995	13	9	0.135416666666667	0.999999999999989
SRSF11	10.3523160877909	463.767718431778	1	3.04885985575656	28	0.354134548928444	13	9	0.135416666666667	0.999999999999989
ANKRD13C	22.984612480874	16.0905870113132	52	1.71087546518927	20	0.833677610095506	13	9	0.135416666666667	0.999999999999989
HHLA3	30.8504552683837	9.89475342914845	52	1.16030430987224	20	0.966085409805612	13	9	0.135416666666667	0.999999999999989
CTH	28.1777281926204	10.0341327385661	24	2.74369394869371	23.7209302325581	0.450339062448218	13	9	0.135416666666667	0.999999999999989
PTGER3	33.7843290965402	1.96235503782795	16	2.53697927564242	25.0526315789474	0.523688505889336	13	9	0.135416666666667	0.999999999999989
ZRANB2	32.3264160444687	127.637021331899	39	1.75977513614647	21.570996978852	0.817241080060671	13	9	0.135416666666667	0.999999999999989
NEGR1	45.0426560237653	51.2044957798929	52	0.732896552598281	20	0.997244781210492	13	9	0.135416666666667	0.999999999999989
FPGT	31.8834762057201	12.5159311020103	45	2.79002327512792	20.8163265306122	0.434747412219822	13	9	0.135416666666667	0.999999999999989
CRYZ	23.5550171522957	44.2154820885733	2	3.33571562812467	27.7821011673152	0.278296257300998	13	9	0.135416666666667	0.999999999999989
TYW3	32.0843572015222	63.4588618513803	21	2.31798974716589	24.2033898305085	0.606616768729592	13	9	0.135416666666667	0.999999999999989
ACADM	12.199209050803	27.7409028291359	52	2.3265688301614	20	0.603300961073784	13	9	0.135416666666667	0.999999999999989
RABGGTB	27.1358700091213	8.96532768778021	1	3.0490423365478	28	0.354081756676681	13	9	0.135416666666667	0.999999999999989
PIGK	27.6421400317338	31.0869292972337	52	0.644347431989506	20	0.998769161476023	13	9	0.135416666666667	0.999999999999989
AK5	4.82704509818448	30.959628669391	27	1.78861061677255	23.257328990228	0.807290743674951	13	9	0.135416666666667	0.999999999999989
ZZZ3	9.71718309987678	40.7956719214357	52	1.77779934546032	20	0.811042676191171	13	9	0.135416666666667	0.999999999999989
USP33	9.80504786082185	73.9707876082422	1	1.73886689651247	28	0.824338848480608	13	9	0.135416666666667	0.999999999999989
FAM73A	28.0396022108868	17.5998112311288	52	1.25032137489947	20	0.952024024858094	13	9	0.135416666666667	0.999999999999989
NEXN	6.65800780456534	748.249380721515	18	0.715746765151212	24.7058823529412	0.997617068033187	13	9	0.135416666666667	0.999999999999989
FUBP1	6.99140153267618	65.5318930747835	1	1.58879235201016	28	0.87195200455292	13	9	0.135416666666667	0.999999999999989
DNAJB4	23.9466723899734	32.5524124835986	13	2.68412054436806	25.5913978494624	0.470868455639867	13	9	0.135416666666667	0.999999999999989
PTGFR	20.2244493421501	121.745724543663	15	1.07866210985108	25.2296819787986	0.976253572352056	13	9	0.135416666666667	0.999999999999989
IFI44L	28.2544592813927	28.5064882083732	36	0.952575177507037	21.9692307692308	0.987551141381787	13	9	0.135416666666667	0.999999999999989
IFI44	24.0253735862112	8.43335910410352	1	0.729987613828297	28	0.997310884386886	13	9	0.135416666666667	0.999999999999989
ELTD1	6.39322058726748e-05	11.9998456660109	32	0.876818297556439	22.5236593059937	0.99211113326317	13	9	0.135416666666667	0.999999999999989
LPHN2	20.2835131810428	2.53737614141921	1	0.395610977272815	28	0.999957565575142	13	9	0.135416666666667	0.999999999999989
TTLL7	16.1361402423348	5.84416476303362	24	2.73215184812666	23.7209302325581	0.454275034245551	13	9	0.135416666666667	0.999999999999989
PRKACB	37.7293537472575	26.540530391467	18	0.572976571558054	24.7058823529412	0.999428822417664	13	9	0.135416666666667	0.999999999999989
RPF1	12.3882112836945	57.9674328255971	17	1.60944361009006	24.8780487804878	0.865780551360612	13	9	0.135416666666667	0.999999999999989
GNG5	27.1408450592764	45.6161252275926	16	2.98670551387542	25.0526315789474	0.372452469439274	13	9	0.135416666666667	0.999999999999989
CTBS	42.7578738430972	23.5889693922264	1	0.527653070880962	28	0.999672531862385	13	9	0.135416666666667	0.999999999999989
SSX2IP	27.7699914663021	7.01543711303939	23	1.31462047534579	23.8795986622074	0.940086926024544	13	9	0.135416666666667	0.999999999999989
C1orf52	24.1018266867944	38.3568362732817	1	0.708620589948938	28	0.997759790710259	13	9	0.135416666666667	0.999999999999989
BCL10	35.5680096371323	10.1624159638876	52	1.90037153201851	20	0.76718613482251	13	9	0.135416666666667	0.999999999999989
DDAH1	5.82119055209357	250.501765864056	9	0.458692077247315	26.3468634686347	0.999876557878387	13	9	0.135416666666667	0.999999999999989
LOC101930232	47.9999324559169	5.59141065477116	33	1.37211731815079	22.3824451410658	0.928070941836691	13	9	0.135416666666667	0.999999999999989
CYR61	26.5599626391067	2238.44183634593	4	2.78147902822413	27.3563218390805	0.43759762411768	13	9	0.135416666666667	0.999999999999989
ZNHIT6	32.5825665424151	53.2899543098366	22	0.414528538790305	24.040404040404	0.999940322400759	13	9	0.135416666666667	0.999999999999989
ODF2L	12.5187654500596	22.5294927011064	14	1.56291653777914	25.4092526690391	0.879497035326053	13	9	0.135416666666667	0.999999999999989
SH3GLB1	8.018714616438	139.041176361922	29	1.08133706160807	22.9581993569132	0.975957770854982	13	9	0.135416666666667	0.999999999999989
SEP15	25.6827616193794	98.7563241020594	8	3.11551230657878	26.542750929368	0.335238059872859	13	9	0.135416666666667	0.999999999999989
HS2ST1	35.7843625232655	20.2292248273441	1	0.933604759867928	28	0.988835603209465	13	9	0.135416666666667	0.999999999999989
LMO4	19.5239891615169	194.707030247788	41	0.473392255592155	21.3134328358209	0.999845738665981	13	9	0.135416666666667	0.999999999999989
PKN2	19.6954081606681	37.920364422683	52	0.533851115624289	20	0.999645376331021	13	9	0.135416666666667	0.999999999999989
GTF2B	32.0881922324907	11.887004514656	1	0.86383463105331	28	0.992748247423423	13	9	0.135416666666667	0.999999999999989
CCBL2	20.6706307716003	18.3413049287935	12	2.25436695777051	25.7761732851986	0.631303052721279	13	9	0.135416666666667	0.999999999999989
RBMXL1	20.3784357001507	20.2933330477513	28	3.60428038618074	23.1067961165049	0.219839664915135	13	9	0.135416666666667	0.999999999999989
GBP3	32.1985019757001	26.076511546796	1	3.48926878915344	28	0.243451359631652	13	9	0.135416666666667	0.999999999999989
GBP1	4.00294637910396	51.431612811993	1	1.08579902772727	28	0.975458863506843	13	9	0.135416666666667	0.999999999999989
GBP2	44.831301057943	40.5099447153372	5	1.04196001882289	27.148288973384	0.980067005514465	13	9	0.135416666666667	0.999999999999989
LRRC8D	25.8101390772885	18.9523431742469	48	1.21313944258901	20.458452722063	0.958203708340143	13	9	0.135416666666667	0.999999999999989
ZNF326	8.03521142597743	32.7458985035242	52	0.537783386828091	20	0.999627221503139	13	9	0.135416666666667	0.999999999999989
ZNF644	28.287512564251	34.3419528024369	52	1.1822640510822	20	0.962936563908349	13	9	0.135416666666667	0.999999999999989
TGFBR3	47.9999324559169	35.3837629776627	11	1.48265032350854	25.9636363636364	0.901499692392576	13	9	0.135416666666667	0.999999999999989
KIAA1107	16.2388863201453	4.00101053272425	12	1.6482793930469	25.7761732851986	0.853829237512945	13	9	0.135416666666667	0.999999999999989
GLMN	25.9752633062977	5.50422810071749	1	0.881298337732957	28	0.99188206027088	13	9	0.135416666666667	0.999999999999989
RPAP2	47.9999324559169	13.9687966006904	18	0.685477258147429	24.7058823529412	0.998178122053286	13	9	0.135416666666667	0.999999999999989
EVI5	7.40570224774317	52.9434416672018	4	1.88935053672569	27.3563218390805	0.771236525408227	13	9	0.135416666666667	0.999999999999989
RPL5	35.6803502432894	1215.24564573836	52	0.647247535147995	20	0.998733247113979	13	9	0.135416666666667	0.999999999999989
FAM69A	15.8751001768608	23.1437420067076	52	1.48328075118595	20	0.901335469580838	13	9	0.135416666666667	0.999999999999989
MTF2	11.9233315948895	19.545417320669	13	0.772513498369393	25.5913978494624	0.996214487580227	13	9	0.135416666666667	0.999999999999989
TMED5	28.2809592798397	28.1974287554985	29	2.08519013824312	22.9581993569132	0.697119124267222	13	9	0.135416666666667	0.999999999999989
CCDC18	32.7206858809053	9.00164109262123	37	2.2254950594767	21.8348623853211	0.642543959836919	13	9	0.135416666666667	0.999999999999989
LOC100131564	47.9999324559169	10.5358316764765	12	1.1123013950804	25.7761732851986	0.972352271959704	13	9	0.135416666666667	0.999999999999989
DR1	30.3273791702724	46.9929719439206	8	3.40570155183805	26.542750929368	0.261932039015403	13	9	0.135416666666667	0.999999999999989
FNBP1L	8.89946753106925	37.2693171572413	1	0.504168795394948	28	0.99976056731867	13	9	0.135416666666667	0.999999999999989
BCAR3	25.1880231834194	35.0803164578185	50	3.06687329523886	20.2266288951841	0.348951183140734	13	9	0.135416666666667	0.999999999999989
DNTTIP2	9.25258874654959	51.7392389364362	1	1.9468745295659	28	0.749903981562376	13	9	0.135416666666667	0.999999999999989
GCLM	12.9359803410796	94.665281891848	13	1.31269766378391	25.5913978494624	0.940466931214071	13	9	0.135416666666667	0.999999999999989
ARHGAP29	9.78250467115795	96.3526799376044	1	1.09506477877532	28	0.974400752999614	13	9	0.135416666666667	0.999999999999989
ABCD3	15.9459767314128	16.7001666904037	31	0.860465063380458	22.6666666666667	0.992907208996693	13	9	0.135416666666667	0.999999999999989
F3	23.5675004517646	13.1159552513211	1	1.02841794011437	28	0.981361161322788	13	9	0.135416666666667	0.999999999999989
CNN3	27.1357307634906	213.417955117919	4	1.78703561926215	27.3563218390805	0.807838880397626	13	9	0.135416666666667	0.999999999999989
ALG14	23.5294280295043	10.008641324214	37	0.527281913479847	21.8348623853211	0.999674102836789	13	9	0.135416666666667	0.999999999999989
RWDD3	24.4071725446291	15.6623299417729	1	1.21505748209975	28	0.957897810079805	13	9	0.135416666666667	0.999999999999989
PTBP2	31.8671740953029	6.10912292144312	49	2.00854337224178	20.3418803418803	0.726579850491547	13	9	0.135416666666667	0.999999999999989
DPYD	6.21797190844414	16.5420900082839	52	0.978616432207057	20	0.985621238876526	13	9	0.135416666666667	0.999999999999989
SNX7	27.4597400601764	73.5021614002647	1	2.23935385371579	28	0.637146328372171	13	9	0.135416666666667	0.999999999999989
AGL	6.75440830680987e-05	41.6121121370961	52	0.623218869330605	20	0.999007238746667	13	9	0.135416666666667	0.999999999999989
SLC35A3	19.9656637244406	33.5388117378035	52	4.26338350647275	20	0.119769329737841	13	9	0.135416666666667	0.999999999999989
HIAT1	23.5166250298658	40.1736797030496	52	1.14683926144611	20	0.967927939416107	13	9	0.135416666666667	0.999999999999989
SASS6	12.2304593900179	31.072646315727	11	0.580099791600703	25.9636363636364	0.999379883922982	13	9	0.135416666666667	0.999999999999989
TRMT13	6.81755923905019	27.4309492645945	1	0.381275774991812	28	0.999967665758811	13	9	0.135416666666667	0.999999999999989
DBT	8.80567924959868	30.4738069718194	40	0.710335994025981	21.4414414414414	0.997726056043875	13	9	0.135416666666667	0.999999999999989
RTCA	6.53922985269865	48.6151582932969	1	0.651673400294758	28	0.998676852166908	13	9	0.135416666666667	0.999999999999989
VCAM1	12.9909705774841	5.44024232354778	1	1.40466460475155	28	0.920714184173411	13	9	0.135416666666667	0.999999999999989
EXTL2	47.9999324559169	33.5558907324628	44	0.906703248114744	20.9384164222874	0.990490068164281	13	9	0.135416666666667	0.999999999999989
SLC30A7	30.4814924432449	25.9819620505983	6	1.65858116682897	26.9433962264151	0.85058599746866	13	9	0.135416666666667	0.999999999999989
DPH5	25.0963662802757	52.1425559151405	52	1.6159309856923	20	0.863815084315512	13	9	0.135416666666667	0.999999999999989
LOC102606465	28.0228739123825	5.00489896689449	1	1.04005999843571	28	0.980252190092754	13	9	0.135416666666667	0.999999999999989
S1PR1	24.1913192703821	11.8457287293018	1	3.09008362780891	28	0.342355832236823	13	9	0.135416666666667	0.999999999999989
COL11A1	12.8044720601863	552.364067980015	29	1.56776262547843	22.9581993569132	0.878100178402513	13	9	0.135416666666667	0.999999999999989
RNPC3	15.0618181555376	11.6557383241387	16	0.855571153260178	25.0526315789474	0.993133486960246	13	9	0.135416666666667	0.999999999999989
PRMT6	21.0262945562512	7.47124554477373	1	0.787359307613158	28	0.995761161242464	13	9	0.135416666666667	0.999999999999989
NTNG1	32.2071344484534	1.66212475600623	1	2.30115011037285	28	0.613135496802987	13	9	0.135416666666667	0.999999999999989
SLC25A24	9.84422700467702	46.5528812457018	1	0.167692791453198	28	0.999999950171019	13	9	0.135416666666667	0.999999999999989
HENMT1	18.8562800267672	5.99107527592039	14	2.4416590292904	25.4092526690391	0.559275777783658	13	9	0.135416666666667	0.999999999999989
PRPF38B	8.67674563773766	132.573333184703	1	1.02193560149711	28	0.981959656101856	13	9	0.135416666666667	0.999999999999989
STXBP3	27.8393517636307	8.372219524989	31	1.03446546321874	22.6666666666667	0.980790600400664	13	9	0.135416666666667	0.999999999999989
CLCC1	41.5980583613202	30.6575717758766	52	1.15503100861439	20	0.966814942885909	13	9	0.135416666666667	0.999999999999989
WDR47	10.1662040417263	11.381573890044	52	0.543276323655207	20	0.999600608462866	13	9	0.135416666666667	0.999999999999989
TAF13	19.7256226574925	19.5372828295327	21	0.941786429562111	24.2033898305085	0.988293879458005	13	9	0.135416666666667	0.999999999999989
TMEM167B	27.868299787681	72.4480328102435	17	2.2283788561302	24.8780487804878	0.64142056799431	13	9	0.135416666666667	0.999999999999989
SCARNA2	8.40373111873357	3.58374991942309	1	0.970779114084945	28	0.986222838164545	13	9	0.135416666666667	0.999999999999989
SARS	12.1811028581055	503.04877698179	10	2.22405273809477	26.1538461538462	0.643105859174567	13	9	0.135416666666667	0.999999999999989
PSRC1	15.9839168496976	6.656771242219	1	0.370414843591933	28	0.999973902163455	13	9	0.135416666666667	0.999999999999989
SORT1	26.5396857368327	62.3601313689154	1	0.758336362583879	28	0.996612080212973	13	9	0.135416666666667	0.999999999999989
PSMA5	28.5943127954803	18.3581201249054	1	0.660028539193932	28	0.998565018221442	13	9	0.135416666666667	0.999999999999989
SYPL2	20.1643780601973	14.7226372306642	26	2.38932621059128	23.4098360655738	0.579175857544866	13	9	0.135416666666667	0.999999999999989
CYB561D1	5.45253023129596	40.1319803757785	1	1.19625551502583	28	0.960836342031807	13	9	0.135416666666667	0.999999999999989
GNAI3	47.9999324559169	72.2244039215239	52	1.59061799665764	20	0.871411716638332	13	9	0.135416666666667	0.999999999999989
AMPD2	6.77482071244105e-05	42.9165486261024	52	0.169797650503439	20	0.999999944761789	13	9	0.135416666666667	0.999999999999989
GSTM4	16.1518413377092	15.0261815559378	15	1.75635848945137	25.2296819787986	0.818407837743279	13	9	0.135416666666667	0.999999999999989
GSTM5	18.5179457763253	7.99307734762941	52	0.965598174532152	20	0.986610627609083	13	9	0.135416666666667	0.999999999999989
GSTM3	32.8108143837687	98.6986218716958	1	1.10050341453813	28	0.973765710426894	13	9	0.135416666666667	0.999999999999989
CSF1	47.9999324559169	55.7258022034122	12	1.40560412324375	25.7761732851986	0.920495939533961	13	9	0.135416666666667	0.999999999999989
AHCYL1	32.3019271698687	479.513308721931	37	0.815688024931972	21.8348623853211	0.994783715151224	13	9	0.135416666666667	0.999999999999989
STRIP1	31.6973288111615	61.7890805276647	1	1.92952096606871	28	0.756387552424464	13	9	0.135416666666667	0.999999999999989
KCNC4	32.4645840135517	7.46711164718394	1	1.60115621931995	28	0.868272860650748	13	9	0.135416666666667	0.999999999999989
RBM15	15.6672897351522	7.82275650630001	52	2.3434341688166	20	0.59679388036853	13	9	0.135416666666667	0.999999999999989
LAMTOR5	28.1344777402459	70.7950555750684	52	0.652824612966717	20	0.998661864432495	13	9	0.135416666666667	0.999999999999989
LRIF1	12.6898160919901	25.0584607334076	1	1.12363996075352	28	0.970947211737807	13	9	0.135416666666667	0.999999999999989
DRAM2	27.8100199549437	29.8568210930842	1	2.12065334088127	28	0.683370213294267	13	9	0.135416666666667	0.999999999999989
CEPT1	21.1180887578391	22.4406215620196	1	0.867256357860248	28	0.992584156015383	13	9	0.135416666666667	0.999999999999989
PIFO	18.9359338205174	2.3585352796827	32	1.86043467500494	22.5236593059937	0.781771745677402	13	9	0.135416666666667	0.999999999999989
WDR77	34.3355247315323	28.0387035153284	8	1.46123173748169	26.542750929368	0.906995615582756	13	9	0.135416666666667	0.999999999999989
ATP5F1	47.9999324559169	85.2913878879847	31	0.649293007164746	22.6666666666667	0.998707423711416	13	9	0.135416666666667	0.999999999999989
RAP1A	24.3192799682809	45.8493943637796	19	1.971578758388	24.5360824742268	0.740610169827309	13	9	0.135416666666667	0.999999999999989
FAM212B	6.75440830680987e-05	7.15658119466769	33	1.19250372823855	22.3824451410658	0.961406729512848	13	9	0.135416666666667	0.999999999999989
DDX20	6.75440830680987e-05	12.3695260284168	52	1.29967566139667	20	0.943003114443062	13	9	0.135416666666667	0.999999999999989
LOC643355	20.6058400525981	4.63115231325835	30	1.2184216135322	22.8115015974441	0.957357908632843	13	9	0.135416666666667	0.999999999999989
CTTNBP2NL	23.711399857588	101.705698922878	45	0.53804710091986	20.8163265306122	0.999625977543712	13	9	0.135416666666667	0.999999999999989
ST7L	6.71959371239607	14.7874596147391	52	3.18386127408176	20	0.316665592019294	13	9	0.135416666666667	0.999999999999989
CAPZA1	27.8327982882524	113.770325165878	23	1.39380482594443	23.8795986622074	0.923212975350414	13	9	0.135416666666667	0.999999999999989
MOV10	12.1126629873736	13.3463946883959	1	2.38424689595035	28	0.581118774617991	13	9	0.135416666666667	0.999999999999989
RHOC	27.7561626913054	200.029825661833	12	1.98605581793131	25.7761732851986	0.735131836349701	13	9	0.135416666666667	0.999999999999989
SLC16A1	22.6961886719494	169.258784346781	52	0.686070201553264	20	0.998168227869556	13	9	0.135416666666667	0.999999999999989
LRIG2	20.1890003951702	7.84699353394793	1	1.69634511467155	28	0.838448106499519	13	9	0.135416666666667	0.999999999999989
MAGI3	31.7226513042572	13.0473025578157	14	3.88459520512098	25.4092526690391	0.170500936387086	13	9	0.135416666666667	0.999999999999989
PHTF1	19.3214949770102	10.2789462344623	17	1.09368886894649	24.8780487804878	0.974559768516702	13	9	0.135416666666667	0.999999999999989
RSBN1	32.1660223573543	37.6018043115312	52	1.88479350808211	20	0.772905819829816	13	9	0.135416666666667	0.999999999999989
AP4B1	28.8885821149299	11.2111161773566	22	0.33146634733098	24.040404040404	0.999988674977625	13	9	0.135416666666667	0.999999999999989
DCLRE1B	8.91201608542316	4.15501889006311	52	0.884347860995646	20	0.991723372871567	13	9	0.135416666666667	0.999999999999989
HIPK1	31.8193475192423	50.4526936331723	52	1.06070932565218	20	0.978175536297264	13	9	0.135416666666667	0.999999999999989
OLFML3	37.348572505029	659.887992762898	1	2.3481167716303	28	0.594990064262217	13	9	0.135416666666667	0.999999999999989
TRIM33	16.6422738136054	27.6264051046797	14	1.73663284085718	25.4092526690391	0.825091188082209	13	9	0.135416666666667	0.999999999999989
BCAS2	39.4106521221707	15.0833778305909	1	1.14945255011704	28	0.967575551746986	13	9	0.135416666666667	0.999999999999989
NRAS	27.9410586304798	56.5278720318494	1	1.81741407163099	28	0.797176294333046	13	9	0.135416666666667	0.999999999999989
CSDE1	24.8530342017964	1956.48458953851	1	1.3808198469882	28	0.926142839741806	13	9	0.135416666666667	0.999999999999989
SIKE1	27.9400745856736	20.6078254911864	34	1.20564358102582	22.2429906542056	0.959385809508273	13	9	0.135416666666667	0.999999999999989
TSPAN2	28.2662661843587	4.37523592504521	1	1.86024254898664	28	0.781841279755855	13	9	0.135416666666667	0.999999999999989
NGF	27.8186783297091	3.06185273851791	1	1.05446327343959	28	0.978818657677253	13	9	0.135416666666667	0.999999999999989
VANGL1	12.629652141365	20.4094484178583	1	1.03787392724912	28	0.980463791073087	13	9	0.135416666666667	0.999999999999989
SLC22A15	25.629177129292	10.2416236050545	1	1.39597830992704	28	0.922716388666437	13	9	0.135416666666667	0.999999999999989
ATP1A1	26.6796538118039	222.571186051689	4	3.05008584374057	27.3563218390805	0.353779978231249	13	9	0.135416666666667	0.999999999999989
CD58	23.2511144196783	5.37540174484452	29	0.217495484149448	22.9581993569132	0.999999583422068	13	9	0.135416666666667	0.999999999999989
PTGFRN	36.277494870523	22.9503852768872	52	2.00871028399192	20	0.726516193851672	13	9	0.135416666666667	0.999999999999989
TTF2	23.1352553656577	7.44457662737569	52	0.696963553183746	20	0.997978888872189	13	9	0.135416666666667	0.999999999999989
MAN1A2	9.19119500859301	149.557671563207	1	1.28135564814576	28	0.94646084073594	13	9	0.135416666666667	0.999999999999989
GDAP2	33.2453583250024	13.032957934632	50	2.53044205397131	20.2266288951841	0.526098202447079	13	9	0.135416666666667	0.999999999999989
WDR3	5.04642587535411e-05	31.1799359699164	52	0.472385901942652	20	0.999848032260841	13	9	0.135416666666667	0.999999999999989
TBX15	19.877562625095	65.9954697063811	10	1.00980994121189	26.1538461538462	0.983043258519575	13	9	0.135416666666667	0.999999999999989
WARS2	12.7406940407734	17.3545003307623	3	0.754514510379129	27.5675675675676	0.996713596263765	13	9	0.135416666666667	0.999999999999989
ZNF697	23.758323598996	7.08424348221843	32	2.08005085361161	22.5236593059937	0.699106652798801	13	9	0.135416666666667	0.999999999999989
PHGDH	12.1072444412019	173.527261700984	11	3.52823780760962	25.9636363636364	0.235218553545428	13	9	0.135416666666667	0.999999999999989
NOTCH2	28.187196384738	57.2009747852877	1	0.42502679310081	28	0.999928470955009	13	9	0.135416666666667	0.999999999999989
SEC22B	25.0675717138691	13.7614299206774	1	1.4043008819781	28	0.920798586699624	13	9	0.135416666666667	0.999999999999989
GPR89A	32.8435165869928	21.6670072297415	1	0.82893405863915	28	0.994272754039916	13	9	0.135416666666667	0.999999999999989
RNF115	10.1971177615414	125.554892256896	14	1.14289972619326	25.4092526690391	0.96845444137394	13	9	0.135416666666667	0.999999999999989
POLR3C	8.02225490842491	33.4014413364035	9	1.13117046004902	26.3468634686347	0.969988536766586	13	9	0.135416666666667	0.999999999999989
PIAS3	16.205339940612	6.24749850439824	1	1.07815844091548	28	0.97630899362528	13	9	0.135416666666667	0.999999999999989
ANKRD35	32.4577437703532	21.0058481092949	46	1.45569341879747	20.695652173913	0.908390123339255	13	9	0.135416666666667	0.999999999999989
ITGA10	11.967325315385	3.77305082801347	5	2.61036233913743	27.148288973384	0.496991333967394	13	9	0.135416666666667	0.999999999999989
PEX11B	15.9349139363591	30.7269169361804	44	0.380770323160449	20.9384164222874	0.999967981363598	13	9	0.135416666666667	0.999999999999989
RBM8A	31.7809517320822	120.07539872811	3	2.46479983350195	27.5675675675676	0.550552077181647	13	9	0.135416666666667	0.999999999999989
LIX1L	27.5001706133277	84.7584028291542	4	2.06766431028806	27.3563218390805	0.703890840141679	13	9	0.135416666666667	0.999999999999989
POLR3GL	24.0374307315226	109.335362000108	52	0.288922805580313	20	0.999996055673514	13	9	0.135416666666667	0.999999999999989
ANKRD34A	32.0566978968591	5.83250368573462	37	1.79238319365665	21.8348623853211	0.805975672288603	13	9	0.135416666666667	0.999999999999989
TXNIP	47.9999409948181	375.831330914821	5	1.29760440074842	27.148288973384	0.943400512195184	13	9	0.135416666666667	0.999999999999989
PRKAB2	26.1822812987439	64.0857237618497	1	0.216151042391332	28	0.999999603728652	13	9	0.135416666666667	0.999999999999989
CHD1L	8.12908763281572	70.1486471602529	18	1.35810173562816	24.7058823529412	0.931116008175431	13	9	0.135416666666667	0.999999999999989
PDIA3P1	12.7069305270548	4.94121572413703	1	1.01516924672025	28	0.982570062362011	13	9	0.135416666666667	0.999999999999989
BCL9	27.8778029788601	5.01083078423193	6	2.12654757162407	26.9433962264151	0.681080188168185	13	9	0.135416666666667	0.999999999999989
ACP6	20.5932588557693	6.99151059309473	1	0.657079710549455	28	0.998605304410851	13	9	0.135416666666667	0.999999999999989
GPR89B	27.7018406577776	9.36400168090334	13	2.73453215491485	25.5913978494624	0.453461667035055	13	9	0.135416666666667	0.999999999999989
NBPF11	31.3692997677478	6.17679900444755	52	1.21999177726121	20	0.957104444824696	13	9	0.135416666666667	0.999999999999989
PDE4DIP	28.2213599570465	19.3254983478222	25	1.95589687914041	23.5643564356436	0.746518111806181	13	9	0.135416666666667	0.999999999999989
NBPF9	20.7337438881951	13.0223222124249	26	1.48582378460831	23.4098360655738	0.900671607357474	13	9	0.135416666666667	0.999999999999989
NBPF19	27.8097617307016	9.44845929513181	1	1.1902197927775	28	0.961751365388311	13	9	0.135416666666667	0.999999999999989
HIST2H2BE	31.3525806242629	20.2600214528366	1	0.811122357120592	28	0.994951665079607	13	9	0.135416666666667	0.999999999999989
BOLA1	24.8336715403391	15.7318493634443	52	1.50937138274944	20	0.894417532481628	13	9	0.135416666666667	0.999999999999989
SV2A	9.16046628724572	30.2208121582345	11	3.24860006924611	25.9636363636364	0.299822977942343	13	9	0.135416666666667	0.999999999999989
SF3B4	47.9999324559169	26.1025965133753	19	1.75556350442201	24.5360824742268	0.818678937176145	13	9	0.135416666666667	0.999999999999989
OTUD7B	31.9939647634899	31.0243028711782	36	2.61244271065877	21.9692307692308	0.496244393514807	13	9	0.135416666666667	0.999999999999989
VPS45	26.7501946322853	13.8751891946377	31	1.58260525380278	22.6666666666667	0.873775308308913	13	9	0.135416666666667	0.999999999999989
PLEKHO1	6.75440830680987e-05	148.358189605647	9	1.7489627982346	26.3468634686347	0.820924245853032	13	9	0.135416666666667	0.999999999999989
ANP32E	23.8988435620136	42.5297488990879	45	1.37031778138844	20.8163265306122	0.928466074893791	13	9	0.135416666666667	0.999999999999989
APH1A	20.4466964337931	340.257145803591	1	2.99322647222794	28	0.370499212728586	13	9	0.135416666666667	0.999999999999989
C1orf54	19.8840230493722	9.88376413444575	52	0.688112305909047	20	0.998133831352653	13	9	0.135416666666667	0.999999999999989
MRPS21	43.0137093554133	225.639024921062	27	0.605252779055516	23.257328990228	0.99917955376815	13	9	0.135416666666667	0.999999999999989
PRPF3	6.75440830680987e-05	24.7460301811393	34	0.678060728997937	22.2429906542056	0.998298393570421	13	9	0.135416666666667	0.999999999999989
RPRD2	15.9083586196627	49.2180272096248	1	1.35465333583799	28	0.9318537983853	13	9	0.135416666666667	0.999999999999989
TARS2	16.8220988632711	9.61695015825958	1	1.46391179470101	28	0.906316851995921	13	9	0.135416666666667	0.999999999999989
ECM1	15.9536573997078	41.7468980757912	1	0.638797875542055	28	0.998835645738919	13	9	0.135416666666667	0.999999999999989
ADAMTSL4	40.5964078217708	8.77160775499191	52	0.236857124088865	20	0.999999174694687	13	9	0.135416666666667	0.999999999999989
MCL1	26.5044009354376	561.21711260941	1	2.72535213984783	28	0.456603263439598	13	9	0.135416666666667	0.999999999999989
ENSA	47.9999324559169	133.20348488655	15	1.63302985434383	25.2296819787986	0.858574705211471	13	9	0.135416666666667	0.999999999999989
GOLPH3L	20.829387284785	35.9564888396859	52	2.00416664183777	20	0.728248126854818	13	9	0.135416666666667	0.999999999999989
CTSS	23.5384765053498	7.19057268812368	52	2.23896272873629	20	0.637298619005437	13	9	0.135416666666667	0.999999999999989
CTSK	27.8533351190041	182.818982475203	52	1.56482514880111	20	0.878947789501291	13	9	0.135416666666667	0.999999999999989
ARNT	27.6063177745982	77.0081006222712	1	2.75278375582763	28	0.447253687694601	13	9	0.135416666666667	0.999999999999989
SETDB1	30.8809724889543	32.5450781351061	36	1.52925985920653	21.9692307692308	0.888987180989447	13	9	0.135416666666667	0.999999999999989
CERS2	24.3818972836375	71.683846483889	1	2.16959999565361	28	0.664325554598434	13	9	0.135416666666667	0.999999999999989
FAM63A	20.0751979478293	7.88983376170097	52	0.610647824509568	20	0.999130530275518	13	9	0.135416666666667	0.999999999999989
PRUNE	31.4932565467815	32.5957210380591	52	0.746301002571782	20	0.996923891438689	13	9	0.135416666666667	0.999999999999989
C1orf56	27.9981395313581	5.02484786242165	1	1.25505578735134	28	0.951199231153508	13	9	0.135416666666667	0.999999999999989
CDC42SE1	24.9416658040503	12.738061612145	4	2.58846506522811	27.3563218390805	0.504887466191515	13	9	0.135416666666667	0.999999999999989
MLLT11	28.3514467185297	7.60822123526876	26	2.50075848935543	23.4098360655738	0.537099963122453	13	9	0.135416666666667	0.999999999999989
GABPB2	12.4547542125201	8.96350855559622	19	1.75031330333267	24.5360824742268	0.820465674326887	13	9	0.135416666666667	0.999999999999989
SEMA6C	11.3794426209227	9.83501338418858	1	0.698403817542923	28	0.997952759074612	13	9	0.135416666666667	0.999999999999989
LYSMD1	12.1386183433818	11.456573785007	49	2.46110393338704	20.3418803418803	0.551941996080948	13	9	0.135416666666667	0.999999999999989
SCNM1	38.9132239872282	2.73011075654636	1	1.54280444756539	28	0.885212871820442	13	9	0.135416666666667	0.999999999999989
VPS72	27.7152483513575	62.6079081133341	12	0.436685296968417	25.7761732851986	0.999913084072017	13	9	0.135416666666667	0.999999999999989
PIP5K1A	25.4274503811785	74.8204186806032	42	1.37890755907385	21.186943620178	0.926568966835997	13	9	0.135416666666667	0.999999999999989
PSMD4	32.0502652958171	199.78863332846	1	1.0789254639744	28	0.976224559426805	13	9	0.135416666666667	0.999999999999989
PI4KB	24.0959912916236	21.8270373209544	18	1.88501462914124	24.7058823529412	0.772824895963749	13	9	0.135416666666667	0.999999999999989
RFX5	24.1695479762093	9.57626418690871	52	2.24064251823403	20	0.636644586262375	13	9	0.135416666666667	0.999999999999989
SELENBP1	20.4294611312729	13.1946690830279	10	2.40817570869087	26.1538461538462	0.571982555825034	13	9	0.135416666666667	0.999999999999989
PSMB4	47.9999324559169	144.507998541834	21	0.963687002926187	24.2033898305085	0.986751705426672	13	9	0.135416666666667	0.999999999999989
POGZ	47.9999324559169	35.2749198437609	1	0.117523364346289	28	0.999999997466691	13	9	0.135416666666667	0.999999999999989
TUFT1	15.5880289025273	15.9089810390769	52	1.92145962505184	20	0.759385869177072	13	9	0.135416666666667	0.999999999999989
SNX27	47.9999324559169	41.8257780540215	1	1.13053275576839	28	0.970070513177242	13	9	0.135416666666667	0.999999999999989
MRPL9	24.8684793404774	35.3010027731775	52	1.32292583126143	20	0.938429249135481	13	9	0.135416666666667	0.999999999999989
THEM4	26.7211311837861	16.181918845593	1	2.00342206582693	28	0.728531758998967	13	9	0.135416666666667	0.999999999999989
S100A10	27.9190863529977	204.955957110847	33	1.86346969537333	22.3824451410658	0.78067247576828	13	9	0.135416666666667	0.999999999999989
S100A11	4.23765822997414	476.520306437933	52	0.714499180433981	20	0.997642548612972	13	9	0.135416666666667	0.999999999999989
S100A9	27.5589889584007	27.3304320648891	30	2.45822500217338	22.8115015974441	0.553025580774864	13	9	0.135416666666667	0.999999999999989
S100A8	24.5211786890427	8.75253595119026	1	1.74582587093677	28	0.82198776914399	13	9	0.135416666666667	0.999999999999989
S100A6	27.8412022126378	3889.5162710686	8	2.47590319212949	26.542750929368	0.546384412647614	13	9	0.135416666666667	0.999999999999989
S100A4	16.1883632062387	1411.33615161266	52	0.282631659632346	20	0.999996676207821	13	9	0.135416666666667	0.999999999999989
S100A3	13.5236470653707	8.84247483592821	6	3.47081023112207	26.9433962264151	0.247435780221776	13	9	0.135416666666667	0.999999999999989
S100A2	18.8477473946667	7.26049504139069	18	1.16173617908622	24.7058823529412	0.965885546559454	13	9	0.135416666666667	0.999999999999989
S100A16	6.75440830680987e-05	369.348519110328	1	0.968219703431138	28	0.986415387055819	13	9	0.135416666666667	0.999999999999989
S100A13	8.22897052467779	496.809723761612	12	1.50311609136991	25.7761732851986	0.896097603021774	13	9	0.135416666666667	0.999999999999989
CHTOP	27.8063340540252	61.384290719441	20	2.0622275414352	24.3686006825939	0.705987837157666	13	9	0.135416666666667	0.999999999999989
SNAPIN	24.6123621712138	108.587351840961	1	1.33628241148018	28	0.935707983541941	13	9	0.135416666666667	0.999999999999989
ILF2	28.0427913751148	50.2465977243108	1	2.14287361310507	28	0.674731635452005	13	9	0.135416666666667	0.999999999999989
INTS3	16.6542712418092	5.6809817771521	9	3.28536488010333	26.3468634686347	0.290580078182626	13	9	0.135416666666667	0.999999999999989
SLC27A3	15.2702095723434	56.6267658459587	20	2.94453872929252	24.3686006825939	0.385259541527851	13	9	0.135416666666667	0.999999999999989
GATAD2B	11.0720251023723	38.7950841952286	1	2.10646407916999	28	0.688877828130675	13	9	0.135416666666667	0.999999999999989
DENND4B	27.7160001494678	12.1678906993792	52	1.09353362760004	20	0.974577668396602	13	9	0.135416666666667	0.999999999999989
CRTC2	20.2049198229724	4.4454988254324	52	1.65614119228975	20	0.851356852607153	13	9	0.135416666666667	0.999999999999989
SLC39A1	29.0604534070293	140.718689990627	24	0.632664602851997	23.7209302325581	0.998905790052061	13	9	0.135416666666667	0.999999999999989
JTB	27.6566244395994	188.260021965013	1	1.37821974658791	28	0.926721899642928	13	9	0.135416666666667	0.999999999999989
RAB13	35.2212171532278	212.60852997701	7	1.98798701751156	26.7415730337079	0.734399369388741	13	9	0.135416666666667	0.999999999999989
RPS27	43.2324673002056	643.676801673394	52	0.855995449276962	20	0.993114082873032	13	9	0.135416666666667	0.999999999999989
TPM3	6.75440830680987e-05	291.724130800885	1	0.882619970543821	28	0.991813562557456	13	9	0.135416666666667	0.999999999999989
C1orf43	24.1452536812415	205.452924155179	21	2.64368249368224	24.2033898305085	0.485097477608195	13	9	0.135416666666667	0.999999999999989
UBAP2L	16.9717244667572	60.4559097800305	7	0.910789141431099	26.7415730337079	0.990251015415304	13	9	0.135416666666667	0.999999999999989
HAX1	4.58358990109315e-05	100.431615086224	1	0.868939894360514	28	0.992502425909173	13	9	0.135416666666667	0.999999999999989
ATP8B2	27.3743090594405	42.1377189840045	14	1.7059796856338	25.4092526690391	0.835290987923704	13	9	0.135416666666667	0.999999999999989
IL6R	24.3748556011094	20.199164183262	52	0.636431605364451	20	0.998863116564448	13	9	0.135416666666667	0.999999999999989
UBE2Q1	20.1209565221441	81.3705264840598	9	1.33384545472411	26.3468634686347	0.936209578160605	13	9	0.135416666666667	0.999999999999989
ADAR	24.7790615222429	93.7697950351667	15	3.01041292149541	25.2296819787986	0.365386483063285	13	9	0.135416666666667	0.999999999999989
PMVK	2.42396044481188	60.5741812921551	52	0.84481807651179	20	0.993611891266605	13	9	0.135416666666667	0.999999999999989
PBXIP1	47.9999324559169	89.5263024547517	52	0.792167915589787	20	0.995605877442301	13	9	0.135416666666667	0.999999999999989
PYGO2	16.0859105106436	53.7523156096546	32	1.38669607319246	22.5236593059937	0.924824796156242	13	9	0.135416666666667	0.999999999999989
SHC1	17.260910940402	18.3972067771767	30	2.27970880265531	22.8115015974441	0.621452757593051	13	9	0.135416666666667	0.999999999999989
CKS1B	24.2957604627286	42.6494667709198	52	0.6688928172947	20	0.998438393604773	13	9	0.135416666666667	0.999999999999989
FLAD1	38.2288611119045	17.4760006756014	1	3.30259826819341	28	0.286327184579463	13	9	0.135416666666667	0.999999999999989
ADAM15	15.7378175975236	78.9063725930571	52	1.71793949453271	20	0.831339050379203	13	9	0.135416666666667	0.999999999999989
EFNA4	32.0442463099597	4.96113275164861	1	2.4035292117437	28	0.573753196603956	13	9	0.135416666666667	0.999999999999989
SLC50A1	23.1115566237856	20.8226051267237	12	0.865048986400037	25.7761732851986	0.992690321311614	13	9	0.135416666666667	0.999999999999989
DPM3	47.9999446333957	127.777066474112	52	0.495642016172502	20	0.999787286899067	13	9	0.135416666666667	0.999999999999989
KRTCAP2	27.9626296143739	180.481250494309	17	1.43813481912259	24.8780487804878	0.912738125747971	13	9	0.135416666666667	0.999999999999989
MUC1	16.149991584719	18.3459901970683	52	3.02507695218448	20	0.361064596157187	13	9	0.135416666666667	0.999999999999989
THBS3	14.9059941163759	25.5774604988317	47	2.22357545339764	20.5763688760807	0.643291805031747	13	9	0.135416666666667	0.999999999999989
GBA	23.330587317459	13.4131521206287	1	0.456024732936488	28	0.999881563739652	13	9	0.135416666666667	0.999999999999989
FAM189B	23.3423448880612	50.0272288462258	2	2.73901428459313	27.7821011673152	0.451932428837274	13	9	0.135416666666667	0.999999999999989
SCAMP3	6.75440830680987e-05	65.6219360280969	5	0.991905269448254	27.148288973384	0.984559291925451	13	9	0.135416666666667	0.999999999999989
CLK2	37.100181969506	13.1119837099248	52	2.49276313678534	20	0.540079586906309	13	9	0.135416666666667	0.999999999999989
FDPS	47.9999324559169	9.76643023544014	36	0.576781599304088	21.9692307692308	0.999403082539888	13	9	0.135416666666667	0.999999999999989
RUSC1	10.6004100975054	50.0780432824974	10	1.62397833144441	26.1538461538462	0.86135952218886	13	9	0.135416666666667	0.999999999999989
ASH1L	16.3993297061355	57.8279731481856	34	1.83603124830734	22.2429906542056	0.790551772141048	13	9	0.135416666666667	0.999999999999989
MSTO1	4.55626503072552	9.89536817745798	20	0.606095986216733	24.3686006825939	0.99917204047658	13	9	0.135416666666667	0.999999999999989
YY1AP1	12.1711791431037	56.9348875744892	10	2.03775540553608	26.1538461538462	0.715402357732091	13	9	0.135416666666667	0.999999999999989
DAP3	28.2058189573187	57.3760247054918	14	0.520104884915992	25.4092526690391	0.99970329786718	13	9	0.135416666666667	0.999999999999989
GON4L	12.5147647872381	36.788616606102	7	2.35846527449867	26.7415730337079	0.59100833869562	13	9	0.135416666666667	0.999999999999989
SYT11	20.659865423482	53.1586084877773	26	1.77207031960471	23.4098360655738	0.813020638829004	13	9	0.135416666666667	0.999999999999989
RIT1	23.7001232313871	31.8624501524481	52	1.7223930356292	20	0.829858306315042	13	9	0.135416666666667	0.999999999999989
KIAA0907	23.2390071262354	19.134075473722	1	3.13473763447416	28	0.329931609325861	13	9	0.135416666666667	0.999999999999989
ARHGEF2	21.4812641850887	76.0772112104311	2	2.37942660966693	27.7821011673152	0.582964325580847	13	9	0.135416666666667	0.999999999999989
SSR2	25.152913707055	193.927577370317	27	3.11571542284883	23.257328990228	0.335181659808759	13	9	0.135416666666667	0.999999999999989
UBQLN4	27.9618270293862	4.29246480441494	52	0.341178692921961	20	0.999985907044708	13	9	0.135416666666667	0.999999999999989
LAMTOR2	23.9593886232207	95.8046148278407	52	0.800699387646341	20	0.995319855446505	13	9	0.135416666666667	0.999999999999989
MEX3A	25.29463567823	4.51398094093705	48	1.86283695101584	20.458452722063	0.780901782451521	13	9	0.135416666666667	0.999999999999989
LMNA	16.002075254044	1170.71009435967	8	0.909205072257351	26.542750929368	0.990344204713049	13	9	0.135416666666667	0.999999999999989
SLC25A44	31.4408070803808	43.857793259311	1	2.33963779067963	28	0.598257242951907	13	9	0.135416666666667	0.999999999999989
PMF1	28.8529133142431	18.4444943227087	1	0.519359128204263	28	0.999706205295134	13	9	0.135416666666667	0.999999999999989
SMG5	47.9999399374356	34.4372005643241	26	1.10946374121994	23.4098360655738	0.972696735427829	13	9	0.135416666666667	0.999999999999989
TMEM79	32.509597092326	17.5197360591225	34	1.84116431096521	22.2429906542056	0.788713850327932	13	9	0.135416666666667	0.999999999999989
C1orf85	30.0413153189293	112.835389049947	38	3.64142634039485	21.7021276595745	0.212649655666188	13	9	0.135416666666667	0.999999999999989
CCT3	38.5640235164853	137.218183930407	41	0.356842422925305	21.3134328358209	0.999980247671239	13	9	0.135416666666667	0.999999999999989
MEF2D	28.8951094595367	66.3322133865217	1	1.2475317107201	28	0.952505997410748	13	9	0.135416666666667	0.999999999999989
IQGAP3	14.4257545130767	2.35794522111516	1	1.855107968516	28	0.783697221460307	13	9	0.135416666666667	0.999999999999989
APOA1BP	35.8225373828584	77.3263348079534	1	0.40201848845114	28	0.999952266272963	13	9	0.135416666666667	0.999999999999989
GPATCH4	6.52262686200823	93.5535598793375	1	1.11914616003901	28	0.971509579672316	13	9	0.135416666666667	0.999999999999989
NES	27.9846374151337	7.65600418969612	52	1.13071815389656	20	0.970046695544935	13	9	0.135416666666667	0.999999999999989
CRABP2	47.9999324559169	25.3154153618444	21	1.73697121436477	24.2033898305085	0.824977314053897	13	9	0.135416666666667	0.999999999999989
ISG20L2	12.578362329161	123.578058524995	31	1.11258039827139	22.6666666666667	0.972318249121077	13	9	0.135416666666667	0.999999999999989
RRNAD1	37.6267140162938	8.36416510502601	52	1.25678784032873	20	0.950895338786443	13	9	0.135416666666667	0.999999999999989
MRPL24	5.58663195673284	117.554830799664	5	2.51687681776405	27.148288973384	0.531113919790113	13	9	0.135416666666667	0.999999999999989
HDGF	47.9999324559169	309.226039377596	20	1.05740536825728	24.3686006825939	0.978517356082945	13	9	0.135416666666667	0.999999999999989
PRCC	44.3110895036645	20.7649086269358	1	1.57082813712058	28	0.877212677601625	13	9	0.135416666666667	0.999999999999989
PEAR1	20.5648055367943	4.48045123497818	48	1.93993676340183	20.458452722063	0.752500694041022	13	9	0.135416666666667	0.999999999999989
ARHGEF11	12.2031632185706	31.3658407870573	9	3.75082661821892	26.3468634686347	0.192659055455601	13	9	0.135416666666667	0.999999999999989
ETV3	6.75440830680987e-05	5.1821249628269	1	1.27703661644349	28	0.947257225595676	13	9	0.135416666666667	0.999999999999989
KIRREL	15.8704523444309	25.0661230377719	1	1.01866142861736	28	0.982256842165031	13	9	0.135416666666667	0.999999999999989
IFI16	25.4420644463536	87.7629621243351	1	1.85410639838635	28	0.784058714143823	13	9	0.135416666666667	0.999999999999989
CADM3	32.5948743101273	7.08740381237292	52	1.20208956567993	20	0.959938848250916	13	9	0.135416666666667	0.999999999999989
DUSP23	28.2591633157359	154.891838497712	1	0.499558560256514	28	0.999775334267651	13	9	0.135416666666667	0.999999999999989
C1orf204	27.7324775084885	5.3855264237844	52	0.7464877398688	20	0.996919227813283	13	9	0.135416666666667	0.999999999999989
TAGLN2	6.75440830680987e-05	538.508466685288	52	0.384639264732864	20	0.999965498539407	13	9	0.135416666666667	0.999999999999989
LINC01133	20.4175627996713	95.3168412627185	52	0.495305155791672	20	0.999788290164773	13	9	0.135416666666667	0.999999999999989
PIGM	32.0529843175282	66.9530310463262	39	4.31151099521684	21.570996978852	0.114441125085948	13	9	0.135416666666667	0.999999999999989
IGSF8	16.089667808947	12.5390240254105	52	1.27032917148918	20	0.948479798675002	13	9	0.135416666666667	0.999999999999989
PEA15	6.75440830680987e-05	701.135980446447	8	0.54538550358835	26.542750929368	0.999589990176235	13	9	0.135416666666667	0.999999999999989
DCAF8	34.1039965885831	125.225634757402	38	1.48334282866321	21.7021276595745	0.901319291200987	13	9	0.135416666666667	0.999999999999989
PEX19	38.7805674861676	40.2682595672078	1	1.73275628680589	28	0.826393821384754	13	9	0.135416666666667	0.999999999999989
COPA	6.75440830680987e-05	193.502240785662	52	1.08349990810443	20	0.975716795221033	13	9	0.135416666666667	0.999999999999989
NCSTN	27.620284745052	37.8866039082216	15	1.89826226052602	25.2296819787986	0.767962754992733	13	9	0.135416666666667	0.999999999999989
KLHDC9	28.0091125074769	4.7497860668572	52	2.88259473800572	20	0.404622708675935	13	9	0.135416666666667	0.999999999999989
PFDN2	28.0149656481109	82.8092684928106	1	1.82688446169643	28	0.793814695637731	13	9	0.135416666666667	0.999999999999989
NIT1	28.2960650866236	12.2318666472674	52	1.7695936214411	20	0.813873496549692	13	9	0.135416666666667	0.999999999999989
DEDD	22.1679883594124	47.1631771925772	1	1.97595396719395	28	0.73895690606977	13	9	0.135416666666667	0.999999999999989
UFC1	0.921035977042043	244.293565000817	52	1.18251369780299	20	0.962899733472638	13	9	0.135416666666667	0.999999999999989
USP21	27.8336003943497	9.59475920966653	1	0.501788323865551	28	0.999768287967091	13	9	0.135416666666667	0.999999999999989
PPOX	27.6340214059849	11.8825698969151	39	1.79926583984123	21.570996978852	0.803568829191461	13	9	0.135416666666667	0.999999999999989
B4GALT3	32.0336154981312	62.0335129581096	40	2.19137519159578	21.4414414414414	0.655840334236261	13	9	0.135416666666667	0.999999999999989
ADAMTS4	12.3522922045577	3.77087133009143	52	0.682360692397686	20	0.998229443866448	13	9	0.135416666666667	0.999999999999989
NDUFS2	31.117456956062	456.361157908315	15	1.69587924630888	25.2296819787986	0.838600157475872	13	9	0.135416666666667	0.999999999999989
TOMM40L	31.2436196374363	19.2757815708607	30	2.51282157926647	22.8115015974441	0.532617303378433	13	9	0.135416666666667	0.999999999999989
SDHC	24.6927876667869	67.6901333391866	10	2.25789889448653	26.1538461538462	0.629929121070878	13	9	0.135416666666667	0.999999999999989
DUSP12	25.6473793864261	12.120803092501	44	3.03550494103248	20.9384164222874	0.35801389925283	13	9	0.135416666666667	0.999999999999989
ATF6	24.7426106124751	55.8784421437305	1	1.51574997316481	28	0.892690545145672	13	9	0.135416666666667	0.999999999999989
OLFML2B	47.9999374872712	31.8463814686285	9	0.531028682039129	26.3468634686347	0.999657959996618	13	9	0.135416666666667	0.999999999999989
UHMK1	2.68541075020431	24.5323603282664	52	0.599521524339772	20	0.999229194219127	13	9	0.135416666666667	0.999999999999989
UAP1	6.75440830680987e-05	27.2122248556902	52	1.54136004566115	20	0.885618267967643	13	9	0.135416666666667	0.999999999999989
DDR2	12.9618426040559	294.121993267209	5	3.05324946010268	27.148288973384	0.352866230934283	13	9	0.135416666666667	0.999999999999989
RGS4	19.5019206874873	4.07607516475693	48	2.36668405432229	20.458452722063	0.587850857972622	13	9	0.135416666666667	0.999999999999989
NUF2	12.0471038260549	2.09090752571431	18	3.85999718983361	24.7058823529412	0.174394660932301	13	9	0.135416666666667	0.999999999999989
PBX1	28.2888894432587	165.547974595859	35	1.59074428995567	22.1052631578947	0.871374302655163	13	9	0.135416666666667	0.999999999999989
MGST3	25.3265735178463	342.327991542794	12	2.90224118138656	25.7761732851986	0.398411260706112	13	9	0.135416666666667	0.999999999999989
ALDH9A1	13.1542390069114	109.500664021676	4	1.75186361269302	27.3563218390805	0.819938737315751	13	9	0.135416666666667	0.999999999999989
TMCO1	36.5610984298055	262.27410264751	1	1.374136517223	28	0.927626120154864	13	9	0.135416666666667	0.999999999999989
UCK2	31.946421752738	19.4877984304531	52	2.40426900040488	20	0.573471171578242	13	9	0.135416666666667	0.999999999999989
POGK	6.75440830680987e-05	36.5469541112463	2	0.416921601060464	27.7821011673152	0.999937776091125	13	9	0.135416666666667	0.999999999999989
TADA1	21.5878210476162	4.46156004771476	52	2.18341456685123	20	0.658942764052651	13	9	0.135416666666667	0.999999999999989
MAEL	8.95775478124129	1.07672332890462	1	2.41370010589612	28	0.569879612445104	13	9	0.135416666666667	0.999999999999989
POU2F1	24.9169146862196	17.2532847365013	52	0.694594240462761	20	0.998021309278026	13	9	0.135416666666667	0.999999999999989
CREG1	25.5136469362322	29.3045443734527	18	1.17457515708249	24.7058823529412	0.964059503672195	13	9	0.135416666666667	0.999999999999989
MPZL1	28.2446269892609	183.40117160581	10	1.38317400261441	26.1538461538462	0.925616358577515	13	9	0.135416666666667	0.999999999999989
MPC2	28.1761440789837	103.551202298649	13	1.54062002501535	25.5913978494624	0.885825700223357	13	9	0.135416666666667	0.999999999999989
DCAF6	26.1099295040166	92.6475999013218	4	1.10619672527357	27.3563218390805	0.973089780948233	13	9	0.135416666666667	0.999999999999989
GPR161	12.153284133704	26.3890286288896	1	2.56965210483556	28	0.511720004639631	13	9	0.135416666666667	0.999999999999989
TIPRL	26.8753562442092	80.7799748800747	5	3.40978610810115	27.148288973384	0.261002176544148	13	9	0.135416666666667	0.999999999999989
SFT2D2	35.4417574899513	17.8433655342605	10	1.27386128060637	26.1538461538462	0.947838152102311	13	9	0.135416666666667	0.999999999999989
TBX19	12.5783667592225	21.0940003901793	9	3.29348766119271	26.3468634686347	0.288569203826051	13	9	0.135416666666667	0.999999999999989
DPT	47.8180982667039	3960.81215721653	10	1.12188088684534	26.1538461538462	0.971168210524767	13	9	0.135416666666667	0.999999999999989
ATP1B1	5.5545850054235	207.859834870775	8	0.868227884480372	26.542750929368	0.992537072013289	13	9	0.135416666666667	0.999999999999989
NME7	20.6023138751909	6.47511166227061	1	1.90779024710187	28	0.764449355592278	13	9	0.135416666666667	0.999999999999989
BLZF1	45.4705773879132	7.77585335750845	1	1.49742242182423	28	0.897615107891238	13	9	0.135416666666667	0.999999999999989
METTL18	39.9390528108276	4.21456971546222	1	0.940154403847218	28	0.988403409216476	13	9	0.135416666666667	0.999999999999989
SCYL3	6.62153299262288	2.5492958473847	52	1.32642428539139	20	0.937723075050916	13	9	0.135416666666667	0.999999999999989
KIFAP3	27.1554442708924	33.2494700030547	1	2.47174803796429	28	0.547942640357046	13	9	0.135416666666667	0.999999999999989
GORAB	8.27336593503485	13.2302221144332	1	1.36053997180971	28	0.930591618696593	13	9	0.135416666666667	0.999999999999989
PRRX1	9.22094740216638	664.704822227428	1	1.40838152519936	28	0.919848847182626	13	9	0.135416666666667	0.999999999999989
FMO4	47.9999559162293	6.78971578108324	52	0.404197687171605	20	0.999950342823609	13	9	0.135416666666667	0.999999999999989
PRRC2C	9.28530688186748	351.690263337847	3	1.05534041994317	27.5675675675676	0.978729131573801	13	9	0.135416666666667	0.999999999999989
VAMP4	24.2776987903274	40.62498785263	1	1.26318440421994	28	0.949763074166347	13	9	0.135416666666667	0.999999999999989
METTL13	47.9999324559169	43.8310065687919	29	2.62020137693135	22.9581993569132	0.493463745200431	13	9	0.135416666666667	0.999999999999989
DNM3OS	39.2689617900958	51.5139219549189	52	1.25333727316048	20	0.951499611156124	13	9	0.135416666666667	0.999999999999989
LOC102724528	31.9536663232298	5.24254189378351	32	1.98663365604105	22.5236593059937	0.734912713668867	13	9	0.135416666666667	0.999999999999989
PIGC	24.0108651246633	42.6025026281268	1	2.03091968635888	28	0.718024240916513	13	9	0.135416666666667	0.999999999999989
SUCO	6.75440830680987e-05	58.1342669155696	35	2.52171266228303	22.1052631578947	0.529323516953391	13	9	0.135416666666667	0.999999999999989
LOC101928673	41.7001191295523	4.32656336305493	1	0.908978233803536	28	0.990357496407165	13	9	0.135416666666667	0.999999999999989
PRDX6	6.75440830680987e-05	278.544356034365	3	1.42698924681631	27.5675675675676	0.915439912122227	13	9	0.135416666666667	0.999999999999989
KLHL20	35.0545552393363	43.1781594874407	1	1.66830745397746	28	0.847496770516156	13	9	0.135416666666667	0.999999999999989
DARS2	27.9636433656203	8.27294274295006	1	1.69834374262552	28	0.837795151187138	13	9	0.135416666666667	0.999999999999989
GAS5	47.9999324559169	256.181825627954	16	1.98748215661666	25.0526315789474	0.734590890434917	13	9	0.135416666666667	0.999999999999989
RC3H1	20.415973693696	18.644237669727	23	0.41032771047435	23.8795986622074	0.999944582605866	13	9	0.135416666666667	0.999999999999989
RABGAP1L	31.834919687397	13.2544485245985	1	2.79252522660738	28	0.433914993678874	13	9	0.135416666666667	0.999999999999989
CACYBP	22.8568826476408	55.3964676678133	1	1.97853560586465	28	0.737980401011672	13	9	0.135416666666667	0.999999999999989
MRPS14	27.2260597322489	39.9429587801858	1	1.06883586296973	28	0.977319118371746	13	9	0.135416666666667	0.999999999999989
RFWD2	47.9999324559169	32.6548880535972	21	2.16076381253971	24.2033898305085	0.667767378648146	13	9	0.135416666666667	0.999999999999989
PAPPA2	16.1024010748698	24.3042587772921	41	0.547944928782312	21.3134328358209	0.999576799972609	13	9	0.135416666666667	0.999999999999989
LOC730102	31.7627934860896	14.091617914994	1	0.503036057219824	28	0.999764266923136	13	9	0.135416666666667	0.999999999999989
RASAL2-AS1	25.9217362516903	3.1691845815503	1	0.503146524422553	28	0.999763908195734	13	9	0.135416666666667	0.999999999999989
RASAL2	19.8345586474034	24.0627261558928	52	3.00484533711244	20	0.367037164540919	13	9	0.135416666666667	0.999999999999989
RALGPS2	6.75440830680987e-05	29.3131724699875	40	0.467396886119325	21.4414414414414	0.999858992974142	13	9	0.135416666666667	0.999999999999989
ANGPTL1	28.1429566037238	11.8410970881566	1	0.798657049058778	28	0.995389566428103	13	9	0.135416666666667	0.999999999999989
FAM20B	24.067632213133	85.9711468058187	1	2.29032223840284	28	0.617333512062848	13	9	0.135416666666667	0.999999999999989
TOR3A	12.2905383972051	42.5389744017875	15	0.137951559082829	25.2296819787986	0.999999990204285	13	9	0.135416666666667	0.999999999999989
ABL2	6.75440830680987e-05	72.262654241004	46	0.65343637617901	20.695652173913	0.998653845683182	13	9	0.135416666666667	0.999999999999989
SOAT1	47.9999324559169	35.288987184562	34	0.59211559952203	22.2429906542056	0.999289759856075	13	9	0.135416666666667	0.999999999999989
TOR1AIP2	8.02773418314348	146.522793961453	1	1.78169984035029	28	0.809691939786622	13	9	0.135416666666667	0.999999999999989
TOR1AIP1	23.2004101585859	34.2908425041747	1	0.944875574624591	28	0.988084536560329	13	9	0.135416666666667	0.999999999999989
CEP350	16.317099741343	81.211494117252	1	1.55703734337817	28	0.881181519744401	13	9	0.135416666666667	0.999999999999989
QSOX1	9.09898884914178	462.430267044653	20	1.05726263705286	24.3686006825939	0.978532040153449	13	9	0.135416666666667	0.999999999999989
FLJ23867	33.7498235486141	7.40278226809954	11	2.09018464006735	25.9636363636364	0.695186261946117	13	9	0.135416666666667	0.999999999999989
ACBD6	14.1460067719054	23.3798166858104	6	3.69732882872644	26.9433962264151	0.20221715288218	13	9	0.135416666666667	0.999999999999989
XPR1	20.2539737919168	18.3908620878108	52	1.28041244215203	20	0.946635370064163	13	9	0.135416666666667	0.999999999999989
LOC102724791	14.780438779264	7.79992341112054	47	0.909114879994763	20.5763688760807	0.990349491154414	13	9	0.135416666666667	0.999999999999989
STX6	30.3143866530066	62.1549350975234	52	1.46237731319478	20	0.906705796104878	13	9	0.135416666666667	0.999999999999989
MR1	39.2397346033032	53.037204108118	8	1.22300926786669	26.542750929368	0.956614713776392	13	9	0.135416666666667	0.999999999999989
IER5	47.9999324559169	195.501513789632	52	1.73327153220557	20	0.82622089216421	13	9	0.135416666666667	0.999999999999989
GLUL	28.0827412731429	198.440799812068	13	1.04281678568493	25.5913978494624	0.979983113319541	13	9	0.135416666666667	0.999999999999989
RNASEL	23.891789568973	20.1114175376019	52	0.484471547024572	20	0.999818552718606	13	9	0.135416666666667	0.999999999999989
RGS16	28.1301516573828	1.75420307453071	52	1.1520090177317	20	0.967228402940484	13	9	0.135416666666667	0.999999999999989
DHX9	24.5242896276962	57.9340407774368	1	1.71775295910872	28	0.831400963634683	13	9	0.135416666666667	0.999999999999989
LAMC1	47.9999324559169	1104.20365977542	5	0.76500246043139	27.148288973384	0.996429311343105	13	9	0.135416666666667	0.999999999999989
LAMC2	26.6305245714813	2.61940345659772	52	2.52450826649128	20	0.528289671453274	13	9	0.135416666666667	0.999999999999989
NMNAT2	6.75440830680987e-05	3.6294124393314	52	0.745603279412846	20	0.996941268744083	13	9	0.135416666666667	0.999999999999989
SMG7	22.1177791638192	55.150894501047	23	1.48696970491941	23.8795986622074	0.900371722333733	13	9	0.135416666666667	0.999999999999989
ARPC5	29.5417560311171	220.586552723942	5	2.58816292875452	27.148288973384	0.504996846272938	13	9	0.135416666666667	0.999999999999989
RGL1	12.0302514104996	28.2895615869527	1	2.24511158295127	28	0.634904797715987	13	9	0.135416666666667	0.999999999999989
COLGALT2	32.0454600194251	11.5309615960342	1	1.93273733664575	28	0.755188820959775	13	9	0.135416666666667	0.999999999999989
TSEN15	23.1037490798492	73.0592556551645	7	3.06694254740707	26.7415730337079	0.348931364962374	13	9	0.135416666666667	0.999999999999989
C1orf21	28.4081424036681	58.647361604523	1	1.38026767261667	28	0.926266025592963	13	9	0.135416666666667	0.999999999999989
EDEM3	28.3045207013031	30.9098434694499	19	0.852895336938238	24.5360824742268	0.993254929376525	13	9	0.135416666666667	0.999999999999989
FAM129A	18.9590972638103	257.881368120542	16	2.43707489017762	25.0526315789474	0.561009742951017	13	9	0.135416666666667	0.999999999999989
RNF2	29.7266060198831	10.3130692817293	41	1.29861471840698	21.3134328358209	0.943206875805144	13	9	0.135416666666667	0.999999999999989
TRMT1L	24.1584477005644	46.2992529712727	1	1.97885887022116	28	0.737858075654053	13	9	0.135416666666667	0.999999999999989
SWT1	23.6056587511168	5.48726930413635	1	0.704103708976855	28	0.997846766428893	13	9	0.135416666666667	0.999999999999989
IVNS1ABP	4.92760422774329	158.140996684515	13	1.01983588893848	25.5913978494624	0.982150632889583	13	9	0.135416666666667	0.999999999999989
HMCN1	12.2445592639051	30.0727847714241	1	2.89408589362628	28	0.400981788662594	13	9	0.135416666666667	0.999999999999989
TPR	9.21983112712586	147.591265263295	2	0.969144642830001	27.7821011673152	0.986346023321257	13	9	0.135416666666667	0.999999999999989
C1orf27	20.0489917360705	34.2569737691173	26	0.422732021580011	23.4098360655738	0.999931215463563	13	9	0.135416666666667	0.999999999999989
PTGS2	6.43373965898008e-05	2.29491904532713	26	1.27958280045413	23.4098360655738	0.946788602983864	13	9	0.135416666666667	0.999999999999989
RGS2	22.4120887841796	3.86557433169527	1	1.76531118937086	28	0.815344955811878	13	9	0.135416666666667	0.999999999999989
UCHL5	23.9018637215089	33.5104741774557	52	2.05120120749637	20	0.710234885629386	13	9	0.135416666666667	0.999999999999989
TROVE2	23.9691188546686	46.815514400598	52	1.53902068821618	20	0.886273384592703	13	9	0.135416666666667	0.999999999999989
GLRX2	19.6723453686063	25.2339300695518	2	0.360392340375655	27.7821011673152	0.999978729091356	13	9	0.135416666666667	0.999999999999989
CDC73	19.9394050913577	65.2771696067646	52	0.995111946886506	20	0.984295032980414	13	9	0.135416666666667	0.999999999999989
B3GALT2	16.1942113654381	58.5464388360511	52	2.29359582646523	20	0.61606383036371	13	9	0.135416666666667	0.999999999999989
CFH	24.0136911478839	4.09501760665556	11	0.674515473643599	25.9636363636364	0.99835364851883	13	9	0.135416666666667	0.999999999999989
ASPM	12.4598496611222	9.53759828479318	52	1.00505443090321	20	0.983455601898219	13	9	0.135416666666667	0.999999999999989
ZBTB41	19.66773750265	23.0100288839169	12	2.52140239821859	25.7761732851986	0.529438309860299	13	9	0.135416666666667	0.999999999999989
DENND1B	8.10782725644578	13.4136584855836	40	1.0838069974412	21.4414414414414	0.975682449564291	13	9	0.135416666666667	0.999999999999989
C1orf53	24.3449883541928	7.04531675825914	35	0.930774233040208	22.1052631578947	0.989018758602434	13	9	0.135416666666667	0.999999999999989
NEK7	22.0255540198225	91.9798319441474	52	0.676312583139089	20	0.998325817633627	13	9	0.135416666666667	0.999999999999989
PTPRC	12.0440354053525	9.29346255361166	36	0.857759381628091	21.9692307692308	0.993032979634611	13	9	0.135416666666667	0.999999999999989
ZNF281	22.4119261265751	53.8629291410967	28	2.18153101065175	23.1067961165049	0.65967677889146	13	9	0.135416666666667	0.999999999999989
KIF14	11.1485385420335	3.25731097071357	52	0.985007746341595	20	0.985117124097137	13	9	0.135416666666667	0.999999999999989
DDX59	47.9999324559169	11.527120158548	52	0.359764633788875	20	0.99997900453154	13	9	0.135416666666667	0.999999999999989
CAMSAP2	12.5158114641223	106.032613880472	5	1.38610726923117	27.148288973384	0.924957450357279	13	9	0.135416666666667	0.999999999999989
TMEM9	28.4869196512563	83.2386950521502	52	1.72726864950811	20	0.8282316259867	13	9	0.135416666666667	0.999999999999989
PHLDA3	31.9200421039348	421.29303250436	52	0.948851224581989	20	0.987811200618727	13	9	0.135416666666667	0.999999999999989
CSRP1	6.75440830680987e-05	150.440329867429	1	1.38359215662218	28	0.925522625025202	13	9	0.135416666666667	0.999999999999989
RPS10P7	12.8154285985466	7.02293543702768	16	2.78989181368006	25.0526315789474	0.434791177929286	13	9	0.135416666666667	0.999999999999989
NAV1	4.46239217779014	183.435038029294	10	1.53019885866973	26.1538461538462	0.88872749487765	13	9	0.135416666666667	0.999999999999989
IPO9	8.66734269654973	47.2046777350245	1	0.736078591614007	28	0.997171048969431	13	9	0.135416666666667	0.999999999999989
SHISA4	32.6353414713879	120.553755842265	28	2.08311598745323	23.1067961165049	0.697921436109485	13	9	0.135416666666667	0.999999999999989
LMOD1	32.1672293206092	154.773356084339	30	1.49767123730464	22.8115015974441	0.897549026710014	13	9	0.135416666666667	0.999999999999989
TIMM17A	24.2794899993099	71.0509415902177	52	3.04913151453609	20	0.354055959320662	13	9	0.135416666666667	0.999999999999989
RNPEP	27.5074701331602	48.9159189317943	6	1.99062584248567	26.9433962264151	0.733397897541398	13	9	0.135416666666667	0.999999999999989
ARL8A	23.8922884611131	276.635837245003	1	3.37379624208404	28	0.269290630334725	13	9	0.135416666666667	0.999999999999989
UBE2T	20.3572126088214	6.92077281920612	1	1.48442578776864	28	0.901036837096391	13	9	0.135416666666667	0.999999999999989
PPP1R12B	32.3536371877614	30.609066913489	52	1.15197171269997	20	0.967233485930318	13	9	0.135416666666667	0.999999999999989
KDM5B	19.9755421318809	78.1412073052372	1	1.49759234321203	28	0.897569981969095	13	9	0.135416666666667	0.999999999999989
PCAT6	15.250390566015	11.2262810183291	44	2.27991195743827	20.9384164222874	0.6213738722449	13	9	0.135416666666667	0.999999999999989
RABIF	23.765172629176	16.7409659195563	52	1.83601262773434	20	0.790558430509617	13	9	0.135416666666667	0.999999999999989
KLHL12	24.3039143099644	26.6521505131086	1	1.65525149372447	28	0.85163751852882	13	9	0.135416666666667	0.999999999999989
ADIPOR1	29.8706992704808	33.499424223545	1	2.0491876292536	28	0.711009570588748	13	9	0.135416666666667	0.999999999999989
CYB5R1	31.9711862642626	78.477302103228	1	4.2257754790124	28	0.124094004143599	13	9	0.135416666666667	0.999999999999989
TMEM183A	13.0390558594679	40.6562381164688	1	2.88099087161412	28	0.405132642711995	13	9	0.135416666666667	0.999999999999989
BTG2	47.9999324559169	14.5390283375507	52	1.76927717767773	20	0.813982367178496	13	9	0.135416666666667	0.999999999999989
FMOD	46.4589995408167	101.099964237575	10	0.832143043057424	26.1538461538462	0.994143545851554	13	9	0.135416666666667	0.999999999999989
PRELP	47.9999324559169	18.5249120578037	11	0.51668457967776	25.9636363636364	0.999716442453545	13	9	0.135416666666667	0.999999999999989
ATP2B4	12.5011800699415	94.1677859294234	1	0.887291947136015	28	0.991568032333308	13	9	0.135416666666667	0.999999999999989
ZC3H11A	19.6423973210208	44.4116002071863	52	0.621085131273714	20	0.999029087599503	13	9	0.135416666666667	0.999999999999989
ZBED6	9.68976306854327	36.1160316882473	16	1.99922486272864	25.0526315789474	0.730129621351047	13	9	0.135416666666667	0.999999999999989
SNRPE	27.8283040120373	46.8726188912193	1	1.56067977473854	28	0.880139220786689	13	9	0.135416666666667	0.999999999999989
SOX13	6.48577472508876e-05	6.26193238904194	52	1.44946847340256	20	0.909944353459681	13	9	0.135416666666667	0.999999999999989
ETNK2	24.6171190185684	12.5114496869566	52	1.35064712207273	20	0.932705257043215	13	9	0.135416666666667	0.999999999999989
PPP1R15B	32.2023595634414	16.6786256520141	52	1.21178811952264	20	0.958418385868106	13	9	0.135416666666667	0.999999999999989
MDM4	12.6629731119906	32.7301765333844	22	4.54459553628036	24.040404040404	0.0916557164517864	13	9	0.135416666666667	0.999999999999989
NFASC	45.0299865904945	123.793553023552	20	0.603401704034973	24.3686006825939	0.999195857126281	13	9	0.135416666666667	0.999999999999989
RBBP5	13.4823044932279	42.4941460653416	1	3.24885339132881	28	0.299758496279994	13	9	0.135416666666667	0.999999999999989
DSTYK	14.1393051770087	105.890985195669	9	2.07367474652393	26.3468634686347	0.701570477030402	13	9	0.135416666666667	0.999999999999989
TMCC2	27.5388934742335	7.24002930559409	1	0.45884427111958	28	0.999876267075515	13	9	0.135416666666667	0.999999999999989
NUAK2	20.5229386098294	6.09993768597971	1	2.22997702998241	28	0.640798041773719	13	9	0.135416666666667	0.999999999999989
ELK4	18.8915704013216	19.0052112105044	22	2.63753957509649	24.040404040404	0.487278959155705	13	9	0.135416666666667	0.999999999999989
NUCKS1	8.77016342249527	1255.3053117082	1	1.07319616079967	28	0.976850366456189	13	9	0.135416666666667	0.999999999999989
RAB7L1	28.3961358464606	91.1033401048031	19	1.14446986290621	24.5360824742268	0.96824527914471	13	9	0.135416666666667	0.999999999999989
SLC41A1	12.2276627432179	38.2266712634142	36	1.05779331220782	21.9692307692308	0.978477410212157	13	9	0.135416666666667	0.999999999999989
RAB7B	16.3369275626742	14.6765471162354	1	1.63520204635571	28	0.857902841104048	13	9	0.135416666666667	0.999999999999989
SRGAP2	27.6488429164027	36.2212489586199	52	0.902508444222432	20	0.990731042772829	13	9	0.135416666666667	0.999999999999989
IKBKE	19.7298549683953	11.8159955415571	52	3.29140764925619	20	0.289083057511605	13	9	0.135416666666667	0.999999999999989
RASSF5	27.4926729109712	10.9537531560414	1	2.12219077150204	28	0.682773004787263	13	9	0.135416666666667	0.999999999999989
EIF2D	27.3172745394685	27.6625942347515	17	2.62192207852302	24.8780487804878	0.492848141063146	13	9	0.135416666666667	0.999999999999989
DYRK3	21.0890211754534	4.12240142533547	2	1.4317879830667	27.7821011673152	0.914282224359126	13	9	0.135416666666667	0.999999999999989
MAPKAPK2	6.76316527786183	343.883021150208	52	0.419171838119677	20	0.999935299980015	13	9	0.135416666666667	0.999999999999989
YOD1	27.0624547030764	7.24013738628876	1	1.05160715517126	28	0.979108388724557	13	9	0.135416666666667	0.999999999999989
PFKFB2	30.6941009589651	18.1879544784225	52	2.2795554817478	20	0.621512293298593	13	9	0.135416666666667	0.999999999999989
CD55	23.746114812943	49.4392880588625	52	1.40645327754887	20	0.920298403650086	13	9	0.135416666666667	0.999999999999989
CD46	24.6572506571564	33.1872207539962	52	1.04052527765777	20	0.980206951373172	13	9	0.135416666666667	0.999999999999989
CD34	17.4399259112854	1.49018451740703	1	1.50887182198027	28	0.894552200026431	13	9	0.135416666666667	0.999999999999989
PLXNA2	29.0157908211832	9.07036926031022	19	1.04069408186689	24.5360824742268	0.980190521130769	13	9	0.135416666666667	0.999999999999989
TRAF3IP3	32.3275814251598	3.09493493687184	17	3.35382106365284	24.8780487804878	0.273984142534022	13	9	0.135416666666667	0.999999999999989
C1orf74	36.0624415274171	5.37226938399263	8	1.10416180511251	26.542750929368	0.973332687278466	13	9	0.135416666666667	0.999999999999989
DIEXF	27.9400062985025	12.659545023211	6	2.03912073144403	26.9433962264151	0.714878245940052	13	9	0.135416666666667	0.999999999999989
SERTAD4-AS1	24.4758611104894	18.1053012896787	1	0.590891856553306	28	0.999299390672573	13	9	0.135416666666667	0.999999999999989
SERTAD4	15.9056437917454	24.3446908302171	21	2.19271561726897	24.2033898305085	0.655317918856555	13	9	0.135416666666667	0.999999999999989
HHAT	19.5805131057866	5.21420763479416	1	1.27746792216822	28	0.947178019487434	13	9	0.135416666666667	0.999999999999989
RCOR3	13.098100101407	30.1438878571785	1	3.48615535338429	28	0.244119576400918	13	9	0.135416666666667	0.999999999999989
TRAF5	15.7302915447716	33.9504745628797	6	2.18516798263721	26.9433962264151	0.658259444913366	13	9	0.135416666666667	0.999999999999989
LINC00467	9.15378743295785	12.1107239794777	1	0.960214568288005	28	0.9870053300683	13	9	0.135416666666667	0.999999999999989
LPGAT1	21.126799597895	46.8383465746754	18	4.15560235413021	24.7058823529412	0.132556301560404	13	9	0.135416666666667	0.999999999999989
INTS7	20.1091726570651	13.4340208807157	8	0.397047093367465	26.542750929368	0.999956422754339	13	9	0.135416666666667	0.999999999999989
RPL21P28	26.231280104051	3.23538313064657	1	0.2317338948486	28	0.999999306950174	13	9	0.135416666666667	0.999999999999989
PPP2R5A	47.9999324559169	31.1849595696068	52	1.26148574526243	20	0.950065287352117	13	9	0.135416666666667	0.999999999999989
NENF	31.9160783692977	110.590109362064	1	3.88587880264334	28	0.170299926443062	13	9	0.135416666666667	0.999999999999989
NSL1	24.6829581399886	30.6066830638803	1	1.38770451769418	28	0.924597297038346	13	9	0.135416666666667	0.999999999999989
TATDN3	26.6921297930872	8.85846431528846	35	3.05358049473726	22.1052631578947	0.352770718947459	13	9	0.135416666666667	0.999999999999989
ANGEL2	39.9871440999068	23.9560278512772	1	0.824741814706766	28	0.994438336316427	13	9	0.135416666666667	0.999999999999989
RPS6KC1	31.8220682222578	20.802913384527	27	1.73850998120221	23.257328990228	0.824459122920461	13	9	0.135416666666667	0.999999999999989
SMYD2	27.9755061374622	22.7969076172283	29	1.91478376055471	22.9581993569132	0.761862091259441	13	9	0.135416666666667	0.999999999999989
PTPN14	12.0190472031483	313.338913205292	22	1.44326875174694	24.040404040404	0.911478373079515	13	9	0.135416666666667	0.999999999999989
CENPF	12.924935658269	32.9669792390482	1	2.33569016721846	28	0.599779770410598	13	9	0.135416666666667	0.999999999999989
KCNK2	12.0740563876258	172.245622096263	1	2.78141213473438	28	0.437619984123213	13	9	0.135416666666667	0.999999999999989
KCTD3	21.4447081953098	59.381886365867	1	1.24758123094809	28	0.952497467748695	13	9	0.135416666666667	0.999999999999989
GPATCH2	31.8461100178758	28.1660454284994	19	1.97008324960256	24.5360824742268	0.741174793712863	13	9	0.135416666666667	0.999999999999989
RRP15	34.7033966041401	38.5245137815715	52	0.96332676971875	20	0.986778178440706	13	9	0.135416666666667	0.999999999999989
TGFB2	6.75440830680987e-05	26.0997345984179	52	0.605000292286081	20	0.999181792922805	13	9	0.135416666666667	0.999999999999989
LYPLAL1	24.8976334246608	10.4449616484906	33	1.26309524766325	22.3824451410658	0.9497789638009	13	9	0.135416666666667	0.999999999999989
EPRS	6.81455594153663	265.494526742073	52	0.184651674264286	20	0.999999889881272	13	9	0.135416666666667	0.999999999999989
BPNT1	29.581619846696	12.4363185321251	52	0.378309351651121	20	0.999969481391816	13	9	0.135416666666667	0.999999999999989
IARS2	28.01045449038	58.4456707540413	1	1.38931911254208	28	0.924232259602381	13	9	0.135416666666667	0.999999999999989
RAB3GAP2	37.9638283069073	47.8320667972002	52	0.997393628094428	20	0.984105086641193	13	9	0.135416666666667	0.999999999999989
C1orf115	32.2410529535838	1.80504045281308	39	0.750716193372452	21.570996978852	0.996812168956213	13	9	0.135416666666667	0.999999999999989
MARC2	39.318097272495	5.79190539632174	52	0.174554325408963	20	0.999999930625384	13	9	0.135416666666667	0.999999999999989
HLX	47.9999324559169	22.4684647072038	52	1.6895588433514	20	0.840657422080903	13	9	0.135416666666667	0.999999999999989
DUSP10	24.9453434006826	14.3203000128429	1	0.757204359261192	28	0.99664239442776	13	9	0.135416666666667	0.999999999999989
TAF1A	6.31206218711548e-05	3.88916640091407	1	0.780053504876937	28	0.995989102912423	13	9	0.135416666666667	0.999999999999989
MIA3	2.98716198907567	73.3614910434653	1	0.942242818498576	28	0.988263118042566	13	9	0.135416666666667	0.999999999999989
AIDA	23.430694108977	5.02466614753405	4	2.79493613758567	27.3563218390805	0.43311380603597	13	9	0.135416666666667	0.999999999999989
BROX	23.5375710167087	40.4237937293035	10	1.69643671070238	26.1538461538462	0.838418204580882	13	9	0.135416666666667	0.999999999999989
DISP1	16.4591310550469	8.86549051670417	45	0.880567369669917	20.8163265306122	0.991919764327268	13	9	0.135416666666667	0.999999999999989
CAPN2	28.1481458426308	150.743970563663	18	1.46751200246782	24.7058823529412	0.905401010092575	13	9	0.135416666666667	0.999999999999989
TP53BP2	28.9002356948132	23.0823635817165	1	0.490942128155832	28	0.999800938666157	13	9	0.135416666666667	0.999999999999989
FBXO28	31.9167050377975	14.5017076070117	19	1.6973220088405	24.5360824742268	0.838129082886024	13	9	0.135416666666667	0.999999999999989
DEGS1	27.7127140700519	65.7986688130372	1	0.975772901285135	28	0.98584160892453	13	9	0.135416666666667	0.999999999999989
NVL	20.0454077115933	8.38822970476319	45	1.3987876483457	20.8163265306122	0.922071910185075	13	9	0.135416666666667	0.999999999999989
CNIH4	23.8307071006926	112.702579719252	10	3.12685795700003	26.1538461538462	0.332098704667656	13	9	0.135416666666667	0.999999999999989
WDR26	25.9874535096168	63.1393415383875	1	0.31249255891004	28	0.99999277669904	13	9	0.135416666666667	0.999999999999989
DNAH14	23.8626427649461	6.28368511425263	1	0.521520970195249	28	0.999697712693393	13	9	0.135416666666667	0.999999999999989
LBR	47.9999324559169	43.4235871038453	11	1.36870457845956	25.9636363636364	0.92881925318548	13	9	0.135416666666667	0.999999999999989
ENAH	2.83051234673295	477.355575161957	4	1.37161732874886	27.3563218390805	0.92818084970495	13	9	0.135416666666667	0.999999999999989
SRP9	24.0635277977494	40.7641120255454	1	0.899564253446671	28	0.990897505774084	13	9	0.135416666666667	0.999999999999989
EPHX1	28.1444748684094	23.6650126578981	1	0.677060387002471	28	0.998314129049066	13	9	0.135416666666667	0.999999999999989
TMEM63A	10.5646069938591	44.2057761222571	1	1.13956175418925	28	0.968896113530056	13	9	0.135416666666667	0.999999999999989
PYCR2	26.6288298952715	182.291052326142	4	2.43782648880553	27.3563218390805	0.560725320250376	13	9	0.135416666666667	0.999999999999989
SDE2	16.7035205325097	12.4089115871876	52	1.07692323922811	20	0.976444540272772	13	9	0.135416666666667	0.999999999999989
ACBD3	6.75440830680987e-05	308.287162794854	1	1.36581978024712	28	0.929448367199983	13	9	0.135416666666667	0.999999999999989
PARP1	14.8160562202534	53.5257447300135	1	3.3325064070659	28	0.279066357277892	13	9	0.135416666666667	0.999999999999989
ITPKB	12.3484907937355	5.50542515394001	1	2.572815900357	28	0.51056789282526	13	9	0.135416666666667	0.999999999999989
PSEN2	31.6661842366401	21.3029812460653	1	0.727482917376084	28	0.997366817784179	13	9	0.135416666666667	0.999999999999989
ADCK3	23.8521900480589	27.6422734917093	1	3.17884648450449	28	0.318000591872741	13	9	0.135416666666667	0.999999999999989
CDC42BPA	22.9731074117078	108.151886130107	1	0.648402543449996	28	0.998718715973247	13	9	0.135416666666667	0.999999999999989
JMJD4	6.75440830680987e-05	28.5854674002579	22	0.28512611438717	24.040404040404	0.999996440943277	13	9	0.135416666666667	0.999999999999989
SNAP47	28.9723394753829	17.1248538742838	1	1.77828480849064	28	0.810874740093381	13	9	0.135416666666667	0.999999999999989
ARF1	28.1770354191183	380.337704375242	18	1.42905959810713	24.7058823529412	0.914941477973325	13	9	0.135416666666667	0.999999999999989
C1orf35	37.9910270823553	47.80834017256	1	3.20626088443583	28	0.31075589152288	13	9	0.135416666666667	0.999999999999989
MRPL55	38.8673305159219	53.0637819949125	1	2.57676377313149	28	0.509131988171625	13	9	0.135416666666667	0.999999999999989
GUK1	3.98064745090611	289.290908595559	1	0.358273095138666	28	0.999979647019357	13	9	0.135416666666667	0.999999999999989
GJC2	16.0257777119118	4.44235904321378	30	1.68190365643952	22.8115015974441	0.843135053806361	13	9	0.135416666666667	0.999999999999989
IBA57	31.1796456824438	7.91990181645756	1	1.33377130509584	28	0.936224804665005	13	9	0.135416666666667	0.999999999999989
TRIM11	11.0625838600277	137.576871993806	18	2.09814261715541	24.7058823529412	0.692103993344168	13	9	0.135416666666667	0.999999999999989
RNF187	15.4868269897647	516.887931006693	27	3.08956417234861	23.257328990228	0.342502410149752	13	9	0.135416666666667	0.999999999999989
RAB4A	24.8604455767386	25.4549590342583	5	1.28759834080389	27.148288973384	0.945297081688891	13	9	0.135416666666667	0.999999999999989
CCSAP	22.6755078198334	13.9928846293067	21	0.463330631347578	24.2033898305085	0.999867437655697	13	9	0.135416666666667	0.999999999999989
NUP133	31.8074046039955	39.1402809608331	52	1.71721946030908	20	0.83157799022359	13	9	0.135416666666667	0.999999999999989
ABCB10	47.9999469767973	6.35044329290648	3	1.47782208782777	27.5675675675676	0.902752782985953	13	9	0.135416666666667	0.999999999999989
TAF5L	28.0127345179898	9.58437494714023	52	0.406391308725485	20	0.999948341825777	13	9	0.135416666666667	0.999999999999989
URB2	17.3220789786594	3.10612471567112	14	0.768950986825051	25.4092526690391	0.996317569119428	13	9	0.135416666666667	0.999999999999989
GALNT2	39.9608205814194	59.9239818926838	52	0.994277968988741	20	0.984364062360156	13	9	0.135416666666667	0.999999999999989
COG2	38.6616940466045	16.0151718554065	4	3.17972409175777	27.3563218390805	0.317766646039245	13	9	0.135416666666667	0.999999999999989
AGT	16.1475880825826	21.6021176676842	52	0.560966854965345	20	0.999504277097841	13	9	0.135416666666667	0.999999999999989
C1orf198	24.1090347397435	136.627141695853	1	2.05288872812158	28	0.709585427998585	13	9	0.135416666666667	0.999999999999989
TTC13	24.003463181329	7.01983501546207	44	0.954614633257976	20.9384164222874	0.987407055554219	13	9	0.135416666666667	0.999999999999989
ARV1	37.6188007822094	12.4737629294032	19	0.233749012662508	24.5360824742268	0.999999257287206	13	9	0.135416666666667	0.999999999999989
C1orf131	19.2000684245407	40.8073299507081	1	1.05799994625168	28	0.978456112884678	13	9	0.135416666666667	0.999999999999989
GNPAT	19.6457869834366	31.5559430314781	11	1.4348120350128	25.9636363636364	0.913548347792278	13	9	0.135416666666667	0.999999999999989
EXOC8	47.9999324559169	16.2596569523928	52	0.426702329348364	20	0.999926410144201	13	9	0.135416666666667	0.999999999999989
SPRTN	18.327511720628	8.79780647359688	13	1.36550405871766	25.5913978494624	0.92951702819296	13	9	0.135416666666667	0.999999999999989
EGLN1	21.4532155563777	25.2901409565706	1	0.689890679095946	28	0.998103469080175	13	9	0.135416666666667	0.999999999999989
TSNAX	31.9971131933305	47.8037024635578	30	1.67891479766188	22.8115015974441	0.844098171698656	13	9	0.135416666666667	0.999999999999989
SIPA1L2	12.87776540622	18.7104640476467	17	1.51220838150716	24.8780487804878	0.893651137501254	13	9	0.135416666666667	0.999999999999989
NTPCR	27.8910612787496	32.9309233505091	1	0.635635040667721	28	0.998872248040586	13	9	0.135416666666667	0.999999999999989
PCNXL2	12.3566442550226	14.7810735701792	16	2.4954897851109	25.0526315789474	0.53906269407387	13	9	0.135416666666667	0.999999999999989
KCNK1	6.75440830680987e-05	5.06854778571311	8	0.959715135783467	26.542750929368	0.9870415227333	13	9	0.135416666666667	0.999999999999989
COA6	30.7120724393982	23.2535447310766	1	0.641633937653287	28	0.998802033343643	13	9	0.135416666666667	0.999999999999989
IRF2BP2	30.4141369011081	77.8161088027244	1	1.23898486647868	28	0.953964096306391	13	9	0.135416666666667	0.999999999999989
TOMM20	28.3491013563966	80.709136143447	52	1.1993671114393	20	0.960359260739042	13	9	0.135416666666667	0.999999999999989
RBM34	24.4156157862634	51.3572111171853	22	0.637701077575935	24.040404040404	0.998848443251383	13	9	0.135416666666667	0.999999999999989
ARID4B	12.1239972411548	126.701651592651	1	0.875772684297477	28	0.992163908255458	13	9	0.135416666666667	0.999999999999989
GGPS1	27.8980781622479	29.0923443386694	52	1.1632267095299	20	0.965676689981055	13	9	0.135416666666667	0.999999999999989
B3GALNT2	25.3050113150234	49.3231147574213	1	2.90049667536678	28	0.398960184792449	13	9	0.135416666666667	0.999999999999989
LYST	18.7482238039386	17.702956839497	18	3.89020177457656	24.7058823529412	0.169624531533143	13	9	0.135416666666667	0.999999999999989
NID1	43.6681641897219	146.876037189917	7	1.58332567447086	26.7415730337079	0.87356362034012	13	9	0.135416666666667	0.999999999999989
GPR137B	38.6447916344833	19.1871010044385	52	0.359722819411339	20	0.99997902277281	13	9	0.135416666666667	0.999999999999989
ERO1LB	37.0449416202282	8.26703234627761	1	1.24057201209008	28	0.95369544087089	13	9	0.135416666666667	0.999999999999989
LGALS8	21.6937892312642	19.5163329665822	15	3.95606359081607	25.2296819787986	0.159631080384265	13	9	0.135416666666667	0.999999999999989
HEATR1	10.185849075773	14.869775147524	30	1.41418699300226	22.8115015974441	0.918487019925668	13	9	0.135416666666667	0.999999999999989
MTR	47.9999324559169	70.9686923414785	10	1.49688401879421	26.1538461538462	0.897758025160684	13	9	0.135416666666667	0.999999999999989
FMN2	27.6580537505	9.38279354571054	5	1.87629796611936	27.148288973384	0.776009025435936	13	9	0.135416666666667	0.999999999999989
GREM2	6.75440830680987e-05	202.65242001675	9	1.57826017831532	26.3468634686347	0.87504860320833	13	9	0.135416666666667	0.999999999999989
FH	21.3487855499697	42.3989407864618	41	2.33971780322404	21.3134328358209	0.598226392602781	13	9	0.135416666666667	0.999999999999989
OPN3	32.1933070879644	5.3160769544931	46	1.0483152228664	20.695652173913	0.97943896287304	13	9	0.135416666666667	0.999999999999989
CHML	22.5882513696802	16.7460118699412	1	1.51687411859831	28	0.892384748044987	13	9	0.135416666666667	0.999999999999989
CEP170	32.1782269106779	16.5263365286568	40	0.729878352601438	21.4414414414414	0.997313343251283	13	9	0.135416666666667	0.999999999999989
SDCCAG8	12.3652011567375	28.8116017614912	48	1.46311724583845	20.458452722063	0.906518350877889	13	9	0.135416666666667	0.999999999999989
AKT3	13.6560039315325	61.8597427117302	1	0.376135541094872	28	0.999970756978256	13	9	0.135416666666667	0.999999999999989
ZBTB18	12.2576899238103	18.8879864639451	2	1.71594432354039	27.7821011673152	0.832000821118771	13	9	0.135416666666667	0.999999999999989
ADSS	24.334622624573	67.932584680906	5	2.98963610056375	27.148288973384	0.371573747237042	13	9	0.135416666666667	0.999999999999989
DESI2	29.150086887287	36.1151065516141	1	0.356189460403757	28	0.999980516812622	13	9	0.135416666666667	0.999999999999989
COX20	19.9953806891059	12.6477053227911	30	2.22012036006648	22.8115015974441	0.64463795287182	13	9	0.135416666666667	0.999999999999989
HNRNPU-AS1	20.3302352337746	10.2190338377683	49	3.30910280480716	20.3418803418803	0.284735143718967	13	9	0.135416666666667	0.999999999999989
HNRNPU	24.5670798810864	267.160120729886	13	3.63439662282325	25.5913978494624	0.213994374284601	13	9	0.135416666666667	0.999999999999989
EFCAB2	32.671374709644	16.349145234174	52	0.339802533451143	20	0.999986330846783	13	9	0.135416666666667	0.999999999999989
KIF26B	31.9332499360017	9.75732537814631	36	3.14549167014605	21.9692307692308	0.326991481181621	13	9	0.135416666666667	0.999999999999989
SMYD3	45.0029917752915	27.7117666834726	1	0.666043782712139	28	0.998480009470436	13	9	0.135416666666667	0.999999999999989
TFB2M	26.4782984650668	6.38716330018595	52	1.52248348321648	20	0.89085244531023	13	9	0.135416666666667	0.999999999999989
CNST	30.9589796072372	30.9279743018351	52	1.8817789370302	20	0.77400829075696	13	9	0.135416666666667	0.999999999999989
SCCPDH	24.1925426550758	55.6511790391067	14	2.59543033461551	25.4092526690391	0.502369104033991	13	9	0.135416666666667	0.999999999999989
AHCTF1	23.4173318127152	23.5750979014592	46	0.716974585597011	20.695652173913	0.997591783855324	13	9	0.135416666666667	0.999999999999989
ZNF670	17.019045519462	13.7882745646719	48	2.13342019707324	20.458452722063	0.6784086264631	13	9	0.135416666666667	0.999999999999989
ZNF496	24.1687179758137	15.3280063961215	3	2.09021166477663	27.5675675675676	0.6951757999953	13	9	0.135416666666667	0.999999999999989
SH3BP5L	6.63666093922721	82.5537705272445	13	0.229287686338606	25.5913978494624	0.999999363377213	13	9	0.135416666666667	0.999999999999989
ZNF672	20.0153451296027	13.1151840386161	45	3.01424452008749	20.8163265306122	0.364253607827056	13	9	0.135416666666667	0.999999999999989
ZNF692	32.0383854254165	5.12236585478567	21	1.82833504786457	24.2033898305085	0.793298279871778	13	9	0.135416666666667	0.999999999999989
ZMYND11	6.75440830680987e-05	134.207622428439	47	2.12713430930364	20.5763688760807	0.680852165945224	13	9	0.135416666666667	0.999999999999989
DIP2C	11.5819888700237	64.7212017180625	5	0.796348473105391	27.148288973384	0.995467420203278	13	9	0.135416666666667	0.999999999999989
LARP4B	26.9790444462252	72.8826317308102	1	1.95500352364696	28	0.746853806823578	13	9	0.135416666666667	0.999999999999989
GTPBP4	19.949903337616	79.4555245542516	12	0.583374516923702	25.7761732851986	0.999356286151982	13	9	0.135416666666667	0.999999999999989
IDI2	6.75440830680987e-05	7.40543467003904	35	1.20679182259459	22.1052631578947	0.95920611129977	13	9	0.135416666666667	0.999999999999989
WDR37	6.01395710440058	5.75365412292011	1	1.20391247847926	28	0.959655782007718	13	9	0.135416666666667	0.999999999999989
PFKP	8.01856488557477	39.9438653535328	1	0.864408767285036	28	0.992720902769153	13	9	0.135416666666667	0.999999999999989
PITRM1	31.7859209011376	27.7514646144181	1	2.98793817550347	28	0.372082681224762	13	9	0.135416666666667	0.999999999999989
KLF6	6.00855817335953e-05	394.7272345087	6	1.57679882234834	26.9433962264151	0.8754755060446	13	9	0.135416666666667	0.999999999999989
AKR1C1	20.1979139532059	16.9381477363472	2	2.1594498919261	27.7821011673152	0.668279068809938	13	9	0.135416666666667	0.999999999999989
AKR1C2	47.9999329924438	45.7756464479027	2	0.508655949113004	27.7821011673152	0.999745443276348	13	9	0.135416666666667	0.999999999999989
AKR1C3	47.9999367858912	77.47856788497	8	0.918202235524472	26.542750929368	0.989806243297702	13	9	0.135416666666667	0.999999999999989
NET1	24.7301529254047	21.7752906441284	1	2.14585726884277	28	0.673570640217288	13	9	0.135416666666667	0.999999999999989
ASB13	20.3828577423449	5.70291093010954	43	2.53385389249202	21.0619469026549	0.524839948760915	13	9	0.135416666666667	0.999999999999989
FAM208B	15.9392847538445	25.0112544574071	52	3.63666142694726	20	0.213560329396318	13	9	0.135416666666667	0.999999999999989
GDI2	8.37003962660017	20.1120868456241	7	1.81672063031435	26.7415730337079	0.797421754892935	13	9	0.135416666666667	0.999999999999989
ANKRD16	12.9856831837364	5.0238176290668	22	1.61488733312757	24.040404040404	0.864132130329081	13	9	0.135416666666667	0.999999999999989
FBXO18	28.3872923306277	57.0327281130471	6	1.1889709599511	26.9433962264151	0.961938979933912	13	9	0.135416666666667	0.999999999999989
IL15RA	28.732634223707	2.78334692840837	52	0.346140114902109	20	0.999984285867486	13	9	0.135416666666667	0.999999999999989
RBM17	27.8729153126675	105.287704555141	39	0.685144042554539	21.570996978852	0.998183663961775	13	9	0.135416666666667	0.999999999999989
PFKFB3	9.4895422928622	51.2963734868109	23	1.0388157318149	23.8795986622074	0.980372820714035	13	9	0.135416666666667	0.999999999999989
ITIH5	42.16040660818	21.5554258900212	19	1.45708796262037	24.5360824742268	0.908040024381746	13	9	0.135416666666667	0.999999999999989
KIN	19.4379954897249	19.9060112559062	52	1.47691054425287	20	0.902988437083348	13	9	0.135416666666667	0.999999999999989
ATP5C1	26.876571573182	69.1107181383313	9	2.17921060221978	26.3468634686347	0.660580999211493	13	9	0.135416666666667	0.999999999999989
TAF3	14.4340857975132	32.8990497725393	1	1.04326719072465	28	0.979938914115629	13	9	0.135416666666667	0.999999999999989
CELF2	39.6401193160619	51.1896282755528	23	0.704256349840309	23.8795986622074	0.997843870648572	13	9	0.135416666666667	0.999999999999989
USP6NL	12.0957838532015	4.07019981920974	3	1.3451209416793	27.5675675675676	0.933869734666557	13	9	0.135416666666667	0.999999999999989
PROSER2	13.0716331755241	8.50412549199302	1	1.39422423750669	28	0.923117287841804	13	9	0.135416666666667	0.999999999999989
UPF2	12.2332702178161	74.9735168558176	21	1.42895327873957	24.2033898305085	0.914967112492624	13	9	0.135416666666667	0.999999999999989
DHTKD1	12.7054449230822	53.0975297759657	2	3.72821823196036	27.7821011673152	0.196648345940535	13	9	0.135416666666667	0.999999999999989
SEC61A2	25.2214315244281	9.82113441308606	1	3.02770034447613	28	0.36029534686979	13	9	0.135416666666667	0.999999999999989
NUDT5	39.9211200477998	32.2545635209546	52	1.17623474045453	20	0.963818993948846	13	9	0.135416666666667	0.999999999999989
CDC123	23.8582290439871	70.7155577124564	16	2.3550467814618	25.0526315789474	0.592322919711592	13	9	0.135416666666667	0.999999999999989
CAMK1D	32.1613002962722	3.44161709721035	51	2.20008814457612	20.112676056338	0.652444526466868	13	9	0.135416666666667	0.999999999999989
OPTN	34.5850469164171	431.773654058278	24	2.8605745932964	23.7209302325581	0.41166121479089	13	9	0.135416666666667	0.999999999999989
MCM10	5.06165545377661e-05	8.23939309828868	52	1.32312400342349	20	0.938389372719917	13	9	0.135416666666667	0.999999999999989
PHYH	27.9813409549316	37.6591772316375	52	1.48324658848553	20	0.901344372347565	13	9	0.135416666666667	0.999999999999989
SEPHS1	19.9454184226718	32.1972093879299	5	2.68419681479658	27.148288973384	0.470841837855338	13	9	0.135416666666667	0.999999999999989
BEND7	23.9140328944306	13.2605156867592	1	1.72620354697883	28	0.828587479521262	13	9	0.135416666666667	0.999999999999989
PRPF18	38.5498073533031	35.0648994939405	52	0.968826728890898	20	0.986369892740782	13	9	0.135416666666667	0.999999999999989
FRMD4A	32.1252420717788	7.10017573526484	52	0.808875319520711	20	0.995032818247908	13	9	0.135416666666667	0.999999999999989
FAM107B	20.8755632033336	9.7970558228691	5	2.16513824609123	27.148288973384	0.666063611949675	13	9	0.135416666666667	0.999999999999989
HSPA14	10.6917534129081	22.0058649669966	1	2.45736204570639	28	0.553350537123378	13	9	0.135416666666667	0.999999999999989
DCLRE1C	35.8427720352653	11.8102795765647	50	0.483006534476014	20.2266288951841	0.999822357772414	13	9	0.135416666666667	0.999999999999989
RPP38	24.0516790542792	12.9099746270913	1	1.07343272886766	28	0.976824748821112	13	9	0.135416666666667	0.999999999999989
NMT2	8.03951190823837	54.1547206512019	8	1.69924130119358	26.542750929368	0.837501580489266	13	9	0.135416666666667	0.999999999999989
FAM171A1	32.2888298037644	31.1763826371628	20	0.46131801594927	24.3686006825939	0.99987146064934	13	9	0.135416666666667	0.999999999999989
ITGA8	38.2334039484926	9.3893265648389	9	2.17943837333158	26.3468634686347	0.660492242827708	13	9	0.135416666666667	0.999999999999989
FAM188A	32.0577641420325	13.4736406151443	25	1.38444233354675	23.5643564356436	0.925331846411606	13	9	0.135416666666667	0.999999999999989
PTER	4.14435550571473e-05	13.1262700494013	27	1.39666790370141	23.257328990228	0.922558464797135	13	9	0.135416666666667	0.999999999999989
RSU1	23.0305294792649	129.288325578931	9	1.21022473463207	26.3468634686347	0.958665888666645	13	9	0.135416666666667	0.999999999999989
VIM	20.900495339577	1489.09607947257	20	0.683926609976267	24.3686006825939	0.998203800180342	13	9	0.135416666666667	0.999999999999989
PTPLA	22.3015471504201	68.6432748329018	1	1.18986474020582	28	0.961804765209962	13	9	0.135416666666667	0.999999999999989
STAM	8.26241333802186	28.9458562193959	1	0.93464183416235	28	0.988767951776363	13	9	0.135416666666667	0.999999999999989
NSUN6	17.1180964314452	7.81896869304482	6	1.3326004882318	26.9433962264151	0.936464951326046	13	9	0.135416666666667	0.999999999999989
ARL5B	31.4813721690991	20.4683766371216	52	1.86053525059197	20	0.781735342923258	13	9	0.135416666666667	0.999999999999989
PLXDC2	12.5247101853504	71.6293541701286	24	1.05633117918866	23.7209302325581	0.978627700153683	13	9	0.135416666666667	0.999999999999989
CASC10	28.4759111518744	9.22184270652065	52	2.21507022363028	20	0.646605757182064	13	9	0.135416666666667	0.999999999999989
SKIDA1	36.9148857489946	3.08540505483856	8	1.90427530419712	26.542750929368	0.765747038041809	13	9	0.135416666666667	0.999999999999989
MLLT10	15.9701000324933	18.9969545182971	52	2.68953245930306	20	0.468981828412851	13	9	0.135416666666667	0.999999999999989
DNAJC1	33.1628643569229	106.904098631841	16	1.9403255545793	25.0526315789474	0.752355336139287	13	9	0.135416666666667	0.999999999999989
COMMD3	35.8439180048189	55.5438951957526	52	0.460458090643006	20	0.999873148597797	13	9	0.135416666666667	0.999999999999989
LOC100499489	36.2737906952833	8.49127555133535	17	0.19886221648869	24.8780487804878	0.999999798271419	13	9	0.135416666666667	0.999999999999989
PIP4K2A	6.75440830680987e-05	63.1383493402606	52	2.47835207100897	20	0.545466860147286	13	9	0.135416666666667	0.999999999999989
MSRB2	47.0536285493976	60.7832227516678	52	0.824409375685202	20	0.994451312071831	13	9	0.135416666666667	0.999999999999989
OTUD1	23.5636989691249	4.98828977838	42	0.115853067037736	21.186943620178	0.999999997756434	13	9	0.135416666666667	0.999999999999989
KIAA1217	25.6272460646935	4.66869922418544	52	1.29088769275302	20	0.944677856799241	13	9	0.135416666666667	0.999999999999989
ARHGAP21	12.1562279262564	208.960410138262	12	2.00778811179624	25.7761732851986	0.726867859092468	13	9	0.135416666666667	0.999999999999989
PRTFDC1	28.8441728393047	9.80491562318437	52	0.977760038735818	20	0.985687860801752	13	9	0.135416666666667	0.999999999999989
APBB1IP	31.7222121698141	11.4691876764923	1	0.998504077635588	28	0.984012065219971	13	9	0.135416666666667	0.999999999999989
ABI1	25.9156113740496	39.8425070232254	9	2.38408674638199	26.3468634686347	0.581180064719384	13	9	0.135416666666667	0.999999999999989
ANKRD26	19.8046776114629	27.4878775356406	52	1.37583610086984	20	0.927250515695793	13	9	0.135416666666667	0.999999999999989
YME1L1	23.6208839681735	94.3005662403476	1	1.1109009406766	28	0.972522631054228	13	9	0.135416666666667	0.999999999999989
MASTL	12.6641572069626	5.37383968151472	1	1.73197294600507	28	0.826656607525903	13	9	0.135416666666667	0.999999999999989
ACBD5	23.0624072666128	17.0840505532367	1	1.50710235236978	28	0.895028511044797	13	9	0.135416666666667	0.999999999999989
RAB18	26.600527958877	145.474364958459	1	1.74507395171608	28	0.822242353332069	13	9	0.135416666666667	0.999999999999989
MKX	20.8548733672696	40.0978150444333	7	2.82768638687833	26.7415730337079	0.422322576592919	13	9	0.135416666666667	0.999999999999989
WAC-AS1	13.2777323517869	57.3689917890642	13	3.9728042530506	25.5913978494624	0.157177990776244	13	9	0.135416666666667	0.999999999999989
WAC	12.3395285715642	227.885855038598	31	0.822129612429066	22.6666666666667	0.994539687667728	13	9	0.135416666666667	0.999999999999989
BAMBI	24.47475270541	2.84848152734252	52	0.872126161566169	20	0.992345933665315	13	9	0.135416666666667	0.999999999999989
PTCHD3P1	25.2193486966831	45.6191572878749	1	0.376084775521793	28	0.999970786224741	13	9	0.135416666666667	0.999999999999989
SVIL	47.9999324559169	10.9563664593349	52	2.21544505392371	20	0.646459695717068	13	9	0.135416666666667	0.999999999999989
KIAA1462	6.75440830680987e-05	208.900223431211	14	1.44454140080704	25.4092526690391	0.911164612588784	13	9	0.135416666666667	0.999999999999989
MTPAP	21.0853154556043	17.0686112441395	14	2.80145196158609	25.4092526690391	0.430953117487477	13	9	0.135416666666667	0.999999999999989
ZNF438	47.9999324559169	21.7299576789639	6	0.488693586462611	26.9433962264151	0.999807211544563	13	9	0.135416666666667	0.999999999999989
ZEB1	38.5654608869742	266.415416937538	11	1.66781778473841	25.9636363636364	0.847652920894483	13	9	0.135416666666667	0.999999999999989
ARHGAP12	27.0151509828794	101.81321475339	1	1.32474779223851	28	0.938062065493715	13	9	0.135416666666667	0.999999999999989
KIF5B	19.7734133410768	373.113996066077	52	0.291761096662858	20	0.999995744956661	13	9	0.135416666666667	0.999999999999989
EPC1	6.75440830680987e-05	64.547988142436	52	1.85332755910595	20	0.784339696084388	13	9	0.135416666666667	0.999999999999989
CCDC7	19.8920214061811	9.18313793197287	52	0.864523911866184	20	0.992715409597968	13	9	0.135416666666667	0.999999999999989
ITGB1	9.95783209024693	546.313067653812	21	0.609378756984129	24.2033898305085	0.999142266255734	13	9	0.135416666666667	0.999999999999989
NRP1	13.0159181285539	106.078498721309	1	1.57671591605572	28	0.875499705049002	13	9	0.135416666666667	0.999999999999989
PARD3	12.5322439164632	45.7053655368128	1	1.3455853519515	28	0.933772321885735	13	9	0.135416666666667	0.999999999999989
CUL2	28.1711447250313	12.8061939407289	1	0.239241432385495	28	0.999999106099653	13	9	0.135416666666667	0.999999999999989
CREM	24.0158013402834	13.1804714530071	1	1.65828405943612	28	0.850679950767315	13	9	0.135416666666667	0.999999999999989
CCNY	31.8013589178989	123.423792982171	52	0.809612219792754	20	0.995006313316829	13	9	0.135416666666667	0.999999999999989
FZD8	24.2460623388541	12.9290817273583	15	2.25117151570893	25.2296819787986	0.632546347127569	13	9	0.135416666666667	0.999999999999989
ZNF248	12.5596135953997	12.699998702219	5	2.74193747665195	27.148288973384	0.450936726768213	13	9	0.135416666666667	0.999999999999989
ZNF25	28.0048413001286	52.6162534082181	1	0.702169489604738	28	0.997883200320922	13	9	0.135416666666667	0.999999999999989
ZNF33A	19.8067445105046	27.8504091726719	15	0.242949065131522	25.2296819787986	0.99999898971569	13	9	0.135416666666667	0.999999999999989
ZNF37A	19.96763395354	62.9181325742649	52	1.26194374937755	20	0.949983911606878	13	9	0.135416666666667	0.999999999999989
ZNF37BP	31.5789690890501	10.6101693469574	52	0.72765233641374	20	0.997363062910396	13	9	0.135416666666667	0.999999999999989
ZNF33B	24.2831504276032	13.8534906436079	38	0.608208364433593	21.7021276595745	0.999152977667471	13	9	0.135416666666667	0.999999999999989
BMS1	22.0039587370342	113.019747465624	21	2.648550284473	24.2033898305085	0.483372504123955	13	9	0.135416666666667	0.999999999999989
CSGALNACT2	12.2746966730054	30.2154128540913	1	1.15259334557124	28	0.967148718738139	13	9	0.135416666666667	0.999999999999989
HNRNPF	23.961587049938	127.892062641342	4	4.08080236822083	27.3563218390805	0.142165522188089	13	9	0.135416666666667	0.999999999999989
CXCL12	47.9999511936684	67.399095404007	52	1.97138019331092	20	0.740685151686174	13	9	0.135416666666667	0.999999999999989
RASSF4	36.7062409681667	19.91936624255	44	2.49818191812096	20.9384164222874	0.538059437870912	13	9	0.135416666666667	0.999999999999989
C10orf10	29.6772200482092	179.972998963307	1	0.445582085880868	28	0.999899580339997	13	9	0.135416666666667	0.999999999999989
C10orf25	12.942415344698	4.63235884274737	9	2.52025544073078	26.3468634686347	0.529862759431996	13	9	0.135416666666667	0.999999999999989
ZNF22	47.9999324559169	52.8296883376151	5	1.0800108434793	27.148288973384	0.97610473465326	13	9	0.135416666666667	0.999999999999989
MARCH8	17.9472701337379	42.437844856467	39	1.07105355149205	21.570996978852	0.977081516465025	13	9	0.135416666666667	0.999999999999989
FAM21C	47.9999324559169	41.9301936584743	52	0.700498791505359	20	0.997914283827048	13	9	0.135416666666667	0.999999999999989
TIMM23	19.6717824657721	34.8085022489331	1	0.75700426045608	28	0.996647731327533	13	9	0.135416666666667	0.999999999999989
NCOA4	43.5875309977804	147.142953914856	11	0.392987108315116	25.9636363636364	0.999959588978621	13	9	0.135416666666667	0.999999999999989
MAPK8	9.67572594418599	23.9072760048422	21	1.91202744824467	24.2033898305085	0.76288263294733	13	9	0.135416666666667	0.999999999999989
ARHGAP22	6.75440830680987e-05	15.8397370270513	1	0.69562162191499	28	0.998003000794894	13	9	0.135416666666667	0.999999999999989
VSTM4	41.4412818700696	286.058084970899	12	0.791573532926283	25.7761732851986	0.995625300789617	13	9	0.135416666666667	0.999999999999989
ERCC6	17.0734878895493	15.5408500155276	52	1.02587320748975	20	0.981597716894548	13	9	0.135416666666667	0.999999999999989
PARG	27.4279512218498	12.9892974932482	1	1.44580947187222	28	0.91085139671344	13	9	0.135416666666667	0.999999999999989
FAM21A	28.1273503608937	34.9372225184248	29	1.31659825597461	22.9581993569132	0.939694577519191	13	9	0.135416666666667	0.999999999999989
SGMS1	15.8028652854355	16.1040777101845	52	1.31111120035956	20	0.940779395761549	13	9	0.135416666666667	0.999999999999989
ASAH2B	20.1282623722254	2.69120157521291	1	1.56534005825268	28	0.878799412101677	13	9	0.135416666666667	0.999999999999989
PRKG1	19.9859520658807	18.0300959438732	52	0.654384463823433	20	0.99864134391421	13	9	0.135416666666667	0.999999999999989
CSTF2T	47.9999181901802	26.4780681519823	32	2.52287754270132	22.5236593059937	0.528892625044572	13	9	0.135416666666667	0.999999999999989
DKK1	6.75440830680987e-05	333.820607371685	3	1.78279520957068	27.5675675675676	0.809312025776915	13	9	0.135416666666667	0.999999999999989
ZWINT	11.2294457780222	4.52348977288608	24	0.867313638909603	23.7209302325581	0.992581386027428	13	9	0.135416666666667	0.999999999999989
IPMK	27.2309105661676	24.7700739022543	52	0.891572869871325	20	0.991338372126665	13	9	0.135416666666667	0.999999999999989
CISD1	4.66823852105692e-05	59.9101077115493	47	1.96175902601113	20.5763688760807	0.744312952562008	13	9	0.135416666666667	0.999999999999989
UBE2D1	47.9999324559169	26.6074971486814	1	0.484685804843329	28	0.999817990673278	13	9	0.135416666666667	0.999999999999989
TFAM	24.0804048542797	24.2914211906303	6	1.9609658543343	26.9433962264151	0.744611555570196	13	9	0.135416666666667	0.999999999999989
BICC1	20.159456201392	148.069893744381	1	1.36902701909689	28	0.928748739995023	13	9	0.135416666666667	0.999999999999989
FAM133CP	28.6284935168043	5.03674383426642	52	0.627333678472253	20	0.998964004519664	13	9	0.135416666666667	0.999999999999989
CCDC6	27.4254165745405	41.4501606217613	50	1.77078575178041	20.2266288951841	0.813463152195993	13	9	0.135416666666667	0.999999999999989
CDK1	20.9823999563397	7.3501143815173	1	1.37019892037306	28	0.928492130698005	13	9	0.135416666666667	0.999999999999989
RHOBTB1	16.023873747864	73.8803341215233	51	2.34512907024294	20.112676056338	0.596140827578687	13	9	0.135416666666667	0.999999999999989
ARID5B	12.6354539127856	223.946262850204	1	0.721318421180073	28	0.997500665447098	13	9	0.135416666666667	0.999999999999989
ADO	41.4971912925222	26.6485824552414	52	2.0165206117099	20	0.723534693552315	13	9	0.135416666666667	0.999999999999989
NRBF2	26.5865602672567	35.5629357514903	52	2.40324035487741	20	0.573863327323964	13	9	0.135416666666667	0.999999999999989
JMJD1C	18.1676080314773	43.1258162101061	6	1.9536279207489	26.9433962264151	0.747370527975621	13	9	0.135416666666667	0.999999999999989
REEP3	39.4636114131322	85.9153652228586	1	1.84147497710306	28	0.788602459721984	13	9	0.135416666666667	0.999999999999989
ANXA2P3	8.13165641720583e-05	228.884566607364	52	0.723389248168778	20	0.997456301644523	13	9	0.135416666666667	0.999999999999989
SIRT1	21.1016819435497	22.5932875441752	1	2.47235230394624	28	0.547715928064805	13	9	0.135416666666667	0.999999999999989
HERC4	24.6046516769397	47.1592504401443	52	1.26311160111663	20	0.949776049488891	13	9	0.135416666666667	0.999999999999989
PBLD	28.6430090260254	9.67760113030595	15	1.6364296922272	25.2296819787986	0.857522521719152	13	9	0.135416666666667	0.999999999999989
HNRNPH3	26.2212620752323	147.672077432838	1	2.1888841321896	28	0.656811182691842	13	9	0.135416666666667	0.999999999999989
RUFY2	9.5713070909148	23.7681952739048	1	3.23409523380269	28	0.303533556104647	13	9	0.135416666666667	0.999999999999989
SLC25A16	23.9244627288746	5.11406968851293	52	3.14700168368161	20	0.32658026223404	13	9	0.135416666666667	0.999999999999989
TET1	19.2429813464898	16.8844263442012	36	4.42130789718721	21.9692307692308	0.10310975529348	13	9	0.135416666666667	0.999999999999989
CCAR1	27.7925345730792	153.507760273027	22	1.34299376656547	24.040404040404	0.934314871171637	13	9	0.135416666666667	0.999999999999989
DDX50	26.5544687625441	98.1800033868553	1	1.96509245572411	28	0.743057229184074	13	9	0.135416666666667	0.999999999999989
DDX21	6.75440830680987e-05	347.61098934521	1	0.706042484604197	28	0.997809760663355	13	9	0.135416666666667	0.999999999999989
KIAA1279	9.93095677760449	35.174149552601	1	2.98890593635489	28	0.37179254478235	13	9	0.135416666666667	0.999999999999989
SRGN	22.3441570183053	39.7492970245795	5	1.9309553435047	27.148288973384	0.755853134219555	13	9	0.135416666666667	0.999999999999989
VPS26A	23.9727384471574	35.4256330101423	52	0.836796564236739	20	0.993952334315819	13	9	0.135416666666667	0.999999999999989
SUPV3L1	16.0102398389008	10.3418477322684	31	0.495878839935875	22.6666666666667	0.999786579246412	13	9	0.135416666666667	0.999999999999989
HK1	10.7313440008642	222.60099837562	1	2.3455374887127	28	0.595983487287188	13	9	0.135416666666667	0.999999999999989
COL13A1	6.75440830680987e-05	7.08652898677755	11	2.23239400627487	25.9636363636364	0.639856641580375	13	9	0.135416666666667	0.999999999999989
H2AFY2	28.0256159583619	11.471292911451	11	1.50280029409956	25.9636363636364	0.896182064148426	13	9	0.135416666666667	0.999999999999989
AIFM2	18.655084797593	41.1197344223988	43	1.82970382129366	21.0619469026549	0.79281062454706	13	9	0.135416666666667	0.999999999999989
TYSND1	12.7141946984179	9.6867999846336	7	1.76634483033612	26.7415730337079	0.814990166888733	13	9	0.135416666666667	0.999999999999989
SAR1A	31.9800824205111	113.596023955073	9	1.46008958980614	26.3468634686347	0.907284100164122	13	9	0.135416666666667	0.999999999999989
PPA1	23.7990824113147	23.5489629158218	52	3.03901945557478	20	0.356989990676219	13	9	0.135416666666667	0.999999999999989
LRRC20	44.4312636048664	4.46270238602408	5	0.586369943411553	27.148288973384	0.999334076332353	13	9	0.135416666666667	0.999999999999989
EIF4EBP2	47.9999324559169	175.334235768339	7	1.1357239391609	26.7415730337079	0.969398911557878	13	9	0.135416666666667	0.999999999999989
SGPL1	16.4390346580071	33.7021141486853	19	0.982046592261931	24.5360824742268	0.985352204423323	13	9	0.135416666666667	0.999999999999989
PCBD1	24.7884475665771	30.6470475337507	6	2.5213692998148	26.9433962264151	0.529450556391097	13	9	0.135416666666667	0.999999999999989
UNC5B	32.1120855706699	68.6472040796914	52	0.841778898463649	20	0.993742508005293	13	9	0.135416666666667	0.999999999999989
SLC29A3	32.2940560217481	23.0958194956665	28	3.36241854743365	23.1067961165049	0.271955817778397	13	9	0.135416666666667	0.999999999999989
C10orf54	24.3418547402489	195.503960015252	1	0.855257135356986	28	0.993147821734831	13	9	0.135416666666667	0.999999999999989
PSAP	31.962812154259	4477.55574583618	52	1.55382326172958	20	0.882097669540812	13	9	0.135416666666667	0.999999999999989
CHST3	47.142827225713	30.4527789910251	1	0.851670342033064	28	0.993309992940814	13	9	0.135416666666667	0.999999999999989
ASCC1	27.7811597060067	33.8812946902051	1	1.02360627079174	28	0.981806696902082	13	9	0.135416666666667	0.999999999999989
ANAPC16	32.9847956414972	72.7107219948189	27	1.62717601488478	23.257328990228	0.860378460067103	13	9	0.135416666666667	0.999999999999989
DDIT4	30.5883207967733	435.022552261513	13	2.94059304665028	25.5913978494624	0.386473527921236	13	9	0.135416666666667	0.999999999999989
DNAJB12	10.4584812708888	67.3447240269817	47	1.29821149153267	20.5763688760807	0.943284204862664	13	9	0.135416666666667	0.999999999999989
MICU1	9.5163787506549	59.5384213874454	1	3.01479492782805	28	0.364091079765906	13	9	0.135416666666667	0.999999999999989
MCU	27.1104434176166	85.4785611263094	1	2.18549688679651	28	0.658131266626309	13	9	0.135416666666667	0.999999999999989
P4HA1	5.85750964003257e-05	312.704802693217	43	1.02612028238347	21.0619469026549	0.981574840373939	13	9	0.135416666666667	0.999999999999989
ECD	23.2489090550208	13.395811837425	48	2.81623920142051	20.458452722063	0.426074798049128	13	9	0.135416666666667	0.999999999999989
FAM149B1	6.75440830680987e-05	18.2919881627539	34	0.44117719749652	22.2429906542056	0.999906467772199	13	9	0.135416666666667	0.999999999999989
DNAJC9	28.188167168991	21.804330277161	52	0.738282065933469	20	0.997119110041712	13	9	0.135416666666667	0.999999999999989
MRPS16	15.8235158572262	57.3918725378183	40	0.610368505031561	21.4414414414414	0.999133124240764	13	9	0.135416666666667	0.999999999999989
ANXA7	27.1351504936048	34.3923324687191	36	1.06619771399112	21.9692307692308	0.977599591127173	13	9	0.135416666666667	0.999999999999989
PPP3CB	35.3979856064288	31.9292648184317	21	1.66368860919402	24.2033898305085	0.848967050602417	13	9	0.135416666666667	0.999999999999989
SEC24C	15.8492321645854	25.1254065355723	25	1.56993239548176	23.5643564356436	0.877472315446989	13	9	0.135416666666667	0.999999999999989
FUT11	2.41780915106944	39.2197839472955	52	1.22775588546055	20	0.955837334998001	13	9	0.135416666666667	0.999999999999989
CHCHD1	26.4385661536638	57.6287933701087	9	1.16096407830793	26.3468634686347	0.96599341210062	13	9	0.135416666666667	0.999999999999989
ZSWIM8	15.9724386816085	42.014651229436	52	1.17074122178984	20	0.964611202024098	13	9	0.135416666666667	0.999999999999989
NDST2	31.8774141801791	35.5988238613823	31	2.70476668606379	22.6666666666667	0.463694003671993	13	9	0.135416666666667	0.999999999999989
CAMK2G	24.2234982379415	32.8751703613489	52	1.03205517801675	20	0.981019421358639	13	9	0.135416666666667	0.999999999999989
PLAU	29.5434535880323	5.62169136294952	1	0.609331913428273	28	0.999142697027126	13	9	0.135416666666667	0.999999999999989
VCL	26.5588809312386	169.645572089278	5	2.7399458207912	27.148288973384	0.451614986023134	13	9	0.135416666666667	0.999999999999989
AP3M1	32.080429333171	23.2408770945119	41	1.336296678853	21.3134328358209	0.935705040230476	13	9	0.135416666666667	0.999999999999989
ADK	32.1880106692634	17.1360785001561	25	1.55343603571742	23.5643564356436	0.882207818507033	13	9	0.135416666666667	0.999999999999989
KAT6B	47.9999324559169	39.9650762570056	1	1.75176488280555	28	0.819972311329782	13	9	0.135416666666667	0.999999999999989
SAMD8	24.5498185554076	11.1381634375832	52	1.03696762966363	20	0.980551058138581	13	9	0.135416666666667	0.999999999999989
VDAC2	27.9875113268741	70.7323935727864	32	1.58280755911271	22.5236593059937	0.873715879480985	13	9	0.135416666666667	0.999999999999989
COMTD1	10.2961909948072	32.4091930909998	36	2.37655635691016	21.9692307692308	0.584064042403062	13	9	0.135416666666667	0.999999999999989
ZNF503	12.1825463245857	164.693159157306	52	0.544017329459453	20	0.999596903650064	13	9	0.135416666666667	0.999999999999989
ZNF503-AS2	28.1878031200061	7.08968201722123	45	0.476023167404081	20.8163265306122	0.99983960782697	13	9	0.135416666666667	0.999999999999989
C10orf11	20.0926580366059	5.77247950719566	52	1.86707343959832	20	0.77936518478457	13	9	0.135416666666667	0.999999999999989
KCNMA1	20.1217511252213	54.1151034587198	52	3.11404965094037	20	0.335644413683316	13	9	0.135416666666667	0.999999999999989
DLG5	17.6393053705795	95.4946293273647	23	0.988552981486397	23.8795986622074	0.98483220414045	13	9	0.135416666666667	0.999999999999989
POLR3A	6.75440830680987e-05	28.1633424412329	52	1.8208108337844	20	0.79597257383898	13	9	0.135416666666667	0.999999999999989
RPS24	23.9360754671703	3444.99973991318	26	1.10041270512301	23.4098360655738	0.973776387296548	13	9	0.135416666666667	0.999999999999989
LINC00856	12.5611981456992	4.72786000167324	1	2.17737136185627	28	0.661297686942652	13	9	0.135416666666667	0.999999999999989
ZMIZ1	7.85974748207733	37.0506498139735	1	0.590358033459782	28	0.99930355900291	13	9	0.135416666666667	0.999999999999989
PPIF	28.0812457262135	30.5539236678981	25	2.02616339868357	23.5643564356436	0.719846354347726	13	9	0.135416666666667	0.999999999999989
ZCCHC24	36.053188312748	266.94625125701	35	0.622526992468201	22.1052631578947	0.999014365636495	13	9	0.135416666666667	0.999999999999989
EIF5AL1	15.7630714022891	15.7003892189606	49	0.351225642080164	20.3418803418803	0.99998246375579	13	9	0.135416666666667	0.999999999999989
LOC100288974	25.6787345820741	2.92427304729831	16	2.52810482534078	25.0526315789474	0.526960914068732	13	9	0.135416666666667	0.999999999999989
TMEM254	37.5327666393316	15.6708812131457	25	0.856985455142027	23.5643564356436	0.993068650063106	13	9	0.135416666666667	0.999999999999989
PLAC9	47.9999324559169	377.846261103569	1	1.05834606288608	28	0.97842040729164	13	9	0.135416666666667	0.999999999999989
ANXA11	29.5060906437935	200.214967231928	51	3.33369278518734	20.112676056338	0.278781465530037	13	9	0.135416666666667	0.999999999999989
TSPAN14	27.3101427314513	31.979715619351	1	3.43469318581042	28	0.255391489694526	13	9	0.135416666666667	0.999999999999989
GHITM	28.221315800146	122.335816037103	1	2.08719905973711	28	0.69634182922872	13	9	0.135416666666667	0.999999999999989
CCSER2	19.7432688730079	52.7200853917688	1	0.318832864679742	28	0.999991576237454	13	9	0.135416666666667	0.999999999999989
WAPAL	9.35866002414263	54.0500557482495	10	3.47877455973329	26.1538461538462	0.245709891222573	13	9	0.135416666666667	0.999999999999989
ADIRF	19.477621861693	9.24395671322892	2	1.5534002038887	27.7821011673152	0.882218008634427	13	9	0.135416666666667	0.999999999999989
GLUD1	19.3170344807169	34.6344251274417	14	1.57271159992435	25.4092526690391	0.876665906827091	13	9	0.135416666666667	0.999999999999989
FAM35A	31.8902381650116	17.9723740287458	1	1.85595100055728	28	0.783392813531378	13	9	0.135416666666667	0.999999999999989
MINPP1	32.4296920622747	11.7366933626187	1	2.1444558580747	28	0.6741159813896	13	9	0.135416666666667	0.999999999999989
PAPSS2	5.58269003551675	36.9176141389301	13	1.31257424780021	25.5913978494624	0.94049127346137	13	9	0.135416666666667	0.999999999999989
ATAD1	26.4754032141474	121.558105310636	1	3.06662738652035	28	0.349021562608651	13	9	0.135416666666667	0.999999999999989
PTEN	24.6448495694501	102.095217786545	17	1.44651869473561	24.8780487804878	0.910675963352936	13	9	0.135416666666667	0.999999999999989
RNLS	40.9284950372365	7.11204219960533	52	1.0505748713285	20	0.979212437525266	13	9	0.135416666666667	0.999999999999989
STAMBPL1	20.5926708097506	5.90622521267985	33	4.30629340853669	22.3824451410658	0.115007806339615	13	9	0.135416666666667	0.999999999999989
ACTA2	12.6006432156437	3172.46187604687	38	1.55461542953053	21.7021276595745	0.881872180076668	13	9	0.135416666666667	0.999999999999989
FAS	24.6655790559841	19.5679225725167	41	3.24034605849074	21.3134328358209	0.301930040514066	13	9	0.135416666666667	0.999999999999989
CH25H	6.75440830680987e-05	24.5810673077222	42	0.794377192874996	21.186943620178	0.995533111322391	13	9	0.135416666666667	0.999999999999989
LIPA	47.9999234540009	40.7438741495481	52	0.975210631247318	20	0.985884900425562	13	9	0.135416666666667	0.999999999999989
IFIT2	19.3921394162277	8.28143723428477	1	1.26754447477858	28	0.948982290896863	13	9	0.135416666666667	0.999999999999989
IFIT3	38.5960314361345	13.8689930931626	41	0.515550356887218	21.3134328358209	0.999720695237989	13	9	0.135416666666667	0.999999999999989
IFIT1	23.3850687216726	13.6502300795323	12	2.5652260033177	25.7761732851986	0.513333850567257	13	9	0.135416666666667	0.999999999999989
IFIT5	28.2100577165483	21.1029066994157	1	0.944638133063791	28	0.988100721482817	13	9	0.135416666666667	0.999999999999989
PANK1	20.2070795151033	3.17768787256705	52	2.19713820209065	20	0.653594248148682	13	9	0.135416666666667	0.999999999999989
KIF20B	20.198501930321	11.2734086433361	1	0.747864569245195	28	0.996884675224345	13	9	0.135416666666667	0.999999999999989
RPP30	28.0678801251971	19.4396934894493	52	0.956846947789242	20	0.987247988846728	13	9	0.135416666666667	0.999999999999989
ANKRD1	6.75440830680987e-05	807.818297789497	5	1.594580434689	27.148288973384	0.87023550281424	13	9	0.135416666666667	0.999999999999989
PCGF5	23.3086736429214	57.1105588013216	6	1.7194296734906	26.9433962264151	0.830844132343887	13	9	0.135416666666667	0.999999999999989
HECTD2	6.75440830680987e-05	7.3262185933646	1	1.17428123511862	28	0.964101992358053	13	9	0.135416666666667	0.999999999999989
PPP1R3C	8.96218741056512	70.8974087492812	1	2.76390433813942	28	0.443496341420786	13	9	0.135416666666667	0.999999999999989
TNKS2	20.2185036168201	27.0767944991484	16	1.33503374505175	25.0526315789474	0.935965277958068	13	9	0.135416666666667	0.999999999999989
BTAF1	13.5484610833554	23.3206381661972	25	2.83863424537508	23.5643564356436	0.418753941366585	13	9	0.135416666666667	0.999999999999989
CPEB3	39.8498819638229	5.93050903277949	1	2.5372969312661	28	0.523571539167057	13	9	0.135416666666667	0.999999999999989
MARCH5	26.2572967818085	111.847397967911	1	2.44836714475749	28	0.55674182059894	13	9	0.135416666666667	0.999999999999989
IDE	26.8737590153629	31.7228877066641	4	2.25261700030808	27.3563218390805	0.631983902952931	13	9	0.135416666666667	0.999999999999989
KIF11	15.9595952300762	3.81212756170303	52	0.451669873766941	20	0.99988937622692	13	9	0.135416666666667	0.999999999999989
MYOF	12.4029791301172	132.056450667925	1	0.994742082976568	28	0.984325673324217	13	9	0.135416666666667	0.999999999999989
CEP55	12.3691906281633	6.16267268604054	9	1.84727620863423	26.3468634686347	0.786519194491046	13	9	0.135416666666667	0.999999999999989
FRA10AC1	20.1708696251472	71.2832560630265	52	0.425902733583533	20	0.999927399660209	13	9	0.135416666666667	0.999999999999989
PLCE1	11.6256946909251	18.1727458539153	19	1.73808788111044	24.5360824742268	0.824601324410727	13	9	0.135416666666667	0.999999999999989
PLCE1-AS1	12.6884753997162	3.61265226442431	31	0.822192250975809	22.6666666666667	0.994537273611885	13	9	0.135416666666667	0.999999999999989
NOC3L	31.9600797184526	19.4886875649703	5	1.77298189403073	27.148288973384	0.812706395541969	13	9	0.135416666666667	0.999999999999989
TBC1D12	15.0533288883972	15.259184445728	27	2.46000421136111	23.257328990228	0.552355821285951	13	9	0.135416666666667	0.999999999999989
HELLS	3.0292024653769	8.80640815009513	1	1.09061828092745	28	0.974912256029229	13	9	0.135416666666667	0.999999999999989
PDLIM1	28.7909215534783	239.13710595604	52	0.93739103957253	20	0.988587191148368	13	9	0.135416666666667	0.999999999999989
SORBS1	24.0858978445126	6.25268560905488	1	1.97117474783437	28	0.740762727098332	13	9	0.135416666666667	0.999999999999989
ALDH18A1	47.9999324559169	41.8924317525711	34	1.87910192554591	22.2429906542056	0.774986093740633	13	9	0.135416666666667	0.999999999999989
TCTN3	27.8160709904639	23.0193849665418	17	2.19113569178953	24.8780487804878	0.655933676055218	13	9	0.135416666666667	0.999999999999989
ENTPD1	47.9999324559169	16.9082040412094	1	0.543880588111619	28	0.999597589399405	13	9	0.135416666666667	0.999999999999989
CCNJ	16.227717816957	3.45410990691014	52	1.80846584177422	20	0.800336461900339	13	9	0.135416666666667	0.999999999999989
ZNF518A	12.0549143524565	8.4773710135279	52	0.75864523040599	20	0.99660377282241	13	9	0.135416666666667	0.999999999999989
TM9SF3	24.0145948796779	629.078681423868	8	2.62945335123886	26.542750929368	0.490158389363691	13	9	0.135416666666667	0.999999999999989
RPL13AP5	20.0527872062334	42.244586404459	1	0.264757424531389	28	0.999998006480374	13	9	0.135416666666667	0.999999999999989
LCOR	24.0291435865286	10.1315645341253	1	1.98089075860446	28	0.737088940046252	13	9	0.135416666666667	0.999999999999989
C10orf12	29.7692978965878	6.51408599719111	21	2.11920829450704	24.2033898305085	0.683931459870641	13	9	0.135416666666667	0.999999999999989
LOC102724002	32.2915188441591	31.2535624542123	28	2.65039049811919	23.1067961165049	0.482721250247583	13	9	0.135416666666667	0.999999999999989
ARHGAP19	10.8351353324234	2.31455618630719	1	1.3751088405354	28	0.927411372118677	13	9	0.135416666666667	0.999999999999989
FRAT1	19.5708279366477	5.11607075431287	15	1.68723181965863	25.2296819787986	0.841412215634334	13	9	0.135416666666667	0.999999999999989
FRAT2	35.873592001131	5.98398156593573	1	1.96208984809781	28	0.744188387302519	13	9	0.135416666666667	0.999999999999989
RRP12	4.15697670460837e-05	13.7353202812918	52	0.670661839515208	20	0.998412107928723	13	9	0.135416666666667	0.999999999999989
EXOSC1	8.69903992119164	23.6371876890943	1	1.16507423666975	28	0.965416668932616	13	9	0.135416666666667	0.999999999999989
ZDHHC16	38.7849889201266	21.6911170925276	1	1.06611057215209	28	0.977608815263522	13	9	0.135416666666667	0.999999999999989
MMS19	9.26675051320973	205.053546223588	6	1.90382788007551	26.9433962264151	0.765912092343613	13	9	0.135416666666667	0.999999999999989
UBTD1	12.5152105818473	171.664540955333	26	2.23299839798111	23.4098360655738	0.639621247564356	13	9	0.135416666666667	0.999999999999989
MORN4	28.1010328397723	24.7916846400931	7	2.42432627183795	26.7415730337079	0.565841629342947	13	9	0.135416666666667	0.999999999999989
PI4K2A	31.3979440817398	26.8020205048914	1	2.12955202572192	28	0.679912460280329	13	9	0.135416666666667	0.999999999999989
AVPI1	36.8757060082546	5.78594052601355	19	2.90711908160039	24.5360824742268	0.396879107002196	13	9	0.135416666666667	0.999999999999989
MARVELD1	10.0163231301539	178.297706826991	52	1.09341391398439	20	0.974591466052852	13	9	0.135416666666667	0.999999999999989
ZFYVE27	16.0147565255743	18.6181981806406	2	0.62857457520322	27.7821011673152	0.998950678025292	13	9	0.135416666666667	0.999999999999989
R3HCC1L	23.7969175904766	19.0748166811535	52	2.21785724418094	20	0.645519756410142	13	9	0.135416666666667	0.999999999999989
LOXL4	12.8462748358324	39.3317026320755	5	1.33384491060521	27.148288973384	0.936209689902183	13	9	0.135416666666667	0.999999999999989
PYROXD2	24.0232404123241	4.80141196848437	42	1.74636340957049	21.186943620178	0.821805688628996	13	9	0.135416666666667	0.999999999999989
HPS1	20.1988779015732	92.6901360339048	16	1.29922400780955	25.0526315789474	0.943089910472128	13	9	0.135416666666667	0.999999999999989
GOT1	26.8520205108155	71.4874399220605	28	2.24941639878319	23.1067961165049	0.633229334583852	13	9	0.135416666666667	0.999999999999989
SLC25A28	14.9850600195906	20.3596316445423	22	3.50739382625752	24.040404040404	0.239592105466833	13	9	0.135416666666667	0.999999999999989
ENTPD7	26.1581663619394	10.7600951991351	1	2.6502763662793	28	0.48276162799503	13	9	0.135416666666667	0.999999999999989
COX15	31.8623317122313	44.0222910958611	52	2.50824630857581	20	0.534315632660848	13	9	0.135416666666667	0.999999999999989
CUTC	30.5123016679965	10.6469004884153	1	0.390301400724457	28	0.999961575954024	13	9	0.135416666666667	0.999999999999989
DNMBP	31.4716729668482	21.0029943391062	1	1.92916439754121	28	0.756520359547031	13	9	0.135416666666667	0.999999999999989
ERLIN1	27.4065462528718	41.993807627874	20	2.26402142361792	24.3686006825939	0.627548208962208	13	9	0.135416666666667	0.999999999999989
CHUK	23.8297750853806	29.1098372881426	16	3.24866489092626	25.0526315789474	0.29980647690817	13	9	0.135416666666667	0.999999999999989
CWF19L1	34.6542915679225	9.12688977289193	52	1.46060537638689	20	0.907153880220822	13	9	0.135416666666667	0.999999999999989
SNORA12	15.7743816082224	41.5240690535464	42	2.71736121258628	21.186943620178	0.459348261611147	13	9	0.135416666666667	0.999999999999989
BLOC1S2	23.6286937881683	94.0848269570668	14	2.18080205281923	25.4092526690391	0.659960844592698	13	9	0.135416666666667	0.999999999999989
SCD	40.584593033164	80.1815433949831	1	1.53883570862268	28	0.88632510915515	13	9	0.135416666666667	0.999999999999989
SEC31B	15.1782492465108	10.9708524384507	43	2.58854975511918	21.0619469026549	0.504856808654732	13	9	0.135416666666667	0.999999999999989
NDUFB8	31.4197402012508	315.328353726375	12	1.56217041753389	25.7761732851986	0.879711429394823	13	9	0.135416666666667	0.999999999999989
HIF1AN	32.3040961494452	106.453618571366	38	0.584812050138192	21.7021276595745	0.999345702710619	13	9	0.135416666666667	0.999999999999989
FAM178A	35.9459539148182	23.5390515016022	6	2.83728142600338	26.9433962264151	0.419193856636694	13	9	0.135416666666667	0.999999999999989
MRPL43	47.9999324559169	93.1977159417112	1	1.22676453509715	28	0.956000402815891	13	9	0.135416666666667	0.999999999999989
C10orf2	27.7234635870485	8.94116836089366	20	1.42367606043734	24.3686006825939	0.91623428333711	13	9	0.135416666666667	0.999999999999989
LZTS2	20.2705908009833	9.5442810791298	1	0.632160242344642	28	0.998911406051944	13	9	0.135416666666667	0.999999999999989
SFXN3	23.9784447621575	97.5991718783095	18	0.613993541497677	24.7058823529412	0.999098976954974	13	9	0.135416666666667	0.999999999999989
KAZALD1	27.9395664242184	15.0067807903049	8	2.34819410955165	26.542750929368	0.594960283291536	13	9	0.135416666666667	0.999999999999989
BTRC	15.8246297219797	18.0575845465768	52	2.71571332139947	20	0.45991552501048	13	9	0.135416666666667	0.999999999999989
POLL	9.08251551473285	24.7725085181448	5	0.956182639465111	27.148288973384	0.987295473493977	13	9	0.135416666666667	0.999999999999989
DPCD	47.9999324559169	26.358953875459	41	0.956187567374411	21.3134328358209	0.987295121711333	13	9	0.135416666666667	0.999999999999989
FBXW4	47.9999439280176	48.1562258754816	52	1.54787379429992	20	0.883784629855087	13	9	0.135416666666667	0.999999999999989
NPM3	3.81242704986058	170.786030224075	11	1.41312681226828	25.9636363636364	0.918736645327512	13	9	0.135416666666667	0.999999999999989
MGEA5	47.9999324559169	96.2013546623719	50	0.717635590287437	20.2266288951841	0.997578086430452	13	9	0.135416666666667	0.999999999999989
C10orf76	19.8848733861369	15.6654753122369	52	3.15671104252375	20	0.323945629474745	13	9	0.135416666666667	0.999999999999989
HPS6	28.8454336784746	27.3991760010011	52	1.51670830511863	20	0.892429880683861	13	9	0.135416666666667	0.999999999999989
LDB1	16.3090338617521	9.60023362852326	5	0.997206482317512	27.148288973384	0.984120726362236	13	9	0.135416666666667	0.999999999999989
PPRC1	6.75440830680987e-05	18.3185816853502	20	0.317913545391122	24.3686006825939	0.999991760114984	13	9	0.135416666666667	0.999999999999989
NOLC1	39.8375862244432	38.8161480936523	44	1.3484608094313	20.9384164222874	0.933167347874992	13	9	0.135416666666667	0.999999999999989
GBF1	8.74742986500927	76.5741084040758	11	1.90134781240017	25.9636363636364	0.766826448906334	13	9	0.135416666666667	0.999999999999989
NFKB2	42.302135512056	5.54748325385065	32	0.0352204347464145	22.5236593059937	0.999999999999929	13	9	0.135416666666667	0.999999999999989
FBXL15	12.5262646893453	18.5781309077592	1	2.49981602675592	28	0.537450839911406	13	9	0.135416666666667	0.999999999999989
CUEDC2	15.8254405303986	22.2446573870704	1	2.81101174836256	28	0.427795322832286	13	9	0.135416666666667	0.999999999999989
ACTR1A	35.3144917828164	107.083973890322	1	2.69209347563952	28	0.46809052350633	13	9	0.135416666666667	0.999999999999989
SUFU	16.2098684368445	17.7013880419137	29	2.31551519758436	22.9581993569132	0.607573857440662	13	9	0.135416666666667	0.999999999999989
TRIM8	14.5418323903104	55.236320193488	1	3.25768734695543	28	0.297516776018105	13	9	0.135416666666667	0.999999999999989
ARL3	28.1441884766942	53.7403127745777	36	3.4878692346531	21.9692307692308	0.243751544582471	13	9	0.135416666666667	0.999999999999989
WBP1L	28.392876119176	147.947552023007	45	1.71533995155956	20.8163265306122	0.832201086952168	13	9	0.135416666666667	0.999999999999989
C10orf32	24.3057159980801	79.246339089368	31	0.564411790085863	22.6666666666667	0.999483507022088	13	9	0.135416666666667	0.999999999999989
CNNM2	24.2861517980731	5.72636543446316	1	1.79987418687597	28	0.803355621641443	13	9	0.135416666666667	0.999999999999989
NT5C2	23.9945466209685	50.1356229896157	31	0.568565770939429	22.6666666666667	0.999457536771469	13	9	0.135416666666667	0.999999999999989
PCGF6	32.0726021063773	3.98047643800125	2	1.82679035292787	27.7821011673152	0.793848185020089	13	9	0.135416666666667	0.999999999999989
TAF5	47.9999324559169	7.44381464156195	1	1.53243717716098	28	0.888107283532131	13	9	0.135416666666667	0.999999999999989
USMG5	28.1999732719794	128.606203784177	52	0.386859170453415	20	0.999964002625908	13	9	0.135416666666667	0.999999999999989
PDCD11	47.9999279845124	37.8779862654265	1	0.534307244129743	28	0.999643307942617	13	9	0.135416666666667	0.999999999999989
CALHM2	27.5394463724644	21.5785347454457	17	1.71161911736186	24.8780487804878	0.833432012725778	13	9	0.135416666666667	0.999999999999989
SH3PXD2A	6.78298302051618	295.958516568496	1	1.61281202589022	28	0.864761607736525	13	9	0.135416666666667	0.999999999999989
OBFC1	42.4094584192081	19.0500168313748	1	1.01517201316921	28	0.982569815762446	13	9	0.135416666666667	0.999999999999989
SLK	22.5725773619392	104.417932800348	30	0.456946504543857	22.8115015974441	0.999879853124099	13	9	0.135416666666667	0.999999999999989
SFR1	28.2416691741093	4.39321027322244	52	1.23092493536333	20	0.95531354279481	13	9	0.135416666666667	0.999999999999989
GSTO1	36.4135309286624	171.61131439279	1	1.65273524264949	28	0.85243009686546	13	9	0.135416666666667	0.999999999999989
ITPRIP	15.835766600434	37.6309361997881	52	0.82508316691832	20	0.994424989103475	13	9	0.135416666666667	0.999999999999989
XPNPEP1	35.9584156822302	50.7829242514096	4	4.0120188839712	27.3563218390805	0.151566150241458	13	9	0.135416666666667	0.999999999999989
ADD3	47.9999324559169	100.036342141253	1	1.40417013192103	28	0.920828915461333	13	9	0.135416666666667	0.999999999999989
MXI1	24.6422974952097	40.9862165966833	10	1.42548654847347	26.1538461538462	0.915800699549811	13	9	0.135416666666667	0.999999999999989
SMNDC1	1.90351086742782	44.6619973026238	52	1.01567635946112	20	0.982524818212421	13	9	0.135416666666667	0.999999999999989
DUSP5	30.2520093074353	5.37487864678161	1	1.77147402485666	28	0.81322609818224	13	9	0.135416666666667	0.999999999999989
SMC3	12.2313147768462	126.490635138502	52	0.215270933114079	20	0.999999616554687	13	9	0.135416666666667	0.999999999999989
PDCD4	35.8967443355378	27.931048638857	1	0.705928510715812	28	0.997811949643349	13	9	0.135416666666667	0.999999999999989
BBIP1	22.329342010098	10.071363454135	52	1.31878088546759	20	0.93925985013934	13	9	0.135416666666667	0.999999999999989
SHOC2	27.9146673413859	69.9578164328665	1	1.86609220529297	28	0.779721353676142	13	9	0.135416666666667	0.999999999999989
ADRA2A	27.491830252924	180.106620774723	1	1.75556839132391	28	0.818677271125518	13	9	0.135416666666667	0.999999999999989
GPAM	24.1319469681993	19.599095100281	52	2.03362443443627	20	0.716987254520238	13	9	0.135416666666667	0.999999999999989
ZDHHC6	16.0012377715058	30.7888891751014	52	2.48603443384587	20	0.542592329554284	13	9	0.135416666666667	0.999999999999989
VTI1A	14.2988266672028	29.3379274036155	52	2.59287202525735	20	0.50329336725397	13	9	0.135416666666667	0.999999999999989
TCF7L2	35.4004915283246	187.846434956505	26	2.82177064422866	23.4098360655738	0.424259022155016	13	9	0.135416666666667	0.999999999999989
CASP7	24.7997923654279	20.6179104205904	1	0.863566783249688	28	0.992760978425282	13	9	0.135416666666667	0.999999999999989
NHLRC2	19.6422970284714	4.78522849427697	1	1.0056528858618	28	0.983404098818974	13	9	0.135416666666667	0.999999999999989
C10orf118	8.93207467927848	66.8878509949807	33	0.553781804396495	22.3824451410658	0.999545434465973	13	9	0.135416666666667	0.999999999999989
ABLIM1	10.3284268329654	5.71954534683063	1	1.98180177532449	28	0.736743948220008	13	9	0.135416666666667	0.999999999999989
FAM160B1	16.5117561806687	27.3154325064873	1	1.51697314669435	28	0.892357789209657	13	9	0.135416666666667	0.999999999999989
TRUB1	23.5853595554668	34.2774424449421	29	2.39619317510209	22.9581993569132	0.576552161965292	13	9	0.135416666666667	0.999999999999989
GFRA1	32.5767938177701	2.2220416070277	1	1.22375597006235	28	0.956492991123515	13	9	0.135416666666667	0.999999999999989
HSPA12A	13.9521895548449	4.88773231173323	16	2.49138517523344	25.0526315789474	0.540593786913532	13	9	0.135416666666667	0.999999999999989
KIAA1598	2.75521392256566	7.90731893497014	52	1.1491779451161	20	0.967612698396168	13	9	0.135416666666667	0.999999999999989
PDZD8	19.5462855563317	36.6909505090437	30	0.848075133820012	22.8115015974441	0.993469678233038	13	9	0.135416666666667	0.999999999999989
EMX2OS	16.4375943353936	240.417464269321	6	1.97047622081977	26.9433962264151	0.74102645302162	13	9	0.135416666666667	0.999999999999989
EMX2	27.9660299694125	301.079434248673	52	0.71300505301841	20	0.99767278683804	13	9	0.135416666666667	0.999999999999989
RAB11FIP2	19.9881888187339	151.627759686277	4	1.67789214818666	27.3563218390805	0.844427155646636	13	9	0.135416666666667	0.999999999999989
CASC2	20.0750973007466	8.60630230112622	1	0.913477530130632	28	0.990091372945472	13	9	0.135416666666667	0.999999999999989
FAM204A	21.9474973155636	71.5833520685482	1	0.880917800518017	28	0.991901704787527	13	9	0.135416666666667	0.999999999999989
CACUL1	31.8291171304993	109.699176967144	7	2.11873467418999	26.7415730337079	0.684115394707023	13	9	0.135416666666667	0.999999999999989
NANOS1	28.859879622455	21.7732955905455	52	1.14439219685335	20	0.968255646421193	13	9	0.135416666666667	0.999999999999989
EIF3A	9.06371763304275	741.933092664756	12	1.628037821875	25.7761732851986	0.860113539608444	13	9	0.135416666666667	0.999999999999989
FAM45A	28.7077418329406	39.1795505288996	1	0.806587859902263	28	0.995114421606413	13	9	0.135416666666667	0.999999999999989
SFXN4	36.9323713252061	29.5659442069341	1	1.19718642152739	28	0.960693994690921	13	9	0.135416666666667	0.999999999999989
PRDX3	27.3657171419895	44.6686248106372	27	1.47054367891145	23.257328990228	0.904626214088611	13	9	0.135416666666667	0.999999999999989
GRK5	26.1460749210314	61.3892684533859	1	3.94531968205465	28	0.161223800380858	13	9	0.135416666666667	0.999999999999989
RGS10	27.2993711516066	34.5291851416777	46	1.83357237035232	20.695652173913	0.791430464291263	13	9	0.135416666666667	0.999999999999989
TIAL1	20.1969574478351	55.3477599800899	14	1.38330408694832	25.4092526690391	0.925587205870281	13	9	0.135416666666667	0.999999999999989
BAG3	26.1436049391634	100.005317155431	10	2.95486548756882	26.1538461538462	0.382094851507539	13	9	0.135416666666667	0.999999999999989
INPP5F	23.9694068331955	14.7204286178165	52	3.2806865349971	20	0.291743368630731	13	9	0.135416666666667	0.999999999999989
MCMBP	27.5649690861467	16.2279501383031	17	0.43361496027694	24.8780487804878	0.999917379620775	13	9	0.135416666666667	0.999999999999989
SEC23IP	18.5763500997855	29.8107011023703	1	0.626823650984716	28	0.998969442888316	13	9	0.135416666666667	0.999999999999989
PPAPDC1A	6.75440830680987e-05	116.449370457257	2	1.43723445167679	27.7821011673152	0.912958067409269	13	9	0.135416666666667	0.999999999999989
WDR11	24.0729751488796	18.605690870473	52	1.56313030486581	20	0.879435577326675	13	9	0.135416666666667	0.999999999999989
FGFR2	27.8424858377644	14.0712208705553	1	1.04871944356255	28	0.97939856493821	13	9	0.135416666666667	0.999999999999989
ATE1	35.5886173938086	20.5704172079429	1	0.267348276861313	28	0.999997847988551	13	9	0.135416666666667	0.999999999999989
NSMCE4A	24.7643053247783	12.8507317235419	52	1.33651127777102	20	0.935660759805904	13	9	0.135416666666667	0.999999999999989
TACC2	20.1754314713468	13.0819083874891	1	1.95412792678947	28	0.747182735805014	13	9	0.135416666666667	0.999999999999989
PLEKHA1	15.0286069674089	31.5836060142822	1	0.74314173341807	28	0.997001975511166	13	9	0.135416666666667	0.999999999999989
HTRA1	10.2040534168018	1904.11494269061	12	2.61954760359573	25.7761732851986	0.493697744786374	13	9	0.135416666666667	0.999999999999989
FAM24B	27.9057656359182	7.47947879083104	52	1.47076436052726	20	0.904569687612813	13	9	0.135416666666667	0.999999999999989
C10orf88	32.2710582313091	4.8142678831566	37	3.04226697649945	21.8348623853211	0.356045777126543	13	9	0.135416666666667	0.999999999999989
IKZF5	23.919856181354	8.79324943279793	37	2.88045500790533	21.8348623853211	0.405303111169548	13	9	0.135416666666667	0.999999999999989
ACADSB	24.1040179101418	19.7423072710057	1	2.35513824293671	28	0.592287738712444	13	9	0.135416666666667	0.999999999999989
BUB3	18.563844715309	83.0884497269275	1	1.51904654615994	28	0.891792574147833	13	9	0.135416666666667	0.999999999999989
CPXM2	19.6177935265889	16.8526677650204	52	2.57197817887945	20	0.510872833328886	13	9	0.135416666666667	0.999999999999989
OAT	24.2596268008269	40.7237690699627	25	1.92241561554835	23.5643564356436	0.759030763907749	13	9	0.135416666666667	0.999999999999989
LHPP	12.8196238957779	8.58180562959012	15	1.5754919883208	25.2296819787986	0.875856696615504	13	9	0.135416666666667	0.999999999999989
FAM53B	32.4399389461725	29.9929919541607	14	0.371477105362068	25.4092526690391	0.999973340647641	13	9	0.135416666666667	0.999999999999989
METTL10	28.1557827889604	9.12566990066539	39	1.61025645033437	21.570996978852	0.865534980705333	13	9	0.135416666666667	0.999999999999989
FAM175B	27.117341943728	23.1923068398837	32	1.52865736149736	22.5236593059937	0.889153649767903	13	9	0.135416666666667	0.999999999999989
ZRANB1	19.2393292820159	54.1354163849871	52	1.1170005725395	20	0.971775533357789	13	9	0.135416666666667	0.999999999999989
CTBP2	8.88008461562013	109.910326393139	4	2.47775723816587	27.3563218390805	0.545689678612333	13	9	0.135416666666667	0.999999999999989
EDRF1	13.3776626500711	14.0177318956231	15	3.01302350227148	25.2296819787986	0.364614345595666	13	9	0.135416666666667	0.999999999999989
UROS	10.368780146373	68.1073074783573	1	3.43421534454007	28	0.255498171951812	13	9	0.135416666666667	0.999999999999989
BCCIP	10.1466767981505	38.8703139998273	24	1.52111964230254	23.7209302325581	0.891225984419261	13	9	0.135416666666667	0.999999999999989
DHX32	20.712431103273	5.01822241591493	21	1.88920783964224	24.2033898305085	0.771288846388453	13	9	0.135416666666667	0.999999999999989
FANK1	16.2461567724085	11.5587285345429	52	0.254573106821612	20	0.999998536667722	13	9	0.135416666666667	0.999999999999989
ADAM12	3.97085309634603	358.934907000996	4	0.792328280857352	27.3563218390805	0.995600625866035	13	9	0.135416666666667	0.999999999999989
DOCK1	9.37041467171435	37.5573887576705	8	1.96464942303456	26.542750929368	0.743224196072246	13	9	0.135416666666667	0.999999999999989
MKI67	23.1418410618653	21.7627493437393	52	0.710315389878837	20	0.997726463558243	13	9	0.135416666666667	0.999999999999989
MGMT	32.9823610152483	86.7397650617072	31	1.60592448622126	22.6666666666667	0.866841424013139	13	9	0.135416666666667	0.999999999999989
GLRX3	24.5770501569575	37.8113035222785	1	1.6789017035131	28	0.84410238583305	13	9	0.135416666666667	0.999999999999989
PPP2R2D	14.8388553618772	26.9333635929971	27	1.86658492762239	23.257328990228	0.779542525342351	13	9	0.135416666666667	0.999999999999989
BNIP3	28.6674946003942	67.2155299897888	1	1.25962556859365	28	0.950394966209666	13	9	0.135416666666667	0.999999999999989
DPYSL4	16.3035645911886	5.35845946205205	32	3.61923907292006	22.5236593059937	0.216919162261847	13	9	0.135416666666667	0.999999999999989
STK32C	22.7888256710434	18.225233026718	31	1.67233336851797	22.6666666666667	0.846210463279596	13	9	0.135416666666667	0.999999999999989
LOC102724967	27.8293840388159	19.2799114412261	33	1.85077810564318	22.3824451410658	0.785258716510897	13	9	0.135416666666667	0.999999999999989
LRRC27	16.0080752251022	14.0695242891726	40	0.438955336709027	21.4414414414414	0.999909790651914	13	9	0.135416666666667	0.999999999999989
PWWP2B	6.75440830680987e-05	12.6866429174037	1	1.35095293394077	28	0.932640476730545	13	9	0.135416666666667	0.999999999999989
INPP5A	15.6707600403426	84.0331244597375	52	2.89869707225616	20	0.399526982176106	13	9	0.135416666666667	0.999999999999989
TUBGCP2	8.9341121744996	120.954536606075	1	3.18009457256906	28	0.317667926316687	13	9	0.135416666666667	0.999999999999989
ZNF511	20.2396131380643	34.6527384190017	1	2.99289045363664	28	0.370599682695644	13	9	0.135416666666667	0.999999999999989
FUOM	27.8380567811371	24.4960063814152	25	0.720397031268478	23.5643564356436	0.997520211636691	13	9	0.135416666666667	0.999999999999989
ECHS1	7.29799903391866	160.967771749984	1	3.16147176123636	28	0.322659813368773	13	9	0.135416666666667	0.999999999999989
PAOX	15.839732751606	8.01248049826753	52	0.85233065301165	20	0.993280353405873	13	9	0.135416666666667	0.999999999999989
MTG1	39.3477081960035	16.2009040932347	52	0.818397563519807	20	0.994682085662014	13	9	0.135416666666667	0.999999999999989
SPRN	23.9930563103123	4.61536175089463	28	2.99974129661434	23.1067961165049	0.368555129057853	13	9	0.135416666666667	0.999999999999989
BET1L	6.75440830680987e-05	84.6179823996114	52	1.98052895166009	20	0.737225927879242	13	9	0.135416666666667	0.999999999999989
RIC8A	23.8582838720782	49.8732039951212	1	2.09343276195531	28	0.693928573253238	13	9	0.135416666666667	0.999999999999989
SIRT3	26.8975151785846	12.399992897225	10	2.23910220142589	26.1538461538462	0.637244312816558	13	9	0.135416666666667	0.999999999999989
PSMD13	32.2105302683171	200.853176355863	19	1.32349697045807	24.5360824742268	0.938314283086038	13	9	0.135416666666667	0.999999999999989
ATHL1	32.3102467420281	15.9133113054645	49	1.52479621525524	20.3418803418803	0.89021758094901	13	9	0.135416666666667	0.999999999999989
IFITM2	36.2978139827957	919.810820933243	36	1.16113798751954	21.9692307692308	0.965969135520284	13	9	0.135416666666667	0.999999999999989
IFITM1	47.9999574223571	57.6613954067202	52	1.14526054601556	20	0.968139609115586	13	9	0.135416666666667	0.999999999999989
IFITM3	42.5969034042536	1010.19747853338	1	1.09133499034735	28	0.974830275709545	13	9	0.135416666666667	0.999999999999989
SIGIRR	17.5168184931627	26.2587278638178	1	1.24244953626944	28	0.953376389322131	13	9	0.135416666666667	0.999999999999989
PTDSS2	47.9999303039374	55.9194852776177	52	0.399425435284412	20	0.999954473666061	13	9	0.135416666666667	0.999999999999989
RNH1	11.4377526062703	346.947463549528	52	0.7120343099792	20	0.997692271450401	13	9	0.135416666666667	0.999999999999989
HRAS	16.2115587049805	84.1123780460994	43	1.06537404687506	21.0619469026549	0.977686675170728	13	9	0.135416666666667	0.999999999999989
RASSF7	6.57315499401336	10.9579623936198	20	0.974136266403852	24.3686006825939	0.985967360425127	13	9	0.135416666666667	0.999999999999989
MIR210HG	9.29118620147423	8.90692676477342	1	2.12098164962743	28	0.683242690044612	13	9	0.135416666666667	0.999999999999989
PHRF1	31.8014183881618	54.0774321543279	35	2.11863187945267	22.1052631578947	0.684155314929239	13	9	0.135416666666667	0.999999999999989
DEAF1	27.6581094409352	129.24524776155	1	0.504092935779566	28	0.999760816552659	13	9	0.135416666666667	0.999999999999989
TMEM80	28.1494617987528	23.2167128758593	1	0.868179202158564	28	0.992539436567566	13	9	0.135416666666667	0.999999999999989
EPS8L2	12.379404630552	66.4665817862652	16	1.63448060778503	25.0526315789474	0.858126135782103	13	9	0.135416666666667	0.999999999999989
TALDO1	12.1241385620137	299.675039653998	23	2.20240809712177	23.8795986622074	0.651540346532792	13	9	0.135416666666667	0.999999999999989
PDDC1	31.7650919323854	66.216877169973	30	1.73196616043529	22.8115015974441	0.826658883223888	13	9	0.135416666666667	0.999999999999989
LOC100506518	35.6488595972978	7.2506762313513	30	0.510962025772276	22.8115015974441	0.999737372918661	13	9	0.135416666666667	0.999999999999989
SLC25A22	43.9099526013059	4.55437575717683	38	1.55859439189189	21.7021276595745	0.880736488633623	13	9	0.135416666666667	0.999999999999989
PIDD	39.2900318830526	11.0883648792178	52	0.178940791080485	20	0.999999914907937	13	9	0.135416666666667	0.999999999999989
RPLP2	10.7293421847156	4027.57308108196	1	2.75233801451837	28	0.447404690407532	13	9	0.135416666666667	0.999999999999989
PNPLA2	10.3413752163884	51.3663967199248	52	1.40390895175994	20	0.920889479726495	13	9	0.135416666666667	0.999999999999989
CD151	8.8836400090913	280.868366444013	13	1.5254275526976	25.5913978494624	0.890043960164179	13	9	0.135416666666667	0.999999999999989
POLR2L	47.9999278983717	662.38317152119	1	0.842442272017117	28	0.993714168389072	13	9	0.135416666666667	0.999999999999989
TSPAN4	12.2541602127281	412.115303281982	22	1.94887841164856	24.040404040404	0.749152833486646	13	9	0.135416666666667	0.999999999999989
CHID1	10.8142565681735	405.061781902194	35	1.58307779101394	22.1052631578947	0.873636476633903	13	9	0.135416666666667	0.999999999999989
AP2A2	16.0780391584848	115.568574765025	52	1.30664341718017	20	0.941654164060536	13	9	0.135416666666667	0.999999999999989
TOLLIP	15.8768546194646	147.426621663165	48	1.77595933699239	20.458452722063	0.811678725291257	13	9	0.135416666666667	0.999999999999989
MOB2	43.0883864187934	40.8147599840661	9	1.16286657837398	26.3468634686347	0.965727227692574	13	9	0.135416666666667	0.999999999999989
IFITM10	6.75440830680987e-05	32.7502588754822	1	1.24360517747699	28	0.953179338344644	13	9	0.135416666666667	0.999999999999989
CTSD	12.891542669005	1739.88572749289	23	2.29428689386807	23.8795986622074	0.615795849361447	13	9	0.135416666666667	0.999999999999989
LSP1	12.0593572461135	5.59080406802884	25	0.926262262594921	23.5643564356436	0.989306238685053	13	9	0.135416666666667	0.999999999999989
CD81	5.68589458852832	1287.8964413975	1	1.38509155276594	28	0.925185979562227	13	9	0.135416666666667	0.999999999999989
TSSC4	6.75440830680987e-05	101.027209021653	1	1.38900048130047	28	0.92430437511949	13	9	0.135416666666667	0.999999999999989
KCNQ1OT1	8.49190746927827	38.1263450497397	1	0.290558058017119	28	0.999995879109654	13	9	0.135416666666667	0.999999999999989
CDKN1C	28.9652460123256	107.08554479831	1	0.986181552434777	28	0.985023208629839	13	9	0.135416666666667	0.999999999999989
SLC22A18	23.9653650251786	16.2414454611208	52	1.30430987447701	20	0.942108012385421	13	9	0.135416666666667	0.999999999999989
PHLDA2	31.0685317278772	21.3739351867855	1	1.16799515186576	28	0.965002998358254	13	9	0.135416666666667	0.999999999999989
NAP1L4	11.6518737477653	295.219651221242	17	1.06389344118837	24.8780487804878	0.977842638157107	13	9	0.135416666666667	0.999999999999989
CARS	9.35829773947846	292.996492569483	4	2.83018258881897	27.3563218390805	0.421507180194473	13	9	0.135416666666667	0.999999999999989
OSBPL5	1.75021808399192	188.802102340996	52	0.45427553065576	20	0.999884754683574	13	9	0.135416666666667	0.999999999999989
ZNF195	32.3695329640713	8.85547966803676	52	0.180085768549682	20	0.999999910329689	13	9	0.135416666666667	0.999999999999989
NUP98	22.6692230252124	16.1888954417007	50	2.26323905980465	20.2266288951841	0.627852395791632	13	9	0.135416666666667	0.999999999999989
PGAP2	17.319463711864	13.0679086133489	52	0.610053875761543	20	0.999136038742496	13	9	0.135416666666667	0.999999999999989
RHOG	15.0793357465905	80.3477250769158	52	1.22144142869668	20	0.956869602418838	13	9	0.135416666666667	0.999999999999989
STIM1	47.9999509780649	191.022486398032	8	0.829626035194895	26.542750929368	0.99424507339677	13	9	0.135416666666667	0.999999999999989
RRM1	29.7831384324563	91.7255884197919	40	3.24420753940583	21.4414414414414	0.300942829319723	13	9	0.135416666666667	0.999999999999989
TRIM21	41.5675581172308	5.53862579594477	1	0.942863540591542	28	0.988221187592811	13	9	0.135416666666667	0.999999999999989
TRIM68	4.86795079725232	11.9324604252174	1	1.25759844269717	28	0.950752721618316	13	9	0.135416666666667	0.999999999999989
HBB	26.8322030219253	7715.08872111022	52	3.48565600403474	20	0.244226893346916	13	9	0.135416666666667	0.999999999999989
TRIM5	23.971623854235	10.7462415776266	52	1.79187586937001	20	0.806152692685156	13	9	0.135416666666667	0.999999999999989
TRIM22	28.0378620966587	39.8424577726002	1	0.768264853144098	28	0.996337174860913	13	9	0.135416666666667	0.999999999999989
FAM160A2	32.2201344019088	14.0156524560524	21	2.0105552333775	24.2033898305085	0.725812399813677	13	9	0.135416666666667	0.999999999999989
PRKCDBP	12.1533386596086	185.539005803035	1	0.908378617209929	28	0.990392567376782	13	9	0.135416666666667	0.999999999999989
SMPD1	7.40500204795655	303.962764863607	1	0.614224486312128	28	0.999096765804224	13	9	0.135416666666667	0.999999999999989
APBB1	32.1376684629262	51.4127445616233	52	1.90771849120909	20	0.76447586523475	13	9	0.135416666666667	0.999999999999989
ARFIP2	15.572515737249	19.5560192931502	52	0.731496994547758	20	0.997276739103524	13	9	0.135416666666667	0.999999999999989
TIMM10B	40.7910830042853	35.026366014914	1	1.20411922926962	28	0.959623597959774	13	9	0.135416666666667	0.999999999999989
RRP8	35.4544171455504	13.1063083242838	20	2.96846850929205	24.3686006825939	0.377954012686882	13	9	0.135416666666667	0.999999999999989
ILK	27.7066232154252	56.5413300541755	41	3.63947225042315	21.3134328358209	0.21302271123682	13	9	0.135416666666667	0.999999999999989
TAF10	47.9999324559169	61.2516348820433	30	1.1837717705642	22.8115015974441	0.962713774737757	13	9	0.135416666666667	0.999999999999989
TPP1	23.9663930367968	283.832731155259	25	0.527815042480455	23.5643564356436	0.999671844371788	13	9	0.135416666666667	0.999999999999989
DCHS1	28.9967091810001	16.8522329402375	1	0.713089784481192	28	0.997671080103046	13	9	0.135416666666667	0.999999999999989
MRPL17	23.8845784719384	42.5699083293365	1	1.55460801300607	28	0.881874292127507	13	9	0.135416666666667	0.999999999999989
ZNF215	29.1523747875653	5.20335503407346	1	2.20482981086903	28	0.65059651920665	13	9	0.135416666666667	0.999999999999989
OLFML1	12.207858717328	5.8101580835054	1	2.48492157216674	28	0.543008361058023	13	9	0.135416666666667	0.999999999999989
PPFIBP2	40.5574591427849	27.7953836135764	52	0.862474795709077	20	0.992812711089384	13	9	0.135416666666667	0.999999999999989
CYB5R2	7.08231019918124	35.0125100158543	52	1.20736419777891	20	0.95911634904394	13	9	0.135416666666667	0.999999999999989
EIF3F	27.8550031414093	81.6608365486399	15	1.92215962475652	25.2296819787986	0.759125864734624	13	9	0.135416666666667	0.999999999999989
TRIM66	13.6674609199118	9.2333918514523	1	1.13433998637441	28	0.969578912974683	13	9	0.135416666666667	0.999999999999989
RPL27A	8.75464218378232	7250.53213869729	17	0.848738951596695	24.8780487804878	0.993440408680424	13	9	0.135416666666667	0.999999999999989
ST5	32.6217718177889	34.0347990073441	49	3.61173503664236	20.3418803418803	0.21837998624666	13	9	0.135416666666667	0.999999999999989
AKIP1	15.4855715338981	37.8506667283437	4	3.54808613072072	27.3563218390805	0.23111764925292	13	9	0.135416666666667	0.999999999999989
TMEM9B	30.1984892885418	275.241537293703	1	1.00924724865418	28	0.983092417501313	13	9	0.135416666666667	0.999999999999989
NRIP3	27.6794778008402	12.239963226478	52	2.45737154731609	20	0.553346958798278	13	9	0.135416666666667	0.999999999999989
DENND5A	24.6344009433508	38.6299773986989	1	1.57990570558557	28	0.874567091888275	13	9	0.135416666666667	0.999999999999989
TMEM41B	20.5169338901747	41.6815081588694	1	1.00910829184301	28	0.983104542031046	13	9	0.135416666666667	0.999999999999989
IPO7	24.3394581490444	143.099402623232	48	2.35714964581126	20.458452722063	0.591514176812778	13	9	0.135416666666667	0.999999999999989
ZNF143	24.7417270515479	9.94824617542866	1	2.17037763342938	28	0.66402260256752	13	9	0.135416666666667	0.999999999999989
WEE1	16.3828815339099	21.3743945881144	1	1.17228498120142	28	0.964389714933389	13	9	0.135416666666667	0.999999999999989
SWAP70	13.3542321333015	191.520300203976	1	0.518381304702087	28	0.999709982316949	13	9	0.135416666666667	0.999999999999989
RP11-540A21.2	12.1417048183119	6.65635156917968	44	0.663618350101289	20.9384164222874	0.998514748364969	13	9	0.135416666666667	0.999999999999989
SBF2-AS1	15.9880251440975	2.51832715782258	20	1.02112907295667	24.3686006825939	0.982033179206044	13	9	0.135416666666667	0.999999999999989
SBF2	29.5840952366643	20.5354659157456	19	0.416691200984915	24.5360824742268	0.999938025108733	13	9	0.135416666666667	0.999999999999989
ADM	29.7891447809755	1426.13460455301	31	1.01892143520172	22.6666666666667	0.982233366946992	13	9	0.135416666666667	0.999999999999989
AMPD3	28.0108770980139	6.05366442395891	52	1.32752954925576	20	0.937498999724563	13	9	0.135416666666667	0.999999999999989
MTRNR2L8	8.41237990730029	31.3213571247066	1	2.18489081611198	28	0.65836745991564	13	9	0.135416666666667	0.999999999999989
RNF141	28.1176649826187	51.8812651906399	1	0.978291643335292	28	0.985646531028445	13	9	0.135416666666667	0.999999999999989
MRVI1	12.1503390843069	127.569459368528	11	1.54404900836179	25.9636363636364	0.884863012038176	13	9	0.135416666666667	0.999999999999989
CTR9	11.4315409454582	106.046051977741	19	1.32266383487162	24.5360824742268	0.938481945234303	13	9	0.135416666666667	0.999999999999989
EIF4G2	6.75440830680987e-05	1047.90322991343	52	1.09959809386583	20	0.973872140686903	13	9	0.135416666666667	0.999999999999989
ZBED5	20.2793101039047	18.3042864657605	19	1.25453575087459	24.5360824742268	0.951290248088927	13	9	0.135416666666667	0.999999999999989
ZBED5-AS1	37.5073315416362	9.16565702765773	21	0.10255198477449	24.2033898305085	0.999999999206057	13	9	0.135416666666667	0.999999999999989
USP47	12.4025930976437	148.066890797858	8	2.2638794175759	26.542750929368	0.627603420328144	13	9	0.135416666666667	0.999999999999989
DKK3	23.5434197552946	250.930792891273	12	0.813786982082222	25.7761732851986	0.994854146443684	13	9	0.135416666666667	0.999999999999989
MICAL2	6.75440830680987e-05	151.453077260448	2	1.25116229108932	27.7821011673152	0.951878154237687	13	9	0.135416666666667	0.999999999999989
PARVA	31.0346842524397	417.348777769082	52	1.01651792916825	20	0.982449554562947	13	9	0.135416666666667	0.999999999999989
TEAD1	28.0882282509816	278.749196616068	52	0.148667627328146	20	0.999999981676784	13	9	0.135416666666667	0.999999999999989
ARNTL	27.1062579504449	13.0180962238747	15	3.32655353107156	25.2296819787986	0.280499449690795	13	9	0.135416666666667	0.999999999999989
BTBD10	27.9550971125321	24.8773586520579	52	1.06318406534706	20	0.977917099306206	13	9	0.135416666666667	0.999999999999989
FAR1	23.8367115469128	42.6955301300151	24	0.82280096564983	23.7209302325581	0.994513772528558	13	9	0.135416666666667	0.999999999999989
SPON1	6.00061393114311	6.8410769633831	52	1.5433687213913	20	0.885054311537774	13	9	0.135416666666667	0.999999999999989
RRAS2	32.1783404662598	83.1132836043277	52	1.08215944996903	20	0.975866333940789	13	9	0.135416666666667	0.999999999999989
COPB1	27.3305052658528	126.616868091725	26	1.66856668029745	23.4098360655738	0.847414079363712	13	9	0.135416666666667	0.999999999999989
PSMA1	27.6423436857856	95.5607424808208	11	2.31638217691878	25.9636363636364	0.607238499676896	13	9	0.135416666666667	0.999999999999989
CYP2R1	9.65575509681021	9.63746624344474	12	0.881709013146709	25.7761732851986	0.991860820827774	13	9	0.135416666666667	0.999999999999989
C11orf58	12.1179211597046	270.482215736073	17	2.20047954513839	24.8780487804878	0.652291981114974	13	9	0.135416666666667	0.999999999999989
RPS13	41.2693072049234	1052.78239717154	1	1.14655458781624	28	0.967966175036832	13	9	0.135416666666667	0.999999999999989
PIK3C2A	34.185395309996	70.2245611521989	8	2.8189628825432	26.542750929368	0.425180092391308	13	9	0.135416666666667	0.999999999999989
NUCB2	3.37950080307221	183.792929151612	52	1.00398342313849	20	0.983547494857122	13	9	0.135416666666667	0.999999999999989
SERGEF	13.8913682929562	8.65123377796951	46	0.874271693009132	20.695652173913	0.992239214261734	13	9	0.135416666666667	0.999999999999989
SAAL1	20.0983370157016	14.6211446652911	52	2.6271791154417	20	0.490969817252261	13	9	0.135416666666667	0.999999999999989
SAA1	44.7330802502602	503.275740107245	8	0.691576438980217	26.542750929368	0.99807433427384	13	9	0.135416666666667	0.999999999999989
HPS5	5.04245587085733	88.0814065133285	11	1.34377202461125	25.9636363636364	0.934152211657876	13	9	0.135416666666667	0.999999999999989
GTF2H1	27.4750403184889	58.1987102008136	16	1.00403275221977	25.0526315789474	0.983543270229852	13	9	0.135416666666667	0.999999999999989
LDHA	27.5128658072471	412.396677851585	8	1.98918977038336	26.542750929368	0.733942995228833	13	9	0.135416666666667	0.999999999999989
TSG101	25.6542978591125	45.5610530399763	8	1.73377124893088	26.542750929368	0.826053113711453	13	9	0.135416666666667	0.999999999999989
UEVLD	26.1277702697679	57.4738859143473	52	3.0433461399048	20	0.355732417615946	13	9	0.135416666666667	0.999999999999989
SPTY2D1-AS1	37.6565480175472	3.28307713149792	3	0.567012205448708	27.5675675675676	0.999467369582779	13	9	0.135416666666667	0.999999999999989
SPTY2D1	38.7967154974727	28.4309940057764	1	1.98313394895404	28	0.736239311323658	13	9	0.135416666666667	0.999999999999989
TMEM86A	28.7120713596409	6.72607847225766	1	1.64661405610113	28	0.854350710517768	13	9	0.135416666666667	0.999999999999989
NAV2	6.75440830680987e-05	74.1605819030293	3	1.03726046478875	27.5675675675676	0.980522890476487	13	9	0.135416666666667	0.999999999999989
HTATIP2	27.7396971460826	70.18967959375	1	0.662319962891881	28	0.998533087212987	13	9	0.135416666666667	0.999999999999989
FANCF	38.0133507540495	5.56211928358516	1	1.54437248901922	28	0.884771994416944	13	9	0.135416666666667	0.999999999999989
SVIP	29.9365215124921	4.81594385866738	52	1.2783816302308	20	0.947009987608321	13	9	0.135416666666667	0.999999999999989
ANO3	30.8595160636469	4.04247480906856	1	1.07078938620108	28	0.977109906844853	13	9	0.135416666666667	0.999999999999989
FIBIN	47.9999324559169	158.613876964628	25	1.15802563660454	23.5643564356436	0.966401910350429	13	9	0.135416666666667	0.999999999999989
CCDC34	19.9696952646325	28.2700330565239	1	2.14711117809774	28	0.673082658673026	13	9	0.135416666666667	0.999999999999989
LGR4	20.4894694160488	27.5130731431772	1	2.12200101738593	28	0.682846718413797	13	9	0.135416666666667	0.999999999999989
LIN7C	19.913347114407	35.3551308054928	9	1.88893244565251	26.3468634686347	0.771389812735519	13	9	0.135416666666667	0.999999999999989
BDNF-AS	27.1520893044414	5.40593075355242	52	1.99594651701102	20	0.731376498646463	13	9	0.135416666666667	0.999999999999989
BDNF	6.75440830680987e-05	22.0363005669706	44	2.1573354359569	20.9384164222874	0.669102455711673	13	9	0.135416666666667	0.999999999999989
METTL15	26.6344141232471	15.4605574722748	45	2.4015287946095	20.8163265306122	0.574516016957461	13	9	0.135416666666667	0.999999999999989
KCNA4	24.0550379774831	31.3944116650537	1	1.3760539646781	28	0.927202289450883	13	9	0.135416666666667	0.999999999999989
ARL14EP	12.7686571645099	80.4661580215355	10	2.54177946462305	26.1538461538462	0.521922230401652	13	9	0.135416666666667	0.999999999999989
DNAJC24	10.0902081091117	11.6637990484499	2	1.36559793100774	27.7821011673152	0.929496617422418	13	9	0.135416666666667	0.999999999999989
ELP4	23.9649290847975	6.11775648660993	27	2.32541712445881	23.257328990228	0.603745877184851	13	9	0.135416666666667	0.999999999999989
PAX6	29.4627958613013	2.66578062499908	32	2.08227933103393	22.5236593059937	0.698245002266898	13	9	0.135416666666667	0.999999999999989
RCN1	8.62405881908811	198.814601029307	7	0.430251788591654	26.7415730337079	0.99992188147073	13	9	0.135416666666667	0.999999999999989
EIF3M	47.9999324559169	22.6937461477246	29	0.709415856377218	22.9581993569132	0.997744199745565	13	9	0.135416666666667	0.999999999999989
QSER1	8.63518481020631	33.7657343530134	1	1.80195563463569	28	0.802625563278735	13	9	0.135416666666667	0.999999999999989
DEPDC7	16.087679464717	4.83214234142269	21	1.28292160982058	24.2033898305085	0.946170322575581	13	9	0.135416666666667	0.999999999999989
TCP11L1	12.6936533005698	15.5131766423818	46	0.495702452000862	20.695652173913	0.999787106493464	13	9	0.135416666666667	0.999999999999989
CSTF3	24.5809648834434	18.806232735757	52	0.261399575071087	20	0.999998196957318	13	9	0.135416666666667	0.999999999999989
HIPK3	12.39240950185	68.3760871574407	11	0.242986079727488	25.9636363636364	0.999998988491225	13	9	0.135416666666667	0.999999999999989
KIAA1549L	4.9894520384482e-05	26.4685403905846	52	0.827463381990402	20	0.994331254695144	13	9	0.135416666666667	0.999999999999989
CD59	27.9664281809273	897.350079107219	7	2.28519434288268	26.7415730337079	0.61932321990616	13	9	0.135416666666667	0.999999999999989
FBXO3	28.1326983498839	12.2292936979982	52	0.568559197608155	20	0.999457578680499	13	9	0.135416666666667	0.999999999999989
CAPRIN1	4.29680762049191	110.466130461103	1	2.46476321646141	28	0.550565841331164	13	9	0.135416666666667	0.999999999999989
NAT10	15.67428701483	62.2576719270707	48	2.05870950546175	20.458452722063	0.70734376591324	13	9	0.135416666666667	0.999999999999989
ABTB2	6.75440830680987e-05	19.5084136073052	5	1.19080052757898	27.148288973384	0.961663920927727	13	9	0.135416666666667	0.999999999999989
CAT	24.3018131001821	40.0382879137117	1	0.765258261232291	28	0.996422151431301	13	9	0.135416666666667	0.999999999999989
APIP	21.4591533786694	5.08356284234707	1	2.31267012438483	28	0.608674616641315	13	9	0.135416666666667	0.999999999999989
PDHX	24.1053055029512	18.9879413003793	1	0.773799263012961	28	0.996176750803984	13	9	0.135416666666667	0.999999999999989
CD44	8.92346193477429	251.040880621645	52	0.760698967532801	20	0.996548139188529	13	9	0.135416666666667	0.999999999999989
PAMR1	8.04581829814079	62.4394779680405	1	1.35940032136727	28	0.930837003243618	13	9	0.135416666666667	0.999999999999989
FJX1	16.2935694435032	7.06855565067198	52	0.904660012594556	20	0.990608004314576	13	9	0.135416666666667	0.999999999999989
TRIM44	10.4633053969661	129.906307840362	11	1.09885770171707	25.9636363636364	0.973958967645771	13	9	0.135416666666667	0.999999999999989
COMMD9	31.1882304219675	31.5666858987297	1	1.57197809998411	28	0.876878976737845	13	9	0.135416666666667	0.999999999999989
PRR5L	6.75440830680987e-05	35.4372766707484	52	1.80434223984038	20	0.801787386265101	13	9	0.135416666666667	0.999999999999989
TRAF6	32.2115388504096	8.87697862808805	1	1.08594251137242	28	0.975442705806873	13	9	0.135416666666667	0.999999999999989
C11orf74	24.2328486867851	18.3829256075157	4	0.99819747459666	27.3563218390805	0.98403778699813	13	9	0.135416666666667	0.999999999999989
API5	19.7430524298831	26.8103371979273	21	1.73212339492698	24.2033898305085	0.826606148140589	13	9	0.135416666666667	0.999999999999989
TTC17	12.5429210676279	78.4243204839066	1	2.09070883843146	28	0.694983324964044	13	9	0.135416666666667	0.999999999999989
HSD17B12	8.25151209237404	69.7189619820642	52	0.268968184991512	20	0.999997743518491	13	9	0.135416666666667	0.999999999999989
ALKBH3	33.8272707622936	74.8319802099619	32	3.55017636945929	22.5236593059937	0.230689376960197	13	9	0.135416666666667	0.999999999999989
C11orf96	27.9540328569772	31.4184690041608	52	3.46182006631456	20	0.24939628389989	13	9	0.135416666666667	0.999999999999989
ACCS	33.0680329453083	19.9412980624395	52	1.00072405476999	20	0.983824961077488	13	9	0.135416666666667	0.999999999999989
EXT2	47.9999274913822	111.546336234343	37	0.769469387586298	21.8348623853211	0.996302703383035	13	9	0.135416666666667	0.999999999999989
CD82	41.6449548911406	21.0067023714147	33	1.42797871350007	22.3824451410658	0.915201895527573	13	9	0.135416666666667	0.999999999999989
TSPAN18	16.2013248751374	30.3493633414533	33	3.89647595658236	22.3824451410658	0.168648608648527	13	9	0.135416666666667	0.999999999999989
TP53I11	32.2170391481818	126.939366344596	2	1.30983904444658	27.7821011673152	0.94102925747882	13	9	0.135416666666667	0.999999999999989
LOC101060179	20.1849545882233	6.40391450185462	52	2.53166069089305	20	0.52564862838448	13	9	0.135416666666667	0.999999999999989
SLC35C1	6.75440830680987e-05	88.0765762540533	52	0.348487016134864	20	0.999983465891449	13	9	0.135416666666667	0.999999999999989
CRY2	16.8881301696297	17.9791958147444	13	4.34985061154206	25.5913978494624	0.110357021182157	13	9	0.135416666666667	0.999999999999989
MAPK8IP1	33.7755124474398	4.25361923675355	37	1.62478940503827	21.8348623853211	0.861110966776505	13	9	0.135416666666667	0.999999999999989
PEX16	14.5145502068311	13.804909254705	1	0.945147494752695	28	0.988065982142334	13	9	0.135416666666667	0.999999999999989
PHF21A	24.3980232105044	41.3012013533836	50	0.578144414549436	20.2266288951841	0.999393640403243	13	9	0.135416666666667	0.999999999999989
CREB3L1	31.061858530512	197.490379430177	25	1.37790442922906	23.5643564356436	0.926791949817452	13	9	0.135416666666667	0.999999999999989
DGKZ	16.4329975237124	41.0950681307862	52	0.690402130755084	20	0.99809466622864	13	9	0.135416666666667	0.999999999999989
MDK	28.0328566440649	22.5451629818443	19	1.97123370085965	24.5360824742268	0.74074046714575	13	9	0.135416666666667	0.999999999999989
AMBRA1	31.7748400937628	16.9896958601614	20	2.87448407511419	24.3686006825939	0.407205817463266	13	9	0.135416666666667	0.999999999999989
ATG13	47.9999324559169	49.6462829688695	27	0.755997021565866	23.257328990228	0.99667449747895	13	9	0.135416666666667	0.999999999999989
ARHGAP1	31.9724126716376	153.997977598453	1	2.09677723270972	28	0.692633045365645	13	9	0.135416666666667	0.999999999999989
ZNF408	11.4823353155486	21.9057286815332	1	2.62674587756623	28	0.49112447174796	13	9	0.135416666666667	0.999999999999989
CKAP5	6.75440830680987e-05	46.3982857216606	47	1.46936051015281	20.5763688760807	0.904928981690219	13	9	0.135416666666667	0.999999999999989
LRP4	23.2832754110501	11.1582778951828	1	3.23299836011068	28	0.303815631472588	13	9	0.135416666666667	0.999999999999989
C11orf49	12.4307014268126	31.2470086043805	24	3.09470422062355	23.7209302325581	0.341054084195369	13	9	0.135416666666667	0.999999999999989
ARFGAP2	31.4893729268532	27.6031860944357	22	1.99899825510114	24.040404040404	0.730215842227604	13	9	0.135416666666667	0.999999999999989
PACSIN3	24.0019683344109	25.5580282304975	1	0.828441997671658	28	0.994292377134322	13	9	0.135416666666667	0.999999999999989
DDB2	32.931309331575	74.2569101389247	34	2.13244079303095	22.2429906542056	0.67878943278602	13	9	0.135416666666667	0.999999999999989
ACP2	12.0557391816456	129.790595320784	28	1.45634853300556	23.1067961165049	0.908225744544221	13	9	0.135416666666667	0.999999999999989
NR1H3	40.4454789779139	11.0324720007402	1	1.31091592124145	28	0.940817790518897	13	9	0.135416666666667	0.999999999999989
MADD	31.8247685739258	30.3395381374682	3	1.64351698136231	27.5675675675676	0.855318408165568	13	9	0.135416666666667	0.999999999999989
SLC39A13	26.7944748419255	154.760541215697	10	2.64777426774887	26.1538461538462	0.483647277934773	13	9	0.135416666666667	0.999999999999989
PSMC3	6.79962694748017	270.993885918578	1	1.45237466059817	28	0.909220481319408	13	9	0.135416666666667	0.999999999999989
CELF1	6.75440830680987e-05	188.613053631196	52	1.50840129605195	20	0.894678962382059	13	9	0.135416666666667	0.999999999999989
PTPMT1	32.5123019332456	53.7216586326701	52	1.37530104576866	20	0.927368879302995	13	9	0.135416666666667	0.999999999999989
NDUFS3	24.520677844127	112.821566048844	1	1.50607967236994	28	0.895303309002687	13	9	0.135416666666667	0.999999999999989
MTCH2	20.2746475478579	236.986393571156	1	1.95515143911747	28	0.746798231424977	13	9	0.135416666666667	0.999999999999989
FNBP4	10.1836616129463	57.7145179283092	1	2.93575420218393	28	0.387965942205997	13	9	0.135416666666667	0.999999999999989
NUP160	11.147119257558	4.6728188160572	30	2.24101400699051	22.8115015974441	0.636499952617345	13	9	0.135416666666667	0.999999999999989
PTPRJ	19.8963021660378	6.34734404175128	3	1.11659231546277	27.5675675675676	0.971825951993379	13	9	0.135416666666667	0.999999999999989
TNKS1BP1	27.6386398082121	121.542607973811	1	1.79483939993775	28	0.805117870252682	13	9	0.135416666666667	0.999999999999989
SSRP1	1.69075888233991	230.679382147512	1	0.564325597616435	28	0.999484035092313	13	9	0.135416666666667	0.999999999999989
SLC43A3	43.6852613868555	27.6969388342183	52	0.46998776541119	20	0.999853385115114	13	9	0.135416666666667	0.999999999999989
SLC43A1	5.79030457030909	49.1490240172912	4	1.4039361572096	27.3563218390805	0.920883172322533	13	9	0.135416666666667	0.999999999999989
TIMM10	6.75440830680987e-05	27.7995500146678	30	2.06667890828129	22.8115015974441	0.70427105246508	13	9	0.135416666666667	0.999999999999989
UBE2L6	32.5739102022153	32.4504288562936	52	1.45876494229596	20	0.90761809532377	13	9	0.135416666666667	0.999999999999989
SERPING1	42.5546401854139	170.00705474909	52	0.377946605521781	20	0.999969697432636	13	9	0.135416666666667	0.999999999999989
CLP1	20.2527743044548	5.9378743767524	2	1.52237027403522	27.7821011673152	0.890883475828383	13	9	0.135416666666667	0.999999999999989
ZDHHC5	26.5328616761686	97.0699896642702	5	4.82901276078196	27.148288973384	0.0696913140870462	13	9	0.135416666666667	0.999999999999989
MED19	5.61077675106231	46.6093208268569	1	0.696628536083337	28	0.997984929558313	13	9	0.135416666666667	0.999999999999989
TMX2	15.71571352161	34.6079755196027	52	0.654742322472646	20	0.998636601423627	13	9	0.135416666666667	0.999999999999989
C11orf31	29.6438415519346	119.006079567317	10	4.25380935065394	26.1538461538462	0.120856690385503	13	9	0.135416666666667	0.999999999999989
CTNND1	12.9508682354125	5.77007367249648	32	1.00492608451416	22.5236593059937	0.983466632884681	13	9	0.135416666666667	0.999999999999989
LPXN	41.1779060435233	11.2944261969722	1	1.63219488883353	28	0.858832596842542	13	9	0.135416666666667	0.999999999999989
ZFP91	12.7414814015201	127.679586188952	32	2.29293076408004	22.5236593059937	0.61632174505328	13	9	0.135416666666667	0.999999999999989
FAM111B	8.28122606436249	3.8188364780983	52	1.54507071856135	20	0.884575416329917	13	9	0.135416666666667	0.999999999999989
FAM111A	19.4983372478063	21.8425596713656	6	1.2346898129537	26.9433962264151	0.954686290053713	13	9	0.135416666666667	0.999999999999989
DTX4	19.6512462493068	3.96081814439902	52	1.33117721378554	20	0.936756173681274	13	9	0.135416666666667	0.999999999999989
OSBP	31.9858877746882	39.2871941154103	1	1.40635749328904	28	0.920320699025956	13	9	0.135416666666667	0.999999999999989
PATL1	24.2694526156561	83.38950243022	1	3.5609816673542	28	0.228486337836079	13	9	0.135416666666667	0.999999999999989
STX3	24.0709093721949	20.9755134727477	52	0.956728283882788	20	0.987256480161637	13	9	0.135416666666667	0.999999999999989
MRPL16	20.1529046644403	44.3952399637216	29	0.119458705476168	22.9581993569132	0.99999999709047	13	9	0.135416666666667	0.999999999999989
PRPF19	32.183072442276	65.2384417915144	1	1.56365371244641	28	0.879285035625344	13	9	0.135416666666667	0.999999999999989
TMEM109	40.6821775669506	225.669462243323	52	0.700817333560683	20	0.997908384827173	13	9	0.135416666666667	0.999999999999989
TMEM132A	47.9999324559169	11.4687284878334	21	0.920291508025553	24.2033898305085	0.989678289017742	13	9	0.135416666666667	0.999999999999989
SLC15A3	38.2136275185386	20.5077066649455	33	1.09142382264292	22.3824451410658	0.974820102219246	13	9	0.135416666666667	0.999999999999989
VPS37C	11.418232776963	37.8946730283863	52	0.549937006095453	20	0.999566298196092	13	9	0.135416666666667	0.999999999999989
DDB1	27.9554572680818	264.134932755957	1	2.65416854226827	28	0.481385669072889	13	9	0.135416666666667	0.999999999999989
DAK	32.2969649212135	8.74036145412733	1	1.54595620109278	28	0.884325888577446	13	9	0.135416666666667	0.999999999999989
CYB561A3	41.0137806502705	83.6508353965634	52	0.539598971525582	20	0.999618588986281	13	9	0.135416666666667	0.999999999999989
TMEM138	28.7495305833754	33.4503048463603	1	0.707635159696932	28	0.99777899388261	13	9	0.135416666666667	0.999999999999989
CPSF7	28.0549864253138	21.2482632451677	52	0.532408994114579	20	0.99965185200001	13	9	0.135416666666667	0.999999999999989
SDHAF2	14.5530188032647	32.2185242839915	30	1.69650289928851	22.8115015974441	0.838396595675064	13	9	0.135416666666667	0.999999999999989
RPLP0P2	32.4984626417618	8.20321687524045	1	3.39151269498548	28	0.265183643120364	13	9	0.135416666666667	0.999999999999989
TMEM258	43.3472990327366	430.041725707101	1	2.11919107547492	28	0.68393814718227	13	9	0.135416666666667	0.999999999999989
FEN1	24.0049491171635	26.4267049361882	6	2.04446252210673	26.9433962264151	0.712826334446291	13	9	0.135416666666667	0.999999999999989
FADS1	47.9189177182537	109.322382267786	1	2.06402291030542	28	0.705295556455303	13	9	0.135416666666667	0.999999999999989
FADS2	47.9999324559169	89.9807686932812	32	1.33951675478971	22.5236593059937	0.935038760094824	13	9	0.135416666666667	0.999999999999989
FADS3	15.5823614007377	115.522255922175	52	0.261741274285968	20	0.999998178314875	13	9	0.135416666666667	0.999999999999989
RAB3IL1	14.82001721983	32.4801233659522	10	3.16165386778774	26.1538461538462	0.322610706881192	13	9	0.135416666666667	0.999999999999989
BEST1	19.5998273809065	6.24233571382777	9	1.12224158549388	26.3468634686347	0.971122985212336	13	9	0.135416666666667	0.999999999999989
FTH1	28.2456600749526	6027.56972619913	12	1.25905361810045	25.7761732851986	0.950496066017779	13	9	0.135416666666667	0.999999999999989
INCENP	11.0927156613947	9.09774024032595	52	1.02966538320255	20	0.981244438338842	13	9	0.135416666666667	0.999999999999989
AHNAK	26.7718518130526	753.655390645751	1	2.05427840744196	28	0.709050450578892	13	9	0.135416666666667	0.999999999999989
EEF1G	11.8494506613302	2438.15226434918	11	2.85308904986941	25.9636363636364	0.414072189648652	13	9	0.135416666666667	0.999999999999989
TUT1	20.5914802436162	17.3769974992029	52	1.52396625672226	20	0.890445619117031	13	9	0.135416666666667	0.999999999999989
MTA2	27.1538107648837	65.133046668583	13	2.24343675199395	25.5913978494624	0.635556756873093	13	9	0.135416666666667	0.999999999999989
EML3	6.75440830680987e-05	41.2642717221346	21	0.20838644191298	24.2033898305085	0.999999705123673	13	9	0.135416666666667	0.999999999999989
ROM1	27.9973890270028	13.3983083117311	52	3.19405370343068	20	0.31396571345886	13	9	0.135416666666667	0.999999999999989
B3GAT3	15.7814173942597	19.1040618917343	13	1.01819329514479	25.5913978494624	0.982299054386511	13	9	0.135416666666667	0.999999999999989
GANAB	15.8101009673126	483.03916513033	52	0.297377601376057	20	0.999995068336166	13	9	0.135416666666667	0.999999999999989
INTS5	26.0998645855327	20.0555139589248	1	2.14893184678545	28	0.672374049271806	13	9	0.135416666666667	0.999999999999989
METTL12	16.378635995678	10.9813906520376	18	1.57721625664232	24.7058823529412	0.875353630705997	13	9	0.135416666666667	0.999999999999989
C11orf83	19.8795515364093	29.722864785086	15	2.23426576738421	25.2296819787986	0.63912766018616	13	9	0.135416666666667	0.999999999999989
UBXN1	38.2615502965607	225.218930192014	16	1.55937324417649	25.0526315789474	0.880513584619879	13	9	0.135416666666667	0.999999999999989
LRRN4CL	47.9999253378746	23.0837559507967	20	1.22634578101041	24.3686006825939	0.956069171416503	13	9	0.135416666666667	0.999999999999989
HNRNPUL2	7.18122606947764	146.595000334397	2	1.66729428341533	27.7821011673152	0.847819787235917	13	9	0.135416666666667	0.999999999999989
TTC9C	47.9999324559169	21.1434309438455	52	1.31224278523391	20	0.940556621345511	13	9	0.135416666666667	0.999999999999989
POLR2G	9.60178056022723	152.027747986567	5	2.65017817408906	27.148288973384	0.482796368033086	13	9	0.135416666666667	0.999999999999989
TMEM179B	27.2921140317025	122.76188533553	18	1.69019035682862	24.7058823529412	0.840452338043145	13	9	0.135416666666667	0.999999999999989
TMEM223	42.4328695730169	26.6260951775808	1	0.629667711181957	28	0.998938826290879	13	9	0.135416666666667	0.999999999999989
NXF1	47.9999324559169	18.8455267106617	1	1.13925828753765	28	0.968936066183973	13	9	0.135416666666667	0.999999999999989
STX5	31.2482931947716	23.706562753126	6	1.84365185749179	26.9433962264151	0.787821438353263	13	9	0.135416666666667	0.999999999999989
WDR74	39.3472480178248	13.1845109085147	52	0.954243600502143	20	0.987433356553278	13	9	0.135416666666667	0.999999999999989
SNHG1	12.043810190622	44.2933002427525	8	2.82068866618014	26.542750929368	0.424613807853861	13	9	0.135416666666667	0.999999999999989
SNORD26	11.5079153463442	9.42942852113773	1	2.51263081134504	28	0.532688070442873	13	9	0.135416666666667	0.999999999999989
SLC3A2	31.5198201618693	150.197669556904	52	1.30093120484572	20	0.94276142000591	13	9	0.135416666666667	0.999999999999989
RARRES3	44.7266803784991	7.12989459455414	52	0.47346424749353	20	0.999845573504214	13	9	0.135416666666667	0.999999999999989
PLA2G16	34.4943219925009	79.4346450379704	30	2.03229997622684	22.8115015974441	0.717495117255707	13	9	0.135416666666667	0.999999999999989
ATL3	6.22624317975471	145.738155770039	3	0.87139282146352	27.5675675675676	0.992382161932067	13	9	0.135416666666667	0.999999999999989
RTN3	21.0792389567525	151.778985891593	1	1.64393794104698	28	0.855187037881155	13	9	0.135416666666667	0.999999999999989
C11orf95	19.4690476614589	37.5896517512617	7	3.12636516339791	26.7415730337079	0.332234594464937	13	9	0.135416666666667	0.999999999999989
C11orf84	20.812314223168	11.3489574119051	1	0.631247490345302	28	0.998921511468814	13	9	0.135416666666667	0.999999999999989
MARK2	15.2554947858438	50.0791200611787	52	1.02294612855879	20	0.981867243300014	13	9	0.135416666666667	0.999999999999989
NAA40	23.8549788172849	14.7776634042081	1	1.91473219148026	28	0.761881194953206	13	9	0.135416666666667	0.999999999999989
COX8A	47.9999324559169	307.122592957002	32	0.306946247118979	22.5236593059937	0.999993704645318	13	9	0.135416666666667	0.999999999999989
OTUB1	6.75440830680987e-05	46.60236241005	28	0.865924014940681	23.1067961165049	0.992648370842922	13	9	0.135416666666667	0.999999999999989
MACROD1	47.9999324559169	19.4756977209148	5	0.874809176436464	27.148288973384	0.992212309550681	13	9	0.135416666666667	0.999999999999989
STIP1	37.29043799119	62.0333488571732	52	0.504962292226675	20	0.999757947588135	13	9	0.135416666666667	0.999999999999989
FERMT3	28.8426555306051	4.38431306061627	10	1.8957546484294	26.1538461538462	0.768885167985294	13	9	0.135416666666667	0.999999999999989
TRPT1	47.9999324559169	11.3130853650594	52	0.253252183621191	20	0.999998595630399	13	9	0.135416666666667	0.999999999999989
NUDT22	6.75440830680987e-05	41.4459190996871	52	0.114936295862394	20	0.999999997902784	13	9	0.135416666666667	0.999999999999989
DNAJC4	47.9999324559169	26.9968788329878	1	0.498527761797338	28	0.999778532005467	13	9	0.135416666666667	0.999999999999989
VEGFB	36.1143890048324	94.0895625691888	45	0.672247312715965	20.8163265306122	0.99838825646447	13	9	0.135416666666667	0.999999999999989
FKBP2	19.9000753924532	262.301639528036	18	2.98196355275574	24.7058823529412	0.373877461734723	13	9	0.135416666666667	0.999999999999989
PPP1R14B	6.80501850039838e-05	105.91455099332	36	0.747513603235878	21.9692307692308	0.996893511010599	13	9	0.135416666666667	0.999999999999989
LOC101927696	30.8577789149136	8.50244894250585	10	1.67949281760026	26.1538461538462	0.843912099685807	13	9	0.135416666666667	0.999999999999989
PLCB3	32.3304358055838	25.9818580867548	1	2.43162492376356	28	0.563073625818104	13	9	0.135416666666667	0.999999999999989
BAD	47.9999324559169	68.9850625972599	7	0.587801064693405	26.7415730337079	0.99932325089429	13	9	0.135416666666667	0.999999999999989
GPR137	13.7046576833533	22.1410635027032	1	1.47498345896383	28	0.903485664603682	13	9	0.135416666666667	0.999999999999989
TRMT112	24.3123411936106	213.45236473499	8	2.50489830200851	26.542750929368	0.535559839509948	13	9	0.135416666666667	0.999999999999989
PRDX5	6.45625622713447	198.769256909359	52	0.386833014184618	20	0.999964020562317	13	9	0.135416666666667	0.999999999999989
RPS6KA4	16.1279509000084	42.9964380379748	52	1.15053213236036	20	0.967429245293617	13	9	0.135416666666667	0.999999999999989
SF1	46.1165701454979	141.093370398186	18	1.35383262468853	24.7058823529412	0.93202872498813	13	9	0.135416666666667	0.999999999999989
MEN1	5.67206614659609e-05	58.6760004603587	52	0.633165346223609	20	0.998900191686908	13	9	0.135416666666667	0.999999999999989
EHD1	15.277722311039	139.294598252063	33	3.07621434261387	22.3824451410658	0.346285569121336	13	9	0.135416666666667	0.999999999999989
ATG2A	14.8077959506266	46.4309006187817	52	1.00026880396423	20	0.983863454442937	13	9	0.135416666666667	0.999999999999989
PPP2R5B	12.383225207231	13.1250826908812	1	0.239718207749852	28	0.999999091811205	13	9	0.135416666666667	0.999999999999989
ARL2	47.9999324559169	134.764380746496	17	0.253696950943765	24.8780487804878	0.999998576008743	13	9	0.135416666666667	0.999999999999989
SAC3D1	31.5783425931602	82.0336485462043	9	1.68900054737862	26.3468634686347	0.84083864126597	13	9	0.135416666666667	0.999999999999989
NAALADL1	6.75440830680987e-05	9.87385162529388	52	2.21366846917318	20	0.647151993320388	13	9	0.135416666666667	0.999999999999989
CDCA5	10.6934561085575	2.83099885986241	34	1.39240473935959	22.2429906542056	0.923531924436915	13	9	0.135416666666667	0.999999999999989
ZFPL1	27.9219733518238	19.3334403688654	21	0.825592207635837	24.2033898305085	0.994405040708858	13	9	0.135416666666667	0.999999999999989
VPS51	13.6137454887098	159.971371376189	14	2.41016715983595	25.4092526690391	0.571224197746823	13	9	0.135416666666667	0.999999999999989
TM7SF2	22.1757004260094	2.73043972730239	42	1.16200133712901	21.186943620178	0.965848452089222	13	9	0.135416666666667	0.999999999999989
ZNHIT2	8.52173057185506	14.7058780405457	1	3.21427915342989	28	0.308661590397447	13	9	0.135416666666667	0.999999999999989
FAU	31.3823340151693	1640.31074512784	23	0.740465548004909	23.8795986622074	0.997066923476136	13	9	0.135416666666667	0.999999999999989
MRPL49	23.4048401180371	9.19317177757124	23	1.8873882719479	23.8795986622074	0.77195572612384	13	9	0.135416666666667	0.999999999999989
SYVN1	20.576257255739	8.50156806582124	25	2.37126915022146	23.5643564356436	0.586091287757741	13	9	0.135416666666667	0.999999999999989
CAPN1	47.9999324559169	80.475742776178	10	0.458477063931415	26.1538461538462	0.999876967752582	13	9	0.135416666666667	0.999999999999989
POLA2	21.0333828679264	4.98095994633827	46	2.24865199549061	20.695652173913	0.633526816461881	13	9	0.135416666666667	0.999999999999989
CDC42EP2	32.1872815286255	21.1048448445364	32	1.76181601671538	22.5236593059937	0.816542872239133	13	9	0.135416666666667	0.999999999999989
DPF2	16.4255893454337	29.5326816286652	27	1.46254801061495	23.257328990228	0.90666257113769	13	9	0.135416666666667	0.999999999999989
SLC25A45	15.7522922238466	8.97322971319629	49	0.302493049936666	20.3418803418803	0.999994374520556	13	9	0.135416666666667	0.999999999999989
FRMD8	31.6717314128467	164.328752262721	1	2.00862121560147	28	0.726550162984172	13	9	0.135416666666667	0.999999999999989
NEAT1	35.6418296289093	349.661863163389	16	4.01544438818567	25.0526315789474	0.151084774127294	13	9	0.135416666666667	0.999999999999989
LOC101927789	29.2454869810074	8.32138425485273	52	1.46728977506232	20	0.905457675401083	13	9	0.135416666666667	0.999999999999989
MALAT1	10.7504134695906	6270.47385475974	13	1.59001553382191	25.5913978494624	0.87159012616731	13	9	0.135416666666667	0.999999999999989
SCYL1	47.9999324559169	36.802473036219	35	1.2376693830524	22.1052631578947	0.954186037736622	13	9	0.135416666666667	0.999999999999989
LTBP3	47.9999324559169	116.755197358594	24	0.978228216320114	23.7209302325581	0.985651466594377	13	9	0.135416666666667	0.999999999999989
SSSCA1	24.5949665995486	15.7430279843759	9	3.33771471106222	26.3468634686347	0.277817427371919	13	9	0.135416666666667	0.999999999999989
FAM89B	24.9872276707883	107.452061199484	11	2.86240303625134	25.9636363636364	0.411073708829878	13	9	0.135416666666667	0.999999999999989
EHBP1L1	10.2325446149837	38.5367377761923	7	2.23334077739949	26.7415730337079	0.639487902636976	13	9	0.135416666666667	0.999999999999989
MAP3K11	15.9804859324523	18.6882773958437	1	0.816375473015821	28	0.994758069174125	13	9	0.135416666666667	0.999999999999989
PCNXL3	15.8759976649512	8.30115736022181	17	0.762245825445693	24.8780487804878	0.996505779817278	13	9	0.135416666666667	0.999999999999989
SIPA1	5.43248707882132	5.78228698097725	24	0.923335882996819	23.7209302325581	0.989489773315677	13	9	0.135416666666667	0.999999999999989
RELA	12.9869632297498	156.177507955304	5	1.35894204563186	27.148288973384	0.930935538214812	13	9	0.135416666666667	0.999999999999989
RNASEH2C	33.6449667261422	77.2762962964471	52	0.320469111596214	20	0.999991240359444	13	9	0.135416666666667	0.999999999999989
AP5B1	9.28684206784511	27.8684160767696	32	0.863904808706511	22.5236593059937	0.992744909104123	13	9	0.135416666666667	0.999999999999989
CFL1	6.75440830680987e-05	1298.0358951176	20	0.585779555607034	24.3686006825939	0.999338501624874	13	9	0.135416666666667	0.999999999999989
MUS81	24.4518865619543	33.9008476102301	1	3.38780007081536	28	0.266039965858115	13	9	0.135416666666667	0.999999999999989
EFEMP2	7.27222502169547	493.608813124654	20	1.7826556561464	24.3686006825939	0.809360442295446	13	9	0.135416666666667	0.999999999999989
FIBP	9.75561654944802	188.179435262695	26	1.23618529398312	23.4098360655738	0.954435631516275	13	9	0.135416666666667	0.999999999999989
CCDC85B	9.70064301743355	13.1719420119884	1	2.19397542873441	28	0.654826918663753	13	9	0.135416666666667	0.999999999999989
FOSL1	47.9999563722065	7.07417133624831	1	0.702323251647479	28	0.99788032160553	13	9	0.135416666666667	0.999999999999989
C11orf68	4.16896229497783	53.8086999904137	26	0.209235027933977	23.4098360655738	0.999999695264145	13	9	0.135416666666667	0.999999999999989
DRAP1	23.5095518776819	99.1007388575298	12	2.1800888293249	25.7761732851986	0.660238775080344	13	9	0.135416666666667	0.999999999999989
SART1	31.8059246595129	21.230727136041	11	3.16763531912651	25.9636363636364	0.321000971977522	13	9	0.135416666666667	0.999999999999989
EIF1AD	26.3540220923439	14.0108877254283	17	2.91883918304778	24.8780487804878	0.393214229305834	13	9	0.135416666666667	0.999999999999989
BANF1	23.7321250731408	32.4597045066772	5	1.08056394307206	27.148288973384	0.976043517037162	13	9	0.135416666666667	0.999999999999989
CST6	6.75440830680987e-05	18.0847860996386	6	1.68416953494327	26.9433962264151	0.842403314612709	13	9	0.135416666666667	0.999999999999989
SF3B2	8.69837513481776	201.789597429804	1	2.23066849170013	28	0.640528712239457	13	9	0.135416666666667	0.999999999999989
PACS1	5.66978324705634e-05	59.5230869568241	52	0.331732570144009	20	0.999988605755789	13	9	0.135416666666667	0.999999999999989
KLC2	20.0945195844953	11.7942558609346	9	1.68389950493833	26.3468634686347	0.842490589487551	13	9	0.135416666666667	0.999999999999989
RAB1B	24.8837015614894	42.327516065157	28	3.01233449524963	23.1067961165049	0.364818020048359	13	9	0.135416666666667	0.999999999999989
YIF1A	47.9999549709155	162.494782901265	19	1.31946901095438	24.5360824742268	0.939122413341589	13	9	0.135416666666667	0.999999999999989
CD248	47.9999208803829	150.196503252269	1	0.101236651284066	28	0.999999999289016	13	9	0.135416666666667	0.999999999999989
RIN1	27.5265795717923	9.75825600605769	1	2.41591927707461	28	0.569035548006429	13	9	0.135416666666667	0.999999999999989
BRMS1	47.9999451247891	29.1780354844585	52	0.662835774050735	20	0.998525823118231	13	9	0.135416666666667	0.999999999999989
B3GNT1	20.4648812918333	80.5454832719605	17	2.03874604622224	24.8780487804878	0.715022091577032	13	9	0.135416666666667	0.999999999999989
MRPL11	28.4196662277273	52.3338041177455	52	1.03988328086234	20	0.980269353606726	13	9	0.135416666666667	0.999999999999989
PELI3	15.8162002029069	25.7960867874484	16	1.30207307040459	25.0526315789474	0.942541082925286	13	9	0.135416666666667	0.999999999999989
DPP3	12.4949774977281	28.7819884152028	38	0.998833709090844	21.7021276595745	0.983984379247928	13	9	0.135416666666667	0.999999999999989
BBS1	37.8101452603478	17.8889982283597	26	0.575656604262991	23.4098360655738	0.9994107877701	13	9	0.135416666666667	0.999999999999989
ZDHHC24	27.9338095127273	31.4549608400594	52	0.931086444263754	20	0.988998662912965	13	9	0.135416666666667	0.999999999999989
CTSF	32.0814776017834	191.624659727604	52	0.555991187713584	20	0.999533083768934	13	9	0.135416666666667	0.999999999999989
CCS	35.9290340856753	29.3123871995427	52	2.05700257966646	20	0.708001361558606	13	9	0.135416666666667	0.999999999999989
RBM14	32.1355741952731	15.0716226401239	1	1.33509035517326	28	0.935953626033607	13	9	0.135416666666667	0.999999999999989
RBM4	36.2152680243606	6.7889779091584	19	3.30371932259074	24.5360824742268	0.28605228318352	13	9	0.135416666666667	0.999999999999989
RBM4B	16.5011480187078	15.7531711121818	26	2.5094435502718	23.4098360655738	0.5338709999126	13	9	0.135416666666667	0.999999999999989
RCE1	41.2704037469421	4.67308927447871	1	0.541967357428775	28	0.999607085603591	13	9	0.135416666666667	0.999999999999989
PC	36.5635630493533	12.9303699639974	44	2.20485776201554	20.9384164222874	0.650585625760011	13	9	0.135416666666667	0.999999999999989
LRFN4	27.5196766981615	46.8357902395244	1	1.36264413082311	28	0.930137265776307	13	9	0.135416666666667	0.999999999999989
RHOD	47.9999324559169	48.7282459192221	1	2.24165170014748	28	0.636251682249878	13	9	0.135416666666667	0.999999999999989
KDM2A	32.2058923980461	113.13956417039	22	2.49881544551416	24.040404040404	0.537823457099188	13	9	0.135416666666667	0.999999999999989
ADRBK1	17.2425676123245	29.3198215155645	52	1.06350360641869	20	0.977883579034401	13	9	0.135416666666667	0.999999999999989
ANKRD13D	4.20269258448836e-05	14.4432375494054	52	2.07698053370522	20	0.70029335752148	13	9	0.135416666666667	0.999999999999989
SSH3	32.8101588291446	12.0602619988479	47	0.847491003576716	20.5763688760807	0.993495354045578	13	9	0.135416666666667	0.999999999999989
POLD4	27.9526129027391	98.9695616551966	42	2.00665055409852	21.186943620178	0.727301552732181	13	9	0.135416666666667	0.999999999999989
CLCF1	27.3930890284489	6.96728536452283	1	1.86113669518043	28	0.781517617315191	13	9	0.135416666666667	0.999999999999989
PPP1CA	27.7841864267852	12.7935194840768	28	1.18420955395311	23.1067961165049	0.96264892594325	13	9	0.135416666666667	0.999999999999989
RPS6KB2	8.62633750922396	119.616374203726	16	1.14983487063496	25.0526315789474	0.967523788043834	13	9	0.135416666666667	0.999999999999989
CORO1B	24.5927113409082	76.6899851542509	7	1.49321686109485	26.7415730337079	0.898728782792909	13	9	0.135416666666667	0.999999999999989
TMEM134	16.8812193639808	48.0051554595214	52	0.732513764398618	20	0.997253550396975	13	9	0.135416666666667	0.999999999999989
AIP	47.9999324559169	76.1124136549545	6	0.95823356572067	26.9433962264151	0.987148467446521	13	9	0.135416666666667	0.999999999999989
PITPNM1	34.6965675768608	9.24695370421975	38	2.39531768974982	21.7021276595745	0.576886466451047	13	9	0.135416666666667	0.999999999999989
CDK2AP2	6.75440830680987e-05	78.4987095309286	22	0.402906572401041	24.040404040404	0.999951490055647	13	9	0.135416666666667	0.999999999999989
GSTP1	6.75440830680987e-05	1182.87334890968	7	0.431044322281098	26.7415730337079	0.999920839374356	13	9	0.135416666666667	0.999999999999989
NDUFV1	12.732656742009	127.722219762136	16	0.928631792015036	25.0526315789474	0.989155947714642	13	9	0.135416666666667	0.999999999999989
NUDT8	32.102930985175	8.50514860930915	52	2.21666107330661	20	0.645985852837016	13	9	0.135416666666667	0.999999999999989
UNC93B1	16.3303599430131	22.6257164810524	17	2.04613709726932	24.8780487804878	0.712182657738261	13	9	0.135416666666667	0.999999999999989
ALDH3B1	38.2615789182552	88.3188012749872	13	0.465846430020399	25.5913978494624	0.999862263621573	13	9	0.135416666666667	0.999999999999989
NDUFS8	6.75440830680987e-05	94.2336082524547	22	0.202633279875762	24.040404040404	0.999999764998599	13	9	0.135416666666667	0.999999999999989
TCIRG1	7.93327399693271	44.8874832814615	52	1.11597524409465	20	0.971902045633204	13	9	0.135416666666667	0.999999999999989
SUV420H1	32.4815945198557	49.5619808868894	24	1.38334391779571	23.7209302325581	0.925578278257803	13	9	0.135416666666667	0.999999999999989
C11orf24	21.7597403710289	117.077367166484	13	1.86816963613869	25.5913978494624	0.778967095591818	13	9	0.135416666666667	0.999999999999989
LRP5	27.4122875285485	14.7723992904649	50	0.346957962573059	20.2266288951841	0.999984004105468	13	9	0.135416666666667	0.999999999999989
PPP6R3	24.0959971182002	80.4230733270853	1	1.27254783112589	28	0.948077314474076	13	9	0.135416666666667	0.999999999999989
CPT1A	12.4002823269668	174.499200034766	39	0.602948419765632	21.570996978852	0.999199809809114	13	9	0.135416666666667	0.999999999999989
MRPL21	19.3776965719563	55.6883206308527	52	1.3082974611709	20	0.941331204375242	13	9	0.135416666666667	0.999999999999989
IGHMBP2	47.9999324559169	11.8339632345884	16	0.604421184269115	25.0526315789474	0.999186910302918	13	9	0.135416666666667	0.999999999999989
MRGPRF	16.5223308234845	12.6963797845768	1	0.757730899906943	28	0.996628319913978	13	9	0.135416666666667	0.999999999999989
TPCN2	9.41120480269925	35.0556444351409	7	1.88908069104581	26.7415730337079	0.771335463723628	13	9	0.135416666666667	0.999999999999989
CCND1	6.75440830680987e-05	724.661792904547	11	1.57958861633084	25.9636363636364	0.87465994439371	13	9	0.135416666666667	0.999999999999989
ORAOV1	19.1041411533963	19.0087419193029	1	2.53632746807295	28	0.52392854997144	13	9	0.135416666666667	0.999999999999989
FADD	23.7830975839613	50.0213320315215	1	3.18028513215954	28	0.317617158384295	13	9	0.135416666666667	0.999999999999989
PPFIA1	10.9434717979291	98.5529865927165	9	3.0957016717612	26.3468634686347	0.340773563874047	13	9	0.135416666666667	0.999999999999989
CTTN	24.2025486799813	358.469044902003	13	2.16961034271848	25.5913978494624	0.664321523638577	13	9	0.135416666666667	0.999999999999989
DHCR7	37.92062859079	20.8220168057061	1	0.919575504529189	28	0.989722269267227	13	9	0.135416666666667	0.999999999999989
NADSYN1	47.9999324559169	24.2486551171108	1	2.0629207685486	28	0.705720558237294	13	9	0.135416666666667	0.999999999999989
FAM86C1	22.9848744389894	4.88710435111836	22	0.662316177314007	24.040404040404	0.998533140420734	13	9	0.135416666666667	0.999999999999989
RNF121	19.621214155788	44.3224355088589	52	1.04681130795487	20	0.979588789367404	13	9	0.135416666666667	0.999999999999989
NUMA1	13.5127387209397	42.1238573332905	38	3.05212844840757	21.7021276595745	0.353189813337623	13	9	0.135416666666667	0.999999999999989
LRTOMT	47.9999324559169	6.9212702405569	52	1.18396987159924	20	0.962684438949293	13	9	0.135416666666667	0.999999999999989
LAMTOR1	32.3143439346865	220.804219201044	15	0.789303152814294	25.2296819787986	0.995698896680206	13	9	0.135416666666667	0.999999999999989
INPPL1	13.3659657412867	239.1547456582	31	1.27460238070653	22.6666666666667	0.94770291472224	13	9	0.135416666666667	0.999999999999989
CLPB	28.0738816429222	5.35087229525594	13	2.17477250190849	25.5913978494624	0.662310320418733	13	9	0.135416666666667	0.999999999999989
ARAP1	21.5027594902414	73.3041834499063	8	2.67836161692012	26.542750929368	0.472880697299798	13	9	0.135416666666667	0.999999999999989
STARD10	47.9999324559169	16.1870827959356	7	0.841235269323198	26.7415730337079	0.993765661300219	13	9	0.135416666666667	0.999999999999989
ATG16L2	12.9229457502182	17.6640713676157	38	0.912716011619058	21.7021276595745	0.990136784093672	13	9	0.135416666666667	0.999999999999989
FCHSD2	31.9015147420281	6.60969262905586	32	1.5443878875585	22.5236593059937	0.884767660876308	13	9	0.135416666666667	0.999999999999989
ARHGEF17	12.8955011622255	114.965328364883	35	1.44302738779169	22.1052631578947	0.911537812961422	13	9	0.135416666666667	0.999999999999989
RELT	6.25504158825187	4.22724328289615	1	2.5516677992246	28	0.518292199565846	13	9	0.135416666666667	0.999999999999989
FAM168A	47.9999324559169	21.1005501949816	36	1.89827477793972	21.9692307692308	0.767958148136137	13	9	0.135416666666667	0.999999999999989
RAB6A	7.74808288945402	156.108070001032	12	1.3090201803884	25.7761732851986	0.941189760374878	13	9	0.135416666666667	0.999999999999989
MRPL48	6.75440830680987e-05	18.2887456404735	19	0.921174493193824	24.5360824742268	0.989623865302567	13	9	0.135416666666667	0.999999999999989
COA4	27.461316210562	38.2190455739176	15	1.04018069661102	25.2296819787986	0.980240461523958	13	9	0.135416666666667	0.999999999999989
PAAF1	45.4839781167386	4.9877073886279	52	0.782468682888708	20	0.995914802482948	13	9	0.135416666666667	0.999999999999989
UCP2	32.5557362313204	6.6262963710379	22	2.22309865601011	24.040404040404	0.643477563621692	13	9	0.135416666666667	0.999999999999989
C2CD3	28.0314650188364	10.176902416535	25	1.29256633959948	23.5643564356436	0.944360246605041	13	9	0.135416666666667	0.999999999999989
PPME1	6.09882379084405	177.714325097447	18	1.52624912900213	24.7058823529412	0.889817821827081	13	9	0.135416666666667	0.999999999999989
P4HA3	16.0160546649139	10.8957463740503	4	1.51056324227229	27.3563218390805	0.894095895475711	13	9	0.135416666666667	0.999999999999989
PGM2L1	2.48125242629365	72.8829815463293	8	2.22486726878694	26.542750929368	0.642788531397297	13	9	0.135416666666667	0.999999999999989
POLD3	20.2335456437824	17.133552332985	52	1.10817620551174	20	0.972852086813765	13	9	0.135416666666667	0.999999999999989
RNF169	12.2646080433748	11.9767039078779	1	1.18185476467939	28	0.962996895566462	13	9	0.135416666666667	0.999999999999989
XRRA1	34.1970197778577	11.0567933091748	52	1.14525176819727	20	0.968140783472434	13	9	0.135416666666667	0.999999999999989
SPCS2	20.0707841073766	8.94064751026827	52	0.76774620766343	20	0.996351941999827	13	9	0.135416666666667	0.999999999999989
ARRB1	20.7329532484021	5.34053447201233	16	0.30121090798938	25.0526315789474	0.999994555762706	13	9	0.135416666666667	0.999999999999989
RPS3	27.952627841413	1186.66865773658	14	0.484791763938388	25.4092526690391	0.999817712192446	13	9	0.135416666666667	0.999999999999989
KLHL35	24.0299716729955	6.09953896802577	18	2.07790164605797	24.7058823529412	0.699937394991162	13	9	0.135416666666667	0.999999999999989
GDPD5	24.648821734158	20.0030788447026	52	0.773162954902663	20	0.996195461764255	13	9	0.135416666666667	0.999999999999989
SERPINH1	6.75440830680987e-05	3149.91650577254	4	1.25025246084696	27.3563218390805	0.952035967110855	13	9	0.135416666666667	0.999999999999989
MAP6	41.1046670060021	22.9314762054589	1	0.514572401659064	28	0.999724320281248	13	9	0.135416666666667	0.999999999999989
UVRAG	24.142707852084	51.5531617521229	1	2.45836145849618	28	0.552974202996078	13	9	0.135416666666667	0.999999999999989
PRKRIR	14.2868962842652	9.44732525531272	2	1.31637931009605	27.7821011673152	0.939738085456861	13	9	0.135416666666667	0.999999999999989
C11orf30	15.7509667019812	8.74478139645585	41	1.97267524709973	21.3134328358209	0.7401960366024	13	9	0.135416666666667	0.999999999999989
LRRC32	47.048969287639	39.3948112185209	15	1.28898150578332	25.2296819787986	0.945037205744522	13	9	0.135416666666667	0.999999999999989
TSKU	21.7561410747597	31.8449689451353	17	3.00233097733096	24.8780487804878	0.367784383030863	13	9	0.135416666666667	0.999999999999989
ACER3	20.7264166498434	13.1246674605581	14	1.538334599162	25.4092526690391	0.886465173899215	13	9	0.135416666666667	0.999999999999989
CAPN5	28.4085862636532	25.3135365235853	1	2.79365246476519	28	0.433540277779612	13	9	0.135416666666667	0.999999999999989
PAK1	6.75440830680987e-05	36.8957775767402	52	0.983806194242335	20	0.985212830232452	13	9	0.135416666666667	0.999999999999989
CLNS1A	24.9412973333568	124.377485305033	1	2.12294859877836	28	0.682478599929185	13	9	0.135416666666667	0.999999999999989
RSF1	19.4150257871205	112.007533288323	52	1.45933359498023	20	0.907474792916952	13	9	0.135416666666667	0.999999999999989
AAMDC	32.5862645673416	103.901118067505	22	3.10595794038764	24.040404040404	0.33789919486006	13	9	0.135416666666667	0.999999999999989
INTS4	28.0383659374664	7.72895712758112	52	1.65821488859905	20	0.850701820901601	13	9	0.135416666666667	0.999999999999989
NDUFC2	5.42803164872995e-05	68.3850888307258	52	1.57465852517639	20	0.876099527017552	13	9	0.135416666666667	0.999999999999989
ALG8	38.317873232826	24.9750784898019	52	2.57110236532001	20	0.511191732239419	13	9	0.135416666666667	0.999999999999989
KCTD21	12.3269434264832	11.7872787979487	19	1.5947365621576	24.5360824742268	0.870189058384065	13	9	0.135416666666667	0.999999999999989
USP35	20.8783134571497	9.64452591977258	1	2.45865311198786	28	0.552864397147516	13	9	0.135416666666667	0.999999999999989
GAB2	11.6347819067545	7.60114589834109	52	1.79012472644229	20	0.806763303842821	13	9	0.135416666666667	0.999999999999989
NARS2	24.5653428797456	4.31825080954306	17	0.945793035524131	24.8780487804878	0.988021851177328	13	9	0.135416666666667	0.999999999999989
TENM4	16.5237420878541	7.6205655110286	1	1.06287876956522	28	0.977949093023866	13	9	0.135416666666667	0.999999999999989
PRCP	39.5472252550771	115.613025761674	52	1.41343374827877	20	0.918664418327802	13	9	0.135416666666667	0.999999999999989
RAB30	23.7512513406114	22.5675649977636	15	3.71939195001615	25.2296819787986	0.198225543823227	13	9	0.135416666666667	0.999999999999989
RAB30-AS1	20.9882792323821	6.20936244711398	47	1.72720133426005	20.5763688760807	0.828254124383186	13	9	0.135416666666667	0.999999999999989
PCF11	32.6409897961887	27.0740364557711	14	3.03860529322277	25.4092526690391	0.357110539886541	13	9	0.135416666666667	0.999999999999989
ANKRD42	24.3017215091926	16.0810605945146	52	0.68440934326092	20	0.998195836754425	13	9	0.135416666666667	0.999999999999989
CCDC90B	25.4282257535423	92.3949751965977	1	1.18147595037617	28	0.963052679582989	13	9	0.135416666666667	0.999999999999989
TMEM126B	38.5245340848715	28.7176623149659	1	1.52457973510389	28	0.890277083096796	13	9	0.135416666666667	0.999999999999989
TMEM126A	20.3511424310693	24.5754168812306	25	1.98876061425466	23.5643564356436	0.734105851729907	13	9	0.135416666666667	0.999999999999989
CREBZF	13.0681697151794	41.6958459644514	41	1.39170897575275	21.3134328358209	0.923690151149308	13	9	0.135416666666667	0.999999999999989
SYTL2	20.0051152253944	16.3427853146632	14	1.59762268283444	25.4092526690391	0.869329149178042	13	9	0.135416666666667	0.999999999999989
PICALM	24.3229698632906	468.612936294966	6	3.44157654330277	26.9433962264151	0.25385886481944	13	9	0.135416666666667	0.999999999999989
EED	27.9747541758198	27.6373535664377	34	0.80154172994489	22.2429906542056	0.995290873970525	13	9	0.135416666666667	0.999999999999989
C11orf73	39.9382282654094	16.9827048841932	33	0.203844872162187	22.3824451410658	0.999999753348416	13	9	0.135416666666667	0.999999999999989
ME3	19.8285718584553	3.184479179874	24	1.13597086649391	23.7209302325581	0.969366722319602	13	9	0.135416666666667	0.999999999999989
PRSS23	24.2888703998607	1126.33978188416	5	3.57199450204761	27.148288973384	0.226259671482625	13	9	0.135416666666667	0.999999999999989
FZD4	32.3574936760522	66.1483693395391	1	0.533180745977606	28	0.999648398578071	13	9	0.135416666666667	0.999999999999989
TMEM135	23.3733011571698	8.80726598834145	50	1.86932763743589	20.2266288951841	0.778546343241612	13	9	0.135416666666667	0.999999999999989
CTSC	47.9999298878495	31.777228418117	17	0.68464872017888	24.8780487804878	0.998191877669115	13	9	0.135416666666667	0.999999999999989
NOX4	39.0191294743502	7.4029496936555	1	1.81131532477729	28	0.79933185589114	13	9	0.135416666666667	0.999999999999989
CHORDC1	24.3894587742403	16.0724550410862	1	1.92178689929982	28	0.759264316457275	13	9	0.135416666666667	0.999999999999989
[truncated: 9,005 more rows]
