# Supplementary material for: Fibroblasts as an in vitro model of circadian genetic and genomic studies
Source: Mamm Genome. 2024 Jul 3;35(3):432–44. doi: 10.1007/s00335-024-10050-7 (PMC11329553; doi:10.1007/s00335-024-10050-7)
Supplement: Supplementary file 6 — Supplementary file6 (ZIP 46445 kb) [file 335_2024_10050_MOESM6_ESM.zip › MetaCycle_Results/meta2dout/ARSresult_MCPM2014L01249_Input.txt]

CycID	filter_type	ar_method	period_number	period	amplitude	phase	mean	R_square	R2_adjust	coef_var	pvalue	fdr_BH
LOC102723897	0	mle	1	27.5310344827586	0.192944677564894	10.6811460521851	0.236031715369787	0.178769936364678	0.0145239236376138	1.32820650076694	0.373528890911991	0.710511999238643
LINC01128	1	mle	1	21.695652173913	2.29136857251747	21.1501338857925	7.02048776422818	0.195211260450349	0.034253512540419	0.544865262279558	0.337605455498477	0.686462578122117
NOC2L	1	yule-walker	1	24.1939393939394	1.30912672055367	12.7739545697507	2.89700774319712	0.199419432467684	0.0393033189612204	0.740547181759157	0.328870729299361	0.681246503325707
KLHL17	0	burg	1	27.156462585034	3.28550904631574	10.6670269343082	16.4071462585995	0.419826649009561	0.303791978811473	0.219135301744262	0.0657338217392818	0.460136752174973
HES4	0	burg	1	27.7222222222222	1.16058713236996	10.0078960700599	6.22451698354767	0.0725637986627143	-0.112923441604743	0.60265239688285	0.686151820930395	0.874021845614326
ISG15	1	yule-walker	1	27.5310344827586	8.74261421364217	9.32311721640615	49.2048106052108	0.170269999611968	0.00432399953436191	0.294855519264846	0.393263794583218	0.72365509318987
AGRN	0	default	1	24	4.99759036321237	18.0121956513068	43.7223147666724	0.271481255174266	0.125777506209119	0.216953692012215	0.205212425414706	0.599107758279939
C1orf159	0	default	1	24	1.47758571080259	15.2486774163135	6.94619510346286	0.133111079321029	-0.0402667048147651	0.412109293969315	0.48957277893925	0.776931637721519
SDF4	0	default	1	24	16.2359254538853	20.5629551988391	474.374269218847	0.052998925775242	-0.136401289069709	0.105425296062995	0.761644584033608	0.902459029041221
B3GALT6	0	default	1	24	6.34466872931526	22.0763609330312	83.6178437983498	0.153441875617833	-0.0158697492586002	0.157061050499209	0.434794367946997	0.747665153041943
UBE2J2	0	default	1	24	9.46327061265619	17.6742160636081	95.2280400691086	0.133837600257649	-0.039394879690821	0.192467573415637	0.487524712680698	0.776227467341553
SCNN1D	0	yule-walker	1	27.156462585034	2.58977572804484	11.7518860524312	8.94681558544217	0.42960134354575	0.3155216122549	0.486442124120527	0.0603799111240265	0.454377846488224
ACAP3	0	default	1	24	0.204381197594655	17.0060347956001	7.52780851339868	0.00323404783872105	-0.196119142593535	0.347985272568474	0.983934013756053	0.993413146836555
PUSL1	1	yule-walker	1	26.2631578947368	1.29632464706891	24.5073016171627	2.77134814985224	0.16971713173947	0.00366055808736354	0.820961601961224	0.394575744603637	0.723879179348102
CPSF3L	0	yule-walker	1	27.3424657534247	3.51674116969585	11.7395117809016	15.5465080379769	0.329401485263716	0.195281782316459	0.321887673226766	0.135616626199314	0.539601044930968
GLTPD1	0	default	1	24	2.6886144344826	14.5530982866877	14.1884662549905	0.313032141099499	0.175638569319399	0.266628575439817	0.152996709730818	0.553625713212075
DVL1	1	mle	1	20.2639593908629	3.07393089764522	15.9976093066501	57.2414910369529	0.0671389309690381	-0.119433282837154	0.17500771000923	0.706455556746916	0.882342221634817
MXRA8	1	burg	1	20.6839378238342	325.282934898192	12.2704325314094	1808.64396985691	0.362955117961354	0.235546141553625	0.20785880156044	0.104918036631552	0.50690629451866
AURKAIP1	0	default	1	24	15.249532911231	1.53159240800507	141.880443802928	0.204987385466552	0.045984862559863	0.186580878353506	0.317592398026609	0.673369315584741
CCNL2	0	mle	1	22.9425287356322	22.9171746417847	12.9024825477055	136.078134768761	0.57846444171719	0.494157330060629	0.179635138468803	0.0133097860770361	0.362547314593051
LOC148413	1	mle	1	20.5773195876289	0.982853763542114	5.43212924724285	3.69278795892309	0.122667558240986	-0.0527989301108167	0.647572449590034	0.51978165116884	0.791790304419198
MRPL20	0	burg	1	27.156462585034	24.9400119628889	25.7340925253316	124.338420937186	0.4943433388005	0.393212006560599	0.200023687961371	0.033058158962203	0.416320484030042
VWA1	0	default	1	24	0.264473492835602	11.4669019677029	1.6919402849581	0.0422059958253717	-0.149352805009554	0.657055758727748	0.806047378897111	0.918478342899846
ATAD3B	0	default	1	24	2.06785156482509	4.47638526463587	9.87756046146778	0.0976988610250354	-0.0827613667699574	0.468730194368216	0.598077587536642	0.831961000633354
ATAD3A	0	default	1	24	5.38984561809862	3.12413250969466	42.4711158702062	0.130429531063599	-0.0434845627236808	0.375053976705081	0.497191748419391	0.78024786075399
TMEM240	1	burg	1	21.1216931216931	2.39255980075563	11.2433968269549	9.87660043393313	0.147753539526171	-0.0226957525685954	0.460834025792222	0.449599718894412	0.753716530578018
SSU72	0	burg	1	20.1616161616162	13.7722784866819	13.5488975228817	98.4525360659263	0.529377623091844	0.435253147710213	0.131534511562789	0.0230867534330974	0.39779805697735
C1orf233	0	default	1	24	1.76552662983254	8.06571544831308	13.1039891485479	0.101542070875452	-0.0781495149494578	0.335487017694077	0.585448542308719	0.824350057926912
MIB2	0	default	1	24	0.910428982346832	8.70816968106229	23.4827639538113	0.0263501535391867	-0.168379815752976	0.219802983099822	0.875011978814089	0.946488923117098
CDK11B	1	mle	1	22.6818181818182	1.82053543052876	6.01401173588869	21.865452614677	0.0387797340649124	-0.153464319122105	0.288556144320892	0.820568031879845	0.925195697091859
SLC35E2B	0	default	1	24	13.3378835965536	13.629846366494	105.90381486489	0.122860343761568	-0.0525675874861185	0.271886301267137	0.519210816543857	0.791726541741282
CDK11A	1	mle	1	27.7222222222222	5.91227611094128	10.3149101728143	9.63286716875752	0.704462753408249	0.645355304089899	0.498927719362319	0.00225455645267991	0.261148833739892
SLC35E2	0	mle	1	21.4623655913979	14.5726705820521	11.6451815922416	54.7674583726039	0.348805262734812	0.218566315281775	0.343580866819334	0.117099330045885	0.521473503773743
NADK	0	mle	1	21.1216931216931	3.36173542194721	7.99550300400238	8.69010445447986	0.421620453962183	0.305944544754619	0.430438113215602	0.0647238928562671	0.460136752174973
GNB1	1	mle	2	27.7222222222222,22.0552486187845	34.5641111650669,38.1725770789689	11.5784658872009,4.43055644921574	306.039080208836	0.629669512712978	0.444504269069468	0.0973393092533261	0.0661816207211013	0.460925667351265
C1orf86	0	default	1	24	1.30177763510717	1.7236444655141	27.632882780518	0.0426016841346389	-0.148877979038433	0.174982296017188	0.804383763834052	0.917829084044718
SKI	1	mle	1	21.5783783783784	5.54787727707561	4.96315163877216	73.2081056044662	0.185658405515859	0.0227900866190307	0.16089646407843	0.358123722459974	0.701333465514296
RER1	0	default	1	24	4.80323856063576	4.01299273551468	107.417125343022	0.096278413437387	-0.0844659038751356	0.180363104521655	0.602800051100706	0.835206719001784
TNFRSF14	1	mle	1	24.0481927710843	0.694272414586091	1.70118343124731	9.32892639174791	0.0327713222087759	-0.160674413349469	0.519447126917041	0.846536762949249	0.93718370366467
FAM213B	1	mle	1	21.695652173913	0.696454395067728	17.6736757826454	4.78952468561787	0.0693555321290331	-0.11677336144516	0.405636518104202	0.698102189854195	0.878324549849493
MEGF6	1	burg	1	23.2093023255814	4.39148067870614	10.0780902079228	49.0694845294671	0.147847989801164	-0.0225824122386031	0.178664993676299	0.44935063950385	0.753492921177903
TPRG1L	0	mle	1	24.95	35.2532957667288	11.1459400487781	192.407118331588	0.504455271878678	0.405346326254414	0.191184210466737	0.0298823192438371	0.411153184346916
WRAP73	1	mle	1	27.5310344827586	4.88936443301461	24.2420662964815	14.2845813593132	0.3209626365788	0.18515516389456	0.412147754290561	0.144367141690411	0.546479541507149
TP73-AS1	1	burg	1	25.9220779220779	8.19094657105126	24.8351426861875	20.1358563936862	0.409369697988876	0.291243637586651	0.465942200003955	0.0718751265534976	0.468550884238559
LRRC47	0	burg	1	22.4269662921348	32.5841300617423	12.5139039533301	125.168385720251	0.336918089167268	0.204301707000721	0.327247006208565	0.128184614501864	0.531465334704749
CEP104	0	burg	1	27.9160839160839	8.11458481709574	15.12271444281	40.2899209301167	0.361982246832767	0.23437869619932	0.24930601246994	0.105721621813086	0.507495021378587
DFFB	0	mle	1	26.4370860927152	4.47838331516624	22.862900431552	7.72411823648652	0.847373910958951	0.816848693150741	0.459945203810051	8.28216501207457e-05	0.186910164685917
C1orf174	1	mle	1	26.4370860927152	5.16299932245729	0.53522825760346	15.2268330499972	0.232278188085189	0.0787338257022266	0.500778169904955	0.266697778446429	0.639515655988891
NPHP4	0	burg	1	22.6818181818182	3.68988404625708	0.231248311217827	10.7179510941749	0.385463649844602	0.262556379813523	0.400684075102954	0.0876471671249648	0.48574426416095
KCNAB2	0	burg	1	25.2658227848101	1.5755668395127	20.6062616293707	3.33610269901244	0.21922509875881	0.063070118510572	0.718534956080697	0.290154439825757	0.654796176738349
RPL22	1	burg	1	20.5773195876289	34.4532638763311	2.88047866412059	243.833455365975	0.272629615535303	0.127155538642363	0.209598002170927	0.203600139839663	0.598196448244625
ICMT	1	yule-walker	1	23.9041916167665	7.60495804967861	23.0719338912386	69.3095735689776	0.181888043571169	0.0182656522854034	0.188667445637215	0.36649132474771	0.708124744282986
GPR153	1	mle	1	21.1216931216931	3.04389839430183	17.1295976052336	6.01396131941078	0.38591173624051	0.263094083488612	0.607951272952149	0.0873280950898507	0.48574426416095
ACOT7	1	burg	1	20.1616161616162	1.52428524425075	6.28334121439627	11.7609625062911	0.192921483470537	0.031505780164644	0.370181236494349	0.342435621441159	0.690685583417302
PLEKHG5	0	burg	1	22.6818181818182	1.10249667862458	14.0828289057561	3.64638942658751	0.30181348204886	0.162176178458632	0.41534983309553	0.16590416591423	0.566578826805558
NOL9	0	burg	1	23.2093023255814	4.43102101752679	1.09196678422598	35.6840193770065	0.227705492135066	0.0732465905620795	0.19198630888375	0.274735469277647	0.644807148985062
ZBTB48	0	default	1	24	0.148893362220888	15.5314558444304	4.37971324764793	0.00470277537781538	-0.194356669546621	0.36349586389098	0.976706246446444	0.990295359430265
KLHL21	0	default	1	24	2.21637805402704	16.136935052612	67.8338588964023	0.029588795932148	-0.164493444881422	0.131431327029746	0.860555749605597	0.941414141848424
PHF13	1	burg	1	27.9160839160839	9.57285067480947	26.3992305220477	36.4113207034277	0.454893224340421	0.345871869208506	0.269871249606261	0.0481291178492956	0.442820077603385
THAP3	0	mle	1	22.4269662921348	13.1404098232296	13.5304017087788	58.2673273276913	0.37340310719093	0.248083728629116	0.267435879512702	0.0965920058430145	0.494601411026771
CAMTA1	0	default	1	24	0.17870358160986	11.9480309308537	23.5771252543709	0.000263951126180606	-0.199683258648583	0.340718607615281	0.998680940887196	0.999225775006611
VAMP3	0	default	1	24	6.90727877234486	7.82706341526944	79.9904315735189	0.354653564991707	0.225584277990049	0.114205031158532	0.11193465793999	0.513100412312022
PER3	0	burg	1	26.2631578947368	7.15835404722117	15.781147262726	6.09785472742627	0.629670133074464	0.555604159689357	1.08244362111563	0.00696536205214948	0.341203973321018
PARK7	1	mle	1	26.0915032679739	32.7331564186468	8.10423365114689	370.99125678794	0.5913492679149	0.50961912149788	0.0847576247168643	0.0113962352682819	0.351272192975277
ERRFI1	1	mle	1	23.4823529411765	4.0470317399514	0.0356004795911862	14.5065212532435	0.387450662978949	0.264940795574739	0.350424022677231	0.086239329398422	0.484419387800018
RERE	0	default	1	24	3.49272120315393	0.935801897312888	69.2180096993307	0.0459403260248725	-0.144871608770153	0.179037901620689	0.790455995327098	0.913290400312829
ENO1	1	mle	1	20.9005235602094	8.23579072533624	3.11738838277953	548.774377449976	0.0129570418956945	-0.184451549725167	0.139594456308087	0.936872027508629	0.970930475673851
LOC102724571	1	mle	1	24.4907975460123	1.31245814883432	4.66777519560635	8.77806336158323	0.136596403301838	-0.0360843160377944	0.320473577154768	0.479809969349204	0.771453667843168
H6PD	0	default	1	24	6.96696679750791	20.2971115242214	55.5783302034003	0.190112709989773	0.0281352519877276	0.294871678149043	0.348435917828253	0.694991626171666
SPSB1	0	default	1	24	1.8737095232938	20.9550837225376	8.77214267981943	0.166563814300788	-0.000123422839054754	0.368703807683611	0.402125637597274	0.729008768120592
SLC25A33	0	default	1	24	0.0729814342959998	7.13129215708452	3.57246384057821	0.000925996816514951	-0.198888803820182	0.474035864389416	0.995378582681997	0.997736010551348
TMEM201	1	mle	1	22.1777777777778	1.07055034867511	13.2102613311813	6.05720236890098	0.222069329938898	0.0664831959266772	0.270430318991233	0.284907885698262	0.652054279007051
PIK3CD	0	mle	1	20.1616161616162	7.64175953283667	11.8037451166321	44.4182644218773	0.695955390006315	0.635146468007578	0.189511055151844	0.00259828355087	0.280308943076211
LOC101929074	1	burg	1	20.0603015075377	2.46897253556693	17.1764626548545	5.39160928119711	0.66097086777604	0.593165041331248	0.406444116656199	0.00447904153891643	0.314063802266242
CLSTN1	1	burg	1	21.5783783783784	14.8917171511317	10.4123534367062	118.824642422262	0.507060724442036	0.408472869330443	0.128164167643517	0.0291049670845001	0.4102400843044
CTNNBIP1	1	burg	1	27.156462585034	8.8181369297843	26.8325288194426	29.1079764541137	0.57315737135503	0.487788845626035	0.284873085405459	0.0141689911452335	0.371544709955688
LZIC	0	yule-walker	1	26.7919463087248	3.18998013768159	22.5280566339895	15.0481907196933	0.156529343142692	-0.0121647882287692	0.383723953824484	0.426923335156238	0.743450606117937
NMNAT1	0	default	1	24	0.648613599457234	13.2524820822116	18.5748074064066	0.00787553781967587	-0.190549354616389	0.289457021879131	0.961237686334624	0.983450616754988
UBE4B	1	mle	1	21.695652173913	1.5885081400402	18.5661238295182	30.5086955190374	0.0336511184074887	-0.159618657911013	0.220306462106832	0.842693689620741	0.935399090729611
KIF1B	1	mle	1	26.7919463087248	2.87431030827776	11.4226117851836	74.7497340162813	0.0874838373245136	-0.0950193952105836	0.0963394995556087	0.632707274208222	0.849351677042632
PGD	0	default	1	24	3.79688477374146	11.9828795673986	61.1533837535183	0.026858116296811	-0.167770260443827	0.32119638083373	0.87273184715908	0.945183748357181
APITD1	0	default	1	24	1.43366079695328	5.78534151978215	10.4011192577568	0.0697767705811719	-0.116267875302594	0.373566712941513	0.696523706295589	0.877552881162888
DFFA	1	burg	1	25.1069182389937	3.30477074941007	2.8068052500096	29.5137790743151	0.263965633516961	0.116758760220353	0.231790593942603	0.216018259799655	0.605956562022679
PEX14	0	default	1	24	0.938912459290421	21.3643859702429	13.3735498345221	0.0494488597035754	-0.140661368355709	0.225138268910429	0.776028079416456	0.908003336745372
TARDBP	1	mle	1	20.1616161616162	8.3228146600396	15.0945695701121	69.3147369556104	0.201193484773948	0.041432181728738	0.185293463316198	0.325243025269261	0.678134339909006
SRM	0	default	1	24	3.10119031703471	19.8949536573725	164.668426071838	0.00226789132898075	-0.197278530405223	0.379207842760618	0.988711860152947	0.995041641587985
EXOSC10	0	default	1	24	2.64337113892323	13.8150702355728	20.9187887721233	0.148317518040603	-0.0220189783512765	0.293034866163355	0.448114061752078	0.753354793874531
MTOR	1	default	1	24	3.38278027311191	7.57317057592529	29.4504609001346	0.271181653528037	0.125417984233645	0.176985623943513	0.205634738295208	0.599107758279939
UBIAD1	1	yule-walker	1	26.2631578947368	2.48184581404409	8.08337157719148	17.0677705010799	0.187921651138901	0.0255059813666811	0.248239741838192	0.353174760029817	0.698414878364395
FBXO44	0	default	1	24	0.70292272259478	8.6845128790637	5.48486280012227	0.061046444011609	-0.126744267186069	0.460903052222221	0.729828057180762	0.890667870126569
MAD2L2	1	yule-walker	1	21.8142076502732	2.25182825994742	16.0194520979275	23.1472369935684	0.209306242702515	0.0511674912430179	0.149174515436431	0.309059110124087	0.666417982548163
AGTRAP	0	default	1	24	6.43717009714145	12.934974735686	54.5262284454189	0.215921072597453	0.0591052871169433	0.18959138073818	0.29634589137	0.657769064002566
MTHFR	0	yule-walker	1	21.5783783783784	6.13256726196947	14.3576910152201	27.2965334130251	0.547801988209495	0.457362385851394	0.285397771435104	0.0189078976431603	0.384256488062486
CLCN6	0	mle	1	23.2093023255814	4.69876900866102	22.5818301038538	8.2019161232208	0.622066586936294	0.546479904323553	0.529920406080846	0.00771039181231881	0.341203973321018
KIAA2013	1	burg	1	27.9160839160839	22.2496797725005	25.3570820169479	125.656415460144	0.436296557887114	0.323555869464537	0.19452459654277	0.0569184983347112	0.449474665385192
PLOD1	0	yule-walker	1	26.2631578947368	44.8479843113808	10.1556065324951	383.300251268858	0.249028012691709	0.0988336152300506	0.266376750389786	0.238846392668485	0.619435707028991
MFN2	0	mle	1	24.95	5.61548421696978	13.4071859649297	43.7386715504539	0.169357157321105	0.00322858878532661	0.226254769538987	0.395431840732128	0.723932969996265
MIIP	0	burg	1	21.4623655913979	2.36245875006919	16.5617308208377	13.5866826483666	0.337958940423921	0.205550728508705	0.209117512837504	0.127181699892173	0.531068438788939
TNFRSF1B	1	burg	1	26.6133333333333	2.71459171544333	9.55070034617873	8.69241915413702	0.164075126660694	-0.00310984800716652	0.553420617241662	0.408165450106202	0.733418127525906
VPS13D	1	mle	1	27.5310344827586	4.78419183626739	24.7535272483092	40.9694759503446	0.314706170259097	0.177647404310917	0.168370109577962	0.151141632103735	0.552913071698637
DHRS3	0	burg	1	20.3673469387755	26.0509341888322	13.4155195072885	144.807312907305	0.392853198028948	0.271423837634738	0.277708777984355	0.0825027754920058	0.48093683388727
PDPN	1	mle	1	21.4623655913979	0.97720961478481	1.06255309909328	1.19636227281568	0.327220567113126	0.192664680535751	1.02697597774932	0.137836276392922	0.540948637241929
PRDM2	0	burg	1	26.6133333333333	15.2307980406397	13.2131954470402	69.6995441325113	0.518301393593101	0.421961672311721	0.214985224717218	0.0259344444539942	0.404802731247569
KAZN	1	burg	1	21.8142076502732	2.50679721927125	4.3672091293236	20.1926635872286	0.171989290994547	0.00638714919345684	0.217057186370986	0.389206216809374	0.721865027771844
TMEM51	1	burg	1	20.1616161616162	0.406364210949785	5.29390118078217	2.33090973028183	0.0387716569585719	-0.153474011649714	0.626231527738786	0.820602508507501	0.925195697091859
EFHD2	1	burg	1	20.5773195876289	4.78930541552938	15.3718592154571	26.9372888046243	0.381064041140725	0.25727684936887	0.241125153503988	0.0908298454128946	0.488039141184987
CASP9	0	default	1	24	0.353529814457206	0.774341461596283	6.94874645666418	0.00602674694920313	-0.192767903660956	0.486243946454727	0.970227299614584	0.987303948065798
DNAJC16	0	burg	1	22.9425287356322	6.54668858239046	16.4309237567587	33.2035199392914	0.329742569048513	0.195691082858216	0.244241447475893	0.135272086206955	0.539601044930968
PLEKHM2	0	default	1	24	9.09701010748901	11.3689354088705	143.962745318198	0.13160646340162	-0.0420722439180563	0.128847051342925	0.493836188281711	0.777977582799134
FBLIM1	0	burg	1	25.9220779220779	7.97920002907295	12.7399501577183	59.1245191966188	0.23096260130402	0.077155121564824	0.218159597697309	0.268990722500182	0.641531373230835
FLJ37453	0	mle	1	22.4269662921348	2.46761386501952	18.1602539605871	11.7179192754578	0.259793700564825	0.111752440677789	0.295546884490323	0.222210145593802	0.610079950627295
SPEN	0	yule-walker	1	27.156462585034	9.42444027238062	11.612442181304	63.9412375698674	0.214285206485472	0.0571422477825668	0.230335295365387	0.299450229870565	0.65963082922582
ZBTB17	1	mle	1	23.2093023255814	2.86602768137802	19.4301127593405	15.3514045508509	0.190974902200051	0.029169882640061	0.318254503195299	0.346585167871516	0.69388304808283
HSPB7	0	burg	1	25.9220779220779	75.7837703299331	12.1322722631492	616.0901005536	0.353562874854451	0.224275449825342	0.149975741159901	0.11288375589948	0.514783609580554
EPHA2	0	burg	1	27.9160839160839	4.57209104251149	22.2045378648185	6.59954484752678	0.399956678470214	0.279948014164257	0.872377088271436	0.0777880764053847	0.476433171147472
ARHGEF19	1	mle	1	27.3424657534247	4.33159206856843	2.16784238330491	32.632367079687	0.210483094881482	0.0525797138577784	0.30300926851417	0.306765960616048	0.664891201618868
RSG1	0	default	1	24	0.61492917315142	5.25626333186521	3.93265242704752	0.0786447913260693	-0.105626250408717	0.380036201456914	0.663950155359003	0.864313486690062
FBXO42	1	mle	1	22.3016759776536	2.23541277431772	21.8207206334186	20.7402558415214	0.0572593507510227	-0.131288779098773	0.328044672261623	0.744665386291779	0.896629599601131
SZRD1	1	burg	1	21.3475935828877	5.76740865338838	2.91447762757485	89.4604413299465	0.280474735085828	0.136569682102994	0.102473118840471	0.192854705730513	0.586272117780808
NECAP2	0	mle	1	26.6133333333333	13.0919893417169	24.8760713903316	43.6458108730149	0.304254584463333	0.165105501355999	0.381606012416309	0.163024083234179	0.562661517805062
CROCCP2	1	mle	1	22.9425287356322	0.893635902841616	18.5083249462653	6.16535928345786	0.0759817825845421	-0.108821860898549	0.35689835191386	0.673600914391039	0.869376549608139
LOC101927663	1	default	1	24	1.43114619798955	10.5022239748287	9.01702237317832	0.0817029483502572	-0.101956461979691	0.44741455380985	0.653004162601086	0.859412879185975
CROCC	1	burg	1	27.5310344827586	7.55051351441013	26.3000540188265	28.5815250088211	0.53872336560162	0.446468038721944	0.250821843084053	0.0208836921037538	0.391961091329176
ATP13A2	0	burg	1	23.3450292397661	2.95292612973063	21.4767543538886	9.0754839018727	0.293873729406623	0.152648475287948	0.445913773863755	0.175554451411037	0.573918152986145
SDHB	0	burg	1	23.7619047619048	9.22693591599413	22.0028701752636	21.9790158874369	0.33935745147389	0.207228941768668	0.517024263568698	0.125844055169398	0.529073776296799
RCC2	1	mle	2	27.7222222222222,23.2093023255814	44.4691344107006,24.868898591295	25.3320168596771,15.8378200310352	67.5847254066552	0.771576363765329	0.657364545647994	0.374247544714893	0.0111248711663312	0.3502193406318
ARHGEF10L	0	default	1	24	5.58894066907372	2.43004114256766	55.201927928095	0.181229782087501	0.0174757385050012	0.170938786215758	0.367968113185512	0.708163057100479
ALDH4A1	1	burg	1	23.7619047619048	5.6301415392045	13.2568459062667	44.9794019538406	0.240659908160592	0.0887918897927104	0.204170540930225	0.252453648978293	0.628364612838076
IFFO2	0	default	1	24	1.46526897104773	8.63266578012805	11.2760623982324	0.092093777520881	-0.0894874669749428	0.303843076965039	0.616886069416436	0.84330639764738
UBR4	1	default	1	24	22.0858875238434	13.2196541164901	113.033538068097	0.358370950157305	0.230045140188766	0.247075285834546	0.108747702970927	0.509650648846712
EMC1	1	mle	1	27.9160839160839	12.7973972406544	25.4855548662569	72.2958654660157	0.371471735337543	0.245766082405051	0.21526235827517	0.0980898482239992	0.497178047542691
MRTO4	0	default	1	24	4.22671291122504	11.0834539543642	37.6326069215637	0.16664076102637	-3.10867683557259e-05	0.201784667409964	0.401940041275218	0.729008768120592
AKR7A2	0	default	1	24	6.41584838267132	20.1972947765858	105.056427067324	0.199932365483225	0.0399188385798697	0.124565237456375	0.327818538913407	0.680240468075265
PQLC2	0	default	1	24	0.176307191350445	20.724960346111	9.17010086246946	0.00126857601244867	-0.198477708785062	0.380164162753883	0.993673192386691	0.997136432020346
CAPZB	0	yule-walker	1	27.156462585034	206.841297797276	24.3905722986233	698.528657274774	0.445566232428936	0.334679478914723	0.322715727061491	0.0523899959314809	0.447573933647027
MINOS1	0	burg	1	22.4269662921348	9.17263451779548	0.644250941351843	54.8785119477426	0.313657056101474	0.176388467321769	0.215212908564026	0.152302090988187	0.553603948131599
RPS14P3	1	mle	1	20.4717948717949	2.40010417021091	17.1413990993062	65.1099399902783	0.0363976682737477	-0.156322798071503	0.148743199162581	0.830786079891984	0.929439815283793
TMCO4	0	default	1	24	1.16496611821221	18.0862986077419	12.4392681972076	0.120010512187516	-0.0559873853749806	0.195572884359181	0.527700397002674	0.795672125050346
OTUD3	0	yule-walker	1	24.3414634146341	1.64018607912507	11.0626704050234	3.89434891004951	0.50438341857298	0.405260102287576	0.489480727989248	0.0299039900038482	0.411153184346916
CAMK2N1	0	default	1	24	5.10481322309868	17.6369206970937	64.7723661794861	0.092796772109874	-0.0886438734681512	0.176570618021423	0.614501481131672	0.841268979916944
MUL1	1	burg	1	25.5897435897436	5.48102594965115	10.3549797616995	39.4426412178727	0.217811465426125	0.0613737585113497	0.213174019558024	0.292790666694093	0.656072565965101
CDA	0	default	1	24	1.69479537575864	8.92002778672953	6.38876298514025	0.106173547612724	-0.0725917428647309	0.698833344264148	0.570513619242003	0.817050496515014
DDOST	1	mle	1	26.2631578947368	13.6847018831906	22.4369952716597	60.0171194611731	0.51513829934448	0.418165959213375	0.22370783633629	0.0267971990501621	0.405671388810061
HP1BP3	0	yule-walker	1	24.7950310559006	9.6371826769871	9.0217079988096	91.9709016346519	0.285753934291001	0.142904721149202	0.191658942250916	0.185882833561289	0.580820244110022
EIF4G3	1	mle	1	24.95	11.0618112548182	17.4941157069267	105.679766620676	0.321509619493261	0.185811543391914	0.12939820165194	0.143786619560613	0.545962886202491
ECE1	0	default	1	24	1.15194627576744	4.93569257138383	150.975190120482	0.00119468124791533	-0.198566382502501	0.156525130230077	0.994040849352201	0.997136432020346
NBPF3	1	mle	1	20.3673469387755	2.50208235563858	2.97240909059895	6.78415010488154	0.13715887486862	-0.0354093501576564	0.772280798658409	0.478249123038561	0.770998111130652
USP48	0	burg	1	25.9220779220779	39.2488581305071	12.1186908157034	221.314808769853	0.276155554702114	0.131386665642537	0.246388206174634	0.198712977166047	0.593710996669883
HSPG2	0	default	1	24	3.29598533239979	14.8296860393067	4.24149565395199	0.395020817015112	0.274024980418134	0.877324639458356	0.0810405081125166	0.480892042878826
LINC00339	0	default	1	24	0.612943271714975	14.2212817158503	4.05347178737782	0.0961738118080283	-0.0845914258303659	0.353157938117102	0.603148988575156	0.835374634396604
CDC42	0	default	1	24	1.75505202384504	2.80377028534679	145.636469876496	0.00523203613852474	-0.19372155663377	0.118695733626142	0.974112132843589	0.989000728077443
WNT4	0	yule-walker	1	22.6818181818182	0.652756134135541	12.70136577252	1.5750526493277	0.173209046676142	0.00785085601136992	0.766862981356211	0.386347921232186	0.719980549331021
ZBTB40	0	default	1	24	1.97048581586859	0.614611142324174	13.8314249072336	0.163875798511648	-0.00334904178602269	0.306748349632739	0.408652322048457	0.73345430254131
EPHB2	0	default	1	24	2.70633359759211	0.488644634468608	6.92714228793586	0.484206524761663	0.381047829713996	0.458750059271713	0.036507258431596	0.423761468123716
KDM1A	1	default	1	24	2.76079995225202	21.2147029349072	17.7969472383298	0.141482312473808	-0.0302212250314302	0.3300447613645	0.466386784179859	0.763594728926524
LUZP1	0	yule-walker	1	26.4370860927152	9.74012103062546	11.7773338758486	74.1216851034989	0.210293499837596	0.0523521998051147	0.200806642139268	0.307134472334266	0.665428040243838
HNRNPR	1	mle	1	23.2093023255814	5.17227775204403	2.63052584846115	76.4987455303188	0.106054523762007	-0.072734571485592	0.150617701351353	0.570893574516065	0.817050496515014
ZNF436	0	default	1	24	1.11260013818679	8.82079930163079	7.12396190475038	0.0651736634614339	-0.121791603846279	0.447175464862104	0.713928461003866	0.885190849001301
C1orf213	0	burg	1	21.9340659340659	1.08252158468803	8.66092419800753	2.86558381196745	0.176933153407657	0.012319784089188	0.621996734965254	0.377724837096176	0.714372528439129
TCEA3	0	default	1	24	1.73904325782742	10.542752407072	16.0740935606877	0.0832990007516196	-0.100041199098057	0.272211875498861	0.647349063058652	0.856317380133446
ASAP3	1	mle	1	27.7222222222222	2.72942785001823	21.3599327401844	27.3707540514493	0.107546937314424	-0.0709436752226915	0.236402500802043	0.566144016122341	0.817050496515014
ID3	0	default	1	24	169.341751146425	0.492250759880457	447.409145603435	0.318825264253719	0.182590317104463	0.684887172035263	0.146653576811631	0.549607384976295
RPL11	1	mle	1	22.8114285714286	91.5361996063599	1.89187557406152	1665.90259493673	0.160690603705162	-0.00717127555380603	0.102082160812665	0.416495607851156	0.736435844769734
TCEB3	0	yule-walker	1	24.7950310559006	15.5295469246086	23.3249009684291	60.0641208830482	0.507758816028091	0.409310579233709	0.270783527518836	0.0288994603688663	0.4102400843044
PITHD1	0	default	1	24	4.0206058913976	18.9562291394761	51.3935557137574	0.045680083963373	-0.145183899243952	0.249900227298935	0.791534660311786	0.913638168340583
LYPLA2	0	default	1	24	3.48402939237764	2.90876378889717	42.9101688560629	0.0959374992217882	-0.0848750009338541	0.227534400429385	0.603937891634371	0.836016087532175
GALE	0	mle	1	22.0552486187845	2.66311783350943	20.1478468466124	3.97338882750644	0.466337115812158	0.35960453897459	0.729340052577415	0.0432847581384355	0.431990736454088
HMGCL	0	yule-walker	1	22.3016759776536	9.00259326572092	10.2559110505053	39.3032141740156	0.740104096909542	0.68812491629145	0.188314017709253	0.00118576101433554	0.261148833739892
FUCA1	0	default	1	24	2.03743998818544	5.86045031430024	14.5887032898954	0.0847069073326024	-0.0983517112008769	0.358410229157215	0.642393184579848	0.854698031116358
PNRC2	0	default	1	24	2.59777797213541	6.56001873263488	35.289259529736	0.061568893617669	-0.126117327658797	0.203052931830825	0.727799872224961	0.890252311467705
SRSF10	0	default	1	24	0.626049398304259	20.2882534899435	54.7848317170263	0.00177837933138003	-0.197865944802344	0.21502880505847	0.991139673479944	0.996499504889863
STPG1	0	default	1	24	1.40635815011379	14.0903406571072	10.8110553786155	0.0500277882605704	-0.139966654087315	0.417688412466863	0.773667775560792	0.90722934806809
NIPAL3	0	burg	1	22.1777777777778	11.9423803423527	11.1570262182856	79.9479332406664	0.457196118033174	0.348635341639809	0.189745136099968	0.0471210245472122	0.441001819769814
RCAN3	0	mle	1	25.9220779220779	2.24749719478732	11.0876196014262	6.85155117222242	0.436661401557545	0.323993681869054	0.406607541892612	0.0567345408791426	0.449474665385192
SRRM1	0	default	1	24	5.53555187723879	7.55702712085821	142.88108135854	0.016272832640589	-0.180472600831293	0.209396454635801	0.921241145798278	0.96476537384685
CLIC4	0	yule-walker	1	27.3424657534247	40.3283136391614	24.5230731488392	231.628826206812	0.332209351264004	0.198651221516804	0.275985472722502	0.132801098078991	0.537536823566348
RUNX3	1	burg	1	23.2093023255814	4.94762807631675	14.0756203283332	32.7523796659244	0.296967257164664	0.156360708597597	0.247299427334744	0.171742492274318	0.570608208027354
SYF2	1	burg	1	24.0481927710843	23.0464781851513	11.4264956367761	137.658326041209	0.468004981755662	0.361605978106794	0.178345958368153	0.0426125797742786	0.431990736454088
C1orf63	0	default	1	24	3.32523908999454	9.91025282313936	62.2814512331552	0.0966075652104598	-0.0840709217474482	0.134637565807583	0.601703096960161	0.834317147045062
TMEM50A	1	burg	1	27.5310344827586	21.2388522202029	24.4397326235104	85.1301410305598	0.383598135749902	0.260317762899883	0.274973501657774	0.0889855968383717	0.485988232114095
TMEM57	0	mle	1	23.6213017751479	6.60262287008675	9.70747542235829	45.3670890829381	0.177527850528864	0.0130334206346371	0.253807302086555	0.376362204774987	0.71318920291785
LDLRAP1	0	mle	1	22.0552486187845	14.9504825414722	11.0677327337154	95.098020414802	0.37994836406336	0.255938036876032	0.188815471790994	0.0916514390524704	0.488342938451537
MAN1C1	1	burg	1	27.3424657534247	4.72922344019719	0.831051742043913	24.2959859312569	0.341062315890044	0.209274779068053	0.555788866438768	0.124228638639576	0.527438653414532
SEPN1	0	default	1	24	3.32975347420063	2.97730422248635	19.6409201776229	0.111501234004902	-0.0661985191941179	0.37860270601979	0.553712266747831	0.810908570765171
MTFR1L	1	burg	1	24.1939393939394	10.5982425536824	11.8507697946256	44.5789399640313	0.527309822671332	0.432771787205598	0.241750776098244	0.0235984179166548	0.39779805697735
PAQR7	1	mle	1	20.0603015075377	4.80940271129383	16.4400227540601	28.3688720259737	0.292057930000235	0.150469516000281	0.231259227028788	0.177823275996991	0.574674692825518
STMN1	0	default	1	24	8.56318589246644	15.6643079011953	79.1116375602508	0.128660483161072	-0.045607420206714	0.213065578152171	0.502269784438639	0.783388738110763
PAFAH2	0	mle	1	21.9340659340659	3.46825798500944	11.3825426420114	12.6334128961881	0.33159515934544	0.197914191214528	0.339331732541978	0.133412933066705	0.537536823566348
ZNF593	0	mle	1	21.2340425531915	5.33207560256336	16.6325925098605	54.6109462800589	0.10539898512494	-0.0735212178500719	0.212488982105815	0.572989854881505	0.817050496515014
CEP85	1	mle	1	21.4623655913979	1.21389759120075	5.06599616950947	3.01262626524002	0.258455010244377	0.110146012293252	0.931595710200093	0.224226802922146	0.612104127848002
SH3BGRL3	0	default	1	24	13.6897203177849	16.8264712443977	445.520915537542	0.0971880798606016	-0.0833743041672781	0.196226059851369	0.599772325654224	0.832899378028657
DHDDS	1	burg	1	25.5897435897436	6.78386409481577	6.89111171610561	37.4930112933617	0.444627110718762	0.333552532862515	0.190948223872226	0.0528352027693892	0.447573933647027
HMGN2	0	burg	1	21.2340425531915	6.49471145153677	11.5357824392731	11.4633168507534	0.782679821157312	0.739215785388774	0.480971540832128	0.000484730412655177	0.247937795264928
ARID1A	0	burg	1	23.3450292397661	7.1310088757402	22.0367055254714	32.5602516392004	0.630920076553263	0.557104091863916	0.201330739851637	0.00684860485372185	0.341203973321018
PIGV	0	yule-walker	1	23.0751445086705	4.57237172565596	20.462970030774	11.3660026808664	0.4668704361525	0.360244523383	0.455182629367821	0.0430689051246456	0.431990736454088
ZDHHC18	0	default	1	24	3.42929661471206	0.451238145498683	15.8088331127869	0.216941948087972	0.0603303377055664	0.358078640425861	0.294421687861436	0.657296866144703
GPN2	1	mle	1	20.3673469387755	2.35364318097414	12.4008740235572	6.7497361340663	0.287592409246701	0.145110891096041	0.463831594515279	0.183502798266428	0.580820244110022
GPATCH3	1	mle	1	20.1616161616162	4.68892050809831	12.908951033864	17.4610280076158	0.224676833236019	0.0696121998832228	0.39647234543554	0.280164951755634	0.648605868662351
NUDC	0	default	1	24	3.68870429512513	0.735918198672844	80.5778982508081	0.0588888185908418	-0.12933341769099	0.159555582308265	0.738252058599058	0.8941078765348
TRNP1	0	default	1	24	15.1129929113856	1.23038921002295	350.461012385689	0.072643184445127	-0.112828178665848	0.269097717896435	0.685858208416574	0.874021845614326
FAM46B	0	default	1	24	2.89984671465977	13.5991029857901	10.5637397763636	0.242966496618653	0.0915597959423831	0.468542591123753	0.248642578330673	0.627160194510714
SLC9A1	1	burg	1	20.4717948717949	2.55956771672371	4.96979370757491	27.3748129185785	0.0474680268314983	-0.143038367802202	0.302096929025773	0.784147589395857	0.911148433880232
WDTC1	1	default	1	24	4.81412183526894	13.2825263776293	23.7875983261952	0.518153732290438	0.421784478748526	0.212101363118586	0.0259742189347748	0.404802731247569
TMEM222	1	mle	1	21.5783783783784	2.66295539264881	9.56214599442476	19.5640981399816	0.196677281959082	0.0360127383508988	0.221530972315944	0.334541688945935	0.68505905292471
LOC644961	1	mle	1	24.641975308642	0.406022364261334	15.7642230059687	4.21115041118664	0.0215584446508547	-0.174129866418974	0.488159967658477	0.896756321049867	0.954278892586988
MAP3K6	1	mle	1	25.4267515923567	2.59837598769708	4.17612719225887	17.9969822720985	0.2486889008425	0.0984266810109999	0.217557104977234	0.239386151978565	0.619610684322014
WASF2	0	burg	1	26.0915032679739	43.5170507265984	13.0598990978569	347.556563108036	0.367120944560963	0.240545133473156	0.158065480291994	0.101532157933096	0.502049046748145
AHDC1	0	default	1	24	1.99461974326018	20.3679468870636	12.5907156795311	0.163014912922234	-0.00438210449331966	0.274230860655775	0.410760430410224	0.734438367899579
IFI6	0	mle	1	27.3424657534247	6.77360237675081	11.6871464914142	99.2069954132939	0.408384244861878	0.290061093834254	0.108776590581644	0.0724767407754497	0.469599053805355
FAM76A	1	yule-walker	1	27.3424657534247	6.11452993601962	12.404647731998	13.490145159173	0.63137898362043	0.557654780344516	0.409089007167022	0.00680613346607872	0.341203973321018
STX12	1	mle	1	20.2639593908629	8.83515443247343	6.88876922556657	107.736856509804	0.181552097469391	0.0178625169632697	0.143681573252667	0.367244415376157	0.708124744282986
PPP1R8	1	yule-walker	1	26.6133333333333	2.72940319611863	11.0295585093783	30.3960329585306	0.167312888909888	0.000775466691865789	0.177861935138087	0.400321773471709	0.72779805333548
RPA2	0	default	1	24	6.5809842260334	7.26764001832974	48.5664072668182	0.237697673965424	0.0852372087585088	0.192114322678411	0.257416407339129	0.631292655752123
XKR8	0	mle	1	25.7548387096774	0.959601784800375	8.21015713552545	7.62400656554724	0.053915945379431	-0.135300865544683	0.389064954174194	0.757964062006338	0.901315063341615
EYA3	0	default	1	24	3.17376957775365	22.4794235139928	19.5155700094773	0.155205301500486	-0.0137536381994163	0.29835389572285	0.43028469520537	0.74494222561987
DNAJC8	0	default	1	24	10.2023374855977	8.81999264302693	207.66835115646	0.0971278989274595	-0.0834465212870485	0.112297492663643	0.599972254730656	0.832966779088587
ATPIF1	0	default	1	24	8.09846193195347	3.74228860157463	169.777040715708	0.0571432378612695	-0.131428114566477	0.183504549886434	0.745124083769301	0.896887488273615
SESN2	1	mle	1	21.695652173913	32.1950180055788	11.6875764346984	226.034985354447	0.251202310229847	0.101442772275816	0.211896599934466	0.235408683789368	0.618321037546982
MED18	0	yule-walker	1	24.0481927710843	3.98326464669955	9.88742790735107	13.6882798198451	0.564863624553528	0.477836349464234	0.291638415541906	0.0156000844502353	0.378705065641731
PHACTR4	0	default	1	24	4.49560538193159	11.6147053842316	43.5469882157524	0.188395163303757	0.026074195964509	0.174357150883408	0.352146302388189	0.697612663177343
SNHG3	0	default	1	24	1.23483483262184	7.97223782480159	13.2654079009091	0.048819789464233	-0.14141625264292	0.293229734480709	0.778599338983882	0.909140314328327
RCC1	1	mle	1	25.1069182389937	15.1702795587322	23.1343291507214	42.4060858116672	0.32567665047908	0.190811980574896	0.486434436702916	0.1394251082589	0.541087219657692
TRNAU1AP	1	mle	1	20.9005235602094	4.52943114033903	20.7152452219824	17.3395130265644	0.253796607463335	0.104555928956002	0.397916519734121	0.231358838823656	0.616284837186035
SNHG12	0	default	1	24	4.24605417409593	7.55144450562265	40.3151865004898	0.151444908820874	-0.0182661094149508	0.190744272427433	0.439946855012836	0.748856623889769
TAF12	0	yule-walker	1	26.7919463087248	2.16324863555598	25.5265117749298	31.1719648461234	0.158289990604551	-0.0100520112745388	0.125302854741799	0.422486132682737	0.74095173751521
GMEB1	0	burg	1	20.6839378238342	3.41421347279012	9.59601067987541	12.8565857989099	0.600395839609825	0.52047500753179	0.260026548701513	0.0101894327117114	0.345248542356282
YTHDF2	0	burg	1	22.5536723163842	5.35612366733443	6.98196304808571	53.2840272870427	0.0869477830831894	-0.0956626603001727	0.262319721317779	0.634567866649426	0.849897276530965
SRSF4	1	mle	1	27.5310344827586	16.1567220190766	10.5814041048239	109.571071392968	0.217897021061441	0.0614764252737289	0.227356274730723	0.292630574778327	0.656072565965101
MECR	0	default	1	24	1.54140561599278	9.18523958956578	14.6244756641661	0.0735099123279129	-0.111788105206504	0.276458193841988	0.682659103796993	0.872797924744548
PTPRU	0	burg	1	23.6213017751479	6.32292810795618	17.1425769437657	25.8903679557743	0.379014729282401	0.254817675138881	0.338738307798237	0.0923435350273123	0.489565992411298
LAPTM5	1	yule-walker	1	21.1216931216931	4.57348211658588	5.20470256724473	12.0369771200708	0.499126017767624	0.398951221321149	0.38290639650212	0.0315240759242221	0.414596714595121
SDC3	1	burg	1	20.5773195876289	6.00494751110914	17.1800857608652	34.2944259449204	0.561716107457272	0.474059328948726	0.17453350563139	0.016172514549684	0.381742140980371
PUM1	1	mle	1	21.5783783783784	3.97811738358776	21.0952987331078	65.156741024547	0.0910788958419493	-0.0907053249896608	0.15681948175367	0.620341644381017	0.844534429469904
SNRNP40	0	default	1	24	0.469404260081985	20.4512126343079	4.9810789640947	0.012095684432531	-0.185485178680963	0.636832522845088	0.940967043762471	0.973048093215191
ZCCHC17	0	default	1	24	3.73718045230327	5.95286930857417	54.5956943062725	0.0554399580099193	-0.133472050388097	0.197705597106853	0.751878813978322	0.89896163806747
SERINC2	0	yule-walker	1	24.641975308642	16.748827359085	11.7084318111657	86.2151113083216	0.470765761701509	0.364918914041811	0.209198284180744	0.0415183096330596	0.431990736454088
TINAGL1	0	default	1	24	0.88356305275474	1.76805795875483	4.92936927938298	0.100116553016042	-0.0798601363807492	0.59828799143416	0.590107746849823	0.826466290738889
PEF1	0	burg	1	24.3414634146341	8.92028791942073	24.1945988609791	45.5230770019786	0.502948005123798	0.403537606148558	0.201590261958373	0.0303395479543526	0.411153184346916
COL16A1	0	yule-walker	1	23.4823529411765	18.5631553202301	22.7182072240223	99.29121444153	0.368456717885065	0.242148061462078	0.228608044466774	0.100465187473646	0.501726527158097
SPOCD1	1	yule-walker	1	27.7222222222222	1.58986169249289	9.70164679129526	8.0823133265501	0.152346200510741	-0.0171845593871112	0.64416087991738	0.437615368139626	0.747916435521838
PTP4A2	1	mle	1	26.972972972973	12.7176648301049	11.8225993657588	567.356273495967	0.0627732234536302	-0.124672131855644	0.0804880343288407	0.723141755876515	0.888636835238084
KHDRBS1	1	mle	1	22.5536723163842	9.09336580870947	3.85019220374186	78.765496014184	0.24986406455523	0.0998368774662759	0.163431329744756	0.23751981959168	0.619202907501048
TMEM39B	0	burg	1	27.9160839160839	11.3600151856665	24.595627531976	40.722671845834	0.604476366608178	0.525371639929813	0.243003421862249	0.00967970658963679	0.341203973321018
KPNA6	0	mle	1	20.1616161616162	15.8153486423824	12.0905623723918	154.741738656654	0.381330637717071	0.257596765260485	0.119849215559537	0.0906343964808615	0.488039141184987
TXLNA	1	mle	1	22.4269662921348	5.61941629539092	21.9771796800342	80.8712405782923	0.116224452684132	-0.0605306567790411	0.21426243147836	0.539150367688333	0.802598842808768
CCDC28B	1	burg	1	24.1939393939394	2.85156405357971	15.1129593973029	14.1530051512051	0.449295243465985	0.339154292159182	0.227033585618172	0.0506517130518007	0.447573933647027
TMEM234	0	default	1	24	2.80814976300643	9.57620616826645	12.5728719930583	0.20431844355726	0.0451821322687116	0.356943526487654	0.318930796212187	0.674564621039722
EIF3I	0	burg	1	22.1777777777778	15.5773839955514	6.30187094504216	115.625217302024	0.338671800857065	0.206406161028479	0.164204877089994	0.126498450975624	0.529676162304325
MTMR9LP	0	default	1	24	0.875993226728952	13.6446036334418	2.39175731407959	0.110827931506056	-0.0670064821927323	0.795958008051309	0.555813458857603	0.81213269171014
FAM167B	0	default	1	24	2.19904073393995	20.1378806583689	3.5445725605887	0.226886401453854	0.0722636817446245	0.912127438513137	0.276195476468128	0.64556021664755
HDAC1	1	yule-walker	1	27.9160839160839	2.86163262120541	12.8600080184515	54.2151259587966	0.0401463591213063	-0.151824369054433	0.183957738698452	0.814751339009309	0.922019583685765
MARCKSL1	0	default	1	24	4.63899475372541	23.1809804510555	11.3714159971466	0.22465114850849	0.0695813782101877	0.631482529991414	0.280211361030796	0.648605868662351
BSDC1	0	default	1	24	6.02522569253486	23.738789378301	29.4696643165841	0.171763110191393	0.00611573222967188	0.386047763727626	0.389738088440205	0.722050341546537
ZBTB8A	1	mle	1	24.0481927710843	2.18606753800996	9.76457407676019	34.0637171109904	0.0388865591412143	-0.153336129030543	0.23387530347373	0.8201121646643	0.92500015874615
ZBTB8OS	0	yule-walker	1	23.3450292397661	6.00882372492779	0.718126725957926	33.4738172428474	0.190367432913157	0.0284409194957888	0.315554552121015	0.347888318151926	0.69476643429107
RBBP4	0	default	1	24	2.25372024889949	13.2479003497467	12.4792211008515	0.18053309777324	0.0166397173278876	0.391434558022043	0.369536283614741	0.708827040806216
SYNC	0	default	1	24	1.44982166690114	14.2476258734352	3.03520663391374	0.202094725081377	0.0425136700976529	0.826498459893173	0.323412410196042	0.67681175210108
KIAA1522	0	default	1	24	0.944983902977305	12.8847603218711	3.10863431222214	0.0634237083718759	-0.123891549953749	0.911336893210665	0.720635743906966	0.887803540222792
YARS	1	burg	1	25.7548387096774	16.2271384548462	8.43003086776867	153.226468251442	0.585119512588553	0.502143415106264	0.105640266221461	0.0122917876314405	0.357264771167674
S100PBP	0	default	1	24	1.91303588302643	22.6900778994832	21.2304835283466	0.0998162014453634	-0.080220558265564	0.214698107930148	0.591093197478898	0.82747560863873
TMEM54	1	burg	1	27.156462585034	4.32595356231485	25.7944813836932	13.2512106538229	0.554244296481677	0.465093155778013	0.312118097600394	0.0175988602958217	0.382440879310574
AK2	0	default	1	24	2.99591123424428	2.61640045783451	74.8579718033212	0.0610018897945673	-0.126797732246519	0.173960042806371	0.730001228705155	0.890667870126569
ADC	0	default	1	24	1.73587656572395	21.4109175911766	3.4415349565032	0.189647800450351	0.027577360540421	0.831306350071309	0.349437151397658	0.69595570624836
ZNF362	0	default	1	24	2.33778104637786	18.7801022209166	35.290252411983	0.078459431322629	-0.105848682412845	0.196738851933394	0.664618297953317	0.864313486690062
PHC2	0	default	1	24	11.0081174378549	1.13513784617488	56.0614109674356	0.182831014506829	0.0193972174081954	0.33364207381872	0.364384064769014	0.706178627812298
CSMD2	1	default	1	24	1.47614964386426	3.42131638137276	1.60952485065218	0.380670482787772	0.256804579345326	1.12324124458645	0.0911189894910519	0.488156455871244
SMIM12	0	mle	1	24.4907975460123	4.61173792501541	22.6820409607846	39.6761358570024	0.411672619584328	0.294007143501194	0.140059200872391	0.0704847726665638	0.466956314523099
ZMYM6NB	0	yule-walker	1	26.7919463087248	4.79750732626829	23.3787474260726	15.5089646117049	0.294460457443357	0.153352548932029	0.561751772696608	0.174826311891952	0.573918152986145
ZMYM6	0	mle	1	26.972972972973	1.46559844413624	23.1056787709452	7.66163888558724	0.0653642090224477	-0.121562949173063	0.524570833230723	0.713201157713698	0.885007673429748
ZMYM1	0	default	1	24	1.87290968008779	19.1048821733492	4.05784303951158	0.294568396101064	0.153482075321277	0.581358970440228	0.174692621692607	0.573918152986145
SFPQ	0	default	1	24	23.9721217471346	0.597959849752531	214.422615100003	0.18773583356982	0.0252830002837846	0.190899657108429	0.353579007446928	0.698414878364395
ZMYM4	0	default	1	24	3.42232995143479	22.4663601391751	52.3903238147983	0.106937534738654	-0.0716749583136147	0.147791661649717	0.568079586353734	0.817050496515014
KIAA0319L	1	burg	1	21.1216931216931	4.50804710044303	10.0013169636848	48.1476499182055	0.0991252037635316	-0.0810497554837619	0.22370595638203	0.593365353285987	0.828959653025224
NCDN	1	mle	1	20.6839378238342	4.99686610548877	5.89763613728008	38.0320996114418	0.14259497393908	-0.0288860312731041	0.255128272155898	0.463372360266611	0.761552363481695
PSMB2	0	default	1	24	3.52366891848403	22.5629233252188	66.6522900545228	0.0625355396348821	-0.124957352438141	0.153551592807072	0.724059176818086	0.889036730830866
C1orf216	1	mle	1	20.1616161616162	2.80663312589154	15.329847197337	22.9576395213815	0.316189821998324	0.179427786397989	0.189111557908472	0.149512603242301	0.551352776835885
CLSPN	1	mle	2	21.8142076502732,26.6133333333333	6.61606052229884,5.42863817459135	5.46934075273664,12.2573818702621	6.65057001418377	0.835975394211546	0.753963091317319	0.665766356802244	0.00314424216353748	0.290749922416525
AGO4	0	burg	1	27.7222222222222	3.58650197098506	13.0057537043875	13.582133050408	0.481393360081174	0.377672032097409	0.273658395622769	0.0375137400391987	0.42651650444556
AGO1	1	mle	1	22.1777777777778	4.66337994690358	18.4675528785574	29.6831489380563	0.235998217212262	0.0831978606547145	0.222125766615699	0.260298616600005	0.634858045370066
AGO3	0	default	1	24	0.506930257331316	12.5492147276694	3.61899719135413	0.0451685279924883	-0.145797766409014	0.54586294778107	0.793658416769485	0.913669280397236
ADPRHL2	1	mle	1	23.4823529411765	4.56859821980836	19.7277188656711	59.6096322916481	0.0935584829362958	-0.087729820476445	0.195152123580617	0.611926054450054	0.839919459045577
COL8A2	0	default	1	24	5.54347037138588	0.411827622779916	40.7535629403477	0.143237679564945	-0.0281147845220655	0.266278798207631	0.461638256359234	0.761092314675584
TRAPPC3	1	burg	1	21.9340659340659	12.1100677687206	13.3826389320333	104.450279648246	0.267340372144076	0.120808446572891	0.165738968838756	0.211111214965045	0.603080947423509
MAP7D1	0	default	1	24	4.74721965344255	16.8634942652034	141.462997183093	0.0444163041679485	-0.146700434998462	0.109162056970462	0.796789598475519	0.914734227389323
THRAP3	1	burg	1	27.9160839160839	35.6327351968001	11.2894115974856	186.077628792409	0.328821555450394	0.194585866540473	0.24662056471073	0.136204043779141	0.54088390391399
EVA1B	1	yule-walker	1	27.5310344827586	13.0558290642502	11.8235429570111	170.33430768858	0.266063517558842	0.119276221070611	0.197309339101285	0.212957225757553	0.605211141031649
STK40	0	burg	1	27.5310344827586	3.21054526986129	8.6299419254345	13.1231215703294	0.344587473691499	0.213504968429799	0.287680349648798	0.12094103669652	0.525813973847691
LSM10	0	yule-walker	1	27.156462585034	2.88089923337959	7.21122679576011	31.8302926252955	0.0699664170315548	-0.116040299562134	0.278103027703298	0.695813987407229	0.877361878930806
OSCP1	1	mle	1	20.5773195876289	2.28093063162923	1.87546206360641	7.23044190457131	0.216489355059096	0.0597872260709147	0.521299516368166	0.295273523354128	0.657769064002566
MRPS15	0	default	1	24	1.26863262914978	17.8307041130374	44.5132237409801	0.00784819889724175	-0.19058216132331	0.218761866028908	0.961370132675206	0.983450616754988
LINC01137	1	burg	1	24.1939393939394	0.717530038502265	10.3405874507573	4.55337328719659	0.0478620208435391	-0.142565574987753	0.543051015693026	0.782527202947943	0.910631275511756
ZC3H12A	0	default	1	24	0.625350407970443	17.5988822408872	12.3385467885734	0.00832441112376814	-0.190010706651478	0.379758976490332	0.95906515808732	0.982719016581641
MEAF6	0	default	1	24	3.80282229648267	4.39126555887898	47.6757570447319	0.0607241703398514	-0.127130995592178	0.223357268232606	0.731081398618005	0.890966202977814
SNIP1	0	default	1	24	0.576319397137881	4.35553416573494	13.1380347513985	0.0323699858277875	-0.161156017006655	0.242396092520879	0.848294506853005	0.937721370289619
DNALI1	1	mle	1	21.8142076502732	0.586178400404168	7.06196266599602	0.671066776895757	0.310162786934869	0.172195344321843	1.09341065697908	0.156218726375495	0.55812690423245
GNL2	0	default	1	24	9.12873822637703	2.79899859111679	68.3973242173433	0.166450824853033	-0.000259010176360874	0.232024514811613	0.402398293594996	0.729008768120592
RSPO1	0	default	1	24	1.99382270138003	14.0183898230919	15.4967804433983	0.0509970438487857	-0.138803547381457	0.523769860073746	0.769728959462016	0.905802615981044
C1orf109	0	default	1	24	0.331574797735911	0.102047034786801	6.74996666145241	0.00447793470407876	-0.194626478355105	0.550891506618474	0.977809949569385	0.99068416214543
CDCA8	0	default	1	24	1.30284642700657	21.7376813053918	3.56489593644893	0.0653576435295014	-0.121570827764598	1.02219803059412	0.713226208022075	0.885007673429748
YRDC	1	yule-walker	1	25.9220779220779	3.52140019646131	6.88711228362946	10.7687054080232	0.287007614722785	0.144409137667342	0.432116945288206	0.184257196136725	0.580820244110022
C1orf122	0	default	1	24	8.0491864792861	23.0689891179318	149.474065878835	0.0416308348848232	-0.150042998138212	0.20393909479361	0.808470468300682	0.919443292765071
MTF1	0	yule-walker	1	22.9425287356322	6.07885164214165	21.2380153610247	26.3909918670514	0.437037634662297	0.324445161594757	0.245966027019888	0.0565453392167121	0.449474665385192
INPP5B	0	default	1	24	1.52173678426952	11.8782316726618	14.7564821710249	0.0409265919113464	-0.150888089706384	0.399273559221897	0.811445298110267	0.920625225322753
SF3A3	0	default	1	24	3.77574199766254	13.1251424228	61.1246072400006	0.0497359534802161	-0.140316855823741	0.200990152216037	0.774856873136133	0.907514194868552
FHL3	0	default	1	24	3.86501194140475	11.3316683722315	56.1979713269774	0.115811712742651	-0.0610259447088182	0.166493447447826	0.540410511394521	0.803557295890963
UTP11L	0	default	1	24	1.78336671495721	16.9921253915828	58.5224171639688	0.00864414340106556	-0.189627027918721	0.224049335736717	0.957520064005104	0.981647784194484
RRAGC	1	burg	1	24.0481927710843	26.5630295086823	13.6561346144916	235.725535976393	0.263332572582474	0.115999087098969	0.158367281092716	0.216948842468585	0.605956562022679
RHBDL2	1	yule-walker	1	20.9005235602094	1.96732833048593	17.6280312682701	3.51187835406471	0.361471179541436	0.233765415449724	0.665015686370131	0.106145728289635	0.508048095780717
AKIRIN1	0	burg	1	21.9340659340659	11.9415238313718	15.3237411074789	67.5501987927053	0.216362818677417	0.0596353824129003	0.325490648940378	0.295512032642952	0.657769064002566
NDUFS5	1	mle	1	21.2340425531915	30.9751893300168	5.58338144910456	275.142074438819	0.416987998326749	0.300385597992099	0.168024647330737	0.0673577350670189	0.461327220586883
MACF1	1	burg	1	24.1939393939394	38.4161920854748	13.7410914210021	327.357704549087	0.328770854319158	0.194525025182989	0.201566622671949	0.136255496135463	0.540893030113505
KIAA0754	0	burg	1	27.9160839160839	5.86785744679167	10.2005112049911	19.0264120934781	0.363310505499339	0.235972606599207	0.346496934465739	0.104625710415989	0.506289057791356
PABPC4	0	default	1	24	19.9759839365458	19.4359923555047	343.561551516947	0.165952567314965	-0.000856919222041785	0.114867530044487	0.403602408657602	0.729274371210518
PPIE	0	default	1	24	1.78358119416109	3.70039673769725	30.6541095975437	0.0389271167202927	-0.153287459935649	0.221831806384669	0.819939141608536	0.92500015874615
TRIT1	0	mle	1	23.9041916167665	7.6444116803859	22.9490795199528	12.5323386978734	0.730355997741987	0.676427197290385	0.537520355532684	0.0014254560224618	0.261148833739892
CAP1	0	default	1	24	33.4121318553008	9.03340503850767	431.835167872235	0.128735688014545	-0.0455171743825462	0.248354240680553	0.50205306865209	0.783388738110763
PPT1	1	mle	2	21.4623655913979,27.5310344827586	6.29860377106631,4.88327691743244	0.70405666658807,9.26665456915403	52.5907059303106	0.516757360528265	0.275136040792397	0.123333630866931	0.167254933186036	0.567823680622926
RLF	1	default	1	24	8.31198858145734	10.6094825896822	35.9983061172149	0.295746079312145	0.154895295174574	0.308997604199536	0.17323927886219	0.573049688239803
ZMPSTE24	0	default	1	24	4.77986346472961	22.6814539880646	56.8955348913782	0.115783255636196	-0.0610600932365644	0.184519191711376	0.540497481045691	0.803557295890963
SMAP2	1	burg	1	21.1216931216931	2.67763161484328	4.32457383919301	17.1166275429117	0.170236428374986	0.00428371404998296	0.266440745187169	0.393343359142939	0.72365509318987
EXO5	1	burg	1	22.3016759776536	3.12418880654731	12.5057101102088	5.95049294968744	0.663535448025009	0.59624253763001	0.493713853100031	0.00431217701802888	0.314063802266242
NFYC	0	default	1	24	2.99277662542133	2.2995894414311	19.2267194668172	0.24905779144043	0.0988693497285167	0.231643292415825	0.238799040817973	0.619435707028991
CTPS1	0	default	1	24	2.74327002444082	16.9842805007789	31.4406870273074	0.0973821182348383	-0.083141458118194	0.253894850920659	0.599128067258327	0.832635166975326
SCMH1	0	default	1	24	2.45091736884749	0.978544893618957	51.2894354429087	0.0312402788914813	-0.162511665330222	0.199221996544204	0.853257997408094	0.938549680475676
HIVEP3	1	mle	1	22.4269662921348	3.18393439706043	10.1703316012309	16.9394570707434	0.287327597874271	0.144793117449125	0.353979147033892	0.183844104056195	0.580820244110022
FOXJ3	0	mle	1	27.5310344827586	2.83196548679782	25.0951690454078	19.6386794673005	0.166011751093484	-0.000785898687819087	0.249580359139731	0.403459231394064	0.729274371210518
PPCS	0	burg	1	25.4267515923567	11.8987397879084	13.6689685555906	66.0798612054448	0.246146257364335	0.0953755088372016	0.266928439506867	0.243464405602007	0.622469819632228
PPIH	0	default	1	24	2.31129441385018	4.96183320017459	33.5082210202571	0.0319110497546854	-0.161706740294377	0.289809301353161	0.850308098891463	0.937721370289619
YBX1	0	mle	1	27.7222222222222	58.655486563065	11.4037918637375	254.854857581778	0.592201114466667	0.51064133736	0.239885487799585	0.0112779502076452	0.3502193406318
LEPRE1	0	default	1	24	3.69363183741943	17.9599560772349	75.4293789353214	0.0471329587961696	-0.143440449444596	0.223444080575992	0.785527740993962	0.911768523793749
C1orf50	1	mle	1	21.4623655913979	0.65924536053914	15.7241971431682	11.0053001778301	0.0300062241782431	-0.163992530986108	0.242768335843856	0.858706474952337	0.941135491515732
CCDC23	0	default	1	24	1.803043350539	5.79128288712329	13.0714668015705	0.0854659225127318	-0.0974408929847219	0.427176391757206	0.639734046308632	0.85317930711814
ERMAP	0	burg	1	24.4907975460123	3.02751868968238	8.46960796229527	8.00550460468888	0.647996000078067	0.577595200093681	0.343701712220379	0.00540428187304187	0.326751196323916
ZNF691	0	mle	1	21.8142076502732	1.37460975301549	8.06417143912285	2.76857278670755	0.253055606071178	0.103666727285414	0.680300493759677	0.23250985237987	0.617036242167066
SLC2A1	0	yule-walker	1	25.9220779220779	6.91678441523687	25.6403353766341	33.0108613582884	0.657748892901398	0.589298671481677	0.236013729065072	0.00469595912709264	0.314063802266242
EBNA1BP2	1	mle	1	20.5773195876289	10.2371450122747	3.62866181959467	81.076259501821	0.165160317205608	-0.00180761935327056	0.32735871951047	0.405522935458767	0.730459057421554
CDC20	0	default	1	24	0.919423822752206	16.3518844836987	4.09848906422473	0.045441918618206	-0.145469697658153	0.729142045346294	0.792522852217615	0.913669280397236
ELOVL1	0	burg	1	21.5783783783784	8.77741997908207	16.4312087010536	48.6392390802767	0.502492468397682	0.402990962077218	0.213187809595421	0.0304788305099861	0.412025861095684
MED8	1	yule-walker	1	24.641975308642	12.1063353276534	0.738647442266901	98.7073360806248	0.479432892093505	0.375319470512207	0.216153440263626	0.0382281796669155	0.428248915998671
PTPRF	0	yule-walker	1	26.0915032679739	6.92917678164259	25.3284685841172	47.9294478860544	0.373600701220978	0.248320841465174	0.176371820405703	0.0964398029644362	0.494601411026771
KDM4A	0	default	1	24	5.92698994701088	18.4156342945303	56.2318642958098	0.150281266551392	-0.0196624801383292	0.18533988951405	0.442971683690196	0.749801631645426
ST3GAL3	0	burg	1	23.0751445086705	2.48641841596943	7.9130620172453	6.32741849447947	0.298055279791194	0.157666335749432	0.563781136400125	0.170417644742172	0.569813310135295
IPO13	0	default	1	24	3.50861801213935	5.31292621722009	22.9680077134412	0.330711122791864	0.196853347350237	0.182777692397236	0.134297533960657	0.538415391166089
DPH2	0	burg	1	27.9160839160839	2.25386834817337	12.8109208096097	9.66334781828854	0.157897959267207	-0.0105224488793518	0.418983045294286	0.423470926482606	0.741299825027457
ATP6V0B	0	default	1	24	14.0947164797059	5.08870285480167	245.667750156596	0.108875078387916	-0.0693499059345009	0.168413919709824	0.561943882348063	0.815459644119489
B4GALT2	0	burg	1	27.3424657534247	79.924066200301	10.1837563296436	474.014822998589	0.439150586386643	0.326980703663971	0.269758985176434	0.0554921243380793	0.449474665385192
SLC6A9	0	default	1	24	2.33050614248273	8.07561252809706	25.5731226677771	0.0346876464864661	-0.158374824216241	0.358978258929293	0.83818391123516	0.932879109864641
DMAP1	0	yule-walker	1	22.9425287356322	3.67642005138919	10.8648984354605	19.37189617391	0.215215231829334	0.0582582781952012	0.297974648947495	0.297682172357972	0.658471192359789
ERI3	1	yule-walker	1	24.4907975460123	2.995650898794	12.8508873678609	14.7125654623952	0.324703202385072	0.189643842862086	0.260679577714458	0.140434383184502	0.542619254350749
RNF220	0	mle	1	22.3016759776536	9.45663092754405	9.76761900650885	131.162271354839	0.244253077202186	0.0931036926426235	0.102192504639033	0.246536903872939	0.625012901697954
TMEM53	1	mle	1	26.6133333333333	2.39620329478358	25.8432292237271	9.24275373671413	0.234100994022503	0.0809211928270031	0.44256286311588	0.263546667720976	0.6380516210081
KIF2C	0	default	1	24	1.05051387293672	5.77280942400941	7.79203611434241	0.0206338903597687	-0.175239331568277	0.63780657482357	0.901001174800016	0.955559875191848
RPS8	1	mle	1	27.156462585034	126.786224841599	9.21288980827071	2419.08235162655	0.241605826805938	0.0899269921671251	0.0739323970669813	0.250885139666218	0.628074065386492
PLK3	0	default	1	24	1.86073817768384	21.9658494447862	6.48353890153921	0.127710853943835	-0.0467469752673983	0.733714341575889	0.505012749942652	0.785962786545124
EIF2B3	1	mle	1	27.7222222222222	8.3735228899444	10.5570519355362	34.7929511725161	0.413565644546964	0.296278773456357	0.255392480857024	0.0693580739820501	0.466204336091708
HECTD3	0	default	1	24	1.31278871537143	19.8016874890433	20.778408988861	0.0261298337033804	-0.168644199555944	0.271730634211856	0.876002426060205	0.946885087169347
UROD	0	mle	1	26.2631578947368	5.92819314301027	7.02019280133365	94.073638844168	0.0685789619886071	-0.117705245613671	0.177903945444765	0.701019688616713	0.880294494298563
MUTYH	0	burg	1	27.9160839160839	0.980412847369251	9.32992096546017	3.08967867530549	0.270299950693937	0.124359940832725	0.432465510229499	0.206881605551714	0.599708957645047
TOE1	0	default	1	24	0.608272661813917	21.2124373093902	7.73209473357148	0.0223784423218771	-0.173145869213747	0.384688227419118	0.89300491351352	0.953241456579175
MMACHC	1	burg	1	20.3673469387755	1.03664793860826	18.1404972385982	1.90404273901475	0.256831696804562	0.108198036165475	0.76792002729009	0.226691842132541	0.613904130575504
PRDX1	1	mle	1	27.9160839160839	77.6518170922194	10.5732632581829	551.118467943209	0.472309938991751	0.366771926790101	0.188125685941834	0.0409161320729954	0.430357942637324
AKR1A1	1	burg	1	27.5310344827586	10.7161427068454	7.08920919165135	68.6767306543033	0.326570819156427	0.191884982987712	0.237765441715082	0.138503151653878	0.540948637241929
NASP	0	yule-walker	1	26.972972972973	4.68467422360434	1.7628475913247	63.0610283952222	0.0489032686370583	-0.14131607763553	0.243466818722318	0.778257734836071	0.909027503888772
GPBP1L1	0	default	1	24	2.55453132220718	20.7741214239928	89.2083808890151	0.0170561719074694	-0.179532593711037	0.157648566066738	0.917579073551018	0.963549969019506
TMEM69	1	mle	1	22.9425287356322	1.93262641075945	19.4704036040422	7.71034005209064	0.0569457050119936	-0.131665153985608	0.810735464089009	0.745904945585554	0.897042406691086
IPP	1	default	1	24	3.9542818150814	12.3168101073568	15.870331120139	0.302615724128574	0.163138868954288	0.335400582424952	0.164953203756583	0.566171258308621
MAST2	1	default	1	24	4.80124366450281	18.3314117768472	21.283464371513	0.473749744505541	0.368499693406649	0.24099488393332	0.0403609703092167	0.429255845768462
PIK3R3	1	burg	1	26.972972972973	3.48160823320775	12.0179235074727	9.50307355155836	0.364553712724439	0.237464455269327	0.42155487141769	0.103608224866581	0.503979814294143
POMGNT1	0	default	1	24	1.99535418770167	22.3862434258688	18.7167309827599	0.0756905874384191	-0.109171295073897	0.280138543551382	0.674662976702	0.870032977338428
LRRC41	1	burg	1	26.4370860927152	2.49464019939034	25.5540928240705	7.92421058436492	0.235708372404332	0.0828500468851985	0.476170206500354	0.260792748099983	0.635472573518597
UQCRH	0	default	1	24	22.5902012742047	3.84971631860962	286.645082441673	0.168919340911943	0.00270320909433119	0.133412171377287	0.396475063760529	0.724478844506951
NSUN4	1	default	1	24	2.98994735830795	13.708653309142	16.9474469270992	0.165549196126503	-0.00134096464819633	0.313040658864513	0.404579326305327	0.729595363268407
MKNK1	0	default	1	24	2.07730257484578	15.8368160460073	13.739683604541	0.119386522309346	-0.0567361732287843	0.344753337897369	0.529573981964448	0.796332983842865
MOB3C	0	default	1	24	0.970951523127125	8.86294886811919	12.831556820824	0.0882897481165065	-0.0940523022601922	0.223117759272079	0.629918251036189	0.848262337660048
ATPAF1	0	default	1	24	4.49956215918437	12.2176889883094	27.1087519264136	0.256118960331715	0.107342752398058	0.267405276500464	0.227780974644157	0.614080383944343
EFCAB14	0	burg	1	27.156462585034	8.2562365173625	25.5295628117554	39.4564565359024	0.29291620242408	0.151499442908897	0.267786781833433	0.176747967650924	0.573918152986145
STIL	1	burg	1	21.8142076502732	0.799572642088586	11.1362444292852	3.28748003306626	0.163785162897465	-0.00345780452304201	0.427981128003882	0.408873859021765	0.73345430254131
CMPK1	1	burg	1	22.3016759776536	13.4002955439867	1.54954769837322	66.8128187382995	0.392200456427106	0.270640547712527	0.242406179729602	0.0829472224740111	0.48093683388727
SPATA6	0	default	1	24	0.317157829669038	12.2152134844083	3.12965463976069	0.018398635993695	-0.177921636807566	0.557354420754071	0.911330207744888	0.960379008429874
FAF1	1	mle	1	22.3016759776536	3.19780767943975	21.0265804603048	18.0353803961931	0.20111725834455	0.0413407100134597	0.296049953108926	0.325398237113911	0.678134339909006
CDKN2C	0	default	1	24	0.537998566770724	3.88611557188934	19.804676632145	0.0254159693001332	-0.16950083683984	0.30185946444977	0.879217764327322	0.948277266248556
RNF11	0	mle	1	22.0552486187845	11.4436143421445	1.64713880678064	59.739745703702	0.35201372361559	0.222416468338708	0.25617435026486	0.114242853068199	0.517426918634812
EPS15	0	default	1	24	2.32219197021238	1.47518056729189	43.5568717282772	0.0541932071384849	-0.134968151433818	0.165545167886362	0.756854058579993	0.900857223190886
OSBPL9	0	mle	1	27.9160839160839	4.54965846530485	12.1670127321638	54.7053115408852	0.136853392399829	-0.0357759291202056	0.165908508848687	0.479096325403445	0.770998111130652
NRD1	0	default	1	24	11.7242513777817	12.2621903355967	87.1124242301786	0.146012236605232	-0.024785316073721	0.266109682224802	0.454211618558161	0.756089162311544
RAB3B	1	mle	1	21.4623655913979	4.58206618571218	7.36319277934595	82.0088620696379	0.0318680936563251	-0.16175828761241	0.372735453635753	0.85049676523213	0.937721370289619
TXNDC12	0	yule-walker	1	20.4717948717949	4.11337616144047	8.29554609138104	49.0894642138818	0.105751406875541	-0.0730983117493513	0.184778133566506	0.571862117230708	0.817050496515014
BTF3L4	0	burg	1	25.7548387096774	9.52491714588804	22.2182238410584	41.7187747425053	0.352911127523635	0.223493353028362	0.272805032332244	0.11345395975591	0.515887344278526
ZFYVE9	1	yule-walker	1	27.3424657534247	1.46444561042377	21.8522962476072	17.114260227463	0.0355797321034688	-0.157304321475837	0.318677005169916	0.834318058566537	0.931119261304886
CC2D1B	0	default	1	24	0.53449578025889	14.8865860920733	11.4430866956097	0.00693739216982325	-0.191675129396212	0.405758075999519	0.965790986030051	0.98563639344935
PRPF38A	0	mle	1	27.7222222222222	6.20623946281925	10.6126353094251	24.1462003991075	0.479416954343697	0.375300345212436	0.27884498065368	0.0382340320196872	0.428248915998671
ZCCHC11	0	default	1	24	0.676312467052025	11.2966769523977	13.0793920885247	0.0207155050306207	-0.175141393963255	0.282932136256225	0.90062581639894	0.955411788648794
GPX7	1	burg	1	20.0603015075377	7.99053641954531	1.83036200042956	43.4959251590738	0.32754254217392	0.193051050608704	0.299602590587044	0.13750676731827	0.540948637241929
COA7	0	mle	1	21.695652173913	2.10276553909362	17.8924388801258	6.18760540978775	0.467488129262721	0.360985755115265	0.394456512641654	0.0428199807270357	0.431990736454088
ZYG11B	1	mle	1	20.9005235602094	2.94747929131656	12.1229722845801	45.3572048461619	0.149171077337321	-0.020994707195215	0.176277903301779	0.445873050401893	0.752328724251223
ECHDC2	0	default	1	24	1.72499708059302	3.61450010949249	13.9718795530067	0.0525918767159562	-0.136889747940852	0.462075551253505	0.763282878602436	0.9027477209954
SCP2	1	mle	1	20.6839378238342	8.4687478038432	3.85283511006502	34.193636936548	0.346479348886665	0.215775218663998	0.315009542141329	0.119205578236689	0.524905235260715
PODN	1	burg	1	27.3424657534247	38.1173400317704	24.0993402120381	144.927747960876	0.236260026732315	0.0835120320787787	0.392139948473802	0.259852924150007	0.634423678392585
CPT2	0	default	1	24	0.467339321414753	14.8670304997592	9.1135537288561	0.00709039564228509	-0.191491525229258	0.473567786704208	0.965047206906556	0.985237538270853
C1orf123	0	default	1	24	2.77431215945204	1.23525260439456	26.8345828892397	0.06183650583661	-0.125796192996068	0.350137947208205	0.726762731165192	0.889576984843356
MAGOH	0	burg	1	26.0915032679739	12.3301183148124	24.1554264671077	57.0430973322018	0.633966318205905	0.560759581847086	0.217285772800346	0.00657060335875204	0.341203973321018
LRP8	1	burg	1	22.0552486187845	1.22096342776683	0.464893484282572	3.62084594914274	0.302705817355366	0.163246980826439	0.574421407263603	0.164846681946035	0.565982180385076
GLIS1	0	default	1	24	0.23261103073281	15.7955762322255	4.2843757096766	0.0138854980985793	-0.183337402281705	0.36279267648304	0.932473993217884	0.968927650743116
NDC1	0	default	1	24	1.20511443951253	6.19117633340495	10.829392333471	0.106158254108712	-0.0726100950695459	0.257408224955289	0.57056242877815	0.817050496515014
YIPF1	0	burg	1	27.9160839160839	5.78411400449688	23.8597280023078	26.5338341958132	0.376145909944151	0.251375091932981	0.262512681035439	0.09449637169612	0.491649207633146
HSPB11	0	yule-walker	1	24.1939393939394	3.70050871528877	0.605688007554836	15.9172757038564	0.727076254495307	0.672491505394369	0.205180576741461	0.00151428148999355	0.261148833739892
LRRC42	0	default	1	24	2.93366630403622	21.6434449450587	87.5193079656409	0.0332363991329844	-0.160116321040419	0.139495299613397	0.844503498782481	0.936179910188951
TMEM59	0	burg	1	23.0751445086705	50.5019398456319	0.255375245707831	201.924603543392	0.313774448660292	0.176529338392351	0.348470484409469	0.152171886275938	0.553603948131599
TCEANC2	1	mle	1	27.5310344827586	1.07908442829446	8.37352859345106	5.49482393266165	0.114103022389616	-0.0630763731324604	0.439135626478915	0.545652438118643	0.806406248742043
CYB5RL	0	burg	1	20.0603015075377	4.02602968484635	12.478442610147	5.57199562978024	0.344682441056075	0.21361892926729	0.949325311099682	0.120853442066202	0.525813973847691
MRPL37	0	default	1	24	5.0088948551876	19.3407141323185	89.154382964632	0.0455680071148428	-0.145318391462189	0.191395563210472	0.791999564943398	0.913638168340583
SSBP3	0	default	1	24	0.636574440684582	1.42494293739598	13.8034688986606	0.00902787169511399	-0.189166553965863	0.402223660879039	0.955668341412976	0.980894919215408
PARS2	0	default	1	24	1.28500831818813	15.6272539291219	3.53867379172205	0.253375849951269	0.104051019941523	0.608301328341194	0.232011849867026	0.616531851228388
DHCR24	0	default	1	24	37.4134685274133	6.62166548964617	261.563881762209	0.287337991325947	0.144805589591136	0.191534745857252	0.183830698744906	0.580820244110022
PCSK9	0	default	1	24	1.28072303863505	1.46483967412897	2.12000595625967	0.197325859375504	0.0367910312506052	1.00577323549212	0.33319337585369	0.683550238714045
USP24	1	mle	1	21.1216931216931	2.32771780205756	6.41397188718964	14.6280694083844	0.17845244297557	0.0141429315706841	0.269750271708959	0.374251494065352	0.711026146528856
PPAP2B	1	mle	1	25.1069182389937	61.6844117355283	19.9527376559506	1216.17280782582	0.109144947647558	-0.0690260628229298	0.111900182923942	0.561093499023107	0.814762848145984
PRKAA2	0	burg	1	20.1616161616162	1.23591916180495	15.0242427610294	2.31382155535472	0.429340964992084	0.315209157990501	0.56338661352508	0.0605178496841141	0.454377846488224
DAB1	1	burg	1	20.6839378238342	1.52545574764257	0.565280438349282	3.83445023559972	0.38322281995752	0.259867383949024	0.581253906440911	0.089256835432805	0.485988232114095
OMA1	0	default	1	24	0.70920951857187	3.46434998197974	4.74126374834413	0.0345712883910131	-0.158514453930784	0.565873291530306	0.838689203632514	0.933252704699381
MYSM1	0	default	1	24	0.634633688501864	9.54508248800167	8.53112199447965	0.0364942911715423	-0.156206850594149	0.297310553456908	0.830369638072034	0.929439815283793
JUN	0	default	1	24	5.05765724327171	15.9131708456301	73.6773935863139	0.0890864048068507	-0.0930963142317791	0.165202779446662	0.627170928881646	0.846170498556938
FGGY	1	yule-walker	1	26.972972972973	1.26591458466147	11.8529000758785	5.36467848762035	0.242077063071707	0.0904924756860488	0.385192480308136	0.250106656987868	0.628063362276244
NFIA	0	default	1	24	4.08314320630432	6.82071240965398	52.8322134378567	0.123228547514778	-0.0521257429822664	0.350854087224372	0.518121965213236	0.791671526680438
TM2D1	1	mle	1	20.2639593908629	4.84822932535582	8.30014263610265	74.4229893161096	0.171388337001737	0.00566600440208387	0.199160330256828	0.390620659804234	0.722261515462418
INADL	0	default	1	24	0.758627314868048	16.5635129165382	4.47102853027185	0.0410504292202714	-0.150739484935674	0.576402987653476	0.810921556890986	0.920220770550522
KANK4	1	burg	1	22.6818181818182	19.5577302201497	1.09360523813851	21.4943870882822	0.285186990028895	0.142224388034674	1.77987304564371	0.186621743064774	0.580820244110022
USP1	0	yule-walker	1	27.7222222222222	3.9346165611402	9.52057436934334	37.8908284850143	0.151076703726264	-0.0187079555284835	0.213316337072315	0.440902192610159	0.749106392831692
DOCK7	0	default	1	24	3.19434614546099	17.2866382772565	13.1789391238144	0.140006514399196	-0.0319921827209653	0.460147788353757	0.470409200722336	0.766258345389214
ATG4C	0	default	1	24	1.91712042924479	22.7924731938975	12.4537635099438	0.152967030699868	-0.0164395631601584	0.311541508730111	0.436015144357931	0.747736314377553
ALG6	0	default	1	24	0.996258541999066	16.902016215393	7.62820915040391	0.0519861641759531	-0.137616602988856	0.413175300705091	0.765725973329453	0.904276519694924
ITGB3BP	0	burg	1	25.7548387096774	2.98970504310023	10.8371037171954	8.90559882129274	0.34397135035469	0.212765620425628	0.406945856833192	0.121510562143274	0.526540445779694
PGM1	0	default	1	24	9.3733392650811	6.39735883829879	93.7967375091312	0.304091881746742	0.164910258096091	0.143048210943352	0.163214791424369	0.562661517805062
ROR1	1	burg	1	25.4267515923567	11.3252158390179	9.5992748546284	75.0758933651977	0.349738347880014	0.219686017456017	0.182709356075906	0.11626278328272	0.520102959744644
CACHD1	1	yule-walker	1	24.7950310559006	1.43602325029747	5.35748353073347	2.7194408961423	0.30552850036987	0.166634200443844	0.670887648366496	0.161537046198785	0.561628327447529
JAK1	0	burg	1	22.3016759776536	19.2218314965879	2.95203769651173	125.109906522677	0.329285558879867	0.195142670655841	0.194319446548502	0.135733886983726	0.539601044930968
AK4	1	burg	1	20.0603015075377	4.3741363661259	0.0511453523300244	24.2086268344866	0.279102862241052	0.134923434689262	0.246851856986892	0.194700248602349	0.588118282292732
DNAJC6	0	default	1	24	2.20499812352131	23.4046428870631	11.90925046898	0.154173056787809	-0.0149923318546292	0.396205828113703	0.432919926315445	0.746692536326892
LEPROT	1	mle	1	21.2340425531915	19.0547840360331	16.731719275154	332.79077512649	0.059064020452974	-0.129123175456431	0.234848721982128	0.737565131333681	0.894102363381938
LEPR	0	default	1	24	1.0309737756345	6.07895197067061	23.5816826292741	0.0208777984811909	-0.174946641822571	0.44465537658899	0.899879775625666	0.95498862484182
PDE4B	0	default	1	24	3.66600272228359	22.3387895004234	7.80250291795326	0.303407004498873	0.164088405398648	0.659740092782286	0.164019512129103	0.564174986168957
SGIP1	1	burg	1	21.2340425531915	2.02814086046852	1.89493551060897	5.68751335208703	0.154613748957837	-0.014463501250596	0.833287315866665	0.43179330270689	0.746262525991302
MIER1	0	default	1	24	3.27133125458742	7.55398793420406	81.0319797393533	0.0388789896631484	-0.153345212404222	0.141292450639291	0.820144460117475	0.92500015874615
SLC35D1	0	default	1	24	1.50615736284345	22.3089907707201	24.9772989138867	0.022228169263467	-0.17332619688384	0.33081070928188	0.893691456479437	0.953293988668062
SERBP1	0	burg	1	27.7222222222222	117.992376883834	10.6751398836268	574.865066863983	0.497609389979845	0.397131267975814	0.204529462450662	0.0320042436393035	0.416320484030042
GADD45A	0	default	1	24	3.27832063288246	13.6402716889288	70.5687753837957	0.0263149140640161	-0.168422103123181	0.207776783765806	0.875170337566593	0.946502748897632
GNG12	1	mle	1	21.9340659340659	12.8345497281879	4.2918140184781	128.604547911843	0.217650725346275	0.06118087041553	0.153272094465747	0.293091633405133	0.656072565965101
DIRAS3	1	burg	1	22.4269662921348	2.98189153852519	0.131095301524916	6.28893028829588	0.250676606771181	0.100811928125417	0.870059830199658	0.236236204032406	0.618321037546982
WLS	1	burg	1	21.1216931216931	1.33274255931205	5.21671956596808	13.1639463308278	0.173703543250832	0.0084442519009984	0.319324059373647	0.38519394554128	0.71878483580401
DEPDC1	0	burg	1	26.972972972973	0.568662264606714	16.986572517526	1.18037732187408	0.19785783692225	0.0374294043066996	0.781740527571319	0.332090707956875	0.683080060320109
LRRC40	1	mle	1	24.4907975460123	1.61143546333596	5.41765656999912	7.69825796033476	0.265042432744138	0.118050919292966	0.282804511000755	0.214442730850796	0.605956562022679
SRSF11	0	burg	1	26.972972972973	87.3363574339546	11.6876569083917	384.262338124551	0.508699252134575	0.41043910256149	0.221428378107451	0.0286244483772751	0.4102400843044
ANKRD13C	1	mle	1	20.1616161616162	3.55139011616743	2.05376064760242	14.2000215196235	0.281055391837389	0.137266470204867	0.329211855248073	0.192077792127388	0.585200705420472
HHLA3	0	default	1	24	0.498647134922419	12.141653254255	7.51443530081002	0.0242197803537464	-0.170936263575504	0.324887277847558	0.884626715296691	0.949670001804905
CTH	1	mle	1	21.5783783783784	2.43411667136019	6.16693141116768	9.67446316619171	0.437816529876201	0.325379835851441	0.288452358867494	0.0561552492848841	0.449474665385192
PTGER3	1	burg	1	24.4907975460123	1.36912790581929	9.95968039704372	1.32408194479527	0.394970814171347	0.273964977005616	1.21460444801409	0.0810740045194234	0.480892042878826
ZRANB2	0	mle	1	22.4269662921348	14.4130451424368	9.88795834659651	114.388935979312	0.386240228236485	0.263488273883782	0.153097763523908	0.0870947743446988	0.48574426416095
NEGR1	1	mle	1	21.3475935828877	3.76348637755791	3.3432190235305	42.2236285842386	0.0544829039273976	-0.134620515287123	0.322341063506448	0.755695661762359	0.900549606024799
FPGT	1	burg	1	22.3016759776536	2.91080931983039	12.0340525213206	9.77298182083252	0.504573876091931	0.405488651310318	0.319915908519286	0.0298465760239158	0.411153184346916
CRYZ	0	burg	1	27.3424657534247	7.81441656398705	22.8266300510719	35.2777735423333	0.542695726150182	0.451234871380218	0.208474255464974	0.0199998298564914	0.390606012041886
TYW3	0	mle	1	23.7619047619048	8.95189577658847	9.36133511393786	56.4107594193427	0.352558299351706	0.223069959222048	0.193112072248776	0.113763603697757	0.516654847333932
ACADM	0	default	1	24	2.30123804018429	7.82675133059331	22.7936236831878	0.0704508207162542	-0.115459015140495	0.262838275639275	0.694003816562697	0.876467491973941
RABGGTB	1	burg	1	26.972972972973	1.81736068083085	0.189581003608776	5.64092246666703	0.364390272817431	0.237268327380917	0.401704897673302	0.103741536147871	0.504227855022603
PIGK	1	mle	1	24.1939393939394	2.57598402953605	2.95810282464177	23.0125623753655	0.0837725988842465	-0.0994728813389041	0.293867648918413	0.645678580048999	0.855941845191681
AK5	1	mle	2	21.4623655913979,26.4370860927152	12.7242934748793,8.05102193745266	4.43653213600992,11.6451171870318	19.712683335939	0.674148709554814	0.51122306433222	0.528030884269009	0.0416753862614194	0.431990736454088
ZZZ3	1	mle	1	21.9340659340659	4.36557470513527	6.00116223047794	37.6278281071236	0.115524244967389	-0.061370906039133	0.256530404650937	0.541289575604454	0.804150887976605
USP33	1	burg	1	26.2631578947368	11.152801566688	11.1294272949522	61.1391214774684	0.277673823878422	0.133208588654106	0.246659317738495	0.196637691468581	0.591023753385383
FAM73A	0	burg	1	21.3475935828877	2.22349582662071	3.43697388510605	14.2943062765572	0.227120571474225	0.0725446857690706	0.274493126045672	0.275777442609896	0.645437928965711
NEXN	0	default	1	24	37.9958593722489	6.57087365720562	613.925769279259	0.0376860881478102	-0.154776694222628	0.267289528744171	0.825246747704067	0.926971336201545
FUBP1	1	burg	1	26.6133333333333	7.49215697506636	12.713120634323	55.960311904809	0.306401037346878	0.167681244816254	0.185414795578362	0.160524813747228	0.560717376459606
DNAJB4	1	burg	1	21.695652173913	12.745769396141	1.82812080411273	30.9715924832498	0.610126930998104	0.532152317197725	0.47837894560615	0.0090077470852985	0.341203973321018
PTGFR	0	default	1	24	10.653724236364	17.2401240379098	94.2076923268403	0.130761002927688	-0.0430867964867743	0.217456856008787	0.496244847131802	0.779428817847324
IFI44L	0	default	1	24	4.53221871841484	0.684472843807264	26.6854359468515	0.14190356273733	-0.0297157247152042	0.329924754027615	0.46524369270356	0.762858231934134
IFI44	0	default	1	24	0.975944782184382	22.2936132557591	4.85136600324208	0.0574898100703152	-0.131012227915622	0.622775270685928	0.743755638771394	0.896318809444795
ELTD1	1	mle	1	26.7919463087248	2.52015158499881	17.5164329853115	8.26685436902348	0.335622397126159	0.20274687655139	0.42362734645377	0.129441911207952	0.532677184342672
LPHN2	0	default	1	24	0.292088686869741	18.6437810808838	1.55527734899853	0.057174179206034	-0.131390984952759	0.557482067708904	0.745001829631868	0.896838434883391
TTLL7	1	burg	1	23.3450292397661	3.08327437736422	14.658816558477	4.04595920418588	0.444967567090763	0.333961080508916	0.816260049737352	0.0526734552201775	0.447573933647027
PRKACB	0	default	1	24	2.36721690348849	10.6761045225665	20.6898159453584	0.141225463909601	-0.0305294433084788	0.259977245804779	0.467084862252739	0.764169168038825
RPF1	0	default	1	24	7.33274243277884	12.5063522574546	49.2501009829617	0.275149294036113	0.130179152843335	0.20959666234749	0.200098038366868	0.594655783218624
GNG5	0	mle	1	25.1069182389937	9.60707320209368	24.1738850036933	45.0476561318803	0.498840157004347	0.398608188405216	0.217781211559703	0.0316141363860418	0.414596714595121
CTBS	0	default	1	24	1.34838594961883	12.7199260767475	18.9994639809838	0.02141834675677	-0.174297983891876	0.364521566867735	0.897398514005587	0.954555601732067
SSX2IP	0	yule-walker	1	21.5783783783784	1.52505484507735	6.62170168022971	7.03084070194855	0.205028112227758	0.0460337346733096	0.394966577020886	0.317511058533542	0.673369315584741
C1orf52	0	default	1	24	2.39287433633577	2.19860876768301	30.7718836645024	0.0484925403178451	-0.141808951618586	0.25298995127039	0.779939628391253	0.909543839637277
BCL10	1	mle	1	23.6213017751479	1.95172644276606	22.1900850584252	9.24150799974977	0.12706414215017	-0.0475230294197957	0.431808176023774	0.506887600378041	0.786928667108167
DDAH1	0	default	1	24	8.09253955322213	13.5585350312758	205.293733688348	0.0720600935100199	-0.113527887787976	0.180846078196662	0.68801714510326	0.874802065600558
LOC101930232	1	mle	1	22.1777777777778	1.79195239522077	0.173874616692304	4.03321238837895	0.232144659941041	0.0785735919292498	0.657661480832351	0.266929789890674	0.639515655988891
CYR61	0	mle	1	27.156462585034	960.141000789703	24.9446543495406	1858.06956815298	0.458386056019023	0.350063267222828	0.56284582021238	0.0466067891259903	0.440374063416765
ZNHIT6	0	burg	1	25.4267515923567	5.43878102988917	7.38289766959767	47.4777676313864	0.10121230810793	-0.0785452302704839	0.258130995883597	0.586523722876749	0.825122353175115
ODF2L	0	mle	1	25.2658227848101	3.55340973072026	11.7727798189135	20.1564770411118	0.257399049455528	0.108878859346634	0.251416996357489	0.225827852155526	0.613128469064744
SH3GLB1	1	mle	1	20.7916666666667	10.2247553252963	10.346071081527	126.404379162883	0.174172664966767	0.00900719796012084	0.148816529337132	0.38410173598897	0.717720411414948
SEP15	0	yule-walker	1	26.4370860927152	21.4673500589722	24.4095496747103	76.8763674069669	0.526058273944758	0.43126992873371	0.270335860706073	0.0239124860334929	0.398686358049327
HS2ST1	0	default	1	24	1.28630849427312	2.66703751907734	17.0327393708346	0.0943902093252705	-0.0867317488096753	0.190478513717365	0.609123767221985	0.839092940216009
LMO4	1	mle	1	20.1616161616162	8.5504042032517	10.0776193393376	184.325788723857	0.063747924984627	-0.123502490018448	0.131497752238654	0.719389287119426	0.887660878612039
PKN2	0	default	1	24	1.91288899474683	17.5483117312481	32.0274305229851	0.0341372714329899	-0.159035274280412	0.250133056977098	0.840576099905984	0.93425478640592
GTF2B	1	mle	1	26.972972972973	2.32686791468269	0.19396218058933	9.85150561053635	0.141917049781223	-0.0296995402625322	0.442101980052508	0.465207131749632	0.762858231934134
CCBL2	1	mle	1	22.8114285714286	4.18215175177776	20.1524150699784	12.9873157825999	0.269080607836363	0.122896729403636	0.502430391696238	0.208615907746326	0.601049830482962
RBMXL1	0	mle	1	22.3016759776536	7.77862936491806	21.9247096455426	18.3973260939486	0.59727726207452	0.516732714489424	0.39599174618674	0.0105932873728489	0.348292377103902
GBP3	0	default	1	24	3.56285381023773	6.13458490641087	19.833937947562	0.124526849361716	-0.0505677807659402	0.381880207301464	0.514297197209469	0.789967386668481
GBP1	0	default	1	24	3.21448330856045	8.43749564467344	41.5753330335431	0.0494848011867552	-0.140618238575894	0.251075610969909	0.775881377730293	0.908003336745372
GBP2	1	yule-walker	1	24.95	3.75003772196463	10.8845379831703	28.356240927398	0.234207250111608	0.0810487001339295	0.403461812270372	0.263363904269002	0.6380516210081
LRRC8D	1	burg	1	20.9005235602094	2.73278561532405	9.29593485024154	13.9668814416928	0.19843440131246	0.0381212815749525	0.309361369376854	0.330898920323886	0.682593474306863
ZNF326	1	mle	1	23.9041916167665	1.67492490920813	3.88381131971479	29.3232077021542	0.0182540271878041	-0.178095167374635	0.305294992186755	0.912001688108587	0.960863763601135
ZNF644	1	default	1	24	2.78743681665644	5.3361686291811	30.8958878018406	0.138095939552678	-0.0342848725367866	0.177354623643861	0.475657811588732	0.769924962811785
TGFBR3	0	yule-walker	1	23.6213017751479	4.67075935633916	19.9614623784948	25.0134817190011	0.12306197248046	-0.0523256330234481	0.488932771455401	0.518614334029535	0.791671526680438
KIAA1107	0	default	1	24	0.987969151729615	14.6546890426855	2.97043696072069	0.202963250422305	0.0435559005067656	0.574076740403696	0.321656054883853	0.676399999437188
GLMN	0	default	1	24	0.631700729450338	4.40147039458072	3.86824740893777	0.092792860980022	-0.0886485668239736	0.369382785077668	0.614514727423882	0.841268979916944
RPAP2	1	mle	1	20.1616161616162	1.9629259076586	3.62743571183908	9.52218938202678	0.105434753378829	-0.0734782959454052	0.484163694451878	0.572875316626654	0.817050496515014
EVI5	0	mle	1	27.156462585034	6.7459630459287	9.38492485831427	46.6247386608044	0.293791525468438	0.152549830562126	0.198793397720844	0.175656661371962	0.573918152986145
RPL5	0	mle	1	27.9160839160839	75.41725867293	6.95275940609359	1158.36985705103	0.123406240712739	-0.0519125111447132	0.132770447253262	0.51759714521406	0.791671526680438
FAM69A	0	burg	1	21.1216931216931	3.27420329855934	15.4024721700353	20.3290353159312	0.223480939611774	0.0681771275341291	0.240123392536925	0.28233232320982	0.650082805931588
MTF2	0	mle	1	26.7919463087248	3.71732850925595	14.084422284713	13.2576452722003	0.310088237845239	0.172105885414287	0.411064091705746	0.156303155578428	0.558178820610668
TMED5	0	burg	1	24.95	6.09974827005258	2.3918829458463	21.5015885913654	0.477049713587281	0.372459656304738	0.3054466367515	0.0391112796898797	0.429255845768462
CCDC18	0	burg	1	23.2093023255814	1.63082397045861	9.8627406774119	8.03451885502906	0.404307201315644	0.285168641578773	0.230075237010714	0.0750087191965084	0.472368462193633
LOC100131564	0	default	1	24	1.23289728381346	17.5901683978207	6.93395111104087	0.0744090908674975	-0.110709090959003	0.524639764435108	0.679352850957225	0.872187887381014
DR1	1	burg	1	25.5897435897436	6.12098946487602	6.28417597878595	42.2176484733016	0.43358382676158	0.320300592113896	0.20864284524131	0.0583012985190519	0.449893049722053
FNBP1L	0	burg	1	26.6133333333333	3.07241439474514	10.3186625033691	35.728037196396	0.0789162700826411	-0.105300475900831	0.213545352602873	0.662972561857197	0.864291281626911
BCAR3	0	burg	1	21.695652173913	8.13284842219015	4.16726063136502	29.5440253263569	0.493108305832045	0.391729966998454	0.278541781107109	0.0334638477034709	0.416320484030042
DNTTIP2	0	default	1	24	6.31025676232121	16.7875659647962	47.989954144378	0.164261435264654	-0.00288627768241456	0.224306131404062	0.407710798929432	0.7330800051339
GCLM	0	default	1	24	13.5208721201111	13.8946576864056	71.8007247415785	0.243125560030537	0.0917506720366441	0.280853750478876	0.24838147152255	0.626734627983064
ARHGAP29	1	burg	1	27.5310344827586	9.66357069356266	11.1525581270595	86.3164439481635	0.177395942200904	0.012875130641085	0.181846869692531	0.376664107009514	0.713269976515693
ABCD3	0	mle	1	20.0603015075377	2.1756919415461	15.7099926135593	14.3175561300506	0.149994660005854	-0.0200064079929749	0.275404454212659	0.443719250226717	0.75048979856975
F3	1	burg	1	20.9005235602094	1.81947297604777	4.60972474506885	9.34554871565628	0.156890968338077	-0.011730837994308	0.380957313554312	0.426008935179856	0.742248356133207
CNN3	0	burg	1	26.7919463087248	48.6429823276752	24.1459778690475	159.699107306952	0.306469993637906	0.167763992365487	0.391101529726865	0.160445034251931	0.560717376459606
ALG14	0	default	1	24	1.12150647260832	11.4674703458112	7.34064064951869	0.063298257299964	-0.124042091240043	0.458832308717452	0.721118506226037	0.887803540222792
RWDD3	1	mle	1	24.7950310559006	1.86157736137777	23.2674197886178	9.61455260749399	0.0768699430836433	-0.107756068299628	0.518459365230388	0.670369826954127	0.867619609933616
PTBP2	1	mle	1	20.6839378238342	2.39970470983459	12.0062939594118	3.76700785440539	0.345399636714749	0.214479564057699	0.754824862046214	0.12019356312212	0.525679637756681
DPYD	1	burg	1	20.9005235602094	2.68145463677915	6.11727175750183	12.2145224702263	0.156391957080296	-0.0123296515036448	0.404558953547972	0.427271138756275	0.743703196911428
SNX7	0	default	1	24	9.00769077424812	3.92030004346657	55.1072810387376	0.172522143421611	0.00702657210593272	0.282169285936022	0.387955491893194	0.720881836000119
AGL	1	mle	1	20.9005235602094	2.4116507582751	1.95675431987365	31.4300092143571	0.154313945079488	-0.0148232659046141	0.184823330134076	0.432559491869836	0.746648572319322
SLC35A3	0	mle	1	20.5773195876289	8.43258908637603	2.01264407433678	31.2732929363589	0.798204271513103	0.757845125815724	0.223813671061823	0.000334626125807813	0.233329374895538
HIAT1	0	default	1	24	4.48516595646162	23.5045951473448	32.9337552186601	0.153234360373799	-0.0161187675514411	0.264168029005009	0.435327531008737	0.747736314377553
SASS6	0	default	1	24	3.54327459799968	13.7147199189389	21.3226135395709	0.137010599764114	-0.0355872802830632	0.37258466264412	0.478660188371129	0.770998111130652
TRMT13	1	burg	1	27.3424657534247	3.32187671333714	13.8491219668699	20.2817944074281	0.336595549463256	0.203914659355907	0.31901002473564	0.128496679034508	0.531465334704749
DBT	1	mle	1	22.5536723163842	2.73855966490521	5.38095303697449	26.8235843136313	0.0911962732332127	-0.0905644721201448	0.238739217034107	0.619941195542871	0.844534429469904
RTCA	1	yule-walker	1	26.0915032679739	3.06327104529049	11.1874603489766	41.6730949816993	0.0734739530100745	-0.11183125638791	0.228236205612757	0.682791592323423	0.872797924744548
VCAM1	0	mle	1	27.9160839160839	1.17377240050831	14.8943671783836	5.18116665635976	0.162622841544594	-0.00485259014648731	0.418282261687091	0.411723400723745	0.734483980896366
EXTL2	0	default	1	24	2.50707876563911	23.9980505976848	25.6952975151217	0.103318964525747	-0.0760172425691032	0.22633825617123	0.579682144462864	0.820565748569413
SLC30A7	0	default	1	24	3.5427679960851	3.01476225052021	22.6164067435825	0.247562783503201	0.0970753402038413	0.22420557165108	0.241185581204495	0.61996012868208
DPH5	1	burg	1	20.5773195876289	5.37722581192897	7.97512020344333	42.4956482101892	0.241786040019397	0.090143248023276	0.196422223864474	0.250587198723607	0.628074065386492
LOC102606465	0	burg	1	27.3424657534247	1.31583353614422	25.8328500427054	3.76783302806589	0.193633534435861	0.0323602413230337	0.555183976635699	0.340927702789091	0.689726952256073
S1PR1	0	default	1	24	2.93695803845513	23.0253725082031	7.31382491357629	0.444846592533745	0.333815911040494	0.456176606690514	0.0527308836322751	0.447573933647027
COL11A1	0	yule-walker	1	22.6818181818182	84.5011663127488	11.9572152030099	506.866504239764	0.309543545216223	0.171452254259468	0.230260143271427	0.156921145595366	0.558599627874115
RNPC3	0	burg	1	27.7222222222222	2.39808111093138	13.578371154797	8.75987288986774	0.190782842338259	0.0289394108059109	0.452550326086991	0.346996754062048	0.693993508124096
PRMT6	0	default	1	24	0.352312766230825	21.2683574494684	5.290635943463	0.0188797288679808	-0.177344325358423	0.34529396290049	0.909099134453493	0.959173671717765
NTNG1	0	default	1	24	0.652858428938838	7.31721580945176	0.704291015563071	0.176758027575705	0.0121096330908462	1.55178681774636	0.378126855061789	0.714372528439129
SLC25A24	0	default	1	24	2.62053526295452	19.9741364990151	40.6966571834608	0.0633927449806757	-0.123928706023189	0.200081365147274	0.720754873560713	0.887803540222792
HENMT1	1	default	1	24	1.84356150834389	18.3079285375863	3.94330425810989	0.331430477216923	0.197716572660308	0.562188303996989	0.133577366008019	0.537536823566348
PRPF38B	1	burg	1	26.2631578947368	16.8666857091647	11.4345861870138	117.547418576189	0.148833614998943	-0.0213996620012686	0.262933853521776	0.446757980162831	0.752391309108018
STXBP3	1	mle	1	21.3475935828877	0.798982621772382	9.30849081337976	6.51996271642637	0.159865399293792	-0.0081615208474497	0.215401630605587	0.418547118982751	0.738683640302517
CLCC1	0	default	1	24	1.99593919070478	21.1160220883163	27.0272350278795	0.0425923042842259	-0.148889234858929	0.269190648158414	0.80442316826529	0.917829084044718
WDR47	0	default	1	24	0.133543818430656	16.9332503982404	10.0825834909599	0.000794054671700573	-0.199047134393959	0.321269194638011	0.996036026865005	0.99798837167036
TAF13	0	burg	1	27.9160839160839	3.49724382004927	21.6031468913481	14.9570757318931	0.24331793470917	0.0919815216510037	0.394913153118441	0.248065976509319	0.626607551422529
TMEM167B	0	mle	1	22.1777777777778	10.0397938658679	6.43408369324198	62.6799678978181	0.289029976698105	0.146835972037726	0.217623456307708	0.181658803586174	0.579218093518651
SCARNA2	0	default	1	24	0.33444415042595	19.6021292714525	3.81421127065805	0.0162647400261176	-0.180482311968659	0.53213169982432	0.92127903929323	0.96476537384685
SARS	0	mle	1	26.7919463087248	91.7194560663891	12.4478254113988	397.782775283142	0.402816019602886	0.283379223523464	0.255974971766573	0.0759522678218509	0.473590020522308
PSRC1	0	default	1	24	0.608353195489351	19.2790755210939	4.18499175780733	0.0463646897777994	-0.144362372266641	0.548829754764587	0.788699592621152	0.912991765493906
SORT1	0	default	1	24	6.30326498515045	6.64275313294881	47.2664216825646	0.111368376123088	-0.0663579486522938	0.272611452621743	0.554126375610277	0.811067655921187
PSMA5	0	default	1	24	2.0617056728977	1.72543172276607	15.3640748830273	0.0739419883493899	-0.111269613980732	0.361397978958526	0.68106877030441	0.872645624737816
SYPL2	0	burg	1	21.5783783783784	4.14527855776154	17.400972304222	10.8262148398351	0.427685832711915	0.313222999254298	0.48661702672509	0.0614005814285477	0.454662852071492
CYB561D1	0	default	1	24	2.86892417844678	11.7308692946256	35.1434760444911	0.163890672023786	-0.00333119357145661	0.159592295989932	0.408615976497023	0.73345430254131
GNAI3	1	yule-walker	1	21.1216931216931	7.23378255162586	3.42739454796762	73.0306905059045	0.331747240779129	0.198096688934954	0.136798433062062	0.133261225613041	0.537536823566348
AMPD2	0	default	1	24	1.04915608317184	23.6238935655174	37.5098402656443	0.00970735254626431	-0.188351176944483	0.214159234875926	0.952396461016289	0.979180664955923
GSTM4	0	default	1	24	3.41220587059759	21.6666190438281	14.6260699391164	0.249305465880636	0.099166559056763	0.337344708575717	0.238405499097111	0.619435707028991
GSTM5	0	default	1	24	1.7200520829919	16.0067563074399	5.8641246246473	0.115934193902473	-0.0608789673170329	0.601738929143541	0.540036316373546	0.803374290303434
GSTM3	0	default	1	24	9.89627564242648	6.87124429660125	81.956956082724	0.259557197049381	0.111468636459257	0.178764456346115	0.222565364632911	0.61038133585871
CSF1	1	yule-walker	1	24.1939393939394	6.81732373773912	23.4485932677176	31.8547129506505	0.270620308878689	0.124744370654427	0.425552156933769	0.206427870848711	0.599507070683351
AHCYL1	0	default	1	24	26.2974868187347	8.28872259693502	429.588733441176	0.239369801079504	0.0872437612954049	0.0957350820900725	0.254605522807436	0.629262198725815
STRIP1	0	default	1	24	3.28455549417849	2.12670269850497	57.357086139295	0.0389718625795297	-0.153233764904564	0.247030185495061	0.819748284776181	0.92500015874615
KCNC4	0	default	1	24	1.94482258207067	6.93641825872442	6.68401372022308	0.14879267664494	-0.0214487880260719	0.546934074430839	0.446865428577663	0.752457104218608
RBM15	1	mle	1	21.8142076502732	1.58968622028261	18.7806560439922	7.07227815611379	0.418643784102251	0.302372540922701	0.260278620762058	0.0664066545275566	0.46110568841473
LAMTOR5	0	default	1	24	2.50341591865322	0.895958829558926	59.9354423303353	0.0201540127991833	-0.17581518464098	0.234389053789527	0.903210737504122	0.956862516173617
LRIF1	0	default	1	24	2.0627906427868	11.8845842358119	24.3497930309578	0.0481242776456897	-0.142250866825172	0.339562646879951	0.781450100341962	0.910436940620747
DRAM2	1	mle	1	24.1939393939394	5.24675149794134	4.23093804664638	18.1909751244053	0.235902133540228	0.0830825602482735	0.409490560518985	0.260462338328636	0.634941863307114
CEPT1	1	mle	1	24.7950310559006	1.409941460782	18.4013494565599	16.9254357192969	0.054671843864198	-0.134393787362962	0.25832791101674	0.75494092110507	0.900252789558499
PIFO	0	burg	1	22.3016759776536	1.56675230042336	17.0765496791937	1.89105622878269	0.292069173983516	0.15048300878022	1.08311772619079	0.177809154937406	0.574674692825518
WDR77	1	mle	1	25.5897435897436	3.56041025189068	8.81505304520443	24.2272477247624	0.211603536800219	0.0539242441602632	0.228954273314489	0.30459539744137	0.663497107298514
ATP5F1	1	burg	1	21.2340425531915	5.97440363289926	4.7279105796305	76.7333754866636	0.105647813762544	-0.0732226234849471	0.169404182133474	0.572193427251035	0.817050496515014
RAP1A	1	default	1	24	9.42029567702648	0.0308412141296165	35.242630853584	0.339334847207529	0.207201816649034	0.340709786930852	0.125865585777866	0.529073776296799
FAM212B	1	mle	1	23.6213017751479	1.94190726100769	2.0394848990212	5.46522714287283	0.190843017820951	0.0290116213851415	0.587657581812268	0.346867755364256	0.69388304808283
DDX20	0	default	1	24	2.81674423885591	20.8234801145348	12.1109329841235	0.0911391324162851	-0.0906330411004579	0.552830328495481	0.620136113324023	0.844534429469904
LOC643355	0	default	1	24	1.23572517938152	16.7140545443165	2.90265514937099	0.163094875468768	-0.00428614943747818	0.727436428669257	0.410564255022721	0.734438367899579
CTTNBP2NL	0	default	1	24	1.86202987552004	3.64940565597394	94.0491089275097	0.0283868969405813	-0.165935723671302	0.0870778236730816	0.865898156605836	0.942693725077523
ST7L	0	yule-walker	1	21.1216931216931	4.56615184474366	13.9082663271364	11.8308101239769	0.485950503820459	0.383140604584551	0.416348917973734	0.0358942339544474	0.420551674332381
CAPZA1	0	default	1	24	14.9868621783801	0.468460775662623	108.354081167652	0.232525531784601	0.0790306381415207	0.210282628112867	0.266268433323558	0.639515655988891
MOV10	0	default	1	24	0.790078119752289	17.1332788960729	10.8209083917849	0.0165671368098058	-0.180119435828233	0.418265092586591	0.91986391976856	0.964292900174644
RHOC	1	mle	1	20.7916666666667	15.0840746977587	7.41498575649688	206.298652858824	0.239189944116816	0.0870279329401797	0.178156287807634	0.254906682538064	0.629486789642921
SLC16A1	0	default	1	24	2.44283431463027	0.0165205657902142	153.612520147437	0.00776998373231408	-0.190676019521223	0.136724784604833	0.96174913506153	0.983649733452651
LRIG2	0	default	1	24	1.92759770317113	19.115473004125	4.42479122433054	0.268293355960486	0.121952027152584	0.575480587796358	0.209741800898226	0.601049830482962
MAGI3	1	mle	1	24.3414634146341	3.66453546477683	8.0612468883007	10.0358886115154	0.563378289378358	0.476053947254029	0.399077260179111	0.0158681623095319	0.381023873215591
PHTF1	0	default	1	24	2.23873628673104	20.3871560554733	9.56318715769027	0.157765085528675	-0.0106818973655898	0.414111483466731	0.423805125440346	0.741299825027457
RSBN1	0	default	1	24	4.55284919664577	10.6889670419173	31.1146738485283	0.143816690096154	-0.0274199718846149	0.32168880901386	0.46008045923518	0.760040996678574
AP4B1	0	default	1	24	0.932601845499733	0.806151805142143	9.44713350917938	0.0611240903078498	-0.12665109163058	0.304275675080719	0.729526343248222	0.890667870126569
DCLRE1B	0	default	1	24	0.549003373954574	0.264383706659976	3.86949707535438	0.0647338600364027	-0.122319367956317	0.418291669007487	0.715609435053577	0.886327959214401
HIPK1	1	burg	1	25.9220779220779	3.15001635439534	25.393900980473	46.4533146523654	0.0794199933988925	-0.104696007921329	0.170518524601276	0.661161707646998	0.863244355831463
OLFML3	0	mle	1	27.9160839160839	74.9087064827484	8.61679463024514	601.95955267216	0.45240694194823	0.342888330337876	0.12965233775082	0.0492367829710222	0.444828866841649
TRIM33	0	yule-walker	1	25.9220779220779	3.89909518140845	20.6233135828318	25.3420385757781	0.253001434376003	0.103601721251204	0.21781550394611	0.232594177799799	0.617036242167066
BCAS2	1	mle	1	27.9160839160839	2.28803050580663	8.72718028744705	14.4221812188186	0.169486844153366	0.00338421298403924	0.26811268135696	0.395123246656368	0.723932102265513
NRAS	0	default	1	24	13.5704523540978	23.4906288698113	46.7091582363668	0.187034934907149	0.0244419218885793	0.511124528082179	0.355107150158815	0.698908796341907
CSDE1	0	default	1	24	40.3709023271654	1.06317161213838	1865.09688000322	0.035722129959823	-0.157133444048212	0.0846236240143333	0.833702299914696	0.930750689602993
SIKE1	0	yule-walker	1	20.0603015075377	3.44108897409019	9.55507287702147	18.0653568405373	0.227942562606922	0.0735310751283067	0.303877883379672	0.274314051721639	0.644807148985062
TSPAN2	0	default	1	24	4.37669181169192	0.562310877501939	6.96508395375091	0.220126968424649	0.0641523621095786	1.33133626935727	0.288482526122555	0.654796176738349
NGF	0	default	1	24	0.560321371699428	4.77941030552792	1.29899500417387	0.0679276988080475	-0.118486761430343	1.13290987186951	0.703473934282414	0.881264477782751
VANGL1	1	mle	1	22.9425287356322	1.38066514810026	10.8447816595682	17.4061134124445	0.0670108089233131	-0.119587029292024	0.225520472482782	0.706940824061155	0.88247089772219
SLC22A15	1	yule-walker	1	27.7222222222222	3.4217136422396	24.4745619325163	8.85825212033707	0.223925534533396	0.0687106414400753	0.586125537731695	0.281525003279488	0.649863884222254
ATP1A1	1	yule-walker	1	27.156462585034	44.8244686058671	25.1627763981977	195.651421695199	0.493640170598612	0.392368204718334	0.238639808773677	0.0332886531727299	0.416320484030042
CD58	0	default	1	24	0.520503115665052	11.2423024937938	4.32894902814622	0.0350101099824091	-0.157987868021109	0.467888410079428	0.836784865648864	0.932489061612641
PTGFRN	0	default	1	24	2.73774766743916	21.6449868693245	21.2561037021101	0.138787316214309	-0.0334552205428296	0.249221882001136	0.473753124282537	0.768338891614597
TTF2	0	default	1	24	0.537950290890994	22.5179790982103	5.88703676378439	0.021897191737984	-0.173723369914419	0.446538748253544	0.895205061685725	0.954261018966359
MAN1A2	1	mle	1	27.9160839160839	18.3393136205965	10.7777237853198	133.301974758429	0.221286834336451	0.0655442012037417	0.19890484567833	0.286343669903599	0.653861362717737
GDAP2	1	mle	1	20.4717948717949	2.81029046397828	14.3630786904768	8.96354357932137	0.437078766891109	0.324494520269331	0.326502376810698	0.0565246851185911	0.449474665385192
WDR3	1	mle	1	20.1616161616162	2.80102414105381	13.3316035769475	24.5016646798433	0.0984815411326416	-0.0818221506408301	0.281737799628955	0.595488141376859	0.830296613530365
TBX15	0	default	1	24	5.28772724824512	16.4406931900371	58.1109729372842	0.105501991719696	-0.0733976099363647	0.197626497117758	0.572660053425072	0.817050496515014
WARS2	0	default	1	24	1.91201717736091	12.4768120387924	15.5268985929227	0.0556911601677583	-0.13317060779869	0.401432172232206	0.750879549038017	0.898815160636813
ZNF697	1	burg	1	20.5773195876289	1.8238751808819	2.60055702321682	6.63408417041963	0.362362065368539	0.234834478442247	0.327917295344917	0.105407310413104	0.507495021378587
PHGDH	0	yule-walker	1	26.4370860927152	23.0451113077793	11.6198057180547	145.917031536014	0.611404211481494	0.533685053777793	0.142847691013742	0.008861157333381	0.341203973321018
NOTCH2	0	default	1	24	3.57968567829095	2.22697942607841	45.8876258824796	0.0609421997529045	-0.126869360296515	0.300003583158872	0.730233281056568	0.890717708647727
SEC22B	1	burg	1	27.3424657534247	2.4696382524067	25.6074905023813	11.9769369647397	0.200312540054862	0.040375048065834	0.326061130999741	0.327040417900478	0.679394517382832
GPR89A	0	default	1	24	2.03271134932103	7.45881377973653	21.9201991324644	0.0348460322889602	-0.158184761253248	0.366658594445974	0.837496502266131	0.93262343766442
RNF115	1	mle	1	24.3414634146341	13.6590660890017	12.1419744413776	89.6857843936765	0.248249737286346	0.0978996847436158	0.27654043094633	0.240086611805279	0.619610684322014
POLR3C	0	default	1	24	2.05730625983391	9.56493981379186	26.9107815904328	0.0817795196829854	-0.101864576380418	0.255201498531946	0.652731957321901	0.859405816351572
PIAS3	0	mle	1	26.4370860927152	0.900833192598915	25.4652143723507	5.88042701455372	0.113427478323366	-0.0638870260119606	0.341527641494727	0.547736060020078	0.807730850235988
ANKRD35	1	mle	1	21.2340425531915	4.47554257544918	12.5291675758952	15.1497488934031	0.340520942067804	0.208625130481364	0.417104441654719	0.124739800282505	0.528135790540916
ITGA10	0	burg	1	27.156462585034	1.51066259092022	12.1258347491248	2.34926597611355	0.45501989790028	0.346023877480336	0.662933190080772	0.0480732218846115	0.44269126235888
PEX11B	1	mle	1	22.6818181818182	1.89361525916303	19.6161936867245	31.5015816349205	0.0577669693430896	-0.130679636788293	0.171025411509999	0.742662719175356	0.895923753038908
RBM8A	0	default	1	24	8.0785939504355	4.95119108475617	120.108665010326	0.192633934477547	0.0311607213730567	0.138288109771798	0.343046077583274	0.691205252091098
LIX1L	0	burg	1	27.3424657534247	24.2802890168046	24.6822257011772	62.2611617140257	0.368529958081744	0.242235949698093	0.448468111228323	0.100406946147533	0.501726527158097
POLR3GL	1	mle	1	21.5783783783784	3.73032488887676	17.4628564290266	92.4145759400257	0.0281193147006307	-0.166256822359243	0.167470195934763	0.86709115525171	0.943287467448136
ANKRD34A	0	mle	1	22.1777777777778	1.94748726708523	7.34107539769754	5.09988401592259	0.320187935143132	0.184225522171758	0.463699772437785	0.145192552227547	0.548119898762367
TXNIP	0	yule-walker	1	27.5310344827586	19.8805682520299	24.1236420922433	291.265724489063	0.422891331642755	0.307469597971306	0.158261383429173	0.0640159195132733	0.457638051635097
PRKAB2	0	default	1	24	1.27243924331465	0.794337905136223	56.7596719888918	0.00697961976113748	-0.191624456286635	0.196993146471697	0.965585663835462	0.98563639344935
CHD1L	0	default	1	24	5.14154898810382	8.64744279823889	57.7844061115811	0.152824858073531	-0.0166101703117625	0.192612579150108	0.436381188145555	0.747736314377553
PDIA3P1	0	default	1	24	0.569483026471114	16.0639188904716	3.39815048358994	0.0701257213458382	-0.115849134384994	0.444216984577788	0.695218265891059	0.877213828444584
BCL9	1	yule-walker	1	25.9220779220779	1.73652666563332	23.9101193877981	4.81683117645385	0.426844930428387	0.312213916514065	0.482341067835886	0.0618529888723213	0.454662852071492
ACP6	0	default	1	24	0.592202113314727	17.9397713364769	4.10030597946189	0.0296324515871776	-0.164441058095387	0.571588966153454	0.860362198949975	0.941413436020384
GPR89B	0	default	1	24	3.08883886261746	2.25363932836046	8.5734176863718	0.393939383342599	0.272727260011118	0.450305648167534	0.0817674241767652	0.480892042878826
NBPF11	1	mle	1	20.4717948717949	1.08363133435167	11.8934041423775	3.79606289985972	0.200919528976337	0.0411034347716042	0.451149073382204	0.325801128815085	0.678485166820817
PDE4DIP	1	burg	1	21.9340659340659	3.49878359834212	5.38856755246979	16.7234606046293	0.298517304328226	0.158220765193871	0.27041164695299	0.169857532608165	0.569701667783656
NBPF9	1	default	1	24	3.23254278238387	19.4351426892078	10.3275085725683	0.188688262378653	0.0264259148543836	0.5105507645036	0.351510899360317	0.697318539131229
NBPF19	0	default	1	24	1.08956162595153	3.76787307790404	6.09974203066015	0.0516891233730709	-0.137973051952315	0.550240643199767	0.76692634841247	0.904843128596848
HIST2H2BE	0	default	1	24	2.74202030949708	6.22200493895978	15.3541036704396	0.133347914204064	-0.0399825029551237	0.33384772488384	0.488904385491038	0.776605631230996
BOLA1	1	mle	1	20.1616161616162	3.27794221543625	3.70952480758778	13.0085300170522	0.263620036320652	0.116344043584782	0.336663514589799	0.21652588178372	0.605956562022679
SV2A	1	mle	1	25.9220779220779	5.72603394766215	10.3897411263896	24.3032933741012	0.578126651748012	0.493751982097614	0.241959042851291	0.0133631994054492	0.363083077179168
SF3B4	1	burg	1	24.95	3.94820504972224	23.7187490063877	18.4459723414163	0.307401383451879	0.168881660142255	0.303205255044845	0.159370559971629	0.560470962584789
OTUD7B	0	burg	1	21.8142076502732	6.63772981370734	9.62437484754464	24.54187977811	0.443827797089128	0.332593356506954	0.282440482470758	0.0532165108696165	0.447923333629054
VPS45	1	burg	1	21.4623655913979	4.62308319029925	3.96293314695891	16.4554853287163	0.263096927501189	0.115716313001427	0.399142951719385	0.217296052366626	0.605956562022679
PLEKHO1	1	yule-walker	1	25.1069182389937	7.37428473175059	2.58894786809654	116.195459155942	0.179269959237627	0.0151239510851529	0.181647064066456	0.372393120957349	0.709653869250223
ANP32E	1	burg	1	21.0105263157895	6.2139713535613	5.89033571739255	34.7273903430995	0.241897384858744	0.0902768618304924	0.259589336488396	0.250403257255367	0.628074065386492
APH1A	0	burg	1	26.972972972973	41.3812070817818	22.2342764428597	297.744512287107	0.550932715419459	0.461119258503351	0.132598874670612	0.0182623677995005	0.382440879310574
C1orf54	0	default	1	24	0.274612412667642	20.048090037184	7.60999390973285	0.00660923418731141	-0.192068918975226	0.34934028332141	0.967387771312707	0.986325578166501
MRPS21	1	mle	1	20.9005235602094	11.852484310455	19.3247462760743	200.149496689853	0.0683930841006944	-0.117928299079167	0.162859062327167	0.70171945849576	0.880752502858384
PRPF3	0	default	1	24	1.67544781046916	20.7802124469109	20.3540563460377	0.0740824534970985	-0.111101055803482	0.213875952425383	0.680552401960774	0.872616946070422
RPRD2	0	default	1	24	3.36177664957006	16.9554863889062	43.4766928882087	0.107110011140788	-0.0714679866310548	0.163682420244928	0.567531234538586	0.817050496515014
TARS2	1	mle	1	22.4269662921348	0.830197991439025	5.15419749774519	7.45711411172764	0.0362021592746264	-0.156557408870448	0.40598965854813	0.831629228945944	0.930099403935478
ECM1	0	mle	1	27.9160839160839	3.96171898279233	22.924278832797	37.0721637119849	0.129328320957998	-0.0448060148504026	0.260079883525907	0.500347910438067	0.781956275106529
ADAMTSL4	0	default	1	24	0.504496553880214	21.4466387507266	5.72556042753453	0.00782860229032412	-0.190605677251611	0.759720839672008	0.961465079521098	0.983450616754988
MCL1	1	mle	2	24.641975308642,20.3673469387755	163.203264082891,119.131736375905	24.2602946171394,13.9941279008014	496.329530115054	0.603392033550419	0.405088050325629	0.196463039948959	0.0844606285897249	0.482825441796231
ENSA	0	mle	1	22.5536723163842	13.5297394246903	0.789847959135699	93.7925424026278	0.305531550641336	0.166637860769603	0.232270556303802	0.16153349869889	0.561628327447529
GOLPH3L	0	mle	1	21.5783783783784	6.76669936217301	18.7336213171928	32.4057452234571	0.264074849106877	0.116889818928252	0.296316808258736	0.215858039283598	0.605956562022679
CTSS	0	default	1	24	1.73717243337448	22.0524665151724	5.6498000676325	0.125109101682575	-0.0498690779809094	0.663803624948114	0.512589248262485	0.789204859125498
CTSK	0	burg	1	20.5773195876289	27.7169800009568	4.35258566682034	168.405853754912	0.320623086238661	0.184747703486393	0.227088352770747	0.144728454364151	0.547470578144764
ARNT	0	burg	1	27.3424657534247	9.00888036406891	25.2498812479376	66.4886482063394	0.459111129877369	0.350933355852843	0.138002017079338	0.0462956541784962	0.440374063416765
SETDB1	0	mle	1	22.6818181818182	3.38455380689891	11.5082534712539	27.3828042898053	0.255853385774436	0.107024062929324	0.181426017941721	0.228187867931138	0.614080383944343
CERS2	1	burg	1	26.0915032679739	15.0758869576221	23.6438794363761	42.8309760752165	0.257267305649718	0.108720766779661	0.490058366650148	0.226028242276685	0.61352115885857
FAM63A	0	default	1	24	0.0460041156722891	1.60689687278147	6.67039988632598	9.05117651350817e-05	-0.199891385881838	0.523974348291428	0.999547523090706	0.999820102180722
PRUNE	0	default	1	24	1.65584253996674	6.24046739553808	26.5799806761936	0.0512702695469168	-0.1384756765437	0.205964321625983	0.768621541060201	0.905364101672709
C1orf56	0	mle	1	27.3424657534247	1.46322431435273	24.4356164760511	3.19591347933221	0.285133714115395	0.142160456938474	0.841255219948852	0.186691299199442	0.580820244110022
CDC42SE1	0	default	1	24	1.86897966072322	4.69848473932251	12.0498224870454	0.235540781663878	0.0826489379966538	0.366916945194421	0.26107880135457	0.636021946005244
MLLT11	1	yule-walker	1	22.0552486187845	2.46842587083598	7.54702060651584	6.63020303730682	0.38219277400191	0.258631328802292	0.437153156890173	0.0900046438961933	0.487077871881489
GABPB2	0	default	1	24	2.66394750707129	11.9445047339679	7.05558703763533	0.291581881376617	0.149898257651941	0.510251333507415	0.178421958102927	0.575595199930991
SEMA6C	0	default	1	24	1.06258852609351	15.8254613756713	9.35615296674487	0.058798374293911	-0.129441950847307	0.330530946528956	0.738606870680643	0.894227088235207
LYSMD1	1	mle	1	23.3450292397661	1.85034370680278	6.77150822405304	9.10739483388228	0.175597476575742	0.0107169718908904	0.329662490562039	0.380799669017663	0.715754256800092
SCNM1	1	burg	1	25.4267515923567	0.933921645980362	9.50177622619512	2.60740248567067	0.127240634306281	-0.0473112388324626	0.737877606108796	0.506375389103456	0.786650331760534
VPS72	0	mle	1	26.2631578947368	4.99258870495557	22.4259541082122	57.4927340851307	0.0591936712899523	-0.128967594452057	0.253990958270993	0.737057128717852	0.893924462075526
PIP5K1A	1	mle	1	22.0552486187845	8.49523668177354	7.7377692618046	65.0153401190197	0.217823976199	0.0613887714387998	0.191408928492027	0.2927672521323	0.656072565965101
PSMD4	0	default	1	24	4.2872149892935	8.01281198785119	187.960474546486	0.0145415620371951	-0.182550125555366	0.143048164812434	0.92937623384431	0.967850422020376
PI4KB	1	burg	1	22.4269662921348	7.21867450548411	0.581360962265803	25.1655265230329	0.350133379734975	0.220160055681971	0.422666185828318	0.115910065764603	0.519329952635868
RFX5	0	default	1	24	1.46277334258231	0.367541989357231	7.21533947985667	0.0939591887058582	-0.0872489735529702	0.496191800491154	0.610574695309843	0.839655824408599
SELENBP1	1	mle	1	24.95	2.23421176803292	19.5562216756454	12.0755016647252	0.306906069331152	0.168287283197383	0.382177824381496	0.159941247480194	0.560717376459606
PSMB4	0	default	1	24	11.5171404306597	0.167721554466047	111.635364741332	0.17922402521285	0.0150688302554204	0.194881260826804	0.372497341765657	0.709653869250223
POGZ	0	default	1	24	1.10050336144494	2.22771714635204	25.947126963483	0.0188526104882648	-0.177376867414082	0.254642897889899	0.90922477989746	0.959173671717765
TUFT1	0	default	1	24	1.05928787110636	9.29325628836764	12.6508202037629	0.029033253133314	-0.165160096240023	0.348646650659524	0.863021834293637	0.942025583775093
SNX27	1	mle	1	20.1616161616162	4.15406881732852	7.85265466553892	26.5969785937782	0.149122458827154	-0.0210530494074146	0.375406256861867	0.446000456513938	0.752328724251223
MRPL9	0	mle	1	20.7916666666667	4.33223336651372	4.98942302675232	34.3786344015929	0.290692745816853	0.148831294980223	0.205294080749732	0.179544459242674	0.577523305906573
THEM4	1	burg	1	27.156462585034	3.81423570678788	25.456799748814	13.0610888877028	0.314796649965267	0.17775597995832	0.360253346900037	0.151041881899917	0.552913071698637
S100A10	0	burg	1	23.7619047619048	48.2724688700155	23.6279795731738	188.809543175801	0.293101784366419	0.151722141239703	0.3463212101384	0.176516142104347	0.573918152986145
S100A11	0	default	1	24	15.8930817264514	3.26248815697954	383.176338942834	0.0367396046354008	-0.155912474437519	0.236266077356299	0.829313094503124	0.929073639705344
S100A9	0	mle	1	21.4623655913979	5.79389939029035	7.92020270300363	22.7348439492854	0.412149680055187	0.294579616066225	0.296192870968889	0.0701994637387071	0.466956314523099
S100A8	0	default	1	24	1.8911764437297	1.70039728482333	5.05545503662761	0.176484794231719	0.0117817530780627	0.678392200044133	0.378754771718472	0.714646349106664
S100A6	1	burg	1	26.4370860927152	560.055411159978	25.680272921593	3445.32411748009	0.435524299604653	0.322629159525583	0.173726869035995	0.0573094519817379	0.449474665385192
S100A4	0	default	1	24	49.7713610030049	16.6960010763232	1277.09531432244	0.0215337416946589	-0.174159509966409	0.182901711863185	0.896869529910453	0.954278892586988
S100A3	1	default	1	24	2.11995386118535	12.6932944806554	7.22826424623659	0.602797095505403	0.523356514606484	0.327334942989233	0.00988694407923818	0.341203973321018
S100A2	1	burg	1	22.9425287356322	1.17395964546998	19.2869936710959	7.04320680414031	0.127236446413946	-0.0473162643032652	0.340921347040396	0.506387538305435	0.786650331760534
S100A16	0	default	1	24	10.6673225909514	0.508839086147646	226.016568201868	0.0327171387148228	-0.160739433542213	0.294942283265193	0.846773901590512	0.937246386309949
S100A13	0	yule-walker	1	23.2093023255814	36.3063530361257	11.5044064862458	414.994982575302	0.345129003702127	0.214154804442553	0.17676554666227	0.120442228228186	0.525722443245918
CHTOP	0	mle	1	24.3414634146341	8.80376365122523	24.1838300159478	56.7106589985732	0.351488949272272	0.221786739126726	0.191784310515156	0.114706203167946	0.517426918634812
SNAPIN	1	mle	1	21.695652173913	5.11744224680442	9.36838134325001	83.66703962412	0.0288578094727658	-0.165370628632681	0.276611511343914	0.863801811760329	0.942284833852987
ILF2	0	default	1	24	5.03363059013576	2.16073966590707	49.8924317428333	0.205223322700891	0.0462679872410697	0.207136480166422	0.31712141550036	0.67314893058757
INTS3	0	default	1	24	1.7652628679089	16.0368969074428	2.94394327399363	0.45286885259242	0.343442623110904	0.622248348140167	0.0490294697353467	0.444462595899133
SLC27A3	0	burg	1	25.4267515923567	10.7599988621555	14.1016886277062	43.4653982863325	0.530531403910605	0.436637684692726	0.242789864998002	0.0228051394762929	0.39779805697735
GATAD2B	0	default	1	24	7.22654858249194	14.9250853791773	33.1308361093604	0.295405934760336	0.154487121712403	0.283449976838631	0.173658043627575	0.573527230215769
DENND4B	0	default	1	24	1.53760826429715	23.9682379652582	11.0697240930604	0.109454648172889	-0.0686544221925331	0.317882567345602	0.56011887261198	0.814207143226186
CRTC2	0	default	1	24	1.24301300955246	19.0424482919817	2.04908657783028	0.158463497542141	-0.00984380294943099	1.04160112274327	0.422050863652242	0.740591245994143
SLC39A1	0	default	1	24	7.98601650418761	6.39271719010695	125.74367196107	0.138253734958606	-0.0340955180496731	0.117285898554373	0.475222559316745	0.769542735988944
JTB	1	burg	1	27.9160839160839	14.3083077210735	25.8056590578667	177.320663663711	0.176562307817927	0.0118747693815129	0.144028992623548	0.378576553306812	0.714646349106664
RAB13	0	yule-walker	1	26.0915032679739	26.7231500586487	9.44623150034425	202.163969720946	0.298455861841578	0.158147034209893	0.175555653568216	0.169931934283739	0.569701667783656
RPS27	0	default	1	24	14.9519549484512	3.99944506140174	585.515735224941	0.0287689171846809	-0.165477299378383	0.116708491185258	0.864197219242529	0.942293519673483
TPM3	0	default	1	24	4.69498652163575	19.3300682224122	187.942065775035	0.00863555278966788	-0.189637336652398	0.268608537594074	0.957561551757869	0.981647784194484
C1orf43	1	default	1	24	54.8742848951818	22.8440728242569	155.711337792018	0.439154126113415	0.326984951336098	0.386403208355043	0.055490373204228	0.449474665385192
UBAP2L	0	yule-walker	1	25.2658227848101	6.05991386162354	21.8941953860847	57.1203122069556	0.179329710300266	0.0151956523603196	0.182777035369566	0.372257585251362	0.709653869250223
HAX1	1	mle	1	20.1616161616162	5.02949727134287	14.2854670309268	89.6791192000566	0.0626904265454297	-0.124771488145484	0.153147048769607	0.723461232884772	0.888798415391764
ATP8B2	1	burg	1	22.3016759776536	6.70123941889544	3.5299738826556	41.0596583573075	0.24651764167483	0.0958211700097958	0.283946370570018	0.24286528530925	0.622087895610565
IL6R	1	mle	1	21.8142076502732	1.60430959905456	6.91804337234547	15.5021764607868	0.0950514841082402	-0.0859382190701117	0.284830908286934	0.606903106760153	0.837937488932086
UBE2Q1	0	default	1	24	4.89853731995408	16.2319605722168	75.6890226082713	0.106045753296589	-0.0727450960440932	0.182129098505937	0.570921580142435	0.817050496515014
ADAR	1	yule-walker	1	25.2658227848101	15.1175986605459	23.7007548829219	90.0852137616032	0.521824480975973	0.426189377171167	0.173961003030035	0.0249998089436799	0.404802731247569
PMVK	0	default	1	24	2.65697154745277	0.447715050069273	52.2720419301162	0.0496348592559296	-0.140438168892884	0.183455048288731	0.775269128149235	0.907752871478419
PBXIP1	1	mle	1	22.9425287356322	3.60023714423586	6.59352376882104	66.9812277027418	0.0704119663711638	-0.115505640354604	0.169785448871376	0.694148872460278	0.876467491973941
PYGO2	0	burg	1	20.2639593908629	6.69250930320362	16.1384011349269	47.3392753713944	0.228328732618982	0.073994479142779	0.208196571095401	0.273628701526861	0.644807148985062
SHC1	0	burg	1	23.2093023255814	5.22104807573346	19.6387729601414	13.6716071359579	0.512006941260517	0.414408329512621	0.38278403338119	0.0276737633637283	0.4071150963295
CKS1B	0	default	1	24	1.51232074104371	2.84843190501787	34.6805420840111	0.0216485011236451	-0.174021798651626	0.231087972590373	0.896343706489641	0.954278892586988
FLAD1	0	default	1	24	2.77361842466594	9.50632936915736	16.8226502317833	0.427799388411802	0.313359266094162	0.185385551986005	0.0613396916227967	0.454662852071492
ADAM15	0	mle	1	22.0552486187845	8.73323600267848	14.7185068203951	64.3397804713929	0.286834687529345	0.144201625035214	0.19107731306747	0.184480750694756	0.580820244110022
EFNA4	0	default	1	24	1.32952459249965	7.70549215876175	2.61035810089363	0.246749762811492	0.0960997153737909	0.710567481604723	0.242491424910239	0.621634258267142
SLC50A1	0	default	1	24	1.90674882047505	2.76576228051764	18.801186972745	0.0829327213559889	-0.100480734372813	0.271904420086699	0.648643379201826	0.85706913361394
DPM3	0	default	1	24	5.01916354845051	5.12119445593741	99.4669081471019	0.0580438213376941	-0.130347414394767	0.172989915863931	0.741572294310005	0.895513118011581
KRTCAP2	0	default	1	24	20.1179918686482	0.949522014753735	194.615138570236	0.246973556919983	0.0963682683039799	0.180692632083006	0.242131412310701	0.621181896009787
MUC1	1	mle	1	20.2639593908629	4.30189615142639	16.3973490778634	17.4650100866703	0.476457779996899	0.371749335996278	0.250562666930046	0.0393331339519901	0.429255845768462
THBS3	0	burg	1	21.2340425531915	4.54984582427924	13.5498782739671	20.0801574458869	0.459420780101028	0.351304936121234	0.259029632379258	0.046163288213757	0.440374063416765
GBA	0	default	1	24	0.624475065288311	21.1206995424701	7.35408120210896	0.00894419438565952	-0.189266966737208	0.634443382194151	0.956071890913965	0.981126092289217
FAM189B	0	burg	1	27.9160839160839	6.88342781657324	21.7884143295972	44.8200890276799	0.41984843204563	0.303818118454756	0.203352217276177	0.0657214825419595	0.460136752174973
SCAMP3	0	default	1	24	2.75359887975843	1.05702601670908	47.8448528736556	0.0816276937711493	-0.102046767474621	0.200486460922785	0.653271775397507	0.859542429721252
CLK2	0	default	1	24	1.51327475533439	13.3604880606299	9.29201312430124	0.105325092856627	-0.0736098885720473	0.369787194405508	0.573226533100575	0.817070566093099
FDPS	1	mle	1	22.1777777777778	1.82571958217494	1.24608876972053	6.12505255272527	0.0996102518629773	-0.0804676977644272	0.694333079158227	0.59176967662048	0.828030482605618
RUSC1	0	yule-walker	1	26.6133333333333	5.83382543135234	11.8294471114241	42.1146688748327	0.342856825793947	0.211428190952737	0.179174439889673	0.122546244346556	0.526641993969325
ASH1L	1	default	1	24	6.49744509507995	16.6507973703112	54.3084664131718	0.255971498591777	0.107165798310132	0.162348222163036	0.228006832654911	0.614080383944343
MSTO1	0	default	1	24	0.807695430633577	5.32109733032646	7.04393137168683	0.0334564699901035	-0.159852236011876	0.497595621987994	0.843542736425075	0.935850053831091
YY1AP1	0	burg	1	26.6133333333333	7.72489708600134	11.6055365462393	51.3883625899251	0.32804600234025	0.1936552028083	0.184823982643818	0.136992789855857	0.540948637241929
DAP3	0	yule-walker	1	25.4267515923567	4.81794145409214	24.7621144285109	49.8415935905479	0.0914319915468886	-0.0902816101437336	0.257019455103136	0.619137635303789	0.844484938940625
GON4L	0	yule-walker	1	26.6133333333333	9.07891133470429	12.6664720270369	28.0992978863059	0.382959863124012	0.259551835748814	0.366393967707498	0.0894472665731305	0.486506629476049
SYT11	1	mle	1	20.6839378238342	9.2189413479542	18.9561922161615	42.8633574457595	0.368276659685102	0.241931991622122	0.304878313918272	0.100608486430715	0.501726527158097
RIT1	1	mle	1	20.2639593908629	4.53332238774086	3.64039361540313	25.3748400013537	0.324726481996326	0.189671778395591	0.234867072652355	0.140410178771988	0.542619254350749
KIAA0907	0	mle	1	27.7222222222222	7.0571569627561	22.8730321599442	10.948321826547	0.528457547861894	0.434149057434273	0.605321644752101	0.0233133126531803	0.39779805697735
ARHGEF2	1	burg	1	26.4370860927152	11.5033947071155	21.525184621288	68.452007585463	0.319888005187941	0.183865606225529	0.290972312306181	0.145513126404527	0.548177488173713
SSR2	0	default	1	24	41.7887621209919	0.322258518443679	202.111579551849	0.52026884257043	0.424322611084516	0.210771590948255	0.0254091202769623	0.404802731247569
UBQLN4	0	default	1	24	0.419232509675044	14.8826133943195	3.75753658459324	0.0228698707219208	-0.172556155133695	0.565932944522262	0.890762701298996	0.952848523874225
LAMTOR2	0	mle	1	22.8114285714286	4.32679850793912	1.97889512351334	91.8152125543666	0.104356950130449	-0.0747716598434613	0.105841712853336	0.576334742957169	0.818801942245528
MEX3A	0	burg	1	23.0751445086705	1.27570991763079	0.794594378399898	3.43206938590773	0.384621628790429	0.261545954548515	0.526105532171102	0.0882492737126009	0.48574426416095
LMNA	1	burg	1	26.2631578947368	87.1268412458128	21.6224894236061	1135.67546230686	0.127225718485483	-0.0473291378174208	0.153369967565067	0.50641866141327	0.786650331760534
SLC25A44	1	burg	1	24.641975308642	5.24574908835259	5.07962972355733	34.9653718496651	0.283282957872996	0.139939549447596	0.193667736647288	0.189120521304351	0.583473792008531
PMF1	1	mle	1	24.0481927710843	1.59580981522111	7.92656895584594	14.6438856784282	0.0754633081482674	-0.109444030222079	0.274660386090758	0.675492852213433	0.870358826992393
SMG5	0	default	1	24	5.06376706375686	1.57231401026012	28.8687880389396	0.223625397370736	0.0683504768448833	0.277975099276452	0.28206980600392	0.650082805931588
TMEM79	1	burg	1	21.9340659340659	2.91387883087185	12.189832549755	13.5324576036107	0.367603350992888	0.241124021191466	0.270548015530239	0.101145787474747	0.502049046748145
C1orf85	0	burg	1	21.1216931216931	12.5003639009254	9.13257124509337	101.402203928017	0.605758833974574	0.526910600769488	0.111329733632023	0.00952379093353595	0.341203973321018
CCT3	1	mle	1	23.9041916167665	5.69078568354427	23.5308324167142	125.224268920417	0.0328186224623479	-0.160617653045182	0.1829733535019	0.846329792827407	0.93713207440318
MEF2D	1	yule-walker	1	27.3424657534247	10.556760157061	26.1650887143012	54.9984305357715	0.316410804442472	0.179692965330967	0.259015490892438	0.149271174304583	0.551016438123996
IQGAP3	0	default	1	24	1.24221457096622	18.2430946334276	1.82339517365376	0.131461880131526	-0.0422457438421682	1.33662910099197	0.494247431730628	0.778291176125333
APOA1BP	0	default	1	24	0.348431959550892	0.970130709322251	76.4251148243723	0.000814670627194869	-0.199022395247366	0.120019134444145	0.995933278341663	0.99798837167036
GPATCH4	0	default	1	24	7.02912464907252	14.8099392052279	81.1479761874222	0.154508501588654	-0.0145897980936152	0.170838975403639	0.432062152750166	0.746353187909927
NES	0	burg	1	20.7916666666667	1.93485980978744	5.85059548161793	5.7156862568813	0.189969412447566	0.0279632949370793	0.55592286857431	0.348744279764126	0.695340107723218
CRABP2	0	yule-walker	1	22.8114285714286	5.81559478390756	0.162046938375454	11.6691700552629	0.302352133627051	0.162822560352461	0.731716432765858	0.165265176509647	0.566227438811311
ISG20L2	0	burg	1	22.4269662921348	17.0326515969202	12.5057231684147	102.454332414481	0.199227700776053	0.0390732409312635	0.279135105702114	0.329264725564117	0.681246503325707
RRNAD1	1	mle	1	22.9425287356322	1.75693951683363	18.3735459448979	6.16986818429097	0.112154935517684	-0.0654140773787792	0.577436918218039	0.551678328528553	0.80963834717634
MRPL24	0	burg	1	27.156462585034	14.9218715253309	9.25796645579284	96.1187796251	0.46385907135533	0.356630885626396	0.205962358872015	0.0442990906392267	0.435746030490812
HDGF	1	burg	1	23.9041916167665	12.339015077284	22.1253146129215	288.912486761741	0.148202350544808	-0.0221571793462303	0.0847206731958481	0.448417121487252	0.753354793874531
PRCC	0	default	1	24	1.12977882116664	10.8817996434647	16.9835629264474	0.120831261533612	-0.055002486159665	0.172175619066736	0.525244102873162	0.794526975425847
PEAR1	0	default	1	24	1.27700490477594	21.0849848902602	2.44330425825503	0.391943310442144	0.270331972530573	0.605472270732472	0.0831228363023232	0.48166597718313
ARHGEF11	0	yule-walker	1	26.4370860927152	9.0662393331471	12.2999072419777	23.3554297362946	0.632000400051611	0.558400480061934	0.342767265230913	0.00674895811359555	0.341203973321018
ETV3	0	default	1	24	0.31021473779901	11.9213327888608	3.14190176061381	0.0209921327957897	-0.174809440645052	0.534929295365294	0.899354493330535	0.954898195177469
KIRREL	0	default	1	24	1.82844592999275	15.7803649807617	25.6760339291659	0.0425437825942659	-0.148947460886881	0.280562920218937	0.804627030884344	0.917829084044718
IFI16	1	burg	1	27.156462585034	8.83004429020277	23.5612762104939	79.4604513109143	0.402562664044128	0.283075196852954	0.187749503823142	0.0761135184954751	0.473729161495593
CADM3	0	default	1	24	0.909474992735645	10.064411390603	3.78044592715011	0.0497315780143275	-0.140322106382807	0.914287303538464	0.7748747123412	0.907514194868552
DUSP23	0	default	1	24	5.8039454651211	4.32146436332686	131.285627113182	0.0431116716448144	-0.148265994026223	0.204239238300572	0.802243646913139	0.916992738198004
C1orf204	0	burg	1	21.8142076502732	1.07867130386203	7.86104346744549	3.38932773117378	0.0967525321384248	-0.0838969614338902	0.704563779752682	0.601220476915505	0.833963207863131
TAGLN2	0	default	1	24	25.0194063583291	17.9929149760667	396.155247993096	0.154945838066679	-0.0140649943199849	0.226986893425229	0.430945872081525	0.745532017377556
LINC01133	0	default	1	24	2.84291351369196	12.3982128676833	69.9441107248574	0.010013786557254	-0.187983456131295	0.297303812247377	0.950923835184764	0.978306458711027
PIGM	0	yule-walker	1	20.9005235602094	16.3113245266416	12.1701050859407	54.3749407641136	0.743071121437976	0.691685345725571	0.24491345345496	0.00111960442559811	0.261148833739892
IGSF8	0	default	1	24	0.861687068019592	11.8370149388186	10.6090884626554	0.0702070424821178	-0.115751549021458	0.224589380483945	0.694914321299141	0.87703144759442
PEA15	0	default	1	24	9.77498255878323	16.6301941203707	570.050294478819	0.0614080764031848	-0.126310308316178	0.161890145224426	0.728423694629362	0.890520423919731
DCAF8	0	yule-walker	1	21.0105263157895	14.3060856495327	14.0218545901823	104.468940144237	0.390282127798613	0.268338553358336	0.18972521243615	0.0842644958524075	0.482825441796231
PEX19	1	mle	1	24.4907975460123	3.99902189746498	12.5743415809066	31.7393024313211	0.213599302319415	0.0563191627832982	0.21015714287624	0.300759566797229	0.660986273823988
COPA	1	mle	1	21.3475935828877	14.4547555599013	0.356304008801439	142.714994464106	0.218020117341766	0.0616241408101187	0.202326382979239	0.29240035958291	0.655978299052058
NCSTN	1	mle	1	25.2658227848101	12.1741448832202	23.4087284466798	29.5285964546554	0.318053759259647	0.181664511111576	0.562268836109942	0.147485966412087	0.549607384976295
KLHDC9	1	mle	1	21.1216931216931	1.75641004832231	8.64152231626614	3.07486435942767	0.428977968928163	0.314773562713796	0.631694060097506	0.0607105716513037	0.454662852071492
PFDN2	0	yule-walker	1	27.9160839160839	12.7103759124131	25.6088515751877	70.786621693135	0.342463238580465	0.210955886296558	0.212706808110649	0.12291367147616	0.527101340967913
NIT1	1	burg	1	22.4269662921348	3.07249311640315	3.91355575235547	10.8975331517255	0.30980551996998	0.171766623963975	0.373362183928289	0.156623674303911	0.558304798198975
DEDD	1	burg	1	27.156462585034	6.91579485429127	24.3301191145991	39.2979624917126	0.275442501457597	0.130531001749116	0.231676391377865	0.199693660034119	0.594593799957712
UFC1	0	mle	1	27.3424657534247	9.35290082490672	11.5928606653362	226.303449025172	0.137334366330447	-0.0351987604034629	0.0855809038672315	0.477762970361798	0.77075263537036
USP21	0	default	1	24	1.20304616112097	4.22204599353387	5.99713725268814	0.049874015660856	-0.140151181206973	0.650623906180252	0.774294148759243	0.907514194868552
PPOX	1	burg	1	21.5783783783784	2.29241210779799	10.9637901119894	8.86516470923364	0.315024794358106	0.178029753229728	0.333588924489749	0.150790595774471	0.552547357942817
B4GALT3	1	mle	1	23.0751445086705	10.3434865089367	6.3209211221947	53.6527450561855	0.437127180349764	0.324552616419717	0.205159430225753	0.0565003825636662	0.449474665385192
ADAMTS4	1	mle	1	20.7916666666667	0.669483524081978	7.4559575840812	2.98625125629423	0.0866171062135609	-0.0960594725437269	0.538014923070542	0.635717795200351	0.850923077288002
NDUFS2	0	mle	1	21.5783783783784	38.8578910759696	9.80217302154719	438.664918921106	0.221279003871364	0.0655348046456369	0.175000122395394	0.286358067048165	0.653861362717737
TOMM40L	0	burg	1	22.3016759776536	4.38122218700942	8.92713569265979	15.4740801292659	0.405022531588077	0.286027037905692	0.307601916950801	0.0745594331046476	0.471795285729466
SDHC	0	burg	1	26.2631578947368	15.4661995239232	24.6255739634205	49.9373280301128	0.380710834724267	0.25685300166912	0.353332829187003	0.0910893094218421	0.488156455871244
DUSP12	0	yule-walker	1	20.6839378238342	3.41784339420306	3.38263054235143	10.8433823428939	0.547381611826829	0.456857934192194	0.301400744511152	0.0189959478483882	0.384256488062486
ATF6	0	mle	1	27.7222222222222	8.23876337236379	25.4694524904242	49.4874281984613	0.272331296234011	0.126797555480814	0.219818565037143	0.204017999120901	0.598510813736709
OLFML2B	0	default	1	24	3.14287797253494	2.16288292179007	13.314323596287	0.243506510758626	0.0922078129103513	0.729103178776967	0.247757022500362	0.626593829398288
UHMK1	0	default	1	24	1.35582432643808	0.00422228381920019	24.2574967115552	0.0273119515984317	-0.167225658081882	0.249836015424966	0.870698704455141	0.944608946448227
UAP1	1	burg	1	23.0751445086705	2.97507932573152	22.7589250083374	14.575901328296	0.257707618360498	0.109249142032597	0.368411027971642	0.225359056857786	0.613128469064744
DDR2	0	mle	1	27.156462585034	35.1472644981831	12.4021115377701	263.54957186998	0.464437162698429	0.357324595238115	0.140967668506791	0.0440607787181739	0.435361416666757
RGS4	1	mle	1	22.8114285714286	2.63800349980901	20.4436471783476	4.82291080265704	0.341316086472202	0.209579303766642	0.679373925721679	0.123989607682995	0.527438653414532
NUF2	1	burg	1	24.7950310559006	0.969082280139958	12.039457405264	0.943165082037833	0.726287009415038	0.671544411298046	0.920281908185862	0.00153630360235391	0.261148833739892
PBX1	0	default	1	24	15.584089801078	9.92330510893275	150.088306149447	0.317195337498011	0.180634404997613	0.140640947080746	0.148416569835313	0.550266360377094
MGST3	1	yule-walker	1	25.9220779220779	91.775874650532	23.444145972656	290.554715892783	0.486671626734581	0.384005952081498	0.332218726690842	0.0356431721932384	0.420551674332381
ALDH9A1	1	burg	1	27.7222222222222	12.1584622644478	13.3369585756318	101.070917564467	0.206133313815575	0.0473599765786902	0.201762989907537	0.315310104144671	0.67189627924244
TMCO1	0	default	1	24	2.73782248727491	8.09544828874966	255.319294137501	0.00607897994782924	-0.192705224062605	0.101088961462579	0.969972400626523	0.987303948065798
UCK2	0	default	1	24	1.99286682097716	8.59416371440906	15.215527039826	0.121301175760217	-0.0544385890877397	0.325549026227731	0.523841892141764	0.794041534193613
POGK	0	default	1	24	2.0609356764302	22.4716898175778	19.9782050092437	0.0480515087678135	-0.142338189478624	0.405806826212266	0.781748847020242	0.910495799387251
TADA1	0	yule-walker	1	20.2639593908629	2.0703381450249	2.58218620263667	4.40965119893757	0.395453947137308	0.27454473656477	0.526356240877983	0.080750821612199	0.480892042878826
MAEL	1	mle	1	24.95	0.399757021861919	10.5911440546077	0.466633124846043	0.26390405739868	0.116684868878416	1.22111016663454	0.216108634599444	0.605956562022679
POU2F1	0	default	1	24	1.85652093451033	4.46016962895569	13.2740445352138	0.0851986148076355	-0.0977616622308375	0.34025410347384	0.640669527223306	0.853536591140339
CREG1	1	burg	1	20.4717948717949	6.53906335796938	3.02974394990792	22.7947364564718	0.2199867262675	0.0639840715209997	0.472132886511741	0.288742004033728	0.654796176738349
MPZL1	0	burg	1	26.972972972973	25.6019991071443	25.6926509841646	165.751896776998	0.26942530950804	0.123310371409648	0.21236036664437	0.208124455069595	0.60094954859473
MPC2	1	burg	1	24.95	15.9729244707695	1.96447611771166	89.1587756468097	0.284641535765118	0.141569842918141	0.239190187496218	0.187334860303135	0.581012627614345
DCAF6	0	yule-walker	1	27.9160839160839	6.49907979856704	25.7204774362072	86.6689326109149	0.16746693803298	0.000960325639576265	0.126564321882192	0.399951607993885	0.72756943203252
GPR161	1	yule-walker	1	27.5310344827586	5.27897393476679	11.2614115983522	23.2566617329131	0.413130577943578	0.295756693532293	0.251169067360749	0.0696157344338402	0.466956314523099
TIPRL	1	burg	1	27.3424657534247	12.2434417008269	26.724596339851	67.9800541151417	0.518993869145603	0.422792642974724	0.177456088794291	0.0257485667274135	0.404802731247569
SFT2D2	1	yule-walker	1	24.7950310559006	3.2219212522562	10.3613858831714	15.2376183426866	0.220220413662633	0.0642644963951602	0.327499030449728	0.288309736079303	0.654796176738349
TBX19	0	yule-walker	1	27.156462585034	5.53953276724465	12.3645598523834	15.988078976392	0.522371501120087	0.426845801344104	0.334352370025086	0.0248571401355578	0.404802731247569
DPT	1	mle	1	21.3475935828877	151.001864386873	18.0567433944496	2587.91461867206	0.196399197856232	0.035679037427479	0.379477893902546	0.335121127035052	0.68505905292471
ATP1B1	0	default	1	24	8.03292824777357	10.5322410405889	159.437643400227	0.0503617166914962	-0.139565939970205	0.266770930422309	0.772308956323769	0.906501913555546
NME7	0	default	1	24	1.18367228189601	22.5668564639453	4.13934485785019	0.0997562145107893	-0.0802925425870529	0.662012046920283	0.591290171669377	0.82759565620069
BLZF1	1	mle	1	20.3673469387755	0.957754552882436	2.29094179527288	4.23174740093589	0.0803238346019883	-0.103611398477614	0.670555709360335	0.657922375368414	0.861214205775966
METTL18	0	default	1	24	0.36167760311424	9.69697024740058	2.93340468616246	0.0216399791652923	-0.174032025001649	0.602991485599976	0.896382745305542	0.954278892586988
SCYL3	1	burg	1	20.7916666666667	1.13750928617449	4.49524908601622	2.82461998756975	0.254858648456667	0.105830378148001	0.618877334190198	0.229717100507042	0.615422294271347
KIFAP3	0	default	1	24	1.78400916844732	1.31397859154632	29.1951397575133	0.0695479121623259	-0.116542505405209	0.178954632991131	0.697380940149988	0.878029732884493
GORAB	1	burg	1	27.7222222222222	2.64450927323304	11.2392462224658	12.182411524624	0.207848748281184	0.0494184979374215	0.326751633981753	0.311918090826187	0.668385242840029
PRRX1	1	burg	1	27.7222222222222	64.7783318495251	11.3244341000596	601.104459327105	0.230754245761725	0.0769050949140704	0.153307463881165	0.269355308703305	0.641558421141504
FMO4	0	burg	1	23.2093023255814	0.69003759271069	7.83957444250428	3.58676097089563	0.169854669826141	0.00382560379136876	0.652912448563864	0.394249041389576	0.723793331804698
PRRC2C	0	yule-walker	1	27.9160839160839	47.6130149509967	10.3342968619908	300.195677301292	0.181123174054569	0.0173478088654826	0.254429206852752	0.36820773214491	0.708163057100479
VAMP4	0	default	1	24	3.07599545985321	0.0776461457015385	28.0718820976223	0.057567833196192	-0.13091860016457	0.351304748266647	0.743447840863699	0.896279690778252
METTL13	0	burg	1	22.6818181818182	6.8809031558192	0.922874279774561	29.3310830828427	0.519226887538774	0.423072265046529	0.259950037032281	0.0256862590050315	0.404802731247569
DNM3OS	0	default	1	24	1.96764480545999	22.1073087290406	45.7089134843182	0.0192739641435811	-0.176871243027703	0.223603667814762	0.907274123549017	0.958767353839757
LOC102724528	0	burg	1	23.6213017751479	2.27509047804953	6.49959306123788	3.60781028619984	0.385105810347785	0.262126972417342	0.701100285942788	0.0879026456251835	0.48574426416095
PIGC	0	default	1	24	4.08276555674384	21.5118437407754	28.7946936061308	0.129820373353055	-0.0442155519763336	0.298665693747233	0.498935671598323	0.781313238973665
SUCO	1	burg	1	21.3475935828877	7.11732274385306	4.11604836677098	47.2846698710843	0.446097288724402	0.335316746469282	0.164195434087886	0.0521395711562924	0.447573933647027
LOC101928673	1	burg	1	27.7222222222222	0.802935548693246	11.4559011546472	2.85646083970226	0.104534875015706	-0.0745581499811523	0.663904596901915	0.57576250852161	0.818551284738754
PRDX6	0	default	1	24	4.79728869237321	8.51646730600894	223.879925394375	0.0393417575474666	-0.15278989094304	0.18704559339818	0.81817191345468	0.924466583763208
KLHL20	0	default	1	24	3.47343327251637	7.44322331825742	35.0545825595407	0.123051607983798	-0.0523380704194421	0.197623262211131	0.518644982167856	0.791671526680438
DARS2	1	burg	1	21.1216931216931	1.34795178469145	2.52699748896415	5.74732734521492	0.117988492381201	-0.0584138091425592	0.490340540552922	0.533791012294846	0.79919473142725
GAS5	0	burg	1	21.695652173913	38.130559853988	0.742848918296798	177.650917961236	0.316560195963407	0.179872235156088	0.333444143960133	0.149108137035838	0.551016438123996
RC3H1	1	default	1	24	2.09457766033991	2.12199001984054	16.6622658512071	0.0719961925310837	-0.113604568962699	0.335708931446928	0.688254073294136	0.874846693141813
RABGAP1L	0	default	1	24	1.56331746946332	4.47075196852666	11.3677166108931	0.0808523505094368	-0.102977179388676	0.382278806071264	0.656034085618319	0.860457955323311
CACYBP	0	mle	1	27.9160839160839	9.9056790381051	23.0612589745022	42.7725894136566	0.325774746738362	0.190929696086034	0.276302190225363	0.139323724383867	0.541087219657692
MRPS14	0	default	1	24	4.08900201858124	1.21795106646893	29.9398210106631	0.105813087446201	-0.073024295064559	0.33320960699191	0.571664924210366	0.817050496515014
RFWD2	1	mle	1	22.1777777777778	5.77914337362634	1.1069854529773	18.8510280718463	0.356110708242508	0.22733284989101	0.395447184929886	0.110676651952027	0.512078703969053
PAPPA2	0	default	1	24	3.07004263806291	17.4327219534545	20.0764025324498	0.181626851817029	0.0179522221804349	0.278019995434707	0.367076731507013	0.708124744282986
LOC730102	0	default	1	24	0.730896911127961	5.59187700559385	11.0915905713722	0.0301312085567668	-0.16384254973188	0.271861060905831	0.85815339284208	0.941017162001141
RASAL2-AS1	0	default	1	24	0.184782379510261	0.422503948797924	1.87511962471503	0.0146883475202202	-0.182373982975736	0.684146239016581	0.928684280228648	0.967732361157984
RASAL2	0	mle	1	20.5773195876289	4.42738667578915	19.7336399447523	20.8547517803859	0.545858815147593	0.455030578177112	0.230112253337995	0.0193176566846291	0.386493625741197
RALGPS2	0	default	1	24	3.11449568727757	17.7796198274496	21.1950561507126	0.117996655414116	-0.0584040135030603	0.312570719475362	0.533766311523304	0.79919473142725
ANGPTL1	1	burg	1	26.2631578947368	2.00515694310712	25.9573094000641	8.08310169108438	0.164186587136708	-0.00297609543595057	0.540765327487578	0.407893403022814	0.733168736828332
FAM20B	0	default	1	24	10.5484161124891	22.4699662432709	64.0993707245054	0.19294918855818	0.0315390262698155	0.271722404647102	0.342376850470396	0.690685583417302
TOR3A	0	default	1	24	1.30529792067975	15.1423196299478	39.0633393680473	0.0563758467594608	-0.132348983888647	0.119135155770467	0.74816130612961	0.897695672516653
ABL2	1	burg	1	21.695652173913	5.37261219452803	0.919730826375788	48.6033963114396	0.138895279375566	-0.0333256647493212	0.235544123691831	0.473456246034327	0.76828753829177
SOAT1	1	mle	1	22.1777777777778	3.42482296325222	21.853034879077	31.5011788736139	0.104179870182775	-0.0749841557806701	0.239023904751625	0.576904711596829	0.819197034057097
TOR1AIP2	0	default	1	24	8.96157923783413	12.7274011886277	135.892644548652	0.187499096741848	0.0249989160902171	0.113250499444693	0.354094566193653	0.698414878364395
TOR1AIP1	0	default	1	24	2.62032552763187	21.4456520044888	28.6845941201533	0.143829320221464	-0.0274048157342428	0.171867050202622	0.460046525483212	0.760040996678574
CEP350	0	default	1	24	5.30951444749437	19.6064417173898	73.3431616107251	0.123744541739447	-0.051506549912663	0.141780005387688	0.516599142766729	0.791366402739473
QSOX1	1	burg	1	20.4717948717949	44.1255525031628	13.4715491960364	374.106664773908	0.358402066744591	0.230082480093509	0.195370148796073	0.108721336262626	0.509650648846712
FLJ23867	1	mle	2	27.7222222222222,21.4623655913979	3.70753067560105,2.53918785948487	10.0236537064759,5.04994741806602	7.91671746816367	0.486954230081676	0.230431345122514	0.441134279286046	0.204232546341532	0.598671350465106
ACBD6	1	yule-walker	1	27.3424657534247	3.70030112729486	12.1483452811985	22.882287334243	0.749315447876381	0.699178537451658	0.182448760594511	0.000990006079996331	0.261148833739892
XPR1	0	default	1	24	1.78637035423248	21.0578094119856	13.0367506167068	0.0606838365363201	-0.127179396156416	0.398369065450788	0.731238380332668	0.890966202977814
LOC102724791	1	mle	1	23.0751445086705	1.27794419264934	10.8724746804347	5.72706800856811	0.0982699202521847	-0.0820760956973783	0.517700196059063	0.596187388850905	0.830541337753559
STX6	1	burg	1	27.9160839160839	5.94350547545937	25.9353539017976	49.7591265038385	0.176722476847907	0.0120669722174885	0.221562812581911	0.378208506911493	0.714372528439129
MR1	0	default	1	24	5.25099230547928	13.1165170129936	43.9072394669175	0.12595146677491	-0.0488582398701083	0.2955596260252	0.510126331909348	0.788181712486726
IER5	0	default	1	24	6.79520334706381	8.4286868689096	176.697453327297	0.0816121015307395	-0.102065478163113	0.107461593104932	0.653327233932075	0.859542429721252
GLUL	0	burg	1	27.156462585034	25.2530726786878	25.36705230222	163.274018557824	0.260083864788653	0.112100637746384	0.255066166962545	0.221774950004467	0.609645653222372
RNASEL	0	default	1	24	0.638979935532726	19.679149538425	14.3282770251077	0.00869950000566033	-0.189560599993208	0.337968763674687	0.957252757668923	0.981647784194484
RGS16	0	yule-walker	1	21.1216931216931	0.610422077497256	5.39452091146392	1.20812312083876	0.23514718390877	0.0821766206905241	0.922772291779094	0.261751603110586	0.636955913451766
DHX9	1	burg	1	21.1216931216931	6.53180501423362	1.91263957328126	54.1699012257512	0.271860671035547	0.126232805242657	0.185039057950612	0.204678603935522	0.598671350465106
LAMC1	0	default	1	24	17.8610038224015	8.36505167703974	794.273996646823	0.0737344125495957	-0.111518704940485	0.230676232946442	0.681832420015337	0.872689069903362
LAMC2	0	mle	1	21.2340425531915	1.01784380992803	7.22101757731289	2.6969222913585	0.379926248322307	0.255911497986768	0.434825583939463	0.0916677851434486	0.488342938451537
NMNAT2	1	yule-walker	1	20.0603015075377	0.527706800021913	2.56204807252401	2.26919881914897	0.140536137893327	-0.0313566345280079	0.497654413960201	0.468962485751681	0.765306717071259
SMG7	0	burg	1	24.3414634146341	10.6090689112131	22.0469320997816	47.775170694456	0.233957959428969	0.0807495513147632	0.33111436649552	0.263792851438968	0.63833985913866
ARPC5	1	mle	1	27.5310344827586	22.675936979618	27.042709026944	213.519328099378	0.334441019732743	0.201329223679292	0.152392341430316	0.130596860968438	0.535028986633169
RGL1	0	default	1	24	4.70189044457662	13.9522449060743	22.2868443348239	0.237699017328728	0.0852388207944739	0.311802489085905	0.257414139193507	0.631292655752123
COLGALT2	1	yule-walker	1	24.4907975460123	2.22426476321734	7.98460241012521	7.41933529447051	0.282695002468247	0.139234002961897	0.3938727132825	0.189897515651277	0.583873742378443
TSEN15	0	yule-walker	1	26.6133333333333	15.8684789313029	22.8451142677066	58.5220152450247	0.564440814861151	0.477328977833381	0.257830369038648	0.0156760226821955	0.378705065641731
C1orf21	0	default	1	24	2.23596591271214	23.7228998760385	50.8461129008358	0.0443596588014885	-0.146768409438214	0.301212844322351	0.79702578809604	0.914734227389323
EDEM3	0	default	1	24	4.37193823446384	23.9885840170667	29.6833907432935	0.143054688785742	-0.02833437345711	0.284243911213531	0.462131459872006	0.761092314675584
FAM129A	0	default	1	24	41.957790550795	16.0008971887015	183.74838133664	0.340371792467153	0.208446150960583	0.278415150851134	0.124880921585327	0.528135790540916
RNF2	0	burg	1	21.1216931216931	1.83909104691439	6.4375282905308	9.95279417436208	0.224412052747901	0.0692944632974808	0.276956069438465	0.280643674055437	0.64882754645827
TRMT1L	0	default	1	24	4.24337389509875	0.0190919504963071	36.8684910363896	0.188720678979841	0.0264648147758094	0.209955564397617	0.351440680493941	0.697304949180549
SWT1	0	default	1	24	0.190825524769308	5.04088474793484	3.96803477292028	0.00764057687219344	-0.190831307753368	0.445810538913636	0.962376456354919	0.983925534305447
IVNS1ABP	1	mle	1	20.6839378238342	6.8296259059848	9.34363629012174	111.008660243718	0.107096011242834	-0.0714847865085992	0.347470914025322	0.567575728421529	0.817050496515014
HMCN1	0	burg	1	27.156462585034	7.05399825283429	12.9192898036648	24.3384404550531	0.479328503136677	0.375194203764013	0.292644389020517	0.0382665243925191	0.428248915998671
TPR	1	burg	1	27.3424657534247	14.8195833945569	10.1589414488726	132.314204754676	0.16022297100693	-0.00773243479168362	0.193021044905078	0.417657182598623	0.737704596679815
C1orf27	0	default	1	24	3.05947058406752	9.29538175347878	30.8603371314789	0.076196570668642	-0.10856411519763	0.255168513713777	0.672818385430374	0.868876131120272
PTGS2	0	default	1	24	0.771628450303011	23.6230963493945	1.50331183221477	0.214499862669869	0.0573998352038431	0.8458026482036	0.299041406388404	0.659328539564985
RGS2	0	yule-walker	1	27.5310344827586	1.72802746787726	23.785262200983	2.82587047403406	0.319207015666179	0.183048418799415	0.784799786334887	0.146243091141631	0.549197479939161
UCHL5	1	mle	1	20.6839378238342	5.36601021144192	3.21516672014449	29.7108702312991	0.326087255045109	0.19130470605413	0.223331314685148	0.139001135770916	0.540948637241929
TROVE2	1	mle	2	24.7950310559006,20.9005235602094	20.768843455577,23.0337757418939	11.6443493207417,4.34331239888515	48.4915421611228	0.773509336182262	0.660264004273393	0.260780103112348	0.0107734057948992	0.348678109903149
GLRX2	0	default	1	24	1.97125138354021	21.7702307907436	19.0442059981685	0.0823107813810423	-0.101227062342749	0.359757422767199	0.650845861012827	0.858741948991025
CDC73	1	mle	1	20.7916666666667	5.85738008940553	3.39682829388396	51.2473986306786	0.138687100452116	-0.0335754794574612	0.223136038807653	0.474028831910569	0.76865280759853
B3GALT2	0	default	1	24	3.05159484866042	11.8626478999217	48.8805269912652	0.0454212809803706	-0.145494462823555	0.215381957386414	0.792608528024895	0.913669280397236
CFH	0	default	1	24	0.308379232818072	14.4107184716038	3.63825625277703	0.0420936683021638	-0.149487598037404	0.353915508569019	0.80652014519467	0.91882676029839
ASPM	0	default	1	24	0.285972300249854	14.933148843321	7.57531756560628	0.00342768109638514	-0.195886782684338	0.455166727016776	0.982978682466608	0.992847531525735
ZBTB41	1	yule-walker	1	25.2658227848101	3.32685414562122	20.2260316709924	20.2509569236352	0.383957561405569	0.260749073686683	0.187397306691652	0.0887264604656042	0.48574426416095
DENND1B	1	mle	1	22.9425287356322	2.90449752433021	5.30467123312019	9.26455240194551	0.122318891480413	-0.0532173302235048	0.636221403661182	0.520815322564922	0.792457385163772
C1orf53	0	default	1	24	1.19905957173741	20.3992910943719	4.93250354298855	0.0947716073343516	-0.0862740711987779	0.576307378121786	0.607842183284245	0.838125584195203
NEK7	0	default	1	24	6.12987427240643	21.9882284843982	69.4396731345481	0.0524917228125726	-0.137009932624913	0.283213625830559	0.763686410735089	0.902807820567026
PTPRC	1	mle	1	22.8114285714286	1.6952338450338	8.23668216255468	5.9996277826031	0.108531145294515	-0.069762625646582	0.606120460914934	0.563029141766364	0.815756914598301
ZNF281	1	burg	1	21.3475935828877	9.75048415876315	2.60514544331098	53.4424200762791	0.394013968239029	0.272816761886835	0.216860164308726	0.0817171229871833	0.480892042878826
KIF14	1	yule-walker	1	20.1616161616162	0.889753845203382	13.8487352831808	1.91583283662439	0.28347369591533	0.140168435098396	0.781345354511791	0.188869004448751	0.583012880492175
DDX59	0	default	1	24	0.934736586175946	7.89636201558491	8.40878537580794	0.0635890396164106	-0.123693152460307	0.339778303776037	0.719999909171995	0.887803540222792
CAMSAP2	1	burg	1	27.9160839160839	13.5771860690835	12.7677606048904	92.9795053668136	0.241693586743414	0.0900323040920969	0.206805902839778	0.250740013491376	0.628074065386492
TMEM9	1	mle	1	20.0603015075377	8.51868775019544	8.12273921267048	70.6055361737254	0.382172089450703	0.258606507340843	0.193366041170986	0.0900197119486004	0.487077871881489
PHLDA3	0	default	1	24	27.4395733881942	13.0959228094387	373.363196721861	0.0495228762129724	-0.140572548544433	0.246935720347177	0.775725991802686	0.908003336745372
CSRP1	1	mle	1	24.1939393939394	6.92124557644541	23.2351306964101	99.7246713911469	0.183700915110331	0.0204410981323975	0.219062674557661	0.362448701479904	0.704138433441837
RPS10P7	1	default	1	24	2.28373789621683	13.6237176718513	4.84464691292997	0.469622036238153	0.363546443485784	0.497427990113943	0.0419688779264302	0.431990736454088
NAV1	0	default	1	24	12.6265381613652	9.12770135260865	143.053987777709	0.16067379191934	-0.0071914496967922	0.239865235921195	0.41653732259604	0.736435844769734
IPO9	0	default	1	24	1.26541612642553	13.6846849735666	45.8282590699342	0.0208356039499984	-0.174997275260002	0.140049213749594	0.900073690531904	0.955010210260637
SHISA4	1	burg	1	21.5783783783784	17.1031207024509	11.4966891889221	104.841897488037	0.340319210523283	0.20838305262794	0.197532320668928	0.124930703633043	0.528135790540916
LMOD1	1	mle	1	22.9425287356322	24.3478141426062	10.7424463139422	142.849095964473	0.250180867332747	0.100217040799297	0.244686494789356	0.237018687702148	0.618485567814664
TIMM17A	0	burg	1	20.3673469387755	12.8550838446165	3.15510652291534	71.0009024716003	0.565226434452002	0.478271721342403	0.176809998431809	0.0155351572799642	0.378705065641731
RNPEP	1	burg	1	26.0915032679739	7.57985961753994	24.8157132797166	45.6221446447294	0.327382161249137	0.192858593498964	0.204972930335236	0.137670822190803	0.540948637241929
ARL8A	1	burg	1	26.2631578947368	40.2681417724128	23.8950855097491	228.886569169312	0.443819835062941	0.332583802075529	0.185775261832143	0.0532203201519088	0.447923333629054
UBE2T	1	burg	1	27.156462585034	2.22027159948437	22.2344158403113	4.09092465519296	0.310178134361553	0.172213761233864	0.720341308580322	0.156201349458698	0.55812690423245
PPP1R12B	0	default	1	24	1.34662005805501	9.89460984268405	24.1318221664704	0.0253511036083415	-0.16957867566999	0.283645261280134	0.879510395126188	0.94835894617518
KDM5B	1	mle	1	20.7916666666667	3.72643208420553	4.86900486311664	74.3456026911076	0.110959643607579	-0.0668484276709047	0.112830790467699	0.555401920549823	0.811962632354225
PCAT6	1	burg	1	22.8114285714286	3.00323141999022	12.7744612864447	6.49269517509117	0.38818095329593	0.265817143955116	0.584371867884922	0.0857264747467641	0.484009301238272
RABIF	0	yule-walker	1	20.0603015075377	4.53401073057432	2.3201593426039	15.1557740296469	0.367538453867911	0.241046144641493	0.358577073772425	0.101197696495621	0.502049046748145
KLHL12	1	burg	1	26.4370860927152	3.96443169466844	24.3743341495136	22.7441564759724	0.230430069045431	0.0765160828545168	0.25473203902728	0.269923347889789	0.64184835042587
ADIPOR1	0	default	1	24	5.54760361224655	6.10033103101781	27.5699418190291	0.235007422936769	0.0820089075241226	0.282603197647603	0.261990838879806	0.637115821972591
CYB5R1	0	default	1	24	9.45854570622804	7.66579430727347	65.9241045286052	0.387053888516307	0.264464666219568	0.172932778281471	0.0865189960195254	0.484872223777826
TMEM183A	1	burg	1	24.4907975460123	5.25162578752901	16.9233015524442	38.772417490427	0.293400971496491	0.15208116579579	0.178304553801624	0.176142915294398	0.573918152986145
BTG2	0	mle	1	20.9005235602094	2.37867019251544	4.74100498980893	7.16339372816429	0.387811965724244	0.265374358869093	0.487089435941556	0.0859852945841502	0.48422834268372
FMOD	0	default	1	24	3.65032190095784	19.9948154558311	67.9981138337892	0.0224266973075207	-0.173087963230975	0.393631598247861	0.892784543549534	0.953241456579175
PRELP	0	default	1	24	2.28934022937311	23.0259265986952	14.2851526604634	0.0733067383289789	-0.112031914005225	0.430113398095172	0.683407948424864	0.872931977271157
ATP2B4	1	mle	1	23.0751445086705	3.02882933794056	10.2014026252933	88.6773821149191	0.0166815621165155	-0.179982125460181	0.202463497079326	0.919328899919641	0.964099420062492
ZC3H11A	0	mle	1	20.7916666666667	3.86374856605765	18.6797678342583	43.7334117393861	0.0792553976801431	-0.104893522783828	0.221959959080084	0.661752983295587	0.863504070696625
ZBED6	0	mle	1	25.4267515923567	7.99018659793093	10.637994048482	25.7084346038061	0.330130645814319	0.196156774977182	0.410722025991546	0.134880929044585	0.539299417675973
SNRPE	0	default	1	24	4.29908235782544	23.1783005788012	44.1312989305388	0.146823907431659	-0.0238113110820088	0.203039772593935	0.452057195523535	0.755304794950042
SOX13	1	burg	1	22.0552486187845	1.97181448349664	3.03146558758583	5.89607035721704	0.241353201338586	0.0896238416063027	0.511163146306334	0.251303274565187	0.628074065386492
ETNK2	0	burg	1	21.4623655913979	2.50626981785164	1.58038491004968	10.5697260510462	0.222192860579976	0.0666314326959708	0.373835208964561	0.284681749363486	0.651818137743612
PPP1R15B	0	default	1	24	1.57976857687231	7.52575482391081	15.9091825397092	0.0986802219390521	-0.0815837336731373	0.219051499576514	0.59483224838795	0.829809084845462
MDM4	1	default	1	24	9.01765153882238	12.0600704479447	25.7624410324777	0.766720753870725	0.72006490464487	0.292012595228954	0.000690844836302662	0.261148833739892
NFASC	0	default	1	24	4.15484337169301	13.6703421876626	95.5091176255895	0.0376421291829205	-0.154829444980495	0.270463154094641	0.825435253278046	0.927035060938112
RBBP5	0	default	1	24	6.01919714642119	14.8343893507577	37.3693800907287	0.400267233494074	0.280320680192889	0.181338084327711	0.0775869868808318	0.476433171147472
DSTYK	0	mle	1	26.7919463087248	13.84619367091	14.7234029606327	89.3985490002554	0.46098515002148	0.353182180025776	0.166396328196888	0.0454991885449803	0.439945777790936
TMCC2	0	default	1	24	0.81944171961865	22.8445510982878	5.5168853729272	0.0615081755477155	-0.126190189342741	0.434998510443912	0.728035352070183	0.890342411000255
NUAK2	0	default	1	24	1.13792866580667	23.4047678940827	4.25603510583928	0.216152261092512	0.059382713311014	0.441194286424821	0.295909255667381	0.657769064002566
ELK4	0	burg	1	23.9041916167665	4.34868505939959	18.9930033092153	15.9582873756421	0.405712072680226	0.286854487216272	0.293194235627727	0.0741283851433587	0.471126611616771
NUCKS1	0	default	1	24	97.5986744091201	12.41097375057	1012.47389228797	0.145414253625923	-0.0255028956488927	0.21140176390614	0.455804097232851	0.757365412525972
RAB7L1	0	default	1	24	9.72381211344388	11.8168744649047	78.1768644899637	0.219234558660589	0.0630814703927066	0.216382917211271	0.290136862634272	0.654796176738349
SLC41A1	0	default	1	24	5.03109181291235	11.4450750257111	31.7172564085433	0.167304540864454	0.000765449037344323	0.282752377936171	0.400341840861474	0.72779805333548
RAB7B	0	default	1	24	1.4581680932852	14.4371639773141	10.5490631229192	0.0558127997590161	-0.133024640289181	0.436481733769482	0.750396057039219	0.898648099223927
SRGAP2	1	burg	1	21.2340425531915	2.77102046963667	10.9350827313146	32.3378859505938	0.161018806427848	-0.00677743228658167	0.176437613849369	0.415681914303033	0.736106177179043
IKBKE	1	mle	1	23.2093023255814	2.85734786886112	19.1957247135781	10.2220756987318	0.334480446985948	0.201376536383138	0.410735258609917	0.130558183213058	0.535028986633169
RASSF5	1	default	1	24	3.90541418527379	1.76303789425098	7.91466312618312	0.495530800675342	0.394636960810411	0.664758160862574	0.0326718161329613	0.416320484030042
EIF2D	1	yule-walker	1	24.4907975460123	9.337639677874	23.751329946908	24.8792329703494	0.46196451773368	0.354357421280416	0.42238217173602	0.0450873371720351	0.43828715392321
DYRK3	0	burg	1	24.3414634146341	1.49718659487846	23.1742651399532	3.15567097423796	0.238639053898945	0.0863668646787337	0.813009221650606	0.255830888940765	0.630213365100555
MAPKAPK2	0	default	1	24	4.75231314900764	5.46304381797118	321.649951553695	0.00926760770669111	-0.188878870751971	0.109206115824327	0.954512923994327	0.980272226145122
YOD1	0	default	1	24	1.02248029286488	4.77398999643979	4.73169973903	0.0634139360323756	-0.123903276761149	0.600986384192763	0.720673340652529	0.887803540222792
PFKFB2	0	yule-walker	1	21.3475935828877	4.91734452548	9.18267808135567	14.9887439320303	0.381637801193	0.2579653614316	0.382444105481377	0.0904096241912719	0.488039141184987
CD55	0	default	1	24	4.07399022962249	0.358475240310986	40.4160842789672	0.133896230810352	-0.0393245230275781	0.217734495478408	0.487359732222362	0.776227467341553
CD46	0	burg	1	21.4623655913979	5.15398050980547	3.05369647039194	27.5157273717908	0.147162857889084	-0.0234045705330985	0.39387968048196	0.451159940571074	0.754493006997583
CD34	0	default	1	24	0.279853997393701	20.7072394131508	1.01877638824866	0.0382545185535575	-0.154094577735731	1.03055319430686	0.822812295265557	0.92616883153664
PLXNA2	0	default	1	24	2.2850791461351	2.54943196915442	8.7945035327912	0.162143850377028	-0.00542737954756634	0.460036022721041	0.412902305684864	0.734830355501195
TRAF3IP3	1	default	1	24	1.76390151319454	10.0807679164284	2.93715126192801	0.657506146958139	0.589007376349767	0.684045075024492	0.00471263611022033	0.314063802266242
C1orf74	0	mle	1	26.0915032679739	1.38966279961821	9.53537442045918	4.44666928008452	0.194076045815344	0.0328912549784134	0.502677175975793	0.339993270958017	0.688876073213408
DIEXF	1	burg	1	27.7222222222222	2.09577766005106	6.59016442450204	13.567087112382	0.232259693134659	0.0787116317615907	0.366320482613751	0.266729904665886	0.639515655988891
SERTAD4-AS1	0	default	1	24	1.31735052263202	20.9583861428987	12.8012220758399	0.0224241164380276	-0.173091060274367	0.533966241822944	0.892796328714658	0.953241456579175
SERTAD4	0	default	1	24	4.39003653538711	15.1732139661855	16.7317131433872	0.410459344175889	0.292551213011067	0.290347845944407	0.0712145609463034	0.467898685673587
HHAT	1	burg	1	24.641975308642	0.798026561504523	16.5435818255078	3.51477059688812	0.0713087034827048	-0.114429555820754	0.606914418383303	0.690807234834908	0.875241495316941
RCOR3	1	mle	1	24.95	4.83891555849544	13.701476197936	24.5499683074307	0.340689523470506	0.208827428164607	0.268657884685515	0.124580446760295	0.528028466580642
TRAF5	0	burg	1	26.6133333333333	5.26157397301792	14.4269440053729	26.2980867604413	0.323975970624678	0.188771164749614	0.250814149528357	0.141192187356713	0.542630853093
LINC00467	0	default	1	24	1.07689085494936	11.8690115029614	9.18375573388323	0.0602931308475664	-0.12764824298292	0.358346150039401	0.732760427840636	0.891957494243181
LPGAT1	1	yule-walker	1	24.3414634146341	9.4125636954019	22.3733541589741	43.3578013663365	0.710406635306303	0.652487962367564	0.203267810680004	0.00203677489995424	0.261148833739892
INTS7	0	mle	1	26.7919463087248	1.13881463114772	0.188043936836403	11.5650773733607	0.0452884251038177	-0.145653889875419	0.330031500519566	0.793160247931633	0.913669280397236
RPL21P28	0	default	1	24	0.160461238987543	7.00012582184487	2.56304272056468	0.0206940979789955	-0.175167082425205	0.300714182256204	0.900724258610424	0.955424112372191
PPP2R5A	0	default	1	24	3.56909325108806	3.70580426631801	29.5041127037211	0.13985849976473	-0.0321698002823243	0.225577524776696	0.470814153890776	0.766348914337163
NENF	0	default	1	24	8.77405756800289	3.88619558151968	101.406459882739	0.244105316193125	0.0929263794317501	0.126594242760392	0.246778008322965	0.62522290426852
NSL1	1	mle	1	23.2093023255814	3.34960940145257	22.0428937494778	26.0233410367787	0.159571590925574	-0.00851409088931065	0.237267081071416	0.419279493812887	0.739027959301139
TATDN3	1	burg	1	22.4269662921348	2.59135965761472	4.05489186451606	8.00635974687133	0.573472781831441	0.48816733819773	0.308857508958795	0.0141167183856441	0.371544709955688
ANGEL2	1	yule-walker	1	26.972972972973	3.04010949687567	9.19645571165543	20.9950994655502	0.152311793851409	-0.0172258473783093	0.270027186189446	0.437704190399847	0.747916435521838
RPS6KC1	1	burg	1	22.3016759776536	3.29029520578949	9.5910723296259	18.5642028981096	0.274088300759478	0.128905960911373	0.237272408894974	0.201566789752704	0.59604067030663
SMYD2	0	mle	1	22.6818181818182	6.02429802524143	7.83741580949476	19.5010885418883	0.293378372554333	0.1520540470652	0.392794339154206	0.176171084723065	0.573918152986145
PTPN14	1	default	1	24	28.7421521270713	11.7529613679416	278.358613465727	0.243762616487296	0.0925151397847548	0.154441288258682	0.247337924082842	0.625890496179021
CENPF	0	default	1	24	6.69917772536437	15.1793917331094	19.4780742739893	0.24614469374484	0.0953736324938084	0.499708187453389	0.243466930543176	0.622469819632228
KCNK2	0	default	1	24	18.4540404469923	13.2464983958776	136.423273426016	0.298164882772225	0.15779785932667	0.183716543343403	0.170284639611337	0.569813310135295
KCTD3	0	default	1	24	4.38856383840917	22.4380697352029	53.8744912248301	0.090659739267453	-0.0912083128790564	0.216245761264804	0.621773342958386	0.844690600730133
GPATCH2	0	yule-walker	1	23.9041916167665	7.32855853556783	10.0101003720287	24.3158481925013	0.297454531063287	0.156945437275945	0.415955182149379	0.171148140805497	0.570112047257468
RRP15	0	burg	1	25.1069182389937	2.43822570578254	10.2845089579147	34.3562604702876	0.101045772030096	-0.0787450735638846	0.160800107101939	0.587067308226026	0.825464945019064
TGFB2	0	default	1	24	0.719496473731648	19.9761843086335	17.8842629846708	0.0108546576449065	-0.186974410826112	0.320646846689258	0.946892227615055	0.975800905850915
LYPLAL1	1	mle	1	21.0105263157895	2.03315405549393	7.00370691831636	8.55107043651607	0.1954439677879	0.0345327613454804	0.381171670595454	0.337117638992669	0.686462578122117
EPRS	0	default	1	24	11.5893697128191	18.659702193898	224.697695913643	0.0486184464878672	-0.141657864214559	0.191413826220601	0.779423745799364	0.90930136259467
BPNT1	0	yule-walker	1	26.6133333333333	1.33717493444462	3.57971661629092	10.0753366538208	0.0497247650583723	-0.140330281929953	0.428692891359912	0.77490249008727	0.907514194868552
IARS2	1	yule-walker	1	27.7222222222222	6.58613317240069	23.2500842655645	54.4405165636141	0.209411911392969	0.0512942936715631	0.21063618324241	0.308852651280332	0.666417982548163
RAB3GAP2	0	burg	1	26.7919463087248	2.13122247803432	8.75740794171545	45.9578436240661	0.0701375472248048	-0.115834943330234	0.123498637651265	0.695174059065792	0.877213828444584
C1orf115	1	burg	1	21.8142076502732	0.435663113150204	13.9314835760391	1.19046386337981	0.139335994405402	-0.0327968067135174	0.744101377894886	0.472245906551478	0.767478061688445
MARC2	0	default	1	24	0.483120977451983	4.84422424401795	3.85389963491292	0.0307632302695918	-0.16308412367649	0.547178960672568	0.855360926675026	0.93973558677436
HLX	0	mle	1	21.8142076502732	2.18634586882746	5.876005880867	17.0939115378913	0.245003264618452	0.0940039175421424	0.216307686141531	0.245315714179849	0.624140598072873
DUSP10	1	mle	1	20.2639593908629	1.97693771003095	18.5381434405776	8.13090498783469	0.0877187487620963	-0.0947375014854843	0.595970462492351	0.631893295910563	0.849109027744515
TAF1A	0	default	1	24	0.414144778537838	16.9390747539088	2.84281640703534	0.0255726894352323	-0.169312772677721	0.629231818710446	0.878511068886081	0.947851338564804
MIA3	0	default	1	24	2.33599431000283	15.5558092254003	65.0008853834618	0.0425754174366114	-0.148909499076066	0.130602961186962	0.804494113228064	0.917829084044718
AIDA	1	default	1	24	1.48526890922511	23.0283866485177	3.47612352806279	0.41203480662087	0.294441767945044	0.521823806299609	0.0702680798937597	0.466956314523099
BROX	0	yule-walker	1	26.6133333333333	7.72855049627255	24.1262792740762	34.9405282982077	0.285060681476441	0.142072817771729	0.297349842503584	0.186786683082343	0.580820244110022
DISP1	0	default	1	24	1.06229801644902	13.2964595189581	7.85809365757986	0.0854589201625434	-0.0974492958049478	0.334965799611906	0.639758538071866	0.85317930711814
CAPN2	0	default	1	24	13.7724650897596	8.93080815829372	142.849454997101	0.210656229272241	0.0527874751266897	0.150226462257388	0.306429752179286	0.664555181903993
TP53BP2	0	default	1	24	2.61302998950736	5.04429137247814	18.3073312601113	0.0782979186845196	-0.106042497578576	0.357849542995534	0.665200919554538	0.864313486690062
FBXO28	0	default	1	24	4.02863866893507	7.55461505899224	10.2818512444807	0.294323993217186	0.153188791860623	0.496999348101861	0.174995450307865	0.573918152986145
DEGS1	1	mle	1	24.0481927710843	3.67709666972978	23.2212247725367	56.6952812035439	0.0605632240162722	-0.127324131180473	0.192846493288719	0.731707972786317	0.891249698555611
NVL	1	mle	1	21.9340659340659	1.43303682792492	18.2369252725816	6.2703807105957	0.218491908931738	0.062190290718086	0.335307118794711	0.291519354374639	0.655337890814817
CNIH4	0	yule-walker	1	26.7919463087248	16.8100407195278	22.5277702333649	91.9339224184551	0.498799126491591	0.398558951789909	0.198768723097353	0.0316270799274991	0.414596714595121
WDR26	0	default	1	24	2.21067013680722	4.56073421943358	46.7726245971783	0.0099210107395088	-0.188094787112589	0.362318138017838	0.951369494287031	0.978581970006963
DNAH14	0	default	1	24	0.332748006260714	22.0215322087681	3.90995741770319	0.0177463651128246	-0.17870436186461	0.467117094259338	0.914362114094096	0.962283923440267
LBR	0	yule-walker	1	21.9340659340659	4.69874324052329	2.64144466450088	26.3317290699081	0.45895351969994	0.350744223639928	0.313289488636411	0.0463631441961172	0.440374063416765
ENAH	1	mle	1	21.8142076502732	27.0789720911054	5.90621106594653	327.310210874465	0.0728475912892008	-0.112582890452959	0.337740154255704	0.68510266146685	0.874021845614326
SRP9	0	default	1	24	6.71028299782703	21.8419023566196	27.6220218761653	0.123115036943429	-0.0522619556678847	0.50845915020168	0.518457443462967	0.791671526680438
EPHX1	0	default	1	24	3.263162677476	3.70587727273684	15.0131553624663	0.181004825782084	0.0172057909385004	0.432839741031249	0.368473885400957	0.708163057100479
TMEM63A	1	mle	1	20.4717948717949	3.30539916092716	7.37848924249416	41.9757326156535	0.104800719048711	-0.0742391371415465	0.185007930199203	0.57490835927621	0.818407708340933
PYCR2	0	yule-walker	1	27.156462585034	51.6347791574476	25.0019838651167	142.02810460212	0.392563692358317	0.271076430829981	0.406554401603719	0.0826996620630338	0.48093683388727
SDE2	0	yule-walker	1	27.5310344827586	1.02664132972627	22.3715130815462	10.8917092101694	0.0485473191088103	-0.141743217069428	0.307067217144513	0.77971514654188	0.909474822190677
ACBD3	0	default	1	24	6.43656919438678	8.44926416473696	217.251512313641	0.0196227526596079	-0.176452696808471	0.228886455971776	0.905661941454458	0.957983658921932
PARP1	0	default	1	24	7.46643069795302	16.3887439074582	49.3600359268672	0.310166309087898	0.172199570905477	0.210377015956258	0.156214738328524	0.55812690423245
ITPKB	1	burg	1	27.7222222222222	1.36348174320747	12.6318349080667	5.33656353068515	0.366158470538201	0.239390164645841	0.380929768181226	0.102306553489657	0.50258094401794
PSEN2	0	default	1	24	1.32886982205275	4.87621571432609	16.6823575798727	0.0553570377477506	-0.133571554702699	0.255300338817143	0.752208898530495	0.899153237141797
ADCK3	0	default	1	24	4.51405921842218	23.3696778042028	21.7258328514155	0.397294819055154	0.276753782866185	0.29908162244024	0.0795288355690736	0.479861294916004
CDC42BPA	0	default	1	24	2.21547732576874	2.56956383792801	95.89890964365	0.0216999840024698	-0.173960019197036	0.116414451000332	0.896107894012725	0.954278892586988
JMJD4	0	default	1	24	1.62126670172526	22.9255987568883	19.8676627437195	0.0540133670910592	-0.135183959490729	0.261383600899604	0.757573890805964	0.901226280478792
SNAP47	0	burg	1	26.972972972973	3.58329105791379	1.37412109837327	11.5092474324148	0.54564391936278	0.454772703235336	0.330717389538617	0.0193634047217635	0.386705817710137
ARF1	0	default	1	24	49.0235140947494	1.47289322649051	388.700393208596	0.216681782290483	0.0600181387485794	0.204261697387394	0.294911111146171	0.657722307874436
C1orf35	1	yule-walker	1	27.5310344827586	8.87824593686669	9.65793714160076	40.5770145607871	0.557632049704403	0.469158459645284	0.20231491115451	0.0169401898536641	0.382440879310574
MRPL55	0	default	1	24	8.24125233494136	12.3936006451125	44.1069150198979	0.334945960838104	0.201935153005725	0.240168829181075	0.130102211043875	0.534380092487653
GUK1	1	mle	1	20.7916666666667	6.3407978560109	9.6225031920451	246.682138686838	0.027055479607235	-0.167533424471318	0.137491506211435	0.871847210513288	0.945183748357181
GJC2	1	default	1	24	1.60106133191297	17.3665269844698	3.83061065085603	0.229118621109847	0.0749423453318165	0.598230576661067	0.272231123654486	0.644497753144732
IBA57	0	default	1	24	0.83350637522722	0.913593552271589	7.84193168043422	0.0306658442569013	-0.163200986891718	0.526840993569841	0.855790733580068	0.939821324756436
TRIM11	1	burg	1	24.4907975460123	19.5568385861126	12.0444709750163	118.311539259865	0.368649527756549	0.242379433307859	0.202241150437782	0.10031192121047	0.501726527158097
RNF187	0	burg	1	22.1777777777778	75.8845714120831	14.5182488446342	452.998211153713	0.524449051363557	0.429338861636268	0.168583612905579	0.0243212147098394	0.402452100251237
RAB4A	0	burg	1	26.972972972973	2.50336380469553	20.6973798648312	22.9952406149035	0.128888981911529	-0.0453332217061648	0.23408631932219	0.501611557429983	0.783106370253312
CCSAP	0	default	1	24	1.75290190834344	12.7032889299042	10.102442023121	0.0810908389306981	-0.102690993283162	0.446449470012864	0.655183431406619	0.860441398639269
NUP133	0	yule-walker	1	23.9041916167665	5.55256441456304	7.46653970400463	31.6515072799324	0.217521528001873	0.0610258336022478	0.258134445870425	0.293333719456809	0.656291136760581
ABCB10	0	yule-walker	1	27.156462585034	0.909217201772752	19.1609007084195	3.33734820849979	0.107874043731994	-0.070551147521607	0.724538558925808	0.565107246541076	0.817050496515014
TAF5L	1	mle	1	20.2639593908629	1.04043921300856	5.66907949439665	6.92389957699343	0.0553502364470385	-0.133579716263554	0.448351413360491	0.752235977928697	0.899153237141797
URB2	0	default	1	24	0.776641830022565	21.2062548810364	3.05664858192489	0.0892950863590276	-0.0928458963691667	0.62046932362465	0.626452863792368	0.846170498556938
GALNT2	1	burg	1	20.5773195876289	6.06699849065059	1.95497620107099	55.3661732215777	0.161591749775965	-0.00608990026884149	0.189608252426622	0.414264497989383	0.735013387578028
COG2	0	mle	1	27.5310344827586	4.53511949500965	10.0594363598647	11.8403752083799	0.589591182877103	0.507509419452524	0.361170542194436	0.011643496377674	0.354918002145268
AGT	0	default	1	24	1.0482890317752	16.4819292172028	16.1324015115895	0.0126268259293352	-0.184847808884798	0.436977093809103	0.938440232664456	0.97141119972918
C1orf198	1	burg	1	27.156462585034	11.6617027674997	22.9083015611501	123.749494234433	0.298425796504159	0.158110955804991	0.123352744109607	0.169968350373551	0.569701667783656
TTC13	0	mle	1	23.4823529411765	0.884909391763445	21.4474843505877	5.98868741319918	0.124962361722362	-0.0500451659331658	0.299386621346099	0.513019259374345	0.789204859125498
ARV1	0	default	1	24	0.339291076795542	10.3762814801221	9.18926970154366	0.00812051350585663	-0.190255383792972	0.398275443417923	0.960051526684543	0.982965466727688
C1orf131	0	burg	1	26.4370860927152	4.04180330777214	17.6086483327029	33.5936642120998	0.126990501168651	-0.047611398597619	0.243317535466816	0.507101441971021	0.786928667108167
GNPAT	0	default	1	24	4.44939182379305	13.6650899887906	26.4829010027316	0.179595233859089	0.0155142806309065	0.301991986071009	0.371655764883329	0.709524642049992
EXOC8	0	default	1	24	1.32400830987284	7.4127500861005	11.3799680775853	0.0390257963692772	-0.153169044356867	0.417632794705562	0.819518285425784	0.92500015874615
SPRTN	1	mle	1	25.5897435897436	1.26805887072764	21.7498007018487	9.12104037114132	0.159756480853827	-0.00829222297540744	0.280251349891763	0.418818500027171	0.73881135536319
EGLN1	0	default	1	24	1.15021076604949	13.667406812882	18.5460955336841	0.0164179166665676	-0.180298500000119	0.381430584215035	0.9205620044676	0.964622549217255
TSNAX	1	default	1	24	6.1550625763077	5.18659535205703	44.3219444210395	0.297893600763234	0.15747232091588	0.174264304324598	0.170613996775554	0.569816134536045
SIPA1L2	0	burg	1	26.0915032679739	3.77248826891329	13.2358051294217	13.5666961985745	0.265632288329943	0.118758745995932	0.382414052863723	0.213583583490782	0.605615741635543
NTPCR	0	default	1	24	0.99850674556081	5.17897419774366	26.8407419752315	0.0110780941697519	-0.186706286996298	0.277180759312904	0.94582325049567	0.975612959172699
PCNXL2	0	mle	1	24.95	3.26411888432635	11.8696302662595	10.4964772657179	0.417271246743663	0.300725496092395	0.347444585406024	0.0671942698016492	0.461327220586883
KCNK1	0	mle	1	20.6839378238342	0.300979776399448	8.9247858533731	2.4035138991803	0.04247220975747	-0.149033348291036	0.692323984502872	0.804927817744045	0.917963074562698
COA6	1	mle	1	27.156462585034	2.61924607703453	3.47808842339856	17.7270729846301	0.285383819529732	0.142460583435679	0.222043047312865	0.186364945550444	0.580820244110022
IRF2BP2	1	burg	1	26.2631578947368	6.76612118224869	0.974754432374324	68.1985335733636	0.367996746972106	0.241596096366527	0.131371325344873	0.100831579041881	0.501726527158097
TOMM20	0	burg	1	20.2639593908629	8.26010108879856	4.61648342303441	72.8290101146923	0.240169796271392	0.0882037555256702	0.184144659136932	0.253269425477389	0.628756132867787
RBM34	0	default	1	24	5.58787548659512	10.2106745952606	45.8541856808244	0.106532667490665	-0.0721607990112025	0.268740987556151	0.569368440487949	0.817050496515014
ARID4B	0	default	1	24	7.29843950047499	13.2852111976986	113.578582325546	0.0418782633150372	-0.149746084021955	0.227985227235169	0.807427366528144	0.918975477139531
GGPS1	0	yule-walker	1	21.0105263157895	2.65835246718319	6.33641419609502	26.8634148494228	0.186545905569727	0.023855086683672	0.160906519834942	0.356176488012714	0.699886798944983
B3GALNT2	1	mle	1	27.9160839160839	15.2763816068467	24.6592988690998	34.8083826074892	0.504771871939777	0.405726246327733	0.422026578818004	0.0297869831169781	0.411153184346916
LYST	0	mle	1	23.6213017751479	4.483141271146	19.3720693008954	16.702932096797	0.61094372810221	0.533132473722652	0.294543924039983	0.00891378396740938	0.341203973321018
NID1	0	mle	1	27.156462585034	10.7806582213276	14.2464754684427	119.941220385646	0.123814922642828	-0.0514220928286067	0.254087259580037	0.516391709684227	0.791196654603903
GPR137B	1	mle	1	20.5773195876289	1.178866261187	2.52554935148958	16.3549756926515	0.045272107623868	-0.145673470851358	0.252486725446727	0.793228031852979	0.913669280397236
ERO1LB	0	burg	1	27.9160839160839	2.24003924307625	7.31917187793537	4.86563077967005	0.412994316004289	0.295593179205147	0.579922977709578	0.0696965904184634	0.466956314523099
LGALS8	0	burg	1	24.641975308642	4.32700786112007	22.2309469748875	16.1947159579591	0.63283394934893	0.559400739218716	0.245415957911966	0.00667286887177321	0.341203973321018
HEATR1	0	burg	1	21.8142076502732	2.99254118713848	13.0032592924137	12.5805473084353	0.24665439163704	0.095985269964448	0.348271895404569	0.242644976464965	0.621813069636813
MTR	1	burg	1	23.9041916167665	2.65024579858586	19.3964700277676	58.4807573724876	0.118090659669513	-0.0582912083965845	0.142658668896	0.533481927056405	0.79919473142725
FMN2	0	default	1	24	3.89937939038315	1.02288867609577	11.8999259029408	0.255850357369505	0.107020428843406	0.695036427836634	0.228192511175331	0.614080383944343
GREM2	1	mle	1	21.2340425531915	14.7228130595755	4.38643935266575	113.230477510395	0.209269779123217	0.0511237349478604	0.400784647514179	0.309130379441136	0.666417982548163
FH	1	mle	1	21.8142076502732	12.2647502544572	21.6612548228978	29.4380800198414	0.445404340449562	0.334485208539474	0.456137680304208	0.0524665287403517	0.447573933647027
OPN3	0	burg	1	22.8114285714286	1.4088729239817	10.0655505385091	4.34350404395734	0.153508155089121	-0.0157902138930544	0.587543244009357	0.434624188086507	0.747665153041943
CHML	0	mle	1	27.9160839160839	3.55311475852159	24.3467804737787	11.3386987562848	0.255581352609537	0.106697623131445	0.457631624810036	0.228605259261227	0.614080383944343
CEP170	0	default	1	24	2.10139043784416	6.60202244802201	15.1863481495715	0.0982967880390958	-0.082043854353085	0.300782792321219	0.596098574683794	0.830541337753559
SDCCAG8	0	default	1	24	2.70328720308741	10.2182271068911	21.5244959599591	0.0906912282933129	-0.0911705260480244	0.30549694494781	0.621665695239566	0.844672374374723
AKT3	0	default	1	24	5.03793914840781	15.4450406743863	47.4988275271265	0.119088003461877	-0.0570943958457479	0.247689033660324	0.530472191197876	0.797306237424946
ZBTB18	1	yule-walker	1	26.7919463087248	3.26226622255672	13.0424079101016	17.2818057663087	0.254246736787172	0.105096084144606	0.264746209312184	0.230661871797752	0.616049479867243
ADSS	0	mle	1	26.4370860927152	14.4068146023913	25.5687825735583	59.3882450778119	0.552704991572337	0.463245989886805	0.309175194785152	0.01790483233494	0.382440879310574
DESI2	0	default	1	24	2.26729919395732	5.84505354152038	30.550052225678	0.0709195909460639	-0.114896490864723	0.199120662628265	0.692255655324454	0.875962402908452
COX20	0	mle	1	21.695652173913	3.70831974567414	17.2230432942519	9.60266228561463	0.356487477644605	0.227784973173526	0.471086079405929	0.110353220545716	0.511955349297131
HNRNPU-AS1	1	mle	1	22.3016759776536	3.0544611706555	18.8299204767212	6.87962434815767	0.478249773863317	0.373899728635981	0.440731876461507	0.0386645740259661	0.428271751482274
HNRNPU	0	yule-walker	1	25.9220779220779	29.6466400685783	24.5396243178521	253.609681778292	0.622671947520547	0.547206337024656	0.105822498231796	0.00764883813157202	0.341203973321018
EFCAB2	0	default	1	24	2.02877169732884	7.49109525357564	12.3418961306086	0.174438418653645	0.00932610238437381	0.350469823210753	0.383484108233899	0.716931554027493
KIF26B	0	yule-walker	1	21.3475935828877	3.41395724995407	12.5569097400299	5.89254734238426	0.561487002924062	0.473784403508874	0.5586419403997	0.016214828129153	0.381742140980371
SMYD3	0	default	1	24	1.0854165299583	5.3055682434675	28.5001987651145	0.0249127128441374	-0.170104744587035	0.173719632848423	0.881490165712355	0.948554447828941
TFB2M	0	yule-walker	1	23.9041916167665	2.01407416426232	23.741608230555	3.5593473634413	0.196459623396947	0.0357515480763366	0.954501926259739	0.334995151363028	0.68505905292471
CNST	1	mle	2	21.2340425531915,27.9160839160839	8.20334443709589,7.13892693832099	11.6614310571572,25.1777353414484	23.6491047372746	0.534081218544268	0.301121827816402	0.314756207440726	0.147795738632715	0.549607384976295
SCCPDH	0	yule-walker	1	26.0915032679739	9.97379666696011	22.9394709532768	43.4447344843609	0.420934407351986	0.305121288822383	0.271530622638243	0.0651086667608797	0.460136752174973
AHCTF1	0	default	1	24	1.2354133417469	17.2573801623964	22.1838193579541	0.0735144650476593	-0.111782641942809	0.143276880571488	0.682642331221232	0.872797924744548
ZNF670	1	mle	1	20.6839378238342	3.47081091601346	16.4089126322316	9.26049383218717	0.36378211828208	0.236538541938496	0.443466043530555	0.104238788863844	0.505501439987819
ZNF496	0	mle	1	27.5310344827586	3.15699769411091	22.5683550694112	11.6828541575698	0.319220160592213	0.183064192710656	0.383723076546836	0.146228973190748	0.549197479939161
SH3BP5L	0	default	1	24	1.92683557863213	15.3821058257953	65.9949003252762	0.0158543420476499	-0.18097478954282	0.239419506017279	0.923202354787518	0.965360225208025
ZNF672	0	mle	1	20.6839378238342	2.6681909570514	19.337873431239	12.154503198239	0.500109527231241	0.40013143267749	0.220628670022618	0.0312157877322206	0.414596714595121
ZNF692	0	default	1	24	1.07997592181936	5.25353105653185	5.48366481189041	0.214447805403386	0.0573373664840631	0.321933347123796	0.299140511028568	0.659328539564985
ZMYND11	0	mle	1	20.0603015075377	14.0604648558279	4.87622776023885	127.140426455998	0.364518092521145	0.237421711025374	0.125647146494239	0.103637267130891	0.503979814294143
DIP2C	1	yule-walker	1	25.4267515923567	7.43773730770556	12.3437883884202	60.7178758467014	0.121335971826042	-0.0543968338087499	0.251532796579758	0.523738180876292	0.794041534193613
LARP4B	1	mle	1	26.6133333333333	11.7535414658313	25.8240439605122	62.2941819314075	0.289528396715904	0.147434076059085	0.246844302405918	0.181022943268251	0.579218093518651
GTPBP4	0	default	1	24	5.49254744528695	0.417825942054518	71.0227941201305	0.0784275927591234	-0.105886888689052	0.212621100203703	0.664733116306495	0.864313486690062
IDI2	0	default	1	24	2.74883429986349	2.48025729281661	6.15646259091609	0.195450260736132	0.0345403128833582	0.727796114809633	0.337104455133629	0.686462578122117
WDR37	0	default	1	24	1.33131528033602	23.1983410912709	5.39820598573374	0.0916879921706655	-0.0899744093952013	0.632061809762043	0.618265877075723	0.843989295539171
PFKP	1	mle	1	20.7916666666667	1.94743059255856	6.33979196009581	29.8455556491478	0.0676151326977814	-0.118861840762662	0.253502781471583	0.70465425920667	0.881300595648403
PITRM1	1	burg	1	21.2340425531915	2.75627865878837	20.3304916827604	25.4808110874037	0.132830121660534	-0.0406038540073592	0.2524514839376	0.490366643108621	0.776931637721519
KLF6	0	default	1	24	21.0215830025682	0.286102213560025	281.06497370108	0.234715980593097	0.0816591767117167	0.170183065941046	0.262490277876249	0.637215374970504
AKR1C1	1	burg	1	24.4907975460123	2.95803584611451	20.8003888049429	16.2874056401365	0.175303763000344	0.010364515600413	0.44781589671613	0.38147849855353	0.715754256800092
AKR1C2	1	burg	1	21.3475935828877	2.76383870555736	8.97218165554664	27.6258773756698	0.206069455453044	0.0472833465436527	0.418414343710123	0.315436941728904	0.671981520720976
AKR1C3	0	default	1	24	5.92969781056238	12.6533366800127	56.2964898782411	0.117889479973684	-0.0585326240315787	0.39474039825478	0.534090689794319	0.79919473142725
NET1	0	default	1	24	3.12500211767674	1.82389045560065	15.400800357204	0.235312663286909	0.0823751959442909	0.303827652940068	0.261468569871516	0.636732020882012
ASB13	0	burg	1	20.9005235602094	2.62431982632499	19.7768696429243	4.3320095668849	0.422617733416675	0.30714128010001	0.656445225314917	0.0641678082102682	0.458210617485913
FAM208B	1	burg	1	21.3475935828877	6.08824232121015	17.8329972172583	19.8807395903238	0.65192353105526	0.582308237266312	0.278172202621364	0.00510944022897819	0.318602298201444
GDI2	0	burg	1	26.4370860927152	4.69694271550917	9.03647912915946	14.1482595523523	0.248415950576277	0.0980991406915322	0.531658816231633	0.239821311311835	0.619610684322014
ANKRD16	0	yule-walker	1	22.6818181818182	1.72268529865282	13.6225074109691	3.95110113863517	0.257564664573885	0.109077597488663	0.632060910923222	0.225576143428192	0.613128469064744
FBXO18	0	default	1	24	5.00175045681187	0.463449723923356	57.1499295170167	0.15576509752348	-0.0130818829718233	0.179916095584477	0.428860960835925	0.744158133989694
IL15RA	0	default	1	24	0.584978536878436	4.48696306990837	1.54579677322157	0.110612767250223	-0.0672646792997322	0.996737068460461	0.556486270597316	0.812360695363872
RBM17	0	default	1	24	8.38942458936918	6.07034480194243	90.4823483474079	0.147916438807084	-0.022500273431499	0.170034721278273	0.449170198318411	0.753455619252408
PFKFB3	0	default	1	24	5.30531250990116	6.76261981007057	42.731516118203	0.0945824618039732	-0.086501045835232	0.310449642378924	0.608477485318789	0.83853303048816
ITIH5	1	mle	1	23.2093023255814	2.4890526963974	16.3489425743087	12.8713067579405	0.360500089636372	0.232600107563646	0.49552020854629	0.106955331890483	0.508649063973446
KIN	1	burg	1	20.9005235602094	3.15203416166945	17.7725920736017	18.3183134697583	0.246732813255157	0.0960793759061888	0.258813849010219	0.242518708718724	0.621634258267142
ATP5C1	0	mle	1	27.156462585034	13.8316069566489	25.2791744033228	54.6174577170807	0.420029983449302	0.304035980139162	0.279775341893709	0.065618713174776	0.460136752174973
TAF3	0	default	1	24	2.59172661867544	15.4192582928107	31.9742542996463	0.0455416354447953	-0.145350037466246	0.283664363569186	0.792108988692827	0.913638168340583
CELF2	1	mle	1	20.7916666666667	3.33529270330065	19.1962072640163	42.9358835015455	0.171904513098518	0.00628541571822128	0.195006769187834	0.389405506753844	0.721991271494406
USP6NL	0	yule-walker	1	27.9160839160839	1.49428350749779	10.8590935331551	2.81810074295882	0.225376125904015	0.0704513510848178	0.757513378330317	0.278903773104851	0.647480538325556
PROSER2	0	default	1	24	0.211527537156945	18.1858643078101	7.5406674609228	0.00353348032164313	-0.195759823614028	0.349375282996155	0.982457012830413	0.992703241039011
UPF2	1	burg	1	24.7950310559006	11.130477666536	11.6338285063021	62.0676748221384	0.241621173715645	0.0899454084587745	0.269950213628613	0.250859756060341	0.628074065386492
DHTKD1	0	burg	1	27.3424657534247	11.6168865151808	12.9728581836425	40.6115276608852	0.606701928462555	0.528042314155066	0.256882487723138	0.00941042168256434	0.341203973321018
SEC61A2	0	default	1	24	2.00871079796669	0.356007792195878	6.53715128902804	0.314604585778056	0.177525502933668	0.401432404549837	0.151253687664152	0.552950252133413
NUDT5	0	default	1	24	2.56394300077226	20.2111621248203	29.1109095868981	0.048148606361807	-0.142221672365832	0.298708647716883	0.781350241161812	0.910416990019544
CDC123	1	mle	1	25.1069182389937	10.1375201798408	25.0583550043483	65.4090115791781	0.379393197321813	0.255271836786176	0.186543021411952	0.0920624776185307	0.488970298778773
CAMK1D	1	burg	1	23.3450292397661	1.20622303053084	10.2375315311788	2.53545589027998	0.328235195578215	0.193882234693858	0.622259446497827	0.136800042146579	0.540948637241929
OPTN	0	default	1	24	66.9907631079796	11.546826233382	377.258659759736	0.484768840244319	0.381722608293182	0.186248215876289	0.0363086916984787	0.422794543333396
MCM10	0	default	1	24	1.05401355862474	17.5608133330344	2.87565831506029	0.141702147504064	-0.0299574229951227	0.961327274204207	0.46578996677987	0.762958141477477
PHYH	0	burg	1	27.5310344827586	5.97613978130992	25.7275264095824	26.6773298318967	0.359330211454681	0.231196253745617	0.324089262961934	0.107937219008111	0.509381715521611
SEPHS1	1	mle	1	24.4907975460123	4.03364800927771	17.245645501709	27.8546794398518	0.241756300389672	0.0901075604676069	0.248663874681614	0.250636346823831	0.628074065386492
BEND7	0	default	1	24	1.65676624699568	0.732194219875315	6.43717367207376	0.0873771330723687	-0.0951474403131576	0.634787361719956	0.633077285996335	0.849351677042632
PRPF18	0	default	1	24	0.36127269116692	10.4173783082607	31.3523360600544	0.00133434346588979	-0.198398787840932	0.227705228940826	0.993346063653629	0.997136432020346
FRMD4A	1	mle	1	20.7916666666667	1.43526160507216	10.8550903938733	4.69243316555151	0.114946516623112	-0.062064180052265	0.673737163805181	0.543059703969941	0.804828587151961
FAM107B	0	mle	1	26.7919463087248	2.06425417892885	19.3831107220241	8.05523084327469	0.208198243243518	0.0498378918922212	0.523708392218984	0.311230610686393	0.667989397307016
HSPA14	1	burg	1	27.5310344827586	5.21730537332104	11.9026553869761	16.5962766522893	0.457463289657552	0.348955947589063	0.325658668590595	0.0470051722659729	0.440852783264115
DCLRE1C	1	mle	1	21.695652173913	1.47452141512958	19.2653574121742	10.525682519302	0.0769397879758473	-0.107672254428983	0.350310306037224	0.670116261254981	0.867619609933616
RPP38	1	burg	1	25.7548387096774	2.5077065643131	25.1293589298866	7.81094629826758	0.119852966568188	-0.0561764401181739	0.660979988334472	0.528172940485003	0.795948375389889
NMT2	1	burg	1	25.5897435897436	8.52308565968537	10.5019419371328	44.5942375338041	0.271101347342873	0.125321616811447	0.294190419099449	0.20574805446682	0.599107758279939
FAM171A1	0	default	1	24	3.44311326627163	6.24029903032107	27.9262149622383	0.106593339115634	-0.0720879930612397	0.259507528663507	0.569175149608661	0.817050496515014
ITGA8	1	burg	1	25.7548387096774	2.96866934817605	10.3641662274876	6.94700940629562	0.420870958042734	0.305045149651281	0.496924233565507	0.0651443449758247	0.460136752174973
FAM188A	1	mle	1	21.4623655913979	2.83361736515571	6.2914411157388	14.9046253650669	0.183085296228902	0.0197023554746819	0.328248054803571	0.363817483298909	0.70556359051345
PTER	1	mle	1	22.9425287356322	2.34535870784475	21.2906405030555	8.21418615987127	0.221738517080837	0.0660862204970041	0.429676229720911	0.285514182568876	0.652773335754812
RSU1	1	mle	1	22.6818181818182	14.0781158476874	0.942410065638838	120.337889178441	0.298514551985008	0.158217462382009	0.232527369300417	0.169860864906306	0.569701667783656
VIM	1	default	1	24	98.5232780628488	21.5450078320662	1391.23985901846	0.10807228162782	-0.0703132620466165	0.15362131084205	0.564479667578426	0.816984645802052
PTPLA	1	mle	1	20.2639593908629	6.11200202609662	3.10873637354263	54.6866097071246	0.195685415996596	0.0348224991959153	0.268617474262161	0.336612095518279	0.686462578122117
STAM	1	burg	1	26.6133333333333	4.56920359253143	10.4204981806352	22.8456912457129	0.12812241669318	-0.0462530999681841	0.409294370246306	0.503822500131031	0.784722263473725
NSUN6	1	mle	1	27.5310344827586	1.3819713049448	23.0622943969369	7.01865306528345	0.309168752959836	0.171002503551803	0.28888890215994	0.15734750640226	0.559426594464131
ARL5B	0	default	1	24	2.18689668798868	8.39469291384953	15.818480586408	0.094688476195685	-0.0863738285651781	0.316872112904108	0.608121338771349	0.838252187378169
PLXDC2	0	default	1	24	7.59918715111953	11.1014659757466	62.5856787967309	0.170390426883798	0.00446851226055711	0.215831631861095	0.392978485264134	0.72365509318987
CASC10	0	burg	1	22.5536723163842	3.25862666344914	5.85069749244467	5.6473657956343	0.499051496861612	0.398861796233934	0.70985645520903	0.0315475339388465	0.414596714595121
SKIDA1	1	burg	1	26.4370860927152	1.02711957730852	9.93630348391231	2.5197032776201	0.325947630367675	0.19113715644121	0.501711921227683	0.139145190269431	0.541043700962833
MLLT10	0	mle	1	20.0603015075377	4.59728559331773	16.0487807850165	13.5383887252997	0.518568453805966	0.422282144567159	0.371845954399578	0.0258626320943512	0.404802731247569
DNAJC1	1	burg	1	26.2631578947368	16.213181276298	8.82841797883813	111.537536967703	0.262534558796568	0.115041470555882	0.213185699466914	0.218126467935818	0.605956562022679
COMMD3	0	default	1	24	3.341867689218	5.14699780669215	48.1156478403739	0.077997863962371	-0.106402563245155	0.19638386156442	0.666284386102534	0.864733496405323
LOC100499489	0	default	1	24	0.513796735960365	1.2134640422947	6.13202929398105	0.0238659754365306	-0.171360829476163	0.463706261553162	0.886231648079554	0.950218557484889
PIP4K2A	0	default	1	24	4.18614729065597	22.648911301454	50.012431617501	0.080734107994016	-0.103119070407181	0.231542675458558	0.656456167321738	0.860572273672671
MSRB2	0	yule-walker	1	22.9425287356322	3.44277606412145	10.7775618667595	53.3092510950878	0.130923844656667	-0.0428913864119991	0.161104139005597	0.495780193006336	0.779143850877138
OTUD1	1	mle	1	20.7916666666667	0.587509680411242	7.39074557863298	3.09136440268877	0.0198077967082194	-0.176230643950137	0.955043167128956	0.904807555547267	0.957724349869385
KIAA1217	1	burg	1	20.3673469387755	2.24199137921154	7.47358303864081	5.32059393914188	0.24325198719885	0.09190238463862	0.623078906990292	0.248174094476508	0.626607551422529
ARHGAP21	0	mle	1	25.5897435897436	28.4464617656902	11.3609638905142	183.014250661995	0.334609442423922	0.201531330908706	0.192402957746595	0.13043170396399	0.534949858523946
PRTFDC1	1	default	1	24	2.12697619560627	8.69493381594704	6.73770480588076	0.198581454369084	0.0382977452429012	0.534332875340423	0.330595502568253	0.68248916824886
APBB1IP	0	default	1	24	1.14612641830279	8.98166856571859	9.22268832894737	0.0747850584423809	-0.110257929869143	0.321205794235699	0.67797423308799	0.87154538094629
ABI1	0	burg	1	26.6133333333333	5.95696016911773	25.7938272794681	37.7627491649422	0.351313629282379	0.221576355138855	0.199283552964151	0.114861336736009	0.517426918634812
ANKRD26	0	default	1	24	3.99192550674697	20.3824814186746	26.8854096060297	0.101518522608393	-0.078177772869928	0.330008401565679	0.585525268334855	0.824350057926912
YME1L1	1	burg	1	27.5310344827586	3.49767726236939	26.5495853250303	92.1664657800336	0.0827741182954098	-0.100671058045508	0.114703576315932	0.649204474434287	0.857195786330713
MASTL	1	mle	1	21.1216931216931	0.51455682443374	8.4338374159469	5.01868606947602	0.0477279435437097	-0.142726467747548	0.364761984286093	0.783078324159823	0.91098360070353
ACBD5	1	burg	1	22.1777777777778	2.09531892659439	0.197431752672599	14.6080831052077	0.268848085601706	0.122617702722047	0.2194543146205	0.208947946479373	0.601049830482962
RAB18	0	default	1	24	10.3850879966036	1.91709221022588	127.511575335304	0.190880937926281	0.0290571255115371	0.133923105438595	0.346786485416985	0.69388304808283
MKX	0	yule-walker	1	27.9160839160839	9.76485106420085	20.9395968640497	27.5200426209465	0.372603686381657	0.247124423657988	0.462356522023886	0.0972097470301867	0.495918431302816
WAC-AS1	0	yule-walker	1	25.7548387096774	11.9408276101169	12.5198433866239	49.2350498884158	0.640347713294122	0.568417255952947	0.218123822182588	0.0060174727141511	0.339570614084711
WAC	0	default	1	24	6.85400412774427	8.98576227361356	217.158610457408	0.0919680994847423	-0.0896382806183091	0.0757422198889261	0.617313153705978	0.843525883941461
BAMBI	0	yule-walker	1	26.7919463087248	0.951551587148365	25.8612514391363	1.59690521550134	0.141430120290041	-0.0302838556519514	1.12024064895175	0.466528567540375	0.763713233742084
PTCHD3P1	0	default	1	24	0.440493457567672	3.84164537060915	37.021192243736	0.00204106792939185	-0.19755071848473	0.184269031960411	0.989836234992667	0.995899966157018
SVIL	0	default	1	24	1.41311714712917	9.25341980514443	7.56399790044982	0.203302865539396	0.0439634386472757	0.33771867352816	0.32097135492882	0.676048778001609
KIAA1462	0	burg	1	22.6818181818182	12.5578922897522	3.00464855121303	145.128184343856	0.406015677107231	0.287218812528677	0.20849149951299	0.0739392283257181	0.471014396414211
MTPAP	0	burg	1	24.95	5.04923057402587	22.4590841280538	12.5286167588766	0.455348164571062	0.346417797485274	0.42977110433748	0.0479286125967092	0.44222069308984
ZNF438	0	default	1	24	0.989584284345122	1.76243058200683	13.2484394473766	0.0434264818336539	-0.147888221799615	0.404126996441601	0.800924849601455	0.916437251223293
ZEB1	1	burg	1	24.1939393939394	33.6058872927064	11.9834335781954	220.149354762774	0.361450768352483	0.23374092202298	0.247837478597197	0.10616269462666	0.508048095780717
ARHGAP12	0	default	1	24	9.20177455701916	22.6514005387696	81.2757916238092	0.144051564916802	-0.0271381220998375	0.26735337506521	0.459449741245646	0.759650746237265
KIF5B	0	default	1	24	13.0489402385477	15.2184700805984	338.831705717689	0.0251623366222438	-0.169805196053307	0.173775018926052	0.880362429376986	0.94835894617518
EPC1	0	default	1	24	5.45505074965655	23.6565097205552	60.6349351773142	0.0890490248348065	-0.0931411701982321	0.219926349294173	0.627299621416496	0.846170498556938
CCDC7	0	default	1	24	1.61874641874129	17.6757865431501	5.75983372523026	0.13938828329572	-0.0327340600451358	0.520796235388758	0.47210246954236	0.76735828284256
ITGB1	0	default	1	24	23.2681686776983	11.5117803582387	461.025178258428	0.0857473530740586	-0.0971031763111296	0.163000638607202	0.63875032168847	0.852390072745564
NRP1	1	mle	1	24.1939393939394	4.321777706002	16.1626303440062	97.8301251915804	0.0574454717745737	-0.131065433870512	0.129252426661814	0.743930596881213	0.896369397318822
PARD3	0	default	1	24	6.34591350207935	11.9693926672173	39.8570278394091	0.19193196953754	0.0303183634450478	0.273459640290419	0.34453998123007	0.691975242371646
CUL2	0	default	1	24	0.464208330674427	1.17822291598486	10.4416214319011	0.00753829261875949	-0.190954048857489	0.37153220913917	0.962872527884531	0.984184194995182
CREM	1	mle	1	27.7222222222222	3.25963788619011	25.1807908493438	9.36821887082074	0.250348532326203	0.100418238791444	0.495834955969174	0.236753810701955	0.618321037546982
CCNY	0	default	1	24	2.03195120883738	2.29405951016849	121.566100030684	0.0142356936254507	-0.182917167649459	0.108326691979455	0.930819437022195	0.968404825178069
FZD8	1	default	1	24	4.32283631394267	23.3624981244966	11.7533904510781	0.413727896446799	0.296473475736158	0.432142467516404	0.069262178731618	0.466153525848761
ZNF248	0	burg	1	26.6133333333333	3.75447371499865	11.7015676118458	11.2226130923348	0.463779950729475	0.35653594087537	0.389303361851784	0.0443317873261341	0.435746030490812
ZNF25	0	default	1	24	3.0032694606772	1.67661092172767	37.1620984800739	0.0210446995086526	-0.174746360589617	0.412836075283438	0.899113070179632	0.954898195177469
ZNF33A	0	default	1	24	1.82887260143701	13.9042110322329	22.9998712405023	0.0412353141034636	-0.150517623075844	0.281882734844707	0.810140132396325	0.919907144831045
ZNF37A	0	yule-walker	1	24.4907975460123	5.27037474790722	20.1178397396055	55.4700091280945	0.0993281005705963	-0.0808062793152844	0.234986715840987	0.592697459598102	0.828616801603038
ZNF37BP	1	burg	1	21.5783783783784	1.1247116692709	10.7989505241559	7.76118310231392	0.0849339554465259	-0.0980792534641688	0.355576048106458	0.641596817718003	0.854282984377486
ZNF33B	0	default	1	24	1.64004382570405	7.07023934517732	11.5055549059239	0.069611607824278	-0.116466070610866	0.36928086195196	0.697142270905748	0.877932715221461
BMS1	0	default	1	24	23.1989871783039	23.4080535700362	112.015883116167	0.587708453849387	0.505250144619265	0.224479465604613	0.0119130276400841	0.356086141077288
CSGALNACT2	1	mle	1	23.0751445086705	3.75047266339382	10.0094603670243	25.4087436196666	0.152665327420793	-0.0168016070950485	0.278972021042302	0.436792215310867	0.747736314377553
HNRNPF	1	mle	1	27.7222222222222	29.4250144964459	22.9509472569047	102.489461405538	0.694035182836437	0.632842219403724	0.252395269519744	0.0026813743435441	0.280705608294897
CXCL12	1	burg	1	21.1216931216931	9.79049241733622	5.80267418755055	44.8456192101288	0.307850537835331	0.169420645402398	0.286089933715652	0.15885446593544	0.560224134749558
RASSF4	1	mle	1	21.695652173913	5.37866952525488	12.7934110552217	13.9845459739688	0.645250948171925	0.574301137806311	0.417434623592891	0.00561831670472646	0.332386865692527
C10orf10	0	default	1	24	21.2022185702588	3.66942244540039	125.494522571621	0.240288357322459	0.088346028786951	0.389004798073751	0.253071891082702	0.628756132867787
C10orf25	0	burg	1	26.2631578947368	1.58174737867013	13.4861597605091	2.40967993957932	0.465716745388107	0.358860094465728	0.684201205503698	0.0435369312626755	0.432525262454298
ZNF22	0	default	1	24	2.38967668469431	18.2912544390328	41.4326631960899	0.0470810734597239	-0.143502711848331	0.209596066565473	0.785741631328255	0.911768523793749
MARCH8	0	default	1	24	4.84578961211843	17.313971755461	34.242477999346	0.222539910949851	0.0670478931398215	0.21515652809603	0.284047204021718	0.651306360069698
FAM21C	0	default	1	24	1.69462619904606	20.8468270444916	36.0046028408743	0.0192482565948005	-0.176902092086239	0.238500291083749	0.907393040635596	0.958800942880171
TIMM23	0	default	1	24	3.68207106856671	21.5103942297448	28.5506007973365	0.232212198644254	0.0786546383731044	0.225052858424249	0.266812418038311	0.639515655988891
NCOA4	0	yule-walker	1	23.6213017751479	4.04760087186316	20.0693102580506	134.871807437303	0.0211956474562187	-0.174565223052537	0.152789367911016	0.898420099698424	0.954898195177469
MAPK8	0	default	1	24	3.88677693230721	10.2591587184635	17.9635535613649	0.299141304210119	0.158969565052143	0.306423524403586	0.169103396539688	0.568990169117307
ARHGAP22	0	default	1	24	0.25402543377446	2.14598291792151	9.80236194871836	0.0025878586940099	-0.196894569567188	0.436757400041226	0.987127503571063	0.994447592172112
VSTM4	1	mle	1	24.641975308642	16.8000585175968	11.2603695521026	179.904453997959	0.186273781986802	0.0235285383841627	0.467360086259453	0.356772642682837	0.700557844411481
ERCC6	0	default	1	24	0.985951998017867	16.1541039232884	13.1801211575921	0.027619413259777	-0.166856704088268	0.330311632310577	0.86932345736092	0.944140872956925
PARG	0	burg	1	27.9160839160839	4.3333777544417	25.415199551559	6.96984783704596	0.306373053485182	0.167647664182218	0.811680471668911	0.16055719893607	0.560717376459606
FAM21A	0	default	1	24	3.05552715442967	6.83976156007652	29.2856044007597	0.248801412232844	0.0985616946794128	0.143805066490459	0.23920696120653	0.619610684322014
SGMS1	0	default	1	24	1.41761156353027	14.1461871821399	15.7987740148127	0.0301160457809826	-0.163860745062821	0.420659908211117	0.858220476113858	0.941017162001141
ASAH2B	1	mle	1	27.156462585034	0.767813701176042	23.1573333264742	1.86896917790425	0.28495524066236	0.141946288794832	0.577454285648922	0.186924462258671	0.580820244110022
PRKG1	0	burg	1	20.5773195876289	2.37763639923254	0.546215337277023	18.2927598740941	0.104620480252844	-0.0744554236965869	0.282658874247531	0.575487350607482	0.818551284738754
CSTF2T	0	yule-walker	1	21.4623655913979	5.72177831883747	1.37744974070073	18.8591303065097	0.472812842421185	0.367375410905422	0.331948313034822	0.0407215322372079	0.429255845768462
DKK1	0	default	1	24	46.0208484004939	23.994129755487	84.3808526850277	0.289337437303944	0.147204924764732	1.04376200486394	0.181266349351721	0.579218093518651
ZWINT	0	default	1	24	0.84705572790379	7.98137926263991	3.01152758001064	0.0805192237026133	-0.103376931556864	0.764870745914812	0.657223780279776	0.861040786403826
IPMK	0	default	1	24	1.72786012779075	3.6880810531427	18.0159987125637	0.0241331484212854	-0.171040221894457	0.438887076117147	0.885019480642357	0.949805631266101
CISD1	1	mle	1	20.1616161616162	11.6484579231708	3.73586743223699	50.1771567122744	0.356761584799928	0.228113901759914	0.27336690214158	0.110118393341749	0.511499704657073
UBE2D1	1	burg	1	20.3673469387755	2.75538166902631	3.784558554653	15.5520648453534	0.0605191320045521	-0.127377041594537	0.562822486547125	0.731879700708442	0.891279794886642
TFAM	0	default	1	24	4.5751151965064	0.89916860114296	22.885269727503	0.361887898199976	0.234265477839972	0.267659438859225	0.105799814315809	0.507495021378587
BICC1	0	default	1	24	7.71079146088388	18.2447588200656	135.682140442288	0.0563788024752281	-0.132345437029726	0.181051342309417	0.748149588867456	0.897695672516653
FAM133CP	0	mle	1	20.3673469387755	1.17792956845566	8.02845291295878	4.51913663981854	0.0910805560777421	-0.0907033327067095	0.617732612401419	0.620335978819757	0.844534429469904
CCDC6	0	mle	1	21.8142076502732	7.24760090906649	1.56937029460437	39.8009782740337	0.271006072054684	0.125207286465621	0.251323729726741	0.205882557599539	0.599107758279939
CDK1	1	mle	1	20.3673469387755	1.7438461717077	5.32720244640841	5.1695012543474	0.160833235804463	-0.00700011703464409	0.595222878469199	0.416141832140907	0.736435844769734
RHOBTB1	1	mle	1	22.4269662921348	8.29198604790547	13.8277448388648	59.4850890896834	0.317201201868992	0.18064144224279	0.180051729832019	0.148410196454151	0.550266360377094
ARID5B	0	default	1	24	9.49148848243576	12.3179601814724	211.686596515065	0.0670123302648199	-0.119585203682216	0.129477421739609	0.706935060356058	0.88247089772219
ADO	1	mle	1	23.0751445086705	4.27693187327435	20.4622743553599	21.5665982699301	0.169819693628113	0.0037836323537358	0.34212137025548	0.394332102114325	0.723808248818354
NRBF2	0	default	1	24	4.25702670575917	6.18109603908462	32.7699650837359	0.121964741412756	-0.0536423103046924	0.259429201165032	0.521866932830717	0.793110080187289
JMJD1C	1	burg	1	24.4907975460123	5.66602805870268	14.5040772566526	36.9221909001119	0.219708718459424	0.0636504621513083	0.256425702078192	0.289256929710537	0.654796176738349
REEP3	0	default	1	24	2.84587019883744	12.4397110297219	76.7775155211706	0.0451974012315504	-0.14576311852214	0.128100717508499	0.793538426467388	0.913669280397236
ANXA2P3	0	mle	1	21.5783783783784	17.0048420017172	1.3957583647135	166.019188585311	0.384938145172589	0.261925774207107	0.238887086303829	0.0880225544838988	0.48574426416095
SIRT1	0	yule-walker	1	27.3424657534247	8.95302901734533	24.4895118646571	15.7490781166355	0.411899252021349	0.294279102425619	0.669932264215752	0.0703491183172573	0.466956314523099
HERC4	0	default	1	24	3.89403475985942	21.7802428800953	42.6686470968178	0.062329819924391	-0.125204216090731	0.263100089154164	0.724853972985185	0.889317981612993
PBLD	1	burg	1	25.4267515923567	2.11607839766235	25.0563253516233	8.46784028183366	0.483287844282713	0.379945413139255	0.341146446094741	0.0368335342688733	0.42488018067804
HNRNPH3	0	default	1	24	21.4242045635586	0.589650448607852	103.737688762168	0.181930762897425	0.0183169154769105	0.359866743529945	0.36639564941019	0.708124744282986
RUFY2	1	mle	2	25.4267515923567,20.5773195876289	7.35534883785273,4.47502402182883	11.9771179889639,4.31851495575526	18.93053413027	0.737713294679762	0.606569942019643	0.234054376774116	0.0186980364475726	0.382440879310574
SLC25A16	0	default	1	24	1.50384055949773	2.15531107413495	5.45494489706582	0.0898845026655516	-0.092138596801338	0.667536893594321	0.624428256896645	0.846025522509956
TET1	0	mle	1	22.3016759776536	2.63437471502148	19.4393975468658	15.5127173540097	0.756288947836072	0.707546737403287	0.133895728727787	0.000859757797387228	0.261148833739892
CCAR1	1	mle	1	23.3450292397661	20.0897264260459	9.24412255267272	142.400457933221	0.180175501117429	0.0162106013409146	0.251235597562025	0.370343273618073	0.709076979192778
DDX50	0	default	1	24	13.0945398860603	0.419177834534879	75.6141643648821	0.250811169396039	0.100973403275246	0.258229187091277	0.23602416508546	0.618321037546982
DDX21	1	burg	1	22.1777777777778	6.63322107658973	2.19549154227925	251.84262258156	0.0118478668999106	-0.185782559720107	0.237404754804267	0.942147852207385	0.973921556194464
KIAA1279	1	burg	1	26.7919463087248	7.17091854066526	12.2825885550376	26.5888256488696	0.504631877598243	0.405558253117892	0.272470190501409	0.0298291088276257	0.411153184346916
SRGN	0	mle	1	27.5310344827586	9.50716772840747	22.7928095783875	28.545763130564	0.381875592199532	0.258250710639439	0.385695035428663	0.0902359228607436	0.487699457347555
VPS26A	0	mle	1	27.156462585034	2.91995143128089	22.9187304146073	29.2485587978189	0.0764622839536596	-0.108245259255608	0.249641863274473	0.671851329213119	0.868373452234598
SUPV3L1	0	yule-walker	1	21.1216931216931	1.41510256193761	14.9028061149288	9.86152104010043	0.0806093345228777	-0.103268798572547	0.356686043036474	0.656901797652843	0.860862927866276
HK1	0	default	1	24	28.0367261496058	12.1047773174992	172.819462197576	0.302107531462996	0.162529037755595	0.222040629343348	0.165555097671603	0.566294154422853
COL13A1	0	mle	1	22.4269662921348	1.03804924573627	3.83709480418574	2.62225779799124	0.586783209216396	0.504139851059675	0.819137106712022	0.0120473021394858	0.357264771167674
H2AFY2	0	burg	1	27.9160839160839	1.97381471587586	25.6108189998394	9.06713221033011	0.418162534922827	0.301795041907393	0.279052623451882	0.0666819685357912	0.461327220586883
AIFM2	0	default	1	24	5.41424567387104	13.645033430951	32.4236997508098	0.212719511257598	0.0552634135091182	0.274694448647751	0.302445719293549	0.662047482615121
TYSND1	0	yule-walker	1	26.972972972973	2.91938743662414	11.8215440358165	8.52661420717669	0.260000632991243	0.112000759589492	0.510123189765938	0.221899713339622	0.609836275122178
SAR1A	0	default	1	24	8.94635937475792	3.90294790474314	112.471890689894	0.156200005980037	-0.0125599928239561	0.146328761228225	0.42775745759333	0.743873733928449
PPA1	1	mle	1	20.3673469387755	7.99226504439187	2.58284668920172	16.885631755036	0.491494006534425	0.38979280784131	0.4653703450475	0.0340001145580673	0.417234292038696
LRRC20	0	default	1	24	0.421991696388697	10.8470461206247	2.47542250536404	0.0748355242927193	-0.110197370848737	0.694983879204972	0.677789352730019	0.871409514831304
EIF4EBP2	0	default	1	24	7.43927226641922	22.5560966458846	126.754876264374	0.113583346504883	-0.0636999841941406	0.193597012244847	0.547254742319509	0.807237424193549
SGPL1	0	default	1	24	5.14380825041767	16.2082333424224	23.9111489787471	0.172606148249659	0.00712737789959061	0.357597754434011	0.387758607361749	0.720881836000119
PCBD1	0	mle	1	26.4370860927152	7.18004610775325	24.4743124719563	24.4198423018305	0.487311025724183	0.384773230869019	0.318851288045008	0.0354217398174985	0.420431918941285
UNC5B	1	yule-walker	1	23.3450292397661	7.92053578166426	4.14479581612758	62.5658288425452	0.155702379781993	-0.0131571442616087	0.29191283882008	0.429020283717795	0.744158133989694
SLC29A3	0	burg	1	22.8114285714286	6.51609757352915	11.0536527823224	16.8281326508459	0.56920897867366	0.483050774408392	0.377361312228027	0.0148365599281044	0.378705065641731
C10orf54	0	default	1	24	4.69018277194595	13.7935292906799	144.901540365686	0.00895307736130846	-0.18925630716643	0.288153907165994	0.956029044633084	0.981126092289217
PSAP	0	yule-walker	1	21.695652173913	358.21578493682	11.2468635369544	3979.13157652787	0.248687720923012	0.0984252651076143	0.134119309649486	0.239388031740979	0.619610684322014
CHST3	1	yule-walker	1	22.3016759776536	1.69033130502783	21.6743587931058	24.7399329523148	0.0445079269018829	-0.14659048771774	0.235798942173029	0.796407685077565	0.914734227389323
ASCC1	0	default	1	24	1.24716167040879	2.73588489103155	29.7987689019278	0.0318546546776928	-0.161774414386769	0.177369532530366	0.85055579709084	0.937721370289619
ANAPC16	0	default	1	24	7.69022719600041	10.8738155134988	62.0639525425066	0.347121438986671	0.216545726784006	0.167068636010767	0.118621124897041	0.524123828583719
DDIT4	0	default	1	24	65.4388922968798	5.00031804655199	415.058491922746	0.364677109852606	0.237612531823128	0.223184398896073	0.103507665675278	0.503979814294143
DNAJB12	0	burg	1	27.156462585034	5.92331746499172	12.4330064140606	55.9064042090818	0.220653459871786	0.0647841518461437	0.172635927522342	0.287510068799238	0.654796176738349
MICU1	0	default	1	24	6.95379376565699	11.8613715116977	52.765169913978	0.19447083503564	0.0333650020427686	0.227829265799545	0.339161342345516	0.688155222303406
MCU	1	burg	1	27.3424657534247	11.6969178103318	26.1125791059706	69.4094105555523	0.299506393721872	0.159407672466247	0.217467420007597	0.168663410636153	0.568521245888704
P4HA1	0	mle	1	21.8142076502732	29.8301524140894	0.084333380227055	195.069554641243	0.372509749275397	0.247011699130477	0.241726306481663	0.0972825426221544	0.495956570958702
ECD	0	mle	1	21.0105263157895	3.83789253688734	20.7717341831173	12.5189479452941	0.482824891710397	0.379389870052477	0.316087561377513	0.0369988367755271	0.424913754175826
FAM149B1	1	mle	1	20.6839378238342	1.29582625962418	0.0648342462354072	13.8444339474821	0.0575393287638971	-0.130952805483323	0.274944831094571	0.74356027781849	0.896279690778252
DNAJC9	1	default	1	24	2.45357610236139	1.82192660855038	18.2108127028714	0.0703541381524206	-0.115575034217095	0.372367174790442	0.694364808907187	0.876639554522107
MRPS16	0	default	1	24	3.09027601828177	11.6223953707455	50.3224277702814	0.0614530655639989	-0.126256321323201	0.188013405450891	0.728249135119261	0.890477651541514
ANXA7	1	mle	1	21.1216931216931	4.45527112908836	0.137275911439666	30.8727776088586	0.170144232263735	0.00417307871648176	0.24511510679611	0.393561932174328	0.723656192966235
PPP3CB	0	default	1	24	5.41084271414182	11.7490105004761	23.5254513680496	0.296554501549829	0.155865401859795	0.317884618923959	0.17224724091467	0.571250343286627
SEC24C	0	default	1	24	6.74296019041463	20.708963695563	27.9197389909862	0.209257982918516	0.0511095795022196	0.388381363119252	0.309153438342518	0.666417982548163
FUT11	0	mle	1	27.9160839160839	4.70454366221617	11.2090536845435	30.4484113350147	0.151326324378794	-0.0184084107454472	0.313052869675726	0.440254350875751	0.748958301110789
CHCHD1	0	mle	1	27.9160839160839	10.4655588050261	24.8641493314271	44.2646978702035	0.218088891817478	0.0617066701809739	0.358514899537611	0.29227180036466	0.655823591193458
ZSWIM8	0	default	1	24	1.70380330277817	9.55591735569355	35.3312009165088	0.0230960713556113	-0.172284714373266	0.233224381095168	0.889732143470794	0.952301576379011
NDST2	0	default	1	24	6.07192582538481	10.8016919323515	29.9036146297339	0.41391065516954	0.296692786203448	0.229934673931468	0.0691542904509559	0.465712247320881
CAMK2G	1	mle	1	20.4717948717949	4.30322375056725	3.34678184987868	26.8826974115058	0.186942882941791	0.0243314595301496	0.274864055303237	0.355308239454754	0.699054508664422
PLAU	0	default	1	24	1.02917721848706	7.20373431692727	2.32200179276789	0.101920392515261	-0.0776955289816863	1.01110469862376	0.584216979893839	0.823737080967031
VCL	1	mle	1	26.972972972973	13.5359890989427	26.194106004766	159.989562140817	0.410593195679409	0.292711834815291	0.113556018259406	0.071133753554122	0.467898685673587
AP3M1	1	default	1	24	5.33954403123733	6.86929764777222	15.6928910408055	0.383486246930089	0.260183496316107	0.428345837378049	0.089066389169117	0.485988232114095
ADK	1	default	1	24	3.20020197527315	8.63064016060896	16.1891069820486	0.227660313472807	0.0731923761673686	0.293272708048881	0.274815837797316	0.644807148985062
KAT6B	0	default	1	24	1.92702405209974	10.7188919475095	31.2634902069887	0.0694901428152984	-0.116611828621642	0.199978702507175	0.697597459866795	0.878201858869032
SAMD8	0	default	1	24	1.3401730277051	4.87590818648055	9.42491949007536	0.0928508011031941	-0.0885790386761671	0.320784672788272	0.614318518036754	0.841268979916944
VDAC2	1	burg	1	20.1616161616162	6.54317803988534	6.60915415909987	65.6140241804201	0.229560488876276	0.0754725866515309	0.147675814447201	0.271451805716053	0.643346041373992
COMTD1	0	mle	1	20.6839378238342	6.20368169128875	9.23054364244893	24.6914735513343	0.453486654954254	0.344183985945104	0.287369050587183	0.0487532819014466	0.444462595899133
ZNF503	0	default	1	24	5.68879107341463	8.60226639408057	155.981941700916	0.0317473185485544	-0.161903217741735	0.143676047621314	0.851027397832359	0.937721370289619
ZNF503-AS2	0	default	1	24	0.813980707453151	9.41864893012606	5.27277907888246	0.0640523964594657	-0.123137124248641	0.433422392658885	0.718220311856679	0.887128543294034
C10orf11	1	mle	1	21.3475935828877	1.45251871262983	18.2365716970624	3.52114548528798	0.268655314418961	0.122386377302753	0.563319904697789	0.209223541653935	0.601049830482962
KCNMA1	0	burg	1	22.6818181818182	5.25560017523717	21.0723551632626	48.8524159742856	0.431146296334997	0.317375555601997	0.119225690029227	0.0595666189755507	0.453613200835266
DLG5	0	default	1	24	7.44557766703526	17.2349475180737	84.1548149026656	0.163542426773775	-0.0037490878714701	0.149084338970234	0.409467642386678	0.733850997616196
POLR3A	0	default	1	24	2.31548483408392	12.3107644414936	23.3333923720935	0.105009702012584	-0.0739883575848992	0.248835964172911	0.574237614936458	0.818002381634179
RPS24	1	yule-walker	1	20.2639593908629	195.142829939655	7.31947847830931	3302.31657586566	0.192265057484794	0.0307180689817532	0.104661802593133	0.343830464585304	0.691453663353054
LINC00856	1	burg	1	26.972972972973	1.46742828072947	14.5813523120584	3.00677688369223	0.459345165567366	0.351214198680839	0.524415004259005	0.0461955831303156	0.440374063416765
ZMIZ1	1	mle	1	26.4370860927152	1.90853909388731	13.0974838196209	33.6404187237693	0.113630232841393	-0.0636437205903286	0.131011539999168	0.547110024507376	0.807194022069916
PPIF	0	mle	1	23.9041916167665	8.40622832677738	0.0839469461577898	30.8196780928447	0.341109994623935	0.209331993548722	0.341127867619112	0.124183701104068	0.527438653414532
ZCCHC24	1	mle	1	25.4267515923567	16.3601731812704	8.42443440542908	212.885481284329	0.226739033598817	0.0720868403185808	0.181306447158956	0.276458813285696	0.645755207258713
EIF5AL1	0	default	1	24	2.41278943198931	19.7486266734729	12.0389243700037	0.166695597687581	3.47172250971806e-05	0.41162235050121	0.40180781648942	0.729008768120592
LOC100288974	1	burg	1	24.7950310559006	1.41517375547558	0.640134435649111	1.94926136625828	0.424850054386799	0.309820065264159	0.801294773196988	0.0629369098061971	0.456619156382977
TMEM254	0	burg	1	27.3424657534247	1.75183114422286	8.96799843502976	12.3891242776837	0.163953995546606	-0.00325520534407264	0.256722102930482	0.408461265365307	0.73345430254131
PLAC9	0	burg	1	26.7919463087248	7.23376133896471	12.6751905148478	297.146271844104	0.0342812329301106	-0.158862520483867	0.176611158948931	0.839949848771053	0.934193013254311
ANXA11	0	yule-walker	1	20.0603015075377	29.2733049361375	10.4672181358689	186.828315227053	0.56555583322678	0.478666999872136	0.148829186555071	0.0154763966509934	0.378705065641731
TSPAN14	1	mle	1	27.5310344827586	6.5324128914643	24.6005013800703	25.4161441185405	0.582250616187603	0.498700739425123	0.232126240465228	0.0127226942344481	0.362310536695559
GHITM	0	default	1	24	13.5436397233322	4.01429694033094	98.6160971888398	0.202864110848146	0.0434369330177753	0.211191745059466	0.321856150916507	0.676399999437188
CCSER2	1	mle	1	26.4370860927152	2.50048610326098	23.1124895640055	50.8900882732698	0.0338387490112718	-0.159393501186474	0.189975881530504	0.84187590144897	0.93519103770891
WAPAL	0	yule-walker	1	26.0915032679739	10.7266121006319	10.3398595786931	42.7668054195699	0.626579174603205	0.551895009523846	0.24730616789757	0.00726093707065845	0.341203973321018
ADIRF	1	yule-walker	1	27.7222222222222	1.79003744999166	23.4860137855678	7.74883811805398	0.307571305634449	0.169085566761338	0.312233916883425	0.159175155966393	0.560224134749558
GLUD1	0	default	1	24	6.09367539507177	19.9515481094045	30.456665506112	0.196430665186463	0.0357167982237555	0.321353278199024	0.335055518953859	0.68505905292471
FAM35A	0	default	1	24	1.56907977721499	3.17222347555664	16.1190503063428	0.0446749771594176	-0.146390027408699	0.366827619925016	0.795711742109918	0.914438528651904
MINPP1	0	default	1	24	2.52194386727667	2.08472237737977	11.3267964189007	0.245390106979945	0.0944681283759345	0.331790682446876	0.244687888203392	0.623668380466079
PAPSS2	0	default	1	24	2.85372745825803	9.25812319784166	27.1849520726043	0.153804953482703	-0.015434055820756	0.313610111306029	0.433862778889828	0.74753822693283
ATAD1	0	default	1	24	12.1221115508689	1.05113787499918	90.7398658432348	0.122199128819982	-0.0533610454160216	0.285455892874958	0.521170754923579	0.792778958692157
PTEN	1	default	1	24	9.57209972932199	21.3894333469614	91.5883465766355	0.187705570938552	0.0252466851262627	0.191754704547833	0.353644879049532	0.698414878364395
RNLS	0	default	1	24	1.08902490047932	20.0993263109641	4.60266293762273	0.0739654011334285	-0.111241518639886	0.709248462430214	0.680982680072649	0.872645624737816
STAMBPL1	0	burg	1	21.8142076502732	2.71083634832906	21.3514252493906	4.90785567637825	0.718234996946811	0.661881996336173	0.461870692318872	0.00177596846674077	0.261148833739892
ACTA2	1	burg	1	20.2639593908629	388.767599147576	12.5931169499899	2777.55424950201	0.265138618372948	0.118166342047538	0.19346638717419	0.214302444447141	0.605956562022679
FAS	0	mle	1	21.8142076502732	3.84419802430723	2.56948717787146	17.8021069403981	0.589590949278648	0.507509139134378	0.206631121898847	0.0116435295142168	0.354918002145268
CH25H	0	default	1	24	2.24238853382704	22.7166553939299	14.1386010645345	0.0936066917006183	-0.0876719699592581	0.392349559855555	0.611763346428419	0.839919459045577
LIPA	0	default	1	24	3.83749599117798	23.2774133421567	31.5887493239735	0.106044201238728	-0.0727469585135265	0.304170309505151	0.570926536248447	0.817050496515014
IFIT2	0	default	1	24	1.83310166392281	18.705626250136	4.21904794890472	0.175589911217159	0.0107078934605902	0.725949240481028	0.380817141907651	0.715754256800092
IFIT3	0	yule-walker	1	20.3673469387755	1.7617485512282	18.8337440464245	12.087665067517	0.108984719353056	-0.0692183367763328	0.331744776896467	0.561598269129818	0.815065596610989
IFIT1	1	mle	1	20.1616161616162	4.53229024685464	2.5337043119247	9.83656100094955	0.359071717144153	0.230886060572984	0.681205449380281	0.108155144696489	0.509581099308306
IFIT5	1	mle	1	25.7548387096774	3.20870237804245	5.15397976790549	15.0990299498912	0.164759246384887	-0.00228890433813511	0.36900170187754	0.406497971553606	0.731975728845669
PANK1	1	mle	1	20.9005235602094	1.14352304109614	17.6555319938114	2.52868252324466	0.318479372080548	0.182175246496658	0.574766793797301	0.147026299582297	0.549607384976295
KIF20B	0	default	1	24	0.881413100362398	17.4203096988876	8.76110050810425	0.0559435007425914	-0.13286779910889	0.297728975671297	0.749876825506985	0.898648099223927
RPP30	0	mle	1	20.1616161616162	4.15396170202881	5.26802584435575	15.5539643298971	0.182599755346851	0.0191197064162207	0.514284484867596	0.364899960887214	0.706645046117389
ANKRD1	0	burg	1	21.1216931216931	100.887906338942	2.75698300899244	228.817768903367	0.262756795977131	0.115308155172557	1.00941817837907	0.217798000995497	0.605956562022679
PCGF5	0	mle	1	24.4907975460123	11.2728302908982	23.075776005805	51.1531438831803	0.509075720182261	0.410890864218713	0.32916118534655	0.0285149463258967	0.4102400843044
HECTD2	0	default	1	24	0.523853508570295	22.4008240601796	3.34705459999603	0.113969952761172	-0.0632360566865942	0.485361669858737	0.54606237056893	0.806406248742043
PPP1R3C	0	default	1	24	8.70501556014364	10.7747056001243	56.9518189783118	0.176238377263389	0.0114860527160663	0.264062755438763	0.379321776875691	0.715103106517064
TNKS2	0	default	1	24	4.70276413535206	19.3593405671271	22.3789244962739	0.151879244370894	-0.0177449067549276	0.387814606194037	0.438822066257871	0.748581293412959
BTAF1	1	burg	1	23.3450292397661	4.84876894671016	13.7483009246929	21.9373308235893	0.476489224288304	0.371787069145965	0.231663296276528	0.0393213235007865	0.429255845768462
CPEB3	1	mle	2	25.2658227848101,20.7916666666667	3.98959150033232,3.22077550561998	11.8742241105151,4.90894007047198	4.79888348380074	0.724873319639356	0.587309979459035	0.497700324770402	0.0223428725579438	0.395911384263468
MARCH5	1	yule-walker	1	27.3424657534247	19.8377354785336	25.9995568754638	77.1908264641977	0.38908492852424	0.266901914229088	0.285715816456199	0.0850950302997513	0.483171162754625
IDE	0	default	1	24	2.69055245529865	5.8478566048771	27.9715944438488	0.166632426933449	-4.1087679860885e-05	0.188176848664022	0.401960139886338	0.729008768120592
KIF11	0	default	1	24	0.574132781584904	17.7507228811596	2.28047796455034	0.0916978120486261	-0.0899626255416486	0.683080540285559	0.618232457038697	0.843989295539171
MYOF	0	default	1	24	11.9254209370617	14.2978642137365	105.527544822702	0.153726285393291	-0.0155284575280508	0.215077285955475	0.434064490674511	0.74753822693283
CEP55	0	burg	1	26.7919463087248	1.7872588098846	12.6275046977594	3.31312997470838	0.345143829422589	0.214172595307106	0.649420426236978	0.120428595299193	0.525722443245918
FRA10AC1	0	default	1	24	3.90788449250577	22.5323817080934	69.1154370693509	0.0419596776201018	-0.149648386855878	0.208909529347478	0.80708437792451	0.918975477139531
PLCE1	0	burg	1	26.4370860927152	4.10218583920381	11.2647866996996	11.9971974369799	0.29514989755882	0.154179877070584	0.452051697563189	0.173973794551054	0.573691230218699
PLCE1-AS1	0	default	1	24	0.769737253397423	12.4348698873642	2.16113202339838	0.138556945709388	-0.0337316651487343	0.725238230355788	0.47438709747156	0.768913775309625
NOC3L	0	default	1	24	1.36772040245605	6.18278962586208	19.2591220626851	0.0954330182190494	-0.0854803781371407	0.19523847711746	0.605624807139283	0.837455255527547
TBC1D12	1	burg	1	22.3016759776536	3.4108312526581	13.9391327296552	11.6257935480567	0.414796360085138	0.297755632102166	0.327890776869113	0.0686333336140427	0.463622592442557
HELLS	1	burg	1	27.3424657534247	1.76796814371077	11.5558690894606	5.26151722323244	0.225997950328081	0.071197540393697	0.593604277568115	0.277786127696927	0.646933026280843
PDLIM1	0	burg	1	27.7222222222222	8.6276215629383	25.5291217522411	222.846000136723	0.0943723753172214	-0.0867531496193343	0.0981176261460239	0.609183746399213	0.839092940216009
SORBS1	0	default	1	24	0.699156465239918	0.103891422196945	4.70843345356868	0.0943708742686992	-0.0867549508775609	0.392702835443268	0.609188794927817	0.839092940216009
ALDH18A1	0	default	1	24	10.6849578573153	23.0353548821052	31.350294319099	0.270459068975617	0.124550882770741	0.477286218644889	0.20665614104559	0.599708957645047
TCTN3	1	burg	1	23.6213017751479	5.51787775831901	1.21485893741559	21.1593630055797	0.643976866919315	0.572772240303177	0.311839857046505	0.00571993493653	0.334798744902001
ENTPD1	0	default	1	24	0.018944625320862	4.41464710226963	9.2393734954835	1.22305694716385e-05	-0.199985323316634	0.454604326347809	0.999938848648492	0.999938848648492
CCNJ	0	default	1	24	0.455667646708424	5.24685722434927	2.41166220441872	0.0391961766595283	-0.152964588008566	0.653127183209613	0.818792041896041	0.924765229295292
ZNF518A	1	burg	1	24.641975308642	1.40648025809342	13.6515944881796	7.00912305898808	0.125657859068966	-0.0492105691172406	0.423819243831218	0.510983708104379	0.788307497072406
TM9SF3	0	mle	1	26.0915032679739	53.7010849877214	25.7719547106538	595.761884802937	0.451299801002657	0.341559761203188	0.128310310235662	0.0497365421642286	0.445624922468148
RPL13AP5	0	default	1	24	1.65671338431169	22.3238650976023	39.5863250856953	0.0126177208339555	-0.184858734999253	0.281717622512785	0.938483502755445	0.97141119972918
LCOR	0	default	1	24	1.34574282447014	0.90721504081521	7.04571329332078	0.163332235939397	-0.00400131687272287	0.344513594368241	0.409982370292323	0.734284831168086
C10orf12	0	burg	1	22.9425287356322	2.05319771695475	7.79032756173693	4.9772023964735	0.284964964761585	0.141957957713902	0.555599128755855	0.186911752406892	0.580820244110022
LOC102724002	0	burg	1	22.6818181818182	6.90510808479875	10.1581175761705	24.8869071798467	0.432765472040847	0.319318566449016	0.301189925489839	0.0587236841253536	0.451569126565612
ARHGAP19	0	default	1	24	0.905624247880146	19.3810653198476	2.19966635401667	0.123856455011799	-0.0513722539858417	0.837858885764963	0.516269332925941	0.791119306436019
FRAT1	1	yule-walker	1	24.641975308642	1.9064485733574	13.2830081895612	4.37566238557926	0.251568065466769	0.101881678560122	0.651259240220755	0.234834310450552	0.618321037546982
FRAT2	0	default	1	24	1.15421955905144	8.06346603970655	6.08582989288773	0.112967190593512	-0.0644393712877855	0.446286203962589	0.549159395974365	0.808189997155942
RRP12	0	mle	1	27.3424657534247	0.81729240635921	17.4581693050797	10.3685540194148	0.0196922702644177	-0.176369275682699	0.420286246493697	0.905340888915991	0.957920302079958
EXOSC1	0	default	1	24	1.40165531392807	13.9183189102555	20.2451949997688	0.037120672582212	-0.155455192901346	0.258160506974224	0.827674001385064	0.928506953944464
ZDHHC16	0	default	1	24	1.0423004760976	5.08614268018892	22.1467380783306	0.0106714432516805	-0.187194268097983	0.346220973793278	0.947769492849199	0.976339215438362
MMS19	0	burg	1	27.5310344827586	25.9191526934002	11.0108646926702	164.879537877253	0.449717922425416	0.339661506910499	0.191897001378421	0.0504576292540653	0.447573933647027
UBTD1	0	mle	1	23.2093023255814	36.5709605655434	13.1699847508221	140.251474544075	0.389196927856172	0.267036313427406	0.305970040365087	0.0850170563461177	0.482977639665813
MORN4	1	mle	1	26.4370860927152	4.77111777635278	26.146421943375	20.8088658068467	0.549459976515362	0.459351971818435	0.232249235025457	0.0185638002527951	0.382440879310574
PI4K2A	1	mle	1	26.0915032679739	2.8482976440091	1.56364599522239	26.4395489261059	0.12732189041532	-0.0472137315016161	0.268876745801513	0.50613970883149	0.786650331760534
AVPI1	1	mle	1	22.6818181818182	2.95839427429451	8.69252784633388	5.96700107463355	0.433024536734243	0.319629444081091	0.55707104803428	0.0585897065324362	0.451169440645856
MARVELD1	0	burg	1	22.1777777777778	16.816352415282	14.9230802234263	149.669765133112	0.186064251906685	0.0232771022880225	0.223216288025942	0.357232214381956	0.700766854864795
ZFYVE27	1	mle	1	24.4907975460123	1.39906386222991	1.12776656646281	18.5836178512804	0.0413512260385809	-0.150378528753703	0.271027536347081	0.809650532555443	0.919907144831045
R3HCC1L	1	mle	1	21.1216931216931	2.98585468555879	4.70374359485784	16.0999855800659	0.311241937859249	0.173490325431099	0.234868674961534	0.155000634956143	0.556848510302774
LOXL4	0	burg	1	27.9160839160839	6.58591808864778	13.0826442931869	32.7538846720478	0.164451929867957	-0.00265768415845136	0.359705794436227	0.407246351599677	0.732843639084685
PYROXD2	0	mle	1	20.3673469387755	3.43543424942448	1.31748355690687	5.26684383356667	0.33209984809013	0.198519817708157	0.818643784723254	0.132910016283629	0.537536823566348
HPS1	0	default	1	24	5.32975595577834	18.4485208410627	86.1422172812447	0.163410902958073	-0.00390691645031227	0.106237177483119	0.409789665208049	0.73405916912736
GOT1	1	mle	1	21.4623655913979	10.382253553222	9.27622193958803	63.4699490846766	0.379611652506593	0.255533983007911	0.207169640728206	0.091900560509029	0.488774174887074
SLC25A28	1	burg	1	23.9041916167665	3.68093810942299	14.6793626105169	17.9079694542037	0.566669389834917	0.480003267801901	0.194581968508253	0.0152790672298505	0.378705065641731
ENTPD7	0	default	1	24	2.09051589319538	0.0589621925218531	8.41256945883455	0.313847889549114	0.176617467458937	0.369921985481829	0.152090475384513	0.553603948131599
COX15	1	yule-walker	1	21.695652173913	8.38415833931356	13.5020795529087	32.8019238996072	0.334668599126147	0.201602318951377	0.31519729832114	0.130373733967746	0.534911472252452
CUTC	0	default	1	24	0.305092888185935	4.34643927715663	7.52396454897966	0.00518328250479061	-0.193780060994251	0.425400266795098	0.974350862694253	0.989000728077443
DNMBP	0	default	1	24	1.78205390592502	2.07387771069303	19.2457883599355	0.0729527850455152	-0.112456657945382	0.259821654022742	0.684714094441846	0.873791085874641
ERLIN1	0	yule-walker	1	23.7619047619048	11.5655898449602	0.260503648401842	39.4845361556633	0.423208926157715	0.307850711389258	0.352910467212331	0.0638399670358637	0.457638051635097
CHUK	0	mle	1	25.5897435897436	8.8330513744716	22.9975803777023	19.9992267053585	0.541932797444482	0.450319356933379	0.427600229870339	0.0201672177648082	0.390606012041886
CWF19L1	1	mle	1	22.1777777777778	1.13753260741942	15.592417234697	5.92377735920335	0.119724137842744	-0.0563310345887065	0.417707954132022	0.528559601840838	0.796041077926788
SNORA12	0	burg	1	21.4623655913979	13.0873238691762	14.6432796097191	25.9169542131811	0.481174130565754	0.377408956678904	0.520054485882673	0.0375930976340165	0.42651650444556
BLOC1S2	1	yule-walker	1	25.7548387096774	15.6682012071961	23.5960103227205	80.9836151979529	0.439428167573801	0.327313801088561	0.232052383617374	0.0553549366229291	0.449474665385192
SCD	1	burg	1	24.641975308642	14.3739496784912	2.38282221336717	68.4646967189962	0.197950738705363	0.0375408864464355	0.333458975804856	0.331898443575103	0.683039175818297
SEC31B	0	burg	1	22.0552486187845	4.14959475611604	14.5765160613101	7.95377819055565	0.446784697978304	0.336141637573965	0.560833079409665	0.0518168396248655	0.447573933647027
NDUFB8	0	default	1	24	16.8204636312148	5.28139532994329	305.791857991274	0.168280273666883	0.00193632840026003	0.0964323266789278	0.398001775955515	0.726034106873817
HIF1AN	0	default	1	24	3.97514524506813	10.9221485035872	98.7372547245637	0.0887170667840301	-0.0935395198591638	0.101045781612717	0.62844342051904	0.847318791187883
FAM178A	0	burg	1	27.3424657534247	4.92099708777064	9.44012882255056	20.9154052290975	0.46240464370737	0.354885572448845	0.243481738945805	0.0449032259985361	0.438234987651148
MRPL43	0	default	1	24	0.401717988773673	13.3053838408603	75.078391815653	0.00164856993840345	-0.198021716073916	0.148299020694894	0.991784283368769	0.996584262093867
C10orf2	0	yule-walker	1	24.4907975460123	2.57228962376575	1.45680859456427	8.34507408611328	0.249030012375183	0.0988360148502199	0.443845410325834	0.238843212692076	0.619435707028991
LZTS2	1	burg	1	22.0552486187845	1.25072792981182	19.5441799635305	6.89005220479739	0.10792373772415	-0.0704915147310203	0.385184860601693	0.56494987354622	0.817050496515014
SFXN3	0	burg	1	20.2639593908629	7.54127457958534	4.93584802006477	84.6739048716727	0.101101658018062	-0.0786780103783253	0.198949694942189	0.586884847559783	0.825374372214151
KAZALD1	0	default	1	24	3.11890535730567	5.69594173903305	16.0187099260162	0.27650592575512	0.131807110906143	0.454063404861933	0.198232515466318	0.593241936413207
BTRC	0	default	1	24	2.38897459644976	15.0491004420001	17.4454736063323	0.110042933312329	-0.0679484800252046	0.294209437418662	0.558271271282396	0.813406821491979
POLL	0	yule-walker	1	27.9160839160839	4.72453762763449	10.1079868520401	24.3577947885101	0.159375237934784	-0.0087497144782589	0.33164454688301	0.419769513304281	0.739299571767015
DPCD	1	mle	1	21.4623655913979	3.56017742455518	7.36351933324616	18.5775391851173	0.162339624778704	-0.0051924502655547	0.330559867891958	0.412420135002056	0.734830355501195
FBXW4	1	burg	1	20.2639593908629	3.82360635444574	10.1205037703673	39.2232226242436	0.238271364099581	0.0859256369194971	0.149812502641114	0.256449237629388	0.630879651791417
NPM3	0	default	1	24	10.9768796782715	8.82651853702752	119.379351396964	0.173784660858397	0.00854159303007629	0.310253844924578	0.385004910015292	0.718675832028545
MGEA5	0	default	1	24	4.43413963260378	6.13552490790277	81.1431620868052	0.0535733944738226	-0.135711926631413	0.161022848046678	0.759337245290359	0.901902637327036
C10orf76	1	mle	1	21.5783783783784	3.15410774609871	19.2358104125261	15.3764467976837	0.361149314614769	0.233379177537723	0.247055553724891	0.106413523933242	0.508121848716736
HPS6	1	mle	1	20.2639593908629	3.59138571510931	8.10181194003509	25.6566432070149	0.301714689222753	0.162057627067304	0.240229037743865	0.166021575660994	0.566578826805558
LDB1	1	yule-walker	1	27.3424657534247	1.62680748299742	22.0971607350487	8.60851284972115	0.161466029562983	-0.00624076452442068	0.325951431128852	0.414575188172693	0.735013387578028
PPRC1	0	default	1	24	1.22936687554873	0.391684759998321	10.7586764500651	0.0461598294092457	-0.144608204708905	0.401383668238043	0.789547100682661	0.913086419648038
NOLC1	0	default	1	24	8.53364664422267	22.3396048727373	39.9004950257445	0.213930533841102	0.0567166406093224	0.353856174889291	0.300126701363942	0.659952073220737
GBF1	0	burg	1	25.7548387096774	9.88351418994253	11.3473377369699	59.3222189640472	0.481695966579437	0.378035159895325	0.233851520102595	0.0374044215238082	0.426442337752336
NFKB2	0	default	1	24	0.271243487190865	1.9412337211794	4.6610688255777	0.00544982646555914	-0.193460208241329	0.568882114785243	0.973046259531452	0.988770989000286
FBXL15	0	default	1	24	1.91873331693374	18.0264078944088	16.9674837402788	0.076854426998834	-0.107774687601399	0.313348718170315	0.670426167145178	0.867619609933616
CUEDC2	0	default	1	24	3.52328031704312	18.4830741286838	21.2570827380735	0.184987139639147	0.0219845675669762	0.32508633266836	0.359602173779639	0.702630227384003
ACTR1A	0	default	1	24	8.31476466012174	10.4889906911329	99.6024358821502	0.1962992887358	0.0355591464829595	0.157205718201739	0.335329501537176	0.685357695935194
SUFU	0	burg	1	23.6213017751479	4.1306253012604	17.0701592348135	17.5440647247794	0.3044090252774	0.16529083033288	0.318089259031423	0.162843223998418	0.562614391484644
TRIM8	0	default	1	24	6.15695848231651	15.8479660021707	51.2992349448622	0.299114710279576	0.158937652335491	0.163399364080799	0.169135481932271	0.568990169117307
ARL3	0	yule-walker	1	22.3016759776536	10.3193335683303	7.24290769848006	48.682640913779	0.568350960350145	0.482021152420174	0.191545552180645	0.0149849015866617	0.378705065641731
WBP1L	1	mle	1	21.8142076502732	17.5929220455754	8.19594213564246	121.401383746905	0.302768670162721	0.163322404195266	0.18405235242048	0.164772400464035	0.565939730242761
C10orf32	1	burg	1	20.1616161616162	5.19329042355413	16.8302308340415	65.588895054864	0.0638470314853326	-0.123383562217601	0.23483472572427	0.719008614732401	0.88729065790236
CNNM2	1	burg	1	24.3414634146341	0.912454167068058	22.3710353360179	3.50526411780538	0.153716006409412	-0.0155407923087061	0.592883262014733	0.43409085241902	0.74753822693283
NT5C2	0	default	1	24	4.14350034992621	14.1626760007082	41.9356362155153	0.0863449377593938	-0.0963860746887275	0.240630903706213	0.636665510968725	0.851259694131209
PCGF6	0	default	1	24	1.33474450885492	0.811663689228944	3.43795037674946	0.2186172332309	0.0623406798770798	0.604910639827513	0.291285686012223	0.655337890814817
TAF5	0	default	1	24	0.697871989318268	14.7643059690274	4.41176241830255	0.0618875332266401	-0.125734960128032	0.542703921234648	0.726565106914974	0.889576984843356
USMG5	0	default	1	24	4.67422525165608	3.1223818859393	110.751416240486	0.0195074879117836	-0.17659101450586	0.216411135109276	0.906194468322675	0.95824637517785
PDCD11	1	mle	1	21.1216931216931	1.221687178072	17.9041514793999	30.8073652626727	0.011756041563506	-0.185892750123793	0.256665167464445	0.942585685212771	0.974092391769322
CALHM2	1	mle	1	24.3414634146341	6.64078488581612	23.0170001631261	20.4682496093874	0.301690588012437	0.162028705614925	0.432976135819773	0.166050228684835	0.566578826805558
SH3PXD2A	0	default	1	24	19.127383228715	14.6535856583965	270.14638860103	0.143532404743987	-0.0277611143072154	0.133323140323332	0.460844787504273	0.760622269718126
OBFC1	1	yule-walker	1	27.9160839160839	1.83752787652413	11.0677774218367	15.9352183812854	0.128702818502501	-0.0455566177969988	0.251021449056724	0.502147778628965	0.783388738110763
SLK	1	mle	1	21.3475935828877	6.26549540107486	7.30384415724538	93.8337588466973	0.0630434100902806	-0.124347907891663	0.188466142843548	0.722100008965153	0.888384484822285
SFR1	1	mle	1	21.3475935828877	1.51989432803657	7.55839301477799	4.74015760925318	0.160109244855701	-0.0078689061731585	0.56126944555634	0.417940063702291	0.738085774511316
GSTO1	0	default	1	24	25.2866100117717	1.63709106080813	193.058614115702	0.141169526594105	-0.0305965680870743	0.326254435911448	0.467237002751298	0.764190841004055
ITPRIP	0	default	1	24	0.883904674416735	0.389762071568181	35.1052235993725	0.020105652628176	-0.175873216846189	0.130524403402192	0.903433648747773	0.956914416288429
XPNPEP1	0	burg	1	26.7919463087248	9.24581908317774	9.19126426848124	47.9894089769197	0.664172139320355	0.597006567184426	0.180266178045714	0.00427153151031701	0.314063802266242
ADD3	0	default	1	24	2.60694091942951	13.3345712461147	72.6519256367854	0.0248110774097499	-0.1702267071083	0.263849238138196	0.88194965952114	0.948663186323382
MXI1	0	burg	1	27.7222222222222	4.40651864566187	24.7000356962647	37.4223330278325	0.28675068319933	0.144100819839195	0.169176913154519	0.184589426992338	0.580820244110022
SMNDC1	1	mle	1	22.1777777777778	2.44841805640927	21.1471516018146	35.63841334874	0.0663489044264506	-0.120381314688259	0.220201900479528	0.709452062795211	0.883755576609439
DUSP5	1	burg	1	27.7222222222222	1.1817076890695	27.382622608361	3.79928833420824	0.23063544969801	0.0767625396376116	0.467202555138624	0.269563358178361	0.641558421141504
SMC3	0	default	1	24	6.6902383850734	10.0212637839231	118.744957871216	0.033086425781365	-0.160296289062362	0.222364658359263	0.845158738188142	0.936568656094896
PDCD4	1	burg	1	26.2631578947368	1.98631241388073	10.0193013595457	25.161092864281	0.10688899678601	-0.0717332038567879	0.170187518842816	0.568233978787229	0.817050496515014
BBIP1	0	default	1	24	1.2610422288502	20.8395163313171	7.67724651027224	0.0834733923864599	-0.0998319291362482	0.419416005917059	0.646733544384518	0.856299575970568
SHOC2	1	burg	1	27.3424657534247	11.3429004657106	24.3085979703561	58.6114247451834	0.363581447689503	0.236297737227404	0.24587331953736	0.104403283289778	0.505657451285527
ADRA2A	1	burg	1	27.3424657534247	40.0413257706912	25.2431952964494	128.04786246137	0.519344200790298	0.423213040948357	0.392621038132017	0.0256549358270393	0.404802731247569
GPAM	0	default	1	24	1.50875568398047	2.91199175801794	16.517065644039	0.0534497646765623	-0.135860282388125	0.287934608527356	0.759833328336807	0.901902637327036
ZDHHC6	1	burg	1	20.2639593908629	4.20015298599622	15.9409859686873	26.1629617607346	0.426028841381842	0.31123460965821	0.172472633658588	0.0622945927201954	0.455564381657711
VTI1A	0	default	1	24	2.46701901259653	9.78283399645925	24.5612160292764	0.0856466438631703	-0.0972240273641956	0.250730985952873	0.63910220590067	0.852756235446947
TCF7L2	0	burg	1	23.2093023255814	35.1560101942716	12.1692046078347	149.580088253747	0.614176785061634	0.537012142073961	0.249098077519962	0.00854952088814764	0.341203973321018
CASP7	0	default	1	24	0.873368414640156	23.9025849148967	16.4451465011339	0.0232746315437531	-0.172070442147496	0.261014810663068	0.888919306775417	0.951944748837691
NHLRC2	0	default	1	24	0.442817786747097	16.5871770522256	3.58290813386495	0.0281261688303275	-0.166248597403607	0.513729939956899	0.867060580143572	0.943287467448136
C10orf118	1	mle	1	21.5783783783784	4.94096337135581	9.29947368902115	52.135403849916	0.101905186342513	-0.0777137763889846	0.24581304195615	0.584266441016692	0.823737080967031
ABLIM1	0	default	1	24	0.726343592241917	12.1273315480938	5.0106368710559	0.0702098763083384	-0.115748148429994	0.448142473804815	0.694903731552225	0.87703144759442
FAM160B1	0	default	1	24	1.51253590948633	19.0286084979342	24.2080666406061	0.0422087934841385	-0.149349447819034	0.214264652756683	0.806035606885945	0.918478342899846
TRUB1	1	mle	1	22.4269662921348	11.0088616446269	21.9554950538058	32.3361400023875	0.395701905932612	0.274842287119134	0.387232548631828	0.080585354828969	0.480892042878826
GFRA1	0	default	1	24	0.234021627329774	10.1327872190653	2.09715422841873	0.0351019283516735	-0.157877685977992	0.501841164842115	0.836386842815311	0.932199009251462
HSPA12A	0	burg	1	25.7548387096774	1.77034992527842	13.4775296545092	2.47459633189187	0.538041420971277	0.445649705165533	0.72540020455838	0.0210385199428502	0.391961091329176
KIAA1598	0	default	1	24	1.24984398118204	19.7444994527199	5.80023369567719	0.172478877662947	0.00697465319553603	0.388597768090557	0.388056926293606	0.720948576217262
PDZD8	1	mle	1	20.3673469387755	3.47425815851084	19.3329237609407	34.2666690060794	0.136001202181552	-0.0367985573821374	0.20051489121674	0.481466074599059	0.772874206402341
EMX2OS	0	default	1	24	14.3939541961761	13.6058493320738	229.168993298197	0.222797226506927	0.0673566718083127	0.11915316033281	0.28357746029715	0.651306360069698
EMX2	1	burg	1	22.8114285714286	11.9462802043942	8.87843251500103	264.838154943239	0.072450345260243	-0.113059585687708	0.130012333632794	0.686571608872692	0.874121715149266
RAB11FIP2	1	burg	1	27.5310344827586	13.954470029725	12.9689509201805	145.608691873481	0.184598343580344	0.0215180122964128	0.186983398273839	0.360460720748039	0.70340659179135
CASC2	1	mle	1	20.7916666666667	0.864556931191787	16.4795130393152	6.04364961497523	0.111160877016758	-0.0666069475798898	0.302241052450069	0.554773631650459	0.811494918501269
FAM204A	0	default	1	24	5.87602761379301	22.1679263572423	58.3395474193765	0.0794627056800371	-0.104644753183955	0.27497660356736	0.661008341811475	0.863244355831463
CACUL1	1	mle	1	25.4267515923567	6.86321518208293	3.04365715989433	105.966672705759	0.229409743758374	0.075291692510049	0.102723121701164	0.271717472584935	0.643837008683166
NANOS1	1	default	1	24	4.16145653857384	4.68409576844735	14.0940998485788	0.316249671224996	0.179499605469995	0.510103368046597	0.149447185617975	0.551296289151927
EIF3A	0	yule-walker	1	26.4370860927152	98.2371146409393	10.1829851364505	613.994397552175	0.259351548442908	0.11122185813149	0.232163110727836	0.222874609912786	0.61038133585871
FAM45A	0	default	1	24	5.33851561056393	3.60431409762479	30.5840976647056	0.341105156182679	0.209326187419215	0.257963052171406	0.124188260775352	0.527438653414532
SFXN4	0	default	1	24	3.22946200522466	12.2945117454526	22.4683015881518	0.137554811144457	-0.0349342266266515	0.290410546378668	0.477152846625333	0.77075263537036
PRDX3	0	mle	1	22.3016759776536	12.3308017981297	1.25419804644389	37.1941638096398	0.2633147121997	0.11597765463964	0.488332927081991	0.216975143192063	0.605956562022679
GRK5	1	burg	1	26.7919463087248	9.83625023833182	25.8927339135888	48.9170668580332	0.526557115421955	0.431868538506346	0.196685679330961	0.0237869067149306	0.39779805697735
RGS10	0	yule-walker	1	20.9005235602094	10.0622920221031	2.69369558109443	31.3466543579804	0.324399294619952	0.189279153543943	0.39717105199596	0.140750670269168	0.542619254350749
TIAL1	0	burg	1	23.6213017751479	8.88345392726577	22.0698146799375	52.1532415380382	0.306236302979926	0.167483563575911	0.236853826205072	0.160715532874641	0.560720901633656
BAG3	0	yule-walker	1	26.0915032679739	30.4926316271831	24.0656434373834	85.191131416808	0.493211556141318	0.391853867369582	0.360365168113966	0.0334297798210197	0.416320484030042
INPP5F	0	yule-walker	1	20.3673469387755	4.88451310088552	4.55467789219579	12.0283192207845	0.71263627610499	0.655163531325988	0.373588348952198	0.00195956518484519	0.261148833739892
MCMBP	0	default	1	24	1.50712765752687	19.9225848240242	14.0894359923344	0.0405186647256076	-0.151377602329271	0.378626065729022	0.813172445867739	0.921750521860761
SEC23IP	0	default	1	24	2.60630781030073	19.8969272696184	26.4048335073608	0.148732134772423	-0.0215214382730919	0.182019035425476	0.447024367051088	0.752609567783074
PPAPDC1A	0	default	1	24	4.63147292925755	2.37168706837245	48.0993156848862	0.0652527334558075	-0.121696719853031	0.639947322135972	0.713626582630458	0.885007673429748
WDR11	0	yule-walker	1	20.2639593908629	7.92326781102567	3.24911235041405	15.7267803147379	0.275877681934306	0.131053218321167	0.665270912121871	0.199094684420005	0.594136977355512
FGFR2	0	default	1	24	0.612297321439292	4.64559760442104	10.7155743236195	0.0200036733630985	-0.175995591964282	0.277353762853712	0.903903855961189	0.957136069187541
ATE1	0	default	1	24	1.36086337616705	10.3774676339027	18.8323595270578	0.0282073539438646	-0.166151175267362	0.310410311868232	0.866698492751358	0.943151722135675
NSMCE4A	0	default	1	24	0.938250469254419	4.58571521994008	11.4750102509927	0.0267587695250524	-0.167889476569937	0.346811345281808	0.873177418342966	0.945277341935169
TACC2	0	default	1	24	1.40722862003898	18.8906525062276	9.59565475248268	0.122939084429865	-0.0524730986841619	0.296461694337123	0.518977811075858	0.791671526680438
PLEKHA1	0	default	1	24	1.84212519768905	21.0437661471363	27.5575863605823	0.0452987996831935	-0.145641440380168	0.224192868929128	0.793117153633155	0.913669280397236
HTRA1	0	yule-walker	1	25.5897435897436	167.078166219351	10.9688205555242	1718.48752373578	0.459719624396011	0.351663549275213	0.108344286306963	0.0460358287205795	0.440374063416765
FAM24B	0	burg	1	27.9160839160839	1.89747292314643	25.9775612391553	4.26075913295426	0.406598719700433	0.28791846364052	0.587897083244703	0.0735770540258499	0.471014396414211
C10orf88	0	burg	1	22.0552486187845	1.53411409540855	12.6900651589471	3.40293021105443	0.523816454402938	0.428579745283526	0.448155036734995	0.0244834109363941	0.402713683025532
IKZF5	0	mle	1	21.9340659340659	3.45282721588585	2.09673775847348	7.75723397391239	0.513982308199209	0.416778769839051	0.453070125327016	0.0271181708610874	0.405671388810061
ACADSB	0	default	1	24	2.54533275048794	0.568202441426993	12.3977453686101	0.123335334510329	-0.0519975985876047	0.429729578222187	0.517806516917753	0.791671526680438
BUB3	0	default	1	24	8.62613350405422	21.3092407026124	74.7866476368555	0.210293439887988	0.0523521278655855	0.181015829632055	0.307134588912982	0.665428040243838
CPXM2	0	mle	1	20.7916666666667	3.49683055999043	20.4564672249364	15.6327718082032	0.431743609009707	0.318092330811649	0.28447109444398	0.0592545417677219	0.453059843889011
OAT	0	burg	1	22.8114285714286	11.0233558205515	21.5279372148173	33.7316314593545	0.306903741938769	0.168284490326523	0.446677441592015	0.159943932892118	0.560717376459606
LHPP	1	yule-walker	1	25.1069182389937	1.76346371581306	11.8997629494312	7.26060523432053	0.259380358390628	0.111256430068754	0.347875654029041	0.222831266094721	0.61038133585871
FAM53B	0	default	1	24	1.27250614234528	12.7513426450488	24.1477938973705	0.0243769501498396	-0.170747659820192	0.300646700133336	0.883914506669292	0.949306581240376
METTL10	1	burg	1	22.1777777777778	1.53849888289725	6.02056291807509	8.48049412564139	0.284075389005521	0.140890466806625	0.235659528346209	0.188077334434249	0.581856554886367
FAM175B	1	mle	1	21.695652173913	3.30782607411608	8.67048030313106	18.1302247959948	0.242816081466913	0.0913792977602954	0.256624759068051	0.248889690749136	0.627441502177203
ZRANB1	1	default	1	24	4.92192632094389	16.8680034911907	48.6648538559489	0.156222117855264	-0.0125334585736838	0.175722409724732	0.427701413365512	0.743873733928449
CTBP2	1	yule-walker	1	27.9160839160839	19.4862350893461	9.76317725563589	88.7791143562894	0.433935975232622	0.320723170279146	0.239973486005433	0.0581202902645787	0.449833020955122
EDRF1	1	burg	1	25.1069182389937	3.81760403667939	13.7902599595618	9.78435364877812	0.556166376527874	0.467399651833449	0.376511189654841	0.0172226906036719	0.382440879310574
UROS	0	default	1	24	10.3047657733011	13.2826729763569	64.7540101884549	0.351604824377589	0.221925789253106	0.217267804288689	0.114603762011721	0.517426918634812
BCCIP	1	mle	1	22.8114285714286	7.40522207032316	11.023464389248	29.7846775289032	0.253712006546195	0.104454407855434	0.355169397252045	0.231490020274142	0.616407757409569
DHX32	0	mle	1	23.7619047619048	1.46040095307214	21.4651674302396	4.50062513762214	0.280216767530522	0.136260121036627	0.4546804858032	0.193200669559546	0.58653822759656
FANK1	1	burg	1	26.2631578947368	0.410748799205556	19.9764598227612	10.3759987166134	0.00547352666547907	-0.193431768001425	0.379181795005972	0.972930326256224	0.988744487451375
ADAM12	0	default	1	24	15.7581939857561	12.6185640775501	207.159341329741	0.0509956367875377	-0.138805235854955	0.52827006700766	0.769734665761427	0.905802615981044
DOCK1	1	mle	1	26.972972972973	6.40282673588261	11.0744576020138	26.7424296457568	0.482048611690502	0.378458334028602	0.302110157423626	0.0372773479474595	0.426403260721252
MKI67	0	default	1	24	1.65564294448212	3.98383277965356	14.3171542904238	0.0270234909355562	-0.167571810877333	0.535709129383514	0.871990543804873	0.945183748357181
MGMT	0	burg	1	23.6213017751479	12.6116726096893	10.1222086308992	78.9887126446547	0.291992553559658	0.15039106427159	0.214066128655329	0.177905398536973	0.57477128758099
GLRX3	0	default	1	24	4.83383756791536	1.333595209623	30.2390984914983	0.144888354434723	-0.0261339746783327	0.316828476307193	0.457208299285524	0.758095643956738
PPP2R2D	0	burg	1	24.4907975460123	4.13859511047927	13.242921051945	25.1633605244168	0.299566219788715	0.159479463746457	0.217072186642819	0.168591398950604	0.568521245888704
BNIP3	0	default	1	24	7.28443111500273	4.50238410835318	54.2978909757048	0.181099353249721	0.0173192238996656	0.223299780088439	0.368261290351455	0.708163057100479
DPYSL4	1	default	1	24	2.30301325862913	18.1756404238414	3.11369219216351	0.631336163853559	0.557603396624271	0.63880571450327	0.00681008745609923	0.341203973321018
STK32C	1	mle	1	21.0105263157895	3.34178586479735	0.664154768766251	14.0734146688042	0.278549034969212	0.134258841963054	0.315151947800382	0.195449288304887	0.589724148205916
LOC102724967	0	default	1	24	3.10229877782952	9.94190653166829	15.5156814974142	0.256797425121504	0.108156910145805	0.285473976782088	0.226744117152346	0.613904130575504
LRRC27	0	default	1	24	1.32496729676733	14.2505365061979	11.8391957506631	0.0640587441497541	-0.123129507020295	0.315976283836907	0.718195956976973	0.887128543294034
PWWP2B	1	mle	1	20.6839378238342	4.23931046013812	1.46554083201539	12.4595887445369	0.188816011357716	0.0265792136292589	0.582409715640096	0.351234242329772	0.697213491467522
INPP5A	0	default	1	24	6.48468887764008	13.6110754390847	71.0964735972417	0.152247216915529	-0.0173033397013651	0.169211885588827	0.437870937454426	0.747916435521838
TUBGCP2	0	mle	1	27.7222222222222	19.5766518199616	10.0198756532216	108.223371897534	0.541101442966766	0.449321731560119	0.169241849434514	0.0203508925124634	0.391375156271276
ZNF511	0	default	1	24	3.94754740946416	22.4137534954561	28.6173419322983	0.253414197555758	0.10409703706691	0.21122131832932	0.231952273808789	0.616531851228388
FUOM	0	mle	1	20.6839378238342	3.60874916929736	7.51557201638119	22.7964187541588	0.132139884761738	-0.0414321382859146	0.337339761619513	0.49232132585158	0.777228949975904
ECHS1	1	burg	1	26.0915032679739	20.1710637852767	10.6076455838733	135.399487641008	0.504131137824148	0.404957365388978	0.169468394900389	0.0299801767734588	0.411153184346916
PAOX	0	default	1	24	0.573834421423022	21.0328484761867	6.82877995000303	0.0188995544337514	-0.177320534679498	0.498394434233544	0.909007287017319	0.959173671717765
MTG1	0	default	1	24	0.660723717179078	1.97203563978356	15.1829335892996	0.0204970275600789	-0.175403566927905	0.218968876762225	0.901630908727578	0.955832998038369
SPRN	1	default	1	24	2.59354673476173	23.2372502861073	4.52275487591838	0.515926212162569	0.419111454595083	0.58738395477327	0.0265801748256751	0.405108370888821
BET1L	0	default	1	24	4.06194411817188	18.1710207859792	74.091769354142	0.0531494689204701	-0.136220637295436	0.165354814845803	0.761039389776634	0.901936181486492
RIC8A	1	burg	1	20.1616161616162	3.96353438240585	0.162461958020746	47.9024401608017	0.156166417183841	-0.0126002993793903	0.210522209285571	0.427842602189692	0.743874228866388
SIRT3	0	yule-walker	1	24.1939393939394	3.31752626129697	23.512093868716	10.3225691412849	0.437522158375702	0.325026590050842	0.448977560039955	0.0563024238853813	0.449474665385192
PSMD13	1	mle	1	20.4717948717949	15.5076997814678	11.9739401690496	188.282510710554	0.188527029998368	0.0262324359980418	0.136836554657028	0.351860317881736	0.697480943671876
ATHL1	0	burg	1	23.0751445086705	3.10868194255618	9.89418437562412	11.7749909319978	0.228504993510949	0.0742059922131387	0.393982608588452	0.27331634046594	0.644807148985062
IFITM2	0	burg	1	24.1939393939394	71.2283313446368	11.2290229348474	811.871775054819	0.218678259092485	0.0624139109109823	0.147740756068844	0.291171956964628	0.655337890814817
IFITM1	1	burg	1	22.1777777777778	5.99166348594013	6.23191430992194	41.5220050820819	0.270967676335139	0.125161211602167	0.232087822928278	0.205936781931093	0.599107758279939
IFITM3	0	default	1	24	39.9540685338715	13.9539130278918	919.041149052198	0.0443884819933444	-0.146733821607987	0.148168864040778	0.796905599357228	0.914734227389323
SIGIRR	0	yule-walker	1	26.6133333333333	1.81609670592556	18.9542814928164	23.6560531736607	0.0767965606383676	-0.107844127233959	0.224942039232499	0.670636318108106	0.867789516046754
PTDSS2	1	mle	1	20.0603015075377	3.21592919543752	14.9325728384043	46.57867579673	0.0847019214872887	-0.0983576942152535	0.175243407783653	0.642410681204528	0.854698031116358
RNH1	0	default	1	24	6.41472859416752	11.9968932962369	317.155998498639	0.0399478549098261	-0.152062574108209	0.0875869589272566	0.815594167923056	0.922384195665499
HRAS	0	yule-walker	1	20.4717948717949	8.34553807439563	13.1864637371161	64.1804263018824	0.205828003459251	0.0469936041511012	0.210465772021706	0.315916890628542	0.672018067751107
RASSF7	1	mle	1	21.4623655913979	2.243092503651	6.77897339591227	5.54219230062065	0.168227502584732	0.00187300310167837	0.920682745569373	0.398128054370711	0.726052553910392
MIR210HG	0	burg	1	27.5310344827586	2.30512463145734	10.7598622779984	6.69522735010128	0.383683229375427	0.260419875250512	0.394345502934559	0.0889241919567569	0.485988232114095
PHRF1	0	mle	1	21.9340659340659	7.34399765387104	9.99688712744942	51.5161237850279	0.353272694648411	0.223927233578093	0.170828968343347	0.11313734632482	0.515151659847203
DEAF1	0	default	1	24	6.92498651446956	5.91992740044335	106.597485622407	0.0720915288035163	-0.11349016543578	0.175105039447732	0.687900615167296	0.874802065600558
TMEM80	1	yule-walker	1	27.7222222222222	2.52640847982969	24.0020188803743	20.9427473680058	0.133415147381091	-0.0399018231426902	0.262598152991534	0.488714773673559	0.776580125560122
EPS8L2	0	burg	1	26.6133333333333	12.1947150790534	13.2351855163464	46.4406481762964	0.478535352154778	0.374242422585734	0.307688198879668	0.0385588751521964	0.428271751482274
TALDO1	0	mle	1	25.4267515923567	28.2010953117959	11.3178606813008	259.758085337305	0.362074656860466	0.234489588232559	0.131363525012019	0.105645080774235	0.507495021378587
PDDC1	0	default	1	24	8.25105714601457	9.83513522983858	55.2209855614941	0.293025684237418	0.151630821084902	0.198684157133457	0.176611175543385	0.573918152986145
LOC100506518	0	default	1	24	1.05405286017789	12.2069895241337	5.8830428289204	0.0789244123100594	-0.105290705227929	0.474938684372036	0.662943259537766	0.864291281626911
SLC25A22	1	default	1	24	2.28780342184344	21.9922881339739	4.53300236670822	0.250457906115692	0.100549487338831	0.742438625963308	0.23658114975461	0.618321037546982
PIDD	1	mle	1	20.4717948717949	0.645473614085357	11.1090161889617	8.13391280934589	0.0126201080358368	-0.184855870356996	0.52861126747373	0.938472157915672	0.97141119972918
RPLP2	0	burg	1	27.156462585034	411.160826429926	11.0582158384575	3760.60022768866	0.440407190429136	0.328488628514963	0.115087783678945	0.0548732429344576	0.449474665385192
PNPLA2	1	mle	1	20.4717948717949	7.74984030098884	8.28902267284741	41.2370273765008	0.227091310574418	0.0725095726893015	0.286967457563527	0.27582965067016	0.645437928965711
CD151	0	mle	1	23.9041916167665	25.3640328766896	12.8728745267366	248.780903859617	0.375517122587287	0.250620547104745	0.148956729943476	0.0949735507472552	0.492501862593212
POLR2L	0	default	1	24	20.4564901630136	9.93010798977206	622.540919709242	0.0526764954636036	-0.136788205443676	0.102675462115157	0.762942072442796	0.902713125174524
TSPAN4	0	burg	1	23.6213017751479	41.4029843783297	12.0076501970409	379.867622972269	0.336935590385563	0.204322708462676	0.138674263442486	0.12816769903136	0.531465334704749
CHID1	1	mle	1	20.5773195876289	56.6307144316489	13.2078178026335	322.347243292276	0.317078848829573	0.180494618595488	0.237100071596998	0.148543214757475	0.550473034799372
AP2A2	1	mle	1	23.7619047619048	4.24560774025413	14.501770440422	101.028535892901	0.0643650155518323	-0.122761981337801	0.119575395964847	0.717021636633917	0.886893585172365
TOLLIP	1	mle	1	23.0751445086705	19.2615934288505	16.1402616298202	112.203144790285	0.511489424740519	0.413787309688623	0.204899917004768	0.0278208150261944	0.40764347343308
MOB2	0	default	1	24	1.3226227406614	17.9166399461684	36.3313626073217	0.052954408727639	-0.136454709526833	0.148331292888706	0.76182361950162	0.9024768122506
IFITM10	1	burg	1	21.0105263157895	2.50440359651389	2.57030390405605	11.1622241708319	0.111479886822823	-0.066224135812613	0.773332402296168	0.553778787743869	0.810908570765171
CTSD	1	burg	1	23.3450292397661	225.531933477019	12.9233601796962	1496.68197777635	0.385961731916069	0.263154078299283	0.177259777390085	0.0872925520212958	0.48574426416095
LSP1	1	mle	1	20.7916666666667	1.25722150128674	8.60118964118556	3.20667983400837	0.12518403864839	-0.0497791536219316	0.899205777963493	0.512369762018937	0.789099630686688
CD81	0	default	1	24	51.5832080953763	12.3509006846101	1120.43840161904	0.065709345089847	-0.121148785892184	0.138758149274188	0.711885299076528	0.884869865386351
TSSC4	1	burg	1	21.4623655913979	7.44034390817052	15.9079178515533	81.0134042911038	0.194549522895339	0.0334594274744069	0.182063155319513	0.338995720368079	0.688155222303406
KCNQ1OT1	0	default	1	24	3.20975754038891	14.0930411132907	28.6878305610313	0.0585841366589288	-0.129699036009285	0.372851283894856	0.739447867113632	0.894359099852688
CDKN1C	0	default	1	24	10.0772161529571	3.08426261707356	87.7720287618649	0.235083577443501	0.0821002929322014	0.335581779979847	0.261860459764223	0.637079924661842
SLC22A18	0	mle	1	22.9425287356322	1.8277779230962	5.34083222228171	15.7639875883676	0.105094267062192	-0.0738868795253693	0.268077662650229	0.573966375925822	0.818002381634179
PHLDA2	0	default	1	24	6.18979267956012	23.3679826694101	26.109932293436	0.11730223318106	-0.0592373201827281	0.645847222118459	0.535870857461723	0.800772044143264
NAP1L4	0	burg	1	24.95	26.6810842737679	11.7100204328728	256.342328694344	0.183641303159524	0.0203695637914291	0.180403253608086	0.362581063689295	0.704172612925697
CARS	0	burg	1	26.972972972973	43.93956534333	10.7983766718043	237.90331249486	0.554484773901115	0.465381728681337	0.188468403774464	0.0175514400988448	0.382440879310574
OSBPL5	0	default	1	24	3.03687094778897	22.0603378067657	153.095186498363	0.00811101520672375	-0.190266781751931	0.205569141521762	0.960097495128062	0.982965466727688
ZNF195	0	default	1	24	0.272200725620464	1.14468169260057	8.3760027118278	0.00389391918395876	-0.195327296979249	0.377843065836202	0.980681440875299	0.991648794689465
NUP98	0	burg	1	20.4717948717949	4.35470973859704	1.27786293549376	14.4487197447056	0.399463090226142	0.279355708271371	0.335891263951175	0.0781085407586504	0.476433171147472
PGAP2	0	default	1	24	0.400687770001793	13.9825305139917	9.99922396163539	0.00472346466933526	-0.194331842396798	0.436402815033279	0.976604736466928	0.990283682278112
RHOG	1	default	1	24	8.53979305602625	14.2891947653639	70.1794730773663	0.159308437200025	-0.00882987535996937	0.220469256070472	0.419936325954303	0.739318827027738
STIM1	1	burg	1	20.2639593908629	17.3747360261849	14.7877084565511	156.179359167862	0.286555057447742	0.143866068937291	0.223254701514513	0.184842706303558	0.580820244110022
RRM1	0	mle	1	21.695652173913	13.8194727557101	7.81863757136772	88.808458052131	0.534069694855216	0.440883633826259	0.147027553148159	0.0219586074124754	0.395467594559078
TRIM21	0	default	1	24	0.820169209260342	2.75781673327833	4.22611454858121	0.0466035994484069	-0.144075680661912	0.639638012730483	0.78771214191746	0.912707635006816
TRIM68	1	yule-walker	1	27.156462585034	1.41485189109696	8.20066437511482	9.82541852701034	0.13718707822815	-0.0353755061262202	0.295209406788115	0.478170966412569	0.770998111130652
HBB	0	yule-walker	1	20.0603015075377	2256.88589259555	6.83700574425906	6188.79363509794	0.59562224473555	0.51474669368266	0.334427464444676	0.010812753082046	0.348925322330892
TRIM5	0	mle	1	20.6839378238342	2.65061435240808	4.07010448880137	9.33801171101363	0.37832620274054	0.253991443288648	0.36357590696529	0.0928566077758514	0.48970951960911
TRIM22	0	default	1	24	3.43025601998438	1.44336481523409	28.645933113141	0.104091629336804	-0.0750900447958351	0.369369884408802	0.577188901402196	0.819203471005362
FAM160A2	0	default	1	24	2.2209785357011	5.38974924568397	13.4142278583531	0.275402073503709	0.130482488204451	0.219755669848883	0.199749377537998	0.594593799957712
PRKCDBP	0	default	1	24	7.3984079570084	15.2622245020624	162.285798962496	0.0627793347483104	-0.124664798302027	0.13182107168584	0.723118179540226	0.888636835238084
SMPD1	0	mle	1	27.9160839160839	18.7183195284753	10.8376433544135	268.653111659145	0.114302514726279	-0.0628369823284656	0.154887404353328	0.545038346023666	0.806170600034011
APBB1	1	mle	1	22.1777777777778	4.58164281258099	16.9494945771052	46.5573392502208	0.104377630791413	-0.074746843050304	0.216540740250229	0.576268207337817	0.818801942245528
ARFIP2	0	default	1	24	0.438703531327435	16.7810631796215	17.2472797411541	0.00904909366059037	-0.189141087607291	0.191458491151643	0.955566016174287	0.980894919215408
TIMM10B	1	burg	1	26.972972972973	3.19992520643536	10.6958407976801	28.9568902334921	0.178776246611682	0.0145314959340179	0.21505694625806	0.373514540345406	0.710511999238643
RRP8	1	burg	1	24.0481927710843	4.34117367789632	11.306205763463	11.1222668380028	0.498611632251783	0.39833395870214	0.402484176884047	0.0316862810772898	0.414596714595121
ILK	0	mle	1	21.695652173913	11.5840424422983	5.61526049386318	45.9148964226303	0.606952927174794	0.528343512609753	0.226673363271532	0.00938043182237969	0.341203973321018
TAF10	0	default	1	24	5.72930124084209	23.4618556049361	43.0004975624922	0.186663921513476	0.0239967058161709	0.229764085249542	0.355918192494277	0.699754116527966
TPP1	0	default	1	24	12.6731052547533	9.97687514496993	268.827800596106	0.0804026203925798	-0.103516855528904	0.119697831715738	0.65764061285174	0.861214205775966
DCHS1	0	default	1	24	1.00533165106065	3.01361027026918	12.6133087622777	0.0209257153969709	-0.174889141523635	0.462949690702298	0.89965960268329	0.954898195177469
MRPL17	0	default	1	24	3.59376249983093	22.8925174432729	36.914301008695	0.222294044655091	0.0667528535861095	0.158967355281436	0.284496627856252	0.651529842441248
ZNF215	0	default	1	24	0.771872352249245	5.59467733075114	4.03196680145477	0.17584385492259	0.0110126259071084	0.310700769458436	0.380230986068187	0.715713611134849
OLFML1	1	burg	1	20.9005235602094	0.737107532136146	5.75001554213529	4.54162169096505	0.0558079249302047	-0.133030490083754	0.525987944695766	0.750415428674902	0.898648099223927
PPFIBP2	0	burg	1	26.7919463087248	3.47283781485846	8.29353286143563	21.0749296144001	0.137362574709433	-0.0351649103486806	0.354792599046767	0.477684863404305	0.77075263537036
CYB5R2	0	default	1	24	2.83806447523562	10.5055676759605	26.8944803442123	0.0720623841008147	-0.113525139079022	0.347577957560879	0.688008653400576	0.874802065600558
EIF3F	1	burg	1	25.4267515923567	17.5664310860934	24.6411836700159	69.2757072763831	0.395559283307587	0.274671139969104	0.319988965438889	0.0806804959636809	0.480892042878826
TRIM66	0	default	1	24	1.86171617358023	14.9899966765831	6.8169998402168	0.129668612725389	-0.044397664729533	0.537595305824244	0.499370899015251	0.781669339709076
RPL27A	0	mle	1	20.6839378238342	518.570032318099	13.2610283833443	6577.65736565934	0.158773730477449	-0.00947152342706103	0.153289295464731	0.42127349050427	0.740226419735067
ST5	0	burg	1	20.5773195876289	9.26290844146144	13.4407959138142	25.1410010972075	0.676372234290246	0.611646681148295	0.322540661070509	0.00355000426327678	0.302823619481377
AKIP1	0	burg	1	27.5310344827586	4.03826031275925	13.9804351327575	34.6782300977481	0.4782383781127	0.37388605373524	0.130783681485618	0.0386687966507857	0.428271751482274
TMEM9B	0	default	1	24	6.75825698094332	3.37466963368443	242.969708409977	0.0243966586834951	-0.170724009579806	0.129671036854737	0.883825230616458	0.949303351654808
NRIP3	0	burg	1	21.9340659340659	2.46300804243187	7.1940704888918	8.5975428610121	0.358875957387906	0.230651148865487	0.352858624875056	0.108320415622548	0.509581099308306
DENND5A	1	mle	1	20.1616161616162	3.36410061285798	17.8537278678586	34.4394486204435	0.20631558812973	0.0475787057556756	0.168099619960088	0.31494828932046	0.671804973908852
TMEM41B	0	default	1	24	1.77135092447629	22.0394555714275	34.4188131034868	0.0298011840405218	-0.164238579151374	0.228752639727152	0.859614438230575	0.941413436020384
IPO7	0	mle	1	20.1616161616162	24.4734537091934	3.62264293677165	134.055556606096	0.462806896404269	0.355368275685123	0.196823105841217	0.0447354842805288	0.437961983116494
ZNF143	0	default	1	24	1.39656632159089	2.42716572453279	7.26692438756395	0.116907022656429	-0.0597115728122857	0.427751712252655	0.537071560226941	0.801673283876459
WEE1	0	default	1	24	1.72450114472713	15.5357343497375	19.1493436579498	0.0454737534943376	-0.145431495806795	0.330566651181832	0.792390706334988	0.913669280397236
SWAP70	0	default	1	24	11.8678188742685	15.3450850403476	166.230053076935	0.150145984731602	-0.0198248183220777	0.140176752942711	0.443324418645527	0.750167907546575
RP11-540A21.2	1	mle	1	22.3016759776536	1.00953930242665	8.13239545813682	4.98126652465692	0.0899575164714528	-0.0920509802342566	0.46509941883602	0.624177824017126	0.846025522509956
SBF2-AS1	0	default	1	24	0.815171742789496	20.8336295324814	2.81893101546533	0.127264908652072	-0.0472821096175136	0.596072611768885	0.506304973087094	0.786650331760534
SBF2	0	default	1	24	2.43583729291721	4.43787292663246	18.0695267094171	0.111109334762982	-0.0666687982844221	0.285297039342539	0.554934502155766	0.811494918501269
ADM	0	default	1	24	110.749130984027	8.79412677940451	1255.94522859045	0.23290315991574	0.0794837918988882	0.13447201873591	0.265614004062346	0.63928619875373
AMPD3	0	yule-walker	1	21.0105263157895	1.01170182939548	7.64503341438537	5.20815921450684	0.206758585637419	0.0481103027649032	0.301916294888158	0.314070322942954	0.670552936294968
MTRNR2L8	0	default	1	24	4.7680631099812	10.8368316698037	22.4327559463465	0.175667034519256	0.0108004414231071	0.376808078598814	0.380639048618233	0.715754256800092
RNF141	0	default	1	24	3.29606732570541	23.9820977246639	46.7056786553148	0.111162702806457	-0.0666047566322516	0.155556690838063	0.554767933792465	0.811494918501269
MRVI1	0	default	1	24	17.5538064792178	11.4113031094291	101.90145812837	0.239417891730081	0.0873014700760971	0.257871681352885	0.254525046137685	0.629262198725815
CTR9	0	burg	1	24.95	14.8588134331245	12.8877962835117	84.2435334098242	0.28476957765067	0.141723493180804	0.25571412454315	0.187167265141234	0.580820244110022
EIF4G2	0	default	1	24	30.6339113547442	1.72038853793968	933.991640499441	0.0836911816819773	-0.0995705819816273	0.0911730303010392	0.645965510384658	0.855941845191681
ZBED5	1	mle	1	21.4623655913979	3.60844076928612	20.8289817130921	15.2304605690759	0.175610782521796	0.0107329390261554	0.414162484240469	0.380768939270049	0.715754256800092
ZBED5-AS1	0	default	1	24	0.91393079583175	9.23733794260616	5.00523896366287	0.0316701373940678	-0.161995835127119	0.827916531205538	0.851366636497126	0.937779476063394
USP47	1	burg	1	27.7222222222222	18.1986231030569	12.4664926127981	125.558450107449	0.384986874064191	0.261984248877029	0.162050039063191	0.0879876916331366	0.48574426416095
DKK3	0	default	1	24	17.0603282914677	0.591454858437636	214.884784998645	0.123652964323041	-0.0516164428123509	0.200912494197291	0.516869147956904	0.791366402739473
MICAL2	0	default	1	24	12.1124186226539	23.5472187319775	71.0906269280453	0.178694572323169	0.0144334867878024	0.422277738895879	0.373700315554815	0.710639987648744
PARVA	1	yule-walker	1	27.156462585034	17.5080041279425	26.5424214241151	394.012321253008	0.133234330699926	-0.040118803160089	0.0878603088181234	0.489224848754386	0.776605631230996
TEAD1	0	default	1	24	8.36748675190486	7.65460771283371	240.798409158017	0.0259209971586457	-0.168894803409625	0.169115452772773	0.876942077991264	0.947254773531562
ARNTL	1	default	1	24	4.56136308400131	1.74073979736225	9.33033800914425	0.530673165796506	0.436807798955807	0.514554927410927	0.0227707287854795	0.39779805697735
BTBD10	0	burg	1	22.4269662921348	2.40072382549377	6.80775608426001	20.5711265439155	0.125682654413114	-0.0491808147042634	0.223721835434735	0.510911257643002	0.788307497072406
FAR1	1	mle	1	23.7619047619048	4.84449627431672	22.1186882969841	39.903043450136	0.157761065651459	-0.0106867212182493	0.22272663467772	0.423815239369377	0.741299825027457
SPON1	0	burg	1	20.7916666666667	2.18715773475908	1.24970850760964	5.46994830883373	0.221526753657327	0.0658321043887928	0.615243564435448	0.285902833259761	0.653470529440737
RRAS2	0	mle	1	20.0603015075377	5.02457415106606	12.0623537365356	77.2499540597795	0.202903446233341	0.0434841354800093	0.116543177998646	0.321776747351592	0.676399999437188
COPB1	0	burg	1	22.0552486187845	15.0804375058372	2.46303690425596	118.93490072006	0.30968025819894	0.171616309838728	0.174979553533892	0.156765852210919	0.558505787380336
PSMA1	0	burg	1	26.4370860927152	18.6705182753313	25.9551203823776	75.70097978463	0.472422113265296	0.366906535918355	0.261530969102574	0.040872661607956	0.430357942637324
CYP2R1	1	burg	1	26.0915032679739	1.48679566837361	12.9228227768401	6.21191580744549	0.455016122244096	0.346019346692915	0.426227817755648	0.0480748871791041	0.44269126235888
C11orf58	0	mle	1	25.4267515923567	42.0046419890799	12.206535861605	218.615268315894	0.3914989671135	0.269798760536201	0.223079502766947	0.0834269946086058	0.482562693242141
RPS13	0	burg	1	27.9160839160839	47.5752216987419	11.1236388424368	999.152455291352	0.161403048335207	-0.00631634199775188	0.0866408069813529	0.414730902656651	0.735013387578028
PIK3C2A	0	yule-walker	1	26.7919463087248	15.1791757879142	9.13868115601308	65.3399111804795	0.447828660194713	0.337394392233656	0.270517154494542	0.051329768453811	0.447573933647027
NUCB2	1	burg	1	26.0915032679739	6.62309086654561	11.6467305177031	151.441380944522	0.0264400203151578	-0.168271975621811	0.239526854296433	0.874608240286597	0.946424336327438
SERGEF	1	mle	1	22.0552486187845	1.66952014425111	11.2472366332735	7.86853209469821	0.192648924705758	0.0311787096469098	0.390049806901964	0.343014232375387	0.691205252091098
SAAL1	1	mle	1	21.8142076502732	3.45084347280514	20.1223259585178	10.144267987659	0.40211879969579	0.282542559634949	0.371894451510686	0.0763966805287613	0.474609760776187
SAA1	0	default	1	24	17.1514186368994	10.4766876418208	320.070826448051	0.0425398610233709	-0.148952166771955	0.476910848131485	0.804643509067557	0.917829084044718
HPS5	0	burg	1	23.9041916167665	6.00065608299182	9.94314192975238	77.195136114521	0.153511506393167	-0.015786192328199	0.176317729525848	0.434615584658868	0.747665153041943
GTF2H1	0	burg	1	23.7619047619048	8.67548789525548	23.6094118487618	47.2787187041996	0.17316581963691	0.00779898356429209	0.365299941277454	0.386448928766753	0.719980549331021
LDHA	1	burg	1	23.4823529411765	73.4464179285978	1.53621246059024	446.103874212664	0.337625405634982	0.205150486761979	0.279758698783005	0.127502392121702	0.531068438788939
TSG101	0	burg	1	27.3424657534247	5.59890640494083	25.5761024894264	40.6805914527063	0.286440617885298	0.143728741462358	0.177541617949682	0.184991001598815	0.580820244110022
UEVLD	1	burg	1	21.4623655913979	10.0350075954545	4.32531631419427	46.2071662304481	0.457779794363246	0.349335753235895	0.226655008674825	0.0468682229151949	0.440686315866321
SPTY2D1-AS1	1	yule-walker	1	24.641975308642	0.862280215783785	11.6745419596263	2.84892339522453	0.0699828756618313	-0.116020549205802	0.833301729091357	0.695752421136699	0.877361878930806
SPTY2D1	1	burg	1	25.7548387096774	3.14121715600844	8.5748681220226	24.8662725718237	0.30557768159563	0.166693217914756	0.16885899584462	0.161479855480531	0.561628327447529
TMEM86A	0	default	1	24	1.86327402427903	5.48433114459277	3.51836549816242	0.308831214801907	0.170597457762288	0.655693782843901	0.157732279909634	0.559426594464131
NAV2	1	burg	1	21.3475935828877	4.1910665466823	3.09986606496896	38.4403417584962	0.0910320735437544	-0.0907615117474947	0.474863130681859	0.62050144270685	0.844534429469904
HTATIP2	0	default	1	24	5.73277365572363	3.55587485093791	51.2698952918064	0.0908165792892793	-0.0910201048528647	0.27980959916245	0.621237320771768	0.844534429469904
FANCF	1	burg	1	26.972972972973	1.00378803489338	7.85096178688963	4.63925117101015	0.250387679857939	0.100465215829527	0.304096991550213	0.236691999581947	0.618321037546982
SVIP	1	burg	1	20.4717948717949	0.99934863767403	12.1730296435746	3.3070283731894	0.257564043244256	0.109076851893108	0.475213889253526	0.225577087331111	0.613128469064744
ANO3	0	default	1	24	0.526891106345839	4.14771527621656	3.80682546167853	0.0249136731269891	-0.170103592247613	0.706309600216172	0.881485825186978	0.948554447828941
FIBIN	1	mle	1	23.7619047619048	19.2141393292902	22.5646186535823	107.983314468058	0.191257876335321	0.0295094516023855	0.378618796047212	0.345979463209467	0.693386007675763
CCDC34	1	burg	1	20.7916666666667	5.26701494686618	3.21143404801375	27.2600345538642	0.18178814049314	0.0181457685917683	0.385612081286703	0.366715148359506	0.708124744282986
LGR4	0	default	1	24	2.23596366278511	19.113683372086	21.2124402670758	0.0901929740204681	-0.0917684311754383	0.318745538642986	0.623370766366215	0.845954339028357
LIN7C	0	yule-walker	1	27.9160839160839	6.09654173416402	20.1754570478096	27.0809640948479	0.395044974221999	0.274053969066399	0.258574417537992	0.0810243294072274	0.480892042878826
BDNF-AS	1	burg	1	20.1616161616162	2.09071114714076	9.35912831773416	2.88820493866206	0.310985722497826	0.173182866997391	0.950531697933034	0.155289147740649	0.556986432155269
BDNF	0	burg	1	20.7916666666667	4.51579902208786	3.60941714002008	14.0366895594554	0.439040458304132	0.326848549964958	0.364889417136783	0.0555466277535297	0.449474665385192
METTL15	0	burg	1	21.2340425531915	5.06467732070266	6.74603111548687	15.1618076360653	0.399370246554954	0.279244295865945	0.369259657197365	0.0781689377650816	0.476433171147472
KCNA4	1	mle	1	27.156462585034	2.24503252915915	17.9857141005429	24.0366611332197	0.0706134395278596	-0.115263872566568	0.333336630049672	0.693396970805136	0.876322529773713
ARL14EP	0	burg	1	26.4370860927152	17.3149331326116	13.0877200293433	63.1892804802083	0.421992498002034	0.30639099760244	0.296876581166551	0.0645159914924973	0.459584122370743
DNAJC24	1	burg	1	27.5310344827586	2.73865379762448	11.3791897783133	8.09145595570129	0.249488105721386	0.0993857268656628	0.470720919237021	0.238115626463559	0.619365472152355
ELP4	1	burg	1	23.4823529411765	2.21576280146289	23.4211007426474	5.63994080170472	0.404296912033413	0.285156294440096	0.454052235003935	0.0750151974731098	0.472368462193633
PAX6	0	default	1	24	1.01332083223854	5.17550830291827	1.40534914797076	0.47108530347002	0.365302364164024	0.750095267408496	0.0413931209900871	0.431990736454088
RCN1	1	yule-walker	1	25.9220779220779	9.377760014321	10.3733625803331	184.136795308709	0.0501512291085383	-0.139818525069754	0.169702538910352	0.773165248282105	0.907026694253335
EIF3M	1	mle	1	22.3016759776536	3.41682698353394	1.18728741631071	12.3121655965389	0.163286913001796	-0.00405570439784486	0.620736513466263	0.410093427628661	0.734364211167744
QSER1	1	mle	2	26.2631578947368,20.4717948717949	9.60004859287998,7.13946361527774	10.1438110161928,2.92567785598151	30.7080861816412	0.513450061926761	0.270175092890141	0.229995625551547	0.171139521135231	0.570112047257468
DEPDC7	0	default	1	24	1.62199131030373	18.6442072500141	4.02635351727489	0.183880629376156	0.020656755251387	0.643978365418969	0.362049898339406	0.704138433441837
TCP11L1	1	mle	1	20.0603015075377	1.86531500855865	8.61083903533289	12.3598906724963	0.10260006901889	-0.0768799171773322	0.348898778954727	0.582009614428539	0.821940175000317
CSTF3	0	default	1	24	1.22924204328309	12.2184033731745	15.3373333047529	0.0155999634163577	-0.181280043900371	0.46955675133152	0.924396102805003	0.965731958156864
HIPK3	0	mle	1	26.0915032679739	3.36161240953522	14.5724385528911	63.8189448525052	0.0791912395807575	-0.104970512503091	0.137273916109696	0.661983572379763	0.863600145876338
KIAA1549L	0	default	1	24	3.07665253560008	22.2321103605918	11.8020756731711	0.231739422711937	0.0780873072543247	0.492553903114841	0.267634897459791	0.640090069908181
CD59	1	mle	1	23.3450292397661	65.4953478741442	4.32792581242969	941.039604822679	0.286652334851397	0.143982801821677	0.157511857799699	0.184716725202793	0.580820244110022
FBXO3	0	default	1	24	1.26173392340461	0.501480600703458	10.0881103549897	0.0412155830869763	-0.150541300295628	0.499703241050687	0.810223497723	0.919907144831045
CAPRIN1	0	default	1	24	7.37582843752496	11.4646494893957	96.1882169846361	0.281455079171874	0.137746095006248	0.133303156234811	0.191544470452143	0.585113071355774
NAT10	1	burg	1	21.3475935828877	12.8978821768136	16.1009199972195	54.0962876625006	0.343791165588037	0.212549398705644	0.286481315222271	0.121677524231003	0.526540445779694
ABTB2	0	yule-walker	1	23.6213017751479	2.14149345745914	0.362237407219131	10.5045249750514	0.209545593288078	0.0514547119456941	0.493218669956118	0.308591617451413	0.666417982548163
CAT	0	default	1	24	1.75718457914868	23.6653681227838	26.5465364416706	0.0214909472453209	-0.174210863305615	0.348354531890848	0.897065675637336	0.95431412268815
APIP	0	default	1	24	1.80381632825603	21.193010966285	2.5614024231171	0.439520054921136	0.327424065905363	0.80486870078465	0.0553095833714385	0.449474665385192
PDHX	0	mle	1	27.156462585034	2.32013982894216	25.9772085832827	14.1915759348908	0.094344159728199	-0.0867870083261613	0.38221762441932	0.609278650468144	0.83911167331057
CD44	1	mle	1	22.5536723163842	6.87226291543035	4.16991732373772	221.773023608611	0.0352969220108774	-0.157643693586947	0.139086887255019	0.83554206846967	0.931729319156896
PAMR1	0	default	1	24	3.85106534949531	10.8528689135149	50.8552728091971	0.120819164841659	-0.0550170021900087	0.19183054728413	0.525280238660763	0.794526975425847
FJX1	0	yule-walker	1	21.2340425531915	1.65750389237679	19.4052569732937	6.55369706250184	0.137858348870951	-0.0345699813548592	0.495705607158317	0.476313767345999	0.77031716514856
TRIM44	1	yule-walker	1	24.641975308642	12.4424199484569	11.7544333794183	123.628511656343	0.174928639171747	0.00991436700609638	0.174511595773162	0.382346890520357	0.715778357142907
COMMD9	0	default	1	24	1.3722335512992	6.55118299456315	29.9815034218319	0.0386634978480477	-0.153603802582343	0.187205551712463	0.821064290633394	0.925301515032894
PRR5L	0	default	1	24	2.40388383497375	19.7507235534994	17.5251752365968	0.0720449969444132	-0.113546003666704	0.429918687570006	0.688073113350032	0.874802065600558
TRAF6	0	default	1	24	1.66491109682188	3.63104000578697	6.93380369566336	0.172876851756287	0.0074522221075447	0.406660461558679	0.387124695524043	0.720676729749039
C11orf74	0	default	1	24	0.723901435541175	19.18121909538	16.5095663755136	0.033695182161619	-0.159565781406057	0.198114851280234	0.842501580631523	0.935399090729611
API5	1	default	1	24	6.69691750610408	21.8034195130998	24.6889246746087	0.422881539484701	0.307457847381641	0.326394650707585	0.0640213506851565	0.457638051635097
TTC17	0	default	1	24	7.36954107224474	14.6022557719658	65.6710662272431	0.22184549196494	0.0662145903579285	0.169827026471829	0.285318011667689	0.652596009227032
HSD17B12	0	default	1	24	4.007389832712	16.9271741025948	57.6291301363929	0.0466094848569482	-0.144068618171662	0.262579233517465	0.787687829099997	0.912707635006816
ALKBH3	0	mle	1	22.1777777777778	17.0875176016342	12.8304577868675	60.4329996766288	0.609998812700542	0.53199857524065	0.261359877824108	0.00902255723819856	0.341203973321018
C11orf96	1	mle	2	21.0105263157895,25.2658227848101	12.8257434697723,8.12803924024676	10.4793156774737,23.1629365737589	23.947895140069	0.696136364038724	0.544204546058086	0.361367010284739	0.032264775433603	0.416320484030042
ACCS	0	burg	1	20.0603015075377	2.57304673365347	13.9712058317913	14.2494522412485	0.284162092892821	0.140994511471385	0.301310775635601	0.187963474075033	0.581856554886367
EXT2	0	default	1	24	9.34007528943518	0.600869132186153	93.2082350209887	0.0939989635167159	-0.087201243779941	0.241723795853857	0.610440687213489	0.839655824408599
CD82	1	mle	1	22.5536723163842	4.15734868736167	19.1446817055266	13.884705716934	0.208673939436165	0.050408727323398	0.487866798312032	0.310296832561876	0.667282594803603
TSPAN18	0	yule-walker	1	21.8142076502732	9.05729678363662	15.087899309578	22.9648930629579	0.71523982229826	0.658287786757912	0.35105095345641	0.00187238984227056	0.261148833739892
TP53I11	0	yule-walker	1	27.156462585034	14.4910231243109	23.4305491381416	108.81110805871	0.225885724663112	0.0710628695957342	0.338446422654451	0.277987572735241	0.647035880545275
LOC101060179	1	mle	1	22.0552486187845	1.74554709138876	17.8103457662008	5.36381591226014	0.256824509261514	0.108189411113816	0.446465419433451	0.226702804581316	0.613904130575504
SLC35C1	0	default	1	24	2.76482041600004	20.0552484764521	53.8059417185451	0.0173705139862698	-0.179155383216476	0.292872824882066	0.916112818389942	0.963003496599089
CRY2	1	default	1	24	5.12813086667775	16.3435753081693	13.3221426315362	0.66243689093164	0.594924269117969	0.412099298085263	0.00438303452045319	0.314063802266242
MAPK8IP1	1	burg	1	22.0552486187845	1.29377538344572	13.6794437002608	2.67893445998203	0.27811084459038	0.133733013508457	0.658147663024337	0.196043563597879	0.590384065087866
PEX16	0	default	1	24	1.6561887918432	19.2274369734514	11.899026432045	0.15639816769881	-0.0123221987614286	0.25071056847215	0.427255411197751	0.743703196911428
PHF21A	1	mle	1	21.695652173913	2.96630175751614	11.9754270678087	34.0887468799226	0.100771431051111	-0.0790742827386663	0.214044437467252	0.587963655041617	0.825828956962134
CREB3L1	0	default	1	24	17.8843691635747	2.96757383383427	211.776032280744	0.171960109237263	0.00635213108471566	0.16187468167286	0.389274806030638	0.721870570536087
DGKZ	0	default	1	24	2.73655126644683	18.7372632960752	33.9026161017881	0.033500193672784	-0.159799767592659	0.305927835631643	0.843351956305013	0.935850053831091
MDK	1	default	1	24	4.70495450712465	2.01478498098456	19.8252517901801	0.328040937690599	0.193649125228719	0.297227732008157	0.136997952641901	0.540948637241929
AMBRA1	1	mle	1	23.4823529411765	4.41505445465962	8.77010313586962	12.6205863076047	0.421755024336426	0.306106029203711	0.387612443862621	0.0646486320137183	0.460136752174973
ATG13	1	burg	1	21.1216931216931	4.58299282202269	7.47796330325948	46.2775347654932	0.120315943969763	-0.0556208672362839	0.221657352943228	0.526785246141765	0.795382114234904
ARHGAP1	1	mle	1	21.3475935828877	12.8726605091155	4.71023265198149	171.810291746118	0.18563538846727	0.0227624661607241	0.209508805838991	0.358174336460028	0.701333465514296
ZNF408	0	default	1	24	3.27106519719138	15.5671094886496	17.6463813923849	0.141702744224679	-0.0299567069303845	0.350107296580868	0.465788347609508	0.762958141477477
CKAP5	1	burg	1	21.695652173913	5.06433800637577	19.0223028103181	38.9429462273077	0.26743903879681	0.120926846556172	0.180717611150947	0.210969102402268	0.603080947423509
LRP4	0	default	1	24	1.91890164269336	22.7696781402072	7.38377286463757	0.365146458810323	0.238175750572388	0.356029266654039	0.103125895323719	0.503600428458432
C11orf49	0	yule-walker	1	23.2093023255814	7.64174166741121	12.1057597888949	24.882408892738	0.521978677282421	0.426374412738905	0.310549809196607	0.02495952673872	0.404802731247569
ARFGAP2	0	default	1	24	4.81065605648498	7.44891423576097	19.912856381221	0.309666417596435	0.171599701115722	0.298964968897312	0.156781568267708	0.558505787380336
PACSIN3	0	default	1	24	2.1721301741195	5.27438240486818	20.3286505885953	0.0591573735120394	-0.129011151785553	0.306898548195702	0.737199323767019	0.893991859682918
DDB2	0	burg	1	23.2093023255814	11.1863389341766	10.9126510303894	57.6238566149329	0.484316858613953	0.381180230336744	0.22478137521105	0.0364682286283835	0.423755425371417
ACP2	0	burg	1	22.6818181818182	12.1118542877413	11.6417346704883	107.851250051297	0.291861632725689	0.150233959270827	0.176487887480168	0.178069945807869	0.574965282766957
NR1H3	0	default	1	24	1.53502264170322	13.4340511687622	7.18407280416825	0.0713492918063487	-0.114380849832382	0.603169090756152	0.690656289860083	0.875234831345882
MADD	0	default	1	24	2.07494858278857	4.57607381398801	29.1384938977708	0.0840226280264332	-0.0991728463682802	0.203736064368518	0.644798065148915	0.855583975509304
SLC39A13	0	burg	1	26.6133333333333	35.3627262285353	24.7063121010616	144.00219194895	0.490721205062646	0.388865446075176	0.292729019162468	0.034259259231028	0.417234292038696
PSMC3	0	default	1	24	22.3035772866474	11.8278474364537	203.203050865261	0.142845768561064	-0.0285850777267234	0.272639235675382	0.462695064661352	0.761288351006806
CELF1	0	mle	1	21.0105263157895	12.5462056743355	16.574287541986	152.198711395308	0.357255990699694	0.228707188839633	0.141132644478629	0.109695847407599	0.510766537669678
PTPMT1	0	default	1	24	5.43179531675691	7.29937318460276	47.5154556151065	0.201092929875844	0.0413115158510129	0.176979854050199	0.32544778708283	0.678134339909006
NDUFS3	1	mle	1	27.7222222222222	11.7207174335122	25.0230314724422	105.629939942767	0.237012259885457	0.0844147118625488	0.157583890862111	0.258575753120142	0.6324444515079
MTCH2	1	burg	1	25.4267515923567	13.8417056950704	23.9306841884023	221.605693043845	0.380970988416176	0.257165186099412	0.100583376400914	0.0908981441297126	0.488039141184987
FNBP4	0	burg	1	27.7222222222222	13.0768826429729	11.414215590903	46.0231442021735	0.49609707234142	0.395316486809704	0.275916634172132	0.0324888551614193	0.416320484030042
NUP160	1	burg	1	22.9425287356322	1.71014308200897	13.4914504481018	2.90502454844467	0.425882166406077	0.311058599687293	0.678423262981935	0.0623742285065694	0.455754323032065
PTPRJ	0	burg	1	27.5310344827586	1.85971440828207	22.8276349210403	4.37216291642479	0.270224997822239	0.124269997386687	0.662865645088965	0.206987879056333	0.599708957645047
TNKS1BP1	1	burg	1	25.9220779220779	15.7640989019532	24.7100109851996	100.973758081233	0.32441184809621	0.189294217715452	0.234857441852546	0.140737594168729	0.542619254350749
SSRP1	0	default	1	24	4.18174674476551	11.6438633263966	210.815973915447	0.032208028128079	-0.161350366246305	0.0900406119448293	0.849004663748945	0.937721370289619
SLC43A3	0	default	1	24	0.951713946496215	5.29758422998062	23.8817140581251	0.00967741799989985	-0.18838709840012	0.284968294122339	0.95254041482488	0.979217024517923
SLC43A1	1	burg	1	26.2631578947368	6.98967066618193	10.0137002841581	36.6842321378485	0.201335317457431	0.0416023809489177	0.367126251405671	0.324954383953984	0.677876405882396
TIMM10	0	mle	1	22.4269662921348	4.6409112557067	2.57194782207293	21.5996268309546	0.364725841076955	0.237671009292346	0.267075669134152	0.103467974979207	0.503979814294143
UBE2L6	0	yule-walker	1	22.1777777777778	3.48944553836302	10.1948910317199	25.884389790866	0.285319910834415	0.142383893001298	0.227764716302121	0.186448294286043	0.580820244110022
SERPING1	0	default	1	24	7.05697347272577	8.70335124007887	132.783886702488	0.0736494150984035	-0.111620701881916	0.219387967904395	0.682145314371663	0.872689069903362
CLP1	1	yule-walker	1	26.6133333333333	2.00607775190139	23.5469498822416	5.16419919827493	0.261285337044971	0.113542404453966	0.5449610182781	0.219980202603136	0.607801719348829
ZDHHC5	0	mle	1	27.5310344827586	23.4550128093843	25.504436199639	79.7693464508653	0.80528252814366	0.766339033772392	0.225284297540727	0.000279913993921133	0.233329374895538
MED19	1	mle	1	25.5897435897436	1.01977981350486	15.5425861952747	45.2364156716892	0.00535372195922201	-0.193575533648934	0.231912179303249	0.973516483193379	0.98877550185969
TMX2	0	default	1	24	2.62938496666657	18.2093918823032	32.6486456122245	0.07158694649428	-0.114095664206864	0.232650933968604	0.689772999109208	0.875234831345882
C11orf31	1	burg	1	24.3414634146341	16.7822716960209	6.35483362498766	107.508929013509	0.563239999062058	0.47588799887447	0.175428147006298	0.0158933076886547	0.381023873215591
CTNND1	1	default	1	24	1.33747855002095	12.8705705771353	3.37093928477647	0.180293056893017	0.0163516682716207	0.700460683909882	0.370077829567297	0.709076979192778
LPXN	0	default	1	24	1.5388427986724	9.35566828025387	9.72472909886063	0.0549375573701937	-0.134074931155768	0.494875469001098	0.753880520751483	0.899916208516713
ZFP91	1	burg	1	21.8142076502732	18.8155702229725	12.7491818143046	109.910228942031	0.387936717209996	0.265524060651996	0.196600254660477	0.0858977200013625	0.484016699214043
FAM111B	0	default	1	24	0.155021364532901	6.95191361130564	2.11949506255589	0.00262272771779459	-0.196852726738646	0.977651888165577	0.986954968244713	0.99436481144157
FAM111A	0	default	1	24	3.13888192045972	16.4802150070683	16.8861275438377	0.169902675373834	0.00388321044860029	0.310555335315361	0.39413506163398	0.723793331804698
DTX4	1	yule-walker	1	20.7916666666667	1.14339966935213	15.6055298130294	3.4666519588463	0.280414562611943	0.136497475134331	0.478324815262851	0.192935359506014	0.586287410171654
OSBP	0	yule-walker	1	27.3424657534247	3.43010568294635	2.80770429006474	34.7247149501976	0.109155982182991	-0.0690128213804106	0.24021697669276	0.561058750088909	0.814762848145984
PATL1	0	burg	1	27.7222222222222	24.3122374985757	23.9166658730549	56.8539767186335	0.593523331983099	0.512227998379718	0.37827288984655	0.0110962979482425	0.3502193406318
STX3	0	default	1	24	1.95474292050545	0.278559180359194	13.8635363317119	0.0718413152960757	-0.113790421644709	0.418378989305881	0.688828588575174	0.875180860377541
MRPL16	0	mle	1	21.2340425531915	1.79833303673863	20.8740697396392	42.5380741666938	0.0190026489435799	-0.177196821267704	0.216898458447467	0.908529792749403	0.959173671717765
PRPF19	0	default	1	24	1.38613013086651	5.05595467266135	64.1464914136004	0.0381298296648006	-0.154244204402239	0.0864811657606211	0.823345815614267	0.92639032259912
TMEM109	0	default	1	24	16.9147743942608	6.43586819108727	190.382313008852	0.254521318736348	0.105425582483618	0.191767937728912	0.230237542686019	0.615947657160675
TMEM132A	0	default	1	24	1.90645928855449	21.1332073690839	5.26921376473045	0.100168215983634	-0.0797981408196391	0.913435512864796	0.589938373709475	0.826388863611073
SLC15A3	0	default	1	24	2.60623348707716	12.3452003346966	12.6284026841808	0.242369233284668	0.0908430799416018	0.473790221127696	0.249624962904557	0.627913347274775
VPS37C	0	default	1	24	1.63307465242089	17.1844775230806	36.8847124464503	0.0201329405954187	-0.175840471285498	0.213679863427936	0.903307862254271	0.956873288048325
DDB1	0	default	1	24	24.4901607722943	2.65453044340908	236.004761089381	0.25326120459097	0.103913445509164	0.153926712870339	0.232190033575921	0.61685638084728
DAK	1	mle	1	20.2639593908629	1.74088662267108	15.2566076074348	8.07507609825427	0.242130924978549	0.0905571099742584	0.375089109519259	0.250017800283115	0.628063362276244
CYB561A3	0	burg	1	20.1616161616162	7.26812968430728	14.9648289479716	68.2589840896129	0.227497757945727	0.072997309534873	0.22740396243921	0.275105164131449	0.645028773673559
TMEM138	0	default	1	24	3.24139608785184	2.76511268138967	25.3002642190076	0.0717538441870356	-0.113895386975557	0.357087768173356	0.689153231113358	0.875180860377541
CPSF7	1	burg	1	20.6839378238342	2.34906085946208	10.5532420324899	15.4386420977678	0.0900700148432482	-0.0919159821881022	0.395882206862472	0.62379211878054	0.846025522509956
SDHAF2	0	burg	1	24.0481927710843	5.94411136536459	15.4385559683511	27.2713832883623	0.420925910019479	0.305111092023375	0.25150619839249	0.0651134439936737	0.460136752174973
RPLP0P2	0	default	1	24	2.01149078350838	7.66773906325028	4.84161598999504	0.253834225744155	0.104601070892986	0.575927004140879	0.231300527347315	0.616284837186035
TMEM258	0	default	1	24	21.8032643671169	10.8383616172181	390.491402069695	0.113226665990281	-0.0641280008116629	0.122974349603125	0.548356663479347	0.80797957866551
FEN1	0	yule-walker	1	26.2631578947368	4.0355530819403	24.0991391792362	21.6282357013061	0.351662329562371	0.221994795474845	0.2314801528858	0.114552950856015	0.517426918634812
FADS1	0	default	1	24	13.4473494571724	5.3186161622676	105.626376604544	0.212123077253299	0.0545476927039587	0.197061503704454	0.303593102227612	0.662976482816559
FADS2	1	mle	1	20.9005235602094	18.5383661520461	2.54571297569424	54.4210282642535	0.254838144200257	0.105805773040308	0.510190517178267	0.229748708184905	0.615422294271347
FADS3	0	default	1	24	7.3376951142578	17.3381304219214	88.7818002910958	0.109613948110071	-0.0684632622679151	0.277640100083436	0.559618084049695	0.814207143226186
RAB3IL1	0	burg	1	27.156462585034	8.3068218892849	13.7207091582259	23.3435942888257	0.564153717025736	0.476984460430883	0.3357389495623	0.0157277549071493	0.378705065641731
BEST1	0	mle	1	26.2631578947368	1.47830832111579	22.5699425154223	5.27792178452169	0.247924486578285	0.0975093838939417	0.428870431855301	0.240606438300076	0.619929379782015
FTH1	0	burg	1	26.4370860927152	641.774849343491	25.6298450404042	5482.4950071327	0.28550344173427	0.142604130081124	0.166968260174764	0.186209016228162	0.580820244110022
INCENP	1	mle	1	21.5783783783784	2.42054112376977	8.80759043967772	7.2580418930421	0.131691817675668	-0.0419698187891984	0.642551287685789	0.493593540551443	0.777929435724446
AHNAK	0	default	1	24	35.4998705383	23.5955863373458	660.090298086834	0.103596590264258	-0.0756840916828909	0.124541681644232	0.578785309064219	0.820424261360642
EEF1G	0	yule-walker	1	26.0915032679739	406.014621346716	11.796274636286	2087.39498084203	0.478934200785464	0.374721040942557	0.198441041660399	0.0384116394120945	0.428248915998671
TUT1	0	default	1	24	2.84482512021984	21.8017806095633	14.4973004060526	0.166326787872659	-0.000407854552808562	0.368503521436362	0.402697778780861	0.7292193363286
MTA2	0	yule-walker	1	26.4370860927152	7.88874281662314	24.6077352616926	63.1826182870188	0.381063411978519	0.257276094374223	0.160908811970909	0.0908303070666513	0.488039141184987
EML3	0	default	1	24	1.15337979596425	3.00010921322164	34.3214361233568	0.0128198000347747	-0.18461623995827	0.219519973029609	0.937523538267558	0.971039809257783
ROM1	0	mle	1	20.1616161616162	4.23531878152661	8.42897560427704	10.9081567604708	0.636867600855229	0.564241121026275	0.421415855670459	0.00631429684352391	0.341203973321018
B3GAT3	0	default	1	24	3.05186820878781	18.1197719850005	17.3721004965968	0.134819844263325	-0.0382161868840101	0.326506633577729	0.484766665419107	0.775232144495256
GANAB	0	default	1	24	14.9707668260473	19.1648961384986	412.954744618957	0.0262587078070944	-0.168489550631487	0.183175224243944	0.875422964051799	0.946654313721108
INTS5	0	burg	1	27.5310344827586	4.34681581937425	24.9880738658871	16.5480655832518	0.376299102591309	0.251558923109571	0.296740905782593	0.0943804067467716	0.491649207633146
METTL12	0	default	1	24	2.96793963557311	21.3141566002198	11.3594563308788	0.217316570925427	0.0607798851105119	0.414731437614791	0.293718089936271	0.65665864722851
C11orf83	1	burg	1	24.7950310559006	3.60702728886071	19.2478096898753	26.8085674328372	0.310170765771546	0.172204918925855	0.170229310955617	0.156209692252321	0.55812690423245
UBXN1	1	yule-walker	1	21.695652173913	19.1067014306608	13.684374181027	198.73031234091	0.508684561684566	0.41042147402148	0.152836143426429	0.0286287281506898	0.4102400843044
LRRN4CL	0	mle	1	21.0105263157895	3.75385680146062	17.7756392672667	15.5654033655018	0.281588295214339	0.137905954257206	0.487521419094695	0.191366977467005	0.585113071355774
HNRNPUL2	0	mle	1	25.7548387096774	16.8383957513246	11.6045798772584	125.308638899307	0.317571753840976	0.181086104609172	0.197293949273867	0.148007925435116	0.549672362972668
TTC9C	1	mle	1	23.4823529411765	1.87993802289607	0.940850118625527	10.7710665194956	0.129700930987295	-0.0443588828152464	0.4543283122157	0.49927818949558	0.781669339709076
POLR2G	0	mle	1	27.7222222222222	23.281145969266	10.5659460212646	125.895966302932	0.493222280818739	0.391866736982487	0.188546279323843	0.0334262427590037	0.416320484030042
TMEM179B	0	default	1	24	17.7704457209044	23.9330513942463	121.593238284887	0.292604800388383	0.15112576046606	0.203162042143264	0.177137512552011	0.574144679859302
TMEM223	0	default	1	24	1.97637049894519	17.4463250337792	22.084125112252	0.0368450062985277	-0.155785992441767	0.323545732473717	0.828859469229014	0.929027890079013
NXF1	0	default	1	24	1.2005941229391	4.85165924818215	18.6361065048058	0.0700610135186723	-0.115926783777593	0.190594683059343	0.695460192815027	0.877317890833034
STX5	0	default	1	24	4.39242232525455	2.08501957500064	20.9305786145539	0.217643850230217	0.061172620276261	0.324456020955971	0.293104511760595	0.656072565965101
WDR74	0	default	1	24	1.50295891122381	5.26030634033679	10.7502917117256	0.117980107894965	-0.0584238705260416	0.298639785385505	0.533816384120767	0.79919473142725
SNHG1	0	mle	1	26.6133333333333	7.22480931651331	11.887518076414	36.4899559647183	0.502300120742734	0.402760144891281	0.197326299172266	0.0305377951098043	0.412316438513235
SNORD26	0	default	1	24	1.73024030417205	14.9815769077575	7.46153135566469	0.115750540024363	-0.0610993519707639	0.496819412752928	0.540597479233079	0.803557295890963
SLC3A2	1	yule-walker	1	20.5773195876289	15.0369798258827	11.1617523670994	142.262286885351	0.230708641093986	0.076850369312783	0.156824531953161	0.26943516170133	0.641558421141504
RARRES3	0	default	1	24	0.625514826126085	6.01914942040001	4.71305704989019	0.0673736521777802	-0.119151617386664	0.428922255519742	0.705567232197466	0.881578497002488
PLA2G16	1	burg	1	20.7916666666667	9.13025702302329	14.8279452351734	69.7237313876788	0.366920900180578	0.240305080216694	0.168712664232628	0.101692724012227	0.502049046748145
ATL3	0	default	1	24	5.90144546747783	14.3227698259898	133.06271308703	0.342834286724069	0.211401144068882	0.0968087840759762	0.122567261591734	0.526641993969325
RTN3	0	default	1	24	5.6722029374901	0.270069018676099	129.234554519191	0.0476780337455994	-0.142786359505281	0.147734536544196	0.783283556361182	0.911029727745317
C11orf95	0	default	1	24	4.01436805794163	17.4032181097383	33.8782391873659	0.343240094441361	0.211888113329633	0.149238333943871	0.122189294900686	0.526540445779694
C11orf84	0	default	1	24	0.862373835689247	19.054379447187	6.53887922264468	0.0228924296312825	-0.172529084442461	0.596386498212518	0.890659881282425	0.952848523874225
MARK2	0	mle	1	23.7619047619048	3.33040046678568	12.8664440244138	43.5483351334763	0.0736359801650658	-0.111636823801921	0.207984371463355	0.682194781834671	0.872689069903362
NAA40	1	mle	1	22.8114285714286	2.49510725802201	22.59043701479	8.87561877857084	0.216313037353766	0.0595756448245195	0.466634002165831	0.295605908033682	0.657769064002566
COX8A	0	default	1	24	13.7301021795438	22.7717796940632	269.874612186709	0.0474519822744955	-0.143057621270605	0.169298944419872	0.78421363297707	0.911148433880232
OTUB1	0	default	1	24	4.64610735253695	18.4983130096547	41.7527544728914	0.122475743687622	-0.0530291075748535	0.217043889291898	0.520350108952764	0.792276981144501
MACROD1	0	default	1	24	2.13384198533343	22.5348953227165	10.5286897061289	0.0740408737422066	-0.111150951509352	0.60283623561691	0.680705221959405	0.872645624737816
STIP1	0	default	1	24	2.15943242298164	17.8368898515639	57.688849853731	0.0145497077651457	-0.182540350681825	0.216706250156559	0.929337823696705	0.967850422020376
FERMT3	1	default	1	24	0.930132085893558	6.73746846878766	3.7143101799596	0.197952245842406	0.0375426950108874	0.42156141456708	0.33189532522201	0.683039175818297
TRPT1	0	default	1	24	0.978272852573477	2.18263862522592	6.76306584503363	0.0364466951593182	-0.156263965808818	0.617688410428016	0.830574754595894	0.929439815283793
NUDT22	0	default	1	24	2.0309563391482	20.3814468074969	30.4455395215573	0.049376338066864	-0.140748394319763	0.227050977207041	0.776324157198229	0.908022005294357
DNAJC4	0	default	1	24	1.03243945208929	7.44431134904374	18.2272192451434	0.0180865180085122	-0.178296178389785	0.381333268796783	0.912779999399578	0.961404254140393
VEGFB	1	mle	1	20.9005235602094	5.54131425826855	14.6912099800857	80.3632655973361	0.215857527699642	0.0590290332395701	0.139023074832584	0.296465996127927	0.65783281976518
FKBP2	1	default	1	24	20.0025939512529	23.7767689097119	258.146622553216	0.578799436617915	0.494559323941498	0.0807541215035708	0.0132569835397331	0.362547314593051
PPP1R14B	0	default	1	24	11.9201594899544	20.9614144155918	65.0737865414238	0.296224855625425	0.15546982675051	0.304143974624204	0.172651208547133	0.572065308854848
LOC101927696	0	burg	1	26.6133333333333	1.77797386080228	4.79833002465016	7.07966900505139	0.146008007458593	-0.0247903910496881	0.529060502677444	0.454222865479068	0.756089162311544
PLCB3	0	default	1	24	2.40490599889066	3.37547124209212	26.0837137671132	0.0551025666346162	-0.13387692003846	0.401127166677217	0.753222607410094	0.899916208516713
BAD	0	mle	1	25.1069182389937	0.530575422307216	4.85712269467099	52.7000094623491	0.00272602331942196	-0.196728772016694	0.241724339173484	0.986443993133903	0.99436481144157
GPR137	0	default	1	24	2.56151726814164	21.4283766550663	21.8448637313948	0.0610389487777473	-0.126753261466703	0.386528762631804	0.729857187052341	0.890667870126569
TRMT112	1	mle	1	26.6133333333333	26.7580250548811	24.0324188059771	192.353846919851	0.427075059038564	0.312490070846276	0.150871713168214	0.0617289149754697	0.454662852071492
PRDX5	0	default	1	24	6.07854674791666	16.6233227845989	175.926175526723	0.0319170802066162	-0.161699503752061	0.158452531021417	0.850281615383764	0.937721370289619
RPS6KA4	1	mle	1	23.4823529411765	7.04240264341039	19.7195712630167	38.2125584894124	0.148031549219973	-0.0223621409360319	0.374899084518898	0.448866881827525	0.753354793874531
SF1	0	default	1	24	6.75747503994548	18.1157956675071	125.222706922593	0.123102930783934	-0.0522764830592786	0.131984257578224	0.51849323323058	0.791671526680438
MEN1	0	default	1	24	1.26833249002063	12.31193297439	48.3303442774081	0.0132929810034604	-0.184048422795847	0.202070665745881	0.935278794985634	0.970277736325559
EHD1	1	burg	1	23.0751445086705	26.7422303310303	14.6389247168374	113.416143915094	0.549031687410382	0.458838024892458	0.229051149631361	0.0186522030958269	0.382440879310574
ATG2A	0	mle	1	22.1777777777778	5.36774940092259	12.1070833552968	38.215492615498	0.110410213505795	-0.0675077437930462	0.303831366004063	0.557120244908681	0.813002870061138
PPP2R5B	0	default	1	24	1.02050539871184	15.4997745126027	10.2426559234854	0.0444412333304373	-0.146670520003475	0.34421940795923	0.796685671100552	0.914734227389323
ARL2	0	default	1	24	3.73394258375983	0.336169563415817	120.401056158037	0.0366015185932376	-0.156078177688115	0.125118265191986	0.829907686581883	0.929212879848091
SAC3D1	0	default	1	24	7.48878239682078	7.21638713969934	74.5835612441595	0.144856194597517	-0.0261725664829799	0.203295545413652	0.457294281335801	0.758095643956738
NAALADL1	1	burg	1	21.2340425531915	2.48490243696057	16.8692567739919	8.07167635545105	0.347262418634628	0.216714902361553	0.36605663098788	0.118493107645927	0.523864265381993
CDCA5	1	burg	1	21.5783783783784	0.829749137436173	11.5704405726666	1.38372824527393	0.315877981182719	0.179053577419262	0.902501262847137	0.149853828610339	0.551570024921787
ZFPL1	0	default	1	24	2.12593086630788	1.20559449780442	19.0213044589365	0.135144408405168	-0.0378267099137979	0.220765861069106	0.483858069259331	0.774567092541414
VPS51	1	default	1	24	25.984480941774	12.8520789891367	147.09782961001	0.418116447815049	0.301739737378059	0.220013598965307	0.0667083819772104	0.461327220586883
TM7SF2	1	burg	1	20.6839378238342	1.0236896325936	16.6078029983373	2.03637255709199	0.19538930534453	0.0344671664134364	0.800348611018726	0.337232175316285	0.686462578122117
ZNHIT2	0	default	1	24	2.05840965348551	13.1483365667231	10.801118956111	0.158274248903459	-0.0100709013158491	0.350236006901725	0.42252564094038	0.74095173751521
FAU	0	burg	1	23.9041916167665	90.8766827325133	4.23215703569309	1558.38113481894	0.121793596196894	-0.0538476845637268	0.115311770326936	0.522375738445678	0.793514995286615
MRPL49	0	burg	1	23.9041916167665	3.15720126723539	21.9420443515767	6.98103698693333	0.327080491152579	0.192496589383094	0.567616963454925	0.137979827082759	0.540948637241929
SYVN1	0	default	1	24	5.59461415994932	22.2428541292314	9.76289005169122	0.385670939502729	0.262805127403275	0.665681393709389	0.0874994451986605	0.48574426416095
CAPN1	0	default	1	24	3.99227149669615	22.2769072489182	69.1715382489329	0.0476186183191986	-0.142857658016962	0.19364759340915	0.783527932400292	0.911148433880232
POLA2	0	burg	1	20.6839378238342	1.75725935169523	2.54608803325083	4.42352838978002	0.428643348361493	0.314372018033792	0.444666368462326	0.0608886631087543	0.454662852071492
CDC42EP2	0	burg	1	22.3016759776536	4.51895337937093	9.30495325238196	17.9510493949888	0.30392366192524	0.164708394310288	0.316860064725232	0.163412153973151	0.562812939693444
DPF2	0	default	1	24	5.00095906327221	20.6753929386868	31.8899533868008	0.191248336263966	0.0294980035167596	0.25979778142676	0.345999869878918	0.693386007675763
SLC25A45	0	default	1	24	1.2120999168749	17.3712946549391	6.58174492322494	0.0987357487735083	-0.0815171014717899	0.455713076398033	0.594649044361795	0.829709352001746
FRMD8	1	burg	1	26.4370860927152	14.2265612393797	3.75205755784295	172.396068692257	0.146303454093729	-0.0244358550875248	0.267851087911915	0.453437695384227	0.755772051992437
NEAT1	1	burg	1	25.4267515923567	62.5809279546663	9.88404238888734	279.105146486094	0.752849513363536	0.703419416036243	0.189720386301125	0.00092216227080133	0.261148833739892
LOC101927789	0	yule-walker	1	21.4623655913979	2.45852679435338	6.61203831760033	8.18427958059821	0.253169558057943	0.103803469669531	0.446479042627507	0.232332550849405	0.617036242167066
MALAT1	0	yule-walker	1	26.4370860927152	1157.82951050085	12.0875324646863	4867.43089913916	0.302759795122638	0.163311754147165	0.311853329136174	0.164782887649746	0.565939730242761
SCYL1	0	default	1	24	6.22009078512707	23.6259095694796	26.1176357066132	0.17258285550901	0.00709942661081187	0.434186786020297	0.387813191216858	0.720881836000119
LTBP3	0	default	1	24	9.57441085540757	23.2191279728412	88.8204271472215	0.155886751737496	-0.0129358979150049	0.206884567047792	0.428552055642917	0.744158133989694
SSSCA1	0	mle	1	25.9220779220779	5.46290967017804	25.3059108912553	13.9023496601409	0.564156927487433	0.476988312984919	0.420930754403325	0.0157271756592261	0.378705065641731
FAM89B	0	yule-walker	1	26.0915032679739	17.7390907009837	24.6430121307887	92.6857654082658	0.616270851070187	0.539525021284225	0.194601992196732	0.00832001199064925	0.341203973321018
EHBP1L1	0	yule-walker	1	26.6133333333333	7.9423888554296	9.98845373029477	32.8272431198683	0.366923034510452	0.240307641412543	0.2794010823601	0.101691009816043	0.502049046748145
MAP3K11	0	default	1	24	1.59898898744664	15.5608603450304	13.9932654725052	0.106221202827179	-0.0725345566073847	0.250286268105088	0.570361548054954	0.817050496515014
PCNXL3	0	default	1	24	3.2633828901652	21.9520824289745	8.45100616021333	0.175165089569119	0.0101981074829425	0.703611223033232	0.381799336236738	0.715754256800092
SIPA1	0	default	1	24	0.566720198828135	10.081369629687	3.9770527491928	0.112524706010915	-0.0649703527869019	0.397531120782584	0.550530467673968	0.808887514515269
RELA	0	yule-walker	1	26.2631578947368	17.5773760918674	12.8747594675648	136.755048050143	0.203652525773901	0.0443830309286808	0.202170990757115	0.320267621702193	0.675397644540232
RNASEH2C	0	default	1	24	3.43731899776591	7.89318066742108	66.4154751473733	0.0475449929955251	-0.14294600840537	0.173710227412845	0.783830838455959	0.911148433880232
AP5B1	1	mle	1	21.695652173913	2.72123020563697	9.10844753010228	23.0167899466034	0.142227067360107	-0.0293275191678715	0.230562592261846	0.464367363206317	0.762162751527335
CFL1	0	default	1	24	49.9724969336519	0.656074356256511	999.344729316791	0.0707031964272382	-0.115156164287314	0.18893637986938	0.693062206216046	0.87610069123508
MUS81	1	mle	2	26.972972972973,23.3450292397661	17.3018744672904,10.9239799082163	25.6972426475548,15.5919454995748	25.6445366987752	0.732352869848083	0.598529304772124	0.345610825983753	0.0201640550129416	0.390606012041886
EFEMP2	0	burg	1	21.8142076502732	42.0645429743685	12.1920484576457	431.503995328564	0.455783569287085	0.346940283144502	0.1360020120188	0.047737343567706	0.442173172238247
FIBP	0	burg	1	27.5310344827586	21.7387846205954	11.736957817316	144.287027189906	0.269296789616625	0.123156147539951	0.233718736491819	0.208307581758949	0.60094954859473
CCDC85B	1	mle	1	26.6133333333333	1.94937325112936	12.0758714578893	11.7469088399414	0.306753601276528	0.168104321531834	0.210248482377937	0.160117245718388	0.560717376459606
FOSL1	0	default	1	24	1.05483013008522	0.350623724029113	7.12984957654665	0.0269044483284627	-0.167714662005845	0.738542180943473	0.872524109777194	0.945183748357181
C11orf68	0	default	1	24	1.18691979564354	2.01147102154669	44.1441667593276	0.00767712226472839	-0.190787453282326	0.242075660265875	0.962199263322771	0.98392446453548
DRAP1	1	yule-walker	1	24.95	22.1298522809857	23.6331074308233	92.1282121730677	0.502988706796214	0.403586448155457	0.299756856270967	0.0303271280452302	0.411153184346916
SART1	1	mle	1	26.972972972973	2.23637895761569	5.46827612473772	19.0012445596924	0.399847372638497	0.279816847166197	0.140165423771328	0.0778589528604959	0.476433171147472
EIF1AD	1	mle	1	24.7950310559006	4.95659763898994	23.7734320591303	10.8543357072351	0.498628887847552	0.398354665417063	0.478354938469736	0.0316808289361992	0.414596714595121
BANF1	1	burg	1	21.2340425531915	1.91079429214555	9.51497383282934	27.2528495997036	0.0715733984104007	-0.114111921907519	0.249324683501228	0.689823328944401	0.875234831345882
CST6	0	mle	1	20.3673469387755	3.60958129484998	14.0459444605545	11.2342359506231	0.52676283843522	0.432115406122264	0.492845575195773	0.0237352715185961	0.39779805697735
SF3B2	0	burg	1	27.3424657534247	29.3244057205745	10.7712309298798	165.99771545896	0.438751600393817	0.32650192047258	0.202147350539406	0.0556897897331078	0.449474665385192
PACS1	0	default	1	24	2.4435968708999	19.9818697685609	43.5229209856911	0.028552785796882	-0.165736657043742	0.292170287226613	0.865159211171061	0.942688579040138
KLC2	0	default	1	24	2.20061260860999	20.3845074182873	9.69001885586138	0.22479259063343	0.0697511087601159	0.335518972071439	0.279955868083092	0.648605868662351
RAB1B	0	burg	1	23.0751445086705	8.37177133354209	1.22336434008637	39.619874984072	0.527885829890095	0.433462995868114	0.214627301696763	0.0234549859997348	0.39779805697735
YIF1A	1	burg	1	21.695652173913	22.6769670544924	3.83769305848536	148.299664818411	0.204510541274277	0.045412649529132	0.293188971643647	0.318545992126877	0.674221984490124
CD248	0	default	1	24	1.51262812499574	4.52950790609704	137.881739514976	0.00191858984083637	-0.197697692190996	0.172814275114055	0.990443790110272	0.996237976816584
RIN1	1	burg	1	25.5897435897436	1.87709449103278	0.238518696039547	8.04368815332124	0.289048176413535	0.146857811696242	0.349401414537086	0.181635553876884	0.579218093518651
BRMS1	0	default	1	24	1.1610485272885	19.9507684413116	24.6240235148617	0.015945327645274	-0.180865606825671	0.260124453041771	0.922775677154709	0.965360225208025
B3GNT1	0	yule-walker	1	22.3016759776536	13.3566733629592	15.8867652861251	75.1117157319301	0.435463308739771	0.322555970487725	0.306021772333796	0.0573404197316174	0.449474665385192
MRPL11	0	default	1	24	4.44230199899555	4.39594467759063	46.7964502779931	0.151393744586519	-0.0183275064961768	0.175101209901678	0.440079505555207	0.748856623889769
PELI3	0	default	1	24	3.68769204229534	17.2364689579227	24.8829519179001	0.141230748767123	-0.0305231014794523	0.283620079490547	0.467070490339842	0.764169168038825
DPP3	1	mle	1	21.695652173913	2.59292164964711	7.00464469423727	26.192519119597	0.16183603813458	-0.00579675423850423	0.17383728361622	0.413661325025674	0.735011984592688
BBS1	1	mle	1	20.9005235602094	2.27569756428606	20.6222015658174	13.8501623289565	0.0918235464866685	-0.0898117442159978	0.431884259700443	0.617804672135722	0.843798106985426
ZDHHC24	1	burg	1	20.0603015075377	3.82018596263328	10.0600137091472	29.6010736935749	0.169978341261672	0.00397400951400673	0.226720296592315	0.393955461350129	0.723793331804698
CTSF	0	default	1	24	8.93967723839772	4.43026638130285	156.329628060168	0.0667502709524054	-0.119899674857114	0.211061695674415	0.707928444421172	0.882970655985703
CCS	1	mle	1	20.9005235602094	2.78502763064985	17.6412372595479	26.9749521379695	0.279636542419113	0.135563850902936	0.140305701996825	0.193980631849389	0.587063496389075
RBM14	0	default	1	24	1.47581533272252	5.11735884667988	9.88809762673363	0.0333273317542353	-0.160007201894918	0.557669942290717	0.844106408573504	0.936179910188951
RBM4	1	mle	1	22.5536723163842	2.54682589807234	12.5204263273385	4.47555312914148	0.557910298962543	0.469492358755052	0.552735448685906	0.0168869799716411	0.382440879310574
RBM4B	0	burg	1	23.9041916167665	3.55466248627554	19.7488868552633	14.5693074419747	0.40772718072858	0.289272616874296	0.263225153550076	0.0728801087064865	0.470365229446438
RCE1	0	default	1	24	0.623159588917174	0.655377100704428	4.10759156242594	0.0514879093018279	-0.138214508837806	0.487001286873213	0.767740331868651	0.904843128596848
PC	0	burg	1	21.695652173913	4.18050459987588	12.7072548714729	9.72445127237626	0.416240981516504	0.299489177819805	0.49767723525717	0.0677903716975709	0.461327220586883
LRFN4	0	default	1	24	2.44427889649225	0.55268942294791	39.0917122141294	0.0406622558827987	-0.151205292940642	0.232806779986486	0.812564151445026	0.921271950310519
RHOD	0	default	1	24	2.80688700542328	22.2367972595792	32.2141193527878	0.216182608251841	0.0594191299022091	0.223470815395468	0.29585197853576	0.657769064002566
KDM2A	0	mle	1	23.0751445086705	21.2550995472913	10.3145935838724	106.551561826342	0.396651246421341	0.275981495705609	0.237794982895575	0.0799543504541458	0.480892042878826
ADRBK1	1	burg	1	23.9041916167665	3.07363400759941	18.3282788081841	24.9977626090735	0.142515524161006	-0.028981371006793	0.229677424311097	0.463587087574313	0.761552363481695
ANKRD13D	0	mle	1	20.7916666666667	3.15503551692331	4.05715453089036	14.8169533435195	0.378463710427807	0.254156452513368	0.26106015031943	0.0927539586842027	0.489565992411298
SSH3	1	burg	1	21.3475935828877	1.57821801257284	14.3808227017967	10.0201083808329	0.144229616898763	-0.0269244597214848	0.292793669209972	0.458972072809756	0.759363808329357
POLD4	1	mle	1	22.4269662921348	11.7848105247641	8.6003286264571	93.2137385448258	0.303649040741654	0.164378848889985	0.167374988689053	0.163734761283743	0.563571258419239
CLCF1	0	mle	1	27.9160839160839	1.25866378195287	25.6801653739453	5.1809637617825	0.26924426935131	0.123093123221573	0.342632000528136	0.208382454444096	0.60094954859473
PPP1CA	0	yule-walker	1	22.9425287356322	3.96596901177853	1.42143680369166	11.599683277194	0.207693799748348	0.0492325596980177	0.552088982283523	0.312223273465078	0.668425078056365
RPS6KB2	1	default	1	24	10.6098863257534	11.1902646360687	97.9431795253233	0.189511879596306	0.0274142555155674	0.215169391200044	0.349730306224337	0.69595570624836
CORO1B	0	default	1	24	11.935046681267	22.3638109661312	81.0725024553802	0.176129445469045	0.0113553345628543	0.299724724063956	0.379572645150049	0.715330944893156
TMEM134	1	burg	1	21.8142076502732	3.54321379909043	13.4815082855425	44.6229406229839	0.0750933255359821	-0.109888009356821	0.216319493189931	0.676845533613696	0.871267642470157
AIP	0	default	1	24	1.73930353668209	22.7918880869006	56.623534561162	0.037029956200365	-0.155564052559562	0.22365562819338	0.828063965826859	0.928660403583241
PITPNM1	1	burg	1	21.2340425531915	2.14152781944634	14.3291935555949	7.06631610508373	0.406394108175608	0.28767292981073	0.334294463539103	0.0737039925695504	0.471014396414211
CDK2AP2	0	default	1	24	2.59549914104989	2.34822224055529	61.8798443120183	0.0271989584939146	-0.167361249807302	0.20629325467556	0.871204549109059	0.944749363762492
GSTP1	0	default	1	24	7.552196101882	0.877411220238292	976.48376405139	0.00252432620734144	-0.19697080855119	0.146735314319645	0.987441930538537	0.994582242896665
NDUFV1	0	default	1	24	10.3009170900502	11.6898147071868	121.376193157492	0.162149302084643	-0.00542083749842814	0.160570314128737	0.412888872631041	0.734830355501195
NUDT8	0	burg	1	21.8142076502732	2.22728470115367	8.01058208845888	6.87186428090623	0.429348585977662	0.315218303173194	0.38999437995139	0.0605138088005658	0.454377846488224
UNC93B1	1	default	1	24	4.84398072537442	18.4461577376409	20.5409460888123	0.234928930519148	0.0819147166229772	0.373848730401208	0.262125274921448	0.637115821972591
ALDH3B1	0	mle	1	27.5310344827586	5.15360695858167	7.40428803746734	67.4465202341637	0.0964320038277214	-0.0842815954067342	0.27425373054135	0.602287986146915	0.834917737410009
NDUFS8	1	mle	1	20.3673469387755	2.82643318425551	10.501606755875	74.0713585097704	0.02477071597923	-0.170275140824924	0.192872032976951	0.882132186700138	0.948663186323382
TCIRG1	1	default	1	24	6.46018524639219	15.8662144403742	35.0748319817827	0.261437384842517	0.113724861811021	0.314379091759792	0.219753905894904	0.607799734855235
SUV420H1	0	burg	1	23.6213017751479	6.81769766320906	9.42178068712329	46.2405562732835	0.226231555602614	0.0714778667231369	0.219274748233326	0.277367180837845	0.64664098700683
C11orf24	1	yule-walker	1	24.3414634146341	19.2201911644064	23.2675558581413	114.278091425305	0.387989475723047	0.265587370867656	0.22106645300167	0.0858607054073832	0.484016699214043
LRP5	0	default	1	24	1.27879169864824	6.15879468807124	9.66299345503964	0.0398227603948779	-0.152212687526146	0.461490288323389	0.816125664825733	0.922795603754867
PPP6R3	0	default	1	24	3.54185971066326	2.31265150661951	65.8316940762551	0.0322283371923577	-0.161325995369171	0.217144628045272	0.848915585893684	0.937721370289619
CPT1A	1	burg	1	23.3450292397661	12.8735346139009	13.4022740056955	139.011061971509	0.190994633801584	0.0291935605619006	0.222018989768324	0.346542904987	0.69388304808283
MRPL21	0	default	1	24	5.29837070848976	14.5094777128385	50.8144035211626	0.181524539251139	0.0178294471013671	0.191868048312746	0.36730624755442	0.708124744282986
IGHMBP2	0	default	1	24	1.08420581874567	0.620705330664608	7.27211503957701	0.108603320732695	-0.069676015120766	0.365631538976714	0.562801257779071	0.815749460570175
MRGPRF	0	default	1	24	0.596907751336894	0.711901267006365	12.299073847441	0.00941105690986821	-0.188706731708158	0.409624940144471	0.953822099335744	0.979731016623777
TPCN2	1	mle	1	27.5310344827586	6.5921624112074	11.2810026080187	24.8719266928465	0.491050291947688	0.389260350337225	0.319116794517532	0.0341487135735257	0.417234292038696
CCND1	0	default	1	24	49.8858377103174	2.70551895044099	423.108157759661	0.233735625602719	0.0804827507232628	0.336814522359439	0.264175886087382	0.6386255208343
ORAOV1	0	default	1	24	3.17439021720849	21.7683301648315	16.553013416186	0.27633487705283	0.131601852463396	0.265243920807249	0.198466957269813	0.593459347227452
FADD	1	burg	1	25.1069182389937	5.74523589272634	22.8873229639606	44.7661002444333	0.43436315397758	0.321235784773096	0.14029318954788	0.0579013193758016	0.449833020955122
PPFIA1	0	mle	1	26.2631578947368	21.3136333704157	11.3869848293662	76.4482327783142	0.55130186716662	0.461562240599944	0.270651191124311	0.0181874290252926	0.382440879310574
CTTN	1	burg	1	24.7950310559006	59.8800298489735	23.6908151631258	358.772016291436	0.407054513939725	0.28846541672767	0.203670831392554	0.0732949134261345	0.471014396414211
DHCR7	0	default	1	24	2.40459094442934	5.22854559184748	16.8325687902789	0.0765947757679205	-0.108086269078495	0.355174032868945	0.671369544531774	0.868027499942671
NADSYN1	0	default	1	24	1.20793760372915	10.8927624922668	18.4104453628282	0.133937774953333	-0.0392746700560005	0.186639746069768	0.487242858235353	0.776227467341553
FAM86C1	0	default	1	24	1.1399621615442	18.5124828278325	3.43346066955593	0.10055328496657	-0.0793360580401166	0.713188587690992	0.588677178941474	0.826299559437782
RNF121	0	mle	1	20.7916666666667	4.32784105641584	18.4058589004644	38.0611712744045	0.168483557056175	0.00218026846740982	0.248331428795259	0.397515628954951	0.725648950049135
NUMA1	0	mle	1	21.1216931216931	7.83406980820005	12.6752870589923	35.132445172407	0.519108049229992	0.42292965907599	0.217125976083169	0.0257180205670129	0.404802731247569
LRTOMT	0	default	1	24	0.992428268404839	22.0429919998153	4.53907017769953	0.0573940517552317	-0.131127137893722	0.71333129992639	0.744133540575476	0.896369397318822
LAMTOR1	0	default	1	24	15.971422119962	2.12781497948714	214.755308306564	0.119959505168097	-0.0560485937982842	0.153774959190601	0.527853350789488	0.795793707643174
INPPL1	0	mle	1	26.6133333333333	31.3303641707449	13.7390069081371	180.417503459888	0.355203878799862	0.226244654559835	0.238309503666783	0.111458214454007	0.51287275422956
CLPB	1	burg	1	25.9220779220779	1.80273666247618	2.73127953171663	2.67286771546657	0.34678699847432	0.216144398169184	0.809488933642879	0.118925257832869	0.524300295349716
ARAP1	1	mle	1	26.0915032679739	17.4902495629322	21.9236398259431	67.2199747889153	0.389465956993285	0.267359148391943	0.318583108706464	0.0848299917491002	0.482825441796231
STARD10	0	default	1	24	1.01856644179988	19.6961721470436	9.94313400787992	0.0213709693263553	-0.174354836808374	0.616678283908967	0.897615770033862	0.954555601732067
ATG16L2	1	burg	1	20.5773195876289	2.09696072311428	12.4128390799572	13.5186493799737	0.192216749237566	0.0306600990850791	0.274486197903907	0.343933294320061	0.691453663353054
FCHSD2	0	yule-walker	1	23.9041916167665	1.65531735298634	7.47261246628941	5.98366179292597	0.210931713086504	0.0531180557038055	0.414184827321521	0.30589539986447	0.664555181903993
ARHGEF17	0	burg	1	21.8142076502732	13.9252053962467	12.9220085804155	101.621437868854	0.260801363600628	0.112961636320754	0.197213895085866	0.220701754339913	0.608365370712491
RELT	1	burg	1	27.9160839160839	1.86843310241238	10.4721069669633	2.1914995406068	0.507466602773276	0.408959923327932	0.891046802056998	0.0289853414158701	0.4102400843044
FAM168A	0	default	1	24	3.72182583985485	22.0685811130974	17.7348855075353	0.251898002722384	0.102277603266861	0.300538249743256	0.234317147154386	0.618321037546982
RAB6A	0	mle	1	27.9160839160839	8.6781132453017	10.4585421333155	135.641117972332	0.292277365219819	0.150732838263783	0.119190893178157	0.177547854398995	0.574674692825518
MRPL48	0	default	1	24	3.72859050894216	20.1469735923155	17.5516816027983	0.116308508254637	-0.0604297900944362	0.442630674162891	0.538894024478613	0.802345483006091
COA4	0	yule-walker	1	24.0481927710843	7.26084341499828	22.6073645425995	36.6180191689295	0.14813662887886	-0.0222360453453676	0.388045068539629	0.448590139505936	0.753354793874531
PAAF1	0	mle	1	21.2340425531915	0.967372978039512	11.9675885633345	3.53444672659298	0.143084911326484	-0.0282981064082186	0.604942487910006	0.462049973915015	0.761092314675584
UCP2	1	default	1	24	2.69364871348645	9.33019906973414	2.62042562851421	0.416504388886217	0.29980526666346	1.1422319010795	0.0676375656973314	0.461327220586883
C2CD3	0	default	1	24	2.91225426360749	1.97832076170484	8.3981797534857	0.227057533392921	0.0724690400715049	0.52369621156433	0.27588992662931	0.645437928965711
PPME1	0	default	1	24	17.0651039216584	7.69639438692991	113.075255441375	0.2082321331868	0.04987855982416	0.416855212188639	0.31116401140951	0.667976742401531
P4HA3	1	yule-walker	1	26.4370860927152	3.72809123238215	24.2442920273132	9.95539723449135	0.269371109870329	0.123245331844395	0.647285748664813	0.208201667872396	0.60094954859473
PGM2L1	0	default	1	24	7.85247790969444	7.67762956610492	47.0366557868967	0.269458935834294	0.123350723001153	0.400197354073823	0.208076562522064	0.60094954859473
POLD3	1	default	1	24	1.53835553206218	19.4924793894057	14.0352325131428	0.0693225989917426	-0.116812881209909	0.287754115330981	0.698225718888519	0.878324549849493
RNF169	0	default	1	24	1.6445699707177	13.0577203511925	8.72165196624796	0.112962090098633	-0.0644454918816404	0.407765163330231	0.549175184662614	0.808189997155942
XRRA1	0	yule-walker	1	27.7222222222222	1.66046860983863	6.49885306909264	8.9285701315054	0.0950097915377347	-0.0859882501547182	0.427519506552833	0.607042925113194	0.83797031600293
SPCS2	1	burg	1	21.3475935828877	1.49097183233678	18.1194280818961	8.04558350009914	0.122275006646333	-0.0532699920244002	0.372624528599126	0.520945541727321	0.79254593407541
ARRB1	0	default	1	24	0.622160241464676	19.6091512093142	5.24540993866523	0.0235182485278371	-0.171778101766595	0.547596706200884	0.887811278629141	0.950985623482436
RPS3	1	mle	1	24.95	53.3501204287331	23.877998799747	1135.09510206303	0.0766391183473066	-0.108033057983232	0.125183294652353	0.671208361783919	0.868027499942671
KLHL35	0	default	1	24	3.01993227011211	23.9289038265837	6.39188262938592	0.34368285666869	0.212419428002428	0.588483713266158	0.121777973292036	0.526540445779694
GDPD5	1	mle	1	21.695652173913	2.72280495635841	10.2802612581918	15.1274548034387	0.10194149196194	-0.0776702096456718	0.410630953934119	0.584148355265671	0.823737080967031
SERPINH1	0	default	1	24	141.949892388332	1.25900544009575	2264.12712006336	0.0897116304815315	-0.0923460434221621	0.193708523241943	0.625021518369617	0.846025522509956
MAP6	0	default	1	24	1.65977811331165	10.5769826423754	13.7128495009234	0.0543907862506345	-0.134731056499239	0.543071013628938	0.756063854439629	0.900750814255108
UVRAG	0	default	1	24	7.54826289412929	0.0553259760504158	33.8163471992643	0.242320219780743	0.0907842637368913	0.33880902847135	0.249705718450525	0.627913347274775
PRKRIR	1	yule-walker	1	26.6133333333333	1.70700002507947	13.5297971003395	9.23795903708255	0.113233539511949	-0.0641197525856609	0.46321679383129	0.548335411808633	0.80797957866551
C11orf30	1	mle	1	21.5783783783784	2.47181636540075	19.7242193002464	6.98580676856485	0.376350602034197	0.251620722441036	0.416188311300745	0.0943414478822184	0.491649207633146
LRRC32	1	mle	1	21.9340659340659	4.07942264728386	18.1601833364769	26.7581722341749	0.14982201209086	-0.0202135854909675	0.365610178863098	0.444170061098652	0.750964399717539
TSKU	0	burg	1	25.2658227848101	6.9221981441597	22.4577854007845	29.7079690969169	0.48833517579206	0.386002210950472	0.238825723107152	0.0350693572488996	0.419323596583238
ACER3	1	default	1	24	2.90992179589117	19.7548207017268	11.1180337368191	0.157475205520215	-0.011029753375742	0.510623707767846	0.424534952873688	0.741403367945098
CAPN5	0	default	1	24	4.67830955693481	4.21268800887794	17.8399610554456	0.504007400287319	0.404808880344783	0.262472514355625	0.0300176012355786	0.411153184346916
PAK1	0	default	1	24	0.948275170546643	13.1278085668402	31.5791534063112	0.0196251053026503	-0.17644987363682	0.164620823886019	0.905651074775102	0.957983658921932
CLNS1A	1	burg	1	25.5897435897436	17.7590811393092	23.042592344488	100.064808946083	0.288238919295065	0.145886703154078	0.266069488099448	0.182671663992218	0.580276325019501
RSF1	0	mle	1	20.2639593908629	11.0503783438277	17.2481965499967	99.1352491991657	0.232205543607417	0.0786466523289002	0.175529916478431	0.266823981632117	0.639515655988891
AAMDC	1	yule-walker	1	23.6213017751479	19.4189760572213	10.4973527495212	88.5357760974801	0.510678942777055	0.412814731332466	0.222004163472719	0.0280523679677859	0.408317800419995
INTS4	0	default	1	24	2.33425101699954	0.991980821340298	7.15226238394627	0.275990818077211	0.131188981692654	0.512285648091902	0.198939201246095	0.593903139042873
NDUFC2	0	default	1	24	3.57020689788581	20.3796091749579	54.0295970810032	0.0776372469087134	-0.106835303709544	0.185172626785201	0.667588404443491	0.865677916862618
ALG8	0	default	1	24	2.99672306740582	23.5573572396138	24.2257326576771	0.182100732113824	0.0185208785365885	0.216667701860144	0.366015179726389	0.708092657825103
KCTD21	0	default	1	24	2.74002882071514	11.6616966714349	8.38104415958626	0.293887806385169	0.152665367662202	0.492388901053679	0.175536953282028	0.573918152986145
USP35	1	burg	1	27.7222222222222	3.5657333133643	22.5416091221082	6.55629492395748	0.372219381663625	0.24666325799635	0.628907164532136	0.0975078358005477	0.495956570958702
GAB2	0	default	1	24	1.91899710491879	15.1130980171411	4.35525556174563	0.435010898968359	0.32201307876203	0.558732203812379	0.0575705462922795	0.449474665385192
NARS2	1	mle	1	20.9005235602094	0.740950458195786	0.381984842238129	2.69300998382847	0.132848547367447	-0.0405817431590638	0.672395528120738	0.49031454854035	0.776931637721519
TENM4	1	mle	1	24.3414634146341	1.17943210208265	0.204481212531406	7.81886580630732	0.0534557130457366	-0.135853144345116	0.560598357798995	0.759809453680329	0.901902637327036
PRCP	1	burg	1	27.156462585034	7.42657407429601	7.96304009634125	112.775923195139	0.110194357123731	-0.0677667714515227	0.138702961697318	0.557796491066857	0.813289732411517
RAB30	1	default	1	24	5.21390949405926	0.435194234683718	18.6615072018621	0.627844804975228	0.553413765970274	0.257987947369347	0.00713872133137006	0.341203973321018
RAB30-AS1	0	burg	1	22.6818181818182	2.98774886967323	21.4256532402021	4.82442364101581	0.475574861265517	0.37068983351862	0.773025115766147	0.0396659179170711	0.429255845768462
PCF11	1	burg	1	24.3414634146341	4.32213679803503	9.10106420599894	21.3438457562576	0.486237872747246	0.383485447296695	0.205995294449883	0.0357940163552216	0.420551674332381
ANKRD42	0	default	1	24	1.67029374007222	1.81995371926642	11.3363586474041	0.0640459677802819	-0.123144838663662	0.418920322725393	0.718244978148783	0.887128543294034
CCDC90B	0	default	1	24	9.89058900932652	23.989257975266	74.3615531942143	0.140381096314745	-0.0315426844223057	0.260520824840666	0.469385626993299	0.765679899106604
TMEM126B	0	yule-walker	1	27.9160839160839	5.10131547994972	8.62698123895272	24.2248281132192	0.288313196850486	0.145975836220583	0.272502062887914	0.182576368159237	0.580276325019501
TMEM126A	0	burg	1	22.8114285714286	6.05144993865301	22.0047898252663	21.0570075023207	0.321112487212957	0.185334984655549	0.368148666845987	0.144207916566744	0.546370119916228
CREBZF	0	burg	1	23.6213017751479	4.80147169587334	11.166989061627	37.2206009638237	0.184951974276258	0.021942369131509	0.218083864526038	0.359679759256097	0.702630227384003
SYTL2	0	default	1	24	3.56556932132753	13.5962498238912	14.1065559253571	0.248634277066748	0.0983611324800973	0.461286985723684	0.239473187009946	0.619610684322014
PICALM	1	yule-walker	1	26.972972972973	59.2232885773001	26.462105359946	416.082889634857	0.53376134746746	0.440513616960952	0.166730775991724	0.0220313634327896	0.395467594559078
EED	0	default	1	24	3.41565240134404	22.6228383348434	24.7162655186863	0.121715816619552	-0.0539410200565378	0.286715200225917	0.522607104110664	0.793756876968081
C11orf73	1	mle	1	21.1216931216931	1.11459500555553	1.44075663927957	15.4367609285483	0.0286472042867806	-0.165623354855863	0.29915878416021	0.864738853030799	0.942688579040138
ME3	0	default	1	24	1.43229816539274	22.2482516904719	2.59878835815208	0.199247884657474	0.0390974615889683	0.891360341560287	0.329223231214426	0.681246503325707
PRSS23	0	mle	1	27.156462585034	239.037604866992	24.3624938887976	957.457974628102	0.601053841783145	0.521264610139774	0.225055905817709	0.0101058171544202	0.345237933617855
FZD4	1	mle	1	20.2639593908629	3.62572495335112	14.0991469087002	62.7951656417193	0.0464384899240992	-0.144273812091081	0.185819752263483	0.788394459534874	0.912991765493906
TMEM135	1	mle	1	21.5783783783784	1.89309183865752	20.8721381116533	6.60291242599875	0.32260654085394	0.187127849024728	0.368164833231905	0.142628066251333	0.544768913929076
CTSC	0	default	1	24	3.41382625853268	22.691259209875	20.6839234211763	0.0766192691417741	-0.108056877029871	0.538642150388303	0.671280508686632	0.868027499942671
NOX4	0	default	1	24	1.9876620001625	2.00131100376502	7.28863730562249	0.153100314084444	-0.0162796230986668	0.548935763045461	0.435672210313857	0.747736314377553
CHORDC1	1	burg	1	26.4370860927152	2.53879341000614	25.431268064324	13.2449485835164	0.240676870647759	0.0888122447773105	0.28574692739924	0.252425453111158	0.628364612838076
[truncated: 9,005 more rows]
