# Supplementary material for: Fibroblasts as an in vitro model of circadian genetic and genomic studies
Source: Mamm Genome. 2024 Jul 3;35(3):432–44. doi: 10.1007/s00335-024-10050-7 (PMC11329553; doi:10.1007/s00335-024-10050-7)
Supplement: Supplementary file 6 — Supplementary file6 (ZIP 46445 kb) [file 335_2024_10050_MOESM6_ESM.zip › MetaCycle_Results/meta2dout/JTKresult_MCPM2014L00478_Input.txt]

CycID	BH.Q	ADJ.P	PER	LAG	AMP
LOC102723897	1	1	28	8	1.53252288889092
LINC01128	1	1	28	0	1.79897006813457
NOC2L	1	0.0481594158156658	28	10	1.17590579419286
KLHL17	1	1	28	4	5.57716023681243
HES4	1	1	28	2	1.04101759851912
ISG15	1	0.0290926434676435	28	12	12.6033120580943
AGRN	1	1	20	0	4.97510341169385
C1orf159	1	0.388468903781404	24	14	1.72319350747568
SDF4	1	0.388468903781404	28	8	60.8011812855596
B3GALT6	1	1	20	8	10.6845435382256
UBE2J2	1	0.120192382848633	28	10	15.077528962912
SCNN1D	1	1	28	24	3.58061139832593
ACAP3	1	0.388468903781404	24	22	4.07080489412996
PUSL1	1	1	28	24	1.95355700531186
CPSF3L	1	0.120192382848633	20	10	6.51902723171897
GLTPD1	1	1	28	10	4.24947513707738
DVL1	1	0.182113153050653	28	14	12.7245897803964
MXRA8	1	0.548683931808932	24	8	318.242307709492
AURKAIP1	1	1	20	10	13.7399033851909
CCNL2	1	1	20	12	28.7005789014912
LOC148413	1	1	20	14	1.73106169006928
MRPL20	1	0.759272267084767	28	10	17.1789893765712
VWA1	1	1	28	8	3.95909562837861
ATAD3B	1	1	28	0	2.12801537133481
ATAD3A	1	1	28	6	21.3223669039174
TMEM240	1	0.759272267084767	24	18	4.63042356087296
SSU72	1	1	20	16	11.8310612033395
C1orf233	1	0.388468903781404	28	14	1.67130301084734
MIB2	1	1	20	16	4.89781740549738
CDK11B	1	1	28	18	10.2046521802037
SLC35E2B	1	1	20	14	0.998314078380696
CDK11A	1	0.182113153050653	20	14	4.52017635731459
SLC35E2	1	1	20	10	41.8817220139875
NADK	1	0.182113153050653	28	4	7.04981830725004
GNB1	1	1	20	16	16.1363359322138
C1orf86	1	1	24	22	4.67668102882081
SKI	1	1	20	18	10.2905245420951
RER1	1	1	28	0	31.7147119082722
TNFRSF14	1	1	28	18	4.50770344809142
FAM213B	1	1	28	22	1.32066564512655
MEGF6	1	1	28	6	6.76154942605129
TPRG1L	1	0.759272267084767	24	12	26.8435593349226
WRAP73	1	0.388468903781404	28	18	2.02252524513485
TP73-AS1	1	1	28	10	3.92090254834017
LRRC47	1	1	24	10	28.836035584157
CEP104	1	1	24	10	9.60337297474656
DFFB	1	0.269101639101639	28	16	1.638721526116
C1orf174	1	1	28	22	4.34570044449888
NPHP4	1	0.388468903781404	20	6	3.32413738472657
KCNAB2	1	1	28	4	2.0839706371203
RPL22	1	1	28	22	72.0721459906872
ICMT	1	1	28	22	25.5058120507031
GPR153	1	1	24	0	3.4661991296348
ACOT7	1	1	24	6	3.9476249449794
PLEKHG5	1	0.182113153050653	28	12	0.742693829832106
NOL9	1	1	24	12	6.56500724817284
ZBTB48	1	1	28	16	1.97546105339047
KLHL21	1	0.0772071042383542	20	16	6.62123844430602
PHF13	1	1	28	10	5.87343078932721
THAP3	1	1	28	14	22.0573307965417
CAMTA1	1	1	28	4	7.91742515316757
VAMP3	1	0.388468903781404	28	2	9.9806310951503
PER3	1	0.0290926434676435	24	16	2.2907648198343
PARK7	1	0.0772071042383542	24	10	46.9821716932923
ERRFI1	1	1	20	0	3.24025248613906
RERE	1	1	28	24	3.89354753576621
ENO1	1	1	28	6	88.7565326302136
LOC102724571	1	0.759272267084767	20	10	2.57173314787505
H6PD	1	1	28	0	10.1903620955369
SPSB1	1	1	24	22	4.13314219058261
SLC25A33	1	1	24	22	1.32332627350304
TMEM201	1	1	28	12	2.29241224308282
PIK3CD	1	1	28	2	8.44928794058773
LOC101929074	1	1	28	26	1.98145965199051
CLSTN1	1	0.269101639101639	24	10	20.1517675284813
CTNNBIP1	1	1	20	0	6.56551549899572
LZIC	1	1	28	0	5.23462665943896
NMNAT1	1	0.388468903781404	20	16	5.20800038692432
UBE4B	1	0.759272267084767	20	8	4.71136718920838
KIF1B	1	1	24	0	7.80138894065456
PGD	1	1	20	14	27.790391351746
APITD1	1	1	24	10	2.24204927749578
DFFA	1	1	20	10	4.55983894733803
PEX14	1	1	28	22	3.03821450259307
TARDBP	1	1	28	4	12.2901993972562
SRM	1	1	28	6	56.7123262272933
EXOSC10	1	1	20	18	2.86204265922532
MTOR	1	1	20	16	2.78303899163906
UBIAD1	1	1	28	20	5.37890337956462
FBXO44	1	0.182113153050653	28	18	3.49519092518575
MAD2L2	1	1	28	4	4.6988871486823
AGTRAP	1	1	24	10	14.9142537979385
MTHFR	1	1	28	14	5.33966259306524
CLCN6	1	1	28	20	2.74353160956936
KIAA2013	1	0.120192382848633	28	18	11.211935971036
PLOD1	1	0.0772071042383542	28	4	37.4774093102034
MFN2	1	0.182113153050653	28	10	11.7827270596306
MIIP	1	1	28	20	2.85340866937013
TNFRSF1B	1	1	20	8	2.29260845408364
VPS13D	1	1	28	16	15.658775692587
DHRS3	1	1	28	18	58.0486975069225
PDPN	1	1	28	26	0.811197201148644
PRDM2	1	1	28	16	10.5011471799713
KAZN	1	0.548683931808932	24	10	2.57094351142423
TMEM51	1	0.468576417795168	28	14	2.55732585147218
EFHD2	1	0.759272267084767	20	16	6.11155334229337
CASP9	1	1	28	22	2.74321225093655
DNAJC16	1	0.759272267084767	28	10	4.03783124379485
PLEKHM2	1	0.759272267084767	20	18	12.8911274828111
FBLIM1	1	1	28	4	5.98082423248437
FLJ37453	1	0.759272267084767	28	14	6.11351517162977
SPEN	1	0.548683931808932	20	10	12.6936430572365
ZBTB17	1	1	24	22	1.94092536951056
HSPB7	1	1	28	6	71.7756873865383
EPHA2	1	1	20	0	5.8600917170272
ARHGEF19	1	0.759272267084767	28	4	13.6321882062706
RSG1	1	1	28	26	1.84284343272055
FBXO42	1	0.388468903781404	24	12	3.17359598117321
SZRD1	1	0.182113153050653	28	6	7.02434504488456
NECAP2	1	1	28	0	31.0865199962618
CROCCP2	1	1	20	16	2.0924710197439
LOC101927663	1	1	28	16	1.55454012995455
CROCC	1	1	28	12	8.06525508103848
ATP13A2	1	1	28	24	2.96870866474494
SDHB	1	1	28	0	10.0140337678083
RCC2	1	1	28	22	41.9024075163395
ARHGEF10L	1	0.548683931808932	28	6	1.2293246906271
ALDH4A1	1	1	28	8	18.4691265274159
IFFO2	1	1	20	10	2.80721542710117
UBR4	1	0.759272267084767	20	10	15.8313820818771
EMC1	1	1	28	2	30.0535823716104
MRTO4	1	1	28	8	5.30309878491219
AKR7A2	1	1	28	8	22.3423563450749
PQLC2	1	1	28	16	3.81083559344299
CAPZB	1	1	20	0	167.494286780545
MINOS1	1	1	28	20	10.2597570519027
RPS14P3	1	0.388468903781404	24	22	7.4144423879632
TMCO4	1	1	28	8	4.42476132770513
OTUD3	1	1	20	16	1.34706189602462
CAMK2N1	1	1	28	16	13.8334075679159
MUL1	1	1	20	10	5.94362221897124
CDA	1	1	28	8	2.01841901444924
DDOST	1	1	20	4	12.1603952460027
HP1BP3	1	1	28	10	13.1622909882957
EIF4G3	1	1	28	24	9.65135770978647
ECE1	1	1	28	6	49.5789216502948
NBPF3	1	1	28	12	2.33890575029505
USP48	1	1	24	10	60.2746651920489
HSPG2	1	1	28	4	1.6804539378879
LINC00339	1	1	28	4	2.13800707630958
CDC42	1	1	28	22	32.5157748431211
WNT4	1	1	20	6	1.94910825979629
ZBTB40	1	1	20	18	3.83279824288509
EPHB2	1	1	28	4	7.04477502241807
KDM1A	1	1	28	6	1.80532610038758
LUZP1	1	1	20	16	12.04656695834
HNRNPR	1	0.0481594158156658	28	22	8.44178792561003
ZNF436	1	0.388468903781404	28	18	2.06108835699839
C1orf213	1	1	20	6	1.95831974612165
TCEA3	1	1	20	10	3.31383716651992
ASAP3	1	1	20	12	10.6578280677229
ID3	1	1	28	4	174.299289409902
RPL11	1	1	20	12	104.582452197698
TCEB3	1	0.759272267084767	20	4	12.331329821532
PITHD1	1	0.759272267084767	20	4	3.81671009720504
LYPLA2	1	0.182113153050653	20	6	13.5669653222064
GALE	1	0.548683931808932	20	4	1.77607967349552
HMGCL	1	1	20	10	7.64892357385915
FUCA1	1	0.548683931808932	28	10	4.74932664986673
PNRC2	1	1	20	8	5.79023983101153
SRSF10	1	1	28	24	9.32149520380925
STPG1	1	1	28	8	3.39079647594646
NIPAL3	1	1	20	10	12.6921391728962
RCAN3	1	0.388468903781404	20	16	2.13143755944963
SRRM1	1	1	28	16	35.3544057186956
CLIC4	1	1	20	0	74.5511622127347
RUNX3	1	1	28	18	4.35785329773356
SYF2	1	1	24	10	19.7608128143937
C1orf63	1	1	28	14	10.0977913500077
TMEM50A	1	0.548683931808932	28	24	39.7865277573836
TMEM57	1	1	28	20	12.5163426967213
LDLRAP1	1	0.269101639101639	28	10	8.32896511878109
MAN1C1	1	1	28	18	7.87572595189207
SEPN1	1	0.548683931808932	20	6	3.70051703010705
MTFR1L	1	1	28	0	5.63092874824012
PAQR7	1	1	20	10	2.78139743146593
STMN1	1	1	28	14	54.434791915946
PAFAH2	1	0.759272267084767	20	14	3.68207631808357
ZNF593	1	1	28	0	6.48442920590681
CEP85	1	1	28	0	1.41076039856453
SH3BGRL3	1	1	28	6	123.43415763457
DHDDS	1	1	28	4	15.0908114777503
HMGN2	1	1	20	8	7.33482441580543
ARID1A	1	0.269101639101639	20	4	5.35126704198405
PIGV	1	1	24	18	2.64434625955338
ZDHHC18	1	1	28	8	4.17922826305493
GPN2	1	0.759272267084767	28	8	3.03769189015563
GPATCH3	1	1	28	14	4.49454584389124
NUDC	1	1	28	0	9.80461738772107
TRNP1	1	0.548683931808932	28	4	159.420949342912
FAM46B	1	0.0481594158156658	28	16	6.76133662910719
SLC9A1	1	1	20	18	6.61750205130478
WDTC1	1	1	24	18	4.2801395894823
TMEM222	1	1	28	6	6.61618382880413
LOC644961	1	0.388468903781404	20	16	1.00655361758574
MAP3K6	1	1	20	10	6.68375463592535
WASF2	1	0.269101639101639	20	10	72.1873988859536
AHDC1	1	0.00511161292411292	24	20	5.97215326658349
IFI6	1	1	20	12	19.805992973213
FAM76A	1	1	28	16	4.49537748563993
STX12	1	1	28	20	8.33478042505783
PPP1R8	1	0.548683931808932	28	4	0.203866608841491
RPA2	1	1	28	10	6.87939112809513
XKR8	1	0.759272267084767	0	0	0
EYA3	1	0.548683931808932	24	0	5.36920946527638
DNAJC8	1	0.548683931808932	20	10	33.4555647877367
ATPIF1	1	1	28	0	13.8073258014595
SESN2	1	1	28	8	23.3079584373213
MED18	1	1	28	18	7.68693435558401
PHACTR4	1	1	20	6	5.32502521041718
SNHG3	1	0.759272267084767	20	14	2.58728623828355
RCC1	1	1	28	22	13.894467548573
TRNAU1AP	1	1	20	14	3.30867695594433
SNHG12	1	1	28	18	7.15896391270349
TAF12	1	1	28	0	6.22743883353317
GMEB1	1	1	28	26	4.06746760039015
YTHDF2	1	1	28	24	7.92588921579011
SRSF4	1	1	28	18	27.5370035807893
MECR	1	1	28	10	4.89470066126006
PTPRU	1	1	24	10	5.27638405977869
LAPTM5	1	1	28	24	3.1230704358594
SDC3	1	0.548683931808932	28	14	5.72602675028052
PUM1	1	0.0290926434676435	28	18	7.67924509675379
SNRNP40	1	0.388468903781404	20	4	1.42639049845863
ZCCHC17	1	1	28	24	7.17281294943692
SERINC2	1	0.182113153050653	24	12	10.3193500487123
TINAGL1	1	1	28	12	9.66191392929382
PEF1	1	1	20	14	7.15207513104318
COL16A1	1	1	28	12	27.0360432164605
SPOCD1	1	1	28	4	10.8824306468021
PTP4A2	1	1	28	22	29.4361144354282
KHDRBS1	1	1	20	2	16.93080165002
TMEM39B	1	0.759272267084767	20	4	11.5547304883173
KPNA6	1	1	28	20	28.2859376104176
TXLNA	1	1	20	10	17.5378002550449
CCDC28B	1	0.548683931808932	28	6	5.27036238178553
TMEM234	1	1	28	8	4.3767822205663
EIF3I	1	0.388468903781404	28	26	18.2127156851505
MTMR9LP	1	1	28	14	2.96520665488084
FAM167B	1	1	28	0	2.73076518389597
HDAC1	1	1	28	10	8.85089044762916
MARCKSL1	1	0.388468903781404	24	0	14.8002068721683
BSDC1	1	0.759272267084767	20	4	7.15091391782851
ZBTB8A	1	1	28	16	7.40788659034052
ZBTB8OS	1	1	28	16	4.86561849946749
RBBP4	1	1	28	0	5.12011956881178
SYNC	1	1	24	12	0.800448586268951
KIAA1522	1	0.182113153050653	24	16	2.37754727768817
YARS	1	0.548683931808932	28	8	21.4395251366809
S100PBP	1	1	24	10	2.72930274584017
TMEM54	1	1	20	16	2.23451241621569
AK2	1	1	28	8	9.89258924520698
ADC	1	0.548683931808932	20	4	1.75785179208627
ZNF362	1	1	24	10	4.36471439856643
PHC2	1	1	24	22	6.97382910883317
CSMD2	1	1	28	4	5.06696202715253
SMIM12	1	1	28	2	6.64478161090027
ZMYM6NB	1	1	28	0	13.477204973292
ZMYM6	1	1	28	8	1.30614062294336
ZMYM1	1	1	28	2	3.10191870037956
SFPQ	1	0.759272267084767	24	4	25.1109866856582
ZMYM4	1	1	28	0	5.56098573570915
KIAA0319L	1	1	28	20	14.7902948217391
NCDN	1	1	20	8	2.79648547576518
PSMB2	1	1	28	2	17.3549126756441
C1orf216	1	0.388468903781404	20	6	2.114830292461
CLSPN	1	1	28	8	16.5176096457493
AGO4	1	0.759272267084767	20	6	4.39294519550246
AGO1	1	1	20	6	3.83396932689447
AGO3	1	1	28	2	2.86570754765915
ADPRHL2	1	1	28	6	10.279829768504
COL8A2	1	1	20	2	7.78405105823883
TRAPPC3	1	0.182113153050653	24	10	21.9060969525111
MAP7D1	1	1	28	4	26.6778519966393
THRAP3	1	1	28	14	30.3564882055721
EVA1B	1	1	20	14	23.8161843702707
STK40	1	1	28	12	5.59454002447875
LSM10	1	1	28	16	4.26741966904168
OSCP1	1	1	28	14	1.60681649917963
MRPS15	1	0.759272267084767	28	22	5.4682515965043
LINC01137	1	1	28	22	3.09261148819169
ZC3H12A	1	1	28	2	3.67447330733123
MEAF6	1	1	28	0	5.62409021734602
SNIP1	1	0.759272267084767	24	22	3.75596856004276
DNALI1	1	1	20	12	2.40134575880685
GNL2	1	1	28	26	6.96958291283947
RSPO1	1	1	20	14	2.95846927061395
C1orf109	1	1	28	20	4.04161303985059
CDCA8	1	1	28	14	13.8862065404253
YRDC	1	1	24	0	2.18204376741775
C1orf122	1	1	20	18	20.7558340788688
MTF1	1	0.759272267084767	28	20	8.24281503132244
INPP5B	1	1	28	0	5.07643995462199
SF3A3	1	1	20	16	7.85465949057853
FHL3	1	0.269101639101639	24	10	8.64787232516522
UTP11L	1	1	28	6	14.5492522255479
RRAGC	1	0.388468903781404	24	12	18.7786733594832
RHBDL2	1	1	28	8	1.55584696830602
AKIRIN1	1	1	24	10	13.7658464045631
NDUFS5	1	0.0772071042383542	24	6	50.0039847014893
MACF1	1	1	28	8	108.042697943473
KIAA0754	1	1	28	8	8.51747796306052
PABPC4	1	0.0481594158156658	28	22	44.9431341388584
PPIE	1	1	28	20	8.98554160186739
TRIT1	1	1	20	18	0.734661579367673
CAP1	1	1	28	6	120.010228163938
PPT1	1	1	28	6	14.1942876227161
RLF	1	1	28	6	14.3998807752379
ZMPSTE24	1	1	28	22	13.6107810160502
SMAP2	1	0.388468903781404	28	2	5.94827224251773
EXO5	1	1	28	10	2.94662110517308
NFYC	1	0.759272267084767	24	12	4.81960469419679
CTPS1	1	1	28	0	6.65260793443904
SCMH1	1	1	28	8	5.05501153793266
HIVEP3	1	1	24	18	2.53621315396624
FOXJ3	1	1	28	16	5.16850017233194
PPCS	1	1	24	10	8.40504388027419
PPIH	1	1	24	6	3.40509984846173
YBX1	1	1	24	10	24.1130742356217
LEPRE1	1	1	28	12	11.2591372124772
C1orf50	1	1	24	10	2.25584018219947
CCDC23	1	0.269101639101639	20	4	1.96850153446277
ERMAP	1	1	20	8	1.32740658949757
ZNF691	1	1	28	14	2.36971075428821
SLC2A1	1	1	28	4	9.51321608266807
EBNA1BP2	1	1	20	2	9.02456477145761
CDC20	1	1	28	14	8.83144740730635
ELOVL1	1	1	28	6	6.94162219724436
MED8	1	0.548683931808932	28	4	28.3945358644758
PTPRF	1	1	28	4	13.1411180339047
KDM4A	1	1	20	4	8.08755985198442
ST3GAL3	1	0.548683931808932	20	6	1.9068209169685
IPO13	1	1	20	8	7.37858248208377
DPH2	1	1	28	26	2.50269206245334
ATP6V0B	1	0.0772071042383542	28	4	28.5460423202663
B4GALT2	1	0.388468903781404	28	8	137.908814275529
SLC6A9	1	0.182113153050653	28	12	4.22922851872746
DMAP1	1	1	20	10	4.15737625906066
ERI3	1	1	28	26	2.9549399466633
RNF220	1	1	28	8	10.7550891344371
TMEM53	1	1	28	4	1.94229368404091
KIF2C	1	1	28	12	10.397350865139
RPS8	1	1	28	18	125.653526520771
PLK3	1	1	28	14	5.02663051584816
EIF2B3	1	1	28	6	6.92518469706862
HECTD3	1	0.388468903781404	24	20	3.81179969009612
UROD	1	1	24	10	11.1960063859267
MUTYH	1	1	24	10	1.41096819931183
TOE1	1	0.388468903781404	28	8	3.037667664698
MMACHC	1	1	28	0	2.96741716922171
PRDX1	1	1	28	6	63.362325074392
AKR1A1	1	1	28	10	19.1201136079229
NASP	1	0.0772071042383542	28	4	9.01531475396739
GPBP1L1	1	1	28	20	9.64456139683045
TMEM69	1	0.120192382848633	20	18	2.37978785241124
IPP	1	1	28	20	3.45781221429666
MAST2	1	1	28	14	7.37452285362161
PIK3R3	1	0.182113153050653	24	10	3.53123077501592
POMGNT1	1	1	20	6	4.20660885190382
LRRC41	1	1	28	22	7.81775677102961
UQCRH	1	1	24	22	18.5930554126549
NSUN4	1	0.759272267084767	28	12	1.47658245085393
MKNK1	1	0.548683931808932	24	10	2.49546677720665
MOB3C	1	0.182113153050653	20	4	3.45449193196363
ATPAF1	1	1	28	12	4.91533985508241
EFCAB14	1	0.182113153050653	28	26	8.33682678279168
STIL	1	1	28	12	4.36150519927498
CMPK1	1	1	28	0	18.5704332014866
SPATA6	1	0.269101639101639	24	10	2.26869898927172
FAF1	1	0.269101639101639	28	12	1.78292214406126
CDKN2C	1	1	28	18	6.01193831657853
RNF11	1	0.388468903781404	24	22	9.78692671010313
EPS15	1	0.759272267084767	28	18	6.25338142797569
OSBPL9	1	1	28	2	4.64378836683002
NRD1	1	0.548683931808932	24	12	15.5590442826058
RAB3B	1	1	28	6	42.1771516766103
TXNDC12	1	1	24	22	5.93936046742649
BTF3L4	1	1	28	20	14.3413453912263
ZFYVE9	1	1	28	16	3.96429982513043
CC2D1B	1	1	28	22	11.9322233693664
PRPF38A	1	1	28	8	7.575362249867
ZCCHC11	1	0.759272267084767	20	10	3.96401017182112
GPX7	1	1	20	0	13.6378055259573
COA7	1	1	28	6	2.7846232044237
ZYG11B	1	0.548683931808932	28	14	3.96226564210952
ECHDC2	1	0.388468903781404	20	16	2.40661157653481
SCP2	1	0.759272267084767	20	0	9.24550303227289
PODN	1	0.759272267084767	20	2	12.9183342147882
CPT2	1	1	28	18	4.24438711007888
C1orf123	1	1	24	18	3.13113143304661
MAGOH	1	1	28	4	21.252312775981
LRP8	1	1	20	4	1.65267040972591
GLIS1	1	0.225607396076146	24	6	0.340962277556657
NDC1	1	1	20	10	3.07295659683405
YIPF1	1	1	28	12	5.02262249726296
HSPB11	1	0.388468903781404	20	2	6.32552303959823
LRRC42	1	1	28	4	21.7411645554814
TMEM59	1	1	28	22	84.2724721851673
TCEANC2	1	1	28	26	2.40833783171086
CYB5RL	1	1	20	12	2.39663611943825
MRPL37	1	1	28	4	15.3506265730837
SSBP3	1	0.120192382848633	24	22	5.22779670911503
PARS2	1	0.468576417795168	24	10	1.22496277493025
DHCR24	1	1	24	10	42.9857621370199
PCSK9	1	1	28	4	1.74270491097095
USP24	1	1	28	20	7.90874836352664
PPAP2B	1	1	20	12	118.188315873664
PRKAA2	1	1	20	2	0.40977168287485
DAB1	1	0.548683931808932	20	6	3.96803399073368
OMA1	1	0.269101639101639	24	16	2.00591776712273
MYSM1	1	0.388468903781404	24	0	3.2309065167545
JUN	1	0.548683931808932	28	12	7.62229251310875
FGGY	1	0.548683931808932	24	16	4.17842111052608
NFIA	1	1	20	12	24.5461488285304
TM2D1	1	0.388468903781404	24	16	17.9868401103246
INADL	1	1	24	6	1.35820460853262
KANK4	1	0.894947587135087	24	4	0.358174092134016
USP1	1	1	20	16	2.32536396402286
DOCK7	1	1	20	18	5.39448801665455
ATG4C	1	1	28	2	3.40446774574934
ALG6	1	1	20	16	2.55746203453251
ITGB3BP	1	0.759272267084767	24	12	1.39477570186564
PGM1	1	1	20	6	21.0753648903856
ROR1	1	0.548683931808932	24	12	11.7234126409101
CACHD1	1	1	28	12	1.9025684443542
JAK1	1	1	20	2	26.191436781066
AK4	1	1	28	16	3.33649607965906
DNAJC6	1	1	28	2	1.52321524769006
LEPROT	1	1	28	22	67.2034268057884
LEPR	1	1	28	20	3.83364818045474
PDE4B	1	0.269101639101639	28	26	1.6472724830928
SGIP1	1	1	28	2	4.58730897879014
MIER1	1	1	20	10	16.4738593300059
SLC35D1	1	1	24	0	4.88243549602901
SERBP1	1	1	28	8	180.925774105999
GADD45A	1	0.0772071042383542	24	22	5.2744818064693
GNG12	1	1	28	0	21.8488225987528
DIRAS3	1	1	28	4	18.6483653235203
WLS	1	1	24	22	2.8757872043541
DEPDC1	1	1	28	14	4.09007955601923
LRRC40	1	0.759272267084767	20	6	3.78019235292443
SRSF11	1	1	24	10	94.8768283807021
ANKRD13C	1	1	20	2	1.82544924630403
HHLA3	1	1	28	24	2.0160477108304
CTH	1	1	28	6	1.58401352234102
PTGER3	1	0.759272267084767	20	14	1.06542785160346
ZRANB2	1	1	28	16	15.4801078925448
NEGR1	1	0.759272267084767	28	20	15.1769266130743
FPGT	1	1	28	18	3.76174562666761
CRYZ	1	1	28	2	4.89594852293635
TYW3	1	1	28	18	12.7868120522036
ACADM	1	1	28	12	3.72973659230349
RABGGTB	1	0.120192382848633	20	0	4.62113035151707
PIGK	1	1	28	26	6.03735587629536
AK5	1	1	28	6	9.78921273374502
ZZZ3	1	1	28	18	9.07135602049194
USP33	1	1	28	18	10.5731354498708
FAM73A	1	1	24	10	2.22779187455784
NEXN	1	1	28	18	148.792236755687
FUBP1	1	1	28	26	13.7159853200223
DNAJB4	1	0.182113153050653	28	4	15.062491606699
PTGFR	1	0.388468903781404	20	14	21.8655835817476
IFI44L	1	0.182113153050653	28	26	8.16191778550643
IFI44	1	1	24	0	1.35571625836876
ELTD1	1	1	28	14	1.29715943523286
LPHN2	1	1	28	6	1.81972468271726
TTLL7	1	1	28	10	3.60201863821028
PRKACB	1	0.0481594158156658	28	26	3.70677396792806
RPF1	1	1	28	2	9.26328774150404
GNG5	1	1	28	0	9.16472259554982
CTBS	1	1	24	18	3.38165589389232
SSX2IP	1	1	20	2	4.28742536386957
C1orf52	1	1	20	10	4.46383289501764
BCL10	1	1	28	18	3.12401237034372
DDAH1	1	1	28	8	24.916709375208
LOC101930232	1	1	20	4	3.02244295301842
CYR61	1	1	20	0	568.115355266701
ZNHIT6	1	1	28	24	5.26134962072052
ODF2L	1	1	28	10	3.45172468782083
SH3GLB1	1	1	20	4	28.3187367734156
SEP15	1	0.548683931808932	24	0	22.8035966089254
HS2ST1	1	1	28	2	8.18936424005934
LMO4	1	1	28	22	15.725026184732
PKN2	1	0.388468903781404	20	10	2.64686385215606
GTF2B	1	1	28	20	3.92124179800356
CCBL2	1	0.388468903781404	24	20	3.60346338113219
RBMXL1	1	1	20	14	1.8565268273921
GBP3	1	1	28	16	8.04737552077896
GBP1	1	1	20	10	3.60401604317946
GBP2	1	1	20	12	11.2291850039231
LRRC8D	1	1	28	12	2.06246157251903
ZNF326	1	0.120192382848633	28	22	7.51064432312155
ZNF644	1	1	24	18	3.65335220819374
TGFBR3	1	1	28	20	13.8217586231259
KIAA1107	1	1	24	10	2.24825743309197
GLMN	1	0.182113153050653	20	12	3.47673795651707
RPAP2	1	1	28	14	1.99223657260019
EVI5	1	1	28	26	5.26126342214105
RPL5	1	1	28	18	199.176122406841
FAM69A	1	1	28	24	2.38175965833852
MTF2	1	0.548683931808932	28	0	2.54219840421465
TMED5	1	1	28	22	12.2379175536676
CCDC18	1	1	28	18	4.37901622230077
LOC100131564	1	0.0169666213416213	28	16	2.32198694307254
DR1	1	1	28	0	9.35219894470211
FNBP1L	1	0.269101639101639	20	10	3.95888063080501
BCAR3	1	1	24	22	5.19188327015366
DNTTIP2	1	1	20	10	8.98169299025635
GCLM	1	1	28	18	16.391255913126
ARHGAP29	1	1	20	10	13.689171476671
ABCD3	1	1	28	0	7.8612482701734
F3	1	1	24	22	8.1596857042819
CNN3	1	1	28	22	147.15655694458
ALG14	1	0.388468903781404	24	0	3.88691291311736
RWDD3	1	0.269101639101639	24	22	4.46064018554439
PTBP2	1	0.388468903781404	28	4	3.86614050735873
DPYD	1	1	28	4	6.78356654866591
SNX7	1	1	20	0	23.1094609766346
AGL	1	1	28	0	4.24371973877039
SLC35A3	1	1	28	4	5.33156336441009
HIAT1	1	1	28	22	8.64274099992833
SASS6	1	1	20	0	2.4530390396845
TRMT13	1	1	28	18	2.7290595034422
DBT	1	1	24	10	5.42669157432495
RTCA	1	1	20	2	6.74185183058431
VCAM1	1	0.120192382848633	28	16	0.323655829425322
EXTL2	1	1	28	6	2.59167036611549
SLC30A7	1	0.120192382848633	24	20	10.7313901211213
DPH5	1	1	28	24	6.20512640400895
LOC102606465	1	0.548683931808932	20	16	1.18388601101119
S1PR1	1	0.0481594158156658	28	2	1.76668165748022
COL11A1	1	1	24	12	5.86921033383961
RNPC3	1	1	20	12	2.18763745096533
PRMT6	1	1	28	22	3.02944828137375
NTNG1	1	1	28	14	0.940693813334734
SLC25A24	1	1	28	22	12.4138718913326
HENMT1	1	1	28	2	1.03375923694259
PRPF38B	1	1	20	10	25.805031769767
STXBP3	1	1	24	22	1.63653380415628
CLCC1	1	1	28	14	7.94479619670138
WDR47	1	1	28	6	3.14816574691814
TAF13	1	1	28	0	2.3163808006914
TMEM167B	1	1	20	6	6.90830876492163
SCARNA2	1	1	28	16	2.24573378737285
SARS	1	1	28	14	67.6260363190532
PSRC1	1	1	28	18	3.2993721116608
SORT1	1	1	28	20	15.5906622004684
PSMA5	1	1	28	24	14.2405683506878
SYPL2	1	1	20	12	15.8579257838764
CYB561D1	1	1	20	16	6.28816459989889
GNAI3	1	0.120192382848633	28	16	7.21145617726601
AMPD2	1	1	28	4	8.92273924599213
GSTM4	1	0.548683931808932	24	12	5.60216965662527
GSTM5	1	0.759272267084767	20	6	3.3899596349044
GSTM3	1	1	20	8	14.8571394111717
CSF1	1	0.269101639101639	24	22	15.5481801141395
AHCYL1	1	0.269101639101639	24	12	36.8090790547434
STRIP1	1	1	24	6	18.4812989147184
KCNC4	1	0.548683931808932	0	0	0
RBM15	1	1	20	16	2.40357627943853
LAMTOR5	1	1	28	0	23.6659182169711
LRIF1	1	1	28	16	4.58270727098927
DRAM2	1	1	28	24	6.07587058139803
CEPT1	1	1	24	18	2.55454621741632
PIFO	1	1	28	24	1.05728130894916
WDR77	1	1	20	0	3.58827322768613
ATP5F1	1	0.759272267084767	28	6	9.33857549134181
RAP1A	1	1	28	12	4.37829476915408
FAM212B	1	1	28	22	1.94812409432644
DDX20	1	1	20	18	2.04964383948108
LOC643355	1	1	20	10	2.85912921730075
CTTNBP2NL	1	1	24	10	8.34524985731189
ST7L	1	0.0290926434676435	24	10	1.7441647228332
CAPZA1	1	0.759272267084767	20	2	28.255438609554
MOV10	1	1	28	26	2.76633075246857
RHOC	1	1	20	4	23.9156637387827
SLC16A1	1	1	28	6	20.2629493180539
LRIG2	1	0.120192382848633	20	10	0.487437044074457
MAGI3	1	1	28	8	1.40699244778611
PHTF1	1	1	28	14	3.00127837257859
RSBN1	1	1	24	10	4.9793170298807
AP4B1	1	0.759272267084767	20	14	4.48660194753428
DCLRE1B	1	1	24	0	2.15793862777828
HIPK1	1	1	28	22	6.59784965401479
OLFML3	1	0.182113153050653	24	8	172.053420073311
TRIM33	1	0.548683931808932	28	26	6.73148453124359
BCAS2	1	1	28	20	3.95390063552841
NRAS	1	1	28	22	24.0378359407559
CSDE1	1	1	20	6	111.444231471449
SIKE1	1	1	28	0	5.28779431722281
TSPAN2	1	0.0772071042383542	28	4	11.7736769000688
NGF	1	0.388468903781404	20	0	0.725308940180274
VANGL1	1	1	24	0	4.03054886709121
SLC22A15	1	1	28	12	5.93184631864345
ATP1A1	1	1	20	4	30.0279941535964
CD58	1	0.0290926434676435	24	14	1.89843125945697
PTGFRN	1	0.269101639101639	24	8	8.83399442774239
TTF2	1	1	24	16	1.33050961472585
MAN1A2	1	1	28	18	15.9203714220906
GDAP2	1	1	20	10	1.6251887694151
WDR3	1	1	20	18	6.12659399780095
TBX15	1	1	28	22	11.8912260678225
WARS2	1	0.388468903781404	28	22	10.760628254308
ZNF697	1	0.0481594158156658	28	4	1.00958908956777
PHGDH	1	1	28	18	28.54570791845
NOTCH2	1	0.548683931808932	20	0	6.58721632444255
SEC22B	1	1	28	0	4.03727358558664
GPR89A	1	1	24	10	3.97854452770343
RNF115	1	0.269101639101639	28	4	10.1211436982019
POLR3C	1	0.182113153050653	20	10	5.73384978099222
PIAS3	1	0.759272267084767	24	18	1.86023323437432
ANKRD35	1	1	28	16	3.81498694851897
ITGA10	1	1	20	0	1.70287405963782
PEX11B	1	0.0169666213416213	20	6	6.42546867156935
RBM8A	1	1	28	14	7.00847184487131
LIX1L	1	1	24	22	49.7035091364578
POLR3GL	1	1	28	20	22.700513967556
ANKRD34A	1	1	28	0	4.13330286800972
TXNIP	1	0.388468903781404	28	18	17.4696043017021
PRKAB2	1	1	28	14	7.18103763022936
CHD1L	1	1	28	6	18.4723252075651
PDIA3P1	1	1	28	8	1.53771191304598
BCL9	1	1	28	14	1.59138138243678
ACP6	1	0.06268326002701	28	14	1.63588354133368
GPR89B	1	1	28	8	5.20151395962696
NBPF11	1	1	28	20	7.47364270145526
PDE4DIP	1	1	28	4	13.2508982205556
NBPF9	1	0.759272267084767	24	6	0.578096696719994
NBPF19	1	0.548683931808932	20	16	0.473938536182652
HIST2H2BE	1	0.388468903781404	24	16	5.90886036216677
BOLA1	1	1	28	14	3.10717266107115
SV2A	1	1	20	8	3.28804004049054
SF3B4	1	1	24	22	6.92311207525191
OTUD7B	1	0.182113153050653	24	6	5.18606678312894
VPS45	1	0.759272267084767	24	22	3.60575319304208
PLEKHO1	1	1	28	4	17.0574502146306
ANP32E	1	1	28	18	8.48068801042812
APH1A	1	0.182113153050653	20	4	48.5232933521042
C1orf54	1	1	24	18	8.24192963181683
MRPS21	1	1	28	8	31.8012451882364
PRPF3	1	1	28	6	5.08601890461823
RPRD2	1	1	28	4	5.3607475689907
TARS2	1	1	20	2	1.58292009771108
ECM1	1	1	28	4	4.37585463353486
ADAMTSL4	1	0.0772071042383542	20	16	2.8513435522459
MCL1	1	1	24	22	51.9428371463372
ENSA	1	0.0481594158156658	24	22	16.3692181406756
GOLPH3L	1	1	28	14	7.46557339002126
CTSS	1	1	24	18	3.02713884915898
CTSK	1	1	20	14	22.8180562183317
ARNT	1	1	28	20	13.7721710469342
SETDB1	1	1	28	22	4.77614156138017
CERS2	1	0.182113153050653	24	0	32.1965859562295
FAM63A	1	1	24	10	0.974586479463578
PRUNE	1	0.388468903781404	20	4	5.48363298977074
C1orf56	1	1	28	4	0.919020446829615
CDC42SE1	1	1	28	0	1.34294811069748
MLLT11	1	0.182113153050653	28	12	1.46426389683201
GABPB2	1	1	28	10	4.30763737556562
SEMA6C	1	1	24	12	1.65843430346672
LYSMD1	1	1	28	24	2.3130992765083
SCNM1	1	1	20	0	1.27064561699499
VPS72	1	1	28	14	10.1776826317114
PIP5K1A	1	1	20	4	5.01550616093677
PSMD4	1	0.548683931808932	24	6	13.2009707616116
PI4KB	1	1	28	22	6.65988538572604
RFX5	1	1	28	20	3.58683812183854
SELENBP1	1	1	28	26	4.05792924488818
PSMB4	1	0.388468903781404	24	20	17.5122939599965
POGZ	1	1	28	14	6.80677385111649
TUFT1	1	1	28	4	3.41433737215743
SNX27	1	1	28	0	8.67687576156988
MRPL9	1	1	28	16	6.78710248294701
THEM4	1	0.759272267084767	20	12	1.39263156046263
S100A10	1	1	28	22	112.887698370891
S100A11	1	1	20	2	87.5292525105273
S100A9	1	1	28	18	4.73593633603879
S100A8	1	0.0481594158156658	28	14	1.10390000635029
S100A6	1	1	24	22	448.852863728684
S100A4	1	1	28	4	272.59107018396
S100A3	1	1	28	2	3.7888680326925
S100A2	1	1	28	10	2.43586525527278
S100A16	1	0.548683931808932	28	6	92.9314549701529
S100A13	1	0.269101639101639	20	10	84.3660729376675
CHTOP	1	1	28	6	11.7533216119854
SNAPIN	1	1	20	10	11.5089616360147
ILF2	1	1	20	0	13.0803314120362
INTS3	1	0.388468903781404	24	2	1.66101346329992
SLC27A3	1	1	28	16	11.6895389718146
GATAD2B	1	1	28	4	5.68197148900382
DENND4B	1	1	24	18	2.13792285097767
CRTC2	1	0.182113153050653	24	20	1.69229493060924
SLC39A1	1	1	20	6	11.0220013956886
JTB	1	1	20	0	14.9155523797481
RAB13	1	0.182113153050653	20	10	42.9669084992456
RPS27	1	1	20	12	89.8042607517035
TPM3	1	0.182113153050653	24	4	21.7083672115829
C1orf43	1	1	28	22	52.0567753419228
UBAP2L	1	1	28	4	7.95013490869121
HAX1	1	0.548683931808932	28	12	7.10853195444745
ATP8B2	1	1	20	2	13.029796595529
IL6R	1	1	20	12	11.4269122485439
UBE2Q1	1	0.182113153050653	20	6	15.2034620256041
ADAR	1	0.0169666213416213	28	18	6.79300817238223
PMVK	1	0.388468903781404	28	6	8.30670695108788
PBXIP1	1	1	20	10	6.30971350236301
PYGO2	1	0.759272267084767	28	10	10.8873981779717
SHC1	1	1	28	6	8.52200577794783
CKS1B	1	0.388468903781404	24	12	4.52853249822985
FLAD1	1	1	28	4	3.37559692532254
ADAM15	1	1	28	26	7.49986177990612
EFNA4	1	0.548683931808932	28	6	2.24763015052133
SLC50A1	1	0.182113153050653	20	18	8.29999245456099
DPM3	1	0.182113153050653	28	12	8.96235114272582
KRTCAP2	1	1	28	6	39.4236527436651
MUC1	1	1	24	10	6.60354169199263
THBS3	1	1	28	4	5.80884614373607
GBA	1	1	28	8	1.54536169545291
FAM189B	1	1	28	14	8.48069800510663
SCAMP3	1	0.548683931808932	20	8	3.54753645385974
CLK2	1	1	28	10	4.71786969100681
FDPS	1	1	24	22	1.85666003865061
RUSC1	1	0.388468903781404	20	12	3.25125333747815
ASH1L	1	1	28	20	7.26959805371372
MSTO1	1	0.269101639101639	24	0	4.16573585699617
YY1AP1	1	1	28	10	17.5736427266826
DAP3	1	1	24	22	8.86030620942429
GON4L	1	1	24	10	8.56397541095541
SYT11	1	1	28	16	6.16622555325513
RIT1	1	1	28	8	3.74238982071882
KIAA0907	1	0.759272267084767	20	0	4.75153142265176
ARHGEF2	1	1	28	20	19.4543482485487
SSR2	1	1	28	4	33.6149256066818
UBQLN4	1	1	20	8	2.64387822131087
LAMTOR2	1	0.548683931808932	20	4	6.40103064957413
MEX3A	1	0.0481594158156658	20	16	3.16908354169943
LMNA	1	1	28	12	174.701207872307
SLC25A44	1	1	20	12	4.66541171502509
PMF1	1	1	28	18	6.24638193373849
SMG5	1	1	28	12	4.53344743326381
TMEM79	1	1	28	8	4.54324243541564
C1orf85	1	0.0481594158156658	28	6	21.8999919075289
CCT3	1	1	24	0	16.5537817892768
MEF2D	1	1	28	24	9.59272733485047
IQGAP3	1	1	28	14	4.15234884661308
APOA1BP	1	1	28	16	13.8337580702794
GPATCH4	1	1	28	8	15.6094938567066
NES	1	1	28	10	4.07507691323186
CRABP2	1	1	28	0	22.2229439202574
ISG20L2	1	0.269101639101639	24	6	13.9246572786315
RRNAD1	1	1	28	0	2.9327621398962
MRPL24	1	0.548683931808932	28	4	25.5084993862822
HDGF	1	1	28	14	32.5808433394173
PRCC	1	0.388468903781404	20	6	2.50423624006604
PEAR1	1	1	28	12	1.23027200508682
ARHGEF11	1	0.759272267084767	20	14	2.17728548324688
ETV3	1	0.182113153050653	20	18	1.8632338335037
KIRREL	1	1	20	10	6.18441317581193
IFI16	1	0.269101639101639	28	18	11.9143845077342
CADM3	1	1	24	22	2.39794034319882
DUSP23	1	1	24	0	9.84508010221208
C1orf204	1	0.328785271441521	20	16	2.31476337610802
TAGLN2	1	1	20	2	65.3669390963576
LINC01133	1	1	28	18	44.6393039715811
PIGM	1	0.182113153050653	20	8	13.8988706081308
IGSF8	1	1	28	26	2.58800957722122
PEA15	1	1	24	6	54.7574796206195
DCAF8	1	1	20	12	7.07131280162744
PEX19	1	1	28	20	7.77973841960495
COPA	1	1	28	6	35.1031047430874
NCSTN	1	1	28	22	22.9004310075272
KLHDC9	1	1	20	10	2.29357636027295
PFDN2	1	1	28	0	12.0930680331465
NIT1	1	1	28	8	2.57472627762467
DEDD	1	0.269101639101639	28	22	6.24559825659617
UFC1	1	1	24	10	14.8546257724251
USP21	1	0.182113153050653	28	22	3.67965383313395
PPOX	1	1	28	20	4.19031028725496
B4GALT3	1	1	20	8	5.26644087855871
ADAMTS4	1	1	28	0	5.65498555272464
NDUFS2	1	0.548683931808932	28	4	64.5565651253971
TOMM40L	1	1	20	6	2.47460430536116
SDHC	1	1	28	0	19.4793181085542
DUSP12	1	1	28	6	1.95538047118494
ATF6	1	1	28	14	8.12917805260753
OLFML2B	1	1	20	18	2.5249455124162
UHMK1	1	0.548683931808932	20	4	2.35489530321355
UAP1	1	1	24	22	5.68395636488967
DDR2	1	1	28	14	63.3535562642452
RGS4	1	1	28	2	3.53580694638593
NUF2	1	1	28	8	3.27800179564829
PBX1	1	0.548683931808932	20	4	5.56657638733218
MGST3	1	1	24	22	199.764820188242
ALDH9A1	1	0.0772071042383542	24	12	13.6470930232701
TMCO1	1	1	20	18	10.9330429446772
UCK2	1	0.759272267084767	20	4	2.73153995801093
POGK	1	0.0290926434676435	20	4	4.54020186974715
TADA1	1	0.120192382848633	24	18	1.76140829913682
MAEL	1	1	28	0	9.55280773226032
POU2F1	1	0.388468903781404	20	16	3.62688424038464
CREG1	1	0.0481594158156658	28	22	9.03487828779915
MPZL1	1	1	28	0	29.8616692953193
MPC2	1	1	28	0	20.9876756690423
DCAF6	1	0.182113153050653	28	10	6.03714140410616
GPR161	1	1	20	10	10.0634698592042
TIPRL	1	1	28	22	10.9619256840244
SFT2D2	1	1	28	16	2.21392092132935
TBX19	1	1	20	6	4.7076014407619
DPT	1	1	20	12	540.231699681285
ATP1B1	1	1	20	12	14.0023652060585
NME7	1	1	28	14	2.43753056072176
BLZF1	1	1	20	14	3.86182945069557
METTL18	1	1	20	16	1.84896600016062
SCYL3	1	0.269101639101639	20	14	2.09323798565811
KIFAP3	1	1	28	12	11.1549189263893
GORAB	1	0.759272267084767	28	12	0.699271760406534
PRRX1	1	1	28	6	149.058102351399
FMO4	1	1	28	22	1.27650343215306
PRRC2C	1	1	20	10	62.625447879731
VAMP4	1	1	28	20	6.03965637954286
METTL13	1	1	28	22	5.54373318872075
DNM3OS	1	1	24	22	4.36967080428571
LOC102724528	1	1	20	8	0.375596811107391
PIGC	1	0.759272267084767	28	20	6.7532447042247
SUCO	1	1	28	6	5.39097962280613
LOC101928673	1	0.468576417795168	24	10	1.40471972146262
PRDX6	1	1	28	6	13.1970929663544
KLHL20	1	0.0481594158156658	24	0	5.6256615199707
DARS2	1	1	28	10	3.07578855692904
GAS5	1	1	28	20	46.2018481914222
RC3H1	1	0.0290926434676435	20	14	6.929042495212
RABGAP1L	1	0.0290926434676435	28	14	4.42635428281538
CACYBP	1	0.759272267084767	24	18	4.49264020993712
MRPS14	1	0.759272267084767	28	26	2.38148691775688
RFWD2	1	0.269101639101639	28	0	6.62549713250023
PAPPA2	1	1	28	16	3.8766197346276
LOC730102	1	1	28	20	4.97511375917579
RASAL2-AS1	1	1	28	10	2.6285604750986
RASAL2	1	0.548683931808932	28	2	8.55499307189272
RALGPS2	1	1	28	10	22.0460194859413
ANGPTL1	1	1	24	18	0.919281549436736
FAM20B	1	0.759272267084767	28	16	10.7746896608822
TOR3A	1	1	28	24	4.4788641244554
ABL2	1	1	28	8	7.90206757683227
SOAT1	1	0.0290926434676435	28	6	4.81729172868052
TOR1AIP2	1	0.759272267084767	20	10	18.7070207382767
TOR1AIP1	1	1	28	26	6.08104029810559
CEP350	1	0.182113153050653	20	8	14.6197555631712
QSOX1	1	0.269101639101639	28	10	90.0705519249861
FLJ23867	1	0.548683931808932	20	12	2.4064921386974
ACBD6	1	1	20	12	4.81576850980465
XPR1	1	1	20	2	2.72754759170593
LOC102724791	1	0.0772071042383542	28	12	1.28957038734573
STX6	1	1	28	20	6.92875791797113
MR1	1	1	28	14	6.09283975332906
IER5	1	1	24	18	18.2001386874641
GLUL	1	1	28	22	34.2267455100145
RNASEL	1	1	28	24	4.3094966920017
RGS16	1	1	28	20	0.628696727758196
DHX9	1	1	28	2	15.9971027100133
LAMC1	1	1	28	18	169.522721120525
LAMC2	1	1	28	2	2.98956855261625
NMNAT2	1	0.894947587135087	24	12	0.693279420373689
SMG7	1	1	24	22	6.31854591813435
ARPC5	1	1	24	6	17.301098868594
RGL1	1	0.548683931808932	28	12	2.23597712249879
COLGALT2	1	1	20	16	1.72894298429018
TSEN15	1	1	28	22	16.3301911142548
C1orf21	1	1	28	12	9.70821624129843
EDEM3	1	0.759272267084767	20	2	6.76167917677737
FAM129A	1	1	28	18	37.6727005540107
RNF2	1	0.0290926434676435	20	0	2.27119765680037
TRMT1L	1	1	28	26	5.18880428325682
SWT1	1	1	28	8	3.14324739016252
IVNS1ABP	1	1	20	16	6.01909071407173
HMCN1	1	0.388468903781404	28	18	1.93884710491752
TPR	1	1	20	10	35.6704496593489
C1orf27	1	0.388468903781404	28	18	6.25738428260475
PTGS2	1	1	28	6	20.0276585434571
RGS2	1	1	20	18	1.99936780322976
UCHL5	1	1	28	0	4.00251620162591
TROVE2	1	1	28	10	10.8384022377098
GLRX2	1	1	28	22	3.56118246339706
CDC73	1	1	24	10	7.46610228892723
B3GALT2	1	1	28	12	3.65094492313559
CFH	1	1	28	10	1.83611121238369
ASPM	1	1	28	18	10.9080402239672
ZBTB41	1	0.269101639101639	20	14	3.7310812983085
DENND1B	1	1	28	0	1.50427957605915
C1orf53	1	1	28	4	3.01498162958222
NEK7	1	1	28	22	37.5895645329269
PTPRC	1	0.548683931808932	24	18	2.80131051198999
ZNF281	1	0.269101639101639	28	8	21.8088413014432
KIF14	1	1	28	18	4.00880860232507
DDX59	1	1	24	10	2.10230213069508
CAMSAP2	1	1	28	26	12.5599403243244
TMEM9	1	1	20	14	6.21702646479178
PHLDA3	1	1	28	8	61.8899204658629
CSRP1	1	1	28	4	31.5384203632155
RPS10P7	1	0.182113153050653	28	14	2.47026986918261
NAV1	1	1	20	2	29.1801285407713
IPO9	1	1	28	18	7.56885619011009
SHISA4	1	1	20	12	21.2891727680135
LMOD1	1	1	20	10	18.6942627746715
TIMM17A	1	1	20	2	14.1149546856615
RNPEP	1	1	28	10	5.98537353676133
ARL8A	1	1	28	4	29.102818185813
UBE2T	1	1	24	22	1.66610613377163
PPP1R12B	1	0.759272267084767	20	16	2.89179437867715
KDM5B	1	1	28	24	9.85233844604731
PCAT6	1	1	24	18	4.14739785798852
RABIF	1	1	28	6	8.16272253803776
KLHL12	1	0.548683931808932	20	0	6.33567033831231
ADIPOR1	1	1	28	0	5.97974893806603
CYB5R1	1	1	20	6	7.4903351803942
TMEM183A	1	0.388468903781404	20	4	5.28389688276417
BTG2	1	0.759272267084767	28	24	4.33776832654513
FMOD	1	1	24	18	39.6079915860713
PRELP	1	1	20	10	4.82629797578135
ATP2B4	1	0.120192382848633	28	22	6.96981312739373
ZC3H11A	1	0.269101639101639	28	18	2.2495249910862
ZBED6	1	0.182113153050653	24	10	3.82098916397364
SNRPE	1	1	28	24	11.6328965148323
SOX13	1	1	28	4	1.6950558753068
ETNK2	1	1	20	12	1.61192766626057
PPP1R15B	1	1	28	8	6.71668466323927
MDM4	1	1	24	10	5.21521888228708
NFASC	1	1	20	12	12.9064776608068
RBBP5	1	0.269101639101639	28	2	8.55847592900829
DSTYK	1	0.388468903781404	24	6	7.38802822759674
TMCC2	1	0.388468903781404	28	8	1.1482495533252
NUAK2	1	0.388468903781404	24	12	2.93299359490462
ELK4	1	1	20	18	3.75435951163051
NUCKS1	1	1	28	8	302.034439402241
RAB7L1	1	1	28	20	14.6771364726395
SLC41A1	1	1	28	14	2.08727116474474
RAB7B	1	1	20	16	2.88264689813624
SRGAP2	1	0.0481594158156658	24	16	6.64358546718096
IKBKE	1	1	28	12	1.55705963973697
RASSF5	1	1	20	12	2.8397167933617
EIF2D	1	1	24	22	7.51008640902084
DYRK3	1	0.0772071042383542	20	18	1.58487853019333
MAPKAPK2	1	0.548683931808932	28	8	31.4370986792269
YOD1	1	1	28	26	2.22876342747881
PFKFB2	1	1	28	24	3.41396570907568
CD55	1	1	20	14	4.12820611976813
CD46	1	0.0772071042383542	24	22	5.74131305730875
CD34	1	1	24	0	2.19740764886037
PLXNA2	1	0.759272267084767	28	26	2.36364264495917
TRAF3IP3	1	1	28	24	1.45061124885068
C1orf74	1	1	28	16	1.58401622131013
DIEXF	1	0.388468903781404	28	4	6.65520536856487
SERTAD4-AS1	1	1	28	18	2.39565660834954
SERTAD4	1	1	28	18	13.354505981873
HHAT	1	0.759272267084767	20	14	0.83637897294435
RCOR3	1	1	20	0	2.80151529589473
TRAF5	1	0.182113153050653	28	14	2.93146407921551
LINC00467	1	0.0481594158156658	20	12	4.22777534918845
LPGAT1	1	1	28	18	3.44422200780407
INTS7	1	1	28	4	2.26990875459419
RPL21P28	1	0.388468903781404	24	0	0.716398519097366
PPP2R5A	1	1	28	4	6.23366826177636
NENF	1	1	20	12	17.9439053272813
NSL1	1	1	20	0	5.05946809763244
TATDN3	1	1	20	18	1.81101179851858
ANGEL2	1	1	28	20	4.74921047375097
RPS6KC1	1	1	28	10	5.28214584626353
SMYD2	1	1	28	6	4.75755346401337
PTPN14	1	1	28	8	32.6660004858384
CENPF	1	1	28	14	48.3858187460797
KCNK2	1	1	28	10	40.956073147919
KCTD3	1	1	20	10	5.90189923707295
GPATCH2	1	1	20	10	6.20909611251134
RRP15	1	1	20	18	7.72476913816283
TGFB2	1	1	28	12	3.9086305654561
LYPLAL1	1	1	28	24	1.81390183848157
EPRS	1	1	24	10	14.6689488752103
BPNT1	1	1	28	0	8.07774979569528
IARS2	1	1	28	0	17.0574672667104
RAB3GAP2	1	1	20	18	6.02316866886508
C1orf115	1	1	24	18	0.505339448696419
MARC2	1	1	20	14	1.83565641927971
HLX	1	0.759272267084767	24	12	9.31113041096605
DUSP10	1	1	28	18	3.42991274017139
TAF1A	1	0.00731429161116661	28	24	3.62992583003234
MIA3	1	0.269101639101639	20	14	5.71429947505306
AIDA	1	1	20	4	1.27005336528777
BROX	1	1	28	22	12.4698857717092
DISP1	1	1	20	8	1.94727875368209
CAPN2	1	1	28	24	13.1933606332057
TP53BP2	1	1	20	8	4.63040226275961
FBXO28	1	1	28	18	1.53530089216487
DEGS1	1	0.120192382848633	24	0	7.46732727553936
NVL	1	1	28	8	3.38092294419297
CNIH4	1	1	28	14	19.5713966298884
WDR26	1	1	28	20	17.6374187509837
DNAH14	1	0.894947587135087	20	16	1.48368673377451
LBR	1	1	28	20	7.21778651794366
ENAH	1	1	20	2	95.9117645460048
SRP9	1	0.759272267084767	24	22	17.5484770187439
EPHX1	1	1	20	18	1.36593750750525
TMEM63A	1	0.548683931808932	28	16	7.65216095107757
PYCR2	1	1	28	22	40.3737882757022
SDE2	1	0.388468903781404	20	14	1.83990343406807
ACBD3	1	0.759272267084767	24	8	23.217107492529
PARP1	1	1	28	16	8.64664984210523
ITPKB	1	0.269101639101639	28	14	3.26518485149652
PSEN2	1	1	24	18	4.51470317172346
ADCK3	1	1	20	10	4.17669758653926
CDC42BPA	1	1	24	22	8.40471738488971
JMJD4	1	1	28	4	5.00899780947113
SNAP47	1	1	28	6	4.63596490590324
ARF1	1	1	20	4	43.5373281630787
C1orf35	1	1	28	8	7.50390883583778
MRPL55	1	1	20	10	10.0266592729053
GUK1	1	1	28	10	43.3025640796206
GJC2	1	1	20	4	1.20410501779632
IBA57	1	1	20	18	1.71332739293362
TRIM11	1	1	28	8	31.3830243678066
RNF187	1	0.759272267084767	24	12	36.8320002039474
RAB4A	1	0.548683931808932	20	4	3.37570276870265
CCSAP	1	1	28	22	4.72266126607881
NUP133	1	1	20	8	4.11991414725669
ABCB10	1	0.269101639101639	20	18	3.23766021136401
TAF5L	1	1	20	6	2.01030036079313
URB2	1	1	20	2	1.32105992695872
GALNT2	1	1	28	4	34.0522373998726
COG2	1	1	20	16	3.0901815067784
AGT	1	1	28	14	2.99038277674094
C1orf198	1	1	20	0	10.1487579827194
TTC13	1	0.388468903781404	24	22	1.6654312020636
ARV1	1	1	28	20	2.44578641882079
C1orf131	1	0.548683931808932	20	14	5.78492154395283
GNPAT	1	1	20	10	3.97852476748206
EXOC8	1	0.548683931808932	24	18	2.26908936573502
SPRTN	1	1	20	10	2.55698015645191
EGLN1	1	0.548683931808932	20	18	2.2838255225538
TSNAX	1	1	20	4	7.32732804037252
SIPA1L2	1	0.0169666213416213	28	6	1.97958885909824
NTPCR	1	1	28	16	5.35446395924198
PCNXL2	1	1	28	6	5.54473192824518
KCNK1	1	0.653978099446849	20	16	0.851126947706141
COA6	1	1	28	24	7.45209721222405
IRF2BP2	1	1	28	2	7.11093218353053
TOMM20	1	1	28	24	16.3466825753711
RBM34	1	1	20	16	9.99618906659196
ARID4B	1	1	28	18	28.0803558135765
GGPS1	1	1	20	4	3.15004155887167
B3GALNT2	1	1	28	22	13.2752525831082
LYST	1	1	20	16	3.98993104904609
NID1	1	1	28	26	40.0171924833512
GPR137B	1	1	28	16	2.67206842692376
ERO1LB	1	0.759272267084767	24	12	1.47031371853992
LGALS8	1	1	28	0	4.10948354658493
HEATR1	1	1	28	8	6.76841991666881
MTR	1	1	28	26	8.83298338921173
FMN2	1	1	28	6	3.68022330990634
GREM2	1	1	28	4	64.316676686345
FH	1	0.388468903781404	24	22	7.53964488007449
OPN3	1	0.759272267084767	20	6	1.49224985886521
CHML	1	0.388468903781404	28	4	1.65307682357044
CEP170	1	0.759272267084767	24	22	3.91113929261803
SDCCAG8	1	1	20	10	4.02197973944809
AKT3	1	1	28	18	12.083848584307
ZBTB18	1	1	28	14	3.29641425655164
ADSS	1	1	24	6	6.84768896945222
DESI2	1	1	28	12	2.49138572302537
COX20	1	1	20	0	2.50582492781802
HNRNPU-AS1	1	0.182113153050653	24	12	2.51534635859873
HNRNPU	1	0.182113153050653	20	2	30.3027270496903
EFCAB2	1	0.269101639101639	28	8	4.12513928243838
KIF26B	1	0.894947587135087	28	14	3.43915379172509
SMYD3	1	0.0772071042383542	24	4	4.98772255948464
TFB2M	1	0.548683931808932	20	0	2.57603763409766
CNST	1	1	20	0	2.26590841261004
SCCPDH	1	1	28	20	19.0820418617679
AHCTF1	1	1	28	18	2.85560425027542
ZNF670	1	1	28	26	3.8048812117655
ZNF496	1	0.548683931808932	24	20	3.982817697955
SH3BP5L	1	1	28	6	7.70047473425798
ZNF672	1	1	28	16	4.31333876053005
ZNF692	1	1	28	6	1.84548923515959
ZMYND11	1	1	24	10	10.4531229551739
DIP2C	1	1	20	2	3.58199086426572
LARP4B	1	1	24	22	11.947374442183
GTPBP4	1	0.0169666213416213	28	2	8.758461672001
IDI2	1	1	28	14	2.40830754639135
WDR37	1	1	24	22	1.23682774055689
PFKP	1	1	28	6	19.3792314818911
PITRM1	1	1	28	0	8.52780269512906
KLF6	1	1	28	4	50.0393201662968
AKR1C1	1	1	24	18	5.16842891376396
AKR1C2	1	1	20	14	12.1348625444809
AKR1C3	1	1	28	18	11.618232701152
NET1	1	1	28	22	7.40016958834721
ASB13	1	1	28	16	1.38314442681341
FAM208B	1	1	28	24	5.31920666010627
GDI2	1	1	28	20	3.26072395235055
ANKRD16	1	1	24	10	1.64097196273397
FBXO18	1	1	28	4	8.99694712344969
IL15RA	1	1	28	20	1.31883331780856
RBM17	1	1	28	18	7.51269168578303
PFKFB3	1	1	28	6	15.9757187339117
ITIH5	1	1	24	22	1.42277724581404
KIN	1	1	28	14	7.91069781883239
ATP5C1	1	1	28	22	18.9682786200238
TAF3	1	1	28	24	12.1830059884578
CELF2	1	1	28	20	34.1761553105771
USP6NL	1	0.468576417795168	28	2	4.12081392516017
PROSER2	1	1	20	14	1.75804131902203
UPF2	1	1	24	10	15.1656168582203
DHTKD1	1	1	24	10	6.30293560689461
SEC61A2	1	1	28	6	3.90940341534727
NUDT5	1	0.0772071042383542	20	6	3.49187699149642
CDC123	1	1	28	14	8.79815564397615
CAMK1D	1	1	20	14	1.3588532223667
OPTN	1	1	24	10	85.6999513448795
MCM10	1	1	28	6	6.36993216009446
PHYH	1	1	24	22	10.0245678686366
SEPHS1	1	0.759272267084767	28	16	2.5849771311409
BEND7	1	0.759272267084767	20	14	0.905642272280111
PRPF18	1	0.759272267084767	28	20	2.0921561065313
FRMD4A	1	1	28	18	2.35726180654464
FAM107B	1	1	28	12	2.70070151914418
HSPA14	1	0.548683931808932	28	18	3.51178240867607
DCLRE1C	1	1	28	6	7.84999656918877
RPP38	1	0.759272267084767	20	6	1.10878871120973
NMT2	1	1	28	8	15.9585127482272
FAM171A1	1	1	28	0	9.87708034632931
ITGA8	1	1	28	18	2.90312617778531
FAM188A	1	1	20	6	3.61949823254954
PTER	1	1	20	12	3.06586655539414
RSU1	1	1	20	0	21.2581932500741
VIM	1	1	20	2	214.851010341641
PTPLA	1	1	28	0	5.45028710319667
STAM	1	1	20	8	3.38762224575831
NSUN6	1	0.759272267084767	28	10	2.03306372644329
ARL5B	1	1	28	22	6.61294143068271
PLXDC2	1	1	28	4	4.71137370922251
CASC10	1	0.0095169702982203	20	16	2.26299808668105
SKIDA1	1	1	20	6	2.09556900496509
MLLT10	1	0.120192382848633	24	4	3.97049193494188
DNAJC1	1	1	28	6	25.5306810364626
COMMD3	1	1	20	12	3.90543656951212
LOC100499489	1	1	20	8	1.46418670110078
PIP4K2A	1	1	20	2	4.54479753752379
MSRB2	1	1	28	22	2.46383212171188
OTUD1	1	1	24	10	1.39231160221186
KIAA1217	1	1	28	12	2.09851163625694
ARHGAP21	1	1	28	14	43.3185487488765
PRTFDC1	1	1	28	18	4.49347643819748
APBB1IP	1	1	28	22	4.0384510863498
ABI1	1	0.0481594158156658	28	26	7.1787262235319
ANKRD26	1	0.759272267084767	28	22	5.6203242737479
YME1L1	1	1	24	6	8.01011086216034
MASTL	1	1	28	24	1.98235500003522
ACBD5	1	1	20	16	6.55858938667858
RAB18	1	1	28	0	20.5833509668545
MKX	1	0.759272267084767	28	18	8.46471624179588
WAC-AS1	1	1	24	10	17.7593620704934
WAC	1	1	28	24	16.5530301901948
BAMBI	1	1	28	6	0.756051822918923
PTCHD3P1	1	1	28	14	9.6952433900804
SVIL	1	1	28	16	2.95574224958243
KIAA1462	1	1	28	6	21.6248921277619
MTPAP	1	0.0169666213416213	24	22	3.59463243239918
ZNF438	1	0.548683931808932	28	18	1.01600844142497
ZEB1	1	1	28	18	64.2802796709072
ARHGAP12	1	0.388468903781404	28	20	24.2979428487313
KIF5B	1	0.759272267084767	20	14	14.2939968727672
EPC1	1	0.388468903781404	20	10	10.8714311553502
CCDC7	1	1	28	26	3.71559270789993
ITGB1	1	1	28	8	122.613484376215
NRP1	1	1	28	8	17.4639645205832
PARD3	1	1	20	12	6.1673876085935
CUL2	1	1	24	18	1.64092328093835
CREM	1	1	28	22	2.18498307749109
CCNY	1	1	24	22	7.7301797123938
FZD8	1	1	20	18	3.32599421936423
ZNF248	1	1	28	18	2.6417224421773
ZNF25	1	0.548683931808932	20	4	2.01294561376727
ZNF33A	1	1	20	8	5.6468322896569
ZNF37A	1	1	28	16	10.4480820692613
ZNF37BP	1	1	28	26	2.57160202633589
ZNF33B	1	0.388468903781404	24	10	3.8541081749439
BMS1	1	1	28	8	8.27683032388212
CSGALNACT2	1	1	24	10	4.6920400900953
HNRNPF	1	0.269101639101639	24	22	52.3143991411221
CXCL12	1	1	28	6	53.8363500333703
RASSF4	1	1	20	14	6.38448530048151
C10orf10	1	1	20	12	7.79805189007895
C10orf25	1	0.894947587135087	24	20	0.940473928901156
ZNF22	1	0.182113153050653	28	26	3.19018197254391
MARCH8	1	0.182113153050653	20	16	3.83006508795736
FAM21C	1	1	20	10	8.20214015416989
TIMM23	1	0.759272267084767	24	8	3.55233739567899
NCOA4	1	1	28	18	17.1826749426076
MAPK8	1	0.548683931808932	28	22	2.82772445594571
ARHGAP22	1	1	28	18	3.15593733542413
VSTM4	1	1	28	20	22.4175787786272
ERCC6	1	1	28	24	5.89166586905861
PARG	1	1	20	16	2.32196983382839
FAM21A	1	0.759272267084767	28	26	2.45714338507249
SGMS1	1	1	28	20	7.04959531970525
ASAH2B	1	1	20	18	2.83798531530978
PRKG1	1	1	28	18	2.26101863862798
CSTF2T	1	0.120192382848633	24	22	8.02844350220365
DKK1	1	1	28	0	90.4029178125958
ZWINT	1	1	28	24	5.87250333546213
IPMK	1	1	24	22	4.32187887696886
CISD1	1	1	24	12	4.38805555759547
UBE2D1	1	0.548683931808932	28	18	1.28215123655209
TFAM	1	1	28	26	6.67105481438734
BICC1	1	0.548683931808932	28	22	5.96105658180851
FAM133CP	1	1	28	14	2.61327865430287
CCDC6	1	1	20	2	9.68113076018154
CDK1	1	1	28	18	17.2359936617009
RHOBTB1	1	1	20	16	4.48044320093903
ARID5B	1	1	24	10	33.6815637680054
ADO	1	0.759272267084767	20	18	5.62058434351048
NRBF2	1	0.548683931808932	24	12	5.18630931424052
JMJD1C	1	1	28	18	18.0568996548216
REEP3	1	0.120192382848633	28	24	15.2448470595372
ANXA2P3	1	1	28	0	63.3939669858205
SIRT1	1	1	24	6	3.81886899562137
HERC4	1	1	28	6	3.96345255102822
PBLD	1	1	20	14	1.53836118064468
HNRNPH3	1	1	28	22	63.190436288847
RUFY2	1	1	28	8	6.55669949241685
SLC25A16	1	1	28	8	2.35073272490324
TET1	1	1	28	18	3.57395395455093
CCAR1	1	1	20	16	17.194044452772
DDX50	1	1	28	22	15.4872454343555
DDX21	1	1	20	2	40.4402914336335
KIAA1279	1	1	28	14	7.85400206582674
SRGN	1	1	20	18	3.5759690088643
VPS26A	1	1	20	2	5.16288471370193
SUPV3L1	1	0.182113153050653	20	10	4.43429870743016
HK1	1	1	28	14	15.5859918386875
COL13A1	1	1	28	8	6.07931984915421
H2AFY2	1	0.548683931808932	24	16	2.50811386313191
AIFM2	1	1	20	14	5.44136716812383
TYSND1	1	1	28	18	4.76706245369735
SAR1A	1	0.120192382848633	20	6	9.04449141223733
PPA1	1	1	28	2	6.10810638814626
LRRC20	1	1	20	8	1.98833632090675
EIF4EBP2	1	1	24	22	10.4843957555609
SGPL1	1	1	28	16	5.7622816790829
PCBD1	1	1	28	22	11.8582924153289
UNC5B	1	1	28	26	4.39985985804085
SLC29A3	1	1	28	10	7.24866528499628
C10orf54	1	1	28	18	32.6920551833496
PSAP	1	1	20	12	569.40635931606
CHST3	1	1	28	12	2.68808358144818
ASCC1	1	0.0290926434676435	28	12	9.01218929216449
ANAPC16	1	1	28	18	20.6601964619241
DDIT4	1	1	28	14	52.804348270633
DNAJB12	1	1	28	4	6.01385482229056
MICU1	1	1	20	12	10.8167261510237
MCU	1	1	28	14	13.0871900583863
P4HA1	1	1	28	2	43.5764744818887
ECD	1	0.0481594158156658	24	22	4.51592489222149
FAM149B1	1	1	28	20	2.72360726588216
DNAJC9	1	0.00261476948976949	28	4	5.32070180304467
MRPS16	1	0.548683931808932	28	4	10.8118795144766
ANXA7	1	1	28	22	10.3724181721348
PPP3CB	1	1	20	12	6.14868303946802
SEC24C	1	1	28	22	7.22985420173748
FUT11	1	1	28	0	8.84721735942347
CHCHD1	1	1	28	0	10.6863426410873
ZSWIM8	1	0.759272267084767	24	20	3.24066435226085
NDST2	1	1	28	2	11.196221388398
CAMK2G	1	1	28	18	8.07064259890276
PLAU	1	0.120192382848633	0	0	0
VCL	1	1	28	2	41.3322277403416
AP3M1	1	0.759272267084767	28	10	5.69824947364899
ADK	1	1	20	14	4.31564645375099
KAT6B	1	1	20	8	5.28653896080783
SAMD8	1	0.759272267084767	28	24	3.11517749393289
VDAC2	1	0.388468903781404	24	20	13.396446093287
COMTD1	1	1	24	10	4.98065618251288
ZNF503	1	0.0169666213416213	24	0	15.8036903640481
ZNF503-AS2	1	1	28	10	2.1888835362443
C10orf11	1	0.388468903781404	20	6	1.63847628494731
KCNMA1	1	1	20	2	3.47047526855791
DLG5	1	1	20	10	16.5060020859124
POLR3A	1	1	20	10	4.59625754500313
RPS24	1	1	20	10	424.516788675376
LINC00856	1	1	24	22	0.8630793647138
ZMIZ1	1	1	24	22	3.71756291382846
PPIF	1	1	28	0	16.3772038534936
ZCCHC24	1	1	20	12	62.6048383172997
EIF5AL1	1	1	28	0	6.65620993462399
LOC100288974	1	1	28	8	2.37122673937333
TMEM254	1	0.182113153050653	28	14	4.54065413388664
PLAC9	1	0.0481594158156658	24	18	28.2946398424511
ANXA11	1	0.388468903781404	24	10	30.0354163190007
TSPAN14	1	1	28	10	2.17347362319876
GHITM	1	1	28	22	23.0858613291559
CCSER2	1	1	28	18	9.4466141716993
WAPAL	1	1	20	18	5.71270733001811
ADIRF	1	1	28	6	4.9070693004014
GLUD1	1	0.548683931808932	20	0	8.23077388170581
FAM35A	1	1	24	10	2.78932917193757
MINPP1	1	0.388468903781404	28	16	3.98858575777273
PAPSS2	1	1	28	8	12.7430974107765
ATAD1	1	1	28	22	15.5140530865207
PTEN	1	0.269101639101639	28	16	3.85343782297293
RNLS	1	0.182113153050653	24	22	3.35409066678836
STAMBPL1	1	1	28	6	7.41964770853938
ACTA2	1	1	28	14	112.824401964607
FAS	1	1	20	2	5.58664896469664
CH25H	1	1	28	4	16.3655309435106
LIPA	1	1	28	0	10.1414049025314
IFIT2	1	1	28	20	2.47561924454661
IFIT3	1	1	20	8	2.63823745378639
IFIT1	1	1	20	16	2.94770513257687
IFIT5	1	1	24	0	2.28590406070762
PANK1	1	1	20	6	1.74788798599079
KIF20B	1	1	28	14	7.29985302394902
RPP30	1	0.120192382848633	20	4	7.7888739165173
ANKRD1	1	1	28	6	140.593566579441
PCGF5	1	1	20	4	11.6526224021695
HECTD2	1	1	28	6	2.51172411163124
PPP1R3C	1	1	28	6	13.4382515390795
TNKS2	1	1	28	24	10.194050102721
BTAF1	1	1	24	10	7.39430630802963
CPEB3	1	1	24	12	1.12086596763781
MARCH5	1	1	24	22	13.6822829152168
IDE	1	1	24	12	4.10888985844763
KIF11	1	1	28	14	8.28067000424498
MYOF	1	1	20	0	12.7696656064423
CEP55	1	1	28	14	7.13654578200522
FRA10AC1	1	1	28	16	11.959327074942
PLCE1	1	0.548683931808932	20	8	6.4958104218566
PLCE1-AS1	1	1	28	20	2.15034390822984
NOC3L	1	1	28	16	3.42601491655275
TBC1D12	1	1	28	26	4.61258353950472
HELLS	1	1	28	8	10.1590422058325
PDLIM1	1	1	20	12	22.2789715488757
SORBS1	1	1	28	8	0.923504687237459
ALDH18A1	1	1	28	0	9.32524992803716
TCTN3	1	1	28	24	5.12090265335584
ENTPD1	1	1	20	12	2.85075827336446
CCNJ	1	0.0481594158156658	24	22	2.30534631970352
ZNF518A	1	1	24	10	2.18125725721515
TM9SF3	1	1	28	2	69.8875272943571
RPL13AP5	1	0.0772071042383542	24	0	9.98459689795324
LCOR	1	1	28	6	3.43613685870761
C10orf12	1	0.388468903781404	20	10	2.58650049446254
LOC102724002	1	1	28	14	9.12838164976722
ARHGAP19	1	1	28	10	0.73981933763248
FRAT1	1	1	20	10	1.29925261617339
FRAT2	1	1	20	6	2.26165596874393
RRP12	1	1	24	10	2.8525585259336
EXOSC1	1	1	24	18	3.95473130397478
ZDHHC16	1	1	20	10	2.47422199871025
MMS19	1	1	28	8	45.1633877330212
UBTD1	1	0.269101639101639	20	16	15.2352870352114
MORN4	1	1	28	14	6.75883152296349
PI4K2A	1	0.388468903781404	28	6	8.29643739966483
AVPI1	1	0.759272267084767	20	14	1.62887763059319
MARVELD1	1	1	20	4	17.1528310325675
ZFYVE27	1	1	20	8	2.05083386863953
R3HCC1L	1	1	28	18	5.71969625104367
LOXL4	1	0.0169666213416213	24	12	7.8607106069855
PYROXD2	1	1	28	14	2.01152374261922
HPS1	1	1	28	10	19.9767582037935
GOT1	1	1	28	14	8.69849481485374
SLC25A28	1	1	20	10	3.71280604567903
ENTPD7	1	1	28	2	5.73846368725278
COX15	1	0.759272267084767	20	14	8.10942134148287
CUTC	1	1	28	22	3.45999465188275
DNMBP	1	1	28	8	6.29914658997105
ERLIN1	1	1	28	2	14.0851946610688
CHUK	1	1	28	22	11.6874621415585
CWF19L1	1	1	20	10	1.42956388268422
SNORA12	1	0.759272267084767	24	12	6.15040919644145
BLOC1S2	1	0.548683931808932	20	4	13.4600219179713
SCD	1	1	24	6	15.9505696897942
SEC31B	1	1	28	22	5.0842443041246
NDUFB8	1	1	28	4	36.5492675196129
HIF1AN	1	1	28	8	22.920980055518
FAM178A	1	0.388468903781404	20	16	4.73250661308813
MRPL43	1	1	20	10	10.9818864524142
C10orf2	1	0.548683931808932	24	4	2.06667158506078
LZTS2	1	0.0481594158156658	20	4	2.30542667058568
SFXN3	1	0.0169666213416213	24	8	13.266259586067
KAZALD1	1	1	28	4	22.5133011349953
BTRC	1	1	28	0	4.01470613128156
POLL	1	0.759272267084767	28	10	3.55195768410731
DPCD	1	1	28	6	6.55403137761277
FBXW4	1	0.269101639101639	28	8	10.8472002206416
NPM3	1	1	28	6	49.5755175405673
MGEA5	1	1	28	14	19.3526054071301
C10orf76	1	1	28	16	3.74184285823394
HPS6	1	0.548683931808932	28	14	4.11059577245613
LDB1	1	1	24	22	1.94806668005083
PPRC1	1	0.548683931808932	28	0	2.44257709998032
NOLC1	1	1	28	4	6.47168431443641
GBF1	1	0.388468903781404	28	4	9.21789596920313
NFKB2	1	0.120192382848633	24	20	2.22266696216474
FBXL15	1	0.182113153050653	28	16	6.78846296827657
CUEDC2	1	1	28	20	9.19909205693618
ACTR1A	1	1	28	4	14.2359174724834
SUFU	1	1	28	24	5.49216532928221
TRIM8	1	1	20	10	6.0522634191894
ARL3	1	1	28	6	5.72009709062189
WBP1L	1	1	28	6	15.0287766405837
C10orf32	1	0.388468903781404	28	22	6.47831115341272
CNNM2	1	1	28	18	1.70391715667561
NT5C2	1	1	28	22	6.44641257062781
PCGF6	1	0.759272267084767	24	16	0.5096365602856
TAF5	1	0.0481594158156658	28	26	1.98661251182838
USMG5	1	1	28	22	29.8953858970139
PDCD11	1	1	28	10	9.23741210343201
CALHM2	1	1	28	22	11.2310653921463
SH3PXD2A	1	1	28	4	12.1389202962021
OBFC1	1	1	28	18	4.97666857942098
SLK	1	0.759272267084767	20	10	9.13072412154847
SFR1	1	1	28	16	1.30333954540459
GSTO1	1	1	28	6	45.0648637029133
ITPRIP	1	0.548683931808932	20	4	2.57936310124478
XPNPEP1	1	1	28	8	6.90522355844737
ADD3	1	0.388468903781404	28	18	5.43696132463923
MXI1	1	0.182113153050653	20	6	8.72329729762362
SMNDC1	1	1	28	24	8.04777487092808
DUSP5	1	1	20	18	4.15479418547385
SMC3	1	0.388468903781404	20	12	13.1796358109057
PDCD4	1	1	28	18	6.31623192100402
BBIP1	1	1	28	18	1.9104014213177
SHOC2	1	0.759272267084767	24	22	11.6160114183117
ADRA2A	1	1	20	6	16.3703462652971
GPAM	1	1	28	0	8.34032132650188
ZDHHC6	1	0.759272267084767	20	14	2.795640097131
VTI1A	1	1	28	4	2.21138063682672
TCF7L2	1	1	28	18	40.9822988939357
CASP7	1	1	28	2	3.78436751412007
NHLRC2	1	1	28	10	2.35709193926404
C10orf118	1	1	28	26	16.1675992722065
ABLIM1	1	1	24	18	1.4824454574562
FAM160B1	1	0.388468903781404	20	16	8.23245680006572
TRUB1	1	1	24	22	7.55638556025621
GFRA1	1	1	20	12	0.907184001627757
HSPA12A	1	1	28	14	2.92054236355556
KIAA1598	1	1	28	8	6.2692134283841
PDZD8	1	1	28	26	10.9406524155434
EMX2OS	1	1	20	12	59.9685158722577
EMX2	1	1	28	20	59.480163807073
RAB11FIP2	1	1	28	24	39.9595748135622
CASC2	1	1	20	10	3.06230201484889
FAM204A	1	1	28	24	16.0890077538992
CACUL1	1	1	20	8	11.5261061589903
NANOS1	1	1	28	20	7.16305018689908
EIF3A	1	1	24	10	131.973543613467
FAM45A	1	1	20	10	4.12822230571353
SFXN4	1	1	28	20	2.84427022738693
PRDX3	1	1	24	22	23.8098164606978
GRK5	1	1	28	26	9.32259773876227
RGS10	1	1	28	12	3.67798478172706
TIAL1	1	1	20	0	7.0893268938831
BAG3	1	1	28	22	56.7585781220886
INPP5F	1	0.0772071042383542	28	4	3.3026849272681
MCMBP	1	1	20	16	3.88500814050921
SEC23IP	1	1	28	6	5.92110028302293
PPAPDC1A	1	0.759272267084767	28	4	24.2082331030949
WDR11	1	1	28	22	5.37233740145789
FGFR2	1	0.548683931808932	28	18	1.08220902890958
ATE1	1	0.548683931808932	20	6	0.946600065114089
NSMCE4A	1	1	24	22	2.64828447974701
TACC2	1	0.759272267084767	20	16	1.77208751106017
PLEKHA1	1	1	28	10	8.52271642583063
HTRA1	1	1	24	10	70.2935087800162
FAM24B	1	1	20	18	1.32535885568867
C10orf88	1	1	28	24	1.07716433406185
IKZF5	1	1	20	18	2.48917059805394
ACADSB	1	1	28	22	2.71112273632163
BUB3	1	1	28	14	18.0446147044431
CPXM2	1	1	28	24	2.35516468228272
OAT	1	1	28	22	30.4500225106999
LHPP	1	1	20	6	2.15774702726502
FAM53B	1	1	28	14	3.41176918155466
METTL10	1	0.548683931808932	24	0	3.19539540954714
FAM175B	1	0.388468903781404	28	24	2.48428186825884
ZRANB1	1	1	28	16	8.63308191516298
CTBP2	1	1	24	10	19.6016691417109
EDRF1	1	1	28	22	2.82043201360976
UROS	1	1	28	8	15.7049163738119
BCCIP	1	1	28	16	6.994760399504
DHX32	1	0.548683931808932	24	0	2.92151250717494
FANK1	1	1	28	20	6.16775817985572
ADAM12	1	1	28	6	96.017774318212
DOCK1	1	1	20	12	8.02809960577867
MKI67	1	1	28	14	28.7043972164332
MGMT	1	1	24	10	20.2286703403506
GLRX3	1	1	28	0	9.56816368580592
PPP2R2D	1	1	28	14	6.70818902939481
BNIP3	1	1	28	12	5.31103690076925
DPYSL4	1	1	28	0	1.17298888561851
STK32C	1	1	24	22	0.919189025521476
LOC102724967	1	0.759272267084767	24	12	3.50418227094942
LRRC27	1	1	20	6	2.1544690059834
PWWP2B	1	0.182113153050653	20	16	2.47124474137871
INPP5A	1	1	28	4	5.24603574160282
TUBGCP2	1	1	24	10	13.323483921532
ZNF511	1	1	28	2	8.90782293763881
FUOM	1	0.120192382848633	24	8	3.71704916781942
ECHS1	1	1	28	8	14.0850040099332
PAOX	1	1	28	6	3.35432110002465
MTG1	1	1	24	18	1.84014238868866
SPRN	1	1	28	14	2.03941920396395
BET1L	1	1	20	16	6.13165879205167
RIC8A	1	1	28	10	6.71890385249672
SIRT3	1	1	28	24	2.63513113017529
PSMD13	1	0.759272267084767	24	8	43.8939084367287
ATHL1	1	0.0481594158156658	20	10	5.89797861300301
IFITM2	1	1	24	10	285.250067477493
IFITM1	1	1	28	0	18.2048134796921
IFITM3	1	1	24	10	198.311688101078
SIGIRR	1	1	20	8	5.67683615891155
PTDSS2	1	1	20	10	2.44736368399018
RNH1	1	1	28	12	18.5332761949718
HRAS	1	0.182113153050653	28	12	8.96177651352559
RASSF7	1	1	20	8	0.911963563777385
MIR210HG	1	1	28	8	2.73727793349008
PHRF1	1	1	28	6	6.4225264556536
DEAF1	1	1	28	20	15.602330136617
TMEM80	1	1	28	0	3.85581855075501
EPS8L2	1	0.388468903781404	24	10	11.5741552352918
TALDO1	1	0.388468903781404	24	10	22.8509493407018
PDDC1	1	1	28	16	3.51048352360205
LOC100506518	1	1	20	6	1.09644519543063
SLC25A22	1	1	20	16	1.56034173879766
PIDD	1	1	24	22	2.32253681493106
RPLP2	1	0.269101639101639	28	12	390.613688871396
PNPLA2	1	0.388468903781404	28	8	1.583082555675
CD151	1	0.548683931808932	24	6	22.6224064935796
POLR2L	1	1	20	10	75.0181060223358
TSPAN4	1	0.0095169702982203	28	12	81.6638406363162
CHID1	1	1	28	8	86.2974641335559
AP2A2	1	1	28	14	11.9780883688103
TOLLIP	1	0.0772071042383542	28	4	14.1228503563157
MOB2	1	0.548683931808932	28	8	6.78281119300981
IFITM10	1	1	28	6	4.97046815958953
CTSD	1	1	24	12	222.609301280166
LSP1	1	0.328785271441521	24	10	1.53784327043094
CD81	1	1	28	10	160.756936870672
TSSC4	1	1	28	6	12.5067597113212
KCNQ1OT1	1	1	24	10	3.77852908593789
CDKN1C	1	1	28	20	37.5567084748094
SLC22A18	1	0.388468903781404	24	10	4.71149099710864
PHLDA2	1	1	28	4	20.0795498567029
NAP1L4	1	0.182113153050653	24	12	36.6190673570683
CARS	1	0.388468903781404	24	12	23.86979070694
OSBPL5	1	0.388468903781404	28	6	15.0396308471848
ZNF195	1	0.759272267084767	20	8	2.50370327395786
NUP98	1	1	28	6	5.06265065787515
PGAP2	1	1	28	12	2.09882647827611
RHOG	1	0.182113153050653	28	6	10.5753690488144
STIM1	1	1	20	12	16.7765921131908
RRM1	1	1	28	8	18.899563508488
TRIM21	1	0.269101639101639	24	22	1.55182727896704
TRIM68	1	1	28	24	3.27635109235261
HBB	1	1	28	24	1560.5658210772
TRIM5	1	0.182113153050653	28	24	5.97104038220444
TRIM22	1	1	28	22	8.70137718573661
FAM160A2	1	0.0481594158156658	24	14	4.00346947213836
PRKCDBP	1	1	28	8	32.8597376075723
SMPD1	1	0.388468903781404	28	8	105.507810483216
APBB1	1	1	20	12	7.37210293974363
ARFIP2	1	1	28	26	2.42358258174793
TIMM10B	1	1	28	2	5.85125766982533
RRP8	1	1	28	24	2.0697290372437
ILK	1	1	24	22	7.68740914206621
TAF10	1	0.759272267084767	28	0	9.64859584119655
TPP1	1	0.548683931808932	24	10	29.8696715118397
DCHS1	1	1	28	14	5.55806103738374
MRPL17	1	1	28	0	8.06871267018639
ZNF215	1	1	28	8	1.53498211522914
OLFML1	1	1	24	18	2.51833416142909
PPFIBP2	1	0.269101639101639	20	14	6.74121381235403
CYB5R2	1	1	28	8	4.52508225764265
EIF3F	1	1	28	18	9.23695091587551
TRIM66	1	1	20	10	1.38422841018442
RPL27A	1	1	28	8	1176.88200819096
ST5	1	1	24	10	2.85114548937242
AKIP1	1	1	20	10	5.5980555277065
TMEM9B	1	0.548683931808932	28	8	18.6839939304389
NRIP3	1	1	28	8	3.51389686730205
DENND5A	1	0.182113153050653	24	18	3.85754448993751
TMEM41B	1	0.269101639101639	20	0	7.00190462884228
IPO7	1	0.388468903781404	24	22	22.3903450412721
ZNF143	1	1	20	18	1.03534505693082
WEE1	1	1	28	12	7.71255253357156
SWAP70	1	1	28	18	43.8586432966107
RP11-540A21.2	1	1	28	20	3.21961075189238
SBF2-AS1	1	1	20	18	0.826133759072178
SBF2	1	0.182113153050653	28	16	2.54221095336467
ADM	1	0.759272267084767	20	10	276.909340529515
AMPD3	1	1	28	12	3.85626180472482
MTRNR2L8	1	0.548683931808932	28	14	0.167488166109052
RNF141	1	1	20	8	7.82949667950149
MRVI1	1	1	20	6	13.3364322356476
CTR9	1	1	20	10	20.7547173344343
EIF4G2	1	0.759272267084767	20	18	51.8189603954198
ZBED5	1	0.548683931808932	28	22	4.25877006448159
ZBED5-AS1	1	1	28	24	2.49660161793007
USP47	1	1	24	10	8.84709415431323
DKK3	1	1	20	18	11.5681170354538
MICAL2	1	1	24	6	12.0237594421823
PARVA	1	1	28	12	13.1686614204576
TEAD1	1	1	28	20	34.2066140042655
ARNTL	1	1	28	22	6.51093365278621
BTBD10	1	1	24	10	1.46106115289173
FAR1	1	1	24	22	6.15083622941349
SPON1	1	0.388468903781404	20	0	6.17708756625136
RRAS2	1	0.0481594158156658	28	14	7.26728008563505
COPB1	1	0.388468903781404	24	2	22.2741234204531
PSMA1	1	1	28	24	25.5412525161633
CYP2R1	1	0.269101639101639	20	10	0.621963543026615
C11orf58	1	1	28	8	53.8607610034239
RPS13	1	0.759272267084767	28	16	23.082261900675
PIK3C2A	1	1	20	10	7.54428007680163
NUCB2	1	1	24	6	14.4356708219527
SERGEF	1	0.269101639101639	20	16	1.3267052609479
SAAL1	1	1	28	24	5.65167229497655
SAA1	1	1	20	12	119.99197001058
HPS5	1	1	28	8	13.6839835779302
GTF2H1	1	0.269101639101639	28	22	12.8953615339945
LDHA	1	1	24	0	52.8717057132817
TSG101	1	0.759272267084767	28	26	4.43848413149666
UEVLD	1	1	20	10	6.58922023768543
SPTY2D1-AS1	1	1	28	18	2.4229944871056
SPTY2D1	1	1	28	14	6.5452371351383
TMEM86A	1	1	20	12	0.986630235844155
NAV2	1	1	28	6	12.5827601822331
HTATIP2	1	1	28	24	6.3695217237908
FANCF	1	1	28	10	1.62464441504785
SVIP	1	1	28	10	0.897284793574704
ANO3	1	1	28	22	3.7931657579486
FIBIN	1	1	28	24	13.8199255889017
CCDC34	1	1	28	16	16.7811889793386
LGR4	1	1	28	20	3.39956276871579
LIN7C	1	1	28	24	6.03351121557571
BDNF-AS	1	0.759272267084767	28	16	0.899183912114908
BDNF	1	1	20	0	2.52613425937171
METTL15	1	1	28	6	2.60046302493573
KCNA4	1	1	20	18	0.27429291044761
ARL14EP	1	1	24	10	9.88840556315749
DNAJC24	1	0.388468903781404	20	16	2.6346257444174
ELP4	1	0.548683931808932	28	8	2.26556167652137
PAX6	1	0.653978099446849	24	20	1.40976385858494
RCN1	1	0.759272267084767	24	12	23.4222813221303
EIF3M	1	1	28	22	2.2352662927123
QSER1	1	1	28	26	7.78341521541451
DEPDC7	1	1	28	4	1.18702904473293
TCP11L1	1	1	24	6	3.19866723236058
CSTF3	1	1	20	2	3.06544741054675
HIPK3	1	1	28	24	14.3499570833531
KIAA1549L	1	1	24	22	2.40919232274504
CD59	1	1	28	6	153.464994673384
FBXO3	1	1	28	20	3.50362142958134
CAPRIN1	1	1	28	20	16.0349069133455
NAT10	1	1	28	6	9.23586526743754
ABTB2	1	1	28	4	3.30856547591528
CAT	1	1	28	22	5.49769040181711
APIP	1	1	28	22	2.19601295467233
PDHX	1	0.759272267084767	20	10	1.4089526018101
CD44	1	1	28	0	48.0389973468172
PAMR1	1	0.0169666213416213	28	10	31.0087666904238
FJX1	1	1	20	2	2.85042122920171
TRIM44	1	1	28	24	14.4423548472424
COMMD9	1	1	28	0	8.60919395981012
PRR5L	1	1	28	10	2.49712625727616
TRAF6	1	1	28	10	2.4423885474521
C11orf74	1	1	28	20	5.3541994113105
API5	1	1	28	4	6.9789445619313
TTC17	1	1	20	14	5.59678576356912
HSD17B12	1	0.269101639101639	24	0	13.070434259041
ALKBH3	1	1	28	8	15.7388898937783
C11orf96	1	1	20	6	7.77067641208761
ACCS	1	0.759272267084767	28	10	4.98992076970293
EXT2	1	1	28	10	31.8024741371449
CD82	1	1	24	18	3.54479002974114
TSPAN18	1	1	28	20	4.65448976730003
TP53I11	1	1	28	20	26.1938876850205
LOC101060179	1	1	24	18	1.43130617094486
SLC35C1	1	1	28	14	4.40039323334113
CRY2	1	0.0290926434676435	28	12	5.27718244299489
MAPK8IP1	1	1	24	18	0.791226063571781
PEX16	1	1	28	26	3.36448934597966
PHF21A	1	1	28	20	6.11061535014929
CREB3L1	1	1	28	4	42.0314848363032
DGKZ	1	1	20	2	7.34461585239702
MDK	1	1	28	20	6.79657769258302
AMBRA1	1	1	28	18	4.91885330963726
ATG13	1	1	28	12	5.33621038274824
ARHGAP1	1	0.388468903781404	28	4	56.4774607374261
ZNF408	1	1	24	10	4.04003746519099
CKAP5	1	1	28	16	7.59854282380275
LRP4	1	1	20	4	3.13611730803718
C11orf49	1	1	28	24	4.54092528292172
ARFGAP2	1	1	28	4	5.56487561523655
PACSIN3	1	0.269101639101639	24	10	3.58814797190755
DDB2	1	0.548683931808932	24	10	11.148289342935
ACP2	1	0.548683931808932	24	10	27.8046056575848
NR1H3	1	1	24	8	2.72802877711967
MADD	1	1	24	10	5.85343253472849
SLC39A13	1	1	28	4	47.5102931134061
PSMC3	1	0.548683931808932	24	10	64.1125335818738
CELF1	1	1	28	8	8.15484833601194
PTPMT1	1	0.548683931808932	28	18	8.43645288637828
NDUFS3	1	0.0481594158156658	24	8	17.9222601912034
MTCH2	1	0.548683931808932	20	4	34.2376002342976
FNBP4	1	1	24	10	8.33073530985455
NUP160	1	1	28	10	2.60747422299919
PTPRJ	1	1	20	18	2.49753561658675
TNKS1BP1	1	1	28	20	35.0318735059848
SSRP1	1	1	28	10	48.3631055750734
SLC43A3	1	1	24	18	3.23041315117992
SLC43A1	1	1	28	8	10.9561374758976
TIMM10	1	1	28	14	2.46412321430333
UBE2L6	1	1	28	26	3.58186029979215
SERPING1	1	1	20	12	48.5294410681701
CLP1	1	1	28	22	1.96097196300607
ZDHHC5	1	1	28	22	21.3502797472689
MED19	1	1	28	8	11.8927646016617
TMX2	1	1	28	0	6.82091345939433
C11orf31	1	0.120192382848633	28	4	13.6700664433003
CTNND1	1	1	28	22	3.125848169828
LPXN	1	1	28	10	12.1206766935756
ZFP91	1	1	28	16	28.812976825847
FAM111B	1	1	28	6	4.62105968933923
FAM111A	1	1	28	8	7.99872065184448
DTX4	1	1	28	20	2.66272253407014
OSBP	1	1	28	0	11.3256769300686
PATL1	1	0.759272267084767	20	4	13.6219058286983
STX3	1	1	28	10	5.60555712057456
MRPL16	1	1	28	22	11.2869922902007
PRPF19	1	1	28	16	9.94649073690427
TMEM109	1	1	20	10	16.6683029671272
TMEM132A	1	1	24	18	2.88863640574962
SLC15A3	1	1	28	26	5.40965034312791
VPS37C	1	1	28	2	4.19928063011601
DDB1	1	1	28	2	30.5561677430287
DAK	1	1	20	10	1.07659772982047
CYB561A3	1	1	20	12	18.9680000425911
TMEM138	1	0.182113153050653	24	20	7.08455090491993
CPSF7	1	0.759272267084767	24	18	1.14306359712528
SDHAF2	1	1	28	10	9.72922481512104
RPLP0P2	1	1	28	10	1.36589573027233
TMEM258	1	0.00261476948976949	28	10	91.1966703810128
FEN1	1	1	28	6	15.9700177884167
FADS1	1	1	20	10	12.0673558679247
FADS2	1	0.548683931808932	24	20	15.2538209731865
FADS3	1	1	20	6	12.7247364976089
RAB3IL1	1	1	20	10	5.98820372460156
BEST1	1	1	28	26	1.78395588345346
FTH1	1	1	28	20	375.819275965297
INCENP	1	0.182113153050653	28	12	5.36276535838168
AHNAK	1	1	24	22	82.4550064719069
EEF1G	1	1	24	10	522.33103448634
TUT1	1	0.548683931808932	28	6	1.54233159627697
MTA2	1	1	20	2	8.17762834708183
EML3	1	1	28	4	11.6633594168779
ROM1	1	1	28	26	2.45761924505804
B3GAT3	1	1	28	24	3.80955032300732
GANAB	1	1	28	4	97.5912970394718
INTS5	1	0.0772071042383542	24	22	7.43302549909914
METTL12	1	1	20	4	3.35407859725623
C11orf83	1	1	20	8	3.05993546440467
UBXN1	1	1	20	10	54.7025901733721
LRRN4CL	1	0.759272267084767	28	18	5.10986765443722
HNRNPUL2	1	1	28	24	8.02348308213437
TTC9C	1	1	28	6	5.3138156171865
POLR2G	1	0.388468903781404	28	10	30.0265581202577
TMEM179B	1	1	28	4	22.1360584941627
TMEM223	1	1	24	12	6.99584061613467
NXF1	1	1	28	6	3.44855235939895
STX5	1	0.269101639101639	24	10	5.37734731154416
WDR74	1	1	28	18	1.96242138992499
SNHG1	1	0.182113153050653	24	10	6.04014934568899
SNORD26	1	1	28	6	3.8837261062518
SLC3A2	1	1	28	14	11.6977965433718
RARRES3	1	1	20	12	3.31488588938903
PLA2G16	1	1	24	18	3.96329332756501
ATL3	1	0.0772071042383542	20	18	14.4730895888461
RTN3	1	1	28	18	16.6222582343683
C11orf95	1	0.388468903781404	28	18	2.98372104843233
C11orf84	1	1	28	0	1.55284078472643
MARK2	1	1	24	22	4.29194116268782
NAA40	1	1	20	8	1.31902336818368
COX8A	1	1	28	10	74.074826025688
OTUB1	1	1	28	0	7.38596800790967
MACROD1	1	1	28	10	3.87442595568492
STIP1	1	1	28	6	14.7179195076007
FERMT3	1	1	28	18	0.997494481381268
TRPT1	1	1	24	22	4.47927617292985
NUDT22	1	1	28	8	7.17284735933701
DNAJC4	1	1	28	24	5.05067283214467
VEGFB	1	1	20	8	15.3236483698473
FKBP2	1	0.00511161292411292	28	26	23.0944753294058
PPP1R14B	1	1	20	2	14.3164398026346
LOC101927696	1	1	28	8	2.49509314015067
PLCB3	1	1	28	0	8.90990766521059
BAD	1	1	20	12	12.2029587137006
GPR137	1	1	24	18	3.21998270006277
TRMT112	1	1	20	4	11.893484817966
PRDX5	1	1	28	4	20.32036241892
RPS6KA4	1	1	28	6	15.8998205886192
SF1	1	1	24	22	11.8996128095348
MEN1	1	1	28	24	9.87616719570566
EHD1	1	1	28	10	21.691487808976
ATG2A	1	1	20	10	10.1912692536105
PPP2R5B	1	1	20	10	1.47203320215886
ARL2	1	1	28	6	20.3212615689873
SAC3D1	1	0.0772071042383542	24	12	18.4532702643051
NAALADL1	1	1	28	10	9.11698662900709
CDCA5	1	1	28	12	2.97640733447247
ZFPL1	1	1	28	4	4.05804185913522
VPS51	1	1	20	12	27.2113375290248
TM7SF2	1	1	24	10	1.0597221019887
ZNHIT2	1	1	28	10	2.1426370348001
FAU	1	0.759272267084767	28	8	196.604211452552
MRPL49	1	1	28	12	1.49963239624376
SYVN1	1	1	28	2	4.37205317545028
CAPN1	1	1	28	8	9.23163447680559
POLA2	1	1	24	0	1.3989906941429
CDC42EP2	1	0.759272267084767	20	14	6.17302898377082
DPF2	1	1	24	22	5.63769761578998
SLC25A45	1	0.759272267084767	20	16	1.08346244064003
FRMD8	1	0.269101639101639	28	6	55.9440216327794
NEAT1	1	1	20	10	70.8745507639327
LOC101927789	1	1	20	8	2.65946176335273
MALAT1	1	1	28	14	1483.65645544868
SCYL1	1	1	28	22	9.84280759152782
LTBP3	1	0.548683931808932	28	14	9.69837656529628
SSSCA1	1	1	28	18	4.46106679827249
FAM89B	1	0.182113153050653	28	14	16.8785970577232
EHBP1L1	1	1	28	16	10.5887461478406
MAP3K11	1	1	28	8	2.99845539575814
PCNXL3	1	1	20	18	2.87164363611803
SIPA1	1	1	20	14	0.973874135230201
RELA	1	1	28	8	28.8590594620352
RNASEH2C	1	1	28	12	9.61826072659053
AP5B1	1	1	20	2	3.6646629101242
CFL1	1	1	28	4	187.147593172413
MUS81	1	0.548683931808932	24	0	7.46366530914918
EFEMP2	1	0.120192382848633	24	8	60.2043079447837
FIBP	1	1	28	8	33.8245510835352
CCDC85B	1	0.759272267084767	28	12	5.93770814862888
FOSL1	1	1	24	0	3.39315100875346
C11orf68	1	0.182113153050653	28	4	5.38780774071758
DRAP1	1	1	20	2	38.0353279051401
SART1	1	1	28	6	3.83113221712307
EIF1AD	1	1	28	24	4.08566397706518
BANF1	1	1	20	2	8.824952999287
CST6	1	1	28	10	2.47812101805744
SF3B2	1	1	28	26	13.7392216188143
PACS1	1	1	28	6	10.2390745825699
KLC2	1	1	28	10	3.02775249575363
RAB1B	1	1	28	6	12.9925760329448
YIF1A	1	1	28	4	56.9369954124737
CD248	1	1	28	4	77.1212559257563
RIN1	1	0.182113153050653	20	14	3.69222654942122
BRMS1	1	1	28	18	3.4560587398511
B3GNT1	1	1	20	12	18.0409116998284
MRPL11	1	1	20	8	2.54892460725292
PELI3	1	1	20	10	8.02012686017844
DPP3	1	1	28	4	6.59862065572324
BBS1	1	0.269101639101639	20	10	3.11293559610092
ZDHHC24	1	1	28	6	13.0786794926977
CTSF	1	1	20	12	21.2307443024141
CCS	1	1	28	4	5.26777413754329
RBM14	1	1	20	16	3.69324402416266
RBM4	1	0.548683931808932	20	10	2.11213190633934
RBM4B	1	0.182113153050653	28	12	4.5187896264026
RCE1	1	1	28	22	3.56352279587564
PC	1	1	20	8	2.30427516598921
LRFN4	1	1	20	18	13.1941821586292
RHOD	1	1	28	18	7.48359625391818
KDM2A	1	0.00261476948976949	24	12	17.0092881936783
ADRBK1	1	0.548683931808932	24	16	1.76210669477395
ANKRD13D	1	1	28	20	2.02334511832922
SSH3	1	1	20	4	3.1955905088638
POLD4	1	0.548683931808932	0	0	0
CLCF1	1	1	28	8	1.53668913687605
PPP1CA	1	1	28	22	9.5743589585988
RPS6KB2	1	1	28	8	32.6302596916312
CORO1B	1	1	28	22	12.0764475624437
TMEM134	1	1	28	12	7.42136153157905
AIP	1	1	20	14	9.41123945370339
PITPNM1	1	1	28	0	2.72753412812075
CDK2AP2	1	1	28	8	12.9815718300887
GSTP1	1	1	28	8	183.526543006535
NDUFV1	1	1	24	10	16.7452297805842
NUDT8	1	1	28	8	3.56022441239592
UNC93B1	1	0.182113153050653	24	12	7.8741330474471
ALDH3B1	1	0.0481594158156658	20	10	7.63813707004144
NDUFS8	1	1	28	4	7.2767090918153
TCIRG1	1	1	28	4	15.9786906590873
SUV420H1	1	1	28	18	7.08080560422253
C11orf24	1	1	28	4	46.0231165752926
LRP5	1	1	28	24	3.64187680306667
PPP6R3	1	1	28	14	8.01300051917405
CPT1A	1	1	28	8	25.4990355064734
MRPL21	1	1	24	10	6.79312556619884
IGHMBP2	1	1	28	0	3.05289718984149
MRGPRF	1	1	20	12	3.91323876543399
TPCN2	1	1	20	4	6.03932463466607
CCND1	1	1	28	6	73.1759333502263
ORAOV1	1	0.0481594158156658	28	2	3.39240595767067
FADD	1	1	20	18	5.33185723410727
PPFIA1	1	0.269101639101639	20	10	13.4690881004487
CTTN	1	1	28	4	116.976179220952
DHCR7	1	1	28	4	5.53892189804166
NADSYN1	1	0.759272267084767	24	10	5.8875127406118
FAM86C1	1	1	20	6	1.52000415136554
RNF121	1	1	28	10	6.92985693674217
NUMA1	1	0.759272267084767	28	10	2.55829778976261
LRTOMT	1	1	28	6	3.43624022513396
LAMTOR1	1	1	28	6	16.6463401137254
INPPL1	1	1	28	8	38.6914123602874
CLPB	1	1	28	4	1.20067287940343
ARAP1	1	1	28	20	10.6619422479879
STARD10	1	1	20	12	1.45363413775825
ATG16L2	1	0.388468903781404	24	16	3.07288032687839
FCHSD2	1	0.388468903781404	28	10	2.96704784020675
ARHGEF17	1	1	24	10	12.9241607392237
RELT	1	0.548683931808932	20	16	0.989874858253906
FAM168A	1	1	28	4	2.25269964377737
RAB6A	1	0.759272267084767	20	2	10.2087592850924
MRPL48	1	1	20	16	1.41568332259138
COA4	1	1	28	22	18.3356308478875
PAAF1	1	1	28	10	1.76358550872647
UCP2	1	1	28	12	1.80852422330531
C2CD3	1	1	28	6	5.66660405054682
PPME1	1	1	28	8	34.88314779374
P4HA3	1	1	24	22	7.71969449587414
PGM2L1	1	1	28	10	15.2634574620746
POLD3	1	1	20	2	3.24222794547698
RNF169	1	0.548683931808932	20	18	4.52895122242439
XRRA1	1	0.225607396076146	20	16	3.35993932066247
SPCS2	1	0.120192382848633	24	0	4.77146886639626
ARRB1	1	1	28	14	5.66364308666178
RPS3	1	1	20	8	49.8844881888555
KLHL35	1	1	24	10	2.12242024385624
GDPD5	1	1	20	12	11.108928315032
SERPINH1	1	1	28	4	592.171617111922
MAP6	1	1	20	8	2.97020864499937
UVRAG	1	1	28	20	7.82356458759396
PRKRIR	1	1	28	24	9.3985367725361
C11orf30	1	0.0005747261997262	20	6	3.33712872811031
LRRC32	1	1	28	6	12.1833736695667
TSKU	1	1	28	4	5.24215799656882
ACER3	1	0.759272267084767	28	26	1.06898494720169
CAPN5	1	0.759272267084767	24	22	2.15982319835675
PAK1	1	1	28	8	10.392388245564
CLNS1A	1	1	28	20	34.6650997100155
RSF1	1	1	20	10	13.4801404611112
AAMDC	1	1	28	14	25.4983655678374
INTS4	1	1	28	24	2.70622385232939
NDUFC2	1	0.759272267084767	28	4	9.45763514382972
ALG8	1	1	28	2	3.9445201708573
KCTD21	1	1	28	24	4.38933878488835
USP35	1	1	28	10	1.32731045108458
GAB2	1	1	28	8	2.13312886933527
NARS2	1	1	24	22	2.13314478431258
TENM4	1	1	28	6	0.774375389978194
PRCP	1	1	28	18	33.3759362241943
RAB30	1	1	28	22	10.3794349939702
RAB30-AS1	1	1	28	10	3.96205320481971
PCF11	1	1	28	20	8.26276039572983
ANKRD42	1	1	20	18	3.04006028266548
CCDC90B	1	1	28	0	26.0237761188071
TMEM126B	1	1	28	24	6.25734338295136
TMEM126A	1	0.548683931808932	28	20	12.5547403430556
CREBZF	1	1	28	22	11.4678567701132
SYTL2	1	0.759272267084767	20	6	0.305408367380842
PICALM	1	1	28	2	70.0984251364481
EED	1	1	28	4	10.4667215107663
C11orf73	1	1	28	0	10.7749032851511
ME3	1	0.182113153050653	28	18	3.19090659752639
PRSS23	1	1	28	22	301.50655919608
FZD4	1	0.182113153050653	20	6	15.4909746782233
TMEM135	1	1	28	20	3.23777130849064
CTSC	1	1	28	18	4.48167147246429
NOX4	1	1	20	0	3.27760377608957
CHORDC1	1	0.759272267084767	20	18	3.65314373255079
[truncated: 9,005 more rows]
