# Supplementary material for: Fibroblasts as an in vitro model of circadian genetic and genomic studies
Source: Mamm Genome. 2024 Jul 3;35(3):432–44. doi: 10.1007/s00335-024-10050-7 (PMC11329553; doi:10.1007/s00335-024-10050-7)
Supplement: Supplementary file 6 — Supplementary file6 (ZIP 46445 kb) [file 335_2024_10050_MOESM6_ESM.zip › MetaCycle_Results/meta2dout/ARSresult_MCPM2014L00641_Input.txt]

CycID	filter_type	ar_method	period_number	period	amplitude	phase	mean	R_square	R2_adjust	coef_var	pvalue	fdr_BH
LOC102723897	1	burg	1	20.0603015075377	0.970425438135693	12.3401065910781	1.57042648152234	0.294887529892201	0.153865035870642	0.79511343836753	0.174297828641013	0.732032856548032
LINC01128	1	mle	1	20.1616161616162	1.30375246748799	6.76255543258639	4.90793955076317	0.139350385640468	-0.0327795372314388	0.537072719281464	0.472206425554656	0.863866917174303
NOC2L	0	default	1	24	0.956660110883982	5.36161980236388	2.98134484607315	0.0817117740644138	-0.101945871122703	0.769652618306074	0.652972783227208	0.920100650743823
KLHL17	0	burg	1	21.1216931216931	2.41324313179912	18.6610689511741	12.75201629156	0.216537130878883	0.0598445570546595	0.302715830686988	0.295183510445881	0.802172852514433
HES4	0	default	1	24	0.45490695811049	21.3797870758113	3.78994995095681	0.0501071888718627	-0.139871373353765	0.385824221527474	0.773344505966281	0.943316970599339
ISG15	1	mle	1	22.1777777777778	7.87689237270737	16.632825387131	50.1168213997813	0.190798579304164	0.0289582951649968	0.287427169947026	0.346963014888014	0.821148620345163
AGRN	0	default	1	24	8.46548312375705	13.0872856307238	37.8311627928807	0.271198511219285	0.125438213463142	0.312103464245375	0.205610957564483	0.75319010257478
C1orf159	0	mle	1	21.695652173913	2.97678492400106	9.60792120792057	7.99548041015238	0.374976205875647	0.249971447050777	0.423157626116055	0.0953855864991264	0.641614661156972
SDF4	1	burg	1	20.7916666666667	31.6174097443598	12.7252709527736	468.713327005228	0.264641384687615	0.117569661625138	0.0913336626322227	0.215028450038118	0.75838994358619
B3GALT6	0	default	1	24	7.10185564681389	17.5091996395777	80.5813771055747	0.101854289572323	-0.077774852513212	0.189646541453212	0.584432017329206	0.902102667792198
UBE2J2	0	mle	1	26.972972972973	18.7008461288718	17.5891474072429	95.0965273569325	0.496721995296939	0.396066394356327	0.204779920209046	0.0322878964602625	0.530647998142923
SCNN1D	0	default	1	24	0.921105126964597	17.8083463214757	6.89481761181679	0.0183219682324367	-0.178013638121076	0.759532477382638	0.911686159582961	0.971151903303882
ACAP3	1	mle	1	25.5897435897436	3.07770170604269	24.4607825342155	6.13192542389502	0.246260543398505	0.0955126520782059	0.727132476046906	0.243279912612604	0.779572556315986
PUSL1	0	mle	1	26.0915032679739	0.262497468074138	15.6705955462195	2.02860050799935	0.0424322608751158	-0.149081286949861	0.549697353386339	0.805095743157195	0.950723509172743
CPSF3L	0	burg	1	21.3475935828877	3.24149828925925	17.9650138672269	17.1041679395004	0.270496910145693	0.124596292174832	0.293788553523796	0.206602550502315	0.753212235834066
GLTPD1	0	burg	1	27.3424657534247	4.78907864116118	12.8487179167666	13.2200649790942	0.405623224912678	0.286747869895213	0.39698431629446	0.0741838137564776	0.613342197478852
DVL1	1	burg	1	23.7619047619048	5.29496290691136	12.7698092815511	56.4636116626164	0.102553022421847	-0.0769363730937833	0.213911473874828	0.582162191011134	0.901302947919302
MXRA8	0	default	1	24	60.5773512159616	15.6960965687598	1181.42336681622	0.0602869913421837	-0.12765561038938	0.160262223427783	0.732784365333933	0.93570684644327
AURKAIP1	0	default	1	24	3.40128685504498	20.3621674174255	136.295750720255	0.0325445009256683	-0.160946598889198	0.103861707847496	0.847529819899665	0.956283677592563
CCNL2	0	default	1	24	11.4172351481899	7.55656069836619	118.740852738476	0.271578000435134	0.125893600522161	0.14047288438967	0.205076203405749	0.752972486578866
LOC148413	0	yule-walker	1	27.156462585034	1.76795860948718	26.3503720494054	5.94319758828703	0.149798261244436	-0.020242086506677	0.539287003355237	0.444232106955506	0.852439363855712
MRPL20	0	default	1	24	2.73476864712064	19.62108093716	118.903757624772	0.0129805485913386	-0.184423341690394	0.138937634697677	0.936760473515482	0.978777783403377
VWA1	0	burg	1	23.3450292397661	2.97839366353969	18.8025993401959	8.17410812297296	0.277365231255871	0.132838277507046	0.514477492311844	0.197058088882946	0.7474028536728
ATAD3B	0	default	1	24	2.90736827684952	2.82717641207055	14.118313705054	0.110575827274294	-0.0673090072708475	0.440189538744864	0.556601846222631	0.898222590477511
ATAD3A	0	default	1	24	5.50296760494807	18.7276488029058	46.2126745500872	0.161063933597395	-0.00672327968312603	0.234509234982114	0.415570132713025	0.845854977233973
TMEM240	0	mle	1	21.1216931216931	2.3212010784991	15.8940175147317	7.38935980139611	0.50130297941007	0.401563575292085	0.399588839282429	0.0308449356053834	0.528687961684796
SSU72	0	default	1	24	2.55150281596368	19.3810792211184	97.1161921080046	0.0399513470681825	-0.152058383518181	0.090231470343003	0.815579334545082	0.953024848394827
C1orf233	0	mle	1	22.6818181818182	5.14519826318696	9.01634153526465	7.39236999220295	0.600094287854839	0.520113145425807	0.630694514096515	0.0102279368429673	0.45742291746228
MIB2	1	mle	1	20.5773195876289	5.8458300180889	18.3203736448367	22.8882048678872	0.408109726450127	0.289731671740153	0.284612358372728	0.0726450482657586	0.611606759735786
CDK11B	0	default	1	24	2.17286114685061	15.0235844912019	16.9926281588753	0.0511038380571515	-0.138675394331418	0.400294164973712	0.769295957144101	0.942378601258536
SLC35E2B	1	burg	1	24.641975308642	0.882016568023506	1.75367096759191	2.3758146142479	0.173291847458504	0.00795021695020537	0.712149644292219	0.386154501703001	0.836895288860874
CDK11A	0	yule-walker	1	21.695652173913	4.2989659967863	11.9304748187787	8.43303183214392	0.549085360770709	0.458902432924851	0.542268181053653	0.018641105995278	0.488658319387381
SLC35E2	0	default	1	24	8.483489901612	20.6564195338	98.1172803594922	0.0439011265407284	-0.147318648151126	0.33340203203218	0.798939755614326	0.95032534953557
NADK	1	mle	1	27.7222222222222	2.24032548172191	14.4472630075362	9.18866071651454	0.186958754350391	0.024350505220469	0.40766464133759	0.355273561558394	0.822659324477188
GNB1	0	default	1	24	8.06181897127351	19.4884786011101	320.248947455793	0.0321196016141322	-0.161456478063041	0.121320256473303	0.849392599613238	0.956283677592563
C1orf86	0	default	1	24	1.52931766322647	14.7485172498486	26.5649472018784	0.054137557264917	-0.1350349312821	0.226717516560608	0.757076745653603	0.941518442783478
SKI	0	default	1	24	2.49229672222583	17.0343291646182	67.4592456829851	0.0357406260013845	-0.157111248798339	0.147066901141002	0.83362234577843	0.95593792131574
RER1	0	default	1	24	8.93489619953865	0.070609848403032	118.561422228214	0.0859307473345768	-0.0968831031985078	0.217195998298537	0.63810992892544	0.915748929942014
TNFRSF14	1	burg	1	27.9160839160839	5.69595914698801	11.4655681424228	13.8347291719403	0.446379398932981	0.335655278719577	0.437909230086213	0.0520069293626335	0.579349832234654
FAM213B	1	mle	1	23.9041916167665	1.74905761751243	20.1610734991396	9.35067009511099	0.154353870360179	-0.0147753555677856	0.337645640807349	0.432457394711868	0.851451841348015
MEGF6	0	default	1	24	8.7183843894095	16.1067877827262	91.8788582562936	0.202369198969209	0.0428430387630505	0.145780669098276	0.322856534617461	0.808905491493297
TPRG1L	0	default	1	24	23.7925258223075	18.9404405731596	175.390786960222	0.217385923669447	0.0608631084033362	0.213081839234484	0.293587982761944	0.801648179233854
WRAP73	1	burg	1	20.1616161616162	1.84856511571508	16.204044415529	12.6175189369242	0.0518308057890989	-0.137803033053081	0.451958453574166	0.766353606304413	0.942195841965823
TP73-AS1	0	mle	1	20.1616161616162	3.86045326335938	7.97305790619881	12.4498999918535	0.373639959082994	0.248367950899593	0.436612198649327	0.0964095862483751	0.644526784372491
LRRC47	1	burg	1	27.9160839160839	24.5003879232247	21.0373040943725	99.7485667125283	0.490265707961729	0.388318849554075	0.247671335087266	0.0344127403153625	0.535448226601286
CEP104	0	default	1	24	3.39667890388961	22.4664254307187	36.7183764987955	0.125576508586102	-0.0493081896966774	0.190512342940852	0.511221466902914	0.882705322736492
DFFB	0	mle	1	21.3475935828877	2.18819595844654	6.2661888589808	6.9594943846264	0.507542700495633	0.40905124059476	0.503610489481975	0.028962956771474	0.513217997283897
C1orf174	0	default	1	24	3.04318644415138	7.02737384651432	19.2960138514912	0.139189538275818	-0.0329725540690184	0.290110869330058	0.472647845344022	0.864099832225555
NPHP4	0	default	1	24	3.16729817464398	1.2340439232013	10.3235552460053	0.147386968205216	-0.0231356381537406	0.619362125017257	0.450567468302338	0.856163775030034
KCNAB2	0	default	1	24	0.472660826958015	10.5271765685118	2.53950150865813	0.0421900362770817	-0.149371956467502	0.734623875977686	0.806114536243704	0.950729316340678
RPL22	1	burg	1	24.0481927710843	25.1515033575531	5.74767608326532	273.201580443094	0.20063760701779	0.0407651284213479	0.147672691930301	0.326376260667926	0.810064153946519
ICMT	1	mle	1	20.5773195876289	11.8399456250496	4.77895348158967	86.0073052507565	0.158100856274142	-0.0102789724710293	0.243948437879048	0.422961014467598	0.847990657378155
GPR153	0	burg	1	20.3673469387755	2.14544552383853	11.5127090598882	7.64396188123066	0.246582788955978	0.0958993467471737	0.408619430422924	0.242760310872276	0.779572556315986
ACOT7	1	mle	1	22.4269662921348	3.67079523084063	8.21729204937841	17.3200115516892	0.115183645702048	-0.0617796251575424	0.438668777308156	0.54233259389259	0.894190569852272
PLEKHG5	1	mle	1	20.9005235602094	1.20352121680828	16.8756565852009	3.00067339459796	0.172641681150049	0.00717001738005851	0.810027680568152	0.387675351941322	0.838427845191802
NOL9	0	default	1	24	5.41917808600611	18.8078377831422	34.4693303173056	0.165478995209099	-0.00142520574908156	0.284702231394852	0.404749537772175	0.842020700046497
ZBTB48	0	burg	1	21.8142076502732	2.57915559572801	13.3633795224122	3.49163567126352	0.467983936828196	0.361580724193835	0.802129839263724	0.0426210088908396	0.555849692379159
KLHL21	1	burg	1	21.4623655913979	4.34772641860995	15.7223914671759	76.3455765768632	0.13984365503938	-0.0321876139527435	0.142265805940981	0.470854782950354	0.863650478858494
PHF13	1	burg	1	27.3424657534247	9.98804467985302	7.27105169508113	46.9591609918128	0.642875762055019	0.571450914466023	0.18778829990137	0.00580893655735659	0.397154518723737
THAP3	0	default	1	24	2.81146672022016	17.5383158375892	42.6479931865154	0.0219837995297525	-0.173619440564297	0.348963834453678	0.894808794525603	0.965345748764417
CAMTA1	0	default	1	24	3.3928209676304	2.41061193579021	24.3074388864328	0.126257003476085	-0.048491595828698	0.316997723057253	0.509235343704441	0.881073226749005
VAMP3	0	default	1	24	4.83812172243671	7.87586097656399	84.2851843011205	0.208956900008034	0.0507482800096404	0.114139984786618	0.309742452995105	0.808401692943188
PER3	0	default	1	24	2.12998628988922	19.0689781314916	2.71591041455406	0.265335221176917	0.118402265412301	1.12967287322845	0.214015928346608	0.757347463621596
PARK7	0	default	1	24	9.8042256087047	22.6097541575672	343.895925803458	0.02925527174112	-0.164893673910656	0.124152298727739	0.862035604321381	0.957176806426422
ERRFI1	1	mle	1	24.3414634146341	2.55116487625695	3.09612487593196	15.9570120553518	0.299527221643847	0.159432665972616	0.232889873567943	0.168638337605998	0.727746389335061
RERE	0	default	1	24	6.98125317290539	10.6519771116738	75.311119027842	0.105947785241257	-0.0728626577104916	0.207011384264003	0.571234483949577	0.900053015529562
ENO1	0	yule-walker	1	23.7619047619048	37.3229333493805	15.8751836212182	731.861634942241	0.228430331159481	0.0741163973913777	0.0778711750062296	0.273448618644021	0.790411968902363
LOC102724571	0	default	1	24	1.25633733363686	20.1949266292021	6.18758278671585	0.0821760951773656	-0.101388685787161	0.503594971959706	0.651323613673091	0.920100650743823
H6PD	0	default	1	24	5.2869282367729	0.231282961322725	49.3529371934039	0.366896626671491	0.240275952005789	0.158737459479196	0.10171222101156	0.658442970198905
SPSB1	0	default	1	24	0.882487631221649	2.73821596469462	12.8629475814975	0.0549322388923773	-0.134081313329147	0.216320829250011	0.753901733857482	0.940049255452434
SLC25A33	0	default	1	24	0.875443463255412	5.504803667127	4.88885327420749	0.0956019322805208	-0.0852776812633749	0.422371035006595	0.6050595623884	0.907691435864215
TMEM201	0	default	1	24	1.39407703430992	12.5813210093408	5.56575758237159	0.119537490380093	-0.0565550115438886	0.553181373392663	0.529120199703285	0.887650359365683
PIK3CD	0	default	1	24	4.35880453511918	3.29260778508464	42.4853185731063	0.0673902946947317	-0.119131646366322	0.291298568338232	0.705504280965307	0.930922765736333
LOC101929074	0	burg	1	23.6213017751479	1.48933555270434	10.5331104277932	2.05436060204833	0.61086501452724	0.533038017432688	0.696937024589121	0.00892280476747864	0.45742291746228
CLSTN1	0	burg	1	22.8114285714286	7.10109414911014	19.6783786320265	115.269712656379	0.216101149500954	0.0593213794011443	0.093822541640394	0.296005743574373	0.803219469757708
CTNNBIP1	1	yule-walker	1	24.7950310559006	6.36538344799005	22.7011445653472	38.2083075824418	0.411661378458447	0.293993654150137	0.209106420784639	0.0704915066594654	0.610950711092094
LZIC	0	mle	1	20.1616161616162	4.99089304461509	20.1331480025674	18.3357609570659	0.318228656212734	0.181874387455281	0.345599953025184	0.14729693671349	0.710405023161325
NMNAT1	0	mle	1	23.3450292397661	3.16214886306782	3.87201781347765	17.3006921729411	0.242256287013041	0.0907075444156494	0.365612553390581	0.249811086658001	0.779698272341007
UBE4B	0	default	1	24	0.716812965082044	16.5679367051439	31.2399135513256	0.0220116863782521	-0.173585976346097	0.107661088941412	0.8946812303079	0.965345748764417
KIF1B	0	default	1	24	2.49030465859297	13.6611384171305	66.6988001533884	0.0319982703796062	-0.161602075544472	0.157126784734515	0.849925122507102	0.956283677592563
PGD	0	default	1	24	2.91357561282069	19.439896412648	55.0237466522222	0.0492643746222196	-0.140882750453337	0.355488674309176	0.776781438072706	0.944485751464913
APITD1	1	mle	1	21.4623655913979	1.47622790957781	7.51773267887356	9.20208643549406	0.338036581038791	0.205643897246549	0.21747246065424	0.127107141453084	0.686139408309865
DFFA	0	yule-walker	1	21.0105263157895	1.69515545186386	4.22712458424878	34.2898420739692	0.037676493832299	-0.154788207401241	0.239647784758415	0.825287887271185	0.954059757596092
PEX14	1	burg	1	21.4623655913979	1.19808167451326	13.5433937314146	11.7679464776413	0.0579135697684167	-0.1305037162779	0.3734816176578	0.742085150819186	0.936607798456274
TARDBP	0	default	1	24	6.79685682559339	18.8703721861674	80.0915989254308	0.0848576634802695	-0.0981708038236766	0.200649487330508	0.641864322155274	0.917227949792906
SRM	0	default	1	24	17.9054630013922	23.2509748825408	152.148486148079	0.176859009015973	0.0122308108191671	0.267359084917972	0.377895000823498	0.832947044444948
EXOSC10	0	default	1	24	3.11098943918683	11.087433202798	17.0567038316388	0.152478818380396	-0.0170254179435252	0.381419435552532	0.437273144338771	0.852439363855712
MTOR	0	default	1	24	1.68722513027014	22.4813547977563	31.3305196618717	0.0283588229742128	-0.165969412430945	0.231187365665951	0.866023260932238	0.958809668329534
UBIAD1	0	yule-walker	1	21.3475935828877	3.923059351637	14.5969350193669	15.0865910909173	0.277269120998632	0.132722945198359	0.350531610246449	0.197189167146469	0.7474028536728
FBXO44	0	default	1	24	2.35622118312992	16.8656286156036	5.31025218073061	0.259364782012721	0.111237738415265	0.631606696387448	0.222854699513275	0.765371681897747
MAD2L2	1	mle	2	26.972972972973,21.4623655913979	10.0139625354969,7.65522781208794	23.9132962285578,11.1279831410623	24.1519253650354	0.731691814511368	0.597537721767052	0.2766129063077	0.0203503016018876	0.496627581936022
AGTRAP	0	default	1	24	7.36757367192232	23.1450250945187	40.4391376371384	0.161338057129565	-0.00639433144452251	0.33483437080894	0.414891635649394	0.845300418197728
MTHFR	0	default	1	24	1.71536550667097	19.9339208572768	21.4613744062687	0.0471788784557025	-0.143385345853157	0.304129067182066	0.785338482218008	0.947261280097222
CLCN6	0	default	1	24	1.01105927444527	7.44536511536438	8.20951442621673	0.0538348923345864	-0.135398129198496	0.364738109667324	0.758288799656743	0.941518442783478
KIAA2013	0	default	1	24	9.21676832444915	9.29677874545946	130.4468758068	0.141863170842797	-0.0297641949886434	0.145289640299322	0.465353201626902	0.861517478722309
PLOD1	0	default	1	24	39.8471059398692	19.0154898386939	375.87569489158	0.24630321454067	0.0955638574488035	0.145925808944256	0.243211056880571	0.779572556315986
MFN2	0	default	1	24	3.84837390836933	23.9155873513219	43.9959686681427	0.0719047310290252	-0.11371432276517	0.257913313454522	0.688593302293893	0.929053795301995
MIIP	0	default	1	24	3.08753508311684	22.313632402735	14.2476848270884	0.357292965353769	0.228751558424523	0.266135564472829	0.109664299082524	0.676589752515127
TNFRSF1B	1	mle	1	21.5783783783784	1.2923050874787	16.1651100408912	12.6919867557998	0.303596239678376	0.164315487614052	0.154640395730941	0.163796846935757	0.726157482928404
VPS13D	0	burg	1	25.4267515923567	4.36600688113869	14.7184190852068	44.5439617444794	0.203932813593067	0.0447193763116808	0.153339878779785	0.319704400568822	0.808905491493297
DHRS3	0	default	1	24	20.1390084875766	15.4868479594243	193.226248740208	0.192389634680329	0.0308675616163943	0.172078412910102	0.343565400995909	0.818943931827718
PDPN	1	mle	1	20.4717948717949	2.61326336941222	3.44782933445298	10.374619434715	0.146238947482064	-0.0245132630215235	0.488815049243184	0.453609033490918	0.857770316390796
PRDM2	0	default	1	24	10.8369736775859	10.9346975982684	55.1411595986591	0.304229667193607	0.165075600632328	0.259063896140684	0.163053277864376	0.726157482928404
KAZN	0	mle	1	26.2631578947368	3.71828208671252	21.3485186525318	17.5074454735378	0.299827467364968	0.159792960837962	0.274520573508505	0.168277227556084	0.727364517672601
TMEM51	0	default	1	24	0.74830495593968	5.19333398652875	2.98127054899807	0.0673608086991335	-0.11916702956104	0.665332289206076	0.705615816431091	0.930922765736333
EFHD2	1	mle	1	23.2093023255814	5.14804082993186	9.79748710282294	33.5971820785449	0.32241067440111	0.186892809281332	0.195701429519341	0.142834388094059	0.702929162158777
CASP9	0	default	1	24	3.08970871088132	21.4435169730776	8.64451027465325	0.125606882889881	-0.0492717405321432	0.789630229019569	0.511132683163964	0.882705322736492
DNAJC16	0	burg	1	25.5897435897436	3.20031814436829	21.3550617297092	26.9730420688191	0.128456504017352	-0.0458521951791779	0.276455807618125	0.50285796239767	0.879022878192845
PLEKHM2	0	default	1	24	9.86628037804465	13.5919014234681	151.162389430673	0.177964968131293	0.0135579617575519	0.131004117238616	0.375363144994103	0.832253697372541
FBLIM1	0	default	1	24	2.6137973182094	8.98136572685974	114.25543906282	0.0174209401740872	-0.179094871791095	0.123046592881254	0.915877778954431	0.972904631684
FLJ37453	1	mle	1	24.1939393939394	1.94969612613826	21.0505050661848	8.69419910220038	0.196009545486852	0.035211454584223	0.4192595039976	0.335934388016191	0.814163260782134
SPEN	0	default	1	24	3.42473705723879	3.24500861834146	62.4960969974816	0.0472349824613777	-0.143318021046347	0.207838557582589	0.785107297973574	0.947261280097222
ZBTB17	0	default	1	24	0.381644757923672	7.59942545416811	15.5223005291726	0.00291876123358692	-0.196497486519696	0.31552741080146	0.985491137211974	0.994584783778805
HSPB7	0	mle	1	20.0603015075377	22.6577545702418	13.8063347751627	240.526802458883	0.497481790577533	0.39697814869304	0.123759839051124	0.0320449071908231	0.530647998142923
EPHA2	0	default	1	24	4.30123146671449	2.42637608182246	15.1689269696128	0.11718370305905	-0.0593795563291402	0.795640441040749	0.536230742243856	0.892138742026363
ARHGEF19	0	default	1	24	4.60270886042367	0.555856789196061	26.3659352545896	0.31343512759341	0.176122153112092	0.271176269491387	0.152548484148661	0.716109888184941
RSG1	1	burg	1	21.5783783783784	1.57857059886715	16.7202037421557	2.73925204663223	0.448586504392772	0.338303805271327	0.617257648140347	0.0509784885883029	0.579349832234654
FBXO42	0	default	1	24	0.788277335105029	1.75047265962541	16.8060413672009	0.0131116613314886	-0.184266006402214	0.305609176269556	0.936138456359243	0.978731174392445
SZRD1	1	burg	1	25.4267515923567	10.5363515130898	10.9376632034705	82.7889404838299	0.601557021271316	0.521868425525579	0.12289362261208	0.0100422468112336	0.45742291746228
NECAP2	1	burg	1	23.0751445086705	6.242355676982	3.66864928789069	56.1119203536696	0.0521934320470894	-0.137367881543493	0.419440356320058	0.764889271360407	0.942195841965823
CROCCP2	0	yule-walker	1	24.641975308642	1.73553955110921	20.5918916282974	5.50027890081455	0.154302697836756	-0.0148367625958927	0.567115560482519	0.432588256864729	0.851451841348015
LOC101927663	0	default	1	24	0.981241423844334	6.27587666974562	5.05556876235384	0.095357598861169	-0.0855708813665972	0.432377285280599	0.605877322719561	0.907691435864215
CROCC	0	burg	1	24.4907975460123	6.26375665230584	8.58689363140425	27.6558788330511	0.366822513244363	0.240187015893235	0.266781062696625	0.101771768999401	0.658442970198905
ATP13A2	0	default	1	24	1.00078182172453	13.238097411909	9.85298917890785	0.029895017111023	-0.164125979466772	0.476462475087127	0.859198829284215	0.957137795515683
SDHB	0	default	1	24	6.18756485104435	4.36080201687422	33.7939801309803	0.103128465515774	-0.0762458413810705	0.42593319221745	0.580298170681948	0.901302947919302
RCC2	0	default	1	24	6.38016758255536	3.41928665365845	102.878877378862	0.00974763388325384	-0.188302839340095	0.486591820430386	0.952202777451979	0.98420156937065
ARHGEF10L	0	yule-walker	1	27.3424657534247	7.64086872665768	6.4647606781004	65.4560154090173	0.143100540956024	-0.0282793508527717	0.219204148847107	0.462007837847024	0.860613402982371
ALDH4A1	0	default	1	24	5.05594301618228	15.9839745151301	40.7384167837988	0.128951509836715	-0.0452581881959422	0.259787913479491	0.501431556104565	0.878937648198717
IFFO2	0	default	1	24	1.57135101437085	15.5185445545773	13.9863947252077	0.0372121216899308	-0.155345453972083	0.406665856529607	0.82728103587604	0.95428675454424
UBR4	0	default	1	24	12.7018601881149	22.3740259790875	88.5398064398511	0.192533237543579	0.031039885052295	0.248956067815017	0.343260059242535	0.818823692153665
EMC1	0	default	1	24	11.2703908903525	6.72779286092486	79.203833238711	0.232551104357876	0.0790613252294508	0.261811229006657	0.26622407539668	0.787397773567755
MRTO4	1	burg	1	25.7548387096774	5.84360613554304	21.2744619834973	34.3084483579801	0.422610091494632	0.307132109793558	0.18627354403007	0.0641720547761659	0.600780863917895
AKR7A2	1	mle	1	27.5310344827586	15.0568728275886	14.5701892130055	100.678968620604	0.558132838518258	0.46975940622191	0.148605489249262	0.016844519816126	0.481447002744547
PQLC2	0	mle	1	27.156462585034	3.7441322359855	22.8141812318756	9.92882815080421	0.262918627853504	0.115502353424204	0.513424181753042	0.217559062281492	0.760859912558227
CAPZB	0	default	1	24	113.033820934069	8.41836695745149	822.799730712541	0.124149677141637	-0.0510203874300357	0.309125889023077	0.515406002360471	0.883140400182906
MINOS1	1	burg	1	27.156462585034	6.5577054840293	7.09691005422002	56.3848313395259	0.182831370206075	0.0193976442472898	0.195578481822305	0.364383271719925	0.82604136690715
RPS14P3	1	mle	1	23.9041916167665	8.11720090709639	2.55019006832798	57.2584977490468	0.126783404687823	-0.0478599143746121	0.292397836755268	0.507703203815971	0.880826126283552
TMCO4	0	default	1	24	2.42335872706438	13.2658866742848	8.98643258496686	0.221643845662688	0.0659726147952254	0.416499373066602	0.285687881319756	0.795931713250152
OTUD3	0	default	1	24	0.863869101203118	2.00713084998172	4.17004276540882	0.158620827104298	-0.00965500747484205	0.546452853705145	0.421656488280582	0.847738886998009
CAMK2N1	1	mle	1	24.7950310559006	13.1043993270906	21.0023483370796	81.258822350413	0.377491177330974	0.252989412797169	0.196572039107912	0.0934819051796156	0.640341775691554
MUL1	1	mle	1	21.8142076502732	7.67740522886317	7.11595502071682	34.0377457675621	0.332321682258751	0.198786018710501	0.321699074450231	0.132689441367181	0.695822632409064
CDA	1	mle	1	23.7619047619048	0.969314151881824	9.00167740430928	3.47434712495779	0.106235297153348	-0.0725176434159827	0.605485729419527	0.570316578269443	0.900053015529562
DDOST	1	burg	1	26.2631578947368	11.562759071199	10.0472884958997	63.51047736517	0.467489973570421	0.360987968284505	0.196588332769694	0.0428192392161186	0.555849692379159
HP1BP3	1	mle	1	26.4370860927152	9.91681562497149	8.51318833447005	95.8168735607762	0.218449152557232	0.0621389830686784	0.159287922234761	0.291599108344915	0.799391277585313
EIF4G3	0	default	1	24	3.75876328507065	1.28110988391385	101.627308413613	0.0276086023423151	-0.166869677189222	0.162076504443848	0.869371784082234	0.959439084549283
ECE1	0	default	1	24	6.41477751359981	18.084948629165	156.50723879439	0.0401951908754284	-0.151765770949486	0.170532739909876	0.814544111118324	0.952928279688075
NBPF3	0	burg	1	27.156462585034	3.60580024538372	11.2062300279686	5.56626857893748	0.454872183175273	0.345846619810328	0.671347508047435	0.0481384075054272	0.571881122963795
USP48	0	default	1	24	24.7268570581995	18.1568136843776	195.764085738379	0.120324949228953	-0.0556100609252559	0.251375503531854	0.526758283390065	0.886246808765379
HSPG2	1	burg	1	20.3673469387755	0.528925745001345	7.8360408277191	3.62448847924132	0.0336153413118098	-0.159661590425828	0.577541547432013	0.842849696244429	0.956283677592563
LINC00339	1	burg	1	20.4717948717949	1.52870666659253	8.59573308719295	2.86253267154125	0.303373593978209	0.16404831277385	0.698839462742699	0.164058850042559	0.726157482928404
CDC42	0	default	1	24	10.476247176914	10.5056666468609	182.607506570018	0.109506453042477	-0.0685922563490271	0.163175004637438	0.559955975184343	0.898222590477511
WNT4	0	default	1	24	0.7877018412938	0.153438876851608	4.46965959535805	0.0924975806931437	-0.0890029031682276	0.572665271214804	0.615515448405903	0.910447239662077
ZBTB40	0	default	1	24	1.18605120820889	15.0057958093813	12.3652501757902	0.0604173433337509	-0.127499187999499	0.275361165332885	0.732276266562388	0.93570684644327
EPHB2	0	mle	1	20.3673469387755	3.60136867611026	19.9902920593129	19.6825535699655	0.116154812682864	-0.0606142247805626	0.38986222469487	0.539362821801025	0.892906347389571
KDM1A	1	mle	1	21.3475935828877	3.52906021510709	6.80146252666599	18.8026664965219	0.193967596610671	0.0327611159328052	0.302727125935576	0.340222088604765	0.816574751986206
LUZP1	1	burg	1	20.4717948717949	11.6378290971787	12.3143286489556	68.6828387767623	0.37568313161929	0.250819757943148	0.192687526975628	0.0948473816601215	0.640700176665425
HNRNPR	0	burg	1	23.0751445086705	5.69685587546512	19.0714659151101	82.6388558349324	0.104105048570979	-0.0750739417148252	0.145098049677056	0.577145675993993	0.900548429951617
ZNF436	1	mle	1	23.3450292397661	2.0833006585359	0.104706262756579	8.42628548780737	0.0761140000670947	-0.108663199919486	0.684597092645647	0.673119125550416	0.924834917911946
C1orf213	1	mle	1	26.972972972973	1.3119660540296	11.5009196611209	1.57302297682549	0.343941361928473	0.212729634314167	1.03423326250991	0.12153833717784	0.683087162976416
TCEA3	0	default	1	24	1.43403370196026	13.3506005549491	4.65292194837177	0.202593115232084	0.0431117382785007	0.544517514438672	0.322403616732888	0.808905491493297
ASAP3	1	default	1	24	6.57727494984719	10.7867734134826	26.7387782010309	0.590748413544466	0.508898096253359	0.233160955316994	0.0114802635479287	0.459566237197148
ID3	1	burg	1	21.2340425531915	108.266252108798	0.299741452256799	397.296732863929	0.139464835645628	-0.0326421972252466	0.691222680334219	0.471892536747883	0.863866917174303
RPL11	0	default	1	24	79.7877159667929	4.00848732548774	1673.40090386855	0.227591359177087	0.0731096310125048	0.0695185975094839	0.274938537153801	0.791138602036615
TCEB3	0	default	1	24	8.51588980432342	9.9506174363231	76.4891933808126	0.174966651641595	0.00995998196991377	0.205532978120846	0.382258821710856	0.834432865325582
PITHD1	1	burg	1	22.8114285714286	5.41878308147929	18.8635407046159	51.6439121547153	0.268904887300471	0.122685864760566	0.137824334707795	0.208866795393471	0.754889996124955
LYPLA2	0	default	1	24	2.01164535045456	14.7777566517686	47.4121965111655	0.0208706133692016	-0.174955263956958	0.214420248779647	0.899912794138834	0.967710000372074
GALE	0	burg	1	22.6818181818182	2.31127208923648	17.0532090893092	6.49865198604893	0.268757731763827	0.122509278116592	0.485547696000839	0.209077084591319	0.754889996124955
HMGCL	1	burg	1	20.4717948717949	4.89825738986131	15.7705519436919	32.2381049316027	0.24486097585236	0.0938331710228326	0.233315149065067	0.245546965706873	0.779631561947161
FUCA1	0	burg	1	22.4269662921348	1.59537369134695	8.30636595888114	15.691634807435	0.0373093694774483	-0.155228756627062	0.384759114962739	0.826863316658458	0.95428675454424
PNRC2	0	default	1	24	4.2410283285588	7.11213971695291	40.6777728418309	0.153011651699522	-0.0163860179605737	0.182831390717129	0.435900311862466	0.852249620314929
SRSF10	0	default	1	24	3.56636417676609	1.53398648468513	56.3179889939789	0.0743731802721836	-0.11075218367338	0.177754260328413	0.679484647078723	0.926786724890727
STPG1	1	mle	1	20.3673469387755	1.67452315530297	4.53313555100475	8.3827335151416	0.194322480996594	0.0331869771959131	0.349560499374026	0.339473773564481	0.815889983111598
NIPAL3	0	burg	1	27.7222222222222	5.50567910560134	20.0999814819277	63.2849088278613	0.152708424091829	-0.0167498910898052	0.170186394879092	0.436681147180059	0.852439363855712
RCAN3	0	default	1	24	2.41547740094149	18.2431283706357	4.66277437972441	0.561419598205842	0.473703517847011	0.484898893998535	0.0162272940307442	0.474554588808034
SRRM1	1	burg	1	21.695652173913	21.570512921531	11.5200463290798	143.677303597655	0.440738543650166	0.328886252380199	0.16049341934561	0.0547109740005869	0.580119675185767
CLIC4	1	burg	1	25.7548387096774	33.1931296483004	6.05482470943661	258.816360177646	0.289108831305079	0.146930597566095	0.279179165409811	0.181558085863093	0.738078855347572
RUNX3	0	burg	1	23.0751445086705	4.24876261156113	15.9502119695199	21.0685673722563	0.225667564499295	0.0708010773991541	0.32059487133234	0.278379504574432	0.791767160112444
SYF2	1	burg	1	21.3475935828877	9.59949786960493	12.7677164527652	121.768943667772	0.0901982849200023	-0.0917620580959972	0.201236856140982	0.623352572283475	0.911719156364007
C1orf63	0	default	1	24	2.90427281233408	6.58061349498329	58.0034104871464	0.0592112293277878	-0.128946524806655	0.143752002510961	0.736988353702596	0.93570684644327
TMEM50A	1	mle	1	24.4907975460123	19.7155322331791	6.40535237750642	118.833079687629	0.228493085433654	0.0741917025203852	0.349301463319433	0.273337434397557	0.790411968902363
TMEM57	0	default	1	24	3.83771654771869	1.16161314713147	36.7860926578457	0.18786745370833	0.0254409444499962	0.18248909638083	0.353292628703843	0.822076463979044
LDLRAP1	0	default	1	24	11.8779216059152	15.8198348414893	103.936383978672	0.214951088524681	0.0579413062296175	0.262059428684316	0.298183479881513	0.804187172251141
MAN1C1	0	burg	1	21.8142076502732	7.81970213494333	9.17577160473025	24.1746570285052	0.644061824107053	0.572874188928464	0.415383777743799	0.00571311350171522	0.397154518723737
SEPN1	0	default	1	24	3.18418838204726	9.52863283851483	21.490095817942	0.0960319885235289	-0.0847616137717653	0.34173911067933	0.603622350716109	0.907465753495897
MTFR1L	0	default	1	24	3.84433299500416	16.1326514679619	44.1221871906529	0.107073330580087	-0.0715120033038958	0.21307454958348	0.567647817066179	0.900053015529562
PAQR7	0	default	1	24	4.16005185291096	14.4656042236262	24.0998330817679	0.139399183705906	-0.0327209795529129	0.329366499727732	0.472072572318621	0.863866917174303
STMN1	0	default	1	24	17.2195724175026	15.3873232898763	91.5057151266216	0.208890423755126	0.0506685085061511	0.288704100747713	0.309872622758485	0.808401692943188
PAFAH2	0	default	1	24	1.82040835988578	0.469596380274909	13.2744422555355	0.141894900527154	-0.0297261193674152	0.291294463372519	0.465267175612001	0.861517478722309
ZNF593	0	yule-walker	1	22.9425287356322	7.06598419940927	15.680378214636	59.2352541988438	0.287902808299587	0.145483369959504	0.193053171948353	0.183103381678941	0.739248268777175
CEP85	0	default	1	24	1.4220253166153	11.4233770289168	3.65463397246546	0.218628156423724	0.0623537877084691	0.607633793666387	0.291265326715256	0.798675219330844
SH3BGRL3	0	default	1	24	25.9195725306585	10.33574450848	542.080091036511	0.111360082561029	-0.0663679009267648	0.133321524000674	0.554152234285259	0.897660444162055
DHDDS	0	default	1	24	3.22691462639659	5.31883017394303	34.0765474112501	0.0932412614858512	-0.0881104862169786	0.21399506155093	0.612997563099748	0.909561589125295
HMGN2	0	default	1	24	2.36293808827759	16.3631779583371	9.76492729398292	0.123581097426962	-0.0517026830876455	0.480274496913245	0.517081118059978	0.883553792989216
ARID1A	0	default	1	24	5.36442726326139	22.9125043564014	31.7803024063848	0.146239888044842	-0.0245121343461896	0.337370697891406	0.45360653485953	0.857770316390796
PIGV	0	mle	1	22.1777777777778	3.34672713170734	1.97389208815533	8.56815124042285	0.294181996739447	0.153018396087336	0.550846812429453	0.175171584535813	0.732644665994712
ZDHHC18	0	yule-walker	1	27.7222222222222	4.92025745194881	10.3033460950283	19.850464522618	0.577738791136144	0.493286549363373	0.23251720048461	0.0134247415466433	0.464455369035951
GPN2	0	mle	1	21.5783783783784	2.64971522337406	18.6610437956677	7.62601442525948	0.187560015607623	0.0250720187291474	0.570658688729739	0.353961841387792	0.822406659605724
GPATCH3	1	mle	1	20.1616161616162	5.73205667421909	1.15961172488408	18.3364906722849	0.414178295084105	0.297013954100926	0.341916665840738	0.0689965367538201	0.608504633822242
NUDC	1	yule-walker	1	27.7222222222222	7.80286210974359	23.3537423108458	79.0007985825356	0.32868297613744	0.194419571364929	0.120262261207073	0.136344713215872	0.69830942858394
TRNP1	0	mle	1	26.6133333333333	14.4198606453122	24.5880477743175	277.924297022931	0.1484859457349	-0.0218168651181194	0.123111368486003	0.447671144502473	0.85385761282854
FAM46B	0	default	1	24	1.50270950689863	10.7774186016952	9.82052391985318	0.0723434324276097	-0.113187881086868	0.450027227244766	0.686967384120763	0.929053795301995
SLC9A1	0	burg	1	23.3450292397661	7.05360758776614	20.7354069134755	23.7762725509926	0.467449829532274	0.360939795438729	0.3031948740075	0.0428353816010112	0.555849692379159
WDTC1	0	default	1	24	1.83073225878058	17.2273777979334	23.2896448267884	0.0602098501023245	-0.127748179877211	0.222168757051173	0.733085186837445	0.93570684644327
TMEM222	1	mle	1	20.0603015075377	2.39850238230203	11.6122827263176	13.217162959218	0.257518957877644	0.109022749453173	0.252997085761414	0.225645587926105	0.768139506438825
LOC644961	0	default	1	24	0.728219091766745	17.7226569923882	3.13861925203244	0.0653113657985791	-0.121626361041705	0.620115152300873	0.713402798345801	0.934347002044019
MAP3K6	1	yule-walker	1	27.3424657534247	2.8836132947838	20.8113268681027	15.7432976371129	0.185505420575915	0.0226065046910984	0.305299316904709	0.358460240486021	0.824275743052989
WASF2	0	default	1	24	12.1359447457453	14.6962889048401	322.362828570767	0.122718146804133	-0.0527382238350409	0.11529565352442	0.519631810735662	0.883755939806832
AHDC1	0	default	1	24	2.51901985058504	14.0563726445288	17.3689077959864	0.12426293939818	-0.0508844727221844	0.299705965476732	0.51507283498431	0.883140400182906
IFI6	1	mle	1	21.2340425531915	16.6113527559391	7.27580425533674	101.590536806455	0.377981716959572	0.253578060351487	0.271019595792317	0.0931141644830649	0.639194177150122
FAM76A	0	default	1	24	1.07408525150388	1.81198159458487	10.7778928155716	0.0279115669105896	-0.166506119707292	0.429957713875635	0.868018292202714	0.959388638750368
STX12	0	default	1	24	1.75566213245699	10.1953928319241	107.289872293052	0.00595542508365166	-0.192853489899618	0.154997303425352	0.970575439527241	0.989396905625457
PPP1R8	1	mle	1	23.2093023255814	3.62995352437831	20.6522471531259	25.7220077858689	0.352596599953375	0.22311591994405	0.200872896683798	0.113729958205215	0.676589752515127
RPA2	1	default	1	24	8.29690104617973	22.1074808070394	33.3353090473745	0.475825383283895	0.370990459940674	0.289569739310776	0.0395712647866751	0.554811968065485
XKR8	1	mle	1	21.3475935828877	1.31386815877245	4.46918364955596	8.23919595270483	0.21000363782302	0.0520043653876245	0.245977710674753	0.307698555290182	0.808032558150347
EYA3	0	yule-walker	1	23.2093023255814	1.79758793826751	2.73474433334486	17.0490592214422	0.131391401238105	-0.0423303185142743	0.22413451921972	0.494447996709	0.875805312440994
DNAJC8	0	default	1	24	4.7598435611155	22.7611601419843	219.444375247244	0.00999850961432414	-0.188001788462811	0.164262687215792	0.950997208214221	0.98420156937065
ATPIF1	0	default	1	24	7.33645346379261	21.6715734080326	156.677669174473	0.0620955683251855	-0.125485318009777	0.14176683901738	0.725759851545525	0.93570684644327
SESN2	0	default	1	24	20.7768448254935	16.5566010967114	173.889597567654	0.315587582612758	0.178705099135309	0.152769396839021	0.150172151196155	0.713204295106815
MED18	1	mle	1	21.1216931216931	3.21527474710306	11.5505993897536	10.8204607472604	0.301311923562178	0.161574308274614	0.379919748119912	0.166500928231702	0.726157482928404
PHACTR4	1	mle	1	26.4370860927152	7.44390381105494	11.9962817484533	41.6584396387629	0.293244268991943	0.151893122790331	0.267166983285179	0.176338318063129	0.733359104489155
SNHG3	1	mle	1	20.4717948717949	2.46896058712023	10.9969563884574	10.6796515580737	0.292656729920077	0.151188075904092	0.306853519645135	0.177072504211291	0.734045337516514
RCC1	0	default	1	24	3.57600440480053	4.67612851472387	43.9611142229494	0.0330055093227085	-0.16039338881275	0.328592533948036	0.845512434221038	0.956283677592563
TRNAU1AP	0	default	1	24	2.51092290087569	0.641737723310855	19.1142995773428	0.094497228531806	-0.0866033257618328	0.381558433177601	0.608763940408336	0.908070814728661
SNHG12	0	default	1	24	3.90415780791207	7.95615806014335	31.6916697175441	0.218903130641654	0.0626837567699853	0.184184184147672	0.290753188312061	0.798464707807816
TAF12	0	default	1	24	4.99738718544978	1.81714814273856	25.0831859346355	0.253931849355645	0.104718219226774	0.331794709717591	0.231149257443097	0.77247631873754
GMEB1	0	burg	1	21.695652173913	3.25739037263325	13.2772758681946	12.9908919123538	0.192649498374192	0.0311793980490301	0.407033202248477	0.343013013722413	0.818792672326331
YTHDF2	0	default	1	24	4.4673706372567	8.69275036746618	52.2917411811094	0.0918594753014078	-0.0897686296383107	0.203562971612006	0.617682475434288	0.910598433473916
SRSF4	0	default	1	24	9.30720452985702	15.9348193957321	97.9949468410362	0.210793512365901	0.0529522148390807	0.161224917037781	0.306163372715579	0.807754758438532
MECR	0	default	1	24	3.89308459912081	22.5627968043703	15.0045446886801	0.33054438276351	0.196653259316212	0.385444694417604	0.134464905148147	0.696233208140357
PTPRU	1	yule-walker	1	24.641975308642	3.02933715396431	1.63226322470274	13.3762804371665	0.177247748310075	0.01269729797209	0.409043907037686	0.377003513523429	0.832947044444948
LAPTM5	1	mle	1	21.1216931216931	2.03655946315994	14.1361232574117	9.76738945588164	0.228591338233028	0.0743096058796342	0.316044258055183	0.273163428642687	0.790411968902363
SDC3	0	default	1	24	3.07676255378289	10.4468646591256	44.1107227873787	0.0494460035062195	-0.140664795792536	0.231747737721626	0.776039738456011	0.944367632831826
PUM1	0	default	1	24	1.52194140826948	14.5864240906179	68.5912352671313	0.012147662641422	-0.185422804830293	0.148207095473328	0.940719526698716	0.979994099383951
SNRNP40	0	default	1	24	0.984224678911099	16.9665603749688	5.32326350239496	0.0625565544180877	-0.124932134698295	0.544969432850493	0.72397802566459	0.93570684644327
ZCCHC17	0	default	1	24	3.96723013474767	10.3303759789688	63.5347981427669	0.0638948772777983	-0.123326147266642	0.183690472356168	0.718824894646872	0.934769675526726
SERINC2	1	burg	1	22.3016759776536	27.268608300924	14.7521829005462	114.248291388976	0.365692739395864	0.238831287275037	0.304216312235258	0.10268296792032	0.658945239156696
TINAGL1	0	default	1	24	4.1923044361752	9.84736924408545	22.1866081411757	0.209587024365067	0.0515044292380802	0.333795553698161	0.308510752933736	0.808032558150347
PEF1	1	burg	1	25.9220779220779	7.99545659949038	11.5079745868425	42.5403372020632	0.391840463598823	0.270208556318587	0.212880507212262	0.0831931571613036	0.621491854312956
COL16A1	0	default	1	24	6.80403512709389	6.06843600550009	99.0586064664097	0.0414019647346788	-0.150317642318385	0.256678693699599	0.809436292131366	0.95150485617066
SPOCD1	0	default	1	24	3.65132049044432	18.3662269152703	25.4376506743781	0.176003407887461	0.0112040894649534	0.345740930189256	0.379863073407724	0.834086313660531
PTP4A2	0	default	1	24	28.5490165834329	12.5470550265216	595.721028373206	0.251074200347026	0.101289040416431	0.087171002999113	0.235610130057462	0.7754925254061
KHDRBS1	0	default	1	24	12.8595266615633	6.09332268504584	85.0363761756744	0.287514757722271	0.145017709266725	0.211037555519853	0.18360282793239	0.739248268777175
TMEM39B	1	burg	1	27.156462585034	8.09107509859171	9.45439470081444	41.1555202823305	0.310480673046551	0.172576807655861	0.243566259634247	0.155859119674859	0.72122577751161
KPNA6	0	default	1	24	5.21149314729098	14.7003393561585	138.602740334797	0.031582327269091	-0.162101207277091	0.171610258564046	0.851752724819892	0.956583871679202
TXLNA	0	mle	1	22.9425287356322	4.40343532065231	14.923758827494	77.3119242408203	0.0977068582139957	-0.082751770143205	0.14940912470606	0.598051083886745	0.906342670030263
CCDC28B	1	mle	1	27.7222222222222	2.11335691931313	11.4980774762543	12.6389271067136	0.102649791321643	-0.0768202504140287	0.42989258385987	0.581848395051327	0.901302947919302
TMEM234	1	yule-walker	1	25.5897435897436	1.89122976515818	21.3319292411103	9.08363930318699	0.348286275561199	0.217943530673439	0.253877191218373	0.117566701736097	0.678519001309958
EIF3I	0	default	1	24	3.64936021749563	4.07272770469259	117.929675425884	0.027269552850274	-0.167276536579671	0.144072353485293	0.870888486542116	0.959807137511786
MTMR9LP	0	default	1	24	0.521507788839687	4.98051603485695	2.36753218030385	0.0663072761102892	-0.120431268667653	0.608113292735053	0.709610237131462	0.933367326009396
FAM167B	0	default	1	24	0.0974866482819598	4.43124211922413	4.25764862795286	0.000980120762501424	-0.198823855084998	0.509741780236962	0.995108993143797	0.997455289034034
HDAC1	1	yule-walker	1	21.0105263157895	6.16921223548216	13.2545093570652	59.7942829458266	0.186054838935598	0.0232658067227181	0.167144571439366	0.357252871382769	0.824148928459857
MARCKSL1	1	burg	1	21.8142076502732	2.6950091124814	0.501316984740602	20.4061139715887	0.0597451283277249	-0.12830584600673	0.399170380242985	0.734899516055412	0.93570684644327
BSDC1	0	default	1	24	3.06963276505225	5.91982959881479	36.3045976038627	0.0310986780812423	-0.162681586302509	0.33994737651409	0.853881771016338	0.956583871679202
ZBTB8A	0	default	1	24	5.28409706361976	18.9630524682425	25.9200408848095	0.204698419998317	0.0456381039979804	0.311659696982589	0.318169998763565	0.808905491493297
ZBTB8OS	0	default	1	24	6.94567765866879	1.66821375449137	32.6694510745217	0.366057681394079	0.239269217672895	0.276897856447606	0.102387919803631	0.658945239156696
RBBP4	1	mle	1	22.4269662921348	1.8474205047371	18.8344912513862	10.7287491219589	0.229635226726842	0.0755622720722107	0.253504728499142	0.271320167939906	0.790411968902363
SYNC	0	default	1	24	2.42540258115335	20.6981367585448	4.27074901391501	0.421345853570836	0.305615024285003	0.69591298377158	0.0648776853875481	0.601722638381437
KIAA1522	0	default	1	24	1.207846109831	1.97169935577539	6.02040635667109	0.0885593285034042	-0.0937288057959149	0.489661760844648	0.628987510090832	0.912200907015172
YARS	0	default	1	24	7.82943417140867	18.3023816956802	135.690685648838	0.0856181256358666	-0.09725824923696	0.1516407255452	0.639201878520751	0.916050399790439
S100PBP	1	burg	1	27.9160839160839	2.97577515902789	0.496592295262404	18.386740959203	0.173636266924902	0.00836352030988197	0.300907782493235	0.385350781828178	0.836304847865665
TMEM54	0	default	1	24	2.96418176614769	11.0727371504967	11.4459655611374	0.311511985489889	0.173814382587867	0.347424395590049	0.154697010603558	0.718870736774304
AK2	0	yule-walker	1	25.4267515923567	12.8356452197247	24.1780045830782	67.6598526641964	0.515164634892435	0.418197561870922	0.222660293289156	0.0267899223126842	0.503065367113954
ADC	1	mle	1	20.3673469387755	1.09180280153928	2.59298968419852	3.62816615436882	0.219927937090511	0.0639135245086133	0.452608800384685	0.288850832077574	0.797690742723195
ZNF362	0	default	1	24	4.75458818421155	18.0785276954753	24.91673536736	0.279748539652311	0.135698247582773	0.33741569850055	0.193829884754437	0.747116931489338
PHC2	0	default	1	24	5.71469996431109	7.02463942575207	64.8455149675947	0.113401166045926	-0.0639186007448893	0.180938476172584	0.547817345184669	0.896106180744232
CSMD2	0	default	1	24	0.640401808076526	6.38803269396481	1.6986232176594	0.255762733835398	0.106915280602477	0.508842081482753	0.228326891026646	0.770944801735874
SMIM12	0	burg	1	21.2340425531915	9.05264431006297	9.42713454597198	44.1611066013828	0.512140145396919	0.414568174476303	0.200225419153606	0.0276360143854717	0.508795373881356
ZMYM6NB	0	default	1	24	3.68015044534502	6.33323955296907	15.5483922993719	0.225262787804752	0.0703153453657023	0.343088944936284	0.279107870060865	0.792389835435954
ZMYM6	0	mle	1	20.0603015075377	1.2295415326691	1.26738215175471	7.75599069093261	0.0920428834899057	-0.089548539812113	0.417857663903997	0.617058991123675	0.910598433473916
ZMYM1	0	default	1	24	0.984967737692745	14.1764437852545	4.39670978866867	0.117858273728822	-0.0585700715254138	0.474672665240076	0.534185168568552	0.891387968748131
SFPQ	0	default	1	24	4.85653600501028	0.61580661493608	260.384229942394	0.02494083983436	-0.170070992198768	0.0866838758286146	0.881363037427209	0.962222692487364
ZMYM4	0	default	1	24	4.50352222636812	5.8949890919057	49.3155750765649	0.0791626475689525	-0.105004822917257	0.239139994784123	0.662086354946553	0.921908744226826
KIAA0319L	0	default	1	24	7.42061615612511	17.510855272329	49.3412119717392	0.158035420229748	-0.0103574957243024	0.290534209063993	0.42312541182206	0.847990657378155
NCDN	0	default	1	24	3.60831744195621	20.5300362536966	33.7079160942962	0.08862454033476	-0.0936505515982879	0.261303139179655	0.628762528039345	0.912182314903751
PSMB2	0	default	1	24	6.83865038486339	16.0559971279386	82.8683869031419	0.0925915932517268	-0.0888900880979278	0.194284439799652	0.615196693365208	0.910447239662077
C1orf216	0	default	1	24	0.846573857053095	12.8216381414594	21.0467581505297	0.0161862887485391	-0.180576453501753	0.256361939912145	0.921646450370214	0.975520584999166
CLSPN	1	mle	1	21.5783783783784	1.76622270971932	9.15502722931485	13.5102312147016	0.0935508192789005	-0.0877390168653194	0.308117706008695	0.611951923029784	0.909493248083988
AGO4	0	burg	1	27.3424657534247	2.32196949389353	10.3735510558006	12.5041760045203	0.185296108062681	0.0223553296752176	0.34930293882281	0.358921070974326	0.824450341127595
AGO1	0	default	1	24	3.02910894846596	19.0038371683569	29.3907277616554	0.142505798992878	-0.0289930412085462	0.187091687320535	0.463613377056876	0.861415321569902
AGO3	1	default	1	24	1.40626912235447	12.1169103597879	3.1782425522558	0.261419420569503	0.113703304683403	0.631637709747179	0.219780632885467	0.762336592041714
ADPRHL2	0	default	1	24	4.82724286046185	6.72295100240641	60.3958890034476	0.084840618452812	-0.0981912578566255	0.193339009407389	0.641924099755519	0.917227949792906
COL8A2	1	burg	1	26.6133333333333	3.63833073249658	9.2406718296673	23.6971831742134	0.162999408859026	-0.00440070936916914	0.324214347308006	0.410798475840865	0.844308260768188
TRAPPC3	0	default	1	24	9.63459257335834	19.0700855792367	92.9137159714449	0.13150363212214	-0.0421956414534315	0.22898267071232	0.49412864690264	0.875805312440994
MAP7D1	0	default	1	24	3.96157616485121	22.6264851443946	162.221483195511	0.0250275257047103	-0.169966969154348	0.112004780482896	0.880971327151522	0.962164940250037
THRAP3	0	default	1	24	14.3416883306017	18.1518523624515	184.482567412013	0.0531689633815926	-0.136197243942089	0.233018394275854	0.760961048785046	0.942195841965823
EVA1B	0	default	1	24	16.2305467993187	14.0121514559451	147.329038138859	0.132899436983499	-0.0405206756198011	0.253151059811263	0.490170692524418	0.873564665556912
STK40	1	yule-walker	1	20.6839378238342	2.11591977079885	14.8620598008105	15.6880341194839	0.11078383473832	-0.067059398314016	0.293724736217438	0.555951294991908	0.898222590477511
LSM10	0	yule-walker	1	27.7222222222222	3.28525752205471	21.6144830136864	34.0534634905439	0.0567487434840835	-0.1319015078191	0.325568240748687	0.746684200603118	0.937102297381012
OSCP1	0	default	1	24	0.637686518799901	22.3523834705778	9.50271622953658	0.0277092352107932	-0.166748917747048	0.292535533525447	0.868922020384516	0.959409040545711
MRPS15	0	default	1	24	4.14057012530781	21.774034842331	45.6261099015675	0.127593713912972	-0.046887543304434	0.187325316955369	0.505351932769829	0.879974994829526
LINC01137	0	mle	2	20.3673469387755,24.95	1.97886978837936,2.05441474552692	0.764719567176745,10.85492294433	3.03506253124898	0.71441375907986	0.571620638619791	0.828339260032534	0.025660936920505	0.502186790859593
ZC3H12A	0	default	1	24	1.2029411212201	16.7975016072557	10.2684081940717	0.0406440716876427	-0.151227113974829	0.397730657032202	0.812641164912691	0.95238700441471
MEAF6	0	yule-walker	1	20.1616161616162	8.41971800188754	12.8755464303946	53.9765309445101	0.553051744017627	0.463662092821152	0.172592541236477	0.0178355388513296	0.485881250156459
SNIP1	1	mle	1	27.5310344827586	5.09055366167847	0.0832992031897044	14.8598289950369	0.268870014994229	0.122644017993075	0.473338059611039	0.208916613547106	0.754889996124955
DNALI1	1	mle	1	22.0552486187845	1.42256466627443	6.20081476177651	3.05940924374707	0.130542795387558	-0.0433486455349299	0.93406793818276	0.496868028715204	0.877782632955064
GNL2	0	default	1	24	7.90884604593872	1.06882508446962	77.6722449990561	0.116198846035798	-0.0605613847570419	0.219295544092651	0.539228479342102	0.892818264622403
RSPO1	0	default	1	24	2.45953522843021	3.32402425791367	11.600020063895	0.175831635832111	0.0109979629985338	0.65964268310165	0.380259173776418	0.834086313660531
C1orf109	0	burg	1	26.2631578947368	3.75815619825115	6.71246946518924	7.55839713704048	0.406655895080989	0.287987074097186	0.558478087344012	0.0735416143864721	0.612548966658674
CDCA8	0	burg	1	20.6839378238342	2.04622848467444	9.32932872262612	10.2709779708812	0.122406309561785	-0.0531124285258577	0.514863959399796	0.520556005101614	0.883844820265107
YRDC	1	mle	1	21.4623655913979	1.98933514559783	16.760167758134	16.9121841602451	0.0518464647591136	-0.137784242289064	0.387644649437541	0.766290326924253	0.942195841965823
C1orf122	0	default	1	24	11.8203926239422	7.95494654313466	144.784075932131	0.0562136794422061	-0.132543584669353	0.240675374876461	0.748804406564526	0.937717441315677
MTF1	1	mle	1	26.0915032679739	3.09700981639599	1.85266682207543	25.4883567560785	0.161971286293882	-0.0056344564473414	0.216298509395032	0.413327685769049	0.844763966936641
INPP5B	1	mle	1	20.1616161616162	1.57045498063164	9.88793344004033	13.5536161718628	0.077665304579091	-0.106801634505091	0.336114900257699	0.667486872612313	0.923820932383463
SF3A3	0	burg	1	27.9160839160839	11.2146383289781	8.40104192139589	51.4246686049717	0.319195833111338	0.183034999733605	0.266996389332576	0.146255102319404	0.709653615304076
FHL3	0	default	1	24	1.6297400740294	15.8964957392041	65.4242399406239	0.00868766728849113	-0.189574799253811	0.185350874966212	0.957309890554223	0.984942374785601
UTP11L	0	default	1	24	5.24921735336852	21.4408261669423	58.1275634953739	0.0728268144658387	-0.112607822640993	0.27261254757411	0.685179428214268	0.929053795301995
RRAGC	0	default	1	24	33.6807441840344	16.5967864621876	220.617292002842	0.383909097514885	0.260690917017862	0.180456701656444	0.0887613663895215	0.634423947321713
RHBDL2	1	burg	1	20.1616161616162	1.77742838344408	3.02649637801259	5.0683745361927	0.0931616897024091	-0.0882059723571089	0.795869078858583	0.613266575510861	0.909561589125295
AKIRIN1	0	burg	1	27.9160839160839	13.9068486538002	19.3838625552403	89.9690777907279	0.142658852371698	-0.0288093771539624	0.2975916794817	0.463199775029328	0.861133692249151
NDUFS5	1	yule-walker	1	25.5897435897436	15.949429450563	24.655829391197	280.983602757946	0.186320503022477	0.0235846036269723	0.138001513423423	0.356670231865833	0.824009780133362
MACF1	0	default	1	24	28.6930267966068	17.9864481255026	331.60041229436	0.100493357927706	-0.0794079704867527	0.185890939291293	0.58887331274665	0.903425941815665
KIAA0754	1	mle	1	23.7619047619048	3.30455194866346	12.2295744808041	19.1340218666837	0.0700681772462363	-0.115918187304517	0.478382915733973	0.695433406054457	0.930395463686251
PABPC4	0	default	1	24	31.8213372442204	14.3931509313225	304.814398099534	0.375786162856382	0.250943395427658	0.125133165096356	0.0947691440002024	0.640700176665425
PPIE	0	default	1	24	1.0404517795735	19.866886639812	34.0080626742762	0.00304845409002596	-0.196341855091969	0.384858984586733	0.984850377409759	0.994437408088617
TRIT1	1	mle	1	24.4907975460123	4.6092108845775	23.0714972311681	9.44294083301025	0.372278618277796	0.246734341933355	0.616242952736124	0.0974618408785711	0.646845655625933
CAP1	1	mle	1	22.6818181818182	40.3914851109137	18.5997990630512	534.579956103821	0.545995894949871	0.455195073939845	0.106429328494595	0.0192885196835485	0.488658319387381
PPT1	0	burg	1	23.3450292397661	10.8831575419579	22.7803695313956	58.9126451215203	0.600624970724349	0.520749964869218	0.191576460092218	0.0101602533335983	0.45742291746228
RLF	0	default	1	24	3.0036472191799	0.482255032646894	36.55018292042	0.0410158786472749	-0.15078094562327	0.40418915726596	0.811067653329804	0.952198309654416
ZMPSTE24	1	mle	1	20.3673469387755	4.92784988526212	18.1745803811334	60.1053066064317	0.0782501089139741	-0.106099869303231	0.230529511038749	0.66537346122215	0.923183654934881
SMAP2	0	default	1	24	5.15561065753496	3.21661541618659	24.0283776158368	0.280320896853846	0.136385076224615	0.288442322651965	0.193060960588029	0.746667367707796
EXO5	0	burg	1	21.8142076502732	1.74937853266439	15.0721011448184	5.71602057477817	0.5078474650252	0.40941695803024	0.402855473709371	0.028873446844736	0.513217997283897
NFYC	1	mle	1	20.7916666666667	5.35179628257334	1.25393564196416	18.1787096981953	0.332372451215249	0.198846941458299	0.378458857717859	0.132639001807335	0.695822632409064
CTPS1	1	mle	1	27.5310344827586	5.2283120037802	15.2713272006141	40.1731308143537	0.447544999218467	0.33705399906216	0.147316484314118	0.0514617494045275	0.579349832234654
SCMH1	0	default	1	24	6.39302278491441	10.1610974756138	41.6958175057321	0.192207671772958	0.0306492061275492	0.278323306354087	0.343952619507063	0.818959265543795
HIVEP3	0	burg	1	26.4370860927152	2.50225495325543	23.9039925163745	10.4033888978437	0.445077963820118	0.334093556584141	0.260829467264451	0.0526210919339866	0.580119675185767
FOXJ3	1	burg	1	21.3475935828877	4.09028897480856	4.80804825481094	19.5833328068209	0.202705318972522	0.0432463827670265	0.334936949081381	0.322176852245037	0.808905491493297
PPCS	1	burg	1	26.2631578947368	11.0879336175528	19.3239695686563	61.3666972741575	0.15828950431361	-0.0100525948236676	0.324422948260519	0.422487353123352	0.847990657378155
PPIH	0	mle	1	22.3016759776536	6.52810190082763	20.193606944912	35.5211094496187	0.178696978651777	0.0144363743821327	0.303881251993057	0.373694841096346	0.831525467349904
YBX1	0	default	1	24	31.5325737564356	18.637391621992	283.986311659394	0.21908817083957	0.0629058050074842	0.1637297947669	0.29040895736608	0.798464707807816
LEPRE1	1	mle	1	23.3450292397661	3.63119085486204	14.3570097147632	58.7152334565941	0.0617023343712511	-0.125957198754499	0.178349283776669	0.727282569744647	0.93570684644327
C1orf50	0	default	1	24	1.42897328610521	1.5224585328221	6.91721555200301	0.108899643193739	-0.0693204281675128	0.520651851837673	0.561866433715478	0.899252315851647
CCDC23	0	default	1	24	3.29072034310561	12.1859563673054	25.6547452267747	0.142299282123612	-0.0292408614516655	0.250084246951341	0.464171923760067	0.861517478722309
ERMAP	0	default	1	24	2.21523354096268	6.88443525952702	11.577013274387	0.0519550760368518	-0.137653908755778	0.641828826031774	0.765851533505869	0.942195841965823
ZNF691	0	default	1	24	0.141229040347335	20.0481420958958	3.47184127543756	0.00226228663267758	-0.197285256040787	0.632741300212587	0.988739630593113	0.995615931098702
SLC2A1	0	default	1	24	1.69096128371625	16.5231805487857	46.3687748926823	0.0204423217832916	-0.17546921386005	0.183521171959241	0.901882719750743	0.968604084338979
EBNA1BP2	0	default	1	24	6.96877976636072	7.35986974918236	77.5770119608541	0.0842800194556828	-0.0988639766531807	0.215350220474798	0.643892626578099	0.918035043128453
CDC20	0	default	1	24	0.669744623792879	16.4893677566931	8.31249311835495	0.0183067856120577	-0.178031857265531	0.419604836762767	0.911756662398437	0.971151903303882
ELOVL1	0	default	1	24	2.7085706820148	18.9860767293272	44.2255615969207	0.041818522265969	-0.149817773280837	0.237979519417408	0.807679122499054	0.950729316340678
MED8	1	mle	1	23.6213017751479	7.25915024576571	23.0487458223713	84.9714920963588	0.213280568123678	0.0559366817484135	0.163806452091097	0.301369561790285	0.805634911766858
PTPRF	0	default	1	24	10.5610796311339	10.5846765263072	69.5256317418525	0.266344819982314	0.119613783978777	0.239819424878881	0.212549428340595	0.755832445981747
KDM4A	0	default	1	24	4.5611110332198	8.19782353692358	48.7669869973696	0.0576134989592622	-0.130863801248885	0.305922360628846	0.743267738654806	0.936607798456274
ST3GAL3	0	default	1	24	3.18190846499393	22.0509839332621	7.15766695488772	0.296988935410826	0.156386722492991	0.585897738995469	0.171716015225671	0.730563839347813
IPO13	0	burg	1	25.7548387096774	4.8654337446863	22.4994794569619	19.4145508903952	0.397670349978805	0.277204419974567	0.283021559032447	0.0792813817207826	0.617277414583574
DPH2	1	burg	1	26.4370860927152	1.47880052341288	25.2551742029185	7.76715072150587	0.0969680565333612	-0.0836383321599665	0.429681154516963	0.600503531329363	0.906658039788283
ATP6V0B	0	default	1	24	5.92685695289053	1.22556931823096	233.278070429999	0.0173932191545373	-0.179128137014555	0.148015353097474	0.916006982290187	0.97292194797206
B4GALT2	0	burg	1	23.9041916167665	25.0497731399272	16.6431594695239	367.489293450593	0.113353409522138	-0.0639759085734348	0.139444193004175	0.547964901608361	0.896106180744232
SLC6A9	1	yule-walker	1	27.3424657534247	4.45822912212227	11.9458247136779	16.336943889086	0.248603844019927	0.0983246128239128	0.395462056791144	0.239521688617664	0.776396611396877
DMAP1	0	default	1	24	2.46353562223363	6.34334296458353	12.0994603393592	0.0926160427313685	-0.0888607487223578	0.470129533713893	0.615113817625966	0.910447239662077
ERI3	0	default	1	24	2.08806958266846	2.19587312977153	14.4233280732775	0.12104536771546	-0.0547455587414485	0.307641335769886	0.52460484419927	0.886246808765379
RNF220	1	mle	1	24.7950310559006	5.592382281619	19.7372630796891	101.671632306572	0.0683450927872487	-0.117985888655302	0.150574046049719	0.701900220938272	0.930756891585905
TMEM53	1	mle	1	20.5773195876289	3.27886834111702	18.4247511994568	8.42191537760442	0.328087289675182	0.193704747610218	0.487137884122571	0.136950708313064	0.698309529842044
KIF2C	0	default	1	24	2.20789363636618	12.8595061053186	7.92548114171502	0.231100007857414	0.0773200094288965	0.538758670471168	0.268750500876586	0.788792728539497
RPS8	0	mle	1	25.5897435897436	115.084233073268	24.2708854200326	2287.03219095349	0.391523711447953	0.269828453737544	0.0586651223025988	0.0834100334412332	0.622689286287198
PLK3	0	burg	1	22.9425287356322	3.59669901477988	17.6952447582937	7.33512530753864	0.440682172977988	0.328818607573585	0.502201654031472	0.0547385524804661	0.580119675185767
EIF2B3	0	yule-walker	1	26.4370860927152	2.88412769748962	16.5602506803119	32.209830122053	0.0817164449260882	-0.101940266088694	0.242429790419695	0.652956176706321	0.920100650743823
HECTD3	0	mle	1	20.1616161616162	4.1855670825745	1.1453867335016	16.588668221111	0.261389716295311	0.113667659554373	0.369199586651538	0.219824832188193	0.762336592041714
UROD	1	mle	1	20.6839378238342	6.69674401046934	6.09464269989452	86.751104941684	0.0820084573044525	-0.101589851234657	0.190343117996908	0.651918642834363	0.920100650743823
MUTYH	0	default	1	24	0.584876205135762	11.4497167269276	2.93678559460916	0.0494593110134938	-0.140648826783808	0.660026334971916	0.775985418210386	0.944367632831826
TOE1	0	default	1	24	1.3504249558052	16.1191120963652	8.16889195066903	0.0707688926984816	-0.115077328761822	0.443295390980306	0.692817262053477	0.929753658794136
MMACHC	0	default	1	24	0.678362637769871	21.2198400383967	2.110005754932	0.0485959341105202	-0.141684879067376	1.06908044360822	0.779515967010936	0.946358528352641
PRDX1	1	default	1	24	42.3567095327057	19.4869224882343	603.051606176839	0.298218626757099	0.157862352108519	0.118052663762668	0.170219450699021	0.728918344835739
AKR1A1	0	burg	1	23.3450292397661	11.6806137186753	20.9454037879146	63.0927840568086	0.330368499637201	0.196442199564642	0.233308090825779	0.134641634848591	0.696238980203898
NASP	0	default	1	24	5.02624438204911	14.9139383457763	64.8939613054941	0.0472792295154933	-0.143264924581408	0.252793028888779	0.784925010326388	0.947261280097222
GPBP1L1	0	default	1	24	6.42722194131605	3.31131977379149	71.8752439966954	0.183501541153842	0.0202018493846104	0.157238662918358	0.362891542472479	0.825877458311873
TMEM69	0	yule-walker	1	22.4269662921348	1.47707541055445	21.6457951019802	7.061362501952	0.225593766497577	0.0707125197970928	0.504432952817692	0.278512185103263	0.791767160112444
IPP	0	burg	1	21.3475935828877	3.11776431376888	0.925936489605074	14.4227290885571	0.34294855604657	0.211538267255884	0.292476262410126	0.122460737408907	0.683616418754484
MAST2	1	mle	1	21.5783783783784	5.20459311432872	8.06234923099032	20.4377400280864	0.292209599624346	0.150651519549215	0.330172864202721	0.177632873160619	0.734668055833501
PIK3R3	0	default	1	24	1.54216835222801	5.89775755637508	8.42593894133323	0.132993054248209	-0.0404083349021491	0.346781793895863	0.489906141134813	0.873564665556912
POMGNT1	1	mle	1	20.1616161616162	3.96657107056717	3.30997828162882	19.3241292601673	0.24085710755413	0.0890285290649555	0.286302417431172	0.252126010175681	0.779698272341007
LRRC41	1	mle	1	23.6213017751479	4.95176083746612	6.70574876485924	11.1028558949645	0.353073375921774	0.223688051106128	0.568796173561943	0.113311796172388	0.676589752515127
UQCRH	0	default	1	24	11.5426784848471	9.57469476679248	267.27973259273	0.129244013227179	-0.0449071841273849	0.0859787778343935	0.500590202498385	0.878820208956378
NSUN4	0	mle	1	22.1777777777778	0.530616798825449	11.3674037641728	13.8164827494911	0.019271857018899	-0.176873771577321	0.21792358813517	0.907283870144112	0.969451945102007
MKNK1	0	default	1	24	3.17083734034215	15.1248886285965	17.9375306030851	0.146315709475374	-0.0244211486295518	0.342710811376732	0.453405149320363	0.857770316390796
MOB3C	0	default	1	24	1.40927843387475	21.5516131630187	8.48805858094365	0.118547679725688	-0.0577427843291747	0.343574718650994	0.53210106303069	0.889765933318424
ATPAF1	1	burg	1	22.6818181818182	7.01059907147083	9.20446475946055	25.3210136188124	0.315839110604541	0.179006932725449	0.343766651722822	0.149896405568533	0.712970738039074
EFCAB14	0	default	1	24	4.38829093459696	5.54035218237355	41.2507207562625	0.0907494656811842	-0.0911006411825788	0.240366641825531	0.621466645421766	0.911719156364007
STIL	1	mle	1	20.1616161616162	0.898469970163374	1.09807335118858	9.23642813184369	0.0713068195135809	-0.114431816583703	0.313566593226636	0.690814241817671	0.929363972587191
CMPK1	0	default	1	24	7.2120122357705	4.53110008359223	88.5587247517721	0.0259146223403416	-0.16890245319159	0.40774525400948	0.876970773916164	0.961557034293889
SPATA6	0	default	1	24	0.572594389741751	17.4990304277985	2.95572773173195	0.0368583159758973	-0.155770020828923	0.703273951585228	0.828802201461615	0.954988421453781
FAF1	0	default	1	24	5.62438591900901	18.8369804937914	18.2004551409263	0.450949475335268	0.341139370402322	0.313770326657536	0.0498955201522823	0.57405914391957
CDKN2C	0	default	1	24	1.86696817215191	14.2834579257656	19.1979730628439	0.0951542116819213	-0.0858149459816944	0.333365704121625	0.606558714071145	0.907691435864215
RNF11	0	default	1	24	3.62442042831582	8.59514667164077	62.1189272768113	0.0452483229132093	-0.145702012504149	0.220842754664911	0.793326843459057	0.949705378865658
EPS15	0	burg	1	24.1939393939394	5.20823759523077	4.71244631676419	37.148717059116	0.281290063626655	0.137548076351987	0.190789206745442	0.191764514705901	0.745574867360717
OSBPL9	1	burg	1	27.9160839160839	5.47208638685744	9.92769887018072	29.178013352619	0.207860993150946	0.0494331917811354	0.293844093325853	0.311893983824441	0.808602365904984
NRD1	0	default	1	24	9.24849429725781	17.1344597863412	85.2803285558935	0.0867802410322289	-0.0958637107613252	0.253152685980737	0.63515028583971	0.914933010260089
RAB3B	0	default	1	24	4.64988782521758	13.9352443655435	105.284592134767	0.0454159936289171	-0.145500807645299	0.25856897579232	0.792630479311858	0.949705378865658
TXNDC12	0	yule-walker	1	21.9340659340659	5.77365210005163	1.07044777591715	48.3715979881852	0.164051375155734	-0.003138349813119	0.210738969886852	0.408223440333247	0.843954519470858
BTF3L4	1	burg	1	26.7919463087248	14.7933420629636	8.48930295921295	42.3725872158039	0.451294350157208	0.34155322018865	0.392549200383338	0.0497390126534998	0.57405914391957
ZFYVE9	1	mle	1	22.5536723163842	1.23823958868028	5.89610532594091	17.4333809013421	0.0250368660992502	-0.1699557606809	0.323986203959902	0.880929128718596	0.962164940250037
CC2D1B	1	mle	1	22.5536723163842	6.96096046141768	6.28869150603374	17.2906237422022	0.307306189658399	0.168767427590079	0.545805532898231	0.159480113028372	0.723757863297748
PRPF38A	0	default	1	24	3.7882526095284	17.713965276615	25.5399202268995	0.132027574856449	-0.0415669101722611	0.27804384025615	0.492639965187551	0.874888631626072
ZCCHC11	1	burg	1	20.3673469387755	1.41913015623969	8.91712483345143	14.2670535257415	0.0533982097847643	-0.135922148258283	0.321413123012171	0.760040276637126	0.942195841965823
GPX7	0	mle	1	24.3414634146341	8.03573657692879	2.34778229321217	52.3833926410917	0.376127115070014	0.251352538084017	0.201527443994563	0.0945106070314173	0.640700176665425
COA7	0	default	1	24	0.567791001824162	8.50409590812693	7.18691165941734	0.0653474815438799	-0.121583022147344	0.272546921286438	0.713264981955371	0.934347002044019
ZYG11B	0	yule-walker	1	27.3424657534247	6.89108194120829	25.9574924072654	45.4378760383259	0.547147444318477	0.456576933182172	0.144106863221371	0.0190451376180485	0.488658319387381
ECHDC2	1	mle	1	20.5773195876289	2.59418576045207	12.7557819021311	9.90743139872066	0.456376246815083	0.3476514961781	0.323244809630312	0.0474779679613668	0.571881122963795
SCP2	0	mle	2	20.9005235602094,26.6133333333333	11.3831834372829,9.03514576099959	7.3968891224337,13.2769589041724	37.9244901750935	0.595259129955407	0.39288869493311	0.269759167071893	0.0907315030585683	0.635118472997957
PODN	0	default	1	24	69.4645016074682	8.5421521927485	311.7064036886	0.210677339311493	0.0528128071737912	0.358465730560595	0.306388778915494	0.807754758438532
CPT2	1	mle	1	23.2093023255814	2.41976895719056	8.41516638630225	9.40987828037713	0.224111839653521	0.0689342075842255	0.374138003984286	0.281187249779268	0.792489394806409
C1orf123	1	mle	1	26.972972972973	5.5774467874249	26.7197109627018	24.8522655132591	0.27918354549052	0.135020254588624	0.298159792632388	0.194591318132468	0.747116931489338
MAGOH	0	default	1	24	0.738448457056143	20.3515204661026	50.6194064902195	0.00595032448544353	-0.192859610617468	0.132484687742389	0.970600340654799	0.989396905625457
LRP8	0	default	1	24	3.05315870160476	22.7716526983647	7.70667608387355	0.290986510375075	0.14918381245009	0.598348472548841	0.179172969115483	0.734878788307301
GLIS1	0	default	1	24	0.713179596230572	21.0251344369348	7.14828064289661	0.0273087591453454	-0.167229489025585	0.428999271114896	0.87071299312157	0.959764176731419
NDC1	0	burg	1	26.2631578947368	5.81090913916562	12.8989925693696	13.2330704142338	0.542617242204198	0.451140690645038	0.42043935884582	0.0200169979055336	0.49595158061009
YIPF1	1	mle	1	21.695652173913	4.62717761827286	19.5470206399361	26.4215706834947	0.194305623140874	0.0331667477690485	0.28421082401841	0.339509290500546	0.815889983111598
HSPB11	1	mle	1	26.972972972973	2.16677491243282	9.77521544153912	16.2701488552326	0.168158850626916	0.00179062075229885	0.229278832560925	0.398292382854133	0.84095038639887
LRRC42	0	default	1	24	5.44464717949684	1.55774974517174	102.286062293039	0.0705429477671216	-0.115348462679454	0.181680540989717	0.693659973255793	0.930072326609752
TMEM59	1	mle	1	21.3475935828877	10.4918953004626	2.46377870765637	208.772176676576	0.0359283638550746	-0.15688596337391	0.188747348789817	0.832811145259546	0.955730031668757
TCEANC2	1	yule-walker	1	22.6818181818182	2.94061613819498	9.3888094216964	6.74765854874343	0.425260614852369	0.310312737822843	0.47675022034576	0.062712598359083	0.5974800280029
CYB5RL	0	burg	1	27.7222222222222	1.59685622177152	23.3181575271766	3.88758561402385	0.48222076395074	0.378664916740888	0.448408804064013	0.0372154394811488	0.548169575708044
MRPL37	1	burg	1	23.9041916167665	11.0931268569355	14.2249151278429	86.4839852200515	0.447389938663702	0.336867926396443	0.155557369995238	0.0515340102046167	0.579349832234654
SSBP3	0	default	1	24	0.500148684215791	6.12842845569343	17.6042283309983	0.00261058944165737	-0.196867292670011	0.438814455704757	0.987015026879857	0.995056320393881
PARS2	1	burg	1	20.0603015075377	0.656622571253815	3.36107562129193	3.84984686856584	0.0305456190853064	-0.163345257097632	0.667459141657434	0.856321577935236	0.956969792892216
DHCR24	0	default	1	24	43.6649406852134	4.0659458161797	326.612928186805	0.153323472540377	-0.0160118329515475	0.304265716752542	0.435098513595359	0.851902197142879
PCSK9	1	mle	1	22.4269662921348	2.39612412679215	8.40750699206174	3.58106296708834	0.546984777273567	0.45638173272828	0.705308155540452	0.0190793677738106	0.488658319387381
USP24	1	mle	1	27.7222222222222	6.39895158299186	9.67140874371396	15.1696625108317	0.468719845323332	0.362463814387999	0.428290215533725	0.0423270467981369	0.555849692379159
PPAP2B	0	default	1	24	125.520661198098	8.23548474221792	1063.49833479982	0.256662772558184	0.107995327069821	0.175378881892219	0.226949597750875	0.768665256659284
PRKAA2	0	yule-walker	1	23.4823529411765	2.01828091387779	18.6254172413576	6.15606657182105	0.197432094708685	0.0369185136504221	0.555668656393913	0.332972940567064	0.812642371825234
DAB1	1	mle	1	21.9340659340659	0.714614519880742	6.44658149366284	6.0775608642927	0.0587761846021208	-0.129468578477455	0.349155924735761	0.738693941458988	0.93570684644327
OMA1	0	default	1	24	2.06952800265248	9.51605954321299	6.02897207049402	0.280268240547663	0.136321888657196	0.497001269354046	0.193131598770502	0.746667367707796
MYSM1	0	default	1	24	1.03943033664771	8.78043582333755	8.56239022679072	0.0325631277863735	-0.160924246656352	0.512069548717189	0.847448233656039	0.956283677592563
JUN	0	default	1	24	19.3584680012899	13.408865108559	150.831845680808	0.164798470577975	-0.00224183530643041	0.229431967004904	0.406402531661782	0.843014463350951
FGGY	0	default	1	24	1.17738103123612	1.74434934646923	6.59115867691673	0.0720061316484687	-0.113592642021838	0.521897141807083	0.688217217348921	0.929053795301995
NFIA	0	default	1	24	4.23272767830862	4.07970686626798	53.4464693944749	0.0737633436276852	-0.111483987646778	0.315728886560951	0.68172594453446	0.927396747886908
TM2D1	1	mle	1	20.0603015075377	2.76508119656055	8.37457144541905	73.7794323599392	0.0210034184097898	-0.174795897908252	0.198850988575366	0.89930265751798	0.967395561222913
INADL	1	mle	1	20.9005235602094	1.23651223150473	11.6647339674116	3.8624962567841	0.107891969225638	-0.0705296369292348	0.734612956175352	0.565050475301458	0.899958811726334
KANK4	0	default	1	24	4.01118819956533	0.42293256478173	6.41640687655943	0.485228724065123	0.382274468878148	1.00288408332507	0.0361469390752638	0.538692985665628
USP1	0	yule-walker	1	20.4717948717949	7.19301914558989	2.41370719130931	40.4843024642772	0.548302554171149	0.457963065005379	0.178656060848629	0.0188034774678236	0.488658319387381
DOCK7	0	default	1	24	2.22745302143386	14.3839113071289	14.8345439421222	0.0905741884795607	-0.0913109738245272	0.379550026925794	0.62206588036962	0.911719156364007
ATG4C	1	mle	1	20.6839378238342	4.7287651932563	6.2926592156903	8.59877408929446	0.514960569714812	0.417952683657774	0.546203829724754	0.0268463486232309	0.503266133304996
ALG6	0	default	1	24	0.824453395043668	20.4081754746218	6.69096742416336	0.0308271791917112	-0.163007384969946	0.505614366612802	0.855078786162598	0.956874995319972
ITGB3BP	0	default	1	24	4.00456315292102	20.7898097554287	14.2560477328489	0.17956882565655	0.0154825907878599	0.466939499683638	0.371715585309773	0.83026637170793
PGM1	0	yule-walker	1	26.972972972973	14.098795499091	9.29798123957862	74.7376342957507	0.473036030049772	0.367643236059726	0.190310245196527	0.0406354067505675	0.555849692379159
ROR1	0	default	1	24	6.98950154162778	3.09761956495437	67.5254012887393	0.2304920300368	0.0765904360441604	0.193384094352896	0.269814702628114	0.789507448413304
CACHD1	0	default	1	24	0.914475633355118	2.3224608165939	3.60208165389536	0.106947422640687	-0.0716630928311754	0.56138119446761	0.568048138436414	0.900053015529562
JAK1	0	default	1	24	12.5051412163549	9.64131965966989	158.180488913379	0.161618283859764	-0.00605805936828374	0.163512124572781	0.414198948579761	0.844763966936641
AK4	1	default	1	24	5.82188165842122	15.1915107928393	49.3760000561507	0.25012762837434	0.100153154049208	0.183969252051429	0.237102844130942	0.776049880076409
DNAJC6	0	yule-walker	1	25.9220779220779	1.42264287843049	2.32910539881357	6.69927103870925	0.0916014494838489	-0.0900782606193813	0.57573140352814	0.618560470710433	0.911103761106866
LEPROT	0	default	1	24	38.4537696476601	4.69051547035639	182.548522442953	0.341002299573469	0.209202759488163	0.247358830665508	0.124285222924801	0.683616418754484
LEPR	0	default	1	24	3.95381008690256	6.70155375757427	8.3068143957792	0.329921472308321	0.195905766769985	0.61573695157442	0.135091650299864	0.697582599671377
PDE4B	0	default	1	24	0.609787304183183	6.11035815174385	3.24736764082508	0.0801306515160896	-0.103843218180693	0.452929173705704	0.658613666970055	0.921848594191693
SGIP1	1	mle	1	21.5783783783784	1.5323142733037	17.013279632475	3.83547298281862	0.241626993080169	0.0899523916962029	0.579584470952701	0.250850131437986	0.779698272341007
MIER1	1	mle	1	20.1616161616162	9.45682887772914	15.9525372840944	68.7744753314522	0.415625748082747	0.298750897699297	0.152660030322374	0.0681483525230753	0.608504633822242
SLC35D1	0	default	1	24	3.91388240512402	4.37688233392027	15.8481524647093	0.277324518580328	0.132789422296394	0.332376928112046	0.197113605628237	0.7474028536728
SERBP1	0	default	1	24	61.3486394742123	18.9182930407339	551.781849086311	0.20295190130682	0.0435422815681836	0.168425337886055	0.321678956059219	0.808905491493297
GADD45A	0	yule-walker	1	21.4623655913979	6.94326021802663	5.9758664016506	49.6368652277552	0.101471792052376	-0.0782338495371484	0.311561846051296	0.58567755176199	0.903148039844318
GNG12	0	burg	1	23.2093023255814	13.8671070210006	20.1674221530726	153.150148684666	0.226977882265371	0.0723734587184456	0.1643192423475	0.276032107154731	0.791138602036615
DIRAS3	0	burg	1	23.4823529411765	2.77506349364424	21.8487431700285	4.92705011994265	0.267357485165053	0.120828982198064	0.780886302494609	0.211086561075653	0.754889996124955
WLS	0	burg	1	25.4267515923567	4.35656888372904	23.9945989026858	17.5254427431057	0.23972963579311	0.0876755629517315	0.379054021933857	0.254003855504317	0.781674519189107
DEPDC1	0	burg	1	20.9005235602094	2.75343164796419	11.038711797286	2.89506081094566	0.681990131311195	0.618388157573435	0.820345524055829	0.00325239277407319	0.372805521728139
LRRC40	0	default	1	24	1.13745333975653	17.6257469542081	7.81302733260143	0.100512426890561	-0.0793850877313271	0.348748398725534	0.58881089671375	0.903425941815665
SRSF11	0	default	1	24	7.50060905327347	17.1820195758516	349.646490763227	0.00272848654445546	-0.196725816146653	0.280992170903563	0.986431810816949	0.994941193875844
ANKRD13C	1	mle	1	24.0481927710843	1.85469207613994	0.414807578796956	15.7213221924645	0.0391866824229987	-0.152975981092401	0.453790272026546	0.818832497391542	0.953772465870531
HHLA3	1	burg	1	20.2639593908629	2.5145423918209	16.137269864283	6.75532090291345	0.41951992543762	0.303423910525144	0.40430299477441	0.0659077649433226	0.603186046458553
CTH	0	default	1	24	1.49385924603752	7.066797789961	3.81650537821645	0.179552443415301	0.0154629320983614	0.733030689656104	0.37175269858496	0.83026637170793
PTGER3	0	yule-walker	1	21.5783783783784	2.40814200331202	20.1144736233352	4.62420091607085	0.408800096062938	0.290560115275526	0.572279220496045	0.0722223763624916	0.611606759735786
ZRANB2	0	default	1	24	7.8191219860156	14.6462918000125	110.413503683169	0.0932007307852608	-0.088159123057687	0.165308051822007	0.613134575520041	0.909561589125295
NEGR1	1	burg	1	25.4267515923567	9.84997728152541	8.86995482510492	47.7735560264628	0.371531592142129	0.245837910570555	0.246217530977871	0.0980431500322168	0.648747337916124
FPGT	0	default	1	24	2.04322741348012	19.8656315659885	7.24124577832262	0.425389716863797	0.310467660236556	0.302554093331839	0.0626421952658724	0.597326444285667
CRYZ	0	default	1	24	1.49482559466533	11.1490633952895	39.6832204513012	0.0221420888495842	-0.173429493380499	0.201300643393222	0.894084916766058	0.96525628743626
TYW3	1	yule-walker	1	27.5310344827586	8.66805737017153	23.4726561529932	51.2001765311337	0.247805310693809	0.0973663728325702	0.233047777433294	0.240797134405012	0.777930437714778
ACADM	0	default	1	24	2.60721349886151	15.3978684036933	20.9149201924828	0.181352705808301	0.017623246969961	0.228420721355371	0.367691976919794	0.826743464247122
RABGGTB	0	default	1	24	1.87251951639826	23.0372479432827	6.67452029157396	0.126307922509308	-0.04843049298883	0.594661765485171	0.509086977712093	0.881073226749005
PIGK	0	default	1	24	1.86555938981033	4.45578171310957	24.4704565093427	0.0323089561354561	-0.161229252637453	0.303105661156556	0.84856205582814	0.956283677592563
AK5	1	mle	1	21.8142076502732	3.71931604176692	4.04171191796826	16.1662942009816	0.353025814048519	0.223630976858223	0.333196488355139	0.113353455563023	0.676589752515127
ZZZ3	0	mle	1	20.0603015075377	4.97313744315511	9.08477044669547	34.8252080300071	0.172975980891453	0.00757117706974397	0.25410561803452	0.386892770332308	0.837405201561117
USP33	1	mle	1	22.8114285714286	3.47647688999532	6.0450762847236	57.8367355000652	0.110176252987406	-0.067788496415113	0.142162413391759	0.55785323848543	0.898222590477511
FAM73A	0	default	1	24	3.54549699755028	18.9450665875438	14.3102462635579	0.267403582783297	0.120884299339956	0.327051633044118	0.211020161958087	0.754889996124955
NEXN	0	default	1	24	38.1627176249707	3.86445416118372	580.511328745669	0.0467462958949355	-0.143904444926077	0.212765239708795	0.787122827330159	0.947647657761605
FUBP1	0	default	1	24	9.63766075206688	17.7471406848862	60.7570857795778	0.124652776128047	-0.0504166686463432	0.322479820740109	0.513927424849483	0.883002533810199
DNAJB4	1	mle	1	20.7916666666667	4.35098476352802	15.4524229580933	40.9533580121267	0.197239390004542	0.03668726800545	0.173019243419377	0.333372883503539	0.812642371825234
PTGFR	1	mle	1	21.4623655913979	2.60382226850076	9.37980759634359	80.1125436806179	0.0623361673411882	-0.125196599190574	0.170105810229468	0.724829439369363	0.93570684644327
IFI44L	0	default	1	24	7.26724475534827	1.81051449873529	16.6569309020711	0.441654903931021	0.329985884717226	0.500609729749514	0.0542642157109268	0.580119675185767
IFI44	1	mle	1	20.0603015075377	1.31828673035342	13.4114280026116	4.60617690323384	0.168909977842333	0.00269197341079952	0.480744301895142	0.396497397978187	0.84095038639887
ELTD1	0	default	1	24	1.98263547744581	21.9735380466726	8.43251619325923	0.062557817350487	-0.124930619179416	0.819437829791129	0.723973148928581	0.93570684644327
LPHN2	1	burg	1	21.4623655913979	3.08511834951754	1.4631514883004	6.60779450094025	0.394517750988927	0.273421301186712	0.713262758371234	0.0813780121606089	0.619756190468348
TTLL7	0	default	1	24	2.03772392242285	19.7312001371424	7.16787467578744	0.110549301788966	-0.067340837853241	0.637742747434697	0.556684849446583	0.898222590477511
PRKACB	0	default	1	24	5.13083370377987	5.34237892795912	20.275513115081	0.303404434189158	0.164085321026989	0.313612604879565	0.164022538171996	0.726157482928404
RPF1	1	mle	1	22.9425287356322	5.39346761443927	9.82367107115166	47.8914240139408	0.183194519367573	0.0198334232410877	0.192247699142041	0.363574332681371	0.825877458311873
GNG5	0	default	1	24	4.96311193605422	17.1430382948201	51.8287314066952	0.0526099589096014	-0.136868049308478	0.355342192591128	0.763210041449969	0.942195841965823
CTBS	0	default	1	24	0.848415607172218	18.0609385107082	12.4416194194089	0.0247630956096446	-0.170284285268426	0.300775293340598	0.882166651817469	0.962649924295858
SSX2IP	0	default	1	24	1.6558022840549	3.09629942905688	6.7104411078089	0.109111051454372	-0.0690667382547534	0.575800263162359	0.561200252534513	0.898900666505063
C1orf52	1	burg	1	21.3475935828877	8.54431474929346	16.4085489038378	29.5489105390426	0.396896818195309	0.276276181834371	0.378722059946102	0.079791769898691	0.618522191075432
BCL10	1	mle	1	22.6818181818182	2.85901669377472	21.4474995905075	12.5865027849967	0.060061653787237	-0.127926015455315	0.72591572697321	0.733663373318674	0.93570684644327
DDAH1	1	mle	1	24.3414634146341	10.7357504608672	16.8791615726387	229.302267262479	0.0695278367309986	-0.116566595922802	0.197789702738979	0.697456176841412	0.93044999433327
LOC101930232	1	burg	1	26.972972972973	1.67485497361426	3.37940251149093	5.31434302878314	0.165425176621257	-0.00148978805449174	0.834477637198097	0.404880066891294	0.842020700046497
CYR61	0	default	1	24	398.981511016196	6.99246324592078	2614.87214068765	0.120148682450515	-0.0558215810593818	0.385026685558561	0.527286246545523	0.886246808765379
ZNHIT6	1	burg	1	26.972972972973	8.10691393676662	25.0003320532779	42.6085557582664	0.223928317223824	0.0687139806685888	0.281572896867784	0.281519956139369	0.792489394806409
ODF2L	0	default	1	24	3.07309197806293	23.1660103828566	28.4818156588071	0.0813881325768825	-0.102334240907741	0.279677671418272	0.654124263182273	0.920100650743823
SH3GLB1	0	default	1	24	6.55300388265228	5.14793656134948	139.732392258233	0.0571764979476145	-0.131388202462863	0.134026878959166	0.74499266856423	0.93665677153053
SEP15	0	default	1	24	7.04780060343082	2.04239394328494	85.6664670558111	0.0491299586987807	-0.141044049561463	0.293946274770727	0.777330703922099	0.94475453785023
HS2ST1	1	mle	1	21.695652173913	3.7190724911758	20.7060744138833	18.0096640353214	0.31409225269228	0.176910703230736	0.256811502047819	0.15181984410831	0.715180703483023
LMO4	0	default	1	24	2.83263013680473	12.4435787368661	210.881697904058	0.0135335244453275	-0.183759770665607	0.085351823202754	0.934139320389152	0.978485201135751
PKN2	0	default	1	24	1.92561864836162	4.32408182041714	31.0343142971932	0.0366752758553229	-0.155989668973612	0.234624611495495	0.829590048823609	0.955122201030043
GTF2B	1	burg	1	20.4717948717949	4.02864371862523	1.43464807041234	12.6097300679175	0.408069216388271	0.289683059665925	0.350498810568485	0.0726699114742514	0.611606759735786
CCBL2	0	default	1	24	0.650895116124416	23.3261471951845	18.647962234376	0.0109388871189634	-0.186873335457244	0.262355589004031	0.946489138963815	0.982562875958285
RBMXL1	0	default	1	24	4.34298955501456	23.1766907808511	16.3464881416348	0.217393698899089	0.0608724386789073	0.473935692461049	0.293573399145967	0.801648179233854
GBP3	0	default	1	24	2.86614446531262	2.33473063209279	23.7469235685503	0.0964986493149859	-0.0842016208220169	0.277384443573678	0.602065900727516	0.907045914875373
GBP1	0	default	1	24	5.64856657216254	22.1264404178953	54.5271455821599	0.151735648581407	-0.0179172217023118	0.197581375757425	0.439193678093654	0.852439363855712
GBP2	1	mle	1	24.1939393939394	8.42466242381546	8.15822346899128	34.0162158285822	0.305611389466289	0.166733667359547	0.402748765712877	0.161440667413455	0.725184861014005
LRRC8D	0	mle	1	21.695652173913	2.97639109914204	0.426574056835896	11.7983229286524	0.253965414122157	0.104758496946588	0.355120247847371	0.231097266396499	0.77247631873754
ZNF326	0	default	1	24	4.58163385184043	17.9967476597508	28.5977877984734	0.141397705829717	-0.0303227530043395	0.297325408250275	0.46661664082361	0.861517478722309
ZNF644	0	mle	1	23.6213017751479	2.57491527280003	18.0697203048422	31.4758444789932	0.0575746229111774	-0.130910452506587	0.235336506930266	0.743421060547879	0.936607798456274
TGFBR3	0	default	1	24	2.74780425540998	3.26872633152742	49.0517751469383	0.0397640214990649	-0.152283174201122	0.197203055753755	0.816375328033923	0.953651179372111
KIAA1107	0	default	1	24	1.23874910639945	5.46321923974169	5.07274519653412	0.159494862174853	-0.008606165390177	0.424824270347451	0.419470923958264	0.84694643068564
GLMN	0	default	1	24	0.513269692298149	17.9225392143446	2.44659379966823	0.0306101746750138	-0.163267790389983	0.81475049728671	0.856036505301453	0.956963145583459
RPAP2	0	default	1	24	0.850443319637939	19.9242010006481	6.1727158472468	0.0516990542780655	-0.137961134866321	0.422336564000443	0.7668861922075	0.942378601258536
EVI5	1	mle	1	22.6818181818182	2.29678239726687	13.9768102013179	45.8024463658926	0.0321496490456386	-0.161420421145234	0.239003671229439	0.849260762655864	0.956283677592563
RPL5	0	default	1	24	90.9473068851412	23.2616188533567	1098.64550057332	0.119520927097696	-0.0565748874827645	0.184137885796401	0.529169970686921	0.887650359365683
FAM69A	1	mle	1	20.0603015075377	5.94017046681948	15.9822531370246	26.612542305933	0.267121174560136	0.120545409472164	0.315441226017167	0.211427205938191	0.755126573886353
MTF2	0	burg	1	23.4823529411765	3.70335575317037	21.5384802127455	12.1985870045281	0.253175841559233	0.10381100987108	0.429148806350934	0.232322777296828	0.774690861022514
TMED5	0	default	1	24	2.79132681977654	11.3967381744896	27.7424818046045	0.115818316313394	-0.0610180204239275	0.236777629800639	0.540390331384286	0.892933246466469
CCDC18	0	mle	1	20.6839378238342	3.55527147356024	11.1063923978834	11.2676238031709	0.451863178242564	0.342235813891077	0.333193827525156	0.0494817312943564	0.57405914391957
LOC100131564	0	default	1	24	1.71559002488751	19.2135126190637	3.88195868503704	0.259307823963429	0.111169388756115	0.686950576627011	0.222940405142386	0.765371681897747
DR1	1	burg	1	21.9340659340659	5.28374335434293	2.40758793217043	43.265384095293	0.257177770884104	0.108613325060925	0.216377666062413	0.226164511122663	0.768305637491125
FNBP1L	1	burg	1	26.4370860927152	5.30346352881589	2.15479790640363	28.1330918099673	0.41121713646301	0.293460563755612	0.209639149129596	0.0707580420624654	0.610950711092094
BCAR3	1	burg	1	25.9220779220779	6.03173232877589	6.44451034197173	34.4045098112359	0.36235367039293	0.234824404471516	0.303269674098811	0.105414249422318	0.667591680134358
DNTTIP2	1	mle	1	23.0751445086705	9.68995010490357	19.5133574916011	55.774400488889	0.312005756365798	0.174406907638958	0.215919845475811	0.154143076535555	0.718605017893548
GCLM	0	default	1	24	6.47038288219828	15.8430469509687	89.1445787186469	0.0379678446394527	-0.154438586432657	0.26081464170859	0.824039332395916	0.953995666878975
ARHGAP29	0	default	1	24	7.0767902655334	17.7740592736107	93.2153611765419	0.0627633377422921	-0.124683994709249	0.210669554129709	0.723179894572739	0.93570684644327
ABCD3	0	default	1	24	2.39853988009743	5.37624332896154	19.3009792210235	0.152358427404977	-0.0171698871140278	0.277156770667294	0.437583807362884	0.852439363855712
F3	0	default	1	24	3.26612845741852	18.6015504884522	39.6572953147313	0.0502136878764302	-0.139743574548284	0.469212720756095	0.772911078356373	0.943252798424781
CNN3	0	default	1	24	51.5931546713579	6.43405828067552	246.856734159129	0.176653222947737	0.0119838675372845	0.345111324656676	0.378367607703229	0.832947044444948
ALG14	1	yule-walker	1	24.641975308642	3.26802228253562	9.54507707795777	10.5460162045807	0.188164570110526	0.0257974841326307	0.514185793058911	0.352646845832041	0.822076463979044
RWDD3	0	yule-walker	1	25.9220779220779	2.39448737023622	11.7014656440095	7.80146211427823	0.333865200621143	0.200638240745371	0.393395866759608	0.131162779276224	0.695822632409064
PTBP2	1	mle	1	20.7916666666667	1.18577718967606	0.113649358317206	2.87827582270995	0.257076462376209	0.108491754851451	0.571416967864637	0.226318778448321	0.768408465919569
DPYD	0	mle	1	20.7916666666667	5.39789597922488	3.09668935636464	13.4436689706781	0.517868975468366	0.42144277056204	0.394479281460852	0.0260510596590184	0.502186790859593
SNX7	0	mle	1	20.4717948717949	5.95170142754599	3.06377260196567	62.1255250144661	0.0895391072519515	-0.0925530712976581	0.290074074770932	0.625614031773611	0.91182209346183
AGL	0	burg	1	22.3016759776536	7.66134130534441	10.6434602934959	28.9767499014344	0.353561349524439	0.224273619429327	0.315559999590414	0.112885087705673	0.676589752515127
SLC35A3	1	burg	1	23.9041916167665	6.07201544962396	11.4734735848924	27.6121511757147	0.594053688717015	0.512864426460418	0.208556721343532	0.0110240962729169	0.459566237197148
HIAT1	0	default	1	24	5.38636032666375	5.56026257093107	46.392366305454	0.0587562764589842	-0.129492468249219	0.335081793314192	0.738772066590319	0.93570684644327
SASS6	1	burg	1	20.5773195876289	2.42088144776593	18.4355668518116	22.2706049028745	0.120554218905795	-0.0553349373130465	0.230808296325236	0.526072196150808	0.886246808765379
TRMT13	1	mle	1	27.5310344827586	4.18309715207279	23.5387517871697	14.8295913769388	0.460169841672505	0.352203810007006	0.285039111192894	0.0458443391454642	0.566936211589311
DBT	0	default	1	24	3.59976044984984	10.9979138818187	24.0069608826444	0.252573618386238	0.103088342063485	0.224758550413914	0.233260990005403	0.7754925254061
RTCA	1	mle	1	21.1216931216931	1.11114215601919	7.63010748800486	39.597094599155	0.0314513580621754	-0.162258370325389	0.111643463695035	0.852328837581623	0.956583871679202
VCAM1	0	default	1	24	1.63848550684388	20.1729586241658	2.06093568834707	0.306078314568438	0.167293977482125	1.02656157772331	0.160898612206841	0.72443875970707
EXTL2	1	burg	1	20.5773195876289	1.40615369051224	18.1813341859585	22.8355779199525	0.0518450207619555	-0.137785975085653	0.193037913351122	0.766296162078496	0.942195841965823
SLC30A7	1	burg	1	23.4823529411765	3.89045809999756	4.05010349262763	24.2919519433697	0.470828349065964	0.364994018879157	0.241505191034705	0.0414937656140064	0.555849692379159
DPH5	1	yule-walker	1	27.9160839160839	5.94892084699921	10.7324034557997	35.8624106355621	0.510139473743509	0.412167368492211	0.181002574565632	0.0282073458608557	0.510515845152724
LOC102606465	0	burg	1	24.4907975460123	2.09121841046443	7.9258638944522	2.49366456788408	0.594067894486988	0.512881473384385	0.765483870847627	0.0110221675102795	0.459566237197148
S1PR1	1	burg	1	25.9220779220779	1.04234006023303	4.21661279490209	3.56260493601827	0.377105134072839	0.252526160887407	0.351881118633201	0.0937721247321277	0.640341775691554
COL11A1	0	default	1	24	3.62968885933051	1.29185858839379	70.696581361268	0.0348429238067363	-0.158188491431916	0.43231657058629	0.837509989024961	0.955991486458155
RNPC3	0	burg	1	25.1069182389937	2.75555718223316	24.1606344942412	7.89930954221976	0.730153261020424	0.676183913224508	0.294235426889678	0.00143082286120677	0.299088180149609
PRMT6	0	default	1	24	0.974352725765369	7.11963355926255	6.18473496268326	0.058788356708294	-0.129453971950047	0.470890538582943	0.738646177960116	0.93570684644327
NTNG1	0	mle	1	27.9160839160839	1.08623157866346	13.1099389953974	2.16020998590448	0.13482596507373	-0.0382088419115236	0.988669552935833	0.484749517991214	0.870943621405534
SLC25A24	1	burg	1	27.3424657534247	2.9116855896887	9.60369636466154	44.9436306471591	0.0973379511265026	-0.083194458648197	0.183731254603266	0.599274664974705	0.906658039788283
HENMT1	0	default	1	24	1.00897660746256	14.6068814415909	3.50666000244573	0.171968208371955	0.00636185004634571	0.499554573976028	0.389255768738797	0.839849479593117
PRPF38B	0	default	1	24	15.0098158698315	18.4901769696179	103.64250274346	0.1088058889943	-0.06943293320684	0.298680804571785	0.562162070581714	0.899393926240358
STXBP3	0	default	1	24	2.12669593120691	21.647919037987	7.52637941719706	0.104168444412816	-0.0749978667046209	0.706654141269915	0.576941503294463	0.900392044001173
CLCC1	0	burg	1	22.1777777777778	11.7312991970444	17.6291503187568	34.5520185192446	0.668429616925839	0.602115540311006	0.322736163534845	0.00400754728416297	0.386670248412157
WDR47	0	mle	1	21.2340425531915	2.44677419588147	9.85129836781168	9.97988158050328	0.264230298914664	0.117076358697597	0.337911758563569	0.215630156611326	0.759502259437851
TAF13	1	mle	1	24.0481927710843	4.92556725127483	17.0186224486284	13.998502466403	0.310026525669621	0.172031830803546	0.438878290395742	0.156373074183191	0.722085316119108
TMEM167B	0	default	1	24	3.00917364135905	2.27563741558624	53.5209186065335	0.0490620074088473	-0.141125591109383	0.181326037187108	0.777608492534844	0.94487675042551
SCARNA2	0	default	1	24	0.523513565303013	0.682882851205415	3.1439876575677	0.0507878856665153	-0.139054537200182	0.556548618385218	0.770577566363306	0.942378601258536
SARS	0	default	1	24	36.479837418196	18.0693368570083	314.484377822015	0.0836008373273702	-0.0996789952071557	0.274851865366333	0.646284021159042	0.918422431481066
PSRC1	0	default	1	24	0.672761288186398	5.26163075758683	6.7285609804642	0.0187922568836085	-0.17744929173967	0.501380607127869	0.909504461344888	0.969973550362391
SORT1	0	default	1	24	9.99213475505625	4.76832038147607	62.8641196114568	0.384460431698502	0.261352518038203	0.181039731130783	0.0883649178561061	0.634423947321713
PSMA5	0	default	1	24	1.36159296955096	4.42089630801756	21.7617210043542	0.0282506558863436	-0.166099212936388	0.289502099629712	0.866505414608507	0.95904332528999
SYPL2	0	burg	1	20.9005235602094	2.70400177876288	13.155454656292	5.36568113334948	0.614389622960178	0.537267547552213	0.560861515591257	0.00852596533890915	0.45742291746228
CYB561D1	0	mle	1	22.8114285714286	5.99041809104155	20.0288176700496	28.7391255713759	0.224488376066989	0.0693860512803872	0.305472841178319	0.280505614654917	0.792489394806409
GNAI3	0	burg	1	20.2639593908629	10.6030108991495	1.45190360724403	87.9339741395142	0.23592306786201	0.0831076814344123	0.184961057611006	0.260426660283482	0.785132868427243
AMPD2	1	mle	1	20.6839378238342	4.67399771599873	19.2612101093545	38.0783607555971	0.228072770166228	0.0736873241994739	0.185938963006364	0.274082814278334	0.790411968902363
GSTM4	0	yule-walker	1	22.0552486187845	2.63437051416442	20.6843832801229	17.5830597611313	0.263037389549436	0.115644867459323	0.295766786704717	0.217383848530583	0.760859912558227
GSTM5	0	burg	1	24.1939393939394	7.62156809210616	14.8738001659122	32.097220619259	0.602765774853311	0.523318929823973	0.315548371599581	0.00989084277147134	0.45742291746228
GSTM3	0	burg	1	20.6839378238342	13.659326633979	17.1493169509433	137.278687829521	0.306689834806502	0.168027801767803	0.140858305227393	0.160190899112351	0.723757863297748
CSF1	0	mle	1	21.9340659340659	22.0070793978343	8.99134196139835	64.9953596548683	0.410921630437297	0.293105956524756	0.36471559257722	0.0709357852359074	0.611221502164935
AHCYL1	0	default	1	24	8.81508092889266	8.03634586662942	487.727170784976	0.0159109401665548	-0.180906871800134	0.0992618734930952	0.922936918941646	0.976056367258111
STRIP1	1	mle	2	21.695652173913,26.6133333333333	20.0427541729256,22.8206466227862	4.75139119832976,10.5684948434922	56.5883493460564	0.714205824423036	0.571308736634555	0.311765097648108	0.0257302044312062	0.502186790859593
KCNC4	1	mle	1	20.2639593908629	2.0438633080492	11.7771776302495	6.76291910846064	0.245826337727894	0.0949916052734725	0.427024561062892	0.243981450067767	0.779631561947161
RBM15	1	burg	1	20.1616161616162	3.15871042070992	0.122681442310424	8.95444177677095	0.188842527763161	0.026611033315793	0.656654527591179	0.351176839441901	0.821148620345163
LAMTOR5	0	default	1	24	5.68876600801019	11.2675178800841	82.5233009958609	0.0857843619206754	-0.0970587656951896	0.184558715171091	0.63862104944082	0.915858989710255
LRIF1	1	mle	1	21.2340425531915	4.42323515690086	12.5594888761336	17.4322084935547	0.17764475382576	0.0131737045909118	0.423235262376917	0.37609480680331	0.832722439604162
DRAM2	0	default	1	24	1.36732326439455	9.53649685328341	23.5497037176158	0.0232539457570636	-0.172095265091524	0.272208772168313	0.889013441598995	0.964454836777854
CEPT1	1	mle	1	20.4717948717949	1.60291183343019	16.0297033820568	17.8112181311652	0.0514459918814887	-0.138264809742213	0.278308444009612	0.767909989899598	0.942378601258536
PIFO	0	default	1	24	1.1870653012483	12.4740162616985	6.3669545024902	0.0271442043487081	-0.16742695478155	0.832461839337254	0.871449755623433	0.959807137511786
WDR77	0	burg	1	23.6213017751479	3.08367826956803	11.3445697184116	30.1943607970251	0.16402258804885	-0.00317289434137979	0.212846639276161	0.408293734014299	0.843954519470858
ATP5F1	1	yule-walker	1	27.5310344827586	9.55419513195814	24.1999774296159	78.7862435608885	0.554258429859533	0.46511011583144	0.123679015617652	0.0175960704765539	0.485881250156459
RAP1A	1	mle	1	22.3016759776536	3.67808060626345	20.8173016748482	39.7650413914332	0.0514486795547096	-0.138261584534348	0.285930234698527	0.767899110817319	0.942378601258536
FAM212B	0	default	1	24	0.626592660786492	23.0124436324133	4.1873440964171	0.0774153094494896	-0.107101628660612	0.390782366436764	0.668391961354163	0.923820932383463
DDX20	1	mle	1	23.6213017751479	0.891594046952267	8.02247492334459	11.0531384563554	0.0162406243672888	-0.180511250759253	0.488474389999492	0.921391967746711	0.975428193846403
LOC643355	1	burg	1	22.1777777777778	1.52705820931509	9.64135258044191	2.23713096103816	0.369595811253081	0.243514973503697	0.78355655131518	0.0995624215386476	0.652522267189564
CTTNBP2NL	0	default	1	24	7.43264665262841	8.6941729431344	98.514781123182	0.098423620013494	-0.0818916559838072	0.169671071843493	0.595679461762814	0.905492028904269
ST7L	0	burg	1	23.4823529411765	2.18801221206375	20.0480797438976	8.18992309763292	0.18577792795973	0.0229335135516755	0.436178436155136	0.357860987141923	0.824275743052989
CAPZA1	0	default	1	24	12.8333687382057	4.50713218829806	128.896307006035	0.125142943611715	-0.0498284676659422	0.193471315122804	0.512490117804663	0.883002533810199
MOV10	0	yule-walker	1	27.5310344827586	3.09440605366217	18.5861490548844	12.5450056540605	0.217492935026367	0.0609915220316402	0.405926969231741	0.293387317716358	0.801648179233854
RHOC	1	burg	1	25.1069182389937	10.3145421083929	8.28625345633852	221.287719999866	0.169582229565434	0.00349867547852112	0.0992202236598517	0.394896396923895	0.84095038639887
SLC16A1	1	mle	1	23.4823529411765	7.57877404725205	17.5220816285381	158.486687709766	0.0785587489984421	-0.10572950120187	0.116503079407435	0.664260233856478	0.922848902801117
LRIG2	0	default	1	24	0.707541951658016	2.14385654615754	2.28046444236954	0.118538361160999	-0.0577539666068014	0.646732524248369	0.532129190037127	0.889765933318424
MAGI3	0	default	1	24	1.39900585762542	1.42926540702111	9.10597563608556	0.068483341824202	-0.117819989810958	0.430652147313312	0.701379597720945	0.930756891585905
PHTF1	1	burg	1	26.972972972973	2.69275787897532	26.9532171714716	13.4276408409541	0.129109355467647	-0.045068773438824	0.392966981847487	0.500977390229763	0.878937648198717
RSBN1	0	yule-walker	1	26.2631578947368	3.1666614066109	11.3056282772733	27.8616673970345	0.09266732661181	-0.088799208065828	0.288271757550082	0.614940011060196	0.91037264653658
AP4B1	0	default	1	24	2.0790401882437	4.49969952453888	8.73627626265805	0.15650952144132	-0.0121885742704153	0.516419891571738	0.426973501362566	0.84991815845192
DCLRE1B	0	burg	1	21.1216931216931	2.15961544303687	12.4559506804306	3.58719092594979	0.587801373921628	0.505361648705954	0.581342956773758	0.0118996092162711	0.464455369035951
HIPK1	0	burg	1	23.4823529411765	11.2267803882412	11.606581946894	42.8290132806508	0.656195419777235	0.587434503732682	0.236126555937777	0.00480350548193453	0.396033852884284
OLFML3	1	mle	1	23.6213017751479	24.2484229857209	17.9620321469406	488.121211319433	0.0804068485014084	-0.10351178179831	0.135160745130313	0.657625494547937	0.921731109668259
TRIM33	0	burg	1	21.9340659340659	6.13539154055487	7.00426284498746	25.5409512255255	0.377350747207988	0.252820896649586	0.270102560487959	0.0935873944447854	0.640341775691554
BCAS2	0	burg	1	27.3424657534247	5.6620630334885	6.39297115863312	19.0142397147501	0.356312226247576	0.227574671497091	0.40715493311533	0.110503567990132	0.676589752515127
NRAS	0	default	1	24	11.6919212126228	4.59833550458825	54.926698427569	0.136121611007682	-0.0366540667907815	0.500778014045506	0.481130677091385	0.870222731383829
CSDE1	0	default	1	24	32.5702584672455	4.76536167865947	1651.56606398276	0.020503327700242	-0.17539600675971	0.096538700113966	0.901601912756211	0.968475181134233
SIKE1	0	default	1	24	0.639445033087399	20.4063898949167	17.8639798342457	0.00808062272254428	-0.190303252732947	0.277653238909084	0.960244595945934	0.986327969176613
TSPAN2	0	default	1	24	2.83383705382176	22.4145628169722	9.95321749816464	0.0951251965234422	-0.0858497641718694	0.914211985743175	0.606655971118578	0.907691435864215
NGF	1	burg	1	27.3424657534247	2.52171501717603	10.9758930438706	3.96942496725462	0.300996321950344	0.161195586340413	0.833786131758594	0.166877315470909	0.726157482928404
VANGL1	0	default	1	24	1.52940885149277	2.91202488870974	20.2257258032538	0.0359338428101417	-0.15687938862783	0.284479478557592	0.832787480612596	0.955730031668757
SLC22A15	0	default	1	24	1.53969784388413	16.2735539706739	7.05604339490036	0.132384967293829	-0.0411380392474046	0.439063697772904	0.491626563952824	0.873858076900746
ATP1A1	1	burg	1	25.9220779220779	29.9795459639588	9.01820335768912	203.237305771161	0.267775992115671	0.121331190538805	0.250371413941338	0.21048435520672	0.754889996124955
CD58	0	default	1	24	0.769789717192026	3.01455533911561	5.16650578036353	0.0291461094185212	-0.165024668697775	0.622555532619881	0.862520402086799	0.957254110394668
PTGFRN	0	default	1	24	1.23768504947819	6.65461831184097	19.5657788519552	0.0286853175632147	-0.165577618924142	0.25962575519288	0.864569216186047	0.958353088333029
TTF2	0	default	1	24	1.81907990277077	1.09612456850478	7.43593219879284	0.171205025878336	0.00544603105400321	0.488515219253667	0.391052929853783	0.84095038639887
MAN1A2	1	burg	1	27.156462585034	18.0186387199828	23.3707693339349	115.057334621249	0.209353394069726	0.0512240728836717	0.251284764714207	0.308966970648136	0.808032558150347
GDAP2	1	burg	1	22.5536723163842	1.95281579941618	3.14654454274661	10.3670534395105	0.595354601024267	0.51442552122912	0.267868599817285	0.01084858342502	0.459566237197148
WDR3	0	default	1	24	1.93785611368076	18.9661051964343	20.3581439085689	0.105120623412604	-0.0738552519048754	0.20788212740967	0.573881859940885	0.900053015529562
TBX15	1	burg	1	20.7916666666667	9.18000937652472	11.4208415241246	56.4655649449816	0.19264440703124	0.031173288437488	0.260515075894278	0.34302382946423	0.818792672326331
WARS2	0	default	1	24	0.566973116530656	6.73374609449031	15.5875087661013	0.00454535630461328	-0.194545572434464	0.376821550981499	0.977478884165976	0.992175780957698
ZNF697	0	default	1	24	1.36350270785578	23.1642833609903	5.2506806184923	0.125312170356824	-0.0496253955718118	0.541524557292395	0.511994645495508	0.883002533810199
PHGDH	0	default	1	24	19.5293021521893	18.3103912777928	123.931531387361	0.524328310892509	0.42919397307101	0.182326370975925	0.0243521056844714	0.502186790859593
NOTCH2	0	burg	1	23.0751445086705	6.07779331768572	5.68381843351171	46.597722951889	0.337962411314782	0.205554893577739	0.158277721237493	0.127178366041766	0.686139408309865
SEC22B	0	default	1	24	1.19256273583389	5.22009865420617	15.1688077692687	0.0518779313089816	-0.137746482429222	0.236149513718722	0.766163180257129	0.942195841965823
GPR89A	0	default	1	24	1.64695387135064	2.30602099343849	18.1628050199805	0.0993492519808175	-0.0807808976230191	0.246728674156794	0.592627868227943	0.903929080212237
RNF115	0	default	1	24	4.66454320683399	22.0573101425022	87.2543869789947	0.0706360406965422	-0.115236751164149	0.172597827556144	0.693312663476133	0.929824807908759
POLR3C	1	burg	1	27.7222222222222	3.49813719655572	21.6799575298987	23.4740660732764	0.318947121266449	0.182736545519739	0.200712012601151	0.14652244765275	0.709653615304076
PIAS3	1	mle	1	22.9425287356322	3.34590153014654	6.56663547204584	5.08715255277423	0.808356539471042	0.77002784736525	0.494765172996459	0.00025850563939267	0.212230860915901
ANKRD35	1	burg	1	27.5310344827586	4.68750474729349	20.8791736694292	16.1245937598572	0.331384555807144	0.197661466968573	0.506848694107408	0.133623246828632	0.695822632409064
ITGA10	0	yule-walker	1	27.3424657534247	2.11902746420728	23.7933505216119	3.19762989260958	0.336714803480558	0.20405776417667	0.852086888049745	0.128381227314597	0.689183042611792
PEX11B	0	burg	1	23.7619047619048	5.68409144903416	0.319047830039226	30.0985840590719	0.352982432618896	0.223578919142675	0.236498078391171	0.113391463991811	0.676589752515127
RBM8A	1	yule-walker	1	20.3673469387755	18.9699362590629	3.25169327242459	114.510761280937	0.430453054161619	0.316543664993943	0.189209902685326	0.0599304635124142	0.587360849977149
LIX1L	1	burg	1	27.3424657534247	18.8740819774541	4.71106564169422	77.3385235865277	0.215765161914525	0.0589181942974296	0.479734076871435	0.296640644022259	0.803786458214217
POLR3GL	1	burg	1	20.9005235602094	11.5400452311111	10.8895910933998	74.1336533154578	0.218963850430825	0.0627566205169898	0.261250696062364	0.290640195107219	0.798464707807816
ANKRD34A	0	default	1	24	2.3896403514095	21.9251076417436	6.08408013414795	0.158280211409045	-0.0100637463091457	0.715228873365269	0.422510675996041	0.847990657378155
TXNIP	0	default	1	24	34.3768826219603	6.48255954414203	293.252907342306	0.287986410664733	0.145583692797679	0.258119418229678	0.182995922458535	0.73923903477743
PRKAB2	0	default	1	24	4.60354007503337	2.63248620277749	43.2081149514639	0.174213178682596	0.00905581441911574	0.192886756640823	0.384007528270453	0.835523676744463
CHD1L	0	default	1	24	5.92805770792688	11.5740134985757	76.3532409752741	0.102292403661036	-0.077249115606757	0.183969133584845	0.583007982119781	0.901302947919302
PDIA3P1	1	burg	1	26.6133333333333	2.01648240415929	11.1100001753199	4.62575706529714	0.265079217265998	0.118095060719197	0.596367617553588	0.214389072081177	0.757347463621596
BCL9	0	default	1	24	0.674804530556459	2.76161167709692	6.39370220348031	0.0700910886750139	-0.115890693589983	0.282319903166566	0.695347740699982	0.930395463686251
ACP6	0	default	1	24	0.354522554822483	12.5899139578938	4.20314341593959	0.0120022665564939	-0.185597280132207	0.576963423425508	0.941412024958375	0.98043837309287
GPR89B	0	default	1	24	1.49619569505599	1.78908819474566	5.81671837340509	0.172131166811778	0.00655740017413331	0.450302757679707	0.388872887604221	0.839662102638656
NBPF11	1	burg	1	27.3424657534247	2.63879168435177	11.5751222240716	6.23970480258731	0.207640906392187	0.0491690876706242	0.639994351736438	0.312327505527923	0.808602365904984
PDE4DIP	0	default	1	24	6.02989081079405	4.33263238436716	22.1180264560103	0.452549195475199	0.343059034570238	0.286765819421117	0.0491728626215198	0.57405914391957
NBPF9	1	burg	1	23.7619047619048	3.92360502602626	7.84145750392798	6.91683107791269	0.375980141672332	0.251176170006798	0.705781257389516	0.0946219846184442	0.640700176665425
NBPF19	0	default	1	24	1.16806812075362	12.5829055800974	6.90394365895357	0.052388315706819	-0.137134021151817	0.556660553490302	0.764103229470425	0.942195841965823
HIST2H2BE	0	default	1	24	1.32718479731242	11.0155123637197	12.6375312558521	0.1689167716961	0.00270012603532011	0.188831293282681	0.396481192144711	0.84095038639887
BOLA1	0	default	1	24	0.726934579726933	7.05503113599639	12.6511404550655	0.0139275063624387	-0.183286992365074	0.338252451647541	0.932275394190026	0.978329051846943
SV2A	1	burg	1	20.4717948717949	3.01092041529494	11.3738740655361	14.2155462360457	0.33354859225956	0.200258310711472	0.256599071203265	0.131474778638465	0.695822632409064
SF3B4	0	default	1	24	2.75231929985742	5.92297172465966	21.0529889037736	0.0523318610076667	-0.1372017667908	0.524116263705635	0.764330866797131	0.942195841965823
OTUD7B	0	default	1	24	0.434862264194963	15.7279571636333	20.2014052897364	0.00299200214442441	-0.196409597426691	0.288497888026846	0.985129242600328	0.994437408088617
VPS45	0	default	1	24	2.85612723425875	12.0767350554643	16.3390628719469	0.206229895601758	0.0474758747221099	0.363160839770849	0.315118347741373	0.808736183305473
PLEKHO1	0	default	1	24	4.98456637488473	15.5660566245435	109.050773723524	0.093738337564466	-0.0875139949226407	0.126077117043208	0.611319208533148	0.909048185229562
ANP32E	0	default	1	24	3.92241893947309	14.3258607145616	31.8951076334066	0.134467772544525	-0.0386386729465693	0.239339265905655	0.485753810083174	0.87144414524301
APH1A	0	default	1	24	11.4825831252741	15.3692577518849	250.005127931771	0.0376050563488742	-0.154873932381351	0.165831007713676	0.825594256403996	0.954059757596092
C1orf54	0	yule-walker	1	22.9425287356322	1.00224915543122	17.257349203446	4.42640320776557	0.136239184220198	-0.0365129789357619	0.417488360479148	0.480803358545082	0.870222731383829
MRPS21	1	mle	1	21.4623655913979	16.1852895228593	8.85044109872735	197.275404325852	0.257142196807478	0.108570636168974	0.1278103899403	0.226218671889426	0.768305637491125
PRPF3	1	yule-walker	1	26.6133333333333	1.29260992713125	9.63690555640863	17.6330400642843	0.0470955440578218	-0.143485347130614	0.237813524735462	0.785681973545624	0.947296981750302
RPRD2	0	default	1	24	3.21208237105247	8.11420250094112	35.8986674848331	0.107100788996074	-0.0714790532047112	0.192211854403452	0.567560543654803	0.900053015529562
TARS2	0	yule-walker	1	20.5773195876289	1.31296129035766	10.353644270648	3.04749670875187	0.311792989029509	0.174151586835411	0.570878045719851	0.154381573467557	0.718633274278601
ECM1	1	mle	1	22.3016759776536	4.30637597086343	9.32051797259468	48.6868904160385	0.208025396493922	0.049630475792706	0.140196334804745	0.311570460216902	0.808602365904984
ADAMTSL4	0	default	1	24	0.883484558564995	16.109308116198	9.73742566670476	0.0203855204677053	-0.175537375438754	0.472188048022852	0.90214423608393	0.968728412190663
MCL1	1	mle	1	24.1939393939394	33.6165977889811	8.35465006933324	551.102616146345	0.0948601797640712	-0.0861677842831146	0.138663719440589	0.607544868678814	0.907793584537668
ENSA	0	default	1	24	3.67952259063287	8.58845186580056	91.6062350972091	0.0473930755613128	-0.143128309326425	0.17210907194539	0.784456146533391	0.947261280097222
GOLPH3L	0	default	1	24	0.488627385055701	20.1308134410531	31.1434037188443	0.00254764647833672	-0.196942824225996	0.218827620233996	0.987326507489568	0.995056320393881
CTSS	1	mle	1	25.5897435897436	3.11744929130103	20.0566292904711	6.27845006618968	0.394881748786977	0.273858098544372	0.557247872307036	0.0811336959674378	0.619756190468348
CTSK	1	mle	1	20.6839378238342	27.2899647674261	6.3944201225926	287.308319466288	0.0650984794427772	-0.121881824668667	0.271520392244212	0.714215598000248	0.934347002044019
ARNT	1	yule-walker	1	27.9160839160839	13.5773992738887	9.69366761332375	70.8840186790563	0.59752323275701	0.517027879308413	0.212500043585803	0.0105609765925559	0.459566237197148
SETDB1	1	mle	1	21.9340659340659	5.8955687824856	6.4047713518494	25.5349328062018	0.461847891891663	0.354217470269996	0.239576631378309	0.045136224549854	0.56440797153022
CERS2	0	default	1	24	14.6145615096694	1.20279549721273	60.9369783413682	0.0868739158744405	-0.0957513009506714	0.691068752248981	0.634824595350818	0.914933010260089
FAM63A	0	yule-walker	1	23.3450292397661	1.52258020620973	9.12656786893005	5.50233369289101	0.219874896980545	0.0638498763766537	0.455066884333855	0.288949045846479	0.797690742723195
PRUNE	0	yule-walker	1	20.9005235602094	1.96643390053765	3.71878188691024	23.6895663450194	0.10956630482203	-0.0685204342135644	0.242785929445693	0.559767821901965	0.898222590477511
C1orf56	0	yule-walker	1	22.5536723163842	0.898726143695506	15.0757605490951	3.00958453586339	0.189827333723189	0.027792800467827	0.584580632102126	0.349050234427901	0.821148620345163
CDC42SE1	0	default	1	24	2.28386923064285	15.7087361487267	11.3723777926638	0.193713387149508	0.03245606457941	0.350140538018315	0.34075892958203	0.816574751986206
MLLT11	1	mle	1	22.0552486187845	2.4883580695603	20.4276429760154	12.1288056216005	0.302961934733803	0.163554321680563	0.259526510959663	0.1645441618804	0.726157482928404
GABPB2	1	mle	1	27.3424657534247	2.54885273894448	22.8370258941442	6.62374158174842	0.24742079305045	0.09690495166054	0.637756787086395	0.241413234598857	0.778122798337968
SEMA6C	0	burg	1	22.0552486187845	1.5312376139549	15.1565537438762	7.20659831141058	0.154869008034638	-0.0141571903584348	0.465182195963535	0.431141809854906	0.851167458327851
LYSMD1	0	burg	1	21.0105263157895	2.19543223658056	6.36139858929124	6.50440912077851	0.297082810002762	0.156499372003315	0.448282638647251	0.171601397780591	0.730563839347813
SCNM1	1	mle	1	22.0552486187845	1.4023056358718	18.4927374408234	2.74430329673518	0.203404310108906	0.0440851721306874	0.911542744782355	0.320767058286169	0.808905491493297
VPS72	0	yule-walker	1	27.9160839160839	11.3208792032628	11.1342167856312	48.638921270954	0.607444197294777	0.528933036753733	0.232853220138208	0.00932195510714939	0.45742291746228
PIP5K1A	0	default	1	24	6.08576413283774	11.9091159169005	74.0069597340332	0.144118750012749	-0.0270574999847015	0.158256869105151	0.459269453927774	0.859974097970844
PSMD4	0	burg	1	27.9160839160839	14.5715210266785	21.4838305512148	165.113297717959	0.246809405656666	0.0961712867879994	0.124141903302321	0.242395436966134	0.779056284416437
PI4KB	1	burg	1	24.0481927710843	8.97836145692886	10.0316261371043	26.2582716619946	0.310780038605836	0.172936046327004	0.464941164929935	0.155521070015047	0.720570043977085
RFX5	1	default	1	24	2.03081634499671	21.8418043678136	8.80379432215556	0.125908637550489	-0.0489096349394138	0.481753057044875	0.51025132757952	0.882210279835564
SELENBP1	0	yule-walker	1	27.3424657534247	6.36337975548037	23.9975976677186	17.0088359403162	0.342417546968064	0.210901056361677	0.574573688321707	0.122956383190075	0.683616418754484
PSMB4	1	burg	1	20.3673469387755	23.7741962808113	2.21807967110345	119.508326955563	0.306982288785944	0.168378746543133	0.248468488813241	0.159853323223236	0.723757863297748
POGZ	0	default	1	24	5.62782261111229	5.54623208094362	23.8766077252575	0.305393445279529	0.166472134335435	0.291272813292827	0.161694179265995	0.725184861014005
TUFT1	0	burg	1	24.0481927710843	5.37997499553124	14.2531723242716	16.9923795766598	0.551373023996977	0.461647628796372	0.366231624195857	0.0181730123239146	0.488658319387381
SNX27	0	burg	1	24.4907975460123	4.54100635864758	22.0134936771535	21.7163727244802	0.327381872568932	0.192858247082718	0.272402507654313	0.137671117625097	0.698309529842044
MRPL9	0	default	1	24	0.60419941120119	22.6867298668404	37.5161637858723	0.00277762044819241	-0.196666855462169	0.222412682662235	0.986188835511746	0.994868165197218
THEM4	0	burg	1	23.0751445086705	5.16408012964816	1.38753008661708	10.6987542712581	0.664570943369228	0.597485132043073	0.444657976914165	0.00424622892000315	0.396033852884284
S100A10	1	mle	1	22.8114285714286	14.0825979429271	0.596394868941246	200.802404279544	0.0601220673890023	-0.127853519133197	0.224161908567398	0.733427626209595	0.93570684644327
S100A11	1	mle	1	20.1616161616162	20.326435779551	9.15134285513689	389.774682561869	0.075886692003451	-0.108935969595859	0.208977091436903	0.673947586598974	0.925657805372942
S100A9	0	burg	1	25.4267515923567	5.28695964807351	7.30847809843478	22.3707875532863	0.192189981916044	0.0306279782992522	0.386584795528898	0.343990282275731	0.818959265543795
S100A8	1	default	1	24	1.86872343242887	18.2543980754011	6.72649391253852	0.2675566399903	0.12106796798836	0.369421440516712	0.210799817830471	0.754889996124955
S100A6	0	default	1	24	360.767223010048	8.12717760118909	3961.40592264957	0.148498248585679	-0.021802101697185	0.17404940308114	0.44763880521158	0.85385761282854
S100A4	1	burg	1	27.5310344827586	206.011617852445	11.1414268651339	1958.60467098829	0.332528730957671	0.199034477149205	0.125367607501711	0.132483832305534	0.695822632409064
S100A3	0	default	1	24	4.29002486198518	22.2579757914808	16.2918002724082	0.309064137090921	0.170876964509106	0.368810777486796	0.157466681906254	0.72280154627979
S100A2	0	default	1	24	1.30209956724975	19.5166624177191	8.01183269084957	0.0469242581136939	-0.143690890263567	0.51563224498067	0.786388364763754	0.947296981750302
S100A16	0	default	1	24	4.0459470190275	3.7296461310289	254.837408271831	0.00639642166564536	-0.192324294001226	0.147897146643882	0.968424425086775	0.989396905625457
S100A13	0	default	1	24	30.758703975934	0.227886658074644	403.570280769879	0.141081184551728	-0.0307025785379258	0.148061943812852	0.467477359637487	0.861517478722309
CHTOP	1	burg	1	21.0105263157895	7.09821528201816	0.826169659415576	47.4336682510954	0.295768657348946	0.154922388818735	0.231089531739192	0.173211510809281	0.732029138990319
SNAPIN	0	default	1	24	6.34863404229882	10.7085924008848	69.6712980153182	0.123839331429882	-0.0513928022841414	0.260648215838976	0.516319785422157	0.883369685734293
ILF2	1	burg	1	21.0105263157895	4.34927793761041	8.19039611154508	47.6704093859551	0.102780755433552	-0.0766630934797374	0.211680560493869	0.58142392855881	0.901302947919302
INTS3	0	default	1	24	0.416103510701712	3.32162176381681	3.7441704824501	0.0307523579259485	-0.163097170488862	0.44416605359195	0.85540890249923	0.95687832257248
SLC27A3	0	default	1	24	3.29136219226988	18.5604103491421	27.7303217427616	0.1499360230969	-0.0200767722837203	0.217201964104174	0.443872319354669	0.852439363855712
GATAD2B	0	burg	1	20.6839378238342	3.45778168556936	14.1115880212958	31.0584484909179	0.302878338683683	0.16345400642042	0.141440312688145	0.164642854781319	0.726157482928404
DENND4B	1	burg	1	23.7619047619048	1.15340791739053	23.4104349273327	11.451204142657	0.0775446216349266	-0.106946454038088	0.344337589238382	0.667923673723649	0.923820932383463
CRTC2	0	default	1	24	2.03657744479797	23.2967817794073	2.98384161833374	0.180777223676419	0.016932668411703	1.32713202700722	0.368986172047384	0.828140160999279
SLC39A1	0	default	1	24	8.64877581297641	4.97252944598787	112.392905781874	0.220897230117576	0.0650766761410915	0.120987613271832	0.287060701503217	0.796273244099168
JTB	0	default	1	24	0.724656893098105	18.446163817989	159.568734658957	0.00342119245235872	-0.195894569057169	0.0571313454365862	0.983010683565234	0.993940049798018
RAB13	0	default	1	24	20.7970593065912	13.7156987879038	183.545405361846	0.15414932823581	-0.0150208061170285	0.208436193551039	0.432980654691669	0.851451841348015
RPS27	0	burg	1	20.1616161616162	36.6958671010986	3.13899355366477	511.094423154662	0.17511774148938	0.0101412897872555	0.143581794480339	0.381908931143016	0.834363497251886
TPM3	1	mle	1	24.1939393939394	6.29368429475792	2.87652214508713	220.240799998547	0.0258055885085345	-0.169033293789759	0.171982141455526	0.877461700557222	0.961716086564221
C1orf43	0	default	1	24	15.7184825318572	4.88869319608333	173.005359450815	0.0998362076885485	-0.0801965507737417	0.200788867528348	0.591027516288859	0.903812457397343
UBAP2L	1	mle	1	24.1939393939394	2.83602329914748	10.9145779204788	57.7313234361878	0.126500842934206	-0.0481989884789522	0.107143652204231	0.508525167006116	0.880828852488195
HAX1	0	default	1	24	1.55184589326135	23.1287757069501	79.8824370563566	0.00548836366961858	-0.193413963596458	0.190719027518813	0.972857754328986	0.990211987956031
ATP8B2	0	default	1	24	1.3147718678684	4.69946250695633	43.2717037885477	0.00743904991828659	-0.191073140098056	0.270651532490248	0.963354043604606	0.987780768591857
IL6R	1	burg	1	26.7919463087248	3.43861758399308	21.9242965403653	21.4742290904782	0.144017231996296	-0.0271793216044449	0.332246942469825	0.459541893507909	0.860146112631575
UBE2Q1	0	default	1	24	1.59759751026348	13.8273140844678	85.8491670197371	0.00444222691655527	-0.194669327700134	0.201248721856264	0.97798532456079	0.99250673351166
ADAR	0	default	1	24	1.31189303095488	6.66921694623371	86.5564540490538	0.00866405176643514	-0.189603137880278	0.116043580864106	0.957423923484319	0.984942374785601
PMVK	1	yule-walker	1	26.972972972973	4.89126403172307	11.4417274573424	43.7886571363713	0.343396460610788	0.212075752732946	0.136960031225601	0.122043905572921	0.683616418754484
PBXIP1	0	mle	1	20.1616161616162	6.37303937766324	15.0659095901478	51.0272832118686	0.302548202114252	0.163057842537102	0.225059857001168	0.165033074567972	0.726157482928404
PYGO2	1	mle	1	27.5310344827586	4.94282675740183	9.89813930532298	42.2418044530493	0.181772123983722	0.0181265487804667	0.19804978410316	0.366751042037355	0.826597464466435
SHC1	0	default	1	24	3.40548451177344	12.072517397949	15.114478673632	0.160940076275838	-0.00687190846899388	0.412373745514691	0.415876989253982	0.845854977233973
CKS1B	0	default	1	24	2.96475837154197	13.3545548299104	38.6418197926531	0.0914108481235416	-0.0903069822517499	0.198963703113088	0.619209678883887	0.911185692017316
FLAD1	0	yule-walker	1	25.4267515923567	2.18949658504326	1.99383250357472	12.6569546854674	0.101289628956359	-0.0784524452523692	0.38381341042947	0.586271479159267	0.903171503282339
ADAM15	0	default	1	24	2.79953768634824	17.4158037088634	62.2107310304307	0.0215756682041096	-0.174109198155068	0.23836701317395	0.896677395607628	0.966282394778734
EFNA4	0	default	1	24	0.437209701591974	16.4349075630859	3.88617127251046	0.0290152429255967	-0.165181708489284	0.520015932569084	0.863101877092088	0.957577293834111
SLC50A1	0	default	1	24	0.616130359308548	6.45947596002196	19.6244432152377	0.00733598868730567	-0.191196813575233	0.276858448432099	0.963854290334404	0.987780768591857
DPM3	0	default	1	24	3.43025803710284	14.1852691364373	85.5486760447543	0.0181840264651103	-0.178179168241868	0.240465344134408	0.912326873460341	0.971289175266795
KRTCAP2	0	default	1	24	6.09297804596166	20.3595254865924	170.207869233581	0.070841716174311	-0.114989940590827	0.113213740218037	0.692545825522023	0.929753658794136
MUC1	0	burg	1	27.3424657534247	5.96858226684932	20.1629441507087	18.7834578025439	0.456629468977243	0.347955362772692	0.415257664721936	0.0473674937720669	0.571881122963795
THBS3	1	burg	1	25.4267515923567	4.76216204060791	7.93978667748479	18.7179136998212	0.3502539262378	0.22030471148536	0.323497153116522	0.115802602402581	0.678406079686694
GBA	1	yule-walker	1	24.4907975460123	2.01931081258984	22.3336266479384	4.74011431436882	0.404310724457173	0.285172869348608	0.482704157690545	0.0750065010799865	0.614522955155944
FAM189B	1	mle	1	22.5536723163842	5.74859612181797	16.0341167683365	39.9836461602281	0.206436060624863	0.0477232727498355	0.249481096345231	0.314709333578736	0.808736183305473
SCAMP3	0	default	1	24	0.915865544148515	7.46799383109048	50.6099099835776	0.00792378893979584	-0.190491453272245	0.156406369972061	0.9610039642278	0.986739537404377
CLK2	0	default	1	24	0.860414660146744	23.3695441873404	7.72066552920001	0.0245930412523954	-0.170488350497126	0.520535778475645	0.882936047483256	0.962899952673348
FDPS	0	default	1	24	0.515448426284952	4.52313319248654	7.40594441654787	0.00889227040413598	-0.189329275515037	0.568257989554138	0.956322372577295	0.984942374785601
RUSC1	1	burg	1	26.7919463087248	9.22287906872151	12.5379212702215	33.9810094069374	0.491229334102598	0.389475200923117	0.270684120143477	0.0340886903631525	0.535448226601286
ASH1L	0	yule-walker	1	25.4267515923567	13.1207785299089	10.7860501964006	60.3492345508134	0.363103643293768	0.235724371952522	0.26688036755593	0.104795786833023	0.667322039283049
MSTO1	0	default	1	24	0.502869554515054	13.5961651019706	6.00474469989012	0.0173795042202305	-0.179144594935723	0.458540246497585	0.916070910845012	0.97292194797206
YY1AP1	0	mle	1	22.5536723163842	6.09552651185888	16.7970955402544	48.2156907010246	0.225327524733994	0.0703930296807933	0.277209271174021	0.278991278481254	0.792263233137476
DAP3	1	mle	1	20.7916666666667	2.40485803133398	20.0429553727097	59.6220177187348	0.0166122537802917	-0.18006529546365	0.222553125398548	0.919652936044509	0.974451506402853
GON4L	1	burg	1	27.5310344827586	9.24664886900301	21.7159653424933	23.7750729883927	0.475524506219106	0.370629407462927	0.391965428646649	0.0396849650851191	0.554811968065485
SYT11	0	default	1	24	8.11082702285946	0.754381005270081	41.5708670156596	0.354700106642773	0.225640127971328	0.239504290825144	0.111894300760192	0.676589752515127
RIT1	0	default	1	24	5.05346238213067	14.6760942752046	25.4200621686973	0.231892687575475	0.0782712250905696	0.292957152536394	0.267368043580679	0.787752693489964
KIAA0907	0	default	1	24	1.07362294180827	13.7443139071152	13.0219545387445	0.01196935115612	-0.185636778612656	0.602534197812344	0.941568852334669	0.98043837309287
ARHGEF2	1	mle	2	27.3424657534247,21.695652173913	34.3172407378879,22.6219780048314	10.8221844688937,5.52476981211587	86.0002068587856	0.655266445990548	0.482899668985822	0.316406438115513	0.0511411678910593	0.579349832234654
SSR2	0	default	1	24	5.36542810673436	3.31030295018397	188.025728872983	0.0226281398328974	-0.172846232200523	0.133954337088784	0.891865069435259	0.964454836777854
UBQLN4	0	default	1	24	0.549084365095343	9.83212480942369	3.37230333107403	0.0349758366170859	-0.158028996059497	0.623029802425372	0.836933475862144	0.955948190036989
LAMTOR2	0	default	1	24	6.86182702867188	12.5458352436389	84.6244950092083	0.10980665267703	-0.0682320167875641	0.186093216441101	0.559012760713865	0.898222590477511
MEX3A	0	default	1	24	0.956481829658354	4.12415185055878	2.18069114467658	0.22292263625033	0.0675071635003961	0.750177823561591	0.283348743271463	0.794994791167562
LMNA	0	default	1	24	149.998715476473	11.2098832996595	1182.9492962919	0.244804133929755	0.0937649607157056	0.187717048475717	0.245639395461992	0.779631561947161
SLC25A44	1	burg	1	23.0751445086705	6.68272715852768	14.2217916886303	35.6731145356283	0.499724724126761	0.399669668952113	0.206676079332662	0.0313361184835584	0.529294425616018
PMF1	0	default	1	24	0.460207432360319	10.2167875792368	15.247292304675	0.00559658308037492	-0.19328410030355	0.292949919715239	0.972328553972325	0.990190272969009
SMG5	1	burg	1	24.0481927710843	5.25258541751846	12.4532050236765	33.438081189331	0.135801573309601	-0.0370381120284788	0.314919271243654	0.482022550804923	0.870393198073084
TMEM79	0	default	1	24	1.28654177942556	10.8546683109178	7.11491730221724	0.0594575317027263	-0.128650961956728	0.539657177304537	0.736024125780505	0.93570684644327
C1orf85	0	default	1	24	3.65941805987484	0.101606884383309	93.3353457636313	0.0822539204936654	-0.101295295407601	0.110822364387889	0.651047521110802	0.920100650743823
CCT3	0	default	1	24	2.93157063568958	14.6989396198335	129.659147522213	0.0177153665029373	-0.178741560196475	0.127607189389711	0.914506403422813	0.972010862867249
MEF2D	0	default	1	24	4.131729617177	4.22308587075718	52.4775307079801	0.0721094688479913	-0.11346863738241	0.219366065469355	0.68783411889732	0.929053795301995
IQGAP3	0	default	1	24	0.920574323678863	17.5256467746408	3.49743050172879	0.0961505314115944	-0.0846193623060867	0.611693934290537	0.603226670938857	0.907307033517858
APOA1BP	0	default	1	24	6.47584057123788	15.12775146553	68.2248464225991	0.106941939954054	-0.0716696720551355	0.222043596580433	0.568065575641432	0.900053015529562
GPATCH4	0	default	1	24	4.76799075503797	18.9764829701136	65.1899732447225	0.0412556805928648	-0.150493183288562	0.245856808106273	0.810054089336491	0.951936838941765
NES	0	default	1	24	2.76122050584765	21.2068734455471	45.3360709403641	0.0548536471367487	-0.134175623435902	0.218526251495681	0.754215258022733	0.940227109922075
CRABP2	0	default	1	24	2.62735648805602	20.8478195934099	17.3960472001505	0.0691903364213304	-0.116971596294403	0.41841889922145	0.698721999233366	0.930756891585905
ISG20L2	0	default	1	24	3.83539307642847	21.447426010317	90.3265065258156	0.00863731762642361	-0.189635218848292	0.324851906734621	0.957553028485674	0.984942374785601
RRNAD1	1	burg	1	22.5536723163842	2.30972471423656	8.4236429192612	5.73026367313441	0.175445910573596	0.010535092688315	0.658717604586213	0.381149846921867	0.834086313660531
MRPL24	0	default	1	24	11.3835635610131	17.4942429267256	89.1719360761103	0.237340586072162	0.0848087032865945	0.190092622023283	0.258019884705402	0.783942958460113
HDGF	0	default	1	24	14.952646169217	11.2589252144381	323.585003926662	0.154020328509617	-0.0151756057884591	0.0873169274651539	0.433310922355592	0.851451841348015
PRCC	0	default	1	24	0.899433397385323	4.87818769185001	18.2936168369541	0.0208932086998648	-0.174928149560162	0.259779930479112	0.899808962668933	0.967699161963344
PEAR1	1	mle	2	26.2631578947368,20.3673469387755	3.50669901204062,4.10199523961833	23.3582670742198,15.2084819989208	6.48204434784606	0.729785814049782	0.594678721074674	0.511369489131968	0.020894102437645	0.498366766914485
ARHGEF11	0	default	1	24	2.10455177577603	22.4596023429388	18.5498741507897	0.144165095024812	-0.0270018859702261	0.239361170559046	0.459145122757965	0.859974097970844
ETV3	1	yule-walker	1	22.8114285714286	1.523559402938	7.36796107893807	3.45845899369796	0.340514040534221	0.208616848641065	0.532527439521411	0.124746327509787	0.683895767820909
KIRREL	0	default	1	24	0.5096388307461	10.1374586194734	23.188715969944	0.00558742535753887	-0.193295089570953	0.214537640228268	0.97237332694503	0.990190272969009
IFI16	0	default	1	24	1.438603119034	12.9604126481734	92.5233784493018	0.00692626293691256	-0.191688484475705	0.195203308106138	0.965845105244999	0.98804692831384
CADM3	0	default	1	24	0.297467985902251	16.5964256426216	4.50861674184905	0.00494552097607015	-0.194065374828716	0.664957750308993	0.975515770300641	0.991033530890889
DUSP23	0	yule-walker	1	20.1616161616162	9.29897761575137	18.2584539254308	67.4955310245331	0.299836985988016	0.15980438318562	0.226959112495079	0.168265789489954	0.727364517672601
C1orf204	1	burg	1	22.0552486187845	0.746120526689022	13.6715386962878	1.67784362408285	0.129257682702058	-0.0448907807575305	0.88907372040619	0.500550911408443	0.878820208956378
TAGLN2	0	default	1	24	36.6906883287365	15.1611748583032	449.975946417704	0.12877120902078	-0.0454745491750645	0.179130334494492	0.501950734745629	0.878937648198717
LINC01133	0	default	1	24	7.27579872852392	14.0424014473649	31.2200258699019	0.268417790994671	0.122101349193605	0.333889828728633	0.209563516657227	0.754889996124955
PIGM	0	default	1	24	4.64337788880634	18.7492678282179	36.5509395206821	0.137587260497916	-0.034895287402501	0.241244167533007	0.477063089406528	0.867335311283241
IGSF8	1	mle	1	27.5310344827586	4.98937744243248	11.4855009402838	12.5636274854297	0.301575544122969	0.161890652947563	0.499677763448726	0.166187054561603	0.726157482928404
PEA15	0	default	1	24	21.4540442442496	16.3102650702593	609.951605053755	0.0701187318302889	-0.115857521803653	0.132919595463539	0.695244394756229	0.930395463686251
DCAF8	0	default	1	24	2.33571397399791	16.8967307825745	87.149085899006	0.0191914080865003	-0.176970310296199	0.162527717919859	0.907656052766552	0.969451945102007
PEX19	0	mle	1	20.1616161616162	5.00105199941203	9.76028967248774	37.6498079892069	0.340806183355665	0.208967420026798	0.218781615066349	0.124470268029301	0.683809700146994
COPA	0	burg	1	21.4623655913979	6.47239197857497	4.17135233067633	139.738831420823	0.150616086986351	-0.0192606956163786	0.0916385147799307	0.442099635516342	0.852439363855712
NCSTN	0	default	1	24	7.48733753920963	10.1798154838449	38.6447851277494	0.0993345412267065	-0.0807985505279523	0.442547006846226	0.592676268163563	0.903929080212237
KLHDC9	1	mle	1	20.1616161616162	1.23968097055903	8.3031268250866	1.76493032027062	0.335722394287056	0.202866873144467	0.935310006896474	0.12934452737279	0.692298719232124
PFDN2	0	default	1	24	2.20996004035788	4.51539804342149	85.0101737174121	0.00524589498611217	-0.193704926016665	0.283347268429122	0.97404427935454	0.990791574229743
NIT1	0	default	1	24	0.923285934047935	11.6048568960649	9.81844101803484	0.041968810082699	-0.149637427900761	0.348094079876987	0.807045911237866	0.950729316340678
DEDD	0	yule-walker	1	27.5310344827586	2.37416543263929	5.15149135436943	33.7811021968307	0.0626542393150424	-0.124814912821949	0.20291854009611	0.723600899013372	0.93570684644327
UFC1	0	default	1	24	16.2956823633882	19.0569713656	192.414437323975	0.242821601676278	0.0913859220115342	0.120222702395585	0.248880618295698	0.779698272341007
USP21	0	default	1	24	1.23345286269898	19.4859387998757	5.5601454923001	0.157995906514635	-0.0104049121824381	0.38335332579028	0.423224708317051	0.847990657378155
PPOX	0	default	1	24	1.81247013814454	4.14994005612801	6.39840753346391	0.10169694169623	-0.0779636699645239	0.635961618329588	0.584944135586975	0.902639919786716
B4GALT3	0	default	1	24	2.2734227082909	23.5641454850609	57.6010111091788	0.0214071973067151	-0.174311363231942	0.196700534421784	0.897449637628617	0.966673435049462
ADAMTS4	0	mle	1	22.0552486187845	2.20980997515856	21.9840908255377	5.65611100816506	0.474004498432235	0.368805398118682	0.411982389360592	0.0402633725846824	0.554811968065485
NDUFS2	0	default	1	24	21.3746149137816	19.4338967004715	432.325491491477	0.0389029198658671	-0.153316496160959	0.179099540246638	0.820042364514078	0.953772465870531
TOMM40L	0	default	1	24	1.35983859766635	2.80662506017583	13.3628729464527	0.0309714767282504	-0.162834227926099	0.433646633759009	0.854442423771585	0.956583871679202
SDHC	0	default	1	24	4.33526755618011	4.88713825181668	67.5634479787693	0.0144980729046308	-0.182602312514443	0.376638159497141	0.929581322827153	0.977491553563869
DUSP12	0	yule-walker	1	23.4823529411765	3.69603199484864	0.942535121387348	9.36297824300174	0.412343883572962	0.294812660287554	0.487082062258468	0.0700835840864134	0.610126391840896
ATF6	0	default	1	24	4.47148959517335	6.46629771597918	46.8916234199688	0.0983594833723362	-0.0819686199531964	0.214884655162216	0.595891370131212	0.905689038249151
OLFML2B	1	yule-walker	1	27.156462585034	4.89209981530166	22.7347629246908	10.9200483372587	0.465189655326731	0.358227586392077	0.502017506035052	0.0437521093178009	0.560357433576986
UHMK1	0	yule-walker	1	25.4267515923567	2.35211074197918	10.2117710484752	31.0669925069255	0.0270542884892846	-0.167534853812858	0.350373239843333	0.871852547279072	0.959895080261283
UAP1	0	burg	1	21.8142076502732	5.33853514598147	18.6036730386356	21.0665646300736	0.203005287113253	0.0436063445359043	0.413655359364421	0.321571241166119	0.808905491493297
DDR2	0	default	1	24	19.6487189976306	17.9281484639694	276.357127706442	0.0590834628211363	-0.129099844614636	0.206442223920683	0.737488933693557	0.93570684644327
RGS4	0	default	1	24	2.1235097115242	9.32948112791994	15.4905402560172	0.132855239960766	-0.040573712047081	0.30697523134558	0.490295627824656	0.873564665556912
NUF2	0	default	1	24	0.927463907410808	19.1126725226948	3.5169265389741	0.110674407914502	-0.0671907105025973	0.55305448595027	0.556293455658598	0.898222590477511
PBX1	0	default	1	24	8.42295663852004	7.11527985963086	153.752967021944	0.13730369372946	-0.0352355675246474	0.110256523322915	0.477847912166025	0.867412534980442
MGST3	0	default	1	24	60.6643451465467	8.89766472797014	463.6247036179	0.0953841674350658	-0.085538999077921	0.300823108281705	0.605788357450517	0.907691435864215
ALDH9A1	0	default	1	24	8.43500775601457	12.1850759736585	109.48627668326	0.201718417090106	0.0420621005081266	0.153706630172759	0.324175768499444	0.809262739693258
TMCO1	0	default	1	24	8.8672747404311	2.2375651267558	237.412385926799	0.0441962392256531	-0.146964512929216	0.132557589178163	0.797707499431229	0.95032534953557
UCK2	1	mle	1	23.7619047619048	4.19786292921679	20.2342219832623	20.5833963651374	0.102009801480267	-0.0775882382236799	0.450318847090461	0.583926227071501	0.90157488462113
POGK	1	mle	1	27.9160839160839	3.49868301244037	12.2253321812531	22.4840736778888	0.198803856470087	0.0385646277641043	0.253417051509771	0.330137038398213	0.811513038176599
TADA1	0	mle	1	20.9005235602094	2.41184349419466	2.52519189279671	4.60359132330797	0.494558257081751	0.393469908498101	0.554605747774034	0.0329879654263985	0.533039018431849
MAEL	0	burg	1	21.0105263157895	0.256955657929776	15.4537511241506	0.209007466711502	0.470762079021421	0.364914494825705	1.35036162362667	0.0415197541803796	0.555849692379159
POU2F1	0	burg	1	22.3016759776536	4.78494596140068	7.8622025673807	14.4255769136023	0.358148057644295	0.229777669173154	0.377927776355047	0.108936721027667	0.676589752515127
CREG1	0	default	1	24	1.50631875699415	0.0928979221603329	36.5519603039108	0.0165920868632269	-0.180089495764128	0.27452097287856	0.919747239259428	0.974451506402853
MPZL1	0	default	1	24	10.210888106911	9.44522179290229	186.098594942122	0.0493811579995386	-0.140742610400554	0.197237422660708	0.776304476475052	0.944367632831826
MPC2	0	default	1	24	8.736955395732	3.28642317205042	89.2586711123446	0.0891559236051451	-0.0930128916738258	0.250555895973419	0.626931644304531	0.912182314903751
DCAF6	1	mle	1	24.1939393939394	11.8192252359283	8.22612292025158	86.4700687336954	0.352600190797628	0.223120228957153	0.163558545303483	0.113726804205433	0.676589752515127
GPR161	0	default	1	24	6.91025838043259	21.0459649565375	24.2272518737381	0.543487980288702	0.452185576346443	0.275170430481382	0.0198271861383981	0.495675734738858
TIPRL	0	default	1	24	4.16715444822181	7.9089321853274	69.7541911626603	0.0606405562673424	-0.127231332479189	0.203972025328193	0.731406859869273	0.93570684644327
SFT2D2	0	default	1	24	1.9706804920236	8.13236287129524	14.9116486445714	0.0687733115152698	-0.117472026181676	0.349673973748969	0.700288622888461	0.930756891585905
TBX19	0	default	1	24	0.949114147945599	18.7454958214981	10.5011001285245	0.0183783925076992	-0.177945928990761	0.49776689276023	0.911424183068854	0.971151903303882
DPT	0	default	1	24	68.1189041316161	23.8513194988851	1733.24490748729	0.12990908792484	-0.0441090944901918	0.344592328535593	0.498681391683892	0.878183046062374
ATP1B1	1	mle	1	22.6818181818182	15.6655046376463	7.53790576267331	103.069277765095	0.356620976729657	0.227945172075588	0.173817109789986	0.110238802082266	0.676589752515127
NME7	0	burg	1	25.9220779220779	2.18400125375584	9.98610567814534	3.40399751723781	0.349668406079563	0.219602087295475	0.792539791443745	0.116325322553007	0.678406079686694
BLZF1	0	default	1	24	0.475295774513312	9.33458162307396	1.86858046188123	0.113478054571627	-0.063826334514048	0.574361337387883	0.547579844517242	0.896106180744232
METTL18	0	default	1	24	0.537722716968202	17.511210120822	3.99630655665438	0.0321554916093523	-0.161413410068777	0.540551535676303	0.849235129559772	0.956283677592563
SCYL3	0	mle	1	20.4717948717949	1.67212136017236	18.6309960619017	2.7382624668966	0.563124644849241	0.475749573819089	0.605781813228745	0.0159143069637671	0.474554588808034
KIFAP3	0	default	1	24	2.98883639152104	12.8470830272064	29.0477530067884	0.0800782451774319	-0.103906105787082	0.269810175197381	0.658801299398291	0.921848594191693
GORAB	1	mle	1	22.9425287356322	2.10441041632253	7.59076236241491	7.98803635062022	0.125766942622305	-0.049079668853234	0.506618791812975	0.510665034158562	0.882298325621105
PRRX1	0	burg	1	23.3450292397661	29.1115930050856	20.1627321541807	320.898719153276	0.566931713207263	0.480318055848716	0.0836167341531679	0.0152328760930229	0.469080158071086
FMO4	0	default	1	24	0.646510729623361	11.312801587243	2.66581218791501	0.144893697879373	-0.0261275625447523	0.892089515691024	0.457194014386464	0.859011312250903
PRRC2C	0	default	1	24	12.5365386380504	14.5254881888128	279.094017832451	0.0178922034731537	-0.178529355832216	0.244413797025462	0.913683524190845	0.971658137135626
VAMP4	0	burg	1	20.3673469387755	5.50414228157743	2.6402921811924	28.1440344199613	0.362747059220965	0.235296471065157	0.223456709005041	0.105089479638071	0.667591680134358
METTL13	0	mle	1	21.9340659340659	4.10406766007849	19.5982740356351	24.6663597818714	0.382438540826433	0.258926248991719	0.204667362958	0.089825764768743	0.635118472997957
DNM3OS	0	default	1	24	5.51791310854697	6.30586744401462	44.3012804294441	0.272635300681283	0.127162360817539	0.191976199001523	0.203592183243908	0.752591824834787
LOC102724528	0	default	1	24	2.64590502495444	22.1695125051016	2.96344583945448	0.151411473855079	-0.0183062313739057	1.74932822712488	0.440033536286867	0.852439363855712
PIGC	0	mle	1	27.7222222222222	3.31178553469286	9.35960831808555	29.6825462907306	0.317650164788309	0.18118019774597	0.136085980158218	0.147922914482761	0.711372801152487
SUCO	1	default	1	24	9.25069733299862	20.1987256909375	43.2019625927446	0.523578802908682	0.428294563490419	0.206265857262424	0.0245445672899284	0.502186790859593
LOC101928673	1	default	1	24	2.10058491299927	12.4618107252138	4.69605127909068	0.293192976386019	0.151831571663222	0.632415120976278	0.176402315880278	0.733359104489155
PRDX6	0	default	1	24	7.98550575716839	1.39364231199554	193.973452742808	0.0383832754637886	-0.153940069443454	0.222272989831414	0.822261658908067	0.953772465870531
KLHL20	1	mle	1	21.1216931216931	5.02017911239379	17.3123604847106	36.3933093920047	0.152743626110459	-0.0167076486674493	0.254510029657431	0.436590441801549	0.852439363855712
DARS2	0	burg	1	20.6839378238342	2.03226796529699	0.196556847756796	4.61456487898458	0.331902540399287	0.198283048479145	0.542656842744014	0.133106450338393	0.695822632409064
GAS5	0	default	1	24	2.69062036105422	6.34636716892105	151.704496770663	0.00358741320768097	-0.195695104150783	0.217921073410886	0.982191168441007	0.993686297253195
RC3H1	0	mle	1	22.3016759776536	2.33073453928666	4.56974749403993	18.5439174792659	0.281419525348603	0.137703430418324	0.167922357846383	0.191591863537964	0.745574867360717
RABGAP1L	1	burg	1	20.1616161616162	3.41303875722753	19.7602753726919	11.3660082835055	0.404852747065199	0.285823296478239	0.339015784868199	0.0746658763344401	0.613342197478852
CACYBP	0	default	1	24	2.88602975283602	12.497761150217	49.1129645135308	0.0389163578919319	-0.153300370529682	0.220921150431321	0.819985037097602	0.953772465870531
MRPS14	0	default	1	24	3.55407219798851	4.49183393047681	26.0520073419679	0.121001533058911	-0.0547981603293064	0.298392798376286	0.524735671013928	0.886246808765379
RFWD2	0	default	1	24	3.31348223478962	18.2486658002962	18.7378720847187	0.328214758667501	0.193857710401002	0.230719625856121	0.136820852557779	0.698309529842044
PAPPA2	1	mle	1	22.8114285714286	1.7304839455204	6.39519614897927	7.81950273406346	0.0948184692958458	-0.0862178368449851	0.492456076369159	0.607684865373233	0.907793584537668
LOC730102	0	mle	1	27.7222222222222	1.29353867501653	14.1807919375905	13.9452923336298	0.0401287019141892	-0.151845557702973	0.364465373607293	0.814826281489232	0.952954448029281
RASAL2-AS1	0	default	1	24	0.589346126605459	16.6188116704516	2.09558108594378	0.059738065080178	-0.128314321903786	0.789486048901396	0.734927119502881	0.93570684644327
RASAL2	0	default	1	24	0.860588432087696	19.5148026496866	22.8280128115124	0.00809460872307954	-0.190286469532305	0.313828831585386	0.960176900914352	0.986327969176613
RALGPS2	1	default	1	24	5.7708321787977	20.3524609632586	25.7305954313054	0.477612023895418	0.373134428674501	0.274136348709684	0.0389014563930059	0.553078180869185
ANGPTL1	0	default	1	24	1.66591151768321	23.7725442179243	11.0002432323857	0.102749466547518	-0.0767006401429779	0.457984966179344	0.581525316129493	0.901302947919302
FAM20B	0	default	1	24	3.69474225732756	18.1533316274349	69.1304833863262	0.018868266047056	-0.177358080743533	0.277397591350783	0.909152242540199	0.969973550362391
TOR3A	0	default	1	24	3.52146206263811	19.6114648856794	38.277377543203	0.113909662793545	-0.0633084046477455	0.192860823751969	0.546248180087586	0.895014141406164
ABL2	1	mle	1	22.3016759776536	3.91287263804807	18.0490385132077	49.2312778460878	0.233495022466656	0.080194026959987	0.12487046901729	0.264590896084802	0.786482501490319
SOAT1	0	default	1	24	1.81222816501877	1.46773385640484	29.6040723660049	0.0391828851457365	-0.152980537825116	0.347948210560214	0.818848678259064	0.953772465870531
TOR1AIP2	0	default	1	24	3.02656856140539	1.18828968225776	129.326345317217	0.0244866026522353	-0.170616076817317	0.121501512254335	0.883417892463987	0.963060282214555
TOR1AIP1	0	default	1	24	1.84965670226218	12.9655462543606	28.7846727411796	0.0436400935282713	-0.147631887766074	0.266537280837556	0.800030979357171	0.95032534953557
CEP350	1	mle	1	24.95	4.99567405715507	22.1221650377683	74.7227752709815	0.159099858114008	-0.00908017026319086	0.123907275742562	0.420457524290129	0.847716294604816
QSOX1	0	burg	1	21.2340425531915	48.9885643560152	15.3885866997898	405.925158426855	0.281447457333847	0.137736948800617	0.16326309175177	0.191554629537945	0.745574867360717
FLJ23867	0	default	1	24	1.42950938102464	16.2664717258247	8.78029054196208	0.100754505505451	-0.0790945933934588	0.380723887341327	0.588018991252369	0.903425941815665
ACBD6	0	default	1	24	3.03529632684696	3.4262883531735	19.7224642570597	0.268086303815253	0.121703564578303	0.211437903057365	0.210038723678802	0.754889996124955
XPR1	1	mle	1	25.5897435897436	3.11230510029672	24.9673465769573	12.590952974717	0.286502675205679	0.143803210246814	0.406383282192299	0.184910573469733	0.73991125471307
LOC102724791	0	default	1	24	1.1849036872556	17.2617253175458	3.93483266765239	0.145151611550672	-0.0258180661391931	0.539325526604475	0.456504945221224	0.859011312250903
STX6	0	default	1	24	1.52820020384951	19.0886726036389	56.5245969245394	0.0172638762144046	-0.179283348542714	0.145833247842233	0.916610022255206	0.973162186090594
MR1	0	default	1	24	1.62458992580509	0.668803633385977	24.1219010510209	0.0570186305444335	-0.13157764334668	0.244950588952542	0.745616589424439	0.93665677153053
IER5	0	default	1	24	8.74152638962317	1.58429751154475	148.208708518463	0.144892582469164	-0.0261289010370034	0.125246909559797	0.457196996239132	0.859011312250903
GLUL	0	default	1	24	34.1232350254652	4.62923205564289	148.223114905143	0.209829803117999	0.0517957637415983	0.369084629193564	0.308037241866269	0.808032558150347
RNASEL	0	default	1	24	0.673578031317243	14.8948793166922	10.5959470172254	0.0192729461330636	-0.176872464640324	0.331687955421332	0.90727883238963	0.969451945102007
RGS16	1	mle	1	21.3475935828877	1.5938715871905	8.53164176124664	9.87275038116401	0.277517627461072	0.133021152953287	0.408258905845723	0.196850388931987	0.7474028536728
DHX9	0	default	1	24	4.46525107732912	0.951098263945185	66.9792594366419	0.0635065701453295	-0.123792115825605	0.241145577635706	0.720317016050992	0.934886664458483
LAMC1	0	mle	1	20.4717948717949	57.7392562852272	9.86097521483121	781.983077412929	0.655040374716303	0.586048449659563	0.169527918377826	0.00488473870187023	0.396033852884284
LAMC2	0	default	1	24	1.28433747623018	15.4451486852783	3.1327278243519	0.251014298861272	0.101217158633526	0.584459308439815	0.235704369398033	0.7754925254061
NMNAT2	0	default	1	24	1.05564866759401	7.84941926256969	2.03208365809913	0.199814529755952	0.039777435707143	0.817680321231824	0.328060019224609	0.810501223966681
SMG7	0	default	1	24	7.53946290244814	14.3523173538609	40.1611604099515	0.221121241522945	0.0653454898275343	0.290087879792823	0.286648253327004	0.795931713250152
ARPC5	1	mle	1	25.5897435897436	11.9214456720421	24.6625497725305	288.854368097805	0.113997857235902	-0.0632025713169182	0.0889187449723636	0.54597638802286	0.894717025765414
RGL1	0	default	1	24	4.82219004259391	21.9671540252037	26.7664985445755	0.128127971392936	-0.0462464343284765	0.363805839992936	0.503806451163187	0.879974994829526
COLGALT2	0	default	1	24	1.01656793890197	11.0953458362895	7.03549627964914	0.0516746521522542	-0.137990417417295	0.561172345354883	0.766984866666023	0.942378601258536
TSEN15	0	default	1	24	3.99883473738322	4.74762308090951	59.8980870120878	0.0254264973461126	-0.169488203184665	0.313749029320628	0.87917027614379	0.962164940250037
C1orf21	0	burg	1	23.3450292397661	14.9237082207728	9.62555590579229	61.5452289166876	0.573897502801033	0.48867700336124	0.271729087300264	0.0140465735344202	0.464455369035951
EDEM3	1	mle	1	22.1777777777778	5.93844659398741	21.2202977021182	37.6852807289818	0.239091632939202	0.0869099595270422	0.227639652483326	0.255071419145389	0.782489567444155
FAM129A	0	default	1	24	16.546866499567	16.1815166188214	102.06752657091	0.221874404017124	0.0662492848205489	0.258230532677661	0.285265011163336	0.795931713250152
RNF2	0	default	1	24	0.77362672648478	19.8413508357079	10.3734126711283	0.014687877783836	-0.182374546659397	0.447041935776905	0.928686493930327	0.977491553563869
TRMT1L	1	yule-walker	1	21.3475935828877	5.1768990361588	3.89493590259676	34.6408680187595	0.209074552529157	0.050889463034988	0.238467934527212	0.30951218019447	0.808227819378251
SWT1	0	default	1	24	0.833894880743622	16.6688621123069	4.63088072353281	0.0477189067976702	-0.142737311842796	0.592857855028786	0.783115480633148	0.946589752913387
IVNS1ABP	1	mle	1	20.2639593908629	10.2524455382532	1.01433063583275	75.216352573991	0.345523789404394	0.214628547285272	0.240590002336518	0.120079625705887	0.680393596458145
HMCN1	0	default	1	24	3.4470194820857	14.034334634085	15.6261572519897	0.163014144299498	-0.00438302684060243	0.446652104187503	0.410762316467637	0.844308260768188
TPR	0	default	1	24	11.7372616981451	19.9011192166464	130.885043255171	0.0755421508764142	-0.109349418948303	0.234685766437277	0.675204877614232	0.925657805372942
C1orf27	0	default	1	24	1.70990073656316	20.9675202258199	29.6671448335715	0.0204904378630356	-0.175411474564357	0.289558858373091	0.901661238163244	0.968475181134233
PTGS2	0	mle	1	25.1069182389937	0.941023323611017	24.2516994188491	1.19903238607637	0.442335050516806	0.330802060620167	1.13671172433298	0.0539345109017326	0.580119675185767
RGS2	1	burg	1	20.2639593908629	2.0229962959794	1.86557566859604	3.27297901948272	0.515474644013583	0.4185695728163	0.597976185304365	0.026704382901936	0.503065367113954
UCHL5	1	burg	1	26.0915032679739	4.61282226401933	11.6195478079147	30.0766023704865	0.284560982805045	0.141473179366054	0.203067957673208	0.18744035829585	0.742475539819333
TROVE2	1	burg	1	27.3424657534247	3.78986842133804	11.9835825233534	47.3221690852705	0.0929232199624082	-0.0884921360451101	0.184469480004778	0.614073348092348	0.909701551212735
GLRX2	0	default	1	24	3.08859324099399	6.66354851190397	19.0993449319953	0.13483549401365	-0.0381974071836197	0.299920549639331	0.48472282366673	0.870943621405534
CDC73	0	burg	1	20.7916666666667	11.7779103129366	0.653292072886182	48.1111466314733	0.571967295158789	0.486360754190547	0.232940223944792	0.0143676178410801	0.464455369035951
B3GALT2	1	mle	2	26.6133333333333,21.695652173913	6.56117566477692,7.49759436672326	23.3573453409795,11.4194306506834	20.0372879758913	0.581995204092827	0.37299280613924	0.252010719183843	0.10160284587865	0.658442970198905
CFH	0	default	1	24	2.70196897053848	11.3308006817265	8.6273471278671	0.161042239002307	-0.00674931319723182	0.57041372480669	0.415623867988066	0.845854977233973
ASPM	1	burg	1	22.3016759776536	5.85098879031141	12.3511546275836	12.7457340426439	0.311114631544296	0.173337557853155	0.599523555594398	0.155143935315184	0.719731814590339
ZBTB41	1	mle	1	23.3450292397661	2.50771642426462	6.42615914448968	17.7245824224451	0.223951153829353	0.0687413845952237	0.207131879449835	0.281478538690538	0.792489394806409
DENND1B	0	default	1	24	1.40788386237273	6.52855142684254	7.47571188718132	0.0656088044195543	-0.121269434696535	0.559982864797149	0.712268417706196	0.934347002044019
C1orf53	1	burg	1	22.8114285714286	1.71260032323371	9.26949943756641	3.21258435360884	0.290170991828016	0.14820519019362	0.713804546023837	0.180205780232195	0.735509414571063
NEK7	1	mle	1	20.4717948717949	6.39056085308572	3.62010425087073	78.7085718103301	0.0997842319517037	-0.0802589216579555	0.244496463731668	0.591198166555964	0.903812457397343
PTPRC	0	mle	1	22.3016759776536	2.67244812461087	17.363884434378	3.93097634632998	0.688192956743073	0.625831548091687	0.572985595622572	0.00294733570383365	0.370162902679825
ZNF281	1	burg	1	26.7919463087248	3.59774355580684	25.7039400300978	62.9691238252608	0.0661426168908106	-0.120628859731027	0.184942551991812	0.710236166216683	0.933521114793165
KIF14	1	yule-walker	1	27.9160839160839	2.20379900010174	9.98394296502141	3.14232973702233	0.272131415314133	0.126557698376959	0.959503805641565	0.20429835826199	0.752972486578866
DDX59	0	default	1	24	1.76204819817151	23.7557592554529	7.46082556504594	0.141984153820179	-0.0296190154157852	0.478513289490951	0.465025258917052	0.861517478722309
CAMSAP2	0	default	1	24	2.20068648715121	0.325987791467605	88.0940791949871	0.00657742741212985	-0.192107087105444	0.226376875267447	0.967542652235988	0.988839913179606
TMEM9	1	default	1	24	9.00319318733592	15.5858484268904	63.4907776996341	0.332387142565357	0.198864571078428	0.184209735666502	0.132624408638901	0.695822632409064
PHLDA3	0	default	1	24	24.0756988065443	21.8618139568665	318.304410948709	0.0421122401323158	-0.149465311841221	0.268113733713477	0.806441964406738	0.950729316340678
CSRP1	0	default	1	24	11.7508407050917	6.56599583428596	134.69371830142	0.0597948999375059	-0.128246120074993	0.251824948021204	0.734705030172446	0.93570684644327
RPS10P7	0	default	1	24	1.32722698659594	5.03683000867244	3.27168776581956	0.165368414253564	-0.00155790289572288	0.682495986655009	0.405017772205208	0.842020700046497
NAV1	0	burg	1	27.5310344827586	11.5096612605381	23.355565269885	151.573465070075	0.38954464972011	0.267453579664132	0.111312483136312	0.0847753364613856	0.626532761006133
IPO9	1	mle	1	21.5783783783784	5.07919430978913	8.59532120321048	45.0074370603857	0.165378947098241	-0.0015452634821107	0.195168752840364	0.404992216728464	0.842020700046497
SHISA4	0	default	1	24	12.6560938236628	19.4374021408723	88.3774376495171	0.316246288423389	0.179495546108067	0.244525609448344	0.149450882546231	0.71265096645284
LMOD1	1	burg	1	20.6839378238342	36.2190498060503	14.113605288405	183.776078618416	0.301411564330177	0.161693877196212	0.266281363448383	0.166382237576495	0.726157482928404
TIMM17A	1	burg	1	26.6133333333333	4.14941309827004	10.9296317538206	83.2404696102669	0.0719047613496711	-0.113714286380395	0.160908342440906	0.688593189813025	0.929053795301995
RNPEP	1	burg	1	26.0915032679739	13.5366364505826	10.2313282650718	58.459391931542	0.469431495850428	0.363317795020513	0.251393706586897	0.0420443195418805	0.555849692379159
ARL8A	1	burg	1	26.0915032679739	38.2353450580756	9.62139269134882	253.761446921267	0.411260772905129	0.293512927486155	0.170853750587162	0.070731825508237	0.610950711092094
UBE2T	1	mle	1	20.4717948717949	1.87554763885247	3.45579228853413	5.9024211665134	0.437248704565992	0.324698445479191	0.365578736406062	0.0564394167442235	0.580119675185767
PPP1R12B	0	default	1	24	6.73152090535111	13.7499521028812	61.354673265521	0.0841947225014602	-0.0989663329982478	0.300097079251098	0.644192567136969	0.918343698506958
KDM5B	1	mle	1	21.9340659340659	4.82127136517259	9.70129804056889	67.6665696757112	0.0762573632570208	-0.108491164091575	0.197761207942996	0.672597034291685	0.924559747505739
PCAT6	1	burg	1	27.5310344827586	2.10818147651996	13.848172788131	10.7255761849935	0.22437294935632	0.0692475392275846	0.297827702595858	0.280714428288767	0.792489394806409
RABIF	0	default	1	24	2.32475729698922	1.18183035753982	14.1698407824892	0.123120334921821	-0.0522555980938146	0.348721806651821	0.518441781527495	0.883755939806832
KLHL12	1	mle	1	26.2631578947368	5.09526781164335	9.97972157226765	23.0545464628665	0.27052204831399	0.124626457976788	0.302777921822489	0.206566956055676	0.753212235834066
ADIPOR1	0	default	1	24	1.26290342626749	22.1064539005288	24.7929418059016	0.0288627860429438	-0.165364656748467	0.362119692051109	0.863779679438613	0.957865905975065
CYB5R1	0	default	1	24	10.0105021390409	3.99985313324868	61.3558244864187	0.271274926190323	0.125529911428388	0.219874585263308	0.20550318843123	0.75319010257478
TMEM183A	0	default	1	24	8.94413400399305	20.2332898091522	39.0988676820338	0.438418742745494	0.326102491294593	0.240186838865074	0.05585512448134	0.580119675185767
BTG2	0	default	1	24	1.18887432218939	7.66864679076575	5.24269491045683	0.0714164722700003	-0.114300233276	0.59963758839832	0.690406508662938	0.929333365413317
FMOD	0	default	1	24	2.85801893369809	18.7250265905306	97.0180642053739	0.0272188350815499	-0.16733739790214	0.266183235836637	0.871115549070981	0.959807137511786
PRELP	0	default	1	24	2.30760001423317	7.81330597057819	14.392821721137	0.12188211403768	-0.0537414631547839	0.376413790477275	0.522112530093675	0.88490657388391
ATP2B4	0	default	1	24	7.10741935001409	15.2452219665529	131.897007893112	0.0442961247483303	-0.146844650302004	0.196976642426282	0.797290767556649	0.95032534953557
ZC3H11A	0	default	1	24	4.92739803164208	8.34875595145975	36.0074724456927	0.210466456000355	0.0525597472004258	0.207978984864519	0.306798287077111	0.807754758438532
ZBED6	0	default	1	24	1.94572852099647	5.4187515412505	16.3500894752421	0.0798467836868325	-0.104183859575801	0.323522962635005	0.659630521469864	0.921848594191693
SNRPE	0	yule-walker	1	21.5783783783784	7.41722108711505	21.3259700767239	35.0830755940681	0.357517280880471	0.229020737056565	0.257969374381622	0.10947305922932	0.676589752515127
SOX13	0	default	1	24	2.3227379143919	3.77478853378148	7.05627148309487	0.2774411056018	0.13292932672216	0.434561482048604	0.196954658250846	0.7474028536728
ETNK2	0	default	1	24	0.796637155888797	3.78944774623603	6.54211973241702	0.0332445211490341	-0.160106574621159	0.466894551717404	0.844468024982492	0.956283677592563
PPP1R15B	1	mle	1	22.0552486187845	6.06285675484489	7.21274316372208	21.6907174850943	0.280891680055057	0.137070016066068	0.389964677033807	0.192296583127014	0.745974952482806
MDM4	1	mle	1	22.1777777777778	3.49699690365422	8.15735039503659	25.3771122924459	0.0808435668481063	-0.102987719782272	0.332631957040807	0.656065432548095	0.920834696397862
NFASC	1	burg	1	22.5536723163842	4.36069394282413	9.55823668018507	95.1103936278181	0.0732274451601396	-0.112127065807832	0.270194378935031	0.683700379903629	0.928361177253151
RBBP5	1	burg	1	21.9340659340659	2.09695079416437	15.1779933320878	31.6989637625344	0.0507486815119309	-0.139101582185683	0.306409233631239	0.770736710653178	0.942378601258536
DSTYK	0	default	1	24	1.90578893996008	18.1251416872828	86.9333498782077	0.00795258908252805	-0.190456893100966	0.178657098929262	0.960864481776074	0.986706125679459
TMCC2	0	mle	1	21.5783783783784	4.13831818662352	12.5444690726071	6.92614044406625	0.452191016161806	0.342629219394168	0.649786713126621	0.0493339343009233	0.57405914391957
NUAK2	0	default	1	24	1.40036964640344	3.31640432908253	6.3647893456817	0.153811591060747	-0.0154260907271029	0.420138367182703	0.433845762996808	0.851898425413432
ELK4	1	burg	1	20.1616161616162	4.04650082144538	11.5461595171352	14.8108568022071	0.474223598932135	0.369068318718562	0.316686664810935	0.0401795849970094	0.554811968065485
NUCKS1	0	default	1	24	96.0053437263477	16.567084911287	985.942878308616	0.093821448181309	-0.0874142621824292	0.218683461411404	0.61103894842327	0.908978894357377
RAB7L1	0	default	1	24	0.746593696871291	18.5025080701936	82.5811588377697	0.00176809242421505	-0.197878289090942	0.15467659317634	0.991190744162741	0.996624903944335
SLC41A1	1	burg	1	27.3424657534247	5.49960084249205	24.4789338062282	31.7801713719983	0.276547601170941	0.131857121405129	0.302143538970321	0.198175428123828	0.747847191726544
RAB7B	0	yule-walker	1	20.5773195876289	4.50180755468142	17.2135135780649	11.6124178966379	0.799084204672294	0.758901045606753	0.359918883681853	0.000327393765036321	0.212230860915901
SRGAP2	0	default	1	24	4.75327560915525	8.31144784821354	28.1029654246883	0.0915112094818069	-0.0901865486218316	0.391760870493076	0.618867769688786	0.911103761106866
IKBKE	0	default	1	24	1.01048106515646	21.6207106807413	9.71094311897201	0.029962591624786	-0.164044890050257	0.442644041446661	0.858899625300369	0.957137795515683
RASSF5	1	mle	1	23.6213017751479	1.01544779832572	10.7899709143876	5.01333700215766	0.215679842015257	0.0588158104183087	0.448273607205344	0.296802042472302	0.803786458214217
EIF2D	1	burg	1	26.4370860927152	11.5760440730701	10.4882887905334	29.4979976517712	0.485477160152631	0.382572592183157	0.394926200165349	0.0360597980403297	0.538692985665628
DYRK3	0	mle	1	26.6133333333333	0.413542792126065	17.8212620925596	2.59476113888554	0.0433273276905589	-0.148007206771329	0.845268948214265	0.801340037148239	0.950461062258728
MAPKAPK2	0	yule-walker	1	20.6839378238342	35.3190287212249	15.0111005022979	347.496559001556	0.271863248482946	0.126235898179535	0.146196312212663	0.204674981382945	0.752972486578866
YOD1	0	burg	1	22.8114285714286	2.44185047694813	9.32211805099842	4.0559950442283	0.601108806062448	0.521330567274938	0.555243037094024	0.0100988574944378	0.45742291746228
PFKFB2	0	burg	1	23.2093023255814	3.79453000993891	5.91325326931326	11.8550588002124	0.224074417545821	0.0688893010549849	0.464059562206747	0.281255066477419	0.792489394806409
CD55	1	mle	1	27.3424657534247	10.7144924342734	26.5743793611091	53.1334947030827	0.279136330946614	0.134963597135937	0.267577982359268	0.194655056577602	0.747116931489338
CD46	0	default	1	24	8.54455852911216	0.934373970411663	36.6116616665239	0.305150494139254	0.166180592967105	0.307533683253934	0.161977154390518	0.725184861014005
CD34	1	yule-walker	1	26.6133333333333	0.333167187330928	22.958817874311	1.05291387644908	0.0406095985223054	-0.151268481773233	1.09655168074541	0.812787181244048	0.95238700441471
PLXNA2	0	burg	1	23.4823529411765	1.11754808373751	5.20513252621117	2.40111910013566	0.376905166884639	0.252286200261567	0.517201141126806	0.0939227391652494	0.640350571111775
TRAF3IP3	0	burg	1	20.1616161616162	2.23223723800598	12.9917607118942	3.32022325642274	0.321267302989836	0.185520763587803	0.827245010046294	0.14404356326741	0.70621702365833
C1orf74	0	default	1	24	1.67546367323773	4.62415630071083	5.87929650873371	0.182816901190412	0.0193802814284944	0.457131815745616	0.364415532221499	0.82604136690715
DIEXF	1	mle	1	22.4269662921348	1.32250991909059	19.7367390301655	14.6239402527064	0.0720036647504689	-0.113595602299437	0.346910842964454	0.688226364880824	0.929053795301995
SERTAD4-AS1	1	mle	1	22.3016759776536	4.79963891161793	7.86865906613605	19.7493208677726	0.151161838883158	-0.0186057933402104	0.434153983651396	0.440681155270665	0.852439363855712
SERTAD4	0	default	1	24	7.2421509612918	16.9852826934707	41.6053191463827	0.153284840278363	-0.0160581916659643	0.3045522944604	0.435197786299961	0.851902197142879
HHAT	1	yule-walker	1	20.2639593908629	3.03336497632751	11.7905744865498	6.68127699945725	0.231615066218753	0.0779380794625035	0.694904188186065	0.267851574682529	0.787874559691673
RCOR3	1	mle	1	27.7222222222222	1.71382489529026	13.2268471842024	23.2270665589864	0.0418617373362005	-0.149765915196559	0.264496411973956	0.80749700270993	0.950729316340678
TRAF5	0	default	1	24	3.61671889848766	10.8263486950116	28.0538073777225	0.193343412285352	0.0320120947424222	0.22809608574784	0.341541455234031	0.817559750575436
LINC00467	0	default	1	24	1.3281040401076	20.326875086679	8.86877642726659	0.119649676361567	-0.0564203883661194	0.301743432350923	0.528783190783112	0.887650359365683
LPGAT1	0	burg	1	26.972972972973	9.79611682758417	9.53448944843982	46.5789633987833	0.437581210923292	0.32509745310795	0.220311468874053	0.0562728751345234	0.580119675185767
INTS7	1	yule-walker	1	27.9160839160839	3.77375358153993	21.9343159153667	8.47388224578219	0.435900779333229	0.323080935199875	0.51960107490576	0.0571185926951912	0.581651795996887
RPL21P28	0	default	1	24	0.66976095182306	5.94136286610014	3.45266844363847	0.0817384591692978	-0.101913848996843	0.505067267539764	0.65287791304355	0.920100650743823
PPP2R5A	1	default	1	24	4.76385846500678	6.44247280372317	27.0947243586142	0.290939743536698	0.149127692244037	0.247049251365198	0.179232068546561	0.734878788307301
NENF	1	burg	1	23.3450292397661	8.42850877340073	5.13553697681415	100.187385066421	0.306914124722787	0.168296949667344	0.120291218165967	0.15993195321731	0.723757863297748
NSL1	1	mle	1	21.3475935828877	5.33396786440411	19.9367043103782	27.8319406567782	0.298450141466559	0.15814016975987	0.263453234162946	0.169938862502446	0.728918344835739
TATDN3	1	burg	1	20.9005235602094	1.828871128499	19.0532104944828	5.34465161792278	0.204914078943247	0.0458968947318961	0.552816491039024	0.317738847831281	0.808905491493297
ANGEL2	1	mle	1	20.5773195876289	2.4668848745065	5.00146098125551	14.4702024275041	0.130851281278733	-0.0429784624655198	0.346026875985852	0.495987203021125	0.877184696567737
RPS6KC1	1	default	1	24	4.13108841931816	2.56328202197647	19.547201999251	0.332709134009389	0.199250960811266	0.261218078029784	0.132304891483056	0.695822632409064
SMYD2	1	burg	1	21.5783783783784	5.39511263795558	9.95729415146741	25.179173196535	0.251099607688422	0.101319529226106	0.303499729756251	0.235570167347797	0.7754925254061
PTPN14	0	default	1	24	17.8901563418092	16.9442603754953	211.788201037753	0.0677951644552077	-0.118645802653751	0.22941247560104	0.703974222623169	0.930891100675423
CENPF	0	default	1	24	11.9039189569855	14.5279808990438	40.3344448338904	0.195587203973209	0.0347046447678513	0.494854240451859	0.336817658305301	0.814527879300789
KCNK2	0	default	1	24	19.3780802226608	19.0174516457298	161.987751668669	0.36224777393132	0.234697328717584	0.202926476649168	0.105501811318943	0.667591680134358
KCTD3	0	default	1	24	2.12561417266171	3.33981634871033	59.7494903319663	0.0299324505672542	-0.164081059319295	0.161822877616939	0.85903307248314	0.957137795515683
GPATCH2	0	default	1	24	3.49008427255623	0.651252439444596	23.4225835409742	0.106978363056009	-0.0716259643327894	0.350475968489776	0.567949743179667	0.900053015529562
RRP15	1	mle	1	24.1939393939394	1.03600901824987	22.2784340514935	25.7865539965544	0.0113093797964516	-0.186428744244258	0.306877747049297	0.944717738410216	0.982240430851451
TGFB2	0	default	1	24	2.09244471113177	19.0663705656606	8.59232184457012	0.133963161217878	-0.0392442065385461	0.459062176308948	0.487171451409047	0.871822190812352
LYPLAL1	0	default	1	24	1.67878727520527	22.1140085094669	8.80564666291075	0.0894623216681966	-0.0926452139981642	0.526487776334391	0.625877888477894	0.911965080086169
EPRS	0	default	1	24	13.4687173837517	18.0729675706567	216.802256217192	0.0718858081476722	-0.113737030222793	0.165821411185946	0.688663503603764	0.929053795301995
BPNT1	1	mle	1	26.2631578947368	2.87020717297927	7.55441332748133	11.6689558097762	0.281562778043941	0.137875333652729	0.328340593693293	0.191400965573266	0.745574867360717
IARS2	1	burg	1	20.3673469387755	7.30020829556617	19.5227930826902	67.1756488282878	0.103209108328705	-0.076149070005554	0.256843479897678	0.580037328073871	0.901302947919302
RAB3GAP2	0	yule-walker	1	26.6133333333333	9.50586033666484	24.5594663094374	50.0287383615532	0.431065899353163	0.317279079223796	0.203868945584862	0.0596087240916041	0.586703398840797
C1orf115	1	burg	1	21.695652173913	3.13497703077566	14.4479376365767	8.80902880182939	0.275382076046843	0.130458491256211	0.507462169053861	0.199776942480573	0.749827125364029
MARC2	1	yule-walker	1	27.9160839160839	1.77295490332034	12.2559156177189	5.2156082482879	0.130458241870485	-0.0434501097554176	0.669975781235046	0.49710967437141	0.877974225394933
HLX	0	default	1	24	3.52059191287384	15.4676478234426	21.4612771629626	0.249574401615084	0.099489281938101	0.282141318324093	0.237978762037643	0.776396611396877
DUSP10	0	default	1	24	0.672934718192114	3.60327764737353	7.47769200378073	0.0384592512643883	-0.153848898482734	0.329632997218562	0.821936882334406	0.953772465870531
TAF1A	1	yule-walker	1	21.1216931216931	1.08001073132524	12.0063952936643	1.78354036506745	0.279172036571579	0.135006443885895	0.818446749912468	0.194606853344027	0.747116931489338
MIA3	0	default	1	24	0.745706478050627	5.86362868439729	52.0877099597208	0.00271299778225975	-0.196744402661288	0.190388019880447	0.986508415242773	0.994941193875844
AIDA	1	burg	1	23.2093023255814	2.36788103501874	9.05678864485026	4.1494051610334	0.548101222996341	0.45772146759561	0.604940213492032	0.0188454203934063	0.488658319387381
BROX	0	burg	1	26.6133333333333	7.43793921671609	0.686737998681339	42.3559256131409	0.43887877209878	0.326654526518536	0.2218447081979	0.0556267253503375	0.580119675185767
DISP1	0	burg	1	22.3016759776536	3.66091975043646	20.6438807507538	5.7043927999545	0.609669445025239	0.531603334030286	0.584866116353196	0.0090607207423774	0.45742291746228
CAPN2	0	default	1	24	2.97092123950131	4.95710270291267	158.797414123679	0.027033949490786	-0.167559260611057	0.0814717563870133	0.871943679542878	0.959895080261283
TP53BP2	1	burg	1	26.7919463087248	3.54473948728421	24.4741871772738	17.6982707627559	0.422032482668347	0.306438979202017	0.221008510558052	0.0644936795544692	0.600780863917895
FBXO28	1	mle	1	22.5536723163842	1.31149706478014	17.387687686416	8.90374238143727	0.117068930266165	-0.0595172836806022	0.313071788243502	0.536579403141738	0.892143903529539
DEGS1	1	mle	2	25.9220779220779,21.3475935828877	11.627299894499,10.825545323793	23.3542516037079,11.4322854981681	58.8873329762014	0.649771986635972	0.474657979953959	0.143548111910102	0.0541496908742485	0.580119675185767
NVL	1	default	1	24	2.22767599296998	3.21217311423853	5.14605107061518	0.204342179688459	0.045210615626151	0.673923523397267	0.318883228617341	0.808905491493297
CNIH4	0	default	1	24	1.11176078189107	12.2261688844542	92.9791043566225	0.00415488483826332	-0.195014138194084	0.144692024295979	0.979397490717109	0.992932558305792
WDR26	1	burg	1	21.0105263157895	8.32068050054775	10.0809411537124	48.0429580552686	0.376388366422063	0.251666039706476	0.208679234976231	0.0943128876399477	0.640629021969126
DNAH14	0	mle	1	27.5310344827586	1.98900018075419	25.2642080461604	3.06123715293553	0.445553790968496	0.334664549162196	0.672797393840901	0.0523958743371055	0.579461508749255
LBR	0	default	1	24	4.13793350063726	5.47423278118455	32.1574525753437	0.10153635243713	-0.0781563770754443	0.278058703277144	0.585467173642964	0.903148039844318
ENAH	0	default	1	24	31.9375166892463	22.7299303225338	372.861827365803	0.143883392059247	-0.027339929528903	0.174857089945677	0.459901271623028	0.860233483380008
SRP9	0	default	1	24	5.22903467834943	7.76119262164131	32.8597747009978	0.143174185821916	-0.0281909770137003	0.293863545785912	0.461809339312343	0.860613402982371
EPHX1	0	default	1	24	2.25918825950685	17.7610624195667	14.0941511361586	0.150529488391977	-0.019364613929628	0.285029342213425	0.442325051926543	0.852439363855712
TMEM63A	0	default	1	24	6.73990735077319	12.6205528163403	47.7433617737101	0.11526981231618	-0.0616762252205838	0.312441444233564	0.542068573780685	0.894023169346921
PYCR2	0	default	1	24	12.7718598174249	5.3772944304605	131.582649275449	0.098265658881574	-0.0820812093421111	0.22703651049438	0.596201476211895	0.905785039933135
SDE2	0	default	1	24	1.56978008043746	13.2089399693114	12.2408464773393	0.0684537828198819	-0.117855460616142	0.368601109459254	0.701490886113724	0.930756891585905
ACBD3	1	burg	1	24.3414634146341	19.0127775207757	16.1541655830003	263.448776256046	0.0690410401422084	-0.11715075182935	0.190419390751666	0.699282533076038	0.930756891585905
PARP1	1	yule-walker	1	27.9160839160839	10.4777486445713	21.2407215699807	53.5576881147154	0.223849147788154	0.0686189773457853	0.289074524814823	0.281663578979268	0.792489394806409
ITPKB	1	mle	1	21.3475935828877	1.85724375388877	8.02745255035499	4.25638696497526	0.353411953866706	0.224094344640047	0.510677188049922	0.113015589948221	0.676589752515127
PSEN2	0	default	1	24	2.39984525181093	16.7156866367241	26.7596692437852	0.0722530433042158	-0.113296348034941	0.238898063018222	0.687302133443529	0.929053795301995
ADCK3	1	default	1	24	5.28205800443898	22.9598416191935	16.8556895714484	0.589531015121078	0.507437218145294	0.306895032375668	0.0116520338220651	0.459566237197148
CDC42BPA	0	mle	1	23.4823529411765	12.9013281538508	10.5844587001129	96.6239812134396	0.291675373115059	0.150010447738071	0.228670367785142	0.178304255179191	0.734743654496456
JMJD4	0	default	1	24	0.47824600716915	0.839417136659415	17.3024009713564	0.0147787822305233	-0.182265461323372	0.184720583234027	0.928258172010857	0.977491553563869
SNAP47	0	default	1	24	2.63540594437113	7.4599023895284	10.3039440739597	0.134407102387455	-0.0387114771350543	0.494365017307051	0.485924080414318	0.871574340811598
ARF1	0	default	1	24	7.31563417097831	11.245883076948	426.575465398156	0.00606535148876319	-0.192721578213484	0.176384057944906	0.970038902850616	0.989396905625457
C1orf35	0	burg	1	21.1216931216931	4.35450132570733	5.97934730046045	36.9023223937847	0.318682722821799	0.182419267386158	0.158559659407223	0.146807083396106	0.710354983288014
MRPL55	0	default	1	24	4.64702736701678	18.2831797106034	37.257796065026	0.260538817065824	0.112646580478989	0.18567208000462	0.221093974060811	0.763736329488852
GUK1	1	mle	2	27.7222222222222,21.1216931216931	23.2766206016493,24.8983728152848	9.97865345737547,20.2656262997005	253.550324309667	0.648999049601944	0.473498574402916	0.106711477857616	0.0545823705594289	0.580119675185767
GJC2	1	mle	1	21.9340659340659	1.44608420325691	18.309165796597	2.57464247409928	0.609051237406044	0.530861484887253	0.864195950858565	0.00913270047501635	0.45742291746228
IBA57	0	default	1	24	2.35214447783672	3.94009744514589	8.78902299276369	0.189407068874875	0.0272884826498503	0.443679609547761	0.349956496876825	0.821148620345163
TRIM11	0	default	1	24	17.9217338148115	19.3168589536538	110.099860331372	0.248766441082109	0.0985197292985307	0.223738445075951	0.23926264635921	0.776396611396877
RNF187	1	mle	1	25.5897435897436	48.8825891297292	19.0835941931172	356.715890737675	0.469486551713694	0.363383862056433	0.166944114339297	0.0420225098609479	0.555849692379159
RAB4A	1	mle	1	23.7619047619048	6.90398408471846	19.7270602803383	30.7302107713591	0.203446492714863	0.0441357912578354	0.348580131122396	0.320682138434962	0.808905491493297
CCSAP	0	default	1	24	1.72378964267191	15.1197463327219	11.1699240638748	0.0814130787692761	-0.102304305476869	0.396411889739531	0.654035449701575	0.920100650743823
NUP133	0	default	1	24	3.01193965337384	6.53904618870789	34.5520459313326	0.0762330363863879	-0.108520356336334	0.238066948145597	0.672685603565274	0.924559747505739
ABCB10	1	burg	1	25.9220779220779	0.447626312988368	13.188799835368	4.63946760745627	0.0110765342810351	-0.186708158862758	0.707409210935279	0.945830710051689	0.982513117636098
TAF5L	0	burg	1	21.5783783783784	3.23856366706011	0.688941009243788	9.02650788053804	0.301708526439176	0.162050231727012	0.477323183287832	0.166028901986524	0.726157482928404
URB2	0	default	1	24	1.57254429663025	21.2356741520296	2.90604611989	0.0953937288742068	-0.0855275253509518	1.35935824249252	0.605756343385198	0.907691435864215
GALNT2	1	burg	1	27.9160839160839	19.3317414089504	6.5807294901963	97.1327654490176	0.331786918574463	0.198144302289355	0.295349709015833	0.133221668097538	0.695822632409064
COG2	0	default	1	24	1.43122522542365	23.9973904240009	10.7454845274794	0.0970170905183014	-0.0835794913780383	0.312674240504055	0.600340514484804	0.906658039788283
AGT	1	mle	1	27.5310344827586	1.79088249871176	6.02459925776279	25.9389853716718	0.0606819492731037	-0.127181660872276	0.213217981214931	0.731245726340844	0.93570684644327
C1orf198	0	burg	1	24.4907975460123	26.3989599873235	8.45504818376038	144.198156924822	0.38099943202788	0.257199318433456	0.214960846726587	0.090877262766478	0.635118472997957
TTC13	0	default	1	24	2.00289024317482	8.6211511516667	4.39274303083293	0.178367493137153	0.0140409917645832	0.772794892706637	0.374445026254741	0.832066451717926
ARV1	0	burg	1	26.7919463087248	1.70974769383438	3.39062374081343	9.18000081978311	0.123412354052114	-0.0519051751374628	0.381191348323024	0.517579096928634	0.883719295967657
C1orf131	0	default	1	24	2.98376320230726	22.738561747759	24.2152540093767	0.13015556045091	-0.0438133274589076	0.314078669127943	0.49797547897032	0.877974225394933
GNPAT	0	default	1	24	2.88508088735764	22.9989706923735	21.2834182070164	0.0525579809697696	-0.136930422836276	0.450201397641211	0.763419429542933	0.942195841965823
EXOC8	1	default	1	24	4.42013965739638	21.2414695595447	10.764786506059	0.577048579473855	0.492458295368626	0.506266315518253	0.013534818602456	0.464455369035951
SPRTN	0	mle	1	21.8142076502732	2.62244523492399	19.4463449239714	7.75216532586752	0.251338880319309	0.101606656383171	0.46534832112481	0.235194086039851	0.7754925254061
EGLN1	1	yule-walker	1	21.4623655913979	5.34842940228193	15.4256205662501	21.5136320850751	0.267844199579751	0.121413039495701	0.37648374609978	0.210386339233978	0.754889996124955
TSNAX	0	default	1	24	2.38215915698288	1.1195769079615	46.8986038271547	0.0468304016319077	-0.143803518041711	0.175741341491385	0.786775648691993	0.947436992581166
SIPA1L2	1	mle	1	20.2639593908629	1.72728320081187	3.48808554970269	26.1582461382085	0.0339697607318977	-0.159236287121723	0.24565888175478	0.841305263255203	0.956005788862522
NTPCR	1	mle	1	22.9425287356322	4.09518644796958	17.8497567179947	26.6938403508904	0.256200328594939	0.107440394313927	0.215727190501651	0.22765642456759	0.769625590151078
PCNXL2	0	default	1	24	2.49371203344292	19.492355840978	11.4348104714925	0.129368752370903	-0.0447574971549161	0.445914529126044	0.500231747855109	0.878759603032826
KCNK1	0	default	1	24	1.14657690829246	5.57807273175754	3.89551185393857	0.132261392174031	-0.0412863293911629	0.554921284800592	0.491976777572092	0.874295486998562
COA6	0	mle	1	21.2340425531915	2.96608377784603	10.4644706327357	15.8753954166687	0.215245189602393	0.0582942275228718	0.299156724942355	0.297625359238624	0.803997967304055
IRF2BP2	0	burg	1	23.9041916167665	7.73115489798849	6.34638694954839	82.1256537487464	0.115420155086618	-0.061495813896058	0.19602046341061	0.541608159975303	0.893780364012057
TOMM20	0	yule-walker	1	24.4907975460123	11.0429767160475	9.54034497198472	72.7360235151072	0.198982099421021	0.0387785193052257	0.243278666177063	0.329769972082458	0.811394581042301
RBM34	0	default	1	24	6.36740310075936	15.3171249203683	46.4097705324325	0.173488921267992	0.00818670552159073	0.27196491994266	0.385694456252513	0.836304847865665
ARID4B	1	mle	1	20.2639593908629	8.92899692960323	11.7688909554098	107.198849756565	0.0841020182088227	-0.0990775781494126	0.208671790724101	0.644518681811095	0.91835479035767
GGPS1	0	default	1	24	2.36918546319056	12.3435100486009	21.8441862093877	0.104286872425229	-0.0748557530897247	0.245470437200825	0.576560248737105	0.900332285950924
B3GALNT2	0	default	1	24	4.47756903762671	8.38341816040772	34.2179362769534	0.115055842712692	-0.0619329887447695	0.274077534241999	0.542724380007696	0.894201413799001
LYST	1	mle	2	27.5310344827586,20.5773195876289	3.14792451197463,3.89402033334122	24.4706377758684,16.506245197675	17.9659086251025	0.399533823186578	0.0993007347798666	0.256167950923105	0.337766022703093	0.814725408554326
NID1	0	default	1	24	3.23754011840458	5.19761180639466	104.754291381395	0.0262556290507026	-0.168493245139157	0.130040538042698	0.875436803616327	0.961024200617923
GPR137B	1	yule-walker	1	27.5310344827586	4.24505909168492	24.6217037238734	13.266277041979	0.503431245205579	0.404117494246695	0.311779493390372	0.0301923520299616	0.524635412775953
ERO1LB	1	burg	1	22.8114285714286	1.4682317144546	16.4864368366125	5.71736791617846	0.125889761015198	-0.0489322867817625	0.500792724279962	0.510306425900034	0.882210279835564
LGALS8	1	burg	1	22.1777777777778	1.8821495833471	12.6821185875388	14.8407920373008	0.203003276194342	0.0436039314332106	0.249591960027499	0.321575298012061	0.808905491493297
HEATR1	0	yule-walker	1	25.1069182389937	1.90674581597171	9.81433989845265	12.51871901207	0.0862497415552271	-0.0965003101337274	0.37909545948647	0.63699725964305	0.915558757198553
MTR	1	default	1	24	5.92541824288302	2.93808425842931	48.047689715295	0.162821616195046	-0.00461406056594482	0.22832057358902	0.411234962930837	0.844574380756053
FMN2	0	default	1	24	3.92131818738384	0.417722299536027	13.3359383982978	0.284065574884095	0.140878689860914	0.547707003655197	0.188090225906172	0.742475539819333
GREM2	0	default	1	24	17.6446851413427	1.52063056073284	61.043309995922	0.16375281144254	-0.00349662626895197	0.744040510994232	0.408952957640779	0.843954519470858
FH	0	default	1	24	5.86114434915768	2.88767760839483	38.3906443450785	0.185451265928114	0.0225415191137364	0.318125954177091	0.358579424027141	0.824275743052989
OPN3	0	default	1	24	1.91023944729033	19.693819550061	2.39483340611559	0.340735380350063	0.208882456420076	0.975103732580907	0.124537128201674	0.683835608149312
CHML	1	mle	1	20.6839378238342	2.59894910290487	14.8929672221897	9.24570165406869	0.307206150052635	0.168647380063162	0.376586349133747	0.159595307767701	0.723757863297748
CEP170	0	mle	1	26.7919463087248	5.33032744845342	26.7063192143991	20.7169485255664	0.496919969835662	0.396303963802795	0.26727690657645	0.0322244409313137	0.530647998142923
SDCCAG8	1	burg	1	21.1216931216931	3.57624171635113	12.1290629916326	19.6202744106016	0.110164515655821	-0.0678025812130143	0.396050696261205	0.557890031621129	0.898222590477511
AKT3	0	burg	1	21.1216931216931	9.18858209966939	8.87966328096702	45.4510412011249	0.337167664769287	0.204601197723145	0.254180166199942	0.127943560732363	0.687446749169396
ZBTB18	1	mle	1	22.4269662921348	2.02418903189904	7.93117712894945	18.7060928062072	0.155601565685978	-0.0132781211768265	0.209546410000779	0.429276482605421	0.85049988686702
ADSS	1	burg	1	27.3424657534247	2.60456876666451	8.07352287788447	61.7566123998365	0.0540783944774976	-0.135105926627003	0.161177220451231	0.757313547392044	0.941518442783478
DESI2	1	mle	1	20.0603015075377	2.4579297424881	5.02186212189184	29.382855413227	0.0579131572761118	-0.130504211268666	0.289719022831039	0.742086775429586	0.936607798456274
COX20	0	default	1	24	2.22772657597079	12.7139644381462	12.6279324213476	0.106220681415397	-0.0725351823015234	0.402487418052563	0.570363211741648	0.900053015529562
HNRNPU-AS1	0	default	1	24	0.190920274789686	20.1725652549241	3.92701723374329	0.00363110671713507	-0.195642671939438	0.596580381808022	0.981975837883722	0.993686297253195
HNRNPU	1	burg	1	26.4370860927152	16.4394896333597	6.99426954704466	275.148255598601	0.290181132564159	0.148217359076991	0.0955388775689427	0.18019290835013	0.735509414571063
EFCAB2	0	default	1	24	0.532987927093815	10.236121335758	10.5830749907956	0.00977761399013732	-0.188266863211835	0.374659243118697	0.95205864544316	0.98420156937065
KIF26B	1	mle	1	21.8142076502732	0.70393722580378	15.6944492097755	6.76252145822314	0.0271454789449685	-0.167425425266038	0.475962191290409	0.871444046947522	0.959807137511786
SMYD3	1	burg	1	21.4623655913979	8.87358004093259	12.2228356294249	58.7041811831675	0.173195255897955	0.0078343070775464	0.257712546665048	0.386380143501964	0.836971467083574
TFB2M	1	burg	1	26.6133333333333	1.50070737843793	9.40572486504164	4.26448126379968	0.234027566095122	0.0808330793141465	0.509501393808241	0.263673025088826	0.785885604994656
CNST	0	default	1	24	7.61211137195324	4.86244420746379	30.8734891638857	0.260846512827521	0.113015815393025	0.348569273137733	0.220634361788515	0.763374427362726
SCCPDH	1	yule-walker	1	27.7222222222222	6.66831308305691	7.36358138175828	51.1385287913657	0.240226842818392	0.0882722113820706	0.192306645007396	0.253174364917807	0.780694865986256
AHCTF1	1	burg	1	27.7222222222222	1.46969377725035	10.671159791434	15.0518841715021	0.0864682673946378	-0.0962380791264346	0.243273742436017	0.636235925814594	0.915233219945379
ZNF670	0	mle	1	21.2340425531915	1.78423586249024	18.7161149615756	9.79730034740538	0.0880587717743285	-0.0943294738708058	0.435863162766493	0.630716585556755	0.913186027425088
ZNF496	0	yule-walker	1	26.2631578947368	4.30152160360538	10.2045986931922	8.32774845849297	0.365955752685662	0.239146903222795	0.610935982671771	0.10247025872199	0.658945239156696
SH3BP5L	0	default	1	24	7.70223937680263	17.6492039687688	57.0741401487647	0.117132636338607	-0.0594408363936716	0.279187048113508	0.536385852167068	0.892138742026363
ZNF672	0	default	1	24	1.45213422470871	20.5566456912876	12.0514576639594	0.137149180425495	-0.0354209834894057	0.239176543028524	0.478275990459296	0.867412534980442
ZNF692	0	default	1	24	0.529904770657736	18.0858468067349	5.39709210032585	0.051277951767049	-0.138466457879541	0.316996474758657	0.768590422480997	0.942378601258536
ZMYND11	0	default	1	24	3.40839268127007	22.0291083236356	118.096956618186	0.0779547410466275	-0.106454310744047	0.0753131166444385	0.666440214446652	0.923820932383463
DIP2C	0	default	1	24	5.03962845499538	17.4937675373206	45.7397457479554	0.135121494071358	-0.0378542071143699	0.219741631396665	0.483922171711543	0.870943621405534
LARP4B	1	mle	2	27.3424657534247,20.7916666666667	21.4934385015179,13.3136478446129	9.86925404321076,4.0980576306123	66.2337457652182	0.741923583026368	0.612885374539552	0.208137697245893	0.0176007627612933	0.485881250156459
GTPBP4	0	default	1	24	5.28539860726997	19.8438741032846	74.915782509815	0.0974570569529807	-0.0830515316564231	0.182089247475674	0.598879399268764	0.906658039788283
IDI2	1	burg	1	26.972972972973	1.60838783495818	26.737145916208	4.96484846465864	0.0961024271981379	-0.0846770873622344	0.733687298743049	0.603387211130833	0.907307033517858
WDR37	1	mle	2	22.3016759776536,27.5310344827586	4.84030524840888,4.05389672991188	3.76145064574097,11.4406882798477	5.05917598857789	0.508401836848858	0.262602755273286	0.718320798823049	0.177174156347134	0.734045337516514
PFKP	0	default	1	24	12.7666007859642	21.8078244855667	50.3919689738303	0.685133147590331	0.622159777108397	0.243510023362988	0.00309481514566978	0.370162902679825
PITRM1	0	default	1	24	2.24427882167956	11.9407826585163	29.2987810865765	0.150136920132552	-0.019835695840938	0.144450346867218	0.443348061787509	0.852439363855712
KLF6	0	default	1	24	11.800654574026	1.0690197199715	263.727098199615	0.0557196868425056	-0.133136375788993	0.145143143484708	0.75076613909392	0.938372398295036
AKR1C1	1	burg	1	21.8142076502732	2.60568660697513	14.5081121181265	40.3585710989774	0.167626656295112	0.00115198755413415	0.167204383409429	0.399568109288049	0.841130152328816
AKR1C2	1	mle	1	22.1777777777778	8.63262323721175	18.3089169276649	25.0071766241401	0.455396305879433	0.34647556705532	0.425401636154341	0.0479074344961674	0.571881122963795
AKR1C3	0	burg	1	20.5773195876289	10.1982616915375	14.3391688945742	83.7107000277631	0.353787557329047	0.224545068794857	0.307436587296684	0.11268771690438	0.676589752515127
NET1	1	mle	1	22.5536723163842	7.0927305370853	4.30548754545765	20.6732906654912	0.474139936542313	0.368967923850775	0.356546646590477	0.0402115623741544	0.554811968065485
ASB13	1	yule-walker	1	24.1939393939394	1.51329761741806	12.3635848047412	4.57452732412124	0.143270624649531	-0.0280752504205626	0.641008635808495	0.461549506297258	0.860613402982371
FAM208B	0	default	1	24	2.1501049119436	15.8974317054215	21.8741836943125	0.136466717330138	-0.0362399392038339	0.214935831862872	0.4801704225476	0.869474301417441
GDI2	0	default	1	24	1.14583493352577	9.64250854372483	13.1941201802317	0.0587869187793121	-0.129455697464826	0.263399007719116	0.738651820282964	0.93570684644327
ANKRD16	0	default	1	24	0.864633053066449	21.0900154162366	2.38450063154663	0.220477105153844	0.0645725261846127	0.829035156153799	0.287835512659617	0.797143929719878
FBXO18	1	mle	1	27.9160839160839	16.5427517589526	8.48442999318334	59.2861428764509	0.600917721207761	0.521101265449313	0.246219890929149	0.0101230694659766	0.45742291746228
IL15RA	0	default	1	24	0.88225081885131	1.98306394002944	5.78865188505265	0.023462225615245	-0.171845329261706	0.762327348298006	0.888065986313361	0.964454836777854
RBM17	0	mle	1	20.9005235602094	10.9233482693868	9.32358349272499	83.3108522650906	0.266836281901848	0.120203538282218	0.181605390412536	0.21183846701254	0.755369569347372
PFKFB3	1	burg	1	20.4717948717949	6.02435332525198	20.3904421913376	35.0356300251847	0.273097276107925	0.127716731329509	0.234404985628349	0.20294646049454	0.752588661948473
ITIH5	0	default	1	24	2.43285090624479	20.1915828655558	29.9744480641695	0.042083259192358	-0.14950008896917	0.394644408509128	0.806563966489761	0.950729316340678
KIN	1	mle	1	21.3475935828877	3.60585898993235	10.2256374336818	17.1755047138712	0.207854387689521	0.0494252652274259	0.323330728962617	0.311906988095284	0.808602365904984
ATP5C1	0	default	1	24	2.45112020393464	9.38428958927434	66.7095270838229	0.0136485614840469	-0.183621726219144	0.237454032981759	0.933594772937928	0.978485201135751
TAF3	1	mle	1	21.9340659340659	5.68597152800309	12.6933081652239	24.3059615934145	0.359445189637692	0.231334227565231	0.304312996281989	0.10784039868153	0.673099869647476
CELF2	1	mle	1	21.2340425531915	14.2151556723922	21.0785926555645	66.4223646311186	0.508583496710823	0.410300196052988	0.334156834201664	0.0286581853183598	0.513217997283897
USP6NL	0	default	1	24	3.3380524768557	23.2524699830401	4.06320919474229	0.225820133459789	0.070984160151747	1.34565627237646	0.278105363028783	0.791767160112444
PROSER2	0	mle	1	22.5536723163842	3.3740988664605	8.67440955614411	4.96888385070698	0.526806758385439	0.432168110062527	0.651937819947436	0.0237242595086413	0.502186790859593
UPF2	1	mle	1	20.5773195876289	3.64194194309825	11.9227606619757	64.7919959829401	0.0244371282515384	-0.170675446098154	0.271271451133518	0.883641933488983	0.963202952289646
DHTKD1	1	burg	1	27.7222222222222	5.1699915289063	24.6426679004056	33.6564089500049	0.098807125050311	-0.0814314499396267	0.352353291455218	0.594413613340733	0.9049429166023
SEC61A2	0	mle	1	22.5536723163842	2.00953159218929	7.81072612584424	6.57883815219231	0.277711417948052	0.133253701537662	0.395088244489199	0.196586525929653	0.7474028536728
NUDT5	1	mle	1	20.3673469387755	5.30444026428328	15.2303421462638	28.1134375559218	0.529784936913859	0.43574192429663	0.182197780630258	0.0229870207050905	0.502186790859593
CDC123	0	default	1	24	10.0208129197925	6.84894457444428	74.6736240820379	0.250511456615043	0.100613747938051	0.188743332596119	0.236496649973489	0.7754925254061
CAMK1D	1	mle	1	27.156462585034	0.463088039440886	11.4797824178738	3.53955583953198	0.0352526202429068	-0.157696855708512	0.534271547077764	0.835733937820956	0.955948190036989
OPTN	0	default	1	24	40.1341566206526	19.0794628032083	394.290138861112	0.144952318707261	-0.0260572175512868	0.189473509138125	0.457037323825429	0.859011312250903
MCM10	1	burg	1	20.1616161616162	1.33546140942004	19.2482240360251	2.42721789965595	0.242810629357048	0.0913727552284573	0.804468382931615	0.248898651540873	0.779698272341007
PHYH	0	default	1	24	1.81129958745327	15.3124070249862	29.8257529579658	0.0406021342395538	-0.151277438912535	0.215969537200987	0.812818800112303	0.95238700441471
SEPHS1	0	yule-walker	1	27.5310344827586	4.2644574741042	24.3890786860348	20.4389559379718	0.340263851104835	0.208316621325802	0.245247160485194	0.124983132414381	0.683895767820909
BEND7	0	default	1	24	1.09865232651792	23.9999925024047	9.92674537948979	0.0302447135214157	-0.163706343774301	0.46502076577611	0.857651356508594	0.957137795515683
PRPF18	1	mle	1	21.4623655913979	3.87499294742045	9.04791897616058	27.952849921279	0.100419113543771	-0.0794970637474746	0.313801594820266	0.589116377956902	0.903461673197943
FRMD4A	1	mle	1	27.7222222222222	1.02650771763591	13.1757151645561	11.0484648582084	0.0593946046745867	-0.128726474390496	0.269071669480631	0.736270377334116	0.93570684644327
FAM107B	0	default	1	24	0.752840780786406	23.6047154876787	7.75567916397954	0.0424409488952864	-0.149070861325656	0.344401893406655	0.805059220617611	0.950723509172743
HSPA14	1	burg	1	21.695652173913	3.26856405006816	0.0346710236069203	20.1990130309874	0.226073693788633	0.0712884325463599	0.273342882630874	0.277650234226138	0.791767160112444
DCLRE1C	0	burg	1	27.7222222222222	2.84102198667916	22.6881183739502	9.64151365194568	0.305085561556851	0.166102673868221	0.364780223994363	0.162052851075376	0.725184861014005
RPP38	0	burg	1	27.9160839160839	3.40942687699093	23.5892411621344	8.54713587439747	0.319525711120254	0.183430853344305	0.478194935466908	0.145901112051636	0.709039479675279
NMT2	0	default	1	24	5.3751935575797	20.3861987493965	51.9315466759842	0.18018311356915	0.0162197362829802	0.17938104173397	0.370326079889784	0.828630529751991
FAM171A1	1	burg	1	22.0552486187845	6.39407850928841	13.2244317429991	27.5359443618406	0.319044105445822	0.182852926534987	0.318205621497803	0.146418150958903	0.709653615304076
ITGA8	1	mle	1	21.3475935828877	2.64833907816857	12.9365783333988	27.153742936296	0.135043231848379	-0.0379481217819457	0.423547098895889	0.484141160155795	0.870943621405534
FAM188A	0	burg	1	21.1216931216931	5.30826043829768	2.00281359654161	15.5570741541277	0.423690136862596	0.308428164235116	0.380079179194776	0.0635741059629531	0.600488808597713
PTER	0	default	1	24	0.773911882200702	21.4306651537799	6.32718835507194	0.0965274392230401	-0.0841670729323518	0.356257347570012	0.601969983232241	0.907035149320496
RSU1	0	default	1	24	11.5169287343073	6.99973385221808	129.829429407343	0.184038014058395	0.0208456168700736	0.209257374409138	0.361700935078459	0.825876930005065
VIM	0	default	1	24	65.5373654602746	9.76186457395815	1386.63534083582	0.0726439168532773	-0.112827299776067	0.163309956215694	0.68585550003432	0.929053795301995
PTPLA	0	default	1	24	4.75836997818642	3.36161458440864	54.4011662717137	0.0922737035755887	-0.0892715557092936	0.232122528909571	0.616275048752647	0.910447239662077
STAM	1	mle	1	22.6818181818182	3.53713990713001	19.4367375223178	22.801717221708	0.19648074234856	0.035776890818272	0.240352665698845	0.334951131331642	0.813105476684572
NSUN6	1	mle	1	23.9041916167665	0.70582652067197	16.4455840138275	4.80063281833613	0.107733192436235	-0.070720169076518	0.308898676298652	0.565553490846744	0.899970603589458
ARL5B	1	mle	1	23.3450292397661	7.05918891094704	5.78149077337154	17.2639140617542	0.52871881743691	0.434462580924292	0.41168924936758	0.0232487976429091	0.502186790859593
PLXDC2	0	default	1	24	3.63346830447121	22.5981551995121	49.5624735482611	0.0606782057629501	-0.12718615308446	0.238499047391513	0.731260297803717	0.93570684644327
CASC10	0	yule-walker	1	20.5773195876289	1.93187333408573	19.6447975697705	2.01015458637519	0.645724293292312	0.574869151950774	0.89109291377108	0.00558093372495105	0.397154518723737
SKIDA1	1	mle	1	20.7916666666667	0.357913535280376	7.79422069538166	1.06925969292421	0.0909791742649481	-0.0908249908820622	0.823699574863154	0.620682020583227	0.911719156364007
MLLT10	0	default	1	24	1.24703702637215	17.5340992890337	13.1325154008003	0.0237178755987889	-0.171538549281453	0.450887971376684	0.886904150999049	0.964454836777854
DNAJC1	1	mle	2	26.0915032679739,21.2340425531915	15.78113961431,12.0415910599977	23.7409651956304,12.7314125068303	88.5441754000749	0.625984729302742	0.438977093954113	0.105016172439262	0.068566797284332	0.608504633822242
COMMD3	0	default	1	24	6.57378816915772	3.21937857429279	47.880063613728	0.277354520878135	0.132825425053761	0.192860782285385	0.197072692588876	0.7474028536728
LOC100499489	1	mle	1	21.4623655913979	1.46643096633278	17.5414151666331	4.32372023989162	0.216735762588418	0.0600829151061011	0.582106530605056	0.294809510064068	0.801800259205389
PIP4K2A	0	burg	1	22.4269662921348	11.2958617342	11.9531314258907	39.8328211819115	0.517428715129185	0.420914458155021	0.284466731988546	0.0261702203572013	0.502186790859593
MSRB2	0	default	1	24	2.22475232066662	21.7885168357157	46.3201579431879	0.0917189550454538	-0.0899372539454555	0.150703679627297	0.618160505883389	0.91097337709131
OTUD1	1	yule-walker	1	21.5783783783784	0.893903091843635	9.64741851570586	2.55260972287658	0.277681520805403	0.133217824966483	0.468871303478181	0.196627215081678	0.7474028536728
KIAA1217	0	default	1	24	1.02561362367949	17.1587107719219	3.03631407656639	0.198542312301171	0.0382507747614058	0.648247222728447	0.330676243498001	0.81168859554233
ARHGAP21	0	default	1	24	12.9255552274814	13.5114760382173	121.386441369591	0.0868395722050092	-0.095792513353989	0.265570144925265	0.634943986563598	0.914933010260089
PRTFDC1	0	default	1	24	0.471019299403838	2.16087128691892	1.39662093473106	0.156824673204111	-0.0118103921550663	0.62440784694826	0.426176450650586	0.8493263740153
APBB1IP	1	mle	2	24.1939393939394,20.7916666666667	7.85766934236863,5.43799433107477	12.1908216826816,4.24319278843714	18.0936390836294	0.780292153493241	0.670438230239861	0.236986281513109	0.00960290545207032	0.45742291746228
ABI1	1	burg	1	20.4717948717949	5.55662420184502	4.9559352169822	39.2724910511039	0.260820116995124	0.112984140394149	0.204226939567996	0.220673759854674	0.763374427362726
ANKRD26	0	default	1	24	2.32830914164215	3.7055600954782	24.8017296426538	0.0407659484935928	-0.151080861807689	0.325509080580503	0.81212510541292	0.95238700441471
YME1L1	1	yule-walker	1	23.9041916167665	5.61128389525958	22.0378512487491	101.324249196937	0.105479596324007	-0.0734244844111915	0.135568654127736	0.572731744980454	0.900053015529562
MASTL	0	default	1	24	1.21276999488469	2.52215322779923	5.499114573131	0.0956262244232615	-0.085248530692086	0.548192749098365	0.60497830721872	0.907691435864215
ACBD5	0	burg	1	22.5536723163842	7.60631844917793	9.53704008085003	18.0290444708851	0.415565986877613	0.298679184253135	0.460027840883035	0.0681832057076867	0.608504633822242
RAB18	0	default	1	24	10.8130548203326	6.17336858134385	155.690411338669	0.16816462456926	0.00179754948311195	0.153651544023882	0.398278559990649	0.84095038639887
MKX	0	default	1	24	3.29672027129472	5.90959445431878	19.1606846559579	0.156123835621219	-0.0126513972545375	0.298847206044666	0.427950562133911	0.850026420248469
WAC-AS1	0	burg	1	24.95	7.84454333602058	20.0972314572318	43.5841190237199	0.299107222770755	0.158928667324906	0.239218586646251	0.16914451643827	0.728684807096886
WAC	0	default	1	24	16.138194257534	13.2124803954217	205.226064602171	0.166223803617819	-0.000531435658617463	0.142262413133949	0.402946567978789	0.841513621462958
BAMBI	1	burg	1	24.7950310559006	1.80392126226586	10.1889517909535	5.78492406115115	0.496684826284318	0.396021791541182	0.34646311880402	0.0322998211469987	0.530647998142923
PTCHD3P1	0	default	1	24	1.61073187253994	20.6280805066827	40.9369449076393	0.0218160521533685	-0.173820737415958	0.186721708825062	0.895576436854717	0.965790191214162
SVIL	0	default	1	24	2.3081988121594	16.0699274601308	25.971324883056	0.0399912732559863	-0.152010472092816	0.322491122455827	0.815409758423826	0.953024663133525
KIAA1462	1	burg	1	22.9425287356322	14.4086943879152	21.78695410149	138.952973564539	0.38602761979745	0.26323314375694	0.165415639456178	0.0872457284971085	0.631616752520769
MTPAP	0	default	1	24	2.16179243790868	21.1318642682635	13.8881484583091	0.055597669017201	-0.133282797179359	0.52224655416962	0.751251326213989	0.938658975094667
ZNF438	0	default	1	24	2.10332719577392	17.6585164053047	8.33080419074108	0.0955425200233987	-0.0853489759719215	0.555395761917621	0.605258328169294	0.907691435864215
ZEB1	0	default	1	24	21.7294316936247	15.3989182752755	224.24870060498	0.120226693241517	-0.0557279681101794	0.257110998197736	0.527052532491664	0.886246808765379
ARHGAP12	0	mle	1	20.7916666666667	7.85901587394016	4.81247089008577	81.2903836404544	0.240316238174105	0.088379485808926	0.163073375535877	0.253025456741143	0.780694865986256
KIF5B	0	default	1	24	7.47254295498812	7.45119776378719	391.093123461629	0.00662639471833604	-0.192048326337997	0.165852252434967	0.96730421751448	0.988731129230815
EPC1	1	burg	1	25.7548387096774	2.8664842216286	1.59725826509562	57.8653143356291	0.0276427792512532	-0.166828664898496	0.223010233126223	0.8692190145708	0.959439084549283
CCDC7	0	default	1	24	0.732538826493479	20.7897320138432	4.49380449181119	0.0649664690309044	-0.122040237162915	0.634979439047313	0.714719985484831	0.934347002044019
ITGB1	1	burg	1	20.4717948717949	46.7786231709046	14.4260741867545	531.652840070625	0.150085994947082	-0.019896806063501	0.159151652615529	0.443480908411526	0.852439363855712
NRP1	0	default	1	24	7.07756174290371	15.7477137017338	97.7412723908866	0.089657211522119	-0.092411346173457	0.183189273431156	0.62520836623433	0.91182209346183
PARD3	0	default	1	24	0.581569096198502	1.139106345667	36.5198078275249	0.00977671955788528	-0.188267936530538	0.116873032970525	0.952062945252519	0.98420156937065
CUL2	0	default	1	24	2.28133111772685	5.41283899132983	10.2721483684482	0.347169386617938	0.216603263941526	0.279633303688981	0.11857757340861	0.678537502750049
CREM	0	burg	1	24.4907975460123	2.83950864759383	5.98449883056576	9.27096585773605	0.238627799507558	0.0863533594090695	0.434265317228482	0.255849797883297	0.782699798695524
CCNY	1	mle	1	26.6133333333333	13.2298268757666	12.4964407619495	113.946511593379	0.444197979138526	0.333037574966231	0.128206974806235	0.0530396448695873	0.580119675185767
FZD8	1	burg	1	22.8114285714286	1.80340258053104	0.814592269217426	7.06164368077624	0.221178213507291	0.0654138562087498	0.52011130719853	0.286543432578521	0.795931713250152
ZNF248	0	default	1	24	1.78859447265895	18.4118368596365	10.8519555680187	0.0755318896544641	-0.109361732414643	0.408224134201401	0.675242351366694	0.925657805372942
ZNF25	1	yule-walker	1	26.2631578947368	5.979796406732	9.39609928231013	32.6850197048037	0.410561459945411	0.292673751934493	0.265014039024964	0.0711529060730542	0.611221502164935
ZNF33A	0	default	1	24	1.50666835827574	11.195566885611	19.924369731143	0.0576117386159385	-0.130865913660874	0.266901110075269	0.743274680664736	0.936607798456274
ZNF37A	0	default	1	24	3.94440397007459	14.2311875113039	54.4478991411611	0.0688653391277056	-0.117361593046753	0.198560726273869	0.699942664410115	0.930756891585905
ZNF37BP	1	default	1	24	1.84037098774583	18.9927582273193	6.97094615205354	0.232377079352942	0.0788524952235309	0.399327599844508	0.266526054214275	0.787397773567755
ZNF33B	0	yule-walker	1	25.7548387096774	4.37475080809973	22.9495458386415	12.3721781562505	0.521991389228358	0.42638966707403	0.45501340301353	0.024956208191357	0.502186790859593
BMS1	0	default	1	24	4.25251750588972	3.57108820131334	113.834733683251	0.125017387346728	-0.0499791351839263	0.110237081901514	0.512857976854985	0.883002533810199
CSGALNACT2	1	mle	1	22.3016759776536	2.76484709645571	6.16158820932829	22.8446476101157	0.147461439084387	-0.0230462730987357	0.216756580176122	0.450370730197106	0.856072278179667
HNRNPF	0	default	1	24	7.02511195919731	9.2540561069968	126.668553455894	0.0330962045892317	-0.160284554492922	0.225887855273578	0.845116001805222	0.956283677592563
CXCL12	0	mle	1	23.7619047619048	18.794592450517	23.3274556683315	87.0350264282182	0.250403430800949	0.100484116961139	0.382327892515048	0.236667133625052	0.7754925254061
RASSF4	1	burg	1	26.972972972973	3.56251463268376	24.805394325853	19.5694221349736	0.232794015748282	0.0793528188979389	0.399289013457797	0.265803018464289	0.787397773567755
C10orf10	0	default	1	24	16.3504770588542	8.13816233533045	102.606936086242	0.442382265279492	0.33085871833539	0.324773730217707	0.0539116829118134	0.580119675185767
C10orf25	0	default	1	24	0.180236871544101	4.14485503544756	2.0754873032558	0.00916105292609504	-0.189006736488686	0.631155575037519	0.955026331025427	0.984677038404955
ZNF22	0	default	1	24	1.10240802900608	13.8663217052756	40.898638624782	0.0205201055234752	-0.17537587337183	0.143442181146967	0.901524697591847	0.968475181134233
MARCH8	1	mle	2	26.7919463087248,21.0105263157895	9.64764796659757,9.39990634960572	10.4777576525064,5.31996824828516	34.2359560461079	0.647426860087434	0.471140290131151	0.233176707093939	0.0554697168041574	0.580119675185767
FAM21C	1	mle	1	21.3475935828877	5.6731431322982	20.7885554969477	32.9016509878615	0.213061024945435	0.0556732299345222	0.291125647411777	0.301790299899083	0.805894978056243
TIMM23	0	default	1	24	4.28390848838095	22.2143479543506	34.3519723923152	0.123242031712361	-0.0521095619451668	0.33167808439306	0.518082124476863	0.883755939806832
NCOA4	1	mle	1	21.1216931216931	6.62670754894361	20.0818275072261	136.596394828563	0.0877638398014061	-0.0946833922383126	0.120174999061515	0.631737149388073	0.913839718478589
MAPK8	1	mle	1	27.5310344827586	2.84546691252015	11.5475715693344	19.2717000077546	0.272383955621479	0.126860746745775	0.270756826250139	0.203944188690597	0.752663970718236
ARHGAP22	0	burg	1	20.5773195876289	4.38647506646239	20.2345954029024	14.0013715873503	0.219137932059522	0.062965518471426	0.486513832475763	0.290316442040557	0.798464707807816
VSTM4	0	default	1	24	7.40863426436807	22.342012586282	107.372335498773	0.0909514673469863	-0.0908582391836164	0.286078538347727	0.620776618163991	0.911719156364007
ERCC6	0	yule-walker	1	26.4370860927152	2.03448879479692	22.6824176096567	13.0128675844946	0.287006168481688	0.144407402178025	0.205637017149508	0.184259064890278	0.739510555104818
PARG	0	default	1	24	1.56621281318058	9.2099769365495	7.33910831222511	0.171766605914738	0.00611992709768572	0.414386400463576	0.389729863709755	0.840144525367753
FAM21A	1	burg	2	27.9160839160839,20.6839378238342	10.3644282613112,5.31952388579208	26.1101790201192,18.3213089165178	30.032137891114	0.730289268703987	0.595433903055981	0.287856028006413	0.0207494765918834	0.498366766914485
SGMS1	0	default	1	24	0.772416218605426	2.54958437787706	14.999128522488	0.0132797750532554	-0.184064269936093	0.331403514446641	0.935341384870857	0.978508419002558
ASAH2B	1	burg	1	27.156462585034	1.60991386789897	6.82075275553187	2.93230506645421	0.11184354836501	-0.0657877419619883	1.18372153567909	0.552646437104785	0.897082371131591
PRKG1	0	yule-walker	1	21.9340659340659	1.43793171195957	10.5439494269399	16.7582058995383	0.0563484700105377	-0.132381835987355	0.271401342108835	0.748269841994609	0.937717441315677
CSTF2T	0	default	1	24	2.60802855645694	22.2462672633375	18.9024705548213	0.0718799634056877	-0.113744043913175	0.371640571375177	0.688685187956959	0.929053795301995
DKK1	1	burg	1	21.3475935828877	29.1513869971624	0.851432224109675	73.3451581690859	0.174407260810057	0.00928871297206879	0.922884028794682	0.383556479817532	0.835523676744463
ZWINT	1	mle	2	27.156462585034,22.6818181818182	2.150750169641,1.86776833345581	7.98574099932496,19.5241764971865	8.12792553373966	0.463443602890944	0.195165404336417	0.221958457168138	0.236527231242037	0.7754925254061
IPMK	0	burg	1	27.5310344827586	6.26881675070291	12.5711184439933	14.8863771932101	0.43035081593975	0.3164209791277	0.457017993072481	0.0599842728096274	0.587360849977149
CISD1	0	mle	1	20.2639593908629	3.89262771343223	3.59097455696668	50.3858997303502	0.119044172824376	-0.0571469926107486	0.154495779916982	0.530604175143315	0.888268146255058
UBE2D1	0	default	1	24	1.53035142639585	14.599805626914	22.6669667220765	0.0183940831294974	-0.177927100244603	0.35555414258233	0.911351342603277	0.971151903303882
TFAM	1	mle	1	22.5536723163842	5.61756071481062	7.74083678087825	29.4067626200762	0.388255820467778	0.265906984561334	0.209314564563802	0.0856740366263614	0.628168649931642
BICC1	0	mle	1	21.695652173913	13.900798213316	6.32923843698606	127.429844224078	0.39839928410401	0.278079140924812	0.135882373397893	0.07880281323509	0.617213490412647
FAM133CP	0	burg	1	21.8142076502732	1.1975318328398	8.00973924683615	3.82474553031739	0.258989493380415	0.110787392056498	0.454817470839678	0.223419887569627	0.766078209526043
CCDC6	0	default	1	24	1.39140952227077	0.653602964212002	35.2714464286709	0.0195630485906153	-0.176524341691262	0.210553997090239	0.905937744924082	0.969451945102007
CDK1	0	default	1	24	2.41423130386062	10.7863475394611	10.060117402517	0.145921484511976	-0.0248942185856285	0.554637356760656	0.454453012046378	0.857770316390796
RHOBTB1	0	default	1	24	1.3436264987243	7.18503029251324	41.71351592557	0.0192446379192059	-0.176906434496953	0.170206821219538	0.907409780780611	0.969451945102007
ARID5B	0	default	1	24	7.41201066255897	18.2853983427062	174.410547914495	0.0252093111512921	-0.169748826618449	0.19885531379981	0.880150339576059	0.962164940250037
ADO	0	default	1	24	1.11415319223728	16.1603614582453	20.8070157120756	0.0296508730345619	-0.164418952358526	0.2147481048193	0.860280536515685	0.957137795515683
NRBF2	0	default	1	24	4.61276051746807	21.108414176219	33.0917942864426	0.222629540968225	0.0671554491618702	0.20907877457388	0.28388350888805	0.795481062338707
JMJD1C	1	mle	1	22.6818181818182	2.7578585205071	7.53826438541533	38.8534447157132	0.0568725296203817	-0.131752964455542	0.210632897799648	0.746194379385411	0.937102297381012
REEP3	0	burg	1	21.9340659340659	11.520171957641	6.59947439609301	103.360061149063	0.275983677605508	0.13118041312661	0.152281565326107	0.198949011534365	0.748756425429305
ANXA2P3	0	default	1	24	16.1108744932116	6.64610944137146	200.935125853467	0.0541583024161997	-0.13501003710056	0.275082927624857	0.756993726273635	0.941518442783478
SIRT1	1	mle	1	26.2631578947368	1.56020064650127	12.412159400721	12.4346142518096	0.140802831403096	-0.0310366023162849	0.23554300880517	0.468235336755983	0.862284783051501
HERC4	0	default	1	24	6.03959129995102	0.0441821278603315	45.6502378571391	0.157094423319142	-0.0114866920170298	0.252492057870434	0.425495171150792	0.848859743209959
PBLD	0	burg	1	20.6839378238342	2.27657772735218	2.9605686346761	8.69024442398138	0.417167292525326	0.300600751030392	0.281285138392893	0.0672542258307883	0.6056182496252
HNRNPH3	0	default	1	24	10.8893422354832	3.10052774842778	110.420386794637	0.118392028595323	-0.0579295656856127	0.326244727936953	0.532571033926775	0.890098975900704
RUFY2	1	mle	1	22.5536723163842	4.31413877905252	3.96900394116525	19.7515723118627	0.254238895282258	0.10508667433871	0.306800746475416	0.230673998960501	0.77247631873754
SLC25A16	1	mle	1	23.3450292397661	2.58590213376389	7.63460555557011	4.76393883094932	0.350217299797544	0.220260759757053	0.625550980172993	0.115835245272462	0.678406079686694
TET1	0	default	1	24	1.54277556722287	13.6229329037078	8.30997887697511	0.0859064221716926	-0.0969122933939688	0.492094734717794	0.63819484018399	0.915748929942014
CCAR1	1	burg	1	20.5773195876289	8.26697593673901	6.33869583892958	147.245780495341	0.0439767796682295	-0.147227864398124	0.191272686290974	0.798623717553771	0.95032534953557
DDX50	1	mle	1	23.4823529411765	3.06022907390301	16.2367185167522	76.7926742865832	0.0386545755421066	-0.153614509349472	0.153820656682907	0.821102393434893	0.953772465870531
DDX21	1	burg	1	27.9160839160839	35.782211454779	22.5782621081737	244.868730569298	0.481082471153077	0.377298965383693	0.180494074594733	0.0376263166692713	0.548755384607768
KIAA1279	0	yule-walker	1	26.2631578947368	7.3989297288215	24.6333555801414	32.571851816883	0.277131779791717	0.13255813575006	0.337077076059279	0.197376598553231	0.7474028536728
SRGN	0	default	1	24	2.29111201487104	7.75405407835762	9.83826080960587	0.114514140655438	-0.062583031213475	0.474714055323525	0.544387507890635	0.894611119551971
VPS26A	0	mle	1	26.2631578947368	6.49276972999012	8.1749333161823	35.4045477545986	0.33124271405662	0.197491256867944	0.228220103583388	0.133765042824641	0.695822632409064
SUPV3L1	1	burg	1	27.3424657534247	0.967584916992418	22.1879299402815	9.73690436216605	0.0328119722893551	-0.160625633252774	0.397355188061831	0.846358889318821	0.956283677592563
HK1	0	default	1	24	14.900716945077	18.6674880069225	199.420022856824	0.116317217592033	-0.0604193388895604	0.150992351794549	0.538867469298374	0.892649421237631
COL13A1	0	yule-walker	1	22.4269662921348	2.10433970757195	1.31942338272768	3.76508209631891	0.284840664875063	0.141808797850075	0.920023102460873	0.187074270237789	0.742475539819333
H2AFY2	0	default	1	24	0.784110604785127	0.908682413318291	6.36477839404442	0.0363942843994823	-0.156326858720621	0.529950530326435	0.830800667317149	0.955257808953221
AIFM2	1	mle	1	21.1216931216931	7.11443632002589	18.5934305698291	39.4481475706944	0.324541975214646	0.189450370257576	0.233456197752104	0.140602106860777	0.699729845340605
TYSND1	0	mle	1	21.695652173913	2.66378476128035	10.3742733264936	7.79253111477273	0.169561185381787	0.00347342245814497	0.582502159355017	0.394946436155938	0.84095038639887
SAR1A	1	yule-walker	1	21.4623655913979	11.1037183624577	5.98817935963289	131.905953224171	0.274343911638316	0.129212693965979	0.161290598132486	0.201212157141219	0.750965040772035
PPA1	0	default	1	24	1.09919058523412	10.4291558991888	22.0168202600874	0.0343210623332324	-0.158814725200121	0.214999665801705	0.839776651651869	0.956005788862522
LRRC20	1	mle	1	26.2631578947368	0.876502805547259	12.4751933372841	2.75283616737386	0.141323544763504	-0.0304117462837947	0.720838180575617	0.466818193779312	0.861517478722309
EIF4EBP2	1	burg	1	24.3414634146341	11.2639307032359	9.37037602023767	118.672795256339	0.188091206595169	0.0257094479142033	0.161100599795831	0.352806213652338	0.822076463979044
SGPL1	0	default	1	24	2.6202931219235	9.38337957098115	28.5778329666901	0.127889958062417	-0.0465320503250999	0.197787073047211	0.504494500185851	0.879974994829526
PCBD1	0	default	1	24	4.20072974217394	2.74900123681989	35.9837995075153	0.0876683300292515	-0.0947980039648981	0.279267030078443	0.632067928354964	0.913839718478589
UNC5B	1	burg	1	20.7916666666667	9.00356938329553	7.33641406699568	42.7435762286788	0.459855877553207	0.351827053063849	0.226917447024397	0.0459778091778151	0.566936211589311
SLC29A3	1	burg	1	23.9041916167665	4.16073938764122	13.2606476549931	10.0461092019582	0.400680914897183	0.28081709787662	0.474548234897406	0.0773197674841498	0.614734478965534
C10orf54	0	default	1	24	6.45549985653784	12.8273042794137	92.4387582597734	0.0391617551603449	-0.153005893807586	0.296360370860421	0.818938721522087	0.953772465870531
PSAP	0	default	1	24	83.928481454671	17.2526589368274	3620.6663570942	0.016092246213495	-0.180689304543806	0.156519081945811	0.922087034494478	0.975732832731728
CHST3	0	yule-walker	1	26.7919463087248	3.22542765109108	23.4294295982957	23.8601064473464	0.141104580335483	-0.0306745035974201	0.252553463549777	0.467413695859154	0.861517478722309
ASCC1	0	default	1	24	4.00707172419146	7.24722869048231	28.0356803372938	0.17588733780655	0.01106480536786	0.255045026157948	0.380130690781909	0.834086313660531
ANAPC16	0	default	1	24	8.70190191339625	18.6645675792961	54.243077561908	0.301250129621004	0.161500155545205	0.224094828556682	0.166574570311798	0.726157482928404
DDIT4	0	default	1	24	12.0610964720233	6.14440417058347	459.092102091037	0.0231896448927323	-0.172172426128721	0.154843161659959	0.889306106511209	0.964454836777854
DNAJB12	0	default	1	24	1.9256724624548	13.4134752496829	46.2738353680134	0.0312521004741281	-0.162497479431046	0.183999628456601	0.853205937988495	0.956583871679202
MICU1	0	default	1	24	4.71400428906872	19.5758718529442	60.4930908909052	0.0878818158973358	-0.094541820923197	0.212883837930828	0.631328754002428	0.913606780187281
MCU	1	mle	1	24.95	13.2749000737696	6.60556627579437	56.4470018801658	0.605238841233476	0.526286609480172	0.218190889811808	0.00958676486562482	0.45742291746228
P4HA1	0	default	1	24	2.83915332538136	22.3255523634414	240.22129316949	0.00465155529316552	-0.194418133648201	0.142445669661562	0.976957589083773	0.991829625452333
ECD	1	mle	1	20.9005235602094	2.9176540448708	5.3372198421567	11.3512635231044	0.386134615928006	0.263361539113607	0.322523535846301	0.0871697340171883	0.631616752520769
FAM149B1	0	default	1	24	2.52441751982945	7.62448624985616	19.7405194256213	0.103296026512945	-0.076044768184466	0.299153902156499	0.579756292550263	0.901302947919302
DNAJC9	0	default	1	24	2.71542667543052	1.11000362835261	19.4208314639744	0.114376607805039	-0.0627480706339529	0.485680958577814	0.544810408077832	0.894611119551971
MRPS16	0	default	1	24	3.61987129469219	8.60532784422549	53.2959781580344	0.0930358993332194	-0.0883569208001367	0.156372570052128	0.613692034120946	0.909561589125295
ANXA7	1	mle	1	22.5536723163842	6.22821148154896	22.1174279363452	39.3878231007482	0.203722524817696	0.0444670297812357	0.289821351134696	0.320126888622824	0.808905491493297
PPP3CB	0	default	1	24	1.25175298804218	13.9732751229861	24.4965028831778	0.0333004087711989	-0.160039509474561	0.257951864711486	0.844223961956285	0.956283677592563
SEC24C	1	burg	1	26.7919463087248	5.45076711748728	9.15960827138266	26.1580204724501	0.38330134104037	0.259961609248444	0.241290921396487	0.0892000340519565	0.635118472997957
FUT11	1	mle	1	21.4623655913979	0.713580554755665	14.8004746618812	19.9311436932361	0.0146265342178271	-0.182448158938607	0.210038787441159	0.928975620766098	0.977491553563869
CHCHD1	1	mle	1	23.6213017751479	5.34645856703849	5.85954865395705	47.7637379630881	0.0664287075623635	-0.120285550925164	0.301160788176353	0.709148915174115	0.933119401943787
ZSWIM8	0	default	1	24	2.70712646669322	13.6799403667062	40.3863592030928	0.0407252859446725	-0.151129656866393	0.249389849359146	0.812297252537149	0.95238700441471
NDST2	1	yule-walker	1	21.4623655913979	4.40094204886885	15.4184559437115	31.1846641115461	0.22874173347515	0.0744900801701801	0.212298862206602	0.272897250246482	0.790411968902363
CAMK2G	1	yule-walker	1	22.6818181818182	3.06307684635848	10.1751702706402	22.7342869230848	0.267559289445574	0.121071147334689	0.185578175084602	0.210796005244549	0.754889996124955
PLAU	1	burg	1	26.972972972973	2.73669078114128	11.1632935949418	5.63512055653289	0.320102272837889	0.184122727405467	0.633350478743323	0.145284052983728	0.709036523595185
VCL	0	default	1	24	11.6482286105466	4.84800013598885	201.682509818613	0.0858582126621129	-0.0969701448054645	0.19771271352774	0.638363150663918	0.915748929942014
AP3M1	0	default	1	24	2.1573891273906	8.88156360264031	22.2479777337559	0.0678664159368316	-0.118560300875802	0.294361552169677	0.703705228420422	0.930829707120847
ADK	1	burg	1	26.972972972973	4.26172876341867	12.7222198248741	23.4728933208672	0.167987007877263	0.00158440945271532	0.336272969641599	0.398703951471992	0.841130152328816
KAT6B	0	default	1	24	1.43424048022735	11.1725222896611	30.0780454209152	0.0249845051572541	-0.170018593811295	0.225191948670776	0.881165708093491	0.962164940250037
SAMD8	0	default	1	24	1.73877533402423	22.9891775915814	14.4972733216241	0.0513041517658609	-0.138435017880967	0.398998222310157	0.768484301009436	0.942378601258536
VDAC2	0	default	1	24	0.732281776712302	0.59030897383759	66.8731324961528	0.00381507574451734	-0.195421909106579	0.135105908393318	0.981069615088424	0.993255133354772
COMTD1	1	mle	1	21.5783783783784	4.05978400791556	16.412460202517	18.0370507775641	0.25800455853115	0.10960547023738	0.348932352511704	0.224908663985945	0.766933665479188
ZNF503	1	yule-walker	1	27.9160839160839	12.2130263226044	9.45892002380984	161.978206575809	0.202663294634546	0.043195953561455	0.125807233226873	0.322261768754566	0.808905491493297
ZNF503-AS2	0	default	1	24	0.47932048742383	11.1447589683084	8.2970493851043	0.0203476826363996	-0.17558278083632	0.335837183080108	0.902318477171581	0.968764894697278
C10orf11	0	default	1	24	0.94773410324776	2.85972822385535	9.45612238380707	0.0215630204752812	-0.174124375429662	0.49423066283794	0.896735352188334	0.966282394778734
KCNMA1	0	default	1	24	2.68638865726709	16.6767861035398	43.1488417069592	0.0757696447948969	-0.109076426246124	0.160821679034062	0.67437450215261	0.925657805372942
DLG5	1	mle	1	22.8114285714286	7.86878880529511	5.810618722213	75.1856157678446	0.178966628398355	0.0147599540780263	0.178457491450559	0.373081787381963	0.831065635576664
POLR3A	0	default	1	24	1.19034021985669	17.8506158053054	18.3669134108335	0.0238731181106084	-0.17135225826727	0.298902040917878	0.886199224400925	0.964454836777854
RPS24	0	default	1	24	150.867436600568	21.4664209712608	3342.01557491201	0.0426298853437178	-0.148844137587539	0.15556806421919	0.804265300818355	0.950461062258728
LINC00856	1	mle	1	26.7919463087248	2.26838741447123	12.6283477493729	3.880201183391	0.324427059320231	0.189312471184278	0.718267753291932	0.140721750975896	0.699729845340605
ZMIZ1	0	mle	1	21.5783783783784	2.73305325165114	18.9665814658145	33.3672436050065	0.0741233284096016	-0.111052005908478	0.209122907908788	0.680402199256054	0.926939224709448
PPIF	1	burg	1	20.2639593908629	6.73609430841085	0.233177665455123	46.0494280769584	0.164064285960409	-0.00312285684750879	0.267819417222139	0.408191917281783	0.843954519470858
ZCCHC24	0	mle	1	20.1616161616162	22.0922003076764	11.6423574207309	257.132800649475	0.289613583507304	0.147536300208765	0.18557372413494	0.180914444447709	0.736781105367354
EIF5AL1	0	default	1	24	1.79150337429473	6.03917287799484	17.2993773609253	0.0391787317837839	-0.152985521859459	0.44349300575232	0.8188663767591	0.953772465870531
LOC100288974	0	default	1	24	2.10030130345722	14.4296190612187	5.09304798575942	0.22489088978424	0.0698690677410878	0.619545510239726	0.279778415923058	0.792489394806409
TMEM254	0	default	1	24	1.91548424051968	20.2296704540625	11.7554268244205	0.156515285793749	-0.0121816570475011	0.307069066348003	0.426958912033091	0.84991815845192
PLAC9	0	burg	1	27.3424657534247	32.9890144154685	7.88802976795759	284.361467677998	0.559458228336763	0.471349874004116	0.154698247808132	0.01659340334737	0.479248846284671
ANXA11	0	default	1	24	9.35497178943965	14.9128704964294	197.861856915255	0.127001676986914	-0.0475979876157033	0.102597598082723	0.507068984543772	0.880773752292798
TSPAN14	1	yule-walker	1	20.0603015075377	4.03418174278014	3.14313331036954	24.9244662846386	0.134835168445332	-0.0381977978656018	0.30090468956565	0.48472373569278	0.870943621405534
GHITM	1	mle	1	22.9425287356322	6.2047049201525	21.5026031919069	102.348862872706	0.0831662544039484	-0.100200494715262	0.159129214987659	0.647817907945009	0.919063569840169
CCSER2	1	burg	1	26.2631578947368	8.05084926181056	23.7112380738293	53.1116505737386	0.302036701076957	0.162444041292349	0.196712287635411	0.165639127178316	0.726157482928404
WAPAL	1	burg	1	27.156462585034	5.6216007038466	25.8439833004651	49.2620160767728	0.18752897027177	0.0250347643261239	0.231671412895496	0.354029475331908	0.822406659605724
ADIRF	0	default	1	24	3.50506215410296	23.982023522328	20.0726389411753	0.0995565305408882	-0.0805321633509342	0.475570401838487	0.591946235956257	0.903812457397343
GLUD1	1	mle	1	24.641975308642	1.96404694478813	1.23672077951904	30.609874664332	0.0410736693792813	-0.150711596744862	0.228074039948681	0.810823298165713	0.952194432448532
FAM35A	1	burg	1	26.4370860927152	2.17318947169525	25.9950534846871	17.7581090846431	0.137951284146992	-0.0344584590236097	0.237726079862536	0.476057099494695	0.867163105916177
MINPP1	0	default	1	24	4.8637493126553	15.8067378380206	14.0135939382698	0.431144297146365	0.317373156575638	0.367363993253988	0.0595676656923407	0.586703398840797
PAPSS2	0	default	1	24	5.8717071264953	1.8655216163191	33.5825140884079	0.182607987360048	0.0191295848320573	0.29442539912447	0.364881586774836	0.82604136690715
ATAD1	1	burg	1	24.1939393939394	13.0454495577859	3.50783188841125	90.7688132400002	0.411206081155903	0.293447297387084	0.203230045420337	0.0707646852692418	0.610950711092094
PTEN	0	default	1	24	8.78966032187772	20.9160900454076	73.9948195672604	0.227047151957085	0.0724565823485015	0.17876868092176	0.27590845459635	0.791138602036615
RNLS	1	burg	1	26.6133333333333	2.20284727930398	1.02057639199691	3.72636026608283	0.320027382355718	0.184032858826862	0.741057865105047	0.145364085535327	0.709036523595185
STAMBPL1	1	burg	1	21.0105263157895	2.1543842318534	20.2435462321214	6.11415983131953	0.330927741750999	0.197113290101199	0.459937439859096	0.134080343985352	0.695822632409064
ACTA2	0	default	1	24	58.4633180539281	15.1141206295286	4280.88201947976	0.00317610032891635	-0.1961886796053	0.182637135151233	0.984220054604169	0.994437408088617
FAS	1	mle	1	23.4823529411765	4.1620757199646	21.0546346338937	19.3110899458227	0.167590577964324	0.00110869355718846	0.389798913539102	0.399654711053069	0.841130152328816
CH25H	0	default	1	24	1.85470548172342	10.6402846914117	16.7828975491485	0.0305390572082254	-0.16335313135013	0.475659867380669	0.85635055894308	0.956969792892216
LIPA	0	default	1	24	2.91504274219174	11.6248290444356	34.6848600749351	0.0708408259983851	-0.114991008801938	0.282166589398122	0.692549142980488	0.929753658794136
IFIT2	0	burg	1	23.4823529411765	1.3357280666283	10.1907191590096	3.06281929227903	0.161661086025258	-0.0060066967696899	0.78566796163125	0.414093228228951	0.844763966936641
IFIT3	0	burg	1	20.0603015075377	7.32612937896543	2.10366035226506	15.8341017814107	0.548333121791469	0.457999746149763	0.444042361472164	0.018797115911245	0.488658319387381
IFIT1	1	mle	1	21.1216931216931	2.99824757823604	7.15637107423188	7.03430023014294	0.288856239401209	0.146627487281451	0.602973873275307	0.18188086877239	0.738078855347572
IFIT5	0	default	1	24	2.62682956750922	6.91856062348769	17.4589206985577	0.0995608175538457	-0.0805270189353851	0.339174200809087	0.591932144805029	0.903812457397343
PANK1	0	default	1	24	3.25585463952277	21.964279981482	3.77066630887973	0.194941199647377	0.0339294395768526	1.56161068744054	0.338172282582924	0.814812305133018
KIF20B	0	default	1	24	0.799473933911154	17.2114734889126	14.3297797504303	0.0132170256165151	-0.184139569260182	0.331950862876372	0.935638832966994	0.978559110380269
RPP30	0	default	1	24	3.42963447595179	0.016411925854318	16.0317956975856	0.128874755430647	-0.0453502934832231	0.545348590481908	0.501652518915803	0.878937648198717
ANKRD1	0	yule-walker	1	25.4267515923567	32.5581975138383	23.905967671376	196.254568418586	0.241224557168132	0.089469468601759	0.447784614835313	0.251516415035809	0.779698272341007
PCGF5	1	mle	1	27.3424657534247	4.34151812758333	8.73766991587141	52.1128409351288	0.152331640922865	-0.017202030892562	0.191571641175726	0.437652952577363	0.852439363855712
HECTD2	0	default	1	24	2.24501393725205	2.50073341099023	4.81126601394181	0.429510279985853	0.315412335983023	0.687810830277486	0.0604281244700979	0.587931990865568
PPP1R3C	0	default	1	24	6.64961917508239	7.86210580775095	50.6149366486961	0.268544293248353	0.122253151898024	0.183263341706049	0.20938239490282	0.754889996124955
TNKS2	0	default	1	24	0.229344030557862	16.0988569661964	24.1413785648986	0.00121065489870975	-0.198547214121548	0.274913751416394	0.993961364625637	0.997389518074996
BTAF1	0	default	1	24	1.23304330490792	17.9774076577909	17.4027975396706	0.023133055042261	-0.172240333949287	0.342643638380087	0.889563738561962	0.964454836777854
CPEB3	0	burg	1	21.695652173913	1.46422319264862	12.9795942668211	3.64684687084103	0.162561943926881	-0.00492566728774291	0.742611025095524	0.411873133858323	0.844640965342942
MARCH5	0	default	1	24	3.03833201294118	10.6000354386117	68.9049007200521	0.0335266201798204	-0.159768055784215	0.184759862262588	0.843236665916234	0.956283677592563
IDE	1	burg	1	20.5773195876289	3.14893756820495	15.8513007883473	26.2951091429787	0.166052366513299	-0.000737160184040908	0.216469375130196	0.403360998175	0.841513621462958
KIF11	0	mle	1	21.0105263157895	1.81982618838643	0.241987483103989	4.37305119020608	0.480203522091635	0.376244226509962	0.48553886603885	0.0379460576497113	0.549251534783048
MYOF	1	yule-walker	1	20.0603015075377	13.142795510322	14.5688749107383	93.9831267670483	0.456156532862479	0.347387839434975	0.151859827566033	0.0475739903252943	0.571881122963795
CEP55	1	burg	1	20.9005235602094	3.37726347048422	10.7311965623571	10.1875032266565	0.174244035335474	0.00909284240256913	0.567489002810344	0.383935788802061	0.835523676744463
FRA10AC1	0	default	1	24	6.58667254407641	23.2825960470959	64.1215786988969	0.168266116801585	0.00191934016190221	0.182386702389414	0.398035649441774	0.84095038639887
PLCE1	1	burg	1	24.0481927710843	1.81567129268904	16.1244719544078	6.70990553349442	0.196938792209216	0.0363265506510588	0.441222431809959	0.333997516985892	0.812642371825234
PLCE1-AS1	0	default	1	24	1.17865655126348	14.6890953563824	4.88745204348073	0.103034186902899	-0.0763589757165215	0.564654966871652	0.580603237839263	0.901302947919302
NOC3L	0	default	1	24	2.83996737227529	7.81529684770985	21.9057215208119	0.0892264255543698	-0.0929282893347563	0.301852273925346	0.626689050307216	0.912180728780503
TBC1D12	0	mle	1	23.2093023255814	2.11366984390642	3.79728411606072	10.4754573693372	0.0999561891465038	-0.0800525730241954	0.472383612621962	0.590633735497935	0.903812457397343
HELLS	1	mle	1	21.1216931216931	3.42454490112846	7.40651368581964	7.85391568470071	0.413098397195984	0.29571807663518	0.478152979990064	0.0696348232805073	0.608627160745594
PDLIM1	0	yule-walker	1	21.1216931216931	14.6095358586124	14.422123819676	177.293242714949	0.139749178608722	-0.0323009856695338	0.177015023849975	0.471113424606927	0.863650478858494
SORBS1	0	mle	1	20.7916666666667	1.4634559161557	14.0413671709498	2.91379772543476	0.283284140529429	0.139940968635314	0.696762795807369	0.189118960968474	0.743475110521432
ALDH18A1	1	mle	1	20.7916666666667	4.0325954844632	19.8234444675487	30.3384011448282	0.0589080664581697	-0.129310320250196	0.421313097655374	0.738176567006107	0.93570684644327
TCTN3	0	default	1	24	0.999432713003946	21.1778735930698	16.9067648600023	0.0267400110322776	-0.167911986761267	0.304809919838263	0.873261570777106	0.960455590577767
ENTPD1	1	mle	1	20.0603015075377	2.95667405235214	17.8850243610496	7.59266939702411	0.439470180781319	0.327364216937583	0.43528239031	0.0553341962848348	0.580119675185767
CCNJ	0	default	1	24	1.56961517038896	9.28906425507563	3.6618076207136	0.228846182535271	0.0746154190423253	0.636490476702519	0.272712512246222	0.790411968902363
ZNF518A	0	mle	1	22.3016759776536	4.2291653808592	7.90649531558507	7.45038716676022	0.608297446963484	0.529956936356181	0.552204709931342	0.00922108469480509	0.45742291746228
TM9SF3	1	mle	1	22.6818181818182	29.8453998284645	19.9723781650203	625.732555790441	0.096751375367527	-0.0838983495589676	0.114464939473052	0.601224326780337	0.906771430442197
RPL13AP5	1	mle	1	23.6213017751479	9.09978523041412	4.05908997663357	47.2543069809924	0.171941079957275	0.00632929594872966	0.329277707608411	0.389319537932069	0.839849479593117
LCOR	0	default	1	24	1.80076545779186	22.4982487592314	5.95686103302714	0.279312879818784	0.135175455782541	0.414561732275609	0.194416805554041	0.747116931489338
C10orf12	1	burg	1	20.3673469387755	1.68191152865188	11.5454045344777	6.96954900561985	0.128998687940355	-0.0452015744715735	0.476785996513918	0.501295777053619	0.878937648198717
LOC102724002	0	default	1	24	3.99155358497009	15.566922043037	24.7075384377997	0.130958241872658	-0.0428501097528109	0.318179529206517	0.495682088206133	0.877184696567737
ARHGAP19	0	default	1	24	1.60126366539716	5.30587070665707	3.64719365933744	0.227057767217024	0.072469320660429	0.63622910929665	0.275889509329974	0.791138602036615
FRAT1	0	default	1	24	0.400185732595392	6.77041572327363	4.07671658682067	0.0336667028857947	-0.159599956537046	0.482633700583931	0.842625740466005	0.956283677592563
FRAT2	0	default	1	24	0.505517417505145	22.3161895213751	5.73820281463678	0.0337931458097336	-0.15944822502832	0.381835475791818	0.842074604619864	0.956283677592563
RRP12	0	default	1	24	0.458794510653709	22.4871880707882	8.28566592079833	0.0276795537361887	-0.166784535516574	0.242811567900999	0.869054657978737	0.959409040545711
EXOSC1	1	mle	1	20.2639593908629	3.17400354298011	2.68408089931801	18.873889260851	0.100841180779905	-0.0789905830641144	0.364216873389477	0.58773565992801	0.903425941815665
ZDHHC16	0	default	1	24	0.828752029981338	2.11692577512554	24.6609302655495	0.0122845059286365	-0.185258592885636	0.219483247896835	0.940068136368318	0.979654183341261
MMS19	0	default	1	24	14.0224190785349	19.4158353246769	144.593871088969	0.198951588245205	0.038741905894246	0.149213136169214	0.329832782389988	0.811394581042301
UBTD1	1	mle	1	21.4623655913979	27.8514237189049	17.4226315627303	169.32677389238	0.199852163740231	0.0398225964882775	0.272338248642045	0.327982880581153	0.810492615745567
MORN4	1	mle	1	22.0552486187845	3.42161418147898	5.67428742414721	13.6976967983051	0.233570085117849	0.0802841021414187	0.362656460960246	0.264461366563069	0.786482501490319
PI4K2A	0	default	1	24	3.41955522058337	19.8895543344804	38.532648417162	0.0901499447969327	-0.0918200662436808	0.205253705412605	0.623518191570694	0.911719156364007
AVPI1	1	burg	1	26.7919463087248	0.406880100871596	12.2220140797057	3.30223376904931	0.0264056137748155	-0.168313263470221	0.621493018365331	0.874762798667095	0.960591738098976
MARVELD1	0	default	1	24	11.2954891569142	17.1908170098557	98.151779026613	0.212635902390815	0.0551630828689783	0.172139575035396	0.302606351468195	0.806414922994992
ZFYVE27	1	mle	1	21.0105263157895	2.6832574491045	9.5052713035504	16.7980204635193	0.236737335318851	0.0840848023826211	0.25125646552681	0.259041947214328	0.784365050631212
R3HCC1L	1	yule-walker	1	24.1939393939394	4.30566282199678	8.84482499876352	14.9311525490586	0.241472139601031	0.0897665675212368	0.430051867673408	0.251106343632649	0.779698272341007
LOXL4	0	default	1	24	2.35980975535708	15.0886480926926	35.5263636779703	0.0516228976191703	-0.138052522856996	0.232174892351734	0.767194179201322	0.942378601258536
PYROXD2	1	default	1	24	0.838018775082713	11.6940957955693	2.39677243188263	0.291846695852434	0.150216035022921	0.483448787662455	0.178088726886143	0.734668055833501
HPS1	0	default	1	24	6.06804091225818	14.8904870822812	80.4429094669405	0.0962190647774325	-0.084537122267081	0.209664427783184	0.602998010709793	0.907307033517858
GOT1	1	yule-walker	1	26.4370860927152	7.79308794579128	22.3706630971682	58.9294488527965	0.36593235635205	0.23911882762246	0.153892455260242	0.102489165961556	0.658945239156696
SLC25A28	0	default	1	24	4.00180666275276	9.95625511564382	16.8969429587176	0.201751619073991	0.0421019428887897	0.38476855699172	0.324108358806042	0.809262739693258
ENTPD7	0	default	1	24	1.0856760011819	16.8725755567385	15.4284725991113	0.0173078050525544	-0.179230633936935	0.379998763945658	0.91640517574193	0.973137056621572
COX15	1	burg	1	21.1216931216931	8.34186054415246	11.834397008893	32.8944135947766	0.30621003412129	0.167452040945548	0.354024190895657	0.160745962063683	0.724047714510343
CUTC	0	default	1	24	5.73943623659142	23.5875622972093	9.09465993673673	0.309965624882612	0.171958749859134	0.908828460133708	0.156442098029277	0.722101026306277
DNMBP	0	default	1	24	1.33798062433498	22.0208655736815	14.6849274530337	0.0396291338289553	-0.152445039405254	0.331601942105037	0.816948884484265	0.953713720015367
ERLIN1	0	default	1	24	9.65305801557417	10.665221269112	50.6599368301291	0.207517306886346	0.049020768263615	0.307506826514571	0.312571180214088	0.808602365904984
CHUK	0	default	1	24	4.00385121040198	1.19712354446021	25.0985803178499	0.0670640856342932	-0.119523097238848	0.478205708120941	0.706739004033896	0.931790488735128
CWF19L1	1	burg	1	24.3414634146341	1.03057360486183	24.0196322783799	6.25341326638101	0.0714536354637102	-0.114255637443548	0.472720324522365	0.690268364616538	0.929333365413317
SNORA12	0	default	1	24	1.87259295077152	17.5184535323321	26.9640311120385	0.0136816238056758	-0.183582051433189	0.465813357958084	0.93343831378849	0.978485201135751
BLOC1S2	1	mle	2	26.7919463087248,23.0751445086705	25.2055216108917,20.6764502432643	11.6113694024632,2.68368348006036	47.6956950035731	0.691983193366063	0.537974790049094	0.233719943133416	0.033915701290965	0.535448226601286
SCD	0	default	1	24	21.6847412153687	2.6957806775738	165.069177351004	0.165631860247995	-0.00124176770240547	0.294610763171529	0.40437896956263	0.842020700046497
SEC31B	0	default	1	24	2.068241717386	5.49351497678185	4.12276543928011	0.27114109997164	0.125369319965968	0.677251886784275	0.20569195521411	0.75319010257478
NDUFB8	1	mle	1	22.6818181818182	15.2356298180314	16.1391905909984	316.411149571181	0.126983314506075	-0.0476200225927095	0.0975601266715891	0.507122314750536	0.880773752292798
HIF1AN	0	default	1	24	10.4392554164401	17.8062669004763	79.6733324315642	0.135690229957486	-0.0371717240510163	0.256461734169879	0.482333149831813	0.870590811199796
FAM178A	0	default	1	24	1.33269111653155	18.8017204816946	18.9585002636043	0.0365302647566734	-0.156163682291992	0.262221907173154	0.830214635656836	0.955215584563762
MRPL43	0	default	1	24	3.18253934269611	19.7969336720855	69.4244817141509	0.102130184984913	-0.0774437780181043	0.116314063583634	0.583534929700105	0.901393837373426
C10orf2	1	burg	1	20.7916666666667	3.12633550757816	14.8512208430437	6.62149551068149	0.598503301419175	0.518203961703009	0.456937775353278	0.0104330164610632	0.459566237197148
LZTS2	0	default	1	24	2.28221755149702	21.4119199522983	13.476353922973	0.0462308884047541	-0.144522933914295	0.672802720292846	0.789253046883498	0.948673065426107
SFXN3	0	default	1	24	4.23355668336391	11.6175607252787	78.8621266565875	0.232970614751605	0.0795647377019258	0.11409625981791	0.265497240458806	0.787397773567755
KAZALD1	0	mle	1	22.0552486187845	3.31718880239423	4.75710927017464	11.6871035476027	0.313040361506911	0.175648433808294	0.482598043023094	0.1529875559897	0.716982566486652
BTRC	0	default	1	24	1.68531494254749	3.15973158301186	19.7082887973713	0.0395076433226098	-0.152590828012868	0.302995355726898	0.817465750685066	0.953772465870531
POLL	0	yule-walker	1	22.5536723163842	5.19773309165441	21.0329229797283	20.5194410448079	0.569123558787095	0.482948270544514	0.24042000248251	0.0148512751832257	0.465593823692922
DPCD	0	default	1	24	1.63943895000415	4.5567436547218	15.3643268737752	0.0865908601807154	-0.0960909677831414	0.304779180808952	0.635809137118206	0.915046265347729
FBXW4	1	burg	1	25.1069182389937	3.62232126670918	11.316818021756	31.180875624584	0.153687404864643	-0.0155751141624281	0.228481379475851	0.434164211411314	0.851902197142879
NPM3	0	default	1	24	10.5196384054129	22.1650319218114	116.237797836459	0.0775556755633762	-0.106933189323948	0.244457882678677	0.667883655508531	0.923820932383463
MGEA5	0	default	1	24	7.70232271416101	1.88676673564975	67.7572428837099	0.136528457705855	-0.0361658507529745	0.221742311141748	0.479998792432209	0.869306568782756
C10orf76	0	default	1	24	2.21578536769684	7.47124912955058	13.4583815428483	0.166958506361617	0.000350207633940558	0.302557189475153	0.401174361760034	0.841513621462958
HPS6	1	mle	1	21.0105263157895	4.71467878000248	18.657831045443	31.6651552960042	0.160356218232375	-0.00757253812114933	0.265439027978975	0.417325939892657	0.846230674543181
LDB1	1	mle	1	27.7222222222222	4.17558544937578	7.69046674392583	8.36740276017093	0.341082205867671	0.209298647041205	0.599357649728502	0.124209890617273	0.683616418754484
PPRC1	0	default	1	24	3.52044745762485	1.36359615630248	15.7997447174798	0.0815042947899278	-0.102194846252087	0.602591973483594	0.653710784377802	0.920100650743823
NOLC1	0	default	1	24	1.52614754296619	21.9431118929967	36.7860147408851	0.0236970400985361	-0.171563551881757	0.230157697858362	0.88699879515962	0.964454836777854
GBF1	0	default	1	24	3.57072107631121	23.0995189413382	44.7517837567114	0.0992887664504808	-0.080853480259423	0.202729316116975	0.592826892244116	0.903949583902831
NFKB2	1	mle	1	23.6213017751479	1.96975148530741	19.440485310593	4.71150239686677	0.140669423825452	-0.0311966914094577	0.768389176545046	0.468598964253724	0.862284783051501
FBXL15	1	mle	1	20.9005235602094	2.35581499681083	4.41929495462423	12.5822654769362	0.194151561748796	0.0329818740985547	0.397452664376623	0.339834012147007	0.816135632838425
CUEDC2	1	yule-walker	1	21.9340659340659	6.93029918009753	7.48763991108008	23.1868541724468	0.292616483764936	0.151139780517923	0.384159036824767	0.177122884972541	0.734045337516514
ACTR1A	0	default	1	24	1.90013697209422	16.2377704449399	97.9478600244208	0.0145085222553665	-0.18258977329356	0.120471582672607	0.929532041770322	0.977491553563869
SUFU	0	mle	1	23.0751445086705	5.22015102491878	13.5742464522549	15.803096445041	0.347941828840584	0.2175301946087	0.411309238194293	0.117877714775052	0.678519001309958
TRIM8	0	mle	1	26.2631578947368	8.07954478417749	18.1692833989254	45.8262526455843	0.471940912892896	0.366329095471476	0.193642878689241	0.0410594003930949	0.555849692379159
ARL3	0	mle	1	21.5783783783784	1.34438701780953	0.248321442295171	42.6688355859195	0.032960886240841	-0.160446936510991	0.138597555278817	0.84570753798444	0.956283677592563
WBP1L	0	default	1	24	5.74754686879242	23.2332051138303	120.973041118879	0.0354333022360869	-0.157480037316696	0.186052477037858	0.834951631868167	0.955948190036989
C10orf32	0	default	1	24	3.04097041817623	23.3621154404502	45.93235852901	0.0380938455666336	-0.154287385320039	0.257517395587333	0.823499836262806	0.953772465870531
CNNM2	0	default	1	24	0.859927937334982	7.84912418085477	4.48501365562538	0.06392382509316	-0.123291409888208	0.628496064267129	0.71871375796512	0.934769675526726
NT5C2	0	default	1	24	2.39661807253974	13.5721669420163	50.0719762846306	0.0507689949155387	-0.139077206101354	0.16067609976902	0.77065424768727	0.942378601258536
PCGF6	1	default	1	24	2.42089471341429	0.119872231743044	3.90913911341172	0.41247407506378	0.294968890076536	0.79858093533367	0.0700059856059496	0.60993338527939
TAF5	1	default	1	24	1.68193718571918	8.58857795151825	5.04304168100303	0.177629725276785	0.0131556703321419	0.556160575789165	0.376129173738037	0.832722439604162
USMG5	0	default	1	24	17.6416854594023	4.29264261622196	144.864806408858	0.342487494429053	0.210984993314863	0.194837354516511	0.122891002359937	0.683616418754484
PDCD11	0	yule-walker	1	20.1616161616162	8.49549326758486	1.91373103708684	35.4633802877	0.623419245931535	0.548103095117842	0.210754087603916	0.00757339491447795	0.440939881687383
CALHM2	0	default	1	24	5.29517012176187	10.9934733310577	21.6170584893346	0.224392811031603	0.0692713732379242	0.395240995845095	0.280678488507655	0.792489394806409
SH3PXD2A	0	mle	1	20.6839378238342	30.1872493685837	18.217098742475	225.395972509356	0.497157847281447	0.396589416737736	0.165503899991348	0.0321483275740372	0.530647998142923
OBFC1	0	yule-walker	1	21.0105263157895	3.86635903766696	8.26318550897888	12.6511915646271	0.381958650020937	0.258350380025124	0.355800116656096	0.0901753138217041	0.635118472997957
SLK	0	default	1	24	7.76675154664117	13.6211212936463	92.5483489911173	0.117051562625442	-0.0595381248494693	0.17964608597343	0.536632178976919	0.892143903529539
SFR1	0	default	1	24	1.71770305870069	21.9372037689432	3.99619439260364	0.150931602690733	-0.0188820767711206	0.805122871850811	0.441279124416223	0.852439363855712
GSTO1	0	mle	1	21.3475935828877	28.2840307756457	21.3468082284471	216.104474393474	0.493362348124499	0.392034817749398	0.189185718823093	0.0333800752160412	0.534557036552465
ITPRIP	0	burg	1	21.3475935828877	3.70348192005446	9.33858203310596	37.6453539848635	0.202397276314055	0.0428767315768658	0.152414496741184	0.322799714368799	0.808905491493297
XPNPEP1	0	default	1	24	5.69158348193695	18.2130463692063	43.9625355273217	0.171515521249567	0.00581862549948076	0.217257425132938	0.390320968475501	0.840397065003308
ADD3	0	default	1	24	2.68851311037584	8.83048735299399	66.7191194021192	0.0328813356461245	-0.16054239722465	0.160226616223753	0.846055443287154	0.956283677592563
MXI1	0	default	1	24	6.09227883559541	4.2897747511327	46.6004396857609	0.207276826095009	0.048732191314011	0.199720968507238	0.313045720533413	0.808602365904984
SMNDC1	1	burg	1	26.6133333333333	7.99667375729927	23.3276509472277	37.7270485041883	0.361278643825429	0.233534372590515	0.255477167764124	0.10630585553456	0.669357150559008
DUSP5	0	default	1	24	0.248221911095844	4.49353169622291	5.56706779172562	0.00475441810598853	-0.194294698272814	0.444418073362599	0.976452882225671	0.991634372125592
SMC3	0	mle	1	21.9340659340659	11.1666708793647	13.4403288536548	107.758573920766	0.0676098921692571	-0.118868129396891	0.28642382323337	0.704674062199971	0.930922765736333
PDCD4	0	default	1	24	4.47474245918425	9.42734458717138	32.4348630759954	0.211900053872858	0.0542800646474295	0.220786680713964	0.304023034245437	0.807060826307919
BBIP1	1	mle	1	20.9005235602094	1.7563249817287	16.1934136843626	8.09073124489064	0.106373087520621	-0.0723522949752542	0.477839560446189	0.569877089532243	0.900053015529562
SHOC2	0	burg	1	24.7950310559006	10.4030509178725	2.9893659693504	60.3002718606784	0.383621743088116	0.260346091705739	0.200995196651238	0.0889685580175965	0.634423947321713
ADRA2A	0	default	1	24	16.3770267903722	5.08115879086591	92.1776194000008	0.326569355963134	0.191883227155761	0.221486787940977	0.138504656324072	0.698309529842044
GPAM	0	default	1	24	4.31930263440609	0.472973595318304	17.2507280624767	0.300412350522906	0.160494820627487	0.435196546932848	0.167575556066829	0.726157482928404
ZDHHC6	0	mle	1	21.1216931216931	6.09572965597262	9.65751486158478	26.6860833314942	0.34212565193188	0.210550782318256	0.274056465898218	0.123229521826352	0.683616418754484
VTI1A	0	mle	1	22.6818181818182	7.63580870031066	9.22670637701478	25.749716465914	0.542833935901066	0.451400723081279	0.328679148958395	0.0199696256647759	0.49595158061009
TCF7L2	0	default	1	24	1.70796879313546	2.9675566082524	115.974510874841	0.0036261932221312	-0.195648568133443	0.217109250394675	0.982000050707875	0.993686297253195
CASP7	0	burg	1	21.1216931216931	3.5063583609873	8.87694665592499	15.8520049293625	0.197021724224883	0.0364260690698592	0.348919811828289	0.333825093223718	0.812642371825234
NHLRC2	0	default	1	24	0.371177276082248	23.9288034726905	5.19148747577465	0.0282208299903581	-0.16613500401157	0.312198225994017	0.866638400995635	0.95904332528999
C10orf118	0	default	1	24	3.09037221685973	16.3521169616437	48.8989741402821	0.111101781212114	-0.0666778625454636	0.146005571761042	0.554958080968073	0.898222590477511
ABLIM1	0	default	1	24	1.8407089292102	4.70579355719833	10.4144009207287	0.0838307683574457	-0.0994030779710651	0.449552036179487	0.645473641765947	0.91835479035767
FAM160B1	0	default	1	24	4.63354264054242	23.4621446156955	28.7840762110913	0.117373175090992	-0.0591521898908096	0.355302787450664	0.535655553914885	0.892138742026363
TRUB1	1	burg	1	26.2631578947368	4.71188681234422	8.05614010973004	30.070021958784	0.338441642756931	0.206129971308318	0.190244367122878	0.126718726743606	0.68588926172486
GFRA1	0	default	1	24	1.04065779135064	5.74541094382452	15.4739079460634	0.0474234879549815	-0.143091814454022	0.224945380730041	0.784330933996727	0.947261280097222
HSPA12A	1	burg	1	25.4267515923567	2.68300874031561	3.13806810580102	4.40292466161539	0.496585891269684	0.395903069523621	0.649815830056219	0.0323315789796892	0.530647998142923
KIAA1598	1	mle	1	22.3016759776536	2.44521131660572	8.05736264049106	6.24432659653539	0.151971913183514	-0.0176337041797834	0.693481091548296	0.438582382026058	0.852439363855712
PDZD8	1	burg	1	26.4370860927152	6.04025924011963	11.8439022806858	35.3501154356706	0.314245299533631	0.177094359440357	0.231977767823503	0.151650541597238	0.715180703483023
EMX2OS	0	mle	1	20.6839378238342	13.9027810740613	11.7569169201614	264.74748835295	0.216901979323548	0.060282375188258	0.0898107814431921	0.29449683473212	0.801675829440901
EMX2	0	default	1	24	7.04094867137406	12.3627097469293	243.985163728006	0.0327828148289866	-0.160660622205216	0.154141480140076	0.846486471355654	0.956283677592563
RAB11FIP2	0	burg	1	23.4823529411765	9.94589270973418	6.18926375508441	177.348216970057	0.110697245768673	-0.0671633050775922	0.116959606076098	0.556222031331886	0.898222590477511
CASC2	0	mle	1	25.4267515923567	2.75014740408986	24.1136289112907	4.41882616163356	0.622249670415316	0.546699604498379	0.634248890808236	0.00769173405045365	0.443140531367497
FAM204A	0	burg	1	25.7548387096774	7.48701287505928	6.44823612593702	60.3250378056412	0.400647810770164	0.280777372924197	0.143395747066912	0.0773411241057624	0.614734478965534
CACUL1	0	default	1	24	5.27077736248015	6.01692680815279	108.54400002916	0.0643713028123356	-0.122754436625197	0.143463322936039	0.716997545822305	0.934769675526726
NANOS1	1	burg	1	21.8142076502732	4.77118778751144	21.4337992106763	15.3252692131053	0.278017758273552	0.133621309928262	0.484340892191473	0.196169993535831	0.7474028536728
EIF3A	1	mle	1	22.1777777777778	30.899676843093	14.6322041157718	574.202944035788	0.0196011525301449	-0.176478616963826	0.273873025632738	0.905761715685621	0.969451945102007
FAM45A	0	default	1	24	3.50751346422662	10.1649031516104	30.1910053161762	0.0807021268352626	-0.103157447797685	0.32391314098416	0.656570365454776	0.921425876988185
SFXN4	1	mle	1	26.6133333333333	4.66873687090639	23.8893441569701	23.4519784247758	0.188154559288033	0.0257854711456393	0.340006666246772	0.352668588982881	0.822076463979044
PRDX3	0	default	1	24	6.26714157356225	3.30315055454954	50.6946274193396	0.0719162131456932	-0.113700544225168	0.354313342461564	0.688550707997453	0.929053795301995
GRK5	1	mle	1	20.5773195876289	5.96846106582403	4.78790845239664	70.7013301771028	0.0616247796063866	-0.126050264472336	0.235944756716552	0.72758318625303	0.93570684644327
RGS10	0	mle	1	24.7950310559006	5.38723247609737	0.920116999322491	33.2991379625574	0.451993798830434	0.342392558596521	0.181666443726931	0.0494228020918887	0.57405914391957
TIAL1	1	burg	1	20.4717948717949	3.8038968661421	2.82288075891175	61.6116759900299	0.029531663347408	-0.16456200398311	0.297379319604549	0.860809103872606	0.957137795515683
BAG3	0	default	1	24	21.3456244783333	5.62562892850189	119.797963910595	0.252043589030933	0.10245230683712	0.300702257090165	0.234089236429961	0.7754925254061
INPP5F	0	default	1	24	2.37172347833637	6.36351742560356	9.02013617207244	0.203479798310628	0.0441757579727541	0.41215720304242	0.320615102030866	0.808905491493297
MCMBP	0	default	1	24	4.68500804244379	1.49490238764344	14.5339009022585	0.392318010565246	0.270781612678295	0.436195607916408	0.0828670396382952	0.62035923242432
SEC23IP	0	default	1	24	1.48364113262092	4.75780827621005	33.3862424399094	0.0309825538134703	-0.162820935423836	0.174476986450129	0.854393588701544	0.956583871679202
PPAPDC1A	0	default	1	24	8.24879380467181	1.12678839440951	32.8573875533042	0.322896076045807	0.187475291254968	0.600294402503951	0.142323512396643	0.702929162158777
WDR11	0	burg	1	22.6818181818182	7.15019608414716	21.093269538916	17.5242045604162	0.379871945539097	0.255846334646917	0.472263178118121	0.0917079310759967	0.635487451864148
FGFR2	0	default	1	24	0.361337902846427	20.5973165639873	4.07777041190859	0.0304650237168256	-0.163441971539809	0.369471273231649	0.856677587617636	0.957137795515683
ATE1	0	burg	1	20.5773195876289	3.36536331585643	16.2072905661663	12.7856833087293	0.243717155348916	0.0924605864186989	0.380059056096857	0.247412276500585	0.779698272341007
NSMCE4A	1	mle	1	21.5783783783784	1.3678142533566	6.26686190938748	10.1146746617933	0.0309729045952254	-0.162832514485729	0.548715800758752	0.854436128670387	0.956583871679202
TACC2	0	default	1	24	0.608322398941815	9.37299693995428	5.10844896089044	0.0293550038421473	-0.164773995389423	0.627634801075509	0.861592877433305	0.957176806426422
PLEKHA1	0	burg	1	22.0552486187845	4.15450195590327	14.0822934423942	25.1267584608781	0.246400625153786	0.0956807501845436	0.244021194810219	0.243053929933102	0.779572556315986
HTRA1	0	default	1	24	84.5348813156101	19.7184159652083	1532.81106358604	0.268539484379774	0.122247381255729	0.0742195577424554	0.209389277791626	0.754889996124955
FAM24B	0	default	1	24	0.300927753193348	22.6698267038174	4.21957179173624	0.00822884048128558	-0.190125391422457	0.611622384907589	0.959527386576435	0.98595941375358
C10orf88	0	default	1	24	1.03884158124893	0.564584671024848	5.19899484576131	0.0624262004512777	-0.125088559458467	0.733053201561276	0.724481520874687	0.93570684644327
IKZF5	0	default	1	24	2.14993102958564	1.21630073618728	6.41444416148792	0.137546334008773	-0.0349443991894729	0.65674016386597	0.4771762972109	0.867335311283241
ACADSB	0	yule-walker	1	20.1616161616162	2.58236038241225	5.42478726479022	11.4547105475188	0.21240160381669	0.0548819245800276	0.358454649876236	0.303056857437964	0.806414922994992
BUB3	0	default	1	24	4.35168893320683	23.1006029115745	74.7037476059702	0.0723295057414005	-0.113204593110319	0.158959736533226	0.687018952054376	0.929053795301995
CPXM2	1	mle	1	21.8142076502732	7.51909568995084	19.4995743402599	51.2440496360455	0.248505650829198	0.0982067809950374	0.203998263830028	0.239678234179861	0.776396611396877
OAT	0	default	1	24	7.40609102454945	0.737679582709492	46.6407821895714	0.058786899892695	-0.129455720128766	0.567803981740525	0.738651894392827	0.93570684644327
LHPP	1	burg	1	23.0751445086705	1.17237553967888	3.57697107046609	7.1659624026252	0.169864353922914	0.00383722470749692	0.290139751489539	0.39422604627863	0.84095038639887
FAM53B	0	mle	1	20.6839378238342	6.13403961390299	10.8123155407476	18.8162996842671	0.60457766116114	0.525493193393368	0.340261496032855	0.00966731795618903	0.45742291746228
METTL10	0	yule-walker	1	23.3450292397661	3.1414497494946	8.99237935485171	10.4484153572807	0.36979223087198	0.243750677046376	0.346917309801364	0.0994074112244542	0.652283335190157
FAM175B	1	mle	1	22.1777777777778	3.07361960998157	0.0595962603188043	25.971679240095	0.0827455951707314	-0.100705285795122	0.365496130998607	0.649305422806137	0.919979823459717
ZRANB1	0	default	1	24	3.84315266938625	23.4893040443301	46.8657344866023	0.069047886838503	-0.117142535793796	0.233902708710894	0.699256819242711	0.930756891585905
CTBP2	1	yule-walker	1	25.5897435897436	18.3921466869731	19.605396534077	84.5203900757696	0.385516545908932	0.262619855090719	0.24855108211651	0.0876094525769137	0.632581637897873
EDRF1	1	mle	1	23.7619047619048	2.18434314030818	16.6030127526257	9.69577434670433	0.151058842099362	-0.0187293894807659	0.553780208747319	0.440948578201773	0.852439363855712
UROS	0	burg	1	26.7919463087248	6.49871774113381	14.0617192200459	54.208955254337	0.231460226139184	0.0777522713670203	0.232206637260805	0.268121562262338	0.788036771136423
BCCIP	1	default	1	24	5.451773016936	17.2046671544413	31.3394176848704	0.575004517818766	0.490005421382519	0.187390732261992	0.0138650540532832	0.464455369035951
DHX32	0	default	1	24	0.307424561983397	2.53632837842168	7.08745980934612	0.00595375429320533	-0.192855494848154	0.408287747059017	0.97058359627224	0.989396905625457
FANK1	1	mle	1	22.8114285714286	1.89901327022429	20.3998301682871	9.85246984565337	0.200032438575411	0.0400389262904934	0.304195690480148	0.327613571184917	0.810096790273655
ADAM12	0	default	1	24	23.9219080279548	19.1631220999549	162.4800314388	0.181817872214017	0.018181446656821	0.339852284201261	0.366648525760754	0.826592988623507
DOCK1	0	default	1	24	3.79036101343072	19.5762247162329	32.5288571727223	0.0703536597364892	-0.115575608316213	0.304468087741695	0.694366595585009	0.930301691980397
MKI67	1	burg	1	25.9220779220779	9.63912510581824	15.0730879371075	23.5145846560517	0.386787835454506	0.264145402545408	0.472686458946749	0.0867069296307275	0.630650330936753
MGMT	1	burg	1	26.2631578947368	12.1963815601803	20.2604269242589	72.1292668756821	0.367665708768866	0.241198850522639	0.220857423157699	0.101095929662923	0.657153450982714
GLRX3	1	burg	1	25.4267515923567	6.46668508547295	15.1701328537904	37.3925771025016	0.454199136544493	0.345038963853392	0.244559013765659	0.0484363146675988	0.571881122963795
PPP2R2D	0	default	1	24	2.80147234354679	15.6108608096192	26.3534212075189	0.107715156559523	-0.0707418121285719	0.228081652579933	0.565610652366836	0.899970603589458
BNIP3	1	burg	1	27.3424657534247	9.87878121341687	13.4138901062778	83.3436243931372	0.178414655410452	0.0140975864925427	0.223698780932934	0.374337571575933	0.831995685239662
DPYSL4	1	burg	1	20.5773195876289	0.522072376112007	9.52854096590078	3.70241074256098	0.0523350853075063	-0.137197897630992	0.48012155820688	0.764317864275361	0.942195841965823
STK32C	1	burg	1	23.9041916167665	2.49900170938053	22.054741789441	17.587842266094	0.177603254728955	0.0131239056747464	0.30044499128059	0.376189712078017	0.832722439604162
LOC102724967	0	mle	1	21.2340425531915	4.54123354169086	15.5089473425077	16.9937371661787	0.356405598964792	0.22768671875775	0.329008044761057	0.110423443543026	0.676589752515127
LRRC27	0	default	1	24	0.582464432793145	20.3360780276282	8.92942791275022	0.0127278722254837	-0.18472655332942	0.417728474403806	0.937960138078846	0.979065960863178
PWWP2B	0	default	1	24	1.00776497428357	17.8708681614114	9.07466525328844	0.0192731718824752	-0.17687219374103	0.554856104505953	0.907277788176729	0.969451945102007
INPP5A	1	mle	1	20.9005235602094	2.61481420504153	10.9995032564209	80.8250950167715	0.0157094767978535	-0.181148627842576	0.183290348293861	0.923882027136946	0.97613037221459
TUBGCP2	0	default	1	24	4.20398272767099	18.5701516426223	102.728559359978	0.0292149799177147	-0.164942024098742	0.17106644226878	0.86221451783339	0.957184556984477
ZNF511	0	default	1	24	1.42774108909153	4.19320554136065	29.7855541515595	0.0172551196878395	-0.179293856374592	0.26263333177344	0.916650859580971	0.973162186090594
FUOM	0	burg	1	27.9160839160839	6.72544325436763	9.74628008187717	17.2282023337742	0.42302424492382	0.307629093908583	0.408410705218131	0.063942236270634	0.600780863917895
ECHS1	0	default	1	24	10.1094642090007	21.8397681654777	129.932546172499	0.339976043567214	0.207971252280657	0.0959013821389319	0.125255987599411	0.684240768027234
PAOX	1	mle	1	20.2639593908629	2.85807710770918	15.6844770082522	6.5892456897881	0.545179434101976	0.454215320922372	0.453365142271347	0.019462582704991	0.490082975024533
MTG1	0	default	1	24	1.3486989095014	16.8764668032722	16.5160774018769	0.0724805020271099	-0.113023397567468	0.219930944716228	0.686460006040626	0.929053795301995
SPRN	0	default	1	24	0.277723482373193	23.3800830155812	2.99455990647093	0.00901741682586277	-0.189179099808965	0.711561369663682	0.955718754528009	0.984942374785601
BET1L	0	default	1	24	1.05474515244545	3.45786147760711	66.4637774156446	0.0124679562364183	-0.185038452516298	0.104475586762659	0.939195457237585	0.979654183341261
RIC8A	0	default	1	24	3.71098842582802	3.68246392801348	49.5011296677741	0.127552556952319	-0.0469369316572172	0.165694065699082	0.505471147363167	0.879974994829526
SIRT3	0	mle	1	20.7916666666667	3.39252923161897	12.7732825810331	8.91305661509833	0.456899933307764	0.348279919969317	0.436269919385757	0.04724972450172	0.571881122963795
PSMD13	0	default	1	24	9.23522121871342	18.2092154183978	203.84774015867	0.0364743982034034	-0.156230722155916	0.161437314402617	0.830455362519299	0.955257808953221
ATHL1	0	default	1	24	1.60339072923909	6.43378529826596	10.4016256729386	0.15983122554117	-0.00820252935059562	0.336888493189408	0.418632251111334	0.846417621990362
IFITM2	0	default	1	24	46.9686595041757	20.3820782073374	1017.79314050922	0.0432837141600774	-0.148059543007907	0.181095117471463	0.801522714337007	0.950461062258728
IFITM1	0	default	1	24	9.77655208361276	0.408161127577344	69.3563606887092	0.219063496262133	0.0628761955145596	0.243154244889603	0.290454840722472	0.798464707807816
IFITM3	0	default	1	24	64.795402448634	20.0137628324315	1267.59058062678	0.115195764178187	-0.0617650829861758	0.116421202972012	0.542295455877783	0.894190569852272
SIGIRR	0	yule-walker	1	21.2340425531915	4.32491059830098	18.0670923041018	27.4116214889113	0.312320656562997	0.174784787875596	0.199453617450951	0.153790637020155	0.718307078485266
PTDSS2	0	default	1	24	2.99273697087116	14.1881729304353	39.3436563919567	0.090247244696489	-0.0917033063642132	0.19288237638875	0.623184865861398	0.911719156364007
RNH1	0	default	1	24	21.4527488280985	11.8175035220089	311.807320357559	0.114052111643004	-0.063137466028395	0.148911146435784	0.545809243970651	0.894717025765414
HRAS	1	burg	1	21.4623655913979	10.9243553389838	18.4358241406795	65.4046094243015	0.522866257506515	0.427439509007818	0.161374658290425	0.0247286639585251	0.502186790859593
RASSF7	0	default	1	24	0.73831508565616	16.0258878278335	3.10990555236737	0.074300611673577	-0.110839265991707	0.602718224563302	0.679751044831038	0.926786724890727
MIR210HG	0	default	1	24	2.36842174671997	19.7112502955653	12.3086942184385	0.0895788802953968	-0.0925053436455237	0.482380464008414	0.625477395480978	0.91182209346183
PHRF1	1	burg	1	21.0105263157895	5.6795179501219	2.04268527228115	51.7640399168268	0.0980914524367129	-0.0822902570759445	0.245347543617894	0.596777600869403	0.905909879978881
DEAF1	1	burg	1	20.6839378238342	12.4617349609448	18.2722090021849	101.238607017615	0.267792904801094	0.121351485761313	0.196867803142417	0.210460047814428	0.754889996124955
TMEM80	0	mle	1	26.972972972973	3.89711978086237	7.87785517903084	9.52061492555005	0.668803137625407	0.602563765150489	0.362606539436502	0.00398502517183852	0.386670248412157
EPS8L2	0	default	1	24	4.07107617309678	21.3956282774071	38.7115819659801	0.108309105010876	-0.0700290739869491	0.229295314027257	0.563730666227	0.899778915308532
TALDO1	0	default	1	24	20.5207730793311	12.6190716899177	330.351018042031	0.114244480732202	-0.0629066231213571	0.142390546356765	0.545216933510121	0.894611119551971
PDDC1	0	default	1	24	2.519873480669	15.2848704930412	50.6634338019808	0.0442816429614653	-0.146862028446242	0.195525746150048	0.797351176147576	0.95032534953557
LOC100506518	1	mle	1	23.9041916167665	1.3354769078458	14.3887633618053	4.32907061479895	0.316516884640664	0.179820261568796	0.494938689214246	0.149155389838421	0.71265096645284
SLC25A22	0	default	1	24	0.723725178229767	13.8370753946917	4.0234522182809	0.050814471931414	-0.139022633682303	0.574945018676387	0.770469657754639	0.942378601258536
PIDD	0	default	1	24	1.69972195456463	7.58126504050639	6.83976907137617	0.0747657827888975	-0.110281060653323	0.656839663962651	0.67804485960048	0.926468139216176
RPLP2	0	default	1	24	22.443377709208	21.3482226182139	3306.03922614222	0.00262582538736844	-0.196849009535158	0.118330654852021	0.986939641840802	0.995056320393881
PNPLA2	0	yule-walker	1	27.5310344827586	6.2990961394601	10.9056436214114	34.0372822123421	0.245250805619012	0.094300966742815	0.263163555698282	0.244913819130196	0.779631561947161
CD151	0	burg	1	27.5310344827586	23.3709811536099	9.08430037033908	309.715818263419	0.1671763177536	0.00061158130431993	0.127554465281361	0.400650170198572	0.841513621462958
POLR2L	1	mle	1	26.0915032679739	26.0248976170555	20.953408787257	493.125094327684	0.190846686043316	0.0290160232519796	0.085577840057633	0.346859893005347	0.821148620345163
TSPAN4	0	mle	1	21.4623655913979	23.4141596985113	17.9829418696894	266.725731774332	0.23011316375652	0.0761357965078236	0.129498993628017	0.270479571646555	0.789784695443605
CHID1	0	default	1	24	16.2703531405486	18.2114442163543	210.94890806244	0.0691022932979606	-0.117077248042447	0.211713523994555	0.699052514204979	0.930756891585905
AP2A2	0	mle	1	24.641975308642	11.712854560477	17.7612485442571	89.4735160331595	0.361749714147539	0.234099656977047	0.152449370105197	0.105914419416662	0.668281118842287
TOLLIP	1	default	1	24	13.6269192860244	14.8700910748526	104.80102375955	0.531706519256535	0.438047823107842	0.143825615922157	0.0225211498038337	0.502186790859593
MOB2	0	default	1	24	4.90465479972911	10.1168893256703	33.9564949007214	0.124643021492693	-0.0504283742087681	0.294779583380754	0.513956060836571	0.883002533810199
IFITM10	0	default	1	24	3.17966072276236	22.1288416858849	11.1347720146627	0.197156077967048	0.0365872935604574	0.620406402653448	0.333545909803628	0.812642371825234
CTSD	0	default	1	24	199.828305700292	16.4883481686685	1573.38170756783	0.349814803106795	0.219777763728153	0.148985789540327	0.116194450732008	0.678406079686694
LSP1	1	mle	1	22.5536723163842	1.03674098262543	0.506102872063083	3.38843670125587	0.124675046677267	-0.050389943987279	0.707527087098567	0.513862051570604	0.883002533810199
CD81	0	default	1	24	45.5767914214134	10.7645040007297	1237.0415771525	0.0493747810296764	-0.140750262764388	0.120186595240649	0.776330514969398	0.944367632831826
TSSC4	0	default	1	24	5.494530541573	15.8482206896988	62.4543215804996	0.174152200547705	0.00898264065724574	0.156587869894172	0.384149329524171	0.835523676744463
KCNQ1OT1	0	default	1	24	2.97376808969255	20.9833338385603	21.7205208588429	0.109906876533638	-0.0681117481596345	0.315532894278869	0.55869814478963	0.898222590477511
CDKN1C	0	default	1	24	10.6226742548471	8.34043624399026	79.1659411281319	0.236508913245819	0.083810695894983	0.206646569089019	0.259429797479678	0.784365050631212
SLC22A18	1	yule-walker	1	27.156462585034	2.49666256843295	20.6470699309758	13.0942335563181	0.0898382572566407	-0.0921940912920312	0.46073083259446	0.624586917390499	0.911719156364007
PHLDA2	1	mle	1	21.1216931216931	6.41475637315098	19.7484885020374	58.6163101587691	0.150639575097177	-0.0192325098833876	0.255090866467262	0.44203851173717	0.852439363855712
NAP1L4	0	default	1	24	24.5052799439549	19.823564034561	257.324432831171	0.127065889127295	-0.0475209330472459	0.191493742992758	0.506882528312949	0.880773752292798
CARS	0	default	1	24	17.6130541002053	17.4116273519668	217.014300042828	0.119596908606254	-0.0564837096724951	0.172837809426839	0.528941684773651	0.887650359365683
OSBPL5	0	mle	1	27.7222222222222	16.493723034896	22.3663974256978	142.681989308225	0.188078693393404	0.0256944320720844	0.183412833825805	0.352833401875043	0.822076463979044
ZNF195	0	default	1	24	1.63106719323917	0.468936565956479	5.50048862513276	0.285426365506274	0.142511638607529	0.410180389250075	0.186309474272784	0.741732798443457
NUP98	0	default	1	24	6.25040547771654	22.0071020804262	21.3514645008052	0.250945880655164	0.101135056786197	0.45159076266338	0.235812044461831	0.7754925254061
PGAP2	0	default	1	24	2.88334157896233	21.6211551165746	8.29750782071124	0.212041710363795	0.0544500524365542	0.546023063727363	0.303749900379924	0.80680852682208
RHOG	1	burg	1	20.0603015075377	7.14586187158012	9.96326960455848	65.9175490349083	0.263827990571614	0.116593588685937	0.15167609157121	0.216220319062201	0.760367419043281
STIM1	1	default	1	24	16.924727717737	15.4875946679825	127.554229508007	0.301647260784418	0.161976712941301	0.241751420978415	0.166101748747651	0.726157482928404
RRM1	0	default	1	24	7.40645034092592	23.3622036247885	97.9975996281117	0.10146987831632	-0.0782361460204157	0.179842008832556	0.585683788833974	0.903148039844318
TRIM21	0	default	1	24	0.705583271019564	5.52333744551258	3.31421360234843	0.0871674835557644	-0.0953990197330827	0.49474468818023	0.633804778946596	0.914314078071361
TRIM68	0	default	1	24	3.2764863163142	15.4511344389555	7.15997349342932	0.308274602137431	0.169929522564917	0.629396720797287	0.158368429197345	0.72340647359385
HBB	1	burg	1	26.972972972973	953.54510281116	8.18906446546648	6015.04015574277	0.192899620408614	0.0314795444903369	0.265187044410912	0.342482005384417	0.818630943437966
TRIM5	0	burg	1	22.3016759776536	3.62323176054454	21.4885118741301	7.28489598750836	0.540685888835734	0.448823066602881	0.478774378063685	0.0204432029744708	0.497692490113002
TRIM22	0	default	1	24	3.38889817867108	23.957753086824	27.7040258006548	0.082369445276598	-0.101156665668082	0.316486482782121	0.650637858828431	0.920100650743823
FAM160A2	1	mle	1	22.1777777777778	3.43695779833487	9.73895453976539	13.2311191315933	0.329175411801369	0.195010494161643	0.316836050060184	0.135845377071787	0.69830942858394
PRKCDBP	1	default	1	24	9.25180912221541	15.0641460036644	154.141312300598	0.195146806132899	0.0341761673594789	0.11076325966941	0.337740668715829	0.814725408554326
SMPD1	0	default	1	24	9.44885392045571	22.0392837084307	227.929769396395	0.0574947417397322	-0.131006309912321	0.157542022225182	0.743736180527908	0.936607798456274
APBB1	0	default	1	24	6.22651704208885	9.02570814096784	46.2997636158004	0.120392028674285	-0.0555295655908585	0.300052189805495	0.526557474779094	0.886246808765379
ARFIP2	0	default	1	24	2.08306911957059	17.12209600054	18.2862243127363	0.13332221010872	-0.0400133478695357	0.212850601160882	0.488976892040139	0.872782111923713
TIMM10B	0	default	1	24	1.67989239835757	13.2198557385765	28.9558009243218	0.028387832854483	-0.16593460057462	0.249698851222866	0.865893986198097	0.958809668329534
RRP8	0	default	1	24	1.37522643202895	16.7690340709598	13.182957016821	0.0800201103487178	-0.103975867581539	0.304694134892399	0.659009491787926	0.921848594191693
ILK	0	default	1	24	5.38553037074292	8.3796819990893	46.6559712285614	0.210714849493697	0.0528578193924369	0.202698632063895	0.306315984814709	0.807754758438532
TAF10	0	default	1	24	2.73372311945901	6.87373628152159	42.0154140804696	0.0274314855755616	-0.167082217309326	0.275974573389971	0.870163833578727	0.959499417195035
TPP1	0	default	1	24	11.5125144452719	2.27381964839217	244.174152917041	0.077284805325511	-0.107258233609387	0.142203735323702	0.668864831700946	0.923820932383463
DCHS1	0	default	1	24	0.731516177619748	20.3341536364287	5.10771584549661	0.0331795470711295	-0.160184543514645	0.599203545199466	0.844751839805322	0.956283677592563
MRPL17	1	mle	1	21.0105263157895	6.0806672426172	10.764787067432	39.6697724124523	0.151018189962021	-0.0187781720455746	0.276848700297468	0.441054163958966	0.852439363855712
ZNF215	0	default	1	24	0.898768014421149	4.23463093675591	2.23465807296969	0.0551084861084131	-0.133869816669904	1.19282056462123	0.753199014237616	0.939598906322495
OLFML1	1	mle	2	27.156462585034,20.7916666666667	3.3140140823132,2.32779596305804	10.4759292147472,4.21585990119358	5.18475578611223	0.580412446518609	0.370618669777913	0.454765381815251	0.102954238091318	0.659127634779136
PPFIBP2	1	burg	1	24.0481927710843	3.82085083292321	13.942639565624	18.4325383394928	0.195443797616313	0.0345325571395753	0.339700060351397	0.337117995511456	0.814527879300789
CYB5R2	1	burg	1	20.6839378238342	7.93365463902537	18.4153002519383	24.7941721073172	0.599785464162848	0.519742556995417	0.29336367582507	0.0102674900593587	0.45742291746228
EIF3F	0	default	1	24	4.10219661234234	13.8215725263528	59.1516007096736	0.051341555186493	-0.138390133776208	0.304684842299423	0.768332821084774	0.942378601258536
TRIM66	1	mle	1	23.7619047619048	0.824695769228536	3.59993011919402	6.69930851219832	0.0884098556395001	-0.0939081732325999	0.299554998962287	0.629503437288412	0.912200907015172
RPL27A	0	default	1	24	388.867190303724	19.4714251873904	5504.6467798274	0.128920243330359	-0.0452957080035692	0.136109808408467	0.501521557629658	0.878937648198717
ST5	0	mle	1	23.7619047619048	5.27707878950019	9.00594210084109	28.2600356010451	0.254821630332919	0.105785956399503	0.259939952448014	0.229774167136037	0.771696778482063
AKIP1	1	burg	1	20.4717948717949	2.59283949458524	0.119821056473217	29.2519303094091	0.164206735077534	-0.00295191790695881	0.15954418226557	0.407844242433754	0.843954519470858
TMEM9B	0	default	1	24	1.70178034407366	14.5308201325965	204.790510040802	0.00621692063112245	-0.192539695242653	0.0817179450218035	0.969299502479416	0.989396905625457
NRIP3	1	yule-walker	1	21.9340659340659	2.0479487708981	15.9074469186943	11.033653272663	0.111209809577259	-0.0665482285072896	0.460183573610442	0.554620940883321	0.898167598746146
DENND5A	1	mle	1	20.9005235602094	4.52302799438312	10.8591773779481	34.984330690641	0.374873640990458	0.249848369188549	0.158665177196829	0.0954638749030996	0.641614661156972
TMEM41B	0	default	1	24	2.54109907242083	9.75918767303781	34.4651677651863	0.081020911392076	-0.102774906329509	0.234531521764651	0.655432761482595	0.920100650743823
IPO7	0	default	1	24	8.62586337369252	4.19653113297821	135.653652446413	0.0820416403665953	-0.101550031560085	0.185826993519405	0.651800825338469	0.920100650743823
ZNF143	0	default	1	24	0.173704473086855	10.1078046527359	7.03305570604376	0.00183391258614485	-0.197799304896626	0.422719032198129	0.990864007800751	0.996569558709392
WEE1	1	mle	1	20.4717948717949	3.5464421804137	16.4129947884412	44.7693843957744	0.0767188136957382	-0.107937423565114	0.201901603094992	0.670918751555172	0.924335340847814
SWAP70	1	mle	1	20.6839378238342	13.5276471824059	10.4788534084532	213.965666012313	0.0529268935383796	-0.136487727753944	0.197306355945851	0.761934294950262	0.942195841965823
RP11-540A21.2	1	mle	1	23.9041916167665	0.923661134316785	22.6866223535883	7.87898158751391	0.0500059591267812	-0.139992849047863	0.383911279791355	0.773756669074423	0.943316970599339
SBF2-AS1	0	default	1	24	0.598894445833803	3.71498144657779	10.7866595709015	0.0105549270416274	-0.187334087550047	0.433048844086373	0.948327732693231	0.983393438763493
SBF2	0	burg	1	20.3673469387755	7.01673392946993	4.28024540661605	23.2751687566576	0.41345888257002	0.296150659084024	0.332629017347895	0.0694212311082262	0.608504633822242
ADM	0	default	1	24	161.977461399301	0.834643659059554	1935.65574334748	0.174596704424438	0.00951604530932504	0.156069602841325	0.383116620166895	0.835033289233451
AMPD3	0	burg	1	22.0552486187845	4.23424394018346	13.5322364120958	11.0122754891663	0.388597728225773	0.266317273870928	0.450781785978874	0.0854348852507477	0.628117973809036
MTRNR2L8	1	mle	1	20.1616161616162	3.29040556116402	8.30176161736577	23.7538702839716	0.0696298625519377	-0.116444164937675	0.382748918662872	0.697073882031679	0.93044999433327
RNF141	1	mle	1	21.5783783783784	6.61629209817736	20.7153660934177	61.8238687137513	0.256567110279657	0.107880532335588	0.164314649858034	0.227095669436316	0.768665256659284
MRVI1	0	default	1	24	7.78668505135129	9.22713625237455	122.881170782979	0.054243470148339	-0.134907835821993	0.219939364678604	0.756652972479746	0.941518442783478
CTR9	1	burg	1	21.8142076502732	14.2113321183213	9.45310306921447	97.6276805482137	0.130130739759671	-0.0438431122883947	0.284296172120107	0.498046530761008	0.877974225394933
EIF4G2	1	mle	1	20.0603015075377	77.9904909329815	0.0827936214055134	977.6810148661	0.327219021840164	0.192662826208197	0.102582490989896	0.137837859345961	0.698309529842044
ZBED5	0	default	1	24	2.51143095958371	2.89609666621697	14.778995509444	0.294568346766471	0.153482016119766	0.24137316504251	0.174692682778547	0.732032856548032
ZBED5-AS1	1	yule-walker	1	27.3424657534247	1.71231459219299	8.19558365344946	5.20092466107231	0.218758270628685	0.0625099247544215	0.531212692935485	0.291022899647105	0.798512424668138
USP47	0	default	1	24	6.42257632221914	18.7094128027076	123.249836749517	0.0630995516804761	-0.124280537983429	0.15557182376509	0.721883696996755	0.93540680721471
DKK3	0	default	1	24	22.0979948592776	9.84895426736583	239.492977352291	0.0973990471521566	-0.0831211434174119	0.218888148983149	0.599071885072765	0.906658039788283
MICAL2	0	yule-walker	1	23.3450292397661	20.0145441322254	20.684596701402	101.575939458894	0.720146520623811	0.664175824748573	0.226910718323737	0.00171653852122677	0.299088180149609
PARVA	1	burg	1	20.0603015075377	28.7612363801319	5.23164012309623	337.665582963601	0.340571500370197	0.208685800444237	0.111775053059785	0.124691992353215	0.683895767820909
TEAD1	0	default	1	24	7.73122417006087	10.9872903620207	242.284389875866	0.0656274604775177	-0.121247047426979	0.0909799071766693	0.712197314776619	0.934347002044019
ARNTL	1	burg	1	23.0751445086705	3.00784094214336	1.40875297546871	11.8698319886678	0.242562574167353	0.0910750890008234	0.385090179123055	0.249306614662829	0.779698272341007
BTBD10	0	default	1	24	2.74052041987482	2.13021320355667	18.1359693387337	0.198932705596513	0.0387192467158159	0.242940523719396	0.329871659005283	0.811394581042301
FAR1	0	default	1	24	3.45613414195446	9.68927139062155	54.2116955729101	0.0650015656246917	-0.12199812125037	0.19812572067554	0.714585860059579	0.934347002044019
SPON1	1	mle	1	22.4269662921348	4.58095721686109	20.9322927129152	11.4915714856145	0.322857410417601	0.187428892501121	0.490076455253127	0.142364153547513	0.702929162158777
RRAS2	0	default	1	24	4.97024246864677	6.63023737272306	108.306926299461	0.0416095964948842	-0.150068484206139	0.153217874300552	0.808560054718613	0.95118610670554
COPB1	0	mle	1	26.4370860927152	1.18024959496317	11.8383022623925	139.759946095933	0.00299933347591907	-0.196400799828897	0.118955054788366	0.985093023217721	0.994437408088617
PSMA1	0	yule-walker	1	27.156462585034	13.6824351529839	8.64064358216101	82.3537250494464	0.223876689816718	0.0686520277800617	0.246238597689971	0.281613607792785	0.792489394806409
CYP2R1	0	default	1	24	0.224557974192929	14.7473400916019	4.41729540488995	0.00682907834952007	-0.191805105980576	0.445583961738223	0.966317797393089	0.98804692831384
C11orf58	1	mle	1	23.0751445086705	21.7741831468854	14.5213528235403	219.386859212133	0.0973025900312992	-0.0832368919624409	0.232008371700997	0.599392054804353	0.906658039788283
RPS13	0	default	1	24	48.5899092821146	23.2083350783304	932.680872552158	0.0873218164043665	-0.0952138203147601	0.129170104779129	0.633269172332226	0.914140623421726
PIK3C2A	0	default	1	24	13.4839520246817	18.8852350747009	64.828811844821	0.468858929392467	0.362630715270961	0.207230128845002	0.0422716717165713	0.555849692379159
NUCB2	0	default	1	24	6.82317948309012	7.93197797153127	141.482553043833	0.0501156125947385	-0.139861264886314	0.153516414708632	0.773310216180163	0.943316970599339
SERGEF	1	yule-walker	1	23.6213017751479	1.1269117056337	8.71696219372089	8.11210327263842	0.11557833776397	-0.0613059946832359	0.300428960826946	0.541124074823009	0.8931347411658
SAAL1	1	burg	1	20.5773195876289	1.16364481715404	0.617168751629215	9.59422453473609	0.117872976786868	-0.0585524278557579	0.290206159609558	0.534140652514646	0.891387968748131
SAA1	0	mle	1	24.95	49.3948091100982	2.93689288518831	169.699897171151	0.312919797055464	0.175503756466556	0.665450558202024	0.153121853080662	0.717087311344103
HPS5	1	mle	1	22.5536723163842	7.9216626853858	10.3624051942735	63.8802505031302	0.424099577099805	0.308919492519766	0.162393453079344	0.0633485950083759	0.600379275585561
GTF2H1	1	burg	1	27.156462585034	14.119091727674	6.00640162673721	41.0320267838598	0.547701371104835	0.457241645325802	0.335243292380701	0.018928942679563	0.488658319387381
LDHA	0	default	1	24	53.8895778951263	1.69235203075203	635.58553418654	0.134240927182788	-0.0389108873806545	0.225967709016621	0.486390694359808	0.871822190812352
TSG101	0	yule-walker	1	21.8142076502732	7.64933212974382	8.4330169601818	40.7894508252277	0.166143019355039	-0.000628376773953665	0.319084569911136	0.403141812518262	0.841513621462958
UEVLD	0	default	1	24	2.18737181674915	16.9645461649189	38.3892522205962	0.032289272942755	-0.161252872468694	0.219039993862858	0.848648359664731	0.956283677592563
SPTY2D1-AS1	1	mle	1	23.0751445086705	1.15405874757393	5.51365639700758	2.4583616603344	0.146844788617234	-0.0237862536593185	0.836781389212312	0.452001878524926	0.857620290256405
SPTY2D1	0	default	1	24	3.5198698200888	4.49903689552987	27.7300409512358	0.163730366110578	-0.00352356066730697	0.215529413418728	0.409007843192404	0.843954519470858
TMEM86A	0	default	1	24	1.29194378257288	18.1008115584486	2.29500575507158	0.284093272070448	0.140911926484538	0.849992535404011	0.188053845709968	0.742475539819333
NAV2	0	default	1	24	8.35588249789704	22.1810056411864	50.448833220563	0.196882927215296	0.0362595126583554	0.290588697449201	0.334113705921751	0.812642371825234
HTATIP2	1	burg	1	27.156462585034	3.57421262154343	8.20723781874296	34.7900769809739	0.104041578527282	-0.0751501057672612	0.226288922361757	0.577350145568945	0.900593500838744
FANCF	0	mle	1	22.5536723163842	3.78409917580188	9.19322935046401	4.82350970798191	0.533698842676486	0.440438611211783	0.744631732093688	0.022046135213637	0.502186790859593
SVIP	0	default	1	24	1.52766897980031	15.7382020092126	19.7565544016724	0.0389433887649225	-0.153267933482093	0.348954061337397	0.819869731500558	0.953772465870531
ANO3	0	default	1	24	1.08121715002724	6.95912332372612	4.69091778105068	0.174867309930063	0.00984077191607602	0.523349576206444	0.382489014779295	0.834438762615258
FIBIN	1	burg	1	26.0915032679739	13.0418204768341	13.5143432249619	122.850486845178	0.21995346962075	0.0639441635449002	0.225859614366344	0.288803563304707	0.797690742723195
CCDC34	0	default	1	24	1.77493870901261	17.6848142940055	31.1591881740831	0.0266567576618807	-0.168011890805743	0.242869132243839	0.873635131844306	0.960455590577767
LGR4	0	default	1	24	2.97085404419324	11.0130753541812	21.1604506125622	0.282526389991257	0.139031667989509	0.249738326755998	0.19012081081302	0.74404880526498
LIN7C	0	default	1	24	2.45443194664771	2.8476340022984	24.8426696926861	0.154136480807611	-0.0150362230308667	0.18375817176001	0.433013537900499	0.851451841348015
BDNF-AS	0	default	1	24	0.871220573698776	14.8732138307847	2.90911520686102	0.140521033392294	-0.0313747599292475	0.564936047810861	0.469003695706171	0.862885247876727
BDNF	0	yule-walker	1	21.0105263157895	1.79866435607578	14.1059164527467	3.5659119359535	0.28663186361705	0.14395823634046	0.710309527437389	0.184743231187127	0.739510555104818
METTL15	0	default	1	24	1.57321005752975	16.3435617432796	9.92237595189243	0.046771817373093	-0.143873819152288	0.531835155942871	0.787017464705677	0.947624486445045
KCNA4	1	default	1	24	0.545258588848962	11.4725583833751	2.42583459486111	0.0840415323011714	-0.0991501612385943	0.767456820086251	0.644731530008325	0.91835479035767
ARL14EP	0	default	1	24	6.93680331973939	15.1898466092717	34.8829673792853	0.205636902382802	0.046764282859363	0.314829509224598	0.316297167946922	0.808905491493297
DNAJC24	0	default	1	24	2.27250215342866	20.1915991229908	6.76468920607532	0.20708380385376	0.0485005646245117	0.529789879414221	0.313427027790006	0.808602365904984
ELP4	0	burg	1	26.7919463087248	2.9386482540931	0.994753066482195	5.26543297343936	0.544152603671095	0.452983124405314	0.573402908628251	0.0196832764830241	0.494508617395427
PAX6	0	default	1	24	0.998949291096776	17.9019333214718	1.46856508976503	0.213588800589176	0.056306560707011	1.00257037126302	0.300779649308638	0.805634911766858
RCN1	0	default	1	24	19.6746466766187	1.09809347724677	199.952007163125	0.189733034352025	0.0276796412224305	0.166538069325077	0.349253418774596	0.821148620345163
EIF3M	1	mle	1	20.7916666666667	3.82049232401304	18.722653178612	13.8870730265378	0.181615845652218	0.017939014782662	0.479799667627049	0.367101415941522	0.826619009037157
QSER1	0	mle	1	27.9160839160839	6.50888602651546	22.5659890376656	28.6224671754252	0.344066587857599	0.212879905429119	0.270880121404352	0.12142238761747	0.683087162976416
DEPDC7	0	default	1	24	0.498440648338195	6.98946538149419	2.35811958003921	0.0221452539167822	-0.173425695299861	1.01092447462703	0.894070447278767	0.96525628743626
TCP11L1	0	yule-walker	1	26.6133333333333	2.01714988138421	24.2385853873949	13.9140555345453	0.0690998868941975	-0.117080135726963	0.391945785430377	0.699061549630063	0.930756891585905
CSTF3	0	burg	1	23.2093023255814	4.69321284601747	1.48049165596243	18.4080273369839	0.520275869165616	0.424331042998739	0.299740900655121	0.0254072595017198	0.502186790859593
HIPK3	0	default	1	24	2.74392522448359	8.37343486645037	70.7025978414979	0.038177302416969	-0.154187237099637	0.144847217419069	0.823142656003697	0.953772465870531
KIAA1549L	0	default	1	24	1.42922927393332	1.88043827845827	10.5610643447545	0.104906455409371	-0.0741122535087546	0.343105172391828	0.574568913297493	0.900053015529562
CD59	0	default	1	24	68.7256850853609	23.2269369478017	996.582255464273	0.376658342715547	0.251990011258657	0.130651998557387	0.0941089128775745	0.640458829981334
FBXO3	0	burg	1	22.0552486187845	3.66336799425181	10.703495297156	8.17514748219236	0.460023948832021	0.352028738598425	0.493958738942761	0.045906321390099	0.566936211589311
CAPRIN1	0	default	1	24	5.7822264048625	6.24092152822552	109.149923579234	0.0913297850872059	-0.0904042578953528	0.149262601755263	0.619485953226646	0.911340030655884
NAT10	1	burg	1	26.0915032679739	11.0965069034489	20.0726878300185	59.0883310657201	0.406129529136997	0.287355434964396	0.208511160318394	0.0738683939246624	0.613007395736791
ABTB2	0	mle	1	20.2639593908629	3.22241127619005	2.30952975021484	15.154753951595	0.25139794864644	0.101677538375729	0.32714467755027	0.23510131823864	0.7754925254061
CAT	0	default	1	24	0.995809288613496	3.75235008360848	19.8263394006277	0.0186043146235527	-0.177674822451737	0.262256984189453	0.910375835525649	0.970714699043047
APIP	0	default	1	24	2.48002912697249	22.8395525490173	3.18548881701805	0.186098165382541	0.0233177984590488	1.42883936550112	0.357157798332651	0.824106607853322
PDHX	1	mle	1	22.6818181818182	2.99613368293506	3.85251756928975	14.2243453630925	0.251247308927403	0.101496770712883	0.336673575581797	0.235337958337014	0.7754925254061
CD44	1	burg	1	26.6133333333333	29.1809447478096	10.9565020147065	250.518372742752	0.325302757604452	0.190363309125342	0.158105585895409	0.139812073176022	0.699729845340605
PAMR1	1	burg	1	27.3424657534247	6.27481883304197	12.8725436925353	23.5667185444165	0.247715630906745	0.0972587570880937	0.375567405683028	0.240940712828691	0.777930437714778
FJX1	0	default	1	24	0.741213013166766	19.50858342867	7.4842506712725	0.0152910833033518	-0.181650700035978	0.567427084768591	0.925847275098451	0.977362184879447
TRIM44	1	burg	1	27.5310344827586	18.0265550421285	20.6562072227729	114.99366330881	0.470978475649614	0.365174170779537	0.177370706774115	0.0414349398649551	0.555849692379159
COMMD9	1	burg	1	20.4717948717949	3.28100725654756	5.8631314361026	27.8598585554551	0.151386974653283	-0.0183356304160605	0.211808467305244	0.440097059965092	0.852439363855712
PRR5L	0	default	1	24	0.25968153787193	6.21131503503895	11.84601492022	0.00216675647679221	-0.197399892227849	0.342617207108177	0.989213064336884	0.995637113323248
TRAF6	0	default	1	24	1.64259674671167	7.39738487746807	7.872047266858	0.0848564107618872	-0.0981723070857352	0.501628564786084	0.641868715337649	0.917227949792906
C11orf74	0	default	1	24	2.34631735575469	12.059108452295	13.9639580415875	0.10824851290565	-0.0701017845132195	0.380216236802831	0.563922225154576	0.899778915308532
API5	1	mle	1	23.9041916167665	3.53418832210698	21.9788869471779	24.8422191588221	0.0753856280809119	-0.109537246302906	0.445481139777582	0.675776676257238	0.925661228221523
TTC17	0	default	1	24	2.59543748712729	1.22335609161553	62.520130818623	0.0257360724633858	-0.169116713043937	0.210250054075119	0.877774812459588	0.961844317831824
HSD17B12	0	default	1	24	6.51284332489863	22.6103119915531	65.3936861138803	0.12723527097648	-0.0473176748282234	0.206838023269788	0.506390948326886	0.88042573211372
ALKBH3	0	burg	1	25.7548387096774	9.37707825307653	19.8422318813937	45.4117249043646	0.283681609974117	0.14041793196894	0.277975630967204	0.188595143331372	0.742475539819333
C11orf96	0	default	1	24	17.4575508968435	9.48627144588022	117.592795575333	0.27810264028083	0.133723168336996	0.233136464960022	0.196054704079965	0.7474028536728
ACCS	1	burg	1	26.6133333333333	3.59424022850925	0.0332808749063676	7.86531931213557	0.41451838027102	0.297422056325224	0.579357072309232	0.0687964974591048	0.608504633822242
EXT2	0	default	1	24	0.640487149799976	5.84311834482028	92.0974909538874	0.000575074185159008	-0.199309910977809	0.206320168710976	0.997127934276106	0.998761677478088
CD82	0	mle	1	20.4717948717949	2.71123049406046	16.1569221929085	18.6081512488734	0.288182526620964	0.145819031945157	0.36523917876026	0.182744040639171	0.73923903477743
TSPAN18	0	default	1	24	6.04453936181931	16.617535181211	40.5958380954644	0.1523651747169	-0.0171617903397194	0.268308042948819	0.4375663915852	0.852439363855712
TP53I11	0	default	1	24	15.3666064150009	11.080026064499	265.322192649452	0.07860330417747	-0.105676034987036	0.246091333253017	0.664099651879241	0.922812548210528
LOC101060179	0	burg	1	27.156462585034	2.40606023141667	10.4742387007432	4.99294624374971	0.334293645758466	0.201152374910159	0.573655855535115	0.130741514593315	0.695578537109004
SLC35C1	0	default	1	24	1.52269535551227	12.6251055916861	49.0935473834876	0.0131544132880096	-0.184214704054388	0.197002217346236	0.935935706556223	0.978678833475065
CRY2	1	mle	1	27.3424657534247	3.93979505593662	12.9522993767264	11.5598009509772	0.37027505461297	0.244330065535563	0.391576443734912	0.0990271971610353	0.65112057529613
MAPK8IP1	0	burg	1	22.0552486187845	2.47072782963744	15.1593275377519	4.70690985004124	0.518123430338556	0.421748116406267	0.718854801387804	0.0259823871886815	0.502186790859593
PEX16	0	default	1	24	0.753842304944321	17.693492992018	8.75938022519133	0.029850241977282	-0.164179709627261	0.341748793764448	0.859397128924786	0.957137795515683
PHF21A	0	burg	1	20.3673469387755	5.84780940880816	6.6767836358308	30.1899580438673	0.290728196024581	0.148873835229497	0.272949396707664	0.179499596793051	0.734878788307301
CREB3L1	1	burg	1	25.5897435897436	13.411285488861	10.9284904431464	242.242684121979	0.103276773495482	-0.0760678718054217	0.123763275990595	0.579818534592695	0.901302947919302
DGKZ	1	mle	1	20.1616161616162	6.78915307613998	11.0064528798092	33.5617574731987	0.262268468023875	0.11472216162865	0.279090667784396	0.218520271747197	0.761848056036093
MDK	0	default	1	24	4.74315405434509	23.035863799425	8.14916161714068	0.302940333211689	0.163528399854027	0.822236609154726	0.16456965994744	0.726157482928404
AMBRA1	0	yule-walker	1	26.972972972973	0.762712411045629	18.8452151161924	11.3856123675432	0.0317164651337211	-0.161940241839535	0.32328891840984	0.851162996603546	0.956583871679202
ATG13	0	default	1	24	2.33089158316736	5.1648967916813	43.8539843376646	0.0345825360117905	-0.158500956785851	0.196964288922799	0.83864034949031	0.956005788862522
ARHGAP1	0	default	1	24	2.13017697472811	17.295052690261	219.618947369863	0.00179016181016045	-0.197851805827807	0.15806261808066	0.99108118042465	0.996624903944335
ZNF408	0	default	1	24	2.06051589597295	19.2379398616789	16.6225364186161	0.080078262262837	-0.103906085284596	0.311309552588924	0.658801238219791	0.921848594191693
CKAP5	0	mle	1	22.8114285714286	6.16034726802804	7.23362389283048	39.8161438674733	0.234886638567575	0.0818639662810905	0.234728291353853	0.262197732341115	0.785831887039349
LRP4	1	yule-walker	1	20.9005235602094	3.61629576558147	3.78360261623535	8.44966831001487	0.545663940788336	0.454796728946004	0.815887689696462	0.0193591388076788	0.488658319387381
C11orf49	0	default	1	24	0.931515778493347	22.3872448349406	21.240767506966	0.0150906775690374	-0.181891186917155	0.271423089753398	0.926789790387457	0.977491553563869
ARFGAP2	1	mle	1	22.1777777777778	4.61125151538711	15.5051691540347	17.4198430970852	0.645579175080485	0.574695010096582	0.232609201986145	0.00559237338728935	0.397154518723737
PACSIN3	0	default	1	24	5.52187666561727	17.6654755926267	22.430878777215	0.245636042837453	0.0947632514049433	0.403595411698644	0.244289415337616	0.779631561947161
DDB2	0	burg	1	25.5897435897436	4.24439805097784	8.76125598786038	45.7864040735782	0.316248843055409	0.179498611666491	0.135317226014595	0.149448090684551	0.71265096645284
ACP2	0	default	1	24	3.34164257838339	21.7626524173619	84.4635866233109	0.0135201572246801	-0.183775811330384	0.244182509639145	0.934202612883797	0.978485201135751
NR1H3	1	mle	1	20.1616161616162	1.60895459318093	6.21007824710958	4.5741510817925	0.345172034807692	0.214206441769231	0.438149286845112	0.120402662564107	0.680838077520778
MADD	1	burg	1	20.7916666666667	3.15932114164794	20.0644448095688	27.3189234568379	0.0837479738684136	-0.0995024313579036	0.293312326055143	0.645765352720967	0.918422431481066
SLC39A13	0	default	1	24	12.7356448314563	7.12503259954668	151.608850684017	0.0874389543610289	-0.0950732547667652	0.241462246114091	0.632862891019882	0.913968823943497
PSMC3	0	burg	1	27.7222222222222	31.3208118003643	19.2424847885369	178.110768800021	0.239524534641655	0.0874294415699857	0.259451863176826	0.254346658550613	0.782014705417979
CELF1	0	mle	1	23.0751445086705	14.0900481284142	11.1207851896751	136.835267673944	0.456780466902402	0.348136560282883	0.110127989224134	0.0473017152765405	0.571881122963795
PTPMT1	1	mle	1	21.0105263157895	8.72163918113907	17.7176977277157	41.592633387627	0.469062596598611	0.362875115918334	0.245092957903281	0.0421906880218981	0.555849692379159
NDUFS3	0	default	1	24	2.32274537849001	22.7832675835687	104.285075913135	0.0169577339446751	-0.17965071926639	0.135572492178636	0.918038625283495	0.973910146339028
MTCH2	1	mle	2	20.3673469387755,25.2658227848101	34.580402718523,26.1614159865193	4.77184911192514,11.2434982622789	237.448712239063	0.458151729231082	0.187227593846623	0.113112274715086	0.244172684617742	0.779631561947161
FNBP4	0	default	1	24	8.0875933335415	14.3413790917356	39.8274192893138	0.227982533569345	0.0735790402832135	0.312735270442632	0.2742430501299	0.790411968902363
NUP160	0	default	1	24	1.00517581183103	3.23170495648398	4.55553094005979	0.107725496029415	-0.0707294047647018	0.475651874860895	0.565577882681104	0.899970603589458
PTPRJ	0	default	1	24	1.16030387935372	17.1140782567897	13.0430013804101	0.04694571907986	-0.143665137104168	0.405699007687593	0.786299830907933	0.947296981750302
TNKS1BP1	0	yule-walker	1	26.7919463087248	22.8558360246208	8.16247359169988	103.400299886785	0.435025677288114	0.322030812745736	0.242611379926961	0.0575630173732884	0.581770653985183
SSRP1	0	default	1	24	4.3183881628935	21.041031005508	187.971976751262	0.0127592959663415	-0.18468884484039	0.144267337076151	0.937810876597216	0.979065960863178
SLC43A3	1	yule-walker	1	26.972972972973	2.36437009735312	10.1987017441563	24.8549153875041	0.0941996435649999	-0.0869604277220002	0.226761082005483	0.60976492082634	0.908639455317942
SLC43A1	0	yule-walker	1	20.1616161616162	5.92750821362559	11.2850998140474	27.8434386978889	0.590347739590537	0.508417287508645	0.195712746620086	0.0115365719219085	0.459566237197148
TIMM10	1	burg	1	20.0603015075377	3.38905496806846	1.84996877919425	53.6193396186486	0.135861665770851	-0.036966001074979	0.119336381888304	0.481854985738138	0.870376274304411
UBE2L6	0	mle	1	23.2093023255814	3.54025509074091	20.9819424768372	32.3512228321761	0.222299644256602	0.0667595731079225	0.165563466342009	0.284486385908149	0.795849539080489
SERPING1	0	default	1	24	6.13658707369623	20.015354922843	212.459793614008	0.024553408957824	-0.170535909250611	0.206335478536448	0.883115437351992	0.962899952673348
CLP1	0	default	1	24	0.663676070507974	0.867770091525321	5.39473529243623	0.0494531507222139	-0.140656219133343	0.406361499273383	0.776010563678758	0.944367632831826
ZDHHC5	0	default	1	24	7.83304167641707	10.034331449106	88.970554731937	0.0816650796915093	-0.102001904370189	0.222951376238131	0.653138816367691	0.920100650743823
MED19	1	default	1	24	2.30772676242356	12.3772931966592	44.9881900593407	0.108524459338551	-0.0697706487937384	0.113794319624455	0.563050255484998	0.899778915308532
TMX2	1	mle	1	21.695652173913	3.99865392045022	20.7838582016646	24.9430573578671	0.226337554693133	0.0716050656317594	0.235019228874067	0.277177249244048	0.791767160112444
C11orf31	0	default	1	24	5.78983490369668	1.84284038569606	115.931584022123	0.0422968582194977	-0.149243770136603	0.174768374559899	0.805665117681648	0.950729316340678
CTNND1	1	mle	1	21.2340425531915	0.457408190860413	17.9198390945112	1.69820951391599	0.0666964214356968	-0.119964294277164	0.734168963252714	0.708132709169283	0.932538574880181
LPXN	0	default	1	24	0.935278706313855	12.9581580647496	15.6068514849335	0.024927049044618	-0.170087541146458	0.358125005784462	0.881425367163998	0.962222692487364
ZFP91	0	default	1	24	6.32751294245966	20.4316875270981	107.919012184814	0.0572040438355357	-0.131355147397357	0.171042270544978	0.744883844985831	0.93665677153053
FAM111B	0	yule-walker	1	21.4623655913979	2.35823200272148	18.9216834029475	3.10150582523717	0.571577084997133	0.485892501996559	0.886433717091886	0.0144332275680735	0.464455369035951
FAM111A	1	mle	1	23.3450292397661	1.11234411910891	6.51113269790754	18.3280937411176	0.0344356024333384	-0.158677277079994	0.237145644410571	0.839278736233104	0.956005788862522
DTX4	1	mle	1	23.3450292397661	1.10815964622162	16.909253344334	2.31776937464659	0.241864999452757	0.0902379993433082	0.853381335542695	0.250456746742585	0.779698272341007
OSBP	1	mle	2	27.3424657534247,21.695652173913	11.9027869330564,8.52082181877281	23.9476159206062,12.0966582606674	31.5879054761177	0.828884607335276	0.743326911002915	0.201535604053526	0.00369991120216828	0.380001861227048
PATL1	0	default	1	24	2.92284029906397	6.62161035052999	59.1207633598377	0.0298133975090307	-0.164223922989163	0.217296770912242	0.859560332776265	0.957137795515683
STX3	1	burg	1	27.7222222222222	3.6617461686216	11.050546966039	20.3473031556663	0.214508559321862	0.0574102711862348	0.264930599776668	0.299024852594626	0.804762598719883
MRPL16	0	default	1	24	2.22871301165191	16.3155910134941	42.8013992692491	0.0384691915226443	-0.153836970172827	0.183185145976008	0.82189439793649	0.953772465870531
PRPF19	0	default	1	24	7.2244456588555	21.3822381138469	60.7387880621664	0.501112247143757	0.401334696572509	0.157067108667385	0.0309039656986512	0.528805449327334
TMEM109	1	burg	1	24.3414634146341	27.0977292297835	9.15337944384982	189.996467081043	0.439818657087578	0.327782388505094	0.175258713817034	0.0551624061778107	0.580119675185767
TMEM132A	1	mle	1	22.6818181818182	1.11703315840709	18.8321524365016	5.09976569047152	0.0863742982378189	-0.0963508421146173	0.539632262451669	0.636563220709434	0.915413183571173
SLC15A3	1	burg	1	20.1616161616162	5.51721260208406	13.8929130294129	32.4162001893077	0.476115702786995	0.371338843344395	0.378396401668623	0.0394618013486039	0.554811968065485
VPS37C	1	mle	2	26.972972972973,21.0105263157895	9.59225510437525,9.04317112206503	10.0293829127901,5.02544141491191	38.0910371647903	0.680698191709308	0.521047287563961	0.200109822051989	0.0386967394849391	0.552294320742244
DDB1	0	default	1	24	14.3728965101931	5.7820101544504	256.363795830301	0.0987359993251169	-0.0815168008098597	0.137051907012942	0.594648217799599	0.90495327526108
DAK	1	burg	1	20.1616161616162	0.500953602649723	5.81002101828698	6.11171895894247	0.0231510365958346	-0.172218756084998	0.406302861145534	0.889481868921289	0.964454836777854
CYB561A3	1	mle	2	27.3424657534247,21.9340659340659	14.9994885025926,16.2841117546901	26.0315186967896,17.6354095444652	63.7145314717025	0.81645119465534	0.724676791983011	0.259606506565334	0.00484180422556102	0.396033852884284
TMEM138	0	default	1	24	0.732812771434318	6.25477660049809	27.0925721015935	0.00510203263737052	-0.193877560835155	0.267103186654615	0.974748819471315	0.990830731083204
CPSF7	1	burg	1	20.9005235602094	1.30044419980381	20.3486395930898	17.1657227918082	0.0344370583124941	-0.158675530025007	0.290113391862801	0.839272408924764	0.956005788862522
SDHAF2	0	yule-walker	1	21.8142076502732	6.01396596352895	16.6664071415742	27.222466464807	0.260592889215329	0.112711467058395	0.330089253080452	0.221013149817213	0.763736329488852
RPLP0P2	1	mle	1	25.9220779220779	1.74256034453398	22.2910504158252	4.40565719900892	0.316511232267543	0.179813478721052	0.50137494942348	0.14916155748062	0.71265096645284
TMEM258	0	default	1	24	26.6941604353749	17.399135408443	333.224394021486	0.254394533701642	0.10527344044197	0.120863170783829	0.230433394065104	0.77247631873754
FEN1	1	burg	1	26.0915032679739	10.052084003191	1.68384281782378	32.412507356639	0.653481951973342	0.58417834236801	0.369096433986313	0.00499607899468224	0.396033852884284
FADS1	0	yule-walker	1	27.5310344827586	16.7083382324717	26.9124355737032	134.35181361306	0.23235733758788	0.0788288051054566	0.213692135796735	0.266560328629823	0.787397773567755
FADS2	1	burg	1	20.0603015075377	10.1017766602587	19.6243914350769	61.7888781588359	0.12032660912869	-0.0556080690455714	0.365557847792095	0.526753313585388	0.886246808765379
FADS3	1	default	1	24	9.52127984562069	12.4917016683482	99.8068848537653	0.168867665637972	0.00264119876556668	0.173496979276961	0.396598340035183	0.84095038639887
RAB3IL1	0	default	1	24	2.19496207777003	15.8888351069753	17.4086698123492	0.079475952468505	-0.104628857037794	0.320023043454504	0.66096078270807	0.921908744226826
BEST1	1	mle	1	21.3475935828877	1.6461741419777	5.0454882792776	4.45365399741719	0.236322541853268	0.0835870502239221	0.533315509373556	0.259746591639086	0.784365050631212
FTH1	0	default	1	24	322.221198172528	9.76356868862001	6717.20283176249	0.0585092477825246	-0.12978890266097	0.145006725133735	0.739742026332127	0.936088801367398
INCENP	1	mle	1	21.8142076502732	2.16526062977189	12.7468267877543	6.85427788424128	0.116804575899451	-0.0598345089206587	0.664635668532279	0.537383158260353	0.892230433816422
AHNAK	1	burg	1	26.4370860927152	59.0363735709179	6.26108855297528	591.773290385456	0.348763775102052	0.218516530122463	0.133737092156188	0.117136636805227	0.678406079686694
EEF1G	0	default	1	24	192.094496970156	20.2705773349103	1699.10229402648	0.155765708550851	-0.0130811497389787	0.21771431722289	0.428859408866176	0.850453943983312
TUT1	0	default	1	24	1.25043994743001	7.86417553015301	12.0806236460962	0.0653021678855972	-0.121637398537283	0.311192871522533	0.71343790065563	0.934347002044019
MTA2	0	default	1	24	2.84626692667374	1.80979365390083	70.3195081609003	0.0448169839922117	-0.146219619209346	0.23136098278674	0.795120514447741	0.950065109343875
EML3	0	default	1	24	0.36013766446286	4.45643436635486	32.0798502662907	0.00111960688583379	-0.198656471736999	0.234659430474549	0.994414486739982	0.997389518074996
ROM1	0	burg	1	25.5897435897436	2.50371745621453	2.9321770623639	10.8799477523548	0.128752243819767	-0.0454973074162792	0.456267971416885	0.502005370285351	0.878937648198717
B3GAT3	0	default	1	24	2.45895226872521	17.0860086039956	14.9364397944926	0.120332963719781	-0.0556004435362634	0.336199076191068	0.526734288038022	0.886246808765379
GANAB	0	default	1	24	29.5128665357135	10.7704111807961	341.069408751742	0.119830204035367	-0.0562037551575592	0.195995415856264	0.528241242571538	0.887309820372036
INTS5	0	default	1	24	5.59497144181658	22.9343198081515	18.6539879544985	0.161762673500867	-0.00588479179895907	0.580500412808298	0.413842395950864	0.844763966936641
METTL12	1	yule-walker	1	21.0105263157895	1.27061017915297	14.7882022040952	8.3011631380728	0.232698488851938	0.0792381866223256	0.311875866264039	0.265968538948944	0.787397773567755
C11orf83	1	burg	1	27.3424657534247	8.86660340180512	11.6660449997187	30.5361986366392	0.536872709839384	0.444247251807261	0.311300195511406	0.0213059971482761	0.502186790859593
UBXN1	0	default	1	24	29.0098470144513	19.1797627616289	167.551141605583	0.45122383421501	0.341468601058012	0.229989294943229	0.0497709814782341	0.57405914391957
LRRN4CL	1	yule-walker	1	25.2658227848101	7.87706649319832	22.6925967351807	27.9280656177452	0.402434852598755	0.282921823118506	0.451231979974001	0.0761949692307183	0.614522955155944
HNRNPUL2	1	burg	1	22.4269662921348	16.0532444688889	13.1407392694783	103.756988338589	0.232242794783543	0.0786913537402514	0.232693666716527	0.266759260256324	0.787397773567755
TTC9C	0	default	1	24	1.68540200560924	5.06534732291518	11.8442043650455	0.0585987049192875	-0.129681554096855	0.447225100812509	0.739390654695241	0.936088801367398
POLR2G	1	yule-walker	1	27.5310344827586	10.3584678411386	22.6166083063182	105.336280070018	0.210243390115037	0.0522920681380439	0.148432967402996	0.307231928645398	0.807754758438532
TMEM179B	0	default	1	24	8.92850336257829	18.7627061626296	87.7481582281909	0.168768559690915	0.00252227162909779	0.169686572769697	0.396834852484906	0.84095038639887
TMEM223	0	default	1	24	0.550359580890132	11.5476217359375	20.3683906972907	0.00969996480307156	-0.188360042236314	0.233268948075076	0.952431986703927	0.98420156937065
NXF1	0	default	1	24	3.05987975198143	17.9305984966404	23.0093203999875	0.0648783188109556	-0.122146017426853	0.354807228580319	0.715056949893645	0.934347002044019
STX5	1	yule-walker	1	26.0915032679739	1.29462965824624	10.4596057054625	18.926856008582	0.0540160973290437	-0.135180683205148	0.24106592936393	0.757562958595076	0.941518442783478
WDR74	0	yule-walker	1	27.156462585034	1.7337678318094	11.7314117194896	9.876003130361	0.159869570794836	-0.0081565150461973	0.327687018362436	0.418536728073938	0.846417621990362
SNHG1	0	default	1	24	4.32226602958095	20.2775535589129	31.5847031939736	0.185539020624832	0.0226468247497983	0.268862367653625	0.358386309435751	0.824275743052989
SNORD26	0	burg	1	21.8142076502732	1.74965426230408	13.9181699507874	5.71738695361119	0.220599779239395	0.064719735087274	0.502124998068751	0.287609099511401	0.797000699574145
SLC3A2	0	default	1	24	5.62795431407971	12.4195915821074	128.479141544044	0.0423061919573215	-0.149232569651214	0.207067464778155	0.80562585854132	0.950729316340678
RARRES3	0	default	1	24	0.630448541025274	23.1291479115271	4.06974292463953	0.0336523554812592	-0.159617173422489	0.796597053728279	0.842688295753108	0.956283677592563
PLA2G16	0	default	1	24	1.46001381079351	8.29349568226608	37.3231139972227	0.0275826365225523	-0.166900836172937	0.22820621165373	0.8694878646889	0.959470965005682
ATL3	0	default	1	24	9.35477417333298	12.1971368614047	137.28169438729	0.205339452009918	0.0464073424119021	0.11412788293139	0.316889801189981	0.808905491493297
RTN3	0	default	1	24	1.86925842680902	16.3971274112227	136.309500634021	0.0123687971054005	-0.185157443473519	0.0878734915984738	0.939667079958008	0.979654183341261
C11orf95	1	burg	1	22.4269662921348	3.16508594976249	2.27208423069385	33.706178042834	0.138795512666049	-0.033445384800741	0.182124653647445	0.473730580369864	0.865073233718882
C11orf84	0	default	1	24	2.02404254824813	10.679774513018	9.26063156575041	0.105396247593182	-0.0735245028881819	0.503867447075818	0.572998621848559	0.900053015529562
MARK2	0	default	1	24	2.62806331425026	7.63223417582945	41.9562105430117	0.0448280664068935	-0.146206320311728	0.206110566059975	0.795074388989894	0.950065109343875
NAA40	0	default	1	24	0.673003167658617	13.308400794694	9.78567896201989	0.0480824367313865	-0.142301075922336	0.274087955163769	0.781621863632483	0.946589752913387
COX8A	0	default	1	24	36.0550739940345	14.4883548764903	295.919319136246	0.158581406865445	-0.00970231176146608	0.219537295124387	0.421755274640035	0.847738886998009
OTUB1	0	default	1	24	0.790947499509671	1.6172411994074	41.6355359174975	0.005435868234135	-0.193476958119038	0.188357116043435	0.973114543598375	0.990211987956031
MACROD1	0	burg	1	23.4823529411765	3.10427819626927	8.41103094516973	7.09826724066474	0.295656539205917	0.154787847047101	0.559587044431843	0.173349436632634	0.732029138990319
STIP1	0	default	1	24	3.69447011869799	22.1501487797276	59.1379462406039	0.0569890945597363	-0.131613086528316	0.205316509758871	0.74573336744629	0.93665677153053
FERMT3	0	default	1	24	0.811610860961139	10.7093896172278	2.32633910630488	0.102095957046023	-0.0774848515447719	0.794821852697734	0.583646163647639	0.901395422425069
TRPT1	0	default	1	24	1.250152457973	10.4652543720169	11.1659748112695	0.0165953860465201	-0.180085536744176	0.648627271910876	0.91973181130565	0.974451506402853
NUDT22	1	mle	1	21.0105263157895	1.38303434626944	20.7865530079071	28.9739856615167	0.0814118575950348	-0.102305770885958	0.123285467557094	0.654039797103814	0.920100650743823
DNAJC4	1	mle	1	22.3016759776536	2.76013834058643	20.8364694627995	17.1979982368559	0.154173008224479	-0.0149923901306248	0.306518360802734	0.432920050596396	0.851451841348015
VEGFB	0	mle	1	20.1616161616162	5.06481068703225	8.91729154303469	63.2518656402132	0.370770527985292	0.244924633582351	0.224330011368307	0.0986382321828004	0.650477784105289
FKBP2	1	mle	1	22.0552486187845	21.8750896953993	8.9996099639733	236.481443042041	0.183019551595175	0.01962346191421	0.149442894069208	0.36396390554687	0.825955623146578
PPP1R14B	0	default	1	24	3.33839125340848	1.07200950233017	73.5521947976413	0.0191101538568007	-0.177067815371839	0.388362725610981	0.908032084923472	0.969451945102007
LOC101927696	1	mle	1	21.695652173913	2.33195230543885	19.270179680604	9.53016430136459	0.150002431247946	-0.0199970825024649	0.435923040646892	0.443698966903185	0.852439363855712
PLCB3	0	default	1	24	0.534520046549109	3.9321336567984	34.2496155267246	0.00229281840901996	-0.197248617909176	0.266230886067398	0.988588357721749	0.995615931098702
BAD	0	default	1	24	4.80012961744393	6.5920086057529	44.9440435244462	0.222161992194605	0.0665943906335261	0.197476263148172	0.284738243853134	0.795849539080489
GPR137	0	default	1	24	3.58501465988273	18.8332869161535	17.8348232072107	0.433150963696366	0.319781156435639	0.22874599765525	0.058524412561316	0.585167549277916
TRMT112	0	default	1	24	12.3377390603368	9.53316295868186	183.184395916456	0.0873666186738735	-0.0951600575913518	0.172669792693319	0.633113755498057	0.914036180202128
PRDX5	1	mle	1	20.1616161616162	19.3443025664386	11.4659120487553	193.384578113672	0.252014947402621	0.102417936883146	0.157160751735292	0.234134059967211	0.7754925254061
RPS6KA4	1	mle	1	21.9340659340659	6.75358684088544	17.7201527373439	40.001848242264	0.311565670817177	0.173878804980612	0.225468855148404	0.154636706978798	0.718870736774304
SF1	0	default	1	24	11.7911080271617	12.9173752757818	145.811860998663	0.151633246813384	-0.0180401038239388	0.151690663209941	0.439458837585946	0.852439363855712
MEN1	0	default	1	24	3.6355583230736	18.6858583053276	42.6553298170281	0.135586050118253	-0.0372967398580968	0.167948808910862	0.482623910776903	0.870599921783565
EHD1	0	default	1	24	2.07433321844503	15.6841945650106	114.137549838409	0.00516680327717245	-0.193799836067393	0.176173446722294	0.974431566412481	0.990819160672975
ATG2A	1	mle	1	23.2093023255814	8.28992396983509	12.7786197699274	34.612581400558	0.331797510596522	0.198157012715826	0.316773875572583	0.133211109773014	0.695822632409064
PPP2R5B	0	default	1	24	3.64930131585508	15.2478801002171	10.327913762217	0.399124815689025	0.278949778826829	0.392985553011798	0.0783287762952846	0.616544960195502
ARL2	0	default	1	24	5.14506863177431	10.4644346576805	109.519094311174	0.0536045630965964	-0.135674524284084	0.152816661214635	0.759212217437229	0.941868234574889
SAC3D1	0	burg	1	27.9160839160839	12.8311074357491	22.0089870033972	58.0015758086801	0.420120042247832	0.304144050697398	0.234943652183148	0.0655677820292255	0.603186046458553
NAALADL1	0	default	1	24	0.652312026970995	17.4564062507799	11.9338375831637	0.0197354606743124	-0.176317447190825	0.267397318827917	0.90514146888932	0.969451945102007
CDCA5	1	mle	1	22.5536723163842	0.409019695962715	5.0039019904894	2.77747469344757	0.0372674159508204	-0.155279100859016	0.712245798947626	0.827043503598751	0.95428675454424
ZFPL1	1	mle	1	27.5310344827586	4.24403664922978	12.193499182144	19.4221699595985	0.36847593146397	0.242171117756764	0.272531124323817	0.10044990603203	0.655605436522217
VPS51	0	default	1	24	7.44542329921564	1.82708688863379	101.464423552339	0.0651354484967531	-0.121837461803896	0.285116745263016	0.714074397102055	0.934347002044019
TM7SF2	0	yule-walker	1	27.156462585034	0.739098384087131	8.08002808152209	1.77984934792948	0.112455862559104	-0.0650529649290756	0.878573476066877	0.550744030228757	0.896716713482758
ZNHIT2	0	burg	1	27.7222222222222	4.01170116050536	23.9371601994416	12.6595104459048	0.386949348271099	0.264339217925318	0.371129716693805	0.0865928018781175	0.630650330936753
FAU	0	burg	1	22.5536723163842	40.8229965736897	19.2699488343327	1292.59103506336	0.0603882646918374	-0.127534082369795	0.088489393040345	0.732389587712131	0.93570684644327
MRPL49	1	burg	1	26.7919463087248	3.25310904006509	10.4888579336625	8.1565426083762	0.392799008997547	0.271358810797056	0.44927232162033	0.0825395997295211	0.62035923242432
SYVN1	0	default	1	24	1.18308920649553	22.3918038158497	9.72379961899407	0.0245556577309073	-0.170533210722911	0.566477154413688	0.88310525782455	0.962899952673348
CAPN1	0	default	1	24	2.96904249909976	8.66536167357353	69.2734297412564	0.0490027410302944	-0.141196710763647	0.14669660630727	0.777850841586757	0.945066872123294
POLA2	0	burg	1	22.9425287356322	2.13598395671496	20.5037434001099	4.7861673986239	0.389089527947094	0.266907433536512	0.52610264638503	0.0850918270547173	0.627160391768325
CDC42EP2	0	default	1	24	2.6021620582707	19.2617506554998	17.2870811146735	0.256280119041617	0.107536142849941	0.213250468971295	0.227534342562889	0.76944926415551
DPF2	1	burg	1	22.9425287356322	2.67687338024833	1.63381496357824	31.9738063898492	0.120654453134119	-0.0552146562390574	0.217511096706694	0.525772470896018	0.886246808765379
SLC25A45	0	default	1	24	0.727701425856887	2.41614126077755	4.5355532775071	0.0384358636525697	-0.153876963616916	0.72251076020502	0.822036847291287	0.953772465870531
FRMD8	0	yule-walker	1	21.4623655913979	28.4018514453358	20.9477615394039	166.136542526514	0.273584452733512	0.128301343280215	0.229476154087393	0.202267288927175	0.752207615317728
NEAT1	1	burg	1	26.4370860927152	38.3004248898291	23.1104690444102	368.012589628368	0.165802734912943	-0.00103671810446859	0.209442931405513	0.403965064587708	0.841740498148672
LOC101927789	0	default	1	24	2.12883037170448	7.26425182304482	9.88641813001005	0.102259545442156	-0.0772885454694123	0.486555379092524	0.583114687278389	0.901320586740764
MALAT1	1	burg	1	21.0105263157895	701.93498569598	12.3034163443111	3949.22063138902	0.178540730861821	0.0142488770341852	0.294343818613332	0.374050441964924	0.831525467349904
SCYL1	0	default	1	24	5.36571945619771	8.1607278342215	29.7745365290327	0.191890618144631	0.030268741773557	0.286265637492111	0.344628146247268	0.819203894191504
LTBP3	1	burg	1	24.3414634146341	8.42126741925097	11.3376048538615	71.8870579239715	0.156898383520468	-0.0117219397754387	0.256450623448333	0.425990201669298	0.8493263740153
SSSCA1	0	default	1	24	3.34081717203472	10.3853950996389	11.1531732607306	0.30902357165981	0.170828285991772	0.391304070451408	0.157512912347307	0.72280154627979
FAM89B	0	mle	1	26.7919463087248	9.99494649811249	10.7574594705519	81.9862043249691	0.30064087216399	0.160769046596789	0.194028994953763	0.167302040437713	0.726157482928404
EHBP1L1	0	default	1	24	3.18634818363376	10.7697512717966	36.88973060321	0.10467622206295	-0.0743885335244598	0.199714913764169	0.575308238219716	0.90018978618029
MAP3K11	1	default	1	24	4.93709070826183	11.0294403639767	16.8319949197971	0.513369693800575	0.41604363256069	0.335485739341812	0.0272895114894232	0.507486716437409
PCNXL3	0	mle	1	23.9041916167665	0.967131064432789	10.2294867355501	6.73361531529126	0.0334590906836639	-0.159849091179603	0.565125045131361	0.843531300545776	0.956283677592563
SIPA1	0	default	1	24	0.640552013880388	3.39663976209596	3.92422158978444	0.0280038379884001	-0.16639539441392	0.682723808018005	0.867606406940154	0.959315845462599
RELA	0	default	1	24	7.2369392100549	16.4316900662552	124.718056340993	0.0451924286228802	-0.145769085652544	0.18769659390907	0.793559090409683	0.949705378865658
RNASEH2C	1	burg	1	25.7548387096774	8.00566281938641	24.9831106159241	69.0385351566933	0.224898912838151	0.0698786954057811	0.205784476209853	0.279763936472254	0.792489394806409
AP5B1	0	default	1	24	1.65469466907035	12.3715493640287	25.0932045230225	0.0716163162167882	-0.114060420539854	0.199015668954842	0.689663903487291	0.929268543206461
CFL1	0	default	1	24	119.689877430271	9.85167355473808	1205.40709890285	0.203205145494329	0.043846174593195	0.203420507610385	0.321168249264054	0.808905491493297
MUS81	1	mle	1	21.3475935828877	6.78248587929247	9.51421736856226	27.4583117536104	0.473172837698482	0.367807405238179	0.3063094425666	0.0405826863655041	0.555849692379159
EFEMP2	0	yule-walker	1	22.8114285714286	23.3027075185871	11.2675765074834	417.906656009529	0.394563659974294	0.273476391969152	0.0656682556280143	0.0813471655463779	0.619756190468348
FIBP	0	default	1	24	13.3905328222422	15.5278867916383	133.403900182447	0.14569854771899	-0.0251617427372119	0.185257814018733	0.455046442277861	0.858154421735318
CCDC85B	1	mle	1	27.3424657534247	2.48695645255599	1.0366778167983	11.8953402834574	0.447810592353704	0.337372710824445	0.2234642137102	0.0513381669229409	0.579349832234654
FOSL1	1	mle	1	21.695652173913	2.56253986053163	20.8311893554668	11.5172129255861	0.0898271765261168	-0.0922073881686598	0.522098959573496	0.624624938368054	0.911719156364007
C11orf68	1	burg	1	26.0915032679739	3.61750658900956	22.6948542422955	37.1462937566241	0.146832129743803	-0.0238014443074368	0.179425482098377	0.452035412894143	0.857620290256405
DRAP1	1	mle	1	23.0751445086705	14.3048032514423	5.88088781616429	106.310697126223	0.154713061548419	-0.0143443261418972	0.327738793739702	0.431539735551716	0.851167458327851
SART1	0	default	1	24	2.82688167079996	10.2566634356324	18.8943656921281	0.15012991123401	-0.0198441065191883	0.27987965367596	0.443366343749108	0.852439363855712
EIF1AD	0	default	1	24	3.55894841174676	10.2900659749104	13.3045769489949	0.166781692959934	0.000138031551921269	0.472333061017466	0.401600289649719	0.841513621462958
BANF1	0	burg	1	20.7916666666667	2.63041632060021	10.0776118449644	26.2323534727931	0.0675090805380045	-0.118989103354395	0.326074532294808	0.705055097479995	0.930922765736333
CST6	0	default	1	24	0.895226876017669	4.73783114213599	6.37524804522434	0.0719383793197907	-0.113673944816251	0.506562020112393	0.68846848586381	0.929053795301995
SF3B2	0	default	1	24	17.9898095387973	21.0929157457614	141.788547180741	0.179962129610148	0.0159545555321779	0.217495458676445	0.370825461244458	0.829093889229096
PACS1	0	default	1	24	1.76777244574989	12.6314388300407	40.0739901260191	0.0358616678642414	-0.15696599856291	0.174413782570136	0.833099261040379	0.955730031668757
KLC2	0	default	1	24	2.04001765202474	13.7100089860257	10.7138530848823	0.0752849012591893	-0.109658118488973	0.501567058830701	0.676144849580176	0.925755620851096
RAB1B	1	mle	1	20.3673469387755	4.18124362019472	5.36843274441525	40.8936103037827	0.142999270835907	-0.0284008749969114	0.22856541995698	0.462280907510866	0.860613402982371
YIF1A	0	default	1	24	10.6705217177258	6.92823467683232	138.864120903113	0.127211186884128	-0.0473465757390468	0.179763969123588	0.506460821908383	0.88042573211372
CD248	1	mle	1	26.972972972973	6.6224937928856	17.6197706058214	177.53418924308	0.0375411837901309	-0.154950579451843	0.145044629655815	0.825868259390152	0.954136347997542
RIN1	0	default	1	24	0.994031700537133	18.6683815059229	8.8294146600527	0.0620299566623647	-0.125564052005162	0.334042742498137	0.726013741877315	0.93570684644327
BRMS1	0	default	1	24	1.85355138968466	15.4506381571362	22.4563413566889	0.081039842064646	-0.102752189522425	0.266984352699465	0.655365255747313	0.920100650743823
B3GNT1	1	mle	1	24.3414634146341	8.35764315760486	17.9099005621236	68.2277810580352	0.298646537465761	0.158375844958913	0.192371080873677	0.169701127215595	0.728684807096886
MRPL11	1	burg	1	22.5536723163842	2.70002257978514	11.7777398244209	44.0964259228405	0.206109706164935	0.0473316473979216	0.114812720651017	0.315356989683776	0.808736183305473
PELI3	1	mle	1	20.0603015075377	4.96086633828067	15.2375574268417	20.0694296839435	0.109849795081628	-0.0681802459020462	0.63576529035263	0.558877313637943	0.898222590477511
DPP3	0	default	1	24	2.56584103788253	4.34207073292017	32.3532446828765	0.0623833920580167	-0.12513992953038	0.292065743761043	0.724646930371558	0.93570684644327
BBS1	0	yule-walker	1	27.9160839160839	3.01349556267099	27.7830959168044	10.0007435768065	0.271198694238197	0.125438433085837	0.411009591908385	0.205610699396275	0.75319010257478
ZDHHC24	0	default	1	24	5.16820358466184	6.3786450790801	26.4873708314262	0.141326463212296	-0.0304082441452451	0.365262587399481	0.466810260781241	0.861517478722309
CTSF	0	default	1	24	10.4627385990102	10.0743482129184	127.455033899788	0.143882497783948	-0.027341002659262	0.17798503940859	0.45990367362763	0.860233483380008
CCS	1	mle	1	20.3673469387755	4.03608583152462	17.7731505138315	24.7047695686233	0.234777588697192	0.0817331064366309	0.312613425002647	0.262384637849599	0.785831887039349
RBM14	1	burg	1	26.6133333333333	4.48136881480935	9.89105264604371	10.8059561845656	0.381079860785634	0.257295832942761	0.487033492014497	0.0908182382148439	0.635118472997957
RBM4	0	default	1	24	1.57842697132926	13.0644403025589	4.59257388999605	0.160316529117555	-0.00762016505893448	0.680782559778335	0.417424582099272	0.846230674543181
RBM4B	1	mle	1	22.1777777777778	2.07746704203213	0.0798621546913665	21.0331730437886	0.0676415274977111	-0.118830167002747	0.271590471657099	0.704554524881143	0.930922765736333
RCE1	1	burg	1	25.5897435897436	1.88568445034168	8.47938907870489	4.64111620544888	0.27827746994851	0.133932963938212	0.569733239650217	0.195817415632676	0.7474028536728
PC	1	yule-walker	1	22.4269662921348	1.76210736577729	13.9992198213198	6.90613365872928	0.446320913975562	0.335585096770674	0.330860615456391	0.0520344054514086	0.579349832234654
LRFN4	1	mle	1	21.2340425531915	7.36479056448273	18.4182857588918	40.7303114138551	0.166712309507746	5.47714092946627e-05	0.327279459287173	0.401767527066839	0.841513621462958
RHOD	0	default	1	24	1.43512803389231	8.25406736800853	29.4127853543502	0.0210782976593087	-0.17470604280883	0.236390774652337	0.898958791108331	0.967395561222913
KDM2A	1	mle	1	21.8142076502732	6.29782338856027	12.8790088812022	111.988733343662	0.046109733993404	-0.144668319207915	0.189352867882569	0.789754456413555	0.948673065426107
ADRBK1	0	default	1	24	4.28016472832806	11.8123993597018	27.9782474245053	0.226715388623227	0.0720584663478729	0.235395090725668	0.27650108401938	0.791482678143817
ANKRD13D	0	mle	1	21.1216931216931	4.49646543826064	2.90450648258598	12.8529300605456	0.305975637797078	0.167170765356494	0.443471895437118	0.161017685007456	0.724644867290305
SSH3	1	mle	1	21.695652173913	1.73406627714584	0.435560699452625	9.4356648936043	0.0876056762445913	-0.0948731885064904	0.454181709317052	0.632284992437897	0.913839718478589
POLD4	1	mle	2	22.1777777777778,27.7222222222222	11.4494597093353,10.281166421861	8.99253654893891,21.7535523148606	85.2118305812047	0.407342178902789	0.111013268354183	0.152114694431772	0.324390084913803	0.809430497594442
CLCF1	0	default	1	24	1.37722765366078	21.4005437181153	7.65207696003291	0.038881893329246	-0.153341728004905	0.741680736292282	0.820132071400294	0.953772465870531
PPP1CA	0	default	1	24	6.31425440909524	8.50310214182255	15.1165097974034	0.395417762303337	0.274501314764005	0.544699944290629	0.0807749910271244	0.619756190468348
RPS6KB2	0	default	1	24	9.45016376140712	16.9622238240476	93.818824746813	0.167619650807606	0.00114358096912737	0.169579487483532	0.399584923957428	0.841130152328816
CORO1B	0	default	1	24	5.67544061802289	8.48531968490692	87.0442306426386	0.0335910458511243	-0.159690744978651	0.248433806400693	0.842955650178656	0.956283677592563
TMEM134	0	default	1	24	3.2912848455705	12.8201652105041	42.7187621708458	0.066247857099319	-0.120502571480817	0.22044796388224	0.709836059312017	0.933521114793165
AIP	1	default	1	24	6.73880005555741	9.09777672141513	61.7229516375522	0.121513646633006	-0.0541836240403923	0.230311777661852	0.523208869037833	0.885616119811154
PITPNM1	0	default	1	24	1.36303741916904	16.5603150161888	6.65139829956554	0.189767853553507	0.0277214242642079	0.323103176839279	0.349178383751801	0.821148620345163
CDK2AP2	0	default	1	24	3.87982343831932	7.18299184208807	58.9929168746222	0.0514740611201694	-0.138231126655797	0.241051755521926	0.767796378165466	0.942378601258536
GSTP1	0	default	1	24	65.8384747077617	15.1634766384557	1028.71442591375	0.177516099033271	0.0130193188399258	0.10676586355033	0.376389092890177	0.832722439604162
NDUFV1	1	mle	1	23.3450292397661	4.12968535250277	10.0334030484441	110.141736829321	0.0592751704241006	-0.128869795491079	0.128849644461656	0.736737939158827	0.93570684644327
NUDT8	1	mle	1	27.5310344827586	1.711884901012	9.83674718839454	6.12983579842574	0.167109790582712	0.000531748699253987	0.480502891866599	0.400810218367158	0.841513621462958
UNC93B1	1	burg	1	20.9005235602094	3.57056244611005	19.2337837469125	11.3888360648073	0.240158258436633	0.08818991012396	0.542983598363616	0.253288655231042	0.780694865986256
ALDH3B1	0	mle	1	21.0105263157895	6.88202801494099	18.8098619290991	42.8929238430934	0.441847595246276	0.330217114295532	0.179745186727407	0.0541706442931698	0.580119675185767
NDUFS8	0	default	1	24	2.13302268650179	2.72272786241097	70.5280908780402	0.0144440403279593	-0.182667151606449	0.17930677696427	0.929836183729661	0.977491553563869
TCIRG1	1	mle	1	24.7950310559006	3.65382418115567	22.8583114046688	35.5448943609905	0.126226839094465	-0.0485277930866417	0.211552792051423	0.509323251876206	0.881086788813987
SUV420H1	0	burg	1	21.2340425531915	8.23027893320165	11.5950463285077	38.0449432055572	0.22725307250654	0.0727036870078485	0.330538984185233	0.275541129753968	0.791138602036615
C11orf24	0	default	1	24	8.70385466221028	5.99726227110504	133.877481181673	0.0854626435751884	-0.0974448277097739	0.159317067019628	0.639745514787913	0.916232655458236
LRP5	0	default	1	24	1.28192925845021	15.7866803296134	11.908486200885	0.0609212569894328	-0.126894491612681	0.31741188446676	0.730314712599044	0.93570684644327
PPP6R3	1	burg	1	20.5773195876289	8.03126119998076	16.2157096823916	68.899800975502	0.293094898322325	0.15171387798679	0.163863864853102	0.17652473967605	0.733359104489155
CPT1A	1	mle	1	20.4717948717949	8.2925585169615	13.5801874787176	135.766240089817	0.0471958280456889	-0.143365006345173	0.197098694599504	0.785268633369147	0.947261280097222
MRPL21	0	default	1	24	10.7908952299786	18.9286893353385	38.1363588809035	0.404638213599897	0.285565856319877	0.306170533578492	0.074800547893186	0.613342197478852
IGHMBP2	0	default	1	24	1.59729185116448	4.34237450676084	10.0194837523789	0.144836972572765	-0.026195632912682	0.37908611705282	0.457345679224196	0.859011312250903
MRGPRF	0	default	1	24	2.64325700085869	6.41487103073077	20.5489782807116	0.113611910160128	-0.0636657078078466	0.355562351456952	0.547166575043179	0.895996924688749
TPCN2	1	burg	1	21.695652173913	4.59926146812039	1.32025207315361	21.6784772181288	0.3627470429975	0.235296451597	0.250326746642825	0.105089493015142	0.667591680134358
CCND1	0	default	1	24	9.73330102971308	9.10164223176254	496.510232349293	0.0123816212805623	-0.185142054463325	0.195878772586946	0.939606074684729	0.979654183341261
ORAOV1	0	default	1	24	1.8295747380339	18.0718507502849	16.9907739572559	0.0348673739144189	-0.158159151302697	0.395916479693056	0.837403912136239	0.95599052278734
FADD	0	mle	1	20.4717948717949	8.15645224667021	1.50037452522083	52.0949205659819	0.182692593033983	0.0192311116407795	0.265064281947763	0.364692787141313	0.82604136690715
PPFIA1	0	default	1	24	8.03760554350665	12.7207288744145	78.8285589607246	0.136170154264142	-0.0365958148830292	0.212924755542201	0.480995513244936	0.870222731383829
CTTN	0	default	1	24	18.701528803499	4.27378342532663	410.74136538853	0.0279298719644642	-0.166484153642643	0.211597606032443	0.867936568551509	0.959388638750368
DHCR7	0	default	1	24	0.9492598911336	4.04984989082037	26.5230565874445	0.00915448549887921	-0.189014617401345	0.311755029370442	0.955057981724472	0.984677038404955
NADSYN1	0	yule-walker	1	20.2639593908629	2.16852246740945	17.3852254065659	22.5642986562692	0.0535105565754183	-0.135787332109498	0.342483452167806	0.759589359362925	0.942123682419931
FAM86C1	0	default	1	24	1.2799677218336	10.2411207778229	2.83618350944281	0.216373463897535	0.0596481566770424	0.70228801836746	0.29549196145922	0.802466323765365
RNF121	1	burg	1	26.6133333333333	5.55932736938796	19.1707088692656	35.6158908889043	0.260517794414464	0.112621353297356	0.218434296411344	0.221125404012312	0.763736329488852
NUMA1	0	burg	1	27.9160839160839	2.58943323371136	10.0133267785021	26.8523080191068	0.0768504110884636	-0.107779506693844	0.236304213921194	0.670440749865938	0.924307332292228
LRTOMT	0	default	1	24	0.419619820996703	4.01405111840522	3.26518978397254	0.050983680996167	-0.138819582804599	0.39448759380413	0.769783153520347	0.942378601258536
LAMTOR1	0	default	1	24	11.2940018308463	13.9111345704666	223.565933155175	0.0431531044966357	-0.148216274604037	0.176320988589639	0.802069977934236	0.950461062258728
INPPL1	0	default	1	24	22.5395877359731	16.7539323287546	150.584921836958	0.133908444639476	-0.0393098664326286	0.287920487323772	0.487325369361813	0.871830740480404
CLPB	1	mle	1	21.2340425531915	2.93914801964572	20.5606088250039	3.82441408531446	0.463202824381431	0.355843389257718	0.792796626139034	0.044570869914806	0.56440797153022
ARAP1	1	burg	2	26.7919463087248,21.8142076502732	22.9328288277278,21.6281577980662	11.5021806931805,5.86910696171545	75.9740808691994	0.687482437993078	0.531223656989616	0.244064028861548	0.0357701567037154	0.538692985665628
STARD10	0	default	1	24	1.60187487162759	14.5856352081288	7.05887673585114	0.0593606805306569	-0.128767183363212	0.731330512042753	0.736403159604561	0.93570684644327
ATG16L2	0	default	1	24	0.635450463517796	6.38577618867597	10.7664245964226	0.0132714642045922	-0.184074242954489	0.352714857367502	0.935380776034888	0.978508419002558
FCHSD2	1	burg	1	20.7916666666667	1.41070369821265	8.92658406485848	6.94418460833815	0.217936779500094	0.0615241354001131	0.319614976707193	0.292556202526598	0.800618864114072
ARHGEF17	0	default	1	24	7.11038923509493	14.8480370544726	101.137337331725	0.0539830881945517	-0.135220294166538	0.21474373204166	0.757695139717443	0.941518442783478
RELT	0	mle	1	20.9005235602094	1.63297581109188	17.4681136672793	2.86670278453366	0.318220254049853	0.181864304859823	0.711403664383689	0.147306013388321	0.710405023161325
FAM168A	1	burg	1	27.9160839160839	1.7824412571349	11.5276874608398	17.0297627155953	0.0603789497215761	-0.127545260334109	0.291023814481102	0.732425891656833	0.93570684644327
RAB6A	0	default	1	24	11.0105540387531	14.5139775597599	133.552955515413	0.129217796412852	-0.0449386443045774	0.171961661694181	0.500665566152993	0.878820208956378
MRPL48	0	default	1	24	3.03136510573165	0.579462783157982	10.7059869674076	0.245730450749609	0.0948765408995307	0.441688811867589	0.244136590685934	0.779631561947161
COA4	1	yule-walker	1	27.9160839160839	8.92862023337996	9.54403316262242	37.9583031563249	0.345432400388528	0.214518880466234	0.294739841937494	0.12016348684406	0.680393596458145
PAAF1	1	burg	1	22.4269662921348	2.04954641451557	6.16304582296347	4.00685728199817	0.508508043654199	0.410209652385039	0.489757688760847	0.0286801932463526	0.513217997283897
UCP2	0	burg	1	21.8142076502732	0.894607341907093	0.45842426297269	2.79769140149344	0.108134318412821	-0.0702388179046145	0.699779510858487	0.564283386915393	0.899778915308532
C2CD3	1	mle	1	20.0603015075377	3.17330971936655	14.3075402081611	10.5474344307367	0.327203165758469	0.192643798910162	0.361471360728175	0.137854102904048	0.698309529842044
PPME1	1	burg	1	21.3475935828877	10.5413091886321	10.9685457904754	119.942612285994	0.0659770140962078	-0.120827583084551	0.260520583067396	0.710866127589949	0.933710609552949
P4HA3	1	burg	1	25.1069182389937	3.98851801598703	11.4986673876916	15.6217372532943	0.184290834183188	0.0211490010198259	0.53026246073257	0.361140929665745	0.825850953874035
PGM2L1	0	default	1	24	8.37509086259185	17.8089276683818	50.2003904595045	0.181254106958593	0.0175049283503111	0.300951524487719	0.367913456549857	0.827072456767033
POLD3	0	default	1	24	1.10676717222862	0.990681831889907	15.0426116293995	0.0447192242648679	-0.146336930882158	0.255693918949985	0.79552748712199	0.950065109343875
RNF169	0	default	1	24	0.79077186110988	22.957638983162	11.8372974325058	0.0295619524905634	-0.164525657011324	0.362039773261887	0.860674779332015	0.957137795515683
XRRA1	1	mle	1	27.156462585034	2.06582696138913	19.8109893183947	20.2984570809217	0.122261911729932	-0.0532857059240819	0.221900023766893	0.520984403226779	0.884162919973392
SPCS2	1	default	1	24	2.10726311685191	14.9556955375564	8.77217487608516	0.283154407043417	0.139785288452101	0.463088661844994	0.189290186047389	0.743475110521432
ARRB1	0	default	1	24	1.1227732279033	15.0418686837479	9.14049628428313	0.0418414699342886	-0.149790236078854	0.431925857232787	0.807582410835876	0.950729316340678
RPS3	0	default	1	24	23.7433740880578	19.5363300486285	1168.52780746378	0.0228442034355347	-0.172586955877358	0.0951801037420802	0.890879700365236	0.964454836777854
KLHL35	0	burg	1	22.5536723163842	1.83280316550077	17.5893483053843	4.19283051863781	0.288795646167437	0.146554775400924	0.564368741514272	0.181958368068763	0.738078855347572
GDPD5	0	default	1	24	1.77263043263057	16.8764032224525	15.2721089976396	0.104363717235809	-0.0747635393170298	0.275654666324276	0.576312970561382	0.900332285950924
SERPINH1	0	default	1	24	96.7407064713699	7.9484641554679	1980.26237118329	0.0731577315740896	-0.112210722111092	0.127496837357117	0.683957564777039	0.928595810340103
MAP6	0	default	1	24	0.92761791217674	13.4080361125041	9.99953670461616	0.0269544223867612	-0.167654693135887	0.435135467470258	0.872300087109044	0.960071030060804
UVRAG	1	mle	1	25.1069182389937	8.45061866196721	8.37007197531091	35.8183473802595	0.504760032062565	0.405712038475078	0.236977987117735	0.0297905440121136	0.519516872122501
PRKRIR	0	burg	1	23.0751445086705	3.75063425656872	10.6126356625528	9.09221747842459	0.522069501237179	0.426483401484615	0.426224340591267	0.024935824222185	0.502186790859593
C11orf30	1	mle	1	21.5783783783784	2.76935327013602	12.0889707294475	5.69883091399304	0.401133556270836	0.281360267525004	0.582309355014166	0.0770282257894324	0.614734478965534
LRRC32	0	default	1	24	5.07989763211131	20.5180737938097	51.1674709239571	0.308720041407879	0.170464049689454	0.215341184351257	0.157859175650194	0.72280154627979
TSKU	1	default	1	24	2.84792646100465	20.9607144829062	18.9810020006891	0.228297773645897	0.0739573283750768	0.337256000170676	0.273683595001031	0.790411968902363
ACER3	0	default	1	24	1.65689824436961	21.8957560236998	12.910405331911	0.0673897392130244	-0.119132312944371	0.384126450823768	0.705506382032812	0.930922765736333
CAPN5	0	default	1	24	0.27838544245907	20.2410236207212	20.2386774004587	0.00345435327578347	-0.19585477606906	0.191279933239391	0.982847147705401	0.993866018503054
PAK1	0	burg	1	22.0552486187845	9.97713869959112	16.3365300497987	35.0848055491955	0.329598916111671	0.195518699334006	0.367968800515281	0.135417109320249	0.697942931866032
CLNS1A	1	mle	1	23.7619047619048	14.4050522460884	13.7925271486027	114.880332363954	0.18168251719858	0.0180190206382964	0.213978866233323	0.36695190650022	0.826599545369175
RSF1	1	burg	1	22.3016759776536	2.89991689656426	8.51737119058376	94.4713535182988	0.00982628286573572	-0.188208460561117	0.212466527229732	0.951824702694965	0.98420156937065
AAMDC	0	default	1	24	7.14589859490659	18.4227814813954	88.3322692575388	0.0889492981393526	-0.0932608422327768	0.184450122767382	0.627643065897827	0.912182314903751
INTS4	0	default	1	24	0.791234561275778	7.64935675871883	6.64645971259268	0.0221438025543045	-0.173427436934835	0.588540479674833	0.89407708233452	0.96525628743626
NDUFC2	1	default	1	24	6.62324092708824	13.7793886965563	49.9964203230815	0.278794600619499	0.134553520743398	0.18345933973931	0.195116882003128	0.7474028536728
ALG8	1	mle	1	24.4907975460123	2.21643685643754	18.8797390148622	23.5917607961483	0.0594652418531799	-0.128641709776184	0.26976206969429	0.735993958276647	0.93570684644327
KCTD21	0	default	1	24	2.36726948463068	3.16094550954441	6.82662568167337	0.147274875382196	-0.0232701495413647	0.69236889440242	0.450863726154403	0.856430941239954
USP35	0	default	1	24	1.55228130822024	5.58891805696827	5.95080684358435	0.0966161987546063	-0.0840605614944725	0.595113181827267	0.601674345717846	0.906838035923733
GAB2	1	burg	1	22.4269662921348	2.93453677577876	5.60115032246317	3.56796691001315	0.440806592741277	0.328967911289532	0.854061669737852	0.0546776968445273	0.580119675185767
NARS2	0	default	1	24	0.215648320092147	23.4685328723643	2.42261477430339	0.00873077919878862	-0.189523064961454	0.810969173052434	0.957101742894028	0.984942374785601
TENM4	0	burg	1	20.1616161616162	1.77028235983276	17.0540085939311	7.48389859873952	0.147674898999801	-0.0227901212002384	0.488560349111468	0.44980718988924	0.856049518772258
PRCP	0	default	1	24	1.75151168094848	7.76658281345712	109.732489352962	0.0215138361362782	-0.174183396636466	0.0912354832473728	0.896960761544799	0.966430649176439
RAB30	0	mle	1	21.1216931216931	4.78848365948382	11.8209407644067	14.0472385420632	0.447693437897616	0.337232125477139	0.357315848302803	0.0513926504714629	0.579349832234654
RAB30-AS1	0	burg	1	23.4823529411765	1.50728043250422	16.9883164522132	5.26200271366992	0.108937637611228	-0.0692748348665262	0.591287021383969	0.561746660631945	0.899252315851647
PCF11	0	default	1	24	3.58284441897377	20.2736716412256	26.4812202494317	0.158221328368869	-0.0101344059573567	0.242517927591032	0.422658481682104	0.847990657378155
ANKRD42	1	yule-walker	1	20.3673469387755	2.1790385997349	1.31837175150073	8.75259234011427	0.347738350555376	0.217286020666451	0.295044462515836	0.118061751496354	0.678519001309958
CCDC90B	1	mle	1	21.4623655913979	7.42531375509159	5.4379268424257	78.0240438142904	0.270607408526888	0.124728890232265	0.163231150300611	0.206446126678897	0.753212235834066
TMEM126B	1	mle	1	20.0603015075377	3.81124376316458	10.1830999187249	27.0150621103819	0.266672837259519	0.120007404711423	0.200305232120179	0.212074698719712	0.755477495860055
TMEM126A	0	default	1	24	2.98223543137437	5.3289788879095	22.7117377894996	0.0825845087654338	-0.100898589481479	0.344181856393577	0.649875771771929	0.920100650743823
CREBZF	0	mle	1	23.2093023255814	13.5542788858026	8.47199502688508	37.5609066761982	0.648421904224974	0.578106285069969	0.321589567988162	0.00537166657693211	0.396033852884284
SYTL2	0	mle	1	21.0105263157895	4.88037370412867	18.489599494594	16.0723591783241	0.359432898715592	0.23131947845871	0.474830792295216	0.107850745249728	0.673099869647476
PICALM	0	default	1	24	9.32531971246871	7.53621086234924	351.916036295282	0.0274289469618689	-0.167085263645757	0.11177106745315	0.870175190214903	0.959499417195035
EED	0	default	1	24	2.68230725734519	22.4923096097112	26.1772158127737	0.0622773017176501	-0.12526723793882	0.319066060118277	0.725056988374722	0.93570684644327
C11orf73	0	default	1	24	2.07682521230998	2.63912408802419	21.2375454939199	0.0414762497509726	-0.150228500298833	0.378300625153233	0.809122710904087	0.951441153108418
ME3	0	burg	1	23.3450292397661	3.38618261153893	20.1740385895636	5.74690784058607	0.596058774271317	0.51527052912558	0.549478272265399	0.010754516615479	0.459566237197148
PRSS23	1	burg	1	25.1069182389937	104.498708745885	2.73154298977958	1599.07593457959	0.0682687788083908	-0.118077465429931	0.224088566276972	0.70218773927878	0.930756891585905
FZD4	0	default	1	24	4.05527704350876	6.72718874768702	77.8525839504381	0.0456741314672021	-0.145191042239357	0.192829237164083	0.791559346298803	0.949353574569158
TMEM135	0	burg	1	23.7619047619048	2.80439889798407	2.42421769720685	6.89124149539741	0.394092165891997	0.272910599070397	0.580046463190097	0.0816644118855774	0.620176113449892
CTSC	0	default	1	24	6.53144319078331	3.90785925625354	34.5179080547796	0.121789609376464	-0.0538524687482431	0.376040458431758	0.522387595778797	0.88490657388391
NOX4	1	burg	1	25.5897435897436	3.24706741623749	22.521947579177	5.18269722238882	0.545693115496857	0.454831738596228	0.657140772201955	0.019352923972983	0.488658319387381
CHORDC1	0	burg	1	27.3424657534247	4.75869554885741	23.4639161201953	14.8587882812928	0.747703941124849	0.697244729349819	0.257218339266029	0.00102223873230445	0.299088180149609
[truncated: 9,005 more rows]
