# Supplementary material for: Fibroblasts as an in vitro model of circadian genetic and genomic studies
Source: Mamm Genome. 2024 Jul 3;35(3):432–44. doi: 10.1007/s00335-024-10050-7 (PMC11329553; doi:10.1007/s00335-024-10050-7)
Supplement: Supplementary file 6 — Supplementary file6 (ZIP 46445 kb) [file 335_2024_10050_MOESM6_ESM.zip › MetaCycle_Results/meta2dout/LSresult_MCPM2014L00641_Input.txt]

CycID	PhaseShift	PhaseShiftHeight	PeakIndex	PeakSPD	Period	p	N	Nindependent	Nyquist	BH.Q
LOC102723897	31.791649616215	2.44174814674805	52	1.76591749434994	20	0.815136875451158	13	9	0.135416666666667	0.999999999999946
LINC01128	47.9999324559169	8.82221051294047	52	0.867447375644804	20	0.992574915845113	13	9	0.135416666666667	0.999999999999946
NOC2L	27.6141205744848	4.50731096107771	2	0.803829900316002	27.7821011673152	0.995211465997161	13	9	0.135416666666667	0.999999999999946
KLHL17	19.5369200880164	15.5786704758438	52	1.75958433176817	20	0.817306308174597	13	9	0.135416666666667	0.999999999999946
HES4	18.726480642898	4.49629425378097	1	1.18800140311966	28	0.962084234517824	13	9	0.135416666666667	0.999999999999946
ISG15	35.8752702542445	65.3963973505179	41	1.19657627824508	21.3134328358209	0.960787330165346	13	9	0.135416666666667	0.999999999999946
AGRN	10.9449745255382	47.9707835206739	1	2.4787555816049	28	0.545315729270929	13	9	0.135416666666667	0.999999999999946
C1orf159	28.3696460138381	8.55183939090072	38	2.24414891006668	21.7021276595745	0.635279529219706	13	9	0.135416666666667	0.999999999999946
SDF4	33.099170329836	497.149997574356	52	1.58669177371513	20	0.872572374048888	13	9	0.135416666666667	0.999999999999946
B3GALT6	15.9001310076499	92.7173521652496	1	1.54485119036978	28	0.884637239145361	13	9	0.135416666666667	0.999999999999946
UBE2J2	18.5704526106244	120.812391698523	11	3.57846799318059	25.9636363636364	0.224959572948058	13	9	0.135416666666667	0.999999999999946
SCNN1D	21.3809592596515	10.3861318424623	26	0.432414974294431	23.4098360655738	0.999919009919303	13	9	0.135416666666667	0.999999999999946
ACAP3	28.0966587051009	7.36271439065115	1	1.66440267642442	28	0.84874013123449	13	9	0.135416666666667	0.999999999999946
PUSL1	44.1083076151353	2.74898107085298	6	0.974990856329091	26.9433962264151	0.985901796399223	13	9	0.135416666666667	0.999999999999946
CPSF3L	18.0264312219139	17.7493371471802	22	1.86725816511011	24.040404040404	0.779298114924329	13	9	0.135416666666667	0.999999999999946
GLTPD1	12.4546306766609	18.7710855383189	1	2.42030792152405	28	0.567367514271628	13	9	0.135416666666667	0.999999999999946
DVL1	16.2512710106407	67.4356966228065	48	1.0006645639557	20.458452722063	0.983829994911009	13	9	0.135416666666667	0.999999999999946
MXRA8	15.7923359967366	1298.31899197854	1	1.68691108525589	28	0.841516136885572	13	9	0.135416666666667	0.999999999999946
AURKAIP1	6.75440830680987e-05	153.425962686601	52	0.103300822920169	20	0.999999999155133	13	9	0.135416666666667	0.999999999999946
CCNL2	30.2634343298874	135.456507317471	37	1.00531430752021	21.8348623853211	0.983433250589542	13	9	0.135416666666667	0.999999999999946
LOC148413	30.396489937835	6.73977831276318	4	1.00499710123173	27.3563218390805	0.98346052984444	13	9	0.135416666666667	0.999999999999946
MRPL20	21.3577972931669	131.32578380427	52	1.12984568952951	20	0.97015867052868	13	9	0.135416666666667	0.999999999999946
VWA1	20.0528462411335	10.2746038787275	20	2.12481278334845	24.3686006825939	0.681754308646969	13	9	0.135416666666667	0.999999999999946
ATAD3B	32.1000082506018	17.0799802826404	1	1.73307254623414	28	0.826287684402333	13	9	0.135416666666667	0.999999999999946
ATAD3A	5.66087038404079e-05	65.3321047726845	52	0.750769080128281	20	0.996810812165389	13	9	0.135416666666667	0.999999999999946
TMEM240	18.4521925406958	8.70706417546907	24	2.23439399548465	23.7209302325581	0.639077722108733	13	9	0.135416666666667	0.999999999999946
SSU72	17.6453851541584	99.9837624573581	9	0.290175468165647	26.3468634686347	0.999995921010796	13	9	0.135416666666667	0.999999999999946
C1orf233	32.1059492575002	12.6519389281265	35	3.26732642604184	22.1052631578947	0.29508605931178	13	9	0.135416666666667	0.999999999999946
MIB2	15.8894488941537	24.2820957712645	37	2.66570645211922	21.8348623853211	0.477319242036592	13	9	0.135416666666667	0.999999999999946
CDK11B	16.7577424380027	23.0399618560475	1	1.02143258615095	28	0.982005535317712	13	9	0.135416666666667	0.999999999999946
SLC35E2B	27.4922141069582	4.8026443041136	1	1.24735672219489	28	0.952536130964485	13	9	0.135416666666667	0.999999999999946
CDK11A	32.514879021014	14.0048322032039	44	2.56167068187765	20.9384164222874	0.514631920167652	13	9	0.135416666666667	0.999999999999946
SLC35E2	21.2767408201137	124.806660787352	1	1.55364267916598	28	0.882149043509543	13	9	0.135416666666667	0.999999999999946
NADK	16.0978209944382	13.1428385643197	1	1.3848007753894	28	0.925251331124782	13	9	0.135416666666667	0.999999999999946
GNB1	5.49736996309935	352.364052860278	52	0.442278822866505	20	0.999904783081905	13	9	0.135416666666667	0.999999999999946
C1orf86	47.9999324559169	34.4287930451072	1	1.98848788774233	28	0.734209336448427	13	9	0.135416666666667	0.999999999999946
SKI	7.25116520669842	78.3107613218434	1	0.740226172267055	28	0.997072679827663	13	9	0.135416666666667	0.999999999999946
RER1	47.9999324559169	120.819970755029	14	0.578514124032024	25.4092526690391	0.999391058362623	13	9	0.135416666666667	0.999999999999946
TNFRSF14	47.9999324559169	17.9103105870671	1	2.83413440877109	28	0.420218372630212	13	9	0.135416666666667	0.999999999999946
FAM213B	20.7648751120613	10.2181534418784	52	1.70947116810781	20	0.834141010125537	13	9	0.135416666666667	0.999999999999946
MEGF6	18.1889058826598	105.1353879767	32	1.33875581852678	22.5236593059937	0.935196566109301	13	9	0.135416666666667	0.999999999999946
TPRG1L	20.1523626039603	222.884337980793	1	2.82487832124847	28	0.423241054639139	13	9	0.135416666666667	0.999999999999946
WRAP73	39.5924235299022	15.7774174408309	1	0.820723874620774	28	0.994593654645361	13	9	0.135416666666667	0.999999999999946
TP73-AS1	28.2737311793705	17.1711240663745	52	2.0195805512784	20	0.722365132185916	13	9	0.135416666666667	0.999999999999946
LRRC47	20.0917095744051	133.606961811871	1	3.20720624592964	28	0.310508391835742	13	9	0.135416666666667	0.999999999999946
CEP104	17.589067103181	41.7167395580793	1	2.55571907263478	28	0.516808304538591	13	9	0.135416666666667	0.999999999999946
DFFB	2.44052992332777	11.1562889980238	20	2.10983282013522	24.3686006825939	0.687570951897099	13	9	0.135416666666667	0.999999999999946
C1orf174	37.1638067407687	21.5897181644794	1	1.61362983092618	28	0.864513707265512	13	9	0.135416666666667	0.999999999999946
NPHP4	32.1464620507483	10.9946078767586	1	1.79502148596998	28	0.80505422880971	13	9	0.135416666666667	0.999999999999946
KCNAB2	12.0360947598851	4.43536309636614	21	0.4318476748458	24.2033898305085	0.999919771316989	13	9	0.135416666666667	0.999999999999946
RPL22	32.6941018545917	277.703819567327	1	2.00326316927184	28	0.728592280884243	13	9	0.135416666666667	0.999999999999946
ICMT	39.0344924490648	89.9777831411907	1	1.59724914084557	28	0.869440589087455	13	9	0.135416666666667	0.999999999999946
GPR153	28.1445972600657	9.63414839780295	52	1.32709319695426	20	0.93758751934712	13	9	0.135416666666667	0.999999999999946
ACOT7	9.38900420281116	24.7698565332268	52	1.01293314838332	20	0.982768596511707	13	9	0.135416666666667	0.999999999999946
PLEKHG5	35.7127111997805	4.89935212678311	27	0.914179036013641	23.257328990228	0.990049406904874	13	9	0.135416666666667	0.999999999999946
NOL9	15.5664523917901	40.5701032155977	40	0.523960826350605	21.4414414414414	0.999687889363418	13	9	0.135416666666667	0.999999999999946
ZBTB48	15.712565046094	5.39602045550514	29	2.60142541812454	22.9581993569132	0.500206499289495	13	9	0.135416666666667	0.999999999999946
KLHL21	32.6475197300569	86.7526452344024	52	0.639197879746684	20	0.998830950620536	13	9	0.135416666666667	0.999999999999946
PHF13	35.5123378600824	57.916765666493	1	3.52951957504356	28	0.234951852836643	13	9	0.135416666666667	0.999999999999946
THAP3	20.135379011137	51.9758567543912	1	1.44321115156206	28	0.911492560002242	13	9	0.135416666666667	0.999999999999946
CAMTA1	27.9089168994205	23.1786871003974	26	1.04524994021615	23.4098360655738	0.979743548228217	13	9	0.135416666666667	0.999999999999946
VAMP3	31.7985975152119	85.1845669286861	9	1.97554652524096	26.3468634686347	0.739110955060275	13	9	0.135416666666667	0.999999999999946
PER3	18.7696066700758	5.89070180719654	1	3.4555981759088	28	0.250760773103129	13	9	0.135416666666667	0.999999999999946
PARK7	38.5014026543897	365.443023295864	52	1.48700404462868	20	0.900362728604777	13	9	0.135416666666667	0.999999999999946
ERRFI1	28.3609706582961	16.3988547328062	13	2.36847685400749	25.5913978494624	0.587162688490036	13	9	0.135416666666667	0.999999999999946
RERE	37.581343154308	85.4326843389856	1	1.3562462975571	28	0.931513543348667	13	9	0.135416666666667	0.999999999999946
ENO1	8.05321110975235e-05	789.290251874976	52	1.78371875557419	20	0.808991506621476	13	9	0.135416666666667	0.999999999999946
LOC102724571	15.7010033398872	8.02285107693821	1	2.18281623903694	28	0.659175932664517	13	9	0.135416666666667	0.999999999999946
H6PD	47.9999324559169	69.2610245381002	52	2.04809582732627	20	0.711429500921033	13	9	0.135416666666667	0.999999999999946
SPSB1	24.5573369486939	14.3837447613783	52	1.01202454579107	20	0.982848817356359	13	9	0.135416666666667	0.999999999999946
SLC25A33	28.4010645365305	7.20879021708778	52	0.743657015460067	20	0.996989344680635	13	9	0.135416666666667	0.999999999999946
TMEM201	15.9829973304121	8.06281938703656	52	1.99325150072462	20	0.732400725211958	13	9	0.135416666666667	0.999999999999946
PIK3CD	4.53832173146047	48.7919889308077	24	0.634743403452828	23.7209302325581	0.998882400538236	13	9	0.135416666666667	0.999999999999946
LOC101929074	36.1800049569753	3.2318627060134	30	3.11502566380472	22.8115015974441	0.335373217115674	13	9	0.135416666666667	0.999999999999946
CLSTN1	18.9380906215605	121.524776367981	40	0.998822254047276	21.4414414414414	0.983985341926009	13	9	0.135416666666667	0.999999999999946
CTNNBIP1	20.1680178077998	41.3298339601614	9	1.88674574369617	26.3468634686347	0.772191091746831	13	9	0.135416666666667	0.999999999999946
LZIC	31.1592442420714	19.8960733794287	52	1.93648499049392	20	0.75379036042264	13	9	0.135416666666667	0.999999999999946
NMNAT1	30.8119239712153	19.8741732687925	52	0.868186519514101	20	0.992539081190686	13	9	0.135416666666667	0.999999999999946
UBE4B	14.4961253805255	32.8062851240026	1	0.881429558617556	28	0.991875278161421	13	9	0.135416666666667	0.999999999999946
KIF1B	16.4926740680465	77.3438095661995	52	1.57810632587459	20	0.875093579572859	13	9	0.135416666666667	0.999999999999946
PGD	47.9999243674007	79.9365683098337	1	1.47027936670109	28	0.904693893553092	13	9	0.135416666666667	0.999999999999946
APITD1	27.9989924463184	11.7615274280464	52	1.65616109173966	20	0.851350572555342	13	9	0.135416666666667	0.999999999999946
DFFA	6.75440830680987e-05	43.1699773292871	7	0.648169099718965	26.7415730337079	0.99872166345736	13	9	0.135416666666667	0.999999999999946
PEX14	20.2779791250548	14.4416763814478	1	1.22359304103288	28	0.956519568883574	13	9	0.135416666666667	0.999999999999946
TARDBP	17.3191565646322	99.6582557435926	1	1.33174705235462	28	0.936639669544467	13	9	0.135416666666667	0.999999999999946
SRM	6.75440830680987e-05	230.973934094358	15	0.79880983115667	25.2296819787986	0.995384378755529	13	9	0.135416666666667	0.999999999999946
EXOSC10	5.26309646581001	23.2316019460958	1	1.30591395802951	28	0.941796260501504	13	9	0.135416666666667	0.999999999999946
MTOR	0.418132083411117	33.2708340142976	52	1.51228827727702	20	0.893629514395304	13	9	0.135416666666667	0.999999999999946
UBIAD1	16.2847609455905	23.615677997444	44	1.58739278449596	20.9384164222874	0.872365495519824	13	9	0.135416666666667	0.999999999999946
FBXO44	18.5885399023069	9.25152631782415	1	2.35123507347464	28	0.593789565833382	13	9	0.135416666666667	0.999999999999946
MAD2L2	27.4212812404175	30.7418335813914	1	2.06766037859851	28	0.703892357282196	13	9	0.135416666666667	0.999999999999946
AGTRAP	21.3212236519696	53.0488252720464	1	2.03823237620105	28	0.715219277656561	13	9	0.135416666666667	0.999999999999946
MTHFR	35.7490700944873	24.5524939141654	21	0.698579092784536	24.2033898305085	0.997949561347797	13	9	0.135416666666667	0.999999999999946
CLCN6	32.5227550611626	10.4238797596147	1	1.03623001721502	28	0.980621884722596	13	9	0.135416666666667	0.999999999999946
KIAA2013	37.7187267890733	145.895792849888	1	0.617473128900037	28	0.999065202636728	13	9	0.135416666666667	0.999999999999946
PLOD1	19.7875532438566	450.394148187243	1	1.78968459967904	28	0.806916671685375	13	9	0.135416666666667	0.999999999999946
MFN2	23.8373838168986	58.997128165629	1	1.70196843991397	28	0.836608320666216	13	9	0.135416666666667	0.999999999999946
MIIP	20.0026982285461	13.9929698867864	30	1.99739716413124	22.8115015974441	0.730824892317035	13	9	0.135416666666667	0.999999999999946
TNFRSF1B	16.1455754026636	14.517121320667	52	2.03167986535467	20	0.717732850786613	13	9	0.135416666666667	0.999999999999946
VPS13D	15.7231477138418	49.1142250938373	16	1.29418843020483	25.0526315789474	0.944052308301123	13	9	0.135416666666667	0.999999999999946
DHRS3	17.8326609858493	234.993303521444	1	1.88679809281483	28	0.772171918077553	13	9	0.135416666666667	0.999999999999946
PDPN	23.5689265194299	15.3013122102558	1	1.534178184732	28	0.887623713501218	13	9	0.135416666666667	0.999999999999946
PRDM2	12.257385393688	69.7491071796051	21	1.83224213344953	24.2033898305085	0.791905361693472	13	9	0.135416666666667	0.999999999999946
KAZN	16.4810466491536	20.0315461574376	12	1.68475484323493	25.7761732851986	0.842214073829674	13	9	0.135416666666667	0.999999999999946
TMEM51	32.0401241124025	4.07746995673929	27	0.283569317581836	23.257328990228	0.999996589378034	13	9	0.135416666666667	0.999999999999946
EFHD2	32.5151235245416	37.2770434876547	22	2.0998476463772	24.040404040404	0.691443217263497	13	9	0.135416666666667	0.999999999999946
CASP9	6.75440830680987e-05	25.6379052473143	49	1.02140830196975	20.3418803418803	0.982007748195132	13	9	0.135416666666667	0.999999999999946
DNAJC16	16.0490512072001	31.7777619510039	52	0.464474346949487	20	0.999865105679593	13	9	0.135416666666667	0.999999999999946
PLEKHM2	40.8634544933759	171.354419922973	52	1.45273296335677	20	0.909131024451132	13	9	0.135416666666667	0.999999999999946
FBLIM1	31.7000842139684	126.728962413557	52	2.25380253035487	20	0.631522644679473	13	9	0.135416666666667	0.999999999999946
FLJ37453	20.6153715067914	10.8041171218392	1	2.3310223657024	28	0.601581166371569	13	9	0.135416666666667	0.999999999999946
SPEN	31.0120044971422	71.8098859450858	1	0.534102985910474	28	0.999644235389943	13	9	0.135416666666667	0.999999999999946
ZBTB17	44.4466905466616	16.9858637308863	1	0.444725755549979	28	0.999900951119104	13	9	0.135416666666667	0.999999999999946
HSPB7	10.7767079186855	268.476998416871	52	1.58274482440784	20	0.87373430968381	13	9	0.135416666666667	0.999999999999946
EPHA2	47.5841691344956	11.1470147841993	1	1.39840075446783	28	0.922160840819344	13	9	0.135416666666667	0.999999999999946
ARHGEF19	27.2174913279027	26.5454161310093	9	1.91287170507599	26.3468634686347	0.76257015676923	13	9	0.135416666666667	0.999999999999946
RSG1	16.5939668275712	4.54317678325179	29	2.73894801531024	22.9581993569132	0.451955016690886	13	9	0.135416666666667	0.999999999999946
FBXO42	31.4867743745412	20.424215343149	1	1.58422931303907	28	0.873297865696854	13	9	0.135416666666667	0.999999999999946
SZRD1	37.3122130539753	91.1133731887083	13	3.28605928349806	25.5913978494624	0.290407730961168	13	9	0.135416666666667	0.999999999999946
NECAP2	40.2327352990931	50.4923330477614	1	1.26455118521698	28	0.949519102141507	13	9	0.135416666666667	0.999999999999946
CROCCP2	16.3410140649589	6.95754477682688	13	0.827293785483784	25.5913978494624	0.994337972140264	13	9	0.135416666666667	0.999999999999946
LOC101927663	28.0268719886215	5.08052439687774	52	2.2051268005342	20	0.650480773066877	13	9	0.135416666666667	0.999999999999946
CROCC	32.9290472910007	29.5492459491312	18	2.43433709988398	24.7058823529412	0.562046209058583	13	9	0.135416666666667	0.999999999999946
ATP13A2	6.85702110570169	14.1015171527554	1	0.394181751828399	28	0.999958677958859	13	9	0.135416666666667	0.999999999999946
SDHB	39.4153357792907	34.7470499737241	1	1.73732985537008	28	0.824856589492247	13	9	0.135416666666667	0.999999999999946
RCC2	40.7945031764088	105.27254138301	1	0.991287313571045	28	0.98460985676754	13	9	0.135416666666667	0.999999999999946
ARHGEF10L	33.877207285805	73.0173191189212	10	0.882582541974424	26.1538461538462	0.991815508205535	13	9	0.135416666666667	0.999999999999946
ALDH4A1	16.4430275772396	49.6478988402152	1	2.41628592429898	28	0.568896132081219	13	9	0.135416666666667	0.999999999999946
IFFO2	21.923705626083	18.2062380714294	52	0.629451483999322	20	0.998941178981747	13	9	0.135416666666667	0.999999999999946
UBR4	20.7171420367923	117.570176309675	1	3.45236110927487	28	0.251473163412214	13	9	0.135416666666667	0.999999999999946
EMC1	32.9268424956265	81.5453918783281	1	3.40543974102839	28	0.261991735154927	13	9	0.135416666666667	0.999999999999946
MRTO4	20.0223868554624	41.5731294674835	1	2.74474770391112	28	0.449980733970259	13	9	0.135416666666667	0.999999999999946
AKR7A2	15.6482018082797	116.48870802692	2	3.99200136896628	27.7821011673152	0.154407410759961	13	9	0.135416666666667	0.999999999999946
PQLC2	20.4206528573543	12.6115296312694	1	1.69008974925751	28	0.840485017385595	13	9	0.135416666666667	0.999999999999946
CAPZB	38.2756202268242	855.504202938544	1	2.67512628534012	28	0.474013252077533	13	9	0.135416666666667	0.999999999999946
MINOS1	38.5737386088724	57.8453276803732	52	1.67160077109693	20	0.846444862257781	13	9	0.135416666666667	0.999999999999946
RPS14P3	27.783056566478	53.3169505885924	52	1.64628987550986	20	0.854452130652013	13	9	0.135416666666667	0.999999999999946
TMCO4	13.3681355913079	13.0641034877123	16	1.28627724112609	25.0526315789474	0.94554460988582	13	9	0.135416666666667	0.999999999999946
OTUD3	27.8806924007258	3.13341647537825	5	1.41424608510365	27.148288973384	0.918473094128912	13	9	0.135416666666667	0.999999999999946
CAMK2N1	18.1780103411134	87.5010833628988	9	2.85188789845876	26.3468634686347	0.414459921727999	13	9	0.135416666666667	0.999999999999946
MUL1	27.9229162182682	42.0644063730107	52	2.16565893624784	20	0.66586079305026	13	9	0.135416666666667	0.999999999999946
CDA	10.0483887067976	5.20810606504397	34	0.815838532063468	22.2429906542056	0.994778108374031	13	9	0.135416666666667	0.999999999999946
DDOST	38.5048532845223	67.6434598880053	1	3.4167918416057	28	0.259413712687957	13	9	0.135416666666667	0.999999999999946
HP1BP3	38.1129607548234	107.733644229135	1	1.17399212061652	28	0.964143754689352	13	9	0.135416666666667	0.999999999999946
EIF4G3	21.9779165700177	119.299510107785	1	0.999733193320294	28	0.983908660660014	13	9	0.135416666666667	0.999999999999946
ECE1	15.7850219287898	162.565334407102	1	1.9624393136569	28	0.74405678836504	13	9	0.135416666666667	0.999999999999946
NBPF3	12.0913271039968	8.49397299446315	1	2.81157575515097	28	0.427609478080425	13	9	0.135416666666667	0.999999999999946
USP48	20.0018287998902	267.96236710288	1	2.10978148621916	28	0.687590869961566	13	9	0.135416666666667	0.999999999999946
HSPG2	19.3129116257364	5.25558991147935	1	0.662937649800971	28	0.998524385085743	13	9	0.135416666666667	0.999999999999946
LINC00339	47.9999273426107	4.49656930832008	52	1.94678296650615	20	0.749938291754113	13	9	0.135416666666667	0.999999999999946
CDC42	35.9036491241141	182.115647973836	1	2.17694857817554	28	0.661462426864313	13	9	0.135416666666667	0.999999999999946
WNT4	24.3360057014894	7.2208805723135	1	1.69157906964646	28	0.840000984686224	13	9	0.135416666666667	0.999999999999946
ZBTB40	13.3521449370227	15.7313752838143	1	1.28187010192123	28	0.946365502919472	13	9	0.135416666666667	0.999999999999946
EPHB2	7.58291969711357e-05	25.3585243884979	52	0.812555119404531	20	0.994899403403142	13	9	0.135416666666667	0.999999999999946
KDM1A	8.94433347561134	24.3032716473225	52	1.67523907046553	20	0.845279330431585	13	9	0.135416666666667	0.999999999999946
LUZP1	16.2190771226059	83.8066857080258	52	2.44102042674002	20	0.559517218747876	13	9	0.135416666666667	0.999999999999946
HNRNPR	19.6276654067284	88.0063225873003	28	0.657564205610138	23.1067961165049	0.998598747099137	13	9	0.135416666666667	0.999999999999946
ZNF436	47.9999324559169	9.84489875801051	1	0.527544267566429	28	0.99967299302273	13	9	0.135416666666667	0.999999999999946
C1orf213	10.9342027049718	1.76429819210966	1	2.32130412567722	28	0.605335326060222	13	9	0.135416666666667	0.999999999999946
TCEA3	16.1223205721583	6.39020485443022	6	1.4994878240509	26.9433962264151	0.897065922224109	13	9	0.135416666666667	0.999999999999946
ASAP3	33.3340018030853	35.1795472391559	30	3.48778307737802	22.8115015974441	0.243770034386778	13	9	0.135416666666667	0.999999999999946
ID3	6.75440830680987e-05	1159.67209823907	1	1.27985145327112	28	0.946739012386589	13	9	0.135416666666667	0.999999999999946
RPL11	28.2614129026622	1768.30532681105	7	1.71314919536604	26.7415730337079	0.832926253453786	13	9	0.135416666666667	0.999999999999946
TCEB3	38.9947803505516	80.8587461923785	1	2.7938682437291	28	0.433468571690193	13	9	0.135416666666667	0.999999999999946
PITHD1	19.7652111078659	59.2379801146264	26	1.74508458112057	23.4098360655738	0.822238755360242	13	9	0.135416666666667	0.999999999999946
LYPLA2	6.23425529765946	57.2960885795851	1	1.00074410144315	28	0.983823264575806	13	9	0.135416666666667	0.999999999999946
GALE	15.987269463452	8.33541899684148	45	1.54555574643774	20.8163265306122	0.88443876810403	13	9	0.135416666666667	0.999999999999946
HMGCL	20.0039441574318	36.070026044321	28	1.45848312542128	23.1067961165049	0.907689071156176	13	9	0.135416666666667	0.999999999999946
FUCA1	27.965006560974	16.8574664047116	12	0.508087734353957	25.7761732851986	0.999747400430726	13	9	0.135416666666667	0.999999999999946
PNRC2	31.8964840877449	50.0334343867742	1	2.02309022739749	28	0.721022686665898	13	9	0.135416666666667	0.999999999999946
SRSF10	31.4203092225017	61.315606264955	1	1.82592356327025	28	0.794156560030113	13	9	0.135416666666667	0.999999999999946
STPG1	6.75440830680987e-05	11.3461840587995	25	1.16266028898865	23.5643564356436	0.965756154954792	13	9	0.135416666666667	0.999999999999946
NIPAL3	15.9501669107503	70.8071745045414	1	0.40614250147002	28	0.99994857210831	13	9	0.135416666666667	0.999999999999946
RCAN3	19.0614680321608	8.17125135060582	25	2.53406957617857	23.5643564356436	0.52476045132944	13	9	0.135416666666667	0.999999999999946
SRRM1	13.3218425710814	172.608930413858	45	2.70181478269905	20.8163265306122	0.46471595538356	13	9	0.135416666666667	0.999999999999946
CLIC4	28.0650958746607	254.89527299403	7	2.4752599625606	26.7415730337079	0.546625518767122	13	9	0.135416666666667	0.999999999999946
RUNX3	17.2728896081217	25.8703962879581	20	1.63258442890506	24.3686006825939	0.858712306814551	13	9	0.135416666666667	0.999999999999946
SYF2	20.0395251771143	140.263667153583	1	1.263805386117	28	0.949652317062628	13	9	0.135416666666667	0.999999999999946
C1orf63	24.2468581924833	64.3040602146828	17	0.593325130688662	24.8780487804878	0.9992801372149	13	9	0.135416666666667	0.999999999999946
TMEM50A	30.870441795186	110.461533637728	1	2.58814553115475	28	0.505003144940726	13	9	0.135416666666667	0.999999999999946
TMEM57	24.1686115559083	43.8441477617073	1	2.0048647859462	28	0.727982134840106	13	9	0.135416666666667	0.999999999999946
LDLRAP1	20.1121736491889	117.419787673974	10	1.88523223093184	26.1538461538462	0.772745252499788	13	9	0.135416666666667	0.999999999999946
MAN1C1	32.0812817658174	34.6974128677484	52	1.96702728878057	20	0.742327780744337	13	9	0.135416666666667	0.999999999999946
SEPN1	29.2522194621398	20.6890352496941	52	1.94657499826846	20	0.750016217014714	13	9	0.135416666666667	0.999999999999946
MTFR1L	38.8136754567592	54.4091119164989	29	1.16364398815637	22.9581993569132	0.965618072656957	13	9	0.135416666666667	0.999999999999946
PAQR7	13.3222675049419	32.0163229627472	1	1.49624655446844	28	0.897927107933289	13	9	0.135416666666667	0.999999999999946
STMN1	17.4682960700828	130.868530915865	30	1.20084008159172	22.8115015974441	0.960132146062814	13	9	0.135416666666667	0.999999999999946
PAFAH2	47.9999324559169	18.2645103305494	48	1.17821744386958	20.458452722063	0.963530310361699	13	9	0.135416666666667	0.999999999999946
ZNF593	16.5615193206767	60.8230808979321	18	1.99611818721854	24.7058823529412	0.731311232052635	13	9	0.135416666666667	0.999999999999946
CEP85	35.9360161244985	5.31399118239436	12	1.30067644433179	25.7761732851986	0.942810510852882	13	9	0.135416666666667	0.999999999999946
SH3BGRL3	35.5960614348839	554.076889684214	1	2.60082656422539	28	0.50042231531246	13	9	0.135416666666667	0.999999999999946
DHDDS	39.2495457950815	38.201883023415	1	0.7088748681788	28	0.997754814762844	13	9	0.135416666666667	0.999999999999946
HMGN2	15.6554447665125	15.2710151109797	1	1.21756829383012	28	0.957495262825149	13	9	0.135416666666667	0.999999999999946
ARID1A	39.1638014921538	32.1161451729943	52	1.07846688561412	20	0.976275064223805	13	9	0.135416666666667	0.999999999999946
PIGV	27.4817809664059	8.39564335309209	21	1.72320280060015	24.2033898305085	0.82958854358966	13	9	0.135416666666667	0.999999999999946
ZDHHC18	38.6838370391843	24.2451524152402	3	3.25592428219334	27.5675675675676	0.297963101596045	13	9	0.135416666666667	0.999999999999946
GPN2	34.2170329221935	8.87783241305566	52	1.79397987903909	20	0.80541819101561	13	9	0.135416666666667	0.999999999999946
GPATCH3	19.3607542909301	19.7510739844911	52	2.48096735573234	20	0.544487621876235	13	9	0.135416666666667	0.999999999999946
NUDC	26.9307994913394	83.2095634882191	1	2.03539283498088	28	0.716308948083748	13	9	0.135416666666667	0.999999999999946
TRNP1	6.75440830680987e-05	308.84449835862	11	1.09859758470941	25.9636363636364	0.973989426264982	13	9	0.135416666666667	0.999999999999946
FAM46B	33.4469171926655	13.1484502989019	52	0.873792625655437	20	0.992263137315706	13	9	0.135416666666667	0.999999999999946
SLC9A1	18.4826331890973	23.9295359189782	28	2.75289891555647	23.1067961165049	0.447214680290005	13	9	0.135416666666667	0.999999999999946
WDTC1	6.65716594275158e-05	27.8749862141188	1	0.626474353755708	28	0.998973154343576	13	9	0.135416666666667	0.999999999999946
TMEM222	15.9186283348508	15.972645688141	52	1.59251930076655	20	0.870847938199121	13	9	0.135416666666667	0.999999999999946
LOC644961	15.2696693930088	5.17904501574241	1	1.32098164328639	28	0.938819662724345	13	9	0.135416666666667	0.999999999999946
MAP3K6	16.1454032680443	18.8904739014678	52	0.933394393792866	20	0.988849290270484	13	9	0.135416666666667	0.999999999999946
WASF2	20.2454966701519	325.76436472802	7	1.45499171129885	26.7415730337079	0.908566021998537	13	9	0.135416666666667	0.999999999999946
AHDC1	9.7138653746414	21.8090618632396	1	1.21084236138147	28	0.958568221563028	13	9	0.135416666666667	0.999999999999946
IFI6	32.2870338233024	113.275725170683	52	1.43953193415259	20	0.912396254155436	13	9	0.135416666666667	0.999999999999946
FAM76A	45.7293484734298	11.8739575369464	52	0.927140414216567	20	0.989250716469179	13	9	0.135416666666667	0.999999999999946
STX12	30.9763043208698	118.302501358767	52	0.329261667622366	20	0.999989234690981	13	9	0.135416666666667	0.999999999999946
PPP1R8	21.9249315371006	28.6068423733307	52	1.76201227350082	20	0.816475681044419	13	9	0.135416666666667	0.999999999999946
RPA2	19.3749284218258	35.9653006708771	25	1.9306196655519	23.5643564356436	0.755978225191919	13	9	0.135416666666667	0.999999999999946
XKR8	12.2885969311591	9.00716108188429	44	1.23473507707215	20.9384164222874	0.954678715841378	13	9	0.135416666666667	0.999999999999946
EYA3	28.0399137259523	19.3783388825297	52	1.41138138677635	20	0.919146708967401	13	9	0.135416666666667	0.999999999999946
DNAJC8	21.6300938307344	241.375810792238	1	0.487639890918558	28	0.999810094877624	13	9	0.135416666666667	0.999999999999946
ATPIF1	6.75440830680987e-05	201.690954094415	52	1.06349085156958	20	0.977884917695347	13	9	0.135416666666667	0.999999999999946
SESN2	15.7216176696806	208.959921621578	1	1.28781513759816	28	0.945256397421643	13	9	0.135416666666667	0.999999999999946
MED18	16.2172860446429	14.5247895144694	45	1.76450297459729	20.8163265306122	0.815622202595529	13	9	0.135416666666667	0.999999999999946
PHACTR4	8.38264614751586	51.4856867695053	2	1.28660884735238	27.7821011673152	0.945482541457076	13	9	0.135416666666667	0.999999999999946
SNHG3	9.43706598003432	13.4622121029951	47	1.58291595980096	20.5763688760807	0.873684030614538	13	9	0.135416666666667	0.999999999999946
RCC1	37.2400988193873	46.6836941188952	1	1.39577919553515	28	0.922761954796181	13	9	0.135416666666667	0.999999999999946
TRNAU1AP	31.7915673690349	19.0994023119666	1	1.98729216754276	28	0.734662956800321	13	9	0.135416666666667	0.999999999999946
SNHG12	30.151051159507	37.4324147222651	22	1.51519235957087	24.040404040404	0.892842071185013	13	9	0.135416666666667	0.999999999999946
TAF12	26.5339678885898	31.0652656705345	51	1.35404286357329	20.112676056338	0.931983939011834	13	9	0.135416666666667	0.999999999999946
GMEB1	35.383053587398	16.2484852454308	38	1.11657211727551	21.7021276595745	0.971828444868663	13	9	0.135416666666667	0.999999999999946
YTHDF2	31.812372152785	59.3918836432587	22	0.353781964766367	24.040404040404	0.999981482648352	13	9	0.135416666666667	0.999999999999946
SRSF4	20.0737111021796	117.267317843919	1	1.89650959237463	28	0.768607565815659	13	9	0.135416666666667	0.999999999999946
MECR	15.7475623091691	15.1766356327476	22	1.23890021786416	24.040404040404	0.953978397687194	13	9	0.135416666666667	0.999999999999946
PTPRU	25.122921256407	15.1528195733866	4	0.798283206953401	27.3563218390805	0.995402241613467	13	9	0.135416666666667	0.999999999999946
LAPTM5	17.0237264775822	12.9768987510283	52	1.56430601936758	20	0.879097296698477	13	9	0.135416666666667	0.999999999999946
SDC3	6.40634660366591	53.2577769043724	1	1.58177282080489	28	0.874019707064019	13	9	0.135416666666667	0.999999999999946
PUM1	38.8674982118146	69.8105816924939	1	0.31817249538661	28	0.999991708668586	13	9	0.135416666666667	0.999999999999946
SNRNP40	6.75440830680987e-05	10.0158425061043	52	1.05867457974215	20	0.978386480108993	13	9	0.135416666666667	0.999999999999946
ZCCHC17	35.5557362399107	67.8369197237786	9	0.403236331568354	26.3468634686347	0.999951199168046	13	9	0.135416666666667	0.999999999999946
SERINC2	17.5754772382066	142.171595412898	38	2.0574061466837	21.7021276595745	0.707845904169059	13	9	0.135416666666667	0.999999999999946
TINAGL1	12.0696604533292	31.5923555591217	36	1.79383611251364	21.9692307692308	0.805468408736691	13	9	0.135416666666667	0.999999999999946
PEF1	9.39996873985971	48.1703849587529	1	2.83308031540688	28	0.420561895435887	13	9	0.135416666666667	0.999999999999946
COL16A1	29.3367845370189	94.5817864885788	1	0.906859002677593	28	0.990481034147403	13	9	0.135416666666667	0.999999999999946
SPOCD1	3.40708870044017	36.2885313034018	52	0.191507461648166	20	0.99999985162028	13	9	0.135416666666667	0.999999999999946
PTP4A2	12.1749648387008	651.164955836115	20	1.05244919701437	24.3686006825939	0.979023252740061	13	9	0.135416666666667	0.999999999999946
KHDRBS1	29.179923052926	92.8045850433538	14	2.42301197907097	25.4092526690391	0.566340555307116	13	9	0.135416666666667	0.999999999999946
TMEM39B	39.5196754368242	47.4796750724753	1	2.24404760809155	28	0.635318963261901	13	9	0.135416666666667	0.999999999999946
KPNA6	20.0059508725455	159.429006738176	1	1.86908541929853	28	0.778634370172081	13	9	0.135416666666667	0.999999999999946
TXLNA	39.4977339554946	85.6191678693104	18	0.853303985345393	24.7058823529412	0.993236486304657	13	9	0.135416666666667	0.999999999999946
CCDC28B	47.9999324559169	18.1334130159614	1	1.00208419800756	28	0.983709573680263	13	9	0.135416666666667	0.999999999999946
TMEM234	20.1278437147456	10.6940097140869	9	2.36244749256611	26.3468634686347	0.589477909938823	13	9	0.135416666666667	0.999999999999946
EIF3I	27.0613874459059	120.300139627139	15	0.472846768777852	25.2296819787986	0.999846985396289	13	9	0.135416666666667	0.999999999999946
MTMR9LP	32.1085272552393	3.58184718505255	1	0.474309527554306	28	0.999843623395257	13	9	0.135416666666667	0.999999999999946
FAM167B	6.75440830680987e-05	6.50438471361286	52	1.26903887976182	20	0.948712999211312	13	9	0.135416666666667	0.999999999999946
HDAC1	32.5532144146265	64.6726634923469	44	1.07530318113062	20.9384164222874	0.976621526179539	13	9	0.135416666666667	0.999999999999946
MARCKSL1	39.303901743509	22.2707439764564	1	1.04609572389738	28	0.979659816239193	13	9	0.135416666666667	0.999999999999946
BSDC1	37.3532037054965	39.9763633331448	1	1.28304075974287	28	0.946148179223318	13	9	0.135416666666667	0.999999999999946
ZBTB8A	19.8098335286052	34.4492754250701	35	1.01368911147854	22.1052631578947	0.98270165409514	13	9	0.135416666666667	0.999999999999946
ZBTB8OS	27.2470360233396	35.5575319825458	4	3.04224164472349	27.3563218390805	0.356053135215127	13	9	0.135416666666667	0.999999999999946
RBBP4	21.0572905367378	13.9399681361856	1	1.66241200674816	28	0.849372383651665	13	9	0.135416666666667	0.999999999999946
SYNC	20.9385463002387	7.78068387727527	1	4.02389911045676	28	0.14990266164405	13	9	0.135416666666667	0.999999999999946
KIAA1522	31.9088817742394	5.12558300947451	52	1.04056290138288	20	0.980203290147438	13	9	0.135416666666667	0.999999999999946
YARS	11.8951695116645	158.0281629876	1	0.651502125346794	28	0.998679070675887	13	9	0.135416666666667	0.999999999999946
S100PBP	31.8440281152095	24.0807942430402	52	1.51921111221997	20	0.891747650452739	13	9	0.135416666666667	0.999999999999946
TMEM54	35.7556403642709	15.8653851902451	13	1.73974868390649	25.5913978494624	0.824041571208313	13	9	0.135416666666667	0.999999999999946
AK2	23.1472771618988	74.3839235501682	18	2.57818959582896	24.7058823529412	0.508613868835431	13	9	0.135416666666667	0.999999999999946
ADC	42.9670349130582	5.06441842693721	52	1.30114234200235	20	0.942720716226881	13	9	0.135416666666667	0.999999999999946
ZNF362	17.3453902755467	30.8154591618062	1	3.50245147887065	28	0.240639246935239	13	9	0.135416666666667	0.999999999999946
PHC2	39.8770835785409	70.442842485525	1	1.96230961230905	28	0.744105631912167	13	9	0.135416666666667	0.999999999999946
CSMD2	31.8126707388827	2.10930418876836	20	1.70117932674851	24.3686006825939	0.836866987487182	13	9	0.135416666666667	0.999999999999946
SMIM12	28.3235516551483	53.8547482264785	40	3.05488384178967	21.4414414414414	0.352394855409534	13	9	0.135416666666667	0.999999999999946
ZMYM6NB	39.0125066067267	16.4694570341308	26	1.61144347667849	23.4098360655738	0.865176005142911	13	9	0.135416666666667	0.999999999999946
ZMYM6	6.75440830680987e-05	11.4162402980015	52	0.606954709786486	20	0.999164332720872	13	9	0.135416666666667	0.999999999999946
ZMYM1	13.1971265364123	7.24529525093881	1	1.49198725982325	28	0.899053231752462	13	9	0.135416666666667	0.999999999999946
SFPQ	20.9676156041919	269.032495628416	52	0.535361966189155	20	0.999638487677002	13	9	0.135416666666667	0.999999999999946
ZMYM4	31.2785602550722	62.8657121530966	1	0.365401642448448	28	0.999976420122525	13	9	0.135416666666667	0.999999999999946
KIAA0319L	19.8153535956332	62.4409381687516	1	2.75870303851299	28	0.445251335998569	13	9	0.135416666666667	0.999999999999946
NCDN	21.2432793716307	42.6288559320547	1	2.79789920541486	28	0.432130394425872	13	9	0.135416666666667	0.999999999999946
PSMB2	6.75440830680987e-05	100.128349216081	1	0.460490921629341	28	0.99987308449088	13	9	0.135416666666667	0.999999999999946
C1orf216	15.4659304948953	25.9576863049625	52	1.63174582311934	20	0.858971213512558	13	9	0.135416666666667	0.999999999999946
CLSPN	13.0449335584705	16.3938257972894	37	0.572775484564778	21.8348623853211	0.999430157499567	13	9	0.135416666666667	0.999999999999946
AGO4	47.9999442601613	16.0892449726427	1	1.17781769291997	28	0.963588632575716	13	9	0.135416666666667	0.999999999999946
AGO1	20.4587618812203	35.4028142046746	52	1.66040761675319	20	0.850007884995695	13	9	0.135416666666667	0.999999999999946
AGO3	12.9605693609487	4.60496541593241	21	1.5533199773035	24.2033898305085	0.882240822562072	13	9	0.135416666666667	0.999999999999946
ADPRHL2	32.1381328960036	62.8439865939098	38	0.439382588963085	21.7021276595745	0.999909159384841	13	9	0.135416666666667	0.999999999999946
COL8A2	38.1595429239053	31.2432963284811	7	0.670474960672598	26.7415730337079	0.998414900984455	13	9	0.135416666666667	0.999999999999946
TRAPPC3	20.3355299367036	116.413274236175	1	1.82344702634917	28	0.795036839322389	13	9	0.135416666666667	0.999999999999946
MAP7D1	6.75440830680987e-05	179.888849995648	37	0.250872963093585	21.8348623853211	0.999998696707175	13	9	0.135416666666667	0.999999999999946
THRAP3	19.676062190171	235.359067175243	1	0.661025408094794	28	0.998551194599071	13	9	0.135416666666667	0.999999999999946
EVA1B	12.73395072492	152.940455873671	1	2.18763220275548	28	0.657299092922548	13	9	0.135416666666667	0.999999999999946
STK40	28.2288477703565	18.9189095429022	52	0.625029916057982	20	0.99898838994001	13	9	0.135416666666667	0.999999999999946
LSM10	27.8702041658864	38.3836098796924	2	0.789989852574542	27.7821011673152	0.995676736252022	13	9	0.135416666666667	0.999999999999946
OSCP1	12.394123391916	11.1041205375512	52	0.734335556632479	20	0.997211622778421	13	9	0.135416666666667	0.999999999999946
MRPS15	22.5242657187259	54.1318687167707	1	1.15487295634257	28	0.966836650393872	13	9	0.135416666666667	0.999999999999946
LINC01137	39.2298969464418	6.31998600748147	20	1.8713741771819	24.3686006825939	0.777802199887349	13	9	0.135416666666667	0.999999999999946
ZC3H12A	17.9794857479515	15.0331994026433	1	0.85454955051844	28	0.993180041622328	13	9	0.135416666666667	0.999999999999946
MEAF6	31.7534069848107	57.1889200644954	52	2.13960918977687	20	0.676001630975578	13	9	0.135416666666667	0.999999999999946
SNIP1	33.0888006221279	17.661018735754	1	1.99386005562839	28	0.732169509978795	13	9	0.135416666666667	0.999999999999946
DNALI1	28.1324230813765	5.02458796935966	52	1.06675155961743	20	0.977540905306669	13	9	0.135416666666667	0.999999999999946
GNL2	24.001150377513	94.2307720923114	1	1.3801918636025	28	0.926282929040222	13	9	0.135416666666667	0.999999999999946
RSPO1	28.7668571026098	19.5122457816715	1	0.549887663003781	28	0.99956656083841	13	9	0.135416666666667	0.999999999999946
C1orf109	32.142010283515	12.2858135266521	13	2.81464303022567	25.5913978494624	0.426599682905636	13	9	0.135416666666667	0.999999999999946
CDCA8	10.1593975999945	18.0537725050376	1	0.663818746402853	28	0.998511901957881	13	9	0.135416666666667	0.999999999999946
YRDC	37.3294409713142	18.8455612123048	1	0.885862057027258	28	0.991643742029827	13	9	0.135416666666667	0.999999999999946
C1orf122	35.6100289091271	160.649597027643	1	1.09479807925976	28	0.974431627503385	13	9	0.135416666666667	0.999999999999946
MTF1	39.1512630705824	29.0627199593027	50	1.16799733032738	20.2266288951841	0.965002688655551	13	9	0.135416666666667	0.999999999999946
INPP5B	28.2250220263799	17.3285021284321	52	0.567263517126232	20	0.999465788775505	13	9	0.135416666666667	0.999999999999946
SF3A3	38.165603166668	61.12239455359	1	1.72713471717374	28	0.828276388348936	13	9	0.135416666666667	0.999999999999946
FHL3	16.5453394564152	71.4277317870905	52	0.658789578339461	20	0.998582054394689	13	9	0.135416666666667	0.999999999999946
UTP11L	21.3033314754484	72.1125710685575	1	1.76439729933332	28	0.815658442204678	13	9	0.135416666666667	0.999999999999946
RRAGC	18.9824225282401	272.569754873965	10	3.10077113914559	26.1538461538462	0.339350525835789	13	9	0.135416666666667	0.999999999999946
RHBDL2	39.0939075154915	6.91861038629576	52	0.54879452114076	20	0.999572346532053	13	9	0.135416666666667	0.999999999999946
AKIRIN1	20.0699224902878	117.525550321265	1	1.10160491731217	28	0.973635827948436	13	9	0.135416666666667	0.999999999999946
NDUFS5	19.9515429869289	301.862014021584	8	1.23123556419785	26.542750929368	0.955261994791263	13	9	0.135416666666667	0.999999999999946
MACF1	20.0000812067327	405.155088332223	52	1.37156062258156	20	0.928193308913954	13	9	0.135416666666667	0.999999999999946
KIAA0754	16.6991657154282	27.2888459956185	52	1.14624155582237	20	0.9680081853461	13	9	0.135416666666667	0.999999999999946
PABPC4	14.6486567331628	338.135355114545	2	3.42090692061738	27.7821011673152	0.258484440571592	13	9	0.135416666666667	0.999999999999946
PPIE	38.8709468140527	42.930930840493	52	0.664088660284288	20	0.998508061371538	13	9	0.135416666666667	0.999999999999946
TRIT1	23.8265444270701	10.7657446939208	21	1.86807929139914	24.2033898305085	0.778999912345974	13	9	0.135416666666667	0.999999999999946
CAP1	15.8644786753818	588.152599063405	52	1.52681937994044	20	0.889660727107009	13	9	0.135416666666667	0.999999999999946
PPT1	22.0856224207148	59.1035342401159	33	2.75461676216276	22.3824451410658	0.446633046739233	13	9	0.135416666666667	0.999999999999946
RLF	24.1484988129017	51.5326964866032	1	1.64954582412873	28	0.853432148362308	13	9	0.135416666666667	0.999999999999946
ZMPSTE24	6.75440830680987e-05	90.0970416580533	52	0.560871604455998	20	0.99950484167124	13	9	0.135416666666667	0.999999999999946
SMAP2	32.1156590606867	28.2959313647776	1	3.4007254869061	28	0.263068585077588	13	9	0.135416666666667	0.999999999999946
EXO5	38.5357635478682	8.46554062798357	22	2.24434845330841	24.040404040404	0.635201853183574	13	9	0.135416666666667	0.999999999999946
NFYC	19.9110934506383	17.1228786256709	51	1.829269093141	20.112676056338	0.792965544261106	13	9	0.135416666666667	0.999999999999946
CTPS1	14.850017153248	50.0836467651636	1	1.72554601439464	28	0.828807024485217	13	9	0.135416666666667	0.999999999999946
SCMH1	31.8765769003206	55.5369203765791	43	1.24972546926613	21.0619469026549	0.952127230363816	13	9	0.135416666666667	0.999999999999946
HIVEP3	27.3147432792	11.191934330193	4	2.63828028901279	27.3563218390805	0.487015642110323	13	9	0.135416666666667	0.999999999999946
FOXJ3	27.8419758082819	22.5746006042374	22	1.3392477075747	24.040404040404	0.935094581451074	13	9	0.135416666666667	0.999999999999946
PPCS	20.5782999330277	89.2302637887008	1	1.39449735433574	28	0.923054941675616	13	9	0.135416666666667	0.999999999999946
PPIH	31.9876094332985	39.130071079064	52	1.75067210583752	20	0.820343769844119	13	9	0.135416666666667	0.999999999999946
YBX1	17.1417586848187	341.030001576551	1	1.36794242727454	28	0.92898576848694	13	9	0.135416666666667	0.999999999999946
LEPRE1	35.9629926537812	69.3850649264721	1	1.19230639684042	28	0.961436583356803	13	9	0.135416666666667	0.999999999999946
C1orf50	25.2695491217789	10.7832236428371	52	1.34980121536995	20	0.932884260554853	13	9	0.135416666666667	0.999999999999946
CCDC23	39.6678579777204	29.4886243231973	1	1.61434366499827	28	0.864297159360102	13	9	0.135416666666667	0.999999999999946
ERMAP	2.91064507178255	18.6629669768651	24	0.707577279195723	23.7209302325581	0.997780117827916	13	9	0.135416666666667	0.999999999999946
ZNF691	23.8422758186433	4.93561754141566	1	0.827386691750208	28	0.994334293008129	13	9	0.135416666666667	0.999999999999946
SLC2A1	35.7456186630404	53.926421942551	45	0.822633410170296	20.8163265306122	0.994520248982052	13	9	0.135416666666667	0.999999999999946
EBNA1BP2	20.2887386715116	87.1524427969393	27	0.713263908708859	23.257328990228	0.997667569702768	13	9	0.135416666666667	0.999999999999946
CDC20	13.1012050414316	10.9735056754097	1	0.354496035913544	28	0.999981200478901	13	9	0.135416666666667	0.999999999999946
ELOVL1	6.75440830680987e-05	58.5766536571298	52	0.0544522059911967	20	0.999999999996702	13	9	0.135416666666667	0.999999999999946
MED8	23.688027091309	91.3398209071182	52	2.13885687105302	20	0.676294275120648	13	9	0.135416666666667	0.999999999999946
PTPRF	35.1357109957915	83.2854316639844	25	1.10984327833505	23.5643564356436	0.97265082903238	13	9	0.135416666666667	0.999999999999946
KDM4A	32.1899403127375	60.1157751996994	26	0.0943266657199915	23.4098360655738	0.999999999612016	13	9	0.135416666666667	0.999999999999946
ST3GAL3	25.1426344064457	7.11170913659293	21	1.79177076055667	24.2033898305085	0.806189361515604	13	9	0.135416666666667	0.999999999999946
IPO13	20.2485336210817	20.8518787605692	10	2.30476390442407	26.1538461538462	0.611735497637272	13	9	0.135416666666667	0.999999999999946
DPH2	31.5439145472307	9.93104034843843	1	0.790870347245309	28	0.995648195858055	13	9	0.135416666666667	0.999999999999946
ATP6V0B	35.9055598248254	238.173383221863	52	1.30770813982555	20	0.94144639253439	13	9	0.135416666666667	0.999999999999946
B4GALT2	19.8403628000797	421.334232917984	52	1.08952957378446	20	0.975036444793312	13	9	0.135416666666667	0.999999999999946
SLC6A9	12.4926515736703	18.5585297738817	4	1.7111957217222	27.3563218390805	0.833571859789242	13	9	0.135416666666667	0.999999999999946
DMAP1	29.648320898963	17.7821594386378	48	0.467058083831316	20.458452722063	0.999859713068898	13	9	0.135416666666667	0.999999999999946
ERI3	31.3364237084809	14.4319974905705	10	1.06408941980631	26.1538461538462	0.97782203686937	13	9	0.135416666666667	0.999999999999946
RNF220	18.4934811759296	105.973483030233	1	0.969805738408669	28	0.986296292732039	13	9	0.135416666666667	0.999999999999946
TMEM53	20.0367775929366	9.53537056879102	41	1.96222589802827	21.3134328358209	0.744137156395676	13	9	0.135416666666667	0.999999999999946
KIF2C	12.0077903104947	13.8662243976565	23	0.886223462676166	23.8795986622074	0.99162465343791	13	9	0.135416666666667	0.999999999999946
RPS8	24.063024165899	2426.40672009307	12	2.32762098905502	25.7761732851986	0.602894561152121	13	9	0.135416666666667	0.999999999999946
PLK3	15.8937477277615	9.3060507365071	35	2.5811450750345	22.1052631578947	0.507540705818989	13	9	0.135416666666667	0.999999999999946
EIF2B3	23.6172327853742	34.2487564420051	1	1.12474011122627	28	0.970808430723183	13	9	0.135416666666667	0.999999999999946
HECTD3	21.9793089366431	17.3973146201513	45	1.60121367032067	20.8163265306122	0.86825565509711	13	9	0.135416666666667	0.999999999999946
UROD	23.1737761289081	98.3961140882186	52	0.668612259366342	20	0.998442530881258	13	9	0.135416666666667	0.999999999999946
MUTYH	47.9999539975928	3.89469665505444	52	1.86441494460783	20	0.780329790531407	13	9	0.135416666666667	0.999999999999946
TOE1	5.17358344564899	10.4383296582978	1	0.609884056259624	28	0.999137608587328	13	9	0.135416666666667	0.999999999999946
MMACHC	19.8650845385212	3.52726722703915	52	0.943635536230746	20	0.988168889201885	13	9	0.135416666666667	0.999999999999946
PRDX1	15.8091078284377	662.597667880441	52	1.39508315717324	20	0.922921122559301	13	9	0.135416666666667	0.999999999999946
AKR1A1	20.2689202063155	72.0147947474347	33	1.57840434577704	22.3824451410658	0.87500645131475	13	9	0.135416666666667	0.999999999999946
NASP	20.1544153179018	78.3034961879868	52	0.442119799760906	20	0.999905027810692	13	9	0.135416666666667	0.999999999999946
GPBP1L1	30.7876071755475	71.1961898873546	17	1.47436793195849	24.8780487804878	0.903644206403652	13	9	0.135416666666667	0.999999999999946
TMEM69	47.9999324559169	11.9768428248356	16	1.32533876839138	25.0526315789474	0.93794269171131	13	9	0.135416666666667	0.999999999999946
IPP	20.0013256569588	15.4804818761493	11	2.20934326490411	25.9636363636364	0.648837523526883	13	9	0.135416666666667	0.999999999999946
MAST2	27.1138385396631	24.6248444046623	33	1.84239349816181	22.3824451410658	0.788273017540631	13	9	0.135416666666667	0.999999999999946
PIK3R3	47.9999324559169	10.0296487279308	24	1.03953554101346	23.7209302325581	0.980303097611979	13	9	0.135416666666667	0.999999999999946
POMGNT1	3.57642002159126	22.329694108131	52	1.47406164439314	20	0.903723047170264	13	9	0.135416666666667	0.999999999999946
LRRC41	32.311695253094	11.6865015477518	17	2.7248654878543	24.8780487804878	0.456770161187496	13	9	0.135416666666667	0.999999999999946
UQCRH	32.5755163323748	282.795363975185	17	0.704790186766476	24.8780487804878	0.997833719370077	13	9	0.135416666666667	0.999999999999946
NSUN4	47.9999324559169	15.8848503443075	52	0.214672206715309	20	0.999999625074055	13	9	0.135416666666667	0.999999999999946
MKNK1	15.4759519737428	19.4140106318013	12	1.28375598930853	25.7761732851986	0.94601514308492	13	9	0.135416666666667	0.999999999999946
MOB3C	20.3676887864611	10.9115338191191	1	1.59657210244321	28	0.869642462640927	13	9	0.135416666666667	0.999999999999946
ATPAF1	31.1059850871913	30.5261829817933	33	1.75716934229957	22.3824451410658	0.818131178474553	13	9	0.135416666666667	0.999999999999946
EFCAB14	32.8849008778082	47.7825407996142	1	1.61300714255307	28	0.864702480449043	13	9	0.135416666666667	0.999999999999946
STIL	6.75440830680987e-05	13.4482745623071	1	1.54496886422078	28	0.884604102191523	13	9	0.135416666666667	0.999999999999946
CMPK1	37.956641606218	85.3958743555729	1	1.44627808869082	28	0.910735500076547	13	9	0.135416666666667	0.999999999999946
SPATA6	23.4110567060229	4.99685384632117	1	0.78634190194165	28	0.995793477554287	13	9	0.135416666666667	0.999999999999946
FAF1	16.1123020541038	24.1015331599565	16	2.82198302433765	25.0526315789474	0.424189403966223	13	9	0.135416666666667	0.999999999999946
CDKN2C	16.8359353066721	21.2630344540634	1	1.97710426263223	28	0.738521895667926	13	9	0.135416666666667	0.999999999999946
RNF11	29.0721379954188	62.1902717014451	1	1.38522707098932	28	0.9251555112952	13	9	0.135416666666667	0.999999999999946
EPS15	25.4220801109965	41.4301003624226	17	2.20637196365524	24.8780487804878	0.649995497586405	13	9	0.135416666666667	0.999999999999946
OSBPL9	41.0737933638601	36.9020800309967	1	1.20752980092409	28	0.959090355341575	13	9	0.135416666666667	0.999999999999946
NRD1	19.9752396462065	109.814777336088	1	0.991915811169207	28	0.984558428330773	13	9	0.135416666666667	0.999999999999946
RAB3B	9.04079012137529	136.000928093574	15	0.359950498929631	25.2296819787986	0.999978923287516	13	9	0.135416666666667	0.999999999999946
TXNDC12	23.9971721763976	53.5768178963174	52	1.20347464518804	20	0.95972388438372	13	9	0.135416666666667	0.999999999999946
BTF3L4	36.9866826891894	46.3120379627335	1	3.22539885021626	28	0.305775655092031	13	9	0.135416666666667	0.999999999999946
ZFYVE9	23.4053994775115	21.7421712427123	52	0.877537748134529	20	0.992074669619361	13	9	0.135416666666667	0.999999999999946
CC2D1B	28.5103965001908	16.7104812524574	32	1.98016511522934	22.5236593059937	0.737363670090019	13	9	0.135416666666667	0.999999999999946
PRPF38A	15.8856125490455	32.5436896568073	1	1.64094792807633	28	0.856119041004701	13	9	0.135416666666667	0.999999999999946
ZCCHC11	11.6820666314507	17.5261664401984	52	0.247022738682119	20	0.999998847071517	13	9	0.135416666666667	0.999999999999946
GPX7	24.2279343158087	58.7987677964095	12	2.70386655460463	25.7761732851986	0.464005493923007	13	9	0.135416666666667	0.999999999999946
COA7	31.8125441666215	7.53517952951911	1	1.58474740478227	28	0.873145382699496	13	9	0.135416666666667	0.999999999999946
ZYG11B	25.3448877863047	50.5799658394587	4	3.48092828139727	27.3563218390805	0.245244930671269	13	9	0.135416666666667	0.999999999999946
ECHDC2	15.6717533388312	11.7451865360376	52	2.39971053452664	20	0.575209644361596	13	9	0.135416666666667	0.999999999999946
SCP2	28.076520316758	36.9043532539771	52	2.13768300900144	20	0.676750865193126	13	9	0.135416666666667	0.999999999999946
PODN	37.2272794057226	351.626610255075	1	2.79892556057741	28	0.4317900841053	13	9	0.135416666666667	0.999999999999946
CPT2	12.0167057504938	12.1070133377799	44	1.81567669478448	20.9384164222874	0.797791103968197	13	9	0.135416666666667	0.999999999999946
C1orf123	28.3329686614056	28.3206199923222	1	1.73211000222912	28	0.82661064016763	13	9	0.135416666666667	0.999999999999946
MAGOH	32.6558175191685	54.1113105487291	52	0.180071035886143	20	0.999999910389928	13	9	0.135416666666667	0.999999999999946
LRP8	20.1486796712679	7.02790865983848	7	1.42023937590259	26.7415730337079	0.917053998897474	13	9	0.135416666666667	0.999999999999946
GLIS1	47.9999324559169	8.65742928172151	25	0.22381236680869	23.5643564356436	0.999999475543858	13	9	0.135416666666667	0.999999999999946
NDC1	12.5624684288892	17.6337668516009	9	3.32292980993721	26.3468634686347	0.28137476027475	13	9	0.135416666666667	0.999999999999946
YIPF1	21.0461902944626	27.8006956626358	52	1.62079917455823	20	0.862331906843378	13	9	0.135416666666667	0.999999999999946
HSPB11	39.2542897052403	19.1692170384658	1	1.16110730929572	28	0.965973418810214	13	9	0.135416666666667	0.999999999999946
LRRC42	6.75440830680987e-05	129.188667761456	22	0.663161787697907	24.040404040404	0.998521217382055	13	9	0.135416666666667	0.999999999999946
TMEM59	38.0671581557354	222.087232726525	1	0.909893695269568	28	0.990303773282237	13	9	0.135416666666667	0.999999999999946
TCEANC2	32.5240194627232	8.65213768124858	35	2.20194433398474	22.1052631578947	0.651721093102491	13	9	0.135416666666667	0.999999999999946
CYB5RL	23.8091578178677	5.98952920623099	1	2.74458694954811	28	0.450035387350245	13	9	0.135416666666667	0.999999999999946
MRPL37	15.8612782847121	93.7471369223141	19	2.75086701868607	24.5360824742268	0.447903233398843	13	9	0.135416666666667	0.999999999999946
SSBP3	40.3598815204627	16.7079745528827	1	0.848666428508831	28	0.993443611140155	13	9	0.135416666666667	0.999999999999946
PARS2	41.1807388156244	5.10949216031034	41	0.196199509418655	21.3134328358209	0.999999819236478	13	9	0.135416666666667	0.999999999999946
DHCR24	40.6432621683345	421.778951405613	38	0.203118450560011	21.7021276595745	0.999999760391778	13	9	0.135416666666667	0.999999999999946
PCSK9	32.0364648423745	6.74247629254259	52	2.58970572797912	20	0.504438440205402	13	9	0.135416666666667	0.999999999999946
USP24	39.1764779467369	19.8524084715999	1	2.65759562796656	28	0.480175876130316	13	9	0.135416666666667	0.999999999999946
PPAP2B	40.4085263163687	1223.5232652079	1	1.36390567086042	28	0.929864055403572	13	9	0.135416666666667	0.999999999999946
PRKAA2	20.0829126920118	6.83130010212004	21	1.64174868575375	24.2033898305085	0.855869691849177	13	9	0.135416666666667	0.999999999999946
DAB1	3.82005206617891	7.53651273175943	26	0.527307367369086	23.4098360655738	0.999673995295494	13	9	0.135416666666667	0.999999999999946
OMA1	32.1693355475601	9.79710713213765	39	1.38289792885322	21.570996978852	0.925678207343491	13	9	0.135416666666667	0.999999999999946
MYSM1	10.8608284069115	10.5398076448847	23	0.429123572208429	23.8795986622074	0.99992334531137	13	9	0.135416666666667	0.999999999999946
JUN	12.8633580517142	194.131909115532	1	1.27980471748983	28	0.946747641332968	13	9	0.135416666666667	0.999999999999946
FGGY	40.1759873512262	8.45832706440679	52	0.688091440578932	20	0.998134185326256	13	9	0.135416666666667	0.999999999999946
NFIA	27.9905230201109	68.627174718201	1	0.964792637656013	28	0.986670219374582	13	9	0.135416666666667	0.999999999999946
TM2D1	45.1518172260541	84.2320432298411	52	0.197493780718006	20	0.999999809294219	13	9	0.135416666666667	0.999999999999946
INADL	16.9998053906839	5.92807791334576	1	1.60775144530817	28	0.866291138201127	13	9	0.135416666666667	0.999999999999946
KANK4	6.75440830680987e-05	24.2623886714359	7	2.16655764203741	26.7415730337079	0.665510720778648	13	9	0.135416666666667	0.999999999999946
USP1	23.9177960206491	43.1633255610152	52	3.07312791781443	20	0.347164645238049	13	9	0.135416666666667	0.999999999999946
DOCK7	17.5160436292676	18.1370158727577	16	0.768153870481722	25.0526315789474	0.996340338632042	13	9	0.135416666666667	0.999999999999946
ATG4C	24.332661792941	11.7413259133327	52	3.38302401464308	20	0.26714494354663	13	9	0.135416666666667	0.999999999999946
ALG6	23.4186810175317	9.223343695511	1	0.605359688257825	28	0.999178604184603	13	9	0.135416666666667	0.999999999999946
ITGB3BP	20.0476272013401	20.8202178053549	1	1.74453459199255	28	0.822424887669799	13	9	0.135416666666667	0.999999999999946
PGM1	35.9102589531264	82.1257149947481	5	2.86464165259589	27.148288973384	0.410355161416642	13	9	0.135416666666667	0.999999999999946
ROR1	25.8903478384589	73.1618975229589	5	2.31034751986236	27.148288973384	0.609573514048222	13	9	0.135416666666667	0.999999999999946
CACHD1	37.1571280132303	4.02133624765555	1	1.1076181115181	28	0.972919242690074	13	9	0.135416666666667	0.999999999999946
JAK1	35.8509633050428	165.385175887985	1	3.08353638884421	28	0.344206750541908	13	9	0.135416666666667	0.999999999999946
AK4	19.6331072238002	55.6193599497669	17	1.90715915618017	24.8780487804878	0.764682481376753	13	9	0.135416666666667	0.999999999999946
DNAJC6	31.3344235977386	7.67627701655179	1	1.41302580573997	28	0.918760406169083	13	9	0.135416666666667	0.999999999999946
LEPROT	29.4021114660258	215.220827886392	26	1.99106859989946	23.4098360655738	0.733229795660194	13	9	0.135416666666667	0.999999999999946
LEPR	31.9078912559801	17.260774418276	1	1.38845992850696	28	0.92442663086684	13	9	0.135416666666667	0.999999999999946
PDE4B	29.7079984941911	4.97066889358441	1	0.824323752378839	28	0.994454650456033	13	9	0.135416666666667	0.999999999999946
SGIP1	16.7004349544108	5.16152720569007	52	2.05032924734462	20	0.710570390091282	13	9	0.135416666666667	0.999999999999946
MIER1	18.6036449003973	82.0792868888167	52	2.4333242440888	20	0.562429820344704	13	9	0.135416666666667	0.999999999999946
SLC35D1	29.9857528483054	21.6363169218282	1	1.57284505268199	28	0.876627122549134	13	9	0.135416666666667	0.999999999999946
SERBP1	19.8777757024176	671.200743463451	1	1.50868768285346	28	0.894601817190452	13	9	0.135416666666667	0.999999999999946
GADD45A	36.637498315246	47.7159477137691	52	0.695451517993743	20	0.998006041196776	13	9	0.135416666666667	0.999999999999946
GNG12	18.962725595202	165.560414930823	52	0.876006152942402	20	0.992152146961198	13	9	0.135416666666667	0.999999999999946
DIRAS3	47.9999324559169	7.64405007115925	30	1.66482554852388	22.8115015974441	0.848605682767628	13	9	0.135416666666667	0.999999999999946
WLS	27.7552486167762	19.2257236954268	13	1.39708023441929	25.5913978494624	0.922463952080443	13	9	0.135416666666667	0.999999999999946
DEPDC1	31.7800134086376	4.78010274394379	39	3.92518728028221	21.570996978852	0.164247367522635	13	9	0.135416666666667	0.999999999999946
LRRC40	8.48290615189305	9.53531607229428	52	1.64800929220413	20	0.853913868705934	13	9	0.135416666666667	0.999999999999946
SRSF11	20.2891099598562	465.226099237588	1	0.881409808710268	28	0.991876299194022	13	9	0.135416666666667	0.999999999999946
ANKRD13C	37.4984078199976	16.4698421279449	1	0.946168582008585	28	0.987996124237115	13	9	0.135416666666667	0.999999999999946
HHLA3	15.3644018351089	7.88900789664128	49	2.37038107778856	20.3418803418803	0.586431983294321	13	9	0.135416666666667	0.999999999999946
CTH	32.1217256316642	5.1144099993514	1	2.63870801121797	28	0.486863624875642	13	9	0.135416666666667	0.999999999999946
PTGER3	19.8446132872285	4.84964742534027	36	2.3395457994964	21.9692307692308	0.598292712339757	13	9	0.135416666666667	0.999999999999946
ZRANB2	19.3320705348072	128.700711378884	1	0.747055522056861	28	0.996905014618091	13	9	0.135416666666667	0.999999999999946
NEGR1	35.7584189155935	57.0729102656728	13	1.82757042460441	25.5913978494624	0.793570539240859	13	9	0.135416666666667	0.999999999999946
FPGT	15.6405878519374	7.90564273428254	27	2.21141552381627	23.257328990228	0.648029950682548	13	9	0.135416666666667	0.999999999999946
CRYZ	5.5354777560671	45.380131332207	1	0.351011374784181	28	0.999982543962955	13	9	0.135416666666667	0.999999999999946
TYW3	23.5562533272844	59.1233516536108	1	1.51582072734035	28	0.892671310825354	13	9	0.135416666666667	0.999999999999946
ACADM	14.2457813876408	24.011190588401	1	3.53983598058426	28	0.232814714636373	13	9	0.135416666666667	0.999999999999946
RABGGTB	47.9999324559169	7.42416275804528	29	0.669603542751334	22.9581993569132	0.998427874295475	13	9	0.135416666666667	0.999999999999946
PIGK	27.8876851405729	28.2516267891069	52	0.622399128523156	20	0.999015678285301	13	9	0.135416666666667	0.999999999999946
AK5	23.9265639460808	20.7757345899477	14	2.44628123585901	25.4092526690391	0.557529324076076	13	9	0.135416666666667	0.999999999999946
ZZZ3	19.1926965231903	42.5372553962657	1	1.51278158970225	28	0.893495955336088	13	9	0.135416666666667	0.999999999999946
USP33	23.6263051026911	67.037189512033	1	1.0522275122111	28	0.979045689432462	13	9	0.135416666666667	0.999999999999946
FAM73A	19.9188758200269	19.7347131758658	18	1.64991862350441	24.7058823529412	0.853315170636266	13	9	0.135416666666667	0.999999999999946
NEXN	24.2993154094626	723.904021934097	1	1.09931580797112	28	0.973905267520932	13	9	0.135416666666667	0.999999999999946
FUBP1	20.0279286162263	87.9286524935022	1	2.17435489278014	28	0.662473033758198	13	9	0.135416666666667	0.999999999999946
DNAJB4	16.2795679117986	49.5738044282014	52	1.29486262038488	20	0.943924022287693	13	9	0.135416666666667	0.999999999999946
PTGFR	47.9999324559169	94.1122214309251	1	1.03662337226015	28	0.980584136300813	13	9	0.135416666666667	0.999999999999946
IFI44L	28.46361702894	18.7113906824085	9	3.32546418511128	26.3468634686347	0.280762347572504	13	9	0.135416666666667	0.999999999999946
IFI44	32.5621632327953	6.17226680126039	52	0.987981957302745	20	0.984878352059025	13	9	0.135416666666667	0.999999999999946
ELTD1	6.75440830680987e-05	26.129588044762	52	1.30002569178955	20	0.942935793831643	13	9	0.135416666666667	0.999999999999946
LPHN2	24.4683227133071	5.9893312495489	2	2.03637460309184	27.7821011673152	0.715932265880909	13	9	0.135416666666667	0.999999999999946
TTLL7	20.1192938653864	10.6309198734166	1	1.92700472156653	28	0.757324385225908	13	9	0.135416666666667	0.999999999999946
PRKACB	27.885744539303	28.0672051066899	31	1.78249149519042	22.6666666666667	0.809417390783864	13	9	0.135416666666667	0.999999999999946
RPF1	33.834633940514	50.8532210855764	33	0.858034769020801	22.3824451410658	0.993020254352947	13	9	0.135416666666667	0.999999999999946
GNG5	6.75440830680987e-05	78.9611666384827	1	0.21135753100832	28	0.999999669348272	13	9	0.135416666666667	0.999999999999946
CTBS	42.5543347472394	14.299218914595	52	0.648742697097984	20	0.998714411581101	13	9	0.135416666666667	0.999999999999946
SSX2IP	25.8013395199123	11.1790501366311	52	1.33242030621447	20	0.936501861981967	13	9	0.135416666666667	0.999999999999946
C1orf52	20.1169171753425	38.849923262469	25	2.232938514585	23.5643564356436	0.639644570258586	13	9	0.135416666666667	0.999999999999946
BCL10	38.4120706638235	11.4023822547503	1	0.738310519660895	28	0.997118434596068	13	9	0.135416666666667	0.999999999999946
DDAH1	11.4459045208597	270.60454555114	52	0.154846077805299	20	0.999999974273158	13	9	0.135416666666667	0.999999999999946
LOC101930232	34.4248955491118	4.07472060046924	1	2.18230178200658	28	0.659376414974124	13	9	0.135416666666667	0.999999999999946
CYR61	37.5751041285808	2451.11068716572	1	2.36495971989847	28	0.588512947209888	13	9	0.135416666666667	0.999999999999946
ZNHIT6	21.2399607168683	49.8659288338063	1	1.42673794339002	28	0.915500306054062	13	9	0.135416666666667	0.999999999999946
ODF2L	23.5400561577314	36.2387416038259	52	1.46367041747091	20	0.906378089505078	13	9	0.135416666666667	0.999999999999946
SH3GLB1	31.3063049310588	153.14164165429	1	0.728827565883215	28	0.997336902408709	13	9	0.135416666666667	0.999999999999946
SEP15	39.4563599836042	85.4577082798142	1	1.13769314403207	28	0.969141591816422	13	9	0.135416666666667	0.999999999999946
HS2ST1	39.4112292185038	20.2898284994769	52	3.00717938716752	20	0.366344510106	13	9	0.135416666666667	0.999999999999946
LMO4	12.1328271595803	221.895623689623	52	1.46427406322751	20	0.906224905260398	13	9	0.135416666666667	0.999999999999946
PKN2	21.1538516782456	35.6318164015019	1	0.812292475638783	28	0.994909013864306	13	9	0.135416666666667	0.999999999999946
GTF2B	43.687848328154	13.8566326686497	49	2.40873154823843	20.3418803418803	0.571770856495912	13	9	0.135416666666667	0.999999999999946
CCBL2	39.8941179904521	22.934284310589	50	0.505988372594038	20.2266288951841	0.999754525356386	13	9	0.135416666666667	0.999999999999946
RBMXL1	45.0755505364398	14.7775583990623	44	1.31320933735178	20.9384164222874	0.940365947704038	13	9	0.135416666666667	0.999999999999946
GBP3	23.9303464222163	32.2373559198315	1	1.59084104777404	28	0.87134563511423	13	9	0.135416666666667	0.999999999999946
GBP1	21.9125454458638	63.110607874334	1	1.41530362238735	28	0.918223653808862	13	9	0.135416666666667	0.999999999999946
GBP2	32.613713357773	50.863070122977	35	0.571400524423986	22.1052631578947	0.999439219310058	13	9	0.135416666666667	0.999999999999946
LRRC8D	43.4086376035195	12.5097421430258	52	1.72716204262483	20	0.828267256094466	13	9	0.135416666666667	0.999999999999946
ZNF326	19.7369847428352	40.2515412630353	52	0.876236357612568	20	0.992140537426508	13	9	0.135416666666667	0.999999999999946
ZNF644	20.69791783648	34.8536863341042	52	1.07274985973112	20	0.976898643731157	13	9	0.135416666666667	0.999999999999946
TGFBR3	37.8575649694612	54.3631789685106	1	0.929622825889241	28	0.989092641848029	13	9	0.135416666666667	0.999999999999946
KIAA1107	30.1117769297569	7.21754793614371	1	0.883670212496656	28	0.991758829825611	13	9	0.135416666666667	0.999999999999946
GLMN	19.304144899901	3.93959210940856	1	0.65667942384689	28	0.998610703811576	13	9	0.135416666666667	0.999999999999946
RPAP2	20.917034399609	8.43386993783641	52	1.1023011775581	20	0.973553508790814	13	9	0.135416666666667	0.999999999999946
EVI5	31.5533583525726	53.0005427153697	1	0.461721415068438	28	0.99987066246541	13	9	0.135416666666667	0.999999999999946
RPL5	24.0215049703946	1338.20084563298	1	1.28024105294373	28	0.946667046938217	13	9	0.135416666666667	0.999999999999946
FAM69A	35.9001080311393	32.0608657573071	34	1.63650622014269	22.2429906542056	0.857498799247104	13	9	0.135416666666667	0.999999999999946
MTF2	23.5760231597234	12.3034509112057	31	1.50537965941612	22.6666666666667	0.895491197916901	13	9	0.135416666666667	0.999999999999946
TMED5	39.5746352022375	31.0264161454082	2	1.19611240612604	27.7821011673152	0.960858196230143	13	9	0.135416666666667	0.999999999999946
CCDC18	27.9653577883132	13.075591356642	47	2.54765500232453	20.5763688760807	0.519763920906998	13	9	0.135416666666667	0.999999999999946
LOC100131564	20.1475484395366	6.36714073834853	5	2.56592967137914	27.148288973384	0.51307711910329	13	9	0.135416666666667	0.999999999999946
DR1	6.75440830680987e-05	63.6392814563539	16	1.35871362125024	25.0526315789474	0.930984622521188	13	9	0.135416666666667	0.999999999999946
FNBP1L	31.6545644109262	33.7193491107338	1	2.34447348689378	28	0.596393406791846	13	9	0.135416666666667	0.999999999999946
BCAR3	31.6464871787044	33.2105112720256	1	3.06911264087687	28	0.348310764055147	13	9	0.135416666666667	0.999999999999946
DNTTIP2	20.747679082939	66.934563230492	34	2.12355368251154	22.2429906542056	0.682243519672032	13	9	0.135416666666667	0.999999999999946
GCLM	17.2813548109769	114.766412164802	1	1.09105349353587	28	0.974862495874969	13	9	0.135416666666667	0.999999999999946
ARHGAP29	20.2169299218394	120.789184453082	1	1.4554532662409	28	0.908450342872097	13	9	0.135416666666667	0.999999999999946
ABCD3	28.0332019906207	21.3540105507709	1	2.52492810791622	28	0.528134485005762	13	9	0.135416666666667	0.999999999999946
F3	6.75440830680987e-05	70.8172423345606	1	0.32914477148772	28	0.999989263702758	13	9	0.135416666666667	0.999999999999946
CNN3	32.615277091355	279.137140213084	1	1.71665941325419	28	0.831763749817861	13	9	0.135416666666667	0.999999999999946
ALG14	35.6650344336039	14.62963442874	5	1.22264644834533	27.148288973384	0.9566737816979	13	9	0.135416666666667	0.999999999999946
RWDD3	38.7416016618256	10.3147909917164	7	2.08304936623869	26.7415730337079	0.697947202384717	13	9	0.135416666666667	0.999999999999946
PTBP2	20.3809053048119	3.17299850842548	52	2.16599513611914	20	0.665729834653282	13	9	0.135416666666667	0.999999999999946
DPYD	6.75440830680987e-05	18.2201122034691	52	3.13916025828375	20	0.328720031759182	13	9	0.135416666666667	0.999999999999946
SNX7	6.75440830680987e-05	101.584368666053	1	0.93054535338447	28	0.989033473841738	13	9	0.135416666666667	0.999999999999946
AGL	31.9618595058829	33.4078483795268	33	2.03737017222688	22.3824451410658	0.715550212738038	13	9	0.135416666666667	0.999999999999946
SLC35A3	34.9251993340975	30.8669676295888	25	3.48531767086712	23.5643564356436	0.244299628491438	13	9	0.135416666666667	0.999999999999946
HIAT1	36.0918230458535	51.9766970557038	1	1.56109793508423	28	0.880019287618021	13	9	0.135416666666667	0.999999999999946
SASS6	22.566449835012	24.5402099448255	52	0.905797604774335	20	0.990542473857003	13	9	0.135416666666667	0.999999999999946
TRMT13	21.6310561292302	18.7053396904286	1	2.76938433199695	28	0.441651865484723	13	9	0.135416666666667	0.999999999999946
DBT	12.4602158627777	29.2098025818571	1	1.64474057995895	28	0.854936415335713	13	9	0.135416666666667	0.999999999999946
RTCA	23.1545577675564	43.9846308964037	1	0.401092512549032	28	0.99995306455166	13	9	0.135416666666667	0.999999999999946
VCAM1	17.4275659749337	2.93304830775042	9	2.53963513023942	26.3468634686347	0.522710929092691	13	9	0.135416666666667	0.999999999999946
EXTL2	41.1998939766425	25.2684061497436	1	0.685701233148645	28	0.99817438958982	13	9	0.135416666666667	0.999999999999946
SLC30A7	27.906803060215	24.4913197969758	11	3.04904236864087	25.9636363636364	0.354081747392566	13	9	0.135416666666667	0.999999999999946
DPH5	39.8967411978458	42.4946703824174	1	2.7868388677816	28	0.435808325030432	13	9	0.135416666666667	0.999999999999946
LOC102606465	32.143718444157	5.35199522064143	22	3.19491820634594	24.040404040404	0.313737545231102	13	9	0.135416666666667	0.999999999999946
S1PR1	31.826473121899	5.39415078601242	1	1.56070182301825	28	0.880132898498237	13	9	0.135416666666667	0.999999999999946
COL11A1	47.9999324559169	120.666853956129	1	1.00546066093584	28	0.983420653863616	13	9	0.135416666666667	0.999999999999946
RNPC3	23.7703785276146	10.5164253701012	14	4.3633289453861	25.4092526690391	0.10895420192356	13	9	0.135416666666667	0.999999999999946
PRMT6	31.6738948058589	7.80856192463839	1	1.70090175564164	28	0.836957935626489	13	9	0.135416666666667	0.999999999999946
NTNG1	8.90807728845918	2.02050161139801	52	1.42378805950497	20	0.916207496263938	13	9	0.135416666666667	0.999999999999946
SLC25A24	5.52573292570393	52.3718398083995	10	0.930976245677687	26.1538461538462	0.989005758933518	13	9	0.135416666666667	0.999999999999946
HENMT1	22.672069992601	4.25249639634853	33	1.35540038052739	22.3824451410658	0.931694350465037	13	9	0.135416666666667	0.999999999999946
PRPF38B	19.3383260960337	145.610627802374	1	1.70106476812245	28	0.836904525836691	13	9	0.135416666666667	0.999999999999946
STXBP3	31.4815872385443	8.01132603493948	1	1.14599554882165	28	0.968041175440179	13	9	0.135416666666667	0.999999999999946
CLCC1	16.7963157084122	39.2517286396579	24	4.11096376785568	23.7209302325581	0.138215666368492	13	9	0.135416666666667	0.999999999999946
WDR47	31.8445198346899	11.4052681911612	46	1.54465930610362	20.695652173913	0.884691263968785	13	9	0.135416666666667	0.999999999999946
TAF13	16.430612150432	20.2132365953045	24	1.45603934265439	23.7209302325581	0.908303344646477	13	9	0.135416666666667	0.999999999999946
TMEM167B	24.1717652463501	59.7579102240525	1	0.37412143817951	28	0.999971898665384	13	9	0.135416666666667	0.999999999999946
SCARNA2	24.8023537968187	5.60345447838001	1	1.35660096115717	28	0.931437656316864	13	9	0.135416666666667	0.999999999999946
SARS	19.0406829730193	413.962119869542	1	1.91576309233613	28	0.761499227633124	13	9	0.135416666666667	0.999999999999946
PSRC1	36.4735852337309	8.11507565352535	1	0.146507702529569	28	0.999999983785053	13	9	0.135416666666667	0.999999999999946
SORT1	29.6045350577593	78.0812043789386	1	2.79245528713896	28	0.433938249573117	13	9	0.135416666666667	0.999999999999946
PSMA5	37.840767041808	21.422378858917	1	1.19791712836985	28	0.960582031598288	13	9	0.135416666666667	0.999999999999946
SYPL2	47.9999404888731	8.10552079821491	52	2.48451446788506	20	0.543160584234455	13	9	0.135416666666667	0.999999999999946
CYB561D1	20.9939542368288	29.9909808481625	52	1.66435472672261	20	0.84875537330659	13	9	0.135416666666667	0.999999999999946
GNAI3	28.5016999817534	88.0892346538389	1	1.54851962188151	28	0.88360206717095	13	9	0.135416666666667	0.999999999999946
AMPD2	41.5769992131846	43.8148063554154	43	1.27336707652877	21.0619469026549	0.947928218132005	13	9	0.135416666666667	0.999999999999946
GSTM4	47.9999324559169	25.3621126373279	19	1.53298626941591	24.5360824742268	0.887954880766163	13	9	0.135416666666667	0.999999999999946
GSTM5	16.1192200670872	35.8051875786567	9	3.50002157388362	26.3468634686347	0.241155502362069	13	9	0.135416666666667	0.999999999999946
GSTM3	20.0877968816579	145.724419723457	27	1.53297646369129	23.257328990228	0.887957603267569	13	9	0.135416666666667	0.999999999999946
CSF1	32.3331336971828	77.55959404129	46	2.52032286538421	20.695652173913	0.529837803836203	13	9	0.135416666666667	0.999999999999946
AHCYL1	35.6590985811598	521.020591518806	1	0.957640174565732	28	0.987191124061769	13	9	0.135416666666667	0.999999999999946
STRIP1	32.1962488861876	56.454154406856	18	2.86212806492824	24.7058823529412	0.411162025880899	13	9	0.135416666666667	0.999999999999946
KCNC4	14.146505823625	8.15755047453591	52	1.49260845902885	20	0.898889384718469	13	9	0.135416666666667	0.999999999999946
RBM15	20.9081659594075	10.2669206781087	1	2.09928198706559	28	0.691662450553502	13	9	0.135416666666667	0.999999999999946
LAMTOR5	35.8085613792754	88.9241830937942	1	1.57686197551306	28	0.875457071199536	13	9	0.135416666666667	0.999999999999946
LRIF1	31.8256932862666	23.0676175051042	38	1.04428365657105	21.7021276595745	0.979838920727849	13	9	0.135416666666667	0.999999999999946
DRAM2	35.6438982019745	26.8625172197785	1	0.359336797960892	28	0.999979190543931	13	9	0.135416666666667	0.999999999999946
CEPT1	23.8941643125078	20.1870283552338	38	0.366464778198771	21.7021276595745	0.999975903943684	13	9	0.135416666666667	0.999999999999946
PIFO	39.0339268594143	10.5369555179014	1	1.26051292166268	28	0.950237866384548	13	9	0.135416666666667	0.999999999999946
WDR77	4.70307347703724	34.5845187595959	9	1.24933408013668	26.3468634686347	0.95219494142228	13	9	0.135416666666667	0.999999999999946
ATP5F1	20.8689063882263	85.0284236976379	1	2.94488419973431	28	0.385153375569285	13	9	0.135416666666667	0.999999999999946
RAP1A	39.3025782865488	44.7829799075772	52	0.891803380952089	20	0.991325877810809	13	9	0.135416666666667	0.999999999999946
FAM212B	23.2290612760117	6.10434965094341	1	1.51739996297568	28	0.892241557086851	13	9	0.135416666666667	0.999999999999946
DDX20	12.1420228119506	17.4935325134202	52	1.15948475153287	20	0.966199464598098	13	9	0.135416666666667	0.999999999999946
LOC643355	30.4753918833814	3.81279109011749	44	2.22806719761092	20.9384164222874	0.641541970340333	13	9	0.135416666666667	0.999999999999946
CTTNBP2NL	31.9506174044374	116.193285771318	52	1.35782390190621	20	0.931175618417942	13	9	0.135416666666667	0.999999999999946
ST7L	15.9845690278307	8.74363483395386	30	0.869264196001635	22.8115015974441	0.992486606399119	13	9	0.135416666666667	0.999999999999946
CAPZA1	39.2775107650287	141.625782654393	1	1.21565322906298	28	0.957802513252804	13	9	0.135416666666667	0.999999999999946
MOV10	19.9488252817149	15.9332834924006	4	1.96220585112323	27.3563218390805	0.744144705385127	13	9	0.135416666666667	0.999999999999946
RHOC	33.3691309516989	218.128564695996	4	1.74989284444589	27.3563218390805	0.820608488840401	13	9	0.135416666666667	0.999999999999946
SLC16A1	20.1786504468056	168.263425497947	52	1.99756221703686	20	0.730762118196358	13	9	0.135416666666667	0.999999999999946
LRIG2	23.892723362601	3.71870360534726	52	1.02838902577899	20	0.981363860878788	13	9	0.135416666666667	0.999999999999946
MAGI3	3.11003472258549	10.5810870742297	52	1.55416823349125	20	0.88199949892606	13	9	0.135416666666667	0.999999999999946
PHTF1	31.837413797964	15.7465084738586	5	0.818290603448452	27.148288973384	0.994686125388356	13	9	0.135416666666667	0.999999999999946
RSBN1	43.423792484157	33.1577417971039	9	0.694303176373574	26.3468634686347	0.998026472396278	13	9	0.135416666666667	0.999999999999946
AP4B1	31.1442215618508	13.2585447237714	1	0.400243228357949	28	0.999953786894921	13	9	0.135416666666667	0.999999999999946
DCLRE1B	13.5373277751743	6.03733543862343	38	3.10015405928112	21.7021276595745	0.33952350502412	13	9	0.135416666666667	0.999999999999946
HIPK1	34.2203610633403	52.8949527427447	26	3.85233933998243	23.4098360655738	0.175623147544284	13	9	0.135416666666667	0.999999999999946
OLFML3	20.2652386005838	503.089136736008	28	0.900189545588693	23.1067961165049	0.990862335244561	13	9	0.135416666666667	0.999999999999946
TRIM33	27.6846530403198	33.4677343773897	34	2.32831576504854	22.2429906542056	0.60262623330581	13	9	0.135416666666667	0.999999999999946
BCAS2	32.047849948805	21.638310597634	8	2.90978286719423	26.542750929368	0.396044102798318	13	9	0.135416666666667	0.999999999999946
NRAS	35.6844183988204	49.2616700291581	1	2.13607980254644	28	0.677374394408968	13	9	0.135416666666667	0.999999999999946
CSDE1	9.45240145458217	1675.07737250409	46	0.233890248888433	20.695652173913	0.999999253694557	13	9	0.135416666666667	0.999999999999946
SIKE1	8.84956849062168	20.0793970013445	52	1.27757691764023	20	0.947157991958786	13	9	0.135416666666667	0.999999999999946
TSPAN2	6.75440830680987e-05	31.8776640186999	1	0.727991719209529	28	0.997355528689736	13	9	0.135416666666667	0.999999999999946
NGF	10.0139251893096	7.936318670036	35	1.68749565704549	22.1052631578947	0.841326709202102	13	9	0.135416666666667	0.999999999999946
VANGL1	27.3673653891158	22.1542254193999	52	1.21661572457529	20	0.957648265879436	13	9	0.135416666666667	0.999999999999946
SLC22A15	6.75440830680987e-05	9.78186968963011	41	0.684200039190112	21.3134328358209	0.998199292919337	13	9	0.135416666666667	0.999999999999946
ATP1A1	39.406559727967	187.387160878656	1	2.28225559177103	28	0.620463938320353	13	9	0.135416666666667	0.999999999999946
CD58	27.2275247258354	5.38323305245701	52	1.88149409953963	20	0.774112384922367	13	9	0.135416666666667	0.999999999999946
PTGFRN	41.3167815208765	22.3092083949105	1	0.27191635252061	28	0.999997542241492	13	9	0.135416666666667	0.999999999999946
TTF2	29.2096500332147	9.49132225501619	4	0.946086219926689	27.3563218390805	0.988001769853091	13	9	0.135416666666667	0.999999999999946
MAN1A2	21.1219751377244	139.214152156912	1	1.48552232875678	28	0.900750421310379	13	9	0.135416666666667	0.999999999999946
GDAP2	23.8985223325482	12.6125660802735	11	2.74490476794208	25.9636363636364	0.449927339055167	13	9	0.135416666666667	0.999999999999946
WDR3	19.2588972657585	25.8295292170324	1	0.95490350892114	28	0.987386551242309	13	9	0.135416666666667	0.999999999999946
TBX15	27.9197261834437	74.5352542215206	43	1.13805219887016	21.0619469026549	0.969094521553846	13	9	0.135416666666667	0.999999999999946
WARS2	20.5233181047697	17.916636367693	52	0.279370415637854	20	0.999996963692608	13	9	0.135416666666667	0.999999999999946
ZNF697	24.0344606255876	8.01214925907113	52	2.24389370378981	20	0.635378874318266	13	9	0.135416666666667	0.999999999999946
PHGDH	20.0113392377423	142.379850191385	14	3.78747054663354	25.4092526690391	0.186346039037115	13	9	0.135416666666667	0.999999999999946
NOTCH2	27.1867373070121	50.9962078248195	39	2.63864833315073	21.570996978852	0.486884833625434	13	9	0.135416666666667	0.999999999999946
SEC22B	28.3635382643188	18.223122927225	1	0.646306949778314	28	0.998744984428319	13	9	0.135416666666667	0.999999999999946
GPR89A	23.9343984529089	17.8444633891416	15	0.927536854524253	25.2296819787986	0.989225583241323	13	9	0.135416666666667	0.999999999999946
RNF115	23.2431856697056	97.084208283425	1	1.12687334650337	28	0.970538087841584	13	9	0.135416666666667	0.999999999999946
POLR3C	16.2095721816581	27.6605575910399	1	1.23414272576245	28	0.954777774300709	13	9	0.135416666666667	0.999999999999946
PIAS3	28.9522621690143	8.29795738419771	32	4.91552775186195	22.5236593059937	0.064084157261434	13	9	0.135416666666667	0.999999999999946
ANKRD35	20.2094616675695	21.6980655655068	1	2.47934888664905	28	0.545093542440363	13	9	0.135416666666667	0.999999999999946
ITGA10	20.311587983186	4.1312659093231	2	1.81767197241268	27.7821011673152	0.797084980058891	13	9	0.135416666666667	0.999999999999946
PEX11B	23.4450954254638	30.1406440816266	26	2.05080397339018	23.4098360655738	0.710387736124266	13	9	0.135416666666667	0.999999999999946
RBM8A	6.75440830680987e-05	154.042988694855	47	2.12755217136968	20.5763688760807	0.68068976665004	13	9	0.135416666666667	0.999999999999946
LIX1L	32.5558238732526	71.3873215869727	1	2.31322310283923	28	0.608460639260697	13	9	0.135416666666667	0.999999999999946
POLR3GL	24.0179619965496	87.9880708171031	51	1.12818328789489	20.112676056338	0.970371267679702	13	9	0.135416666666667	0.999999999999946
ANKRD34A	44.6971606897487	8.97381212812487	41	1.69814942827407	21.3134328358209	0.837858679478549	13	9	0.135416666666667	0.999999999999946
TXNIP	39.3624201727978	387.594901991016	52	0.153405821369888	20	0.99999997619854	13	9	0.135416666666667	0.999999999999946
PRKAB2	27.6856549624897	45.3080092069253	52	1.7368616092745	20	0.825014202835221	13	9	0.135416666666667	0.999999999999946
CHD1L	10.3043346379677	89.3535340085969	9	0.724659645932683	26.3468634686347	0.997428786716692	13	9	0.135416666666667	0.999999999999946
PDIA3P1	9.32372742197466	7.16362458146324	1	1.80307416227566	28	0.802232879825355	13	9	0.135416666666667	0.999999999999946
BCL9	28.3509209903537	6.53229538546481	52	0.820859012297682	20	0.994588484036815	13	9	0.135416666666667	0.999999999999946
ACP6	8.73058639046672	6.23761929608962	52	0.604758956640777	20	0.999183928632232	13	9	0.135416666666667	0.999999999999946
GPR89B	23.8939550061334	8.48765100187105	1	1.39750627499939	28	0.922366230154189	13	9	0.135416666666667	0.999999999999946
NBPF11	44.0359046231218	7.63349813340788	1	1.42452276890746	28	0.91603165976892	13	9	0.135416666666667	0.999999999999946
PDE4DIP	31.2581745453199	23.9128567717857	24	3.12042534469207	23.7209302325581	0.333875857821313	13	9	0.135416666666667	0.999999999999946
NBPF9	30.7041087701998	7.30191444227318	15	2.84163515272738	25.2296819787986	0.41777916238526	13	9	0.135416666666667	0.999999999999946
NBPF19	5.50448921096433	8.78113157641421	1	0.354861238271693	28	0.999981054774058	13	9	0.135416666666667	0.999999999999946
HIST2H2BE	12.0450645014112	14.0893387912486	17	1.08211782452514	24.8780487804878	0.975870967655662	13	9	0.135416666666667	0.999999999999946
BOLA1	35.9320283536347	14.6212472180337	52	0.0867977277785489	20	0.999999999810255	13	9	0.135416666666667	0.999999999999946
SV2A	28.4664140825651	19.2026631209603	41	2.03532815973609	21.3134328358209	0.716333759893502	13	9	0.135416666666667	0.999999999999946
SF3B4	35.4266324831658	17.6624615732502	1	1.64144373776198	28	0.85596467177536	13	9	0.135416666666667	0.999999999999946
OTUD7B	37.3542169981287	20.7929725396893	52	0.56534262302344	20	0.999477776387851	13	9	0.135416666666667	0.999999999999946
VPS45	7.28532865191616e-05	24.3575582793991	1	1.47232034341549	28	0.90417063980589	13	9	0.135416666666667	0.999999999999946
PLEKHO1	12.4295926390605	127.453240646548	1	0.350858821014863	28	0.999982600880274	13	9	0.135416666666667	0.999999999999946
ANP32E	16.250684213524	41.4557805277522	45	0.897103584872821	20.8163265306122	0.991034954881117	13	9	0.135416666666667	0.999999999999946
APH1A	10.3499922091483	283.223898753588	1	1.40587744014855	28	0.920432387997394	13	9	0.135416666666667	0.999999999999946
C1orf54	16.1738441513903	4.64708069873107	31	0.855007300012083	22.6666666666667	0.993159210805425	13	9	0.135416666666667	0.999999999999946
MRPS21	9.67749790685215	223.975864857209	32	1.41257627642857	22.5236593059937	0.918866107929246	13	9	0.135416666666667	0.999999999999946
PRPF3	19.6415807704696	17.6523300245827	52	0.472773537483089	20	0.999847152136906	13	9	0.135416666666667	0.999999999999946
RPRD2	34.1951078913326	42.3673435534436	1	0.987605468278886	28	0.984908724476038	13	9	0.135416666666667	0.999999999999946
TARS2	28.8244084287522	3.34031248897557	45	1.58776199339167	20.8163265306122	0.872256474972943	13	9	0.135416666666667	0.999999999999946
ECM1	31.4256535495091	51.8150509763484	24	1.42632196934592	23.7209302325581	0.915600223140964	13	9	0.135416666666667	0.999999999999946
ADAMTSL4	16.0856946304951	12.0558609022166	1	0.949237667066519	28	0.987784395443467	13	9	0.135416666666667	0.999999999999946
MCL1	38.0779329601914	631.883416230155	1	2.63784160399749	28	0.487171581594818	13	9	0.135416666666667	0.999999999999946
ENSA	35.7084241142118	89.4735744005117	1	1.82440574255532	28	0.794696205103088	13	9	0.135416666666667	0.999999999999946
GOLPH3L	31.7277511069774	34.0769212872338	52	0.903666816043657	20	0.990664947059161	13	9	0.135416666666667	0.999999999999946
CTSS	19.3131046750119	8.73140131482721	17	2.48577957154442	24.8780487804878	0.542687595946345	13	9	0.135416666666667	0.999999999999946
CTSK	28.6489891881058	290.965146994988	1	0.883737916607557	28	0.99175529231084	13	9	0.135416666666667	0.999999999999946
ARNT	39.0349210896398	89.2199288274472	4	2.44565632851727	27.3563218390805	0.55776532575134	13	9	0.135416666666667	0.999999999999946
SETDB1	28.8970516086376	30.2940869853568	38	2.47094729117865	21.7021276595745	0.548243124880277	13	9	0.135416666666667	0.999999999999946
CERS2	28.7507877038495	51.3773040132251	6	0.947393837836845	26.9433962264151	0.987911913414143	13	9	0.135416666666667	0.999999999999946
FAM63A	40.0148396551221	7.0667064375322	52	1.61295336904853	20	0.864718776874805	13	9	0.135416666666667	0.999999999999946
PRUNE	47.9999324559169	30.5979708863139	52	0.475275382377353	20	0.999841370396418	13	9	0.135416666666667	0.999999999999946
C1orf56	16.0657884954213	3.22211787068534	16	1.30134170094063	25.0526315789474	0.942682267375509	13	9	0.135416666666667	0.999999999999946
CDC42SE1	15.8550156417651	15.0719071038834	44	0.827050871467792	20.9384164222874	0.994347583229627	13	9	0.135416666666667	0.999999999999946
MLLT11	22.2658742627884	15.9855584981759	52	2.08205260821785	20	0.698332677938051	13	9	0.135416666666667	0.999999999999946
GABPB2	23.7918919862365	8.01849455334374	1	1.69509471139213	28	0.838856087809965	13	9	0.135416666666667	0.999999999999946
SEMA6C	37.7968046383684	10.4574872854335	52	0.916339729910949	20	0.989919340961542	13	9	0.135416666666667	0.999999999999946
LYSMD1	47.9999324559169	9.61278941270099	52	1.89672063365673	20	0.768529947857678	13	9	0.135416666666667	0.999999999999946
SCNM1	15.8556060956994	4.11561289114048	52	1.08681848839386	20	0.975343907202271	13	9	0.135416666666667	0.999999999999946
VPS72	12.3463395002419	53.9878779823847	3	3.41791464902504	27.5675675675676	0.259159882334413	13	9	0.135416666666667	0.999999999999946
PIP5K1A	35.6213534004349	85.9718868666653	3	1.08318701307061	27.5675675675676	0.975751756674535	13	9	0.135416666666667	0.999999999999946
PSMD4	20.5887738685652	182.983760657901	1	1.6438373531254	28	0.855218433295202	13	9	0.135416666666667	0.999999999999946
PI4KB	35.8993534137248	40.8797553705064	4	1.66277637611571	27.3563218390805	0.84925673899553	13	9	0.135416666666667	0.999999999999946
RFX5	20.428474384314	10.5998676959873	52	0.983583272061233	20	0.98523053876187	13	9	0.135416666666667	0.999999999999946
SELENBP1	31.3155703979025	20.722624674295	2	1.62725949192989	27.7821011673152	0.860352808668159	13	9	0.135416666666667	0.999999999999946
PSMB4	41.6683276896899	125.50352803707	40	1.94260258547302	21.4414414414414	0.751503632283988	13	9	0.135416666666667	0.999999999999946
POGZ	31.1007417402104	27.4689903860485	22	2.00848424466885	24.040404040404	0.726602399896315	13	9	0.135416666666667	0.999999999999946
TUFT1	16.0068941546851	21.0309919838523	12	3.42334002411242	25.7761732851986	0.25793630517583	13	9	0.135416666666667	0.999999999999946
SNX27	20.920524966586	23.4944453253873	19	2.15498065288174	24.5360824742268	0.670019333523686	13	9	0.135416666666667	0.999999999999946
MRPL9	37.2543545234818	42.9336820948868	52	1.43647462791447	20	0.913143447211306	13	9	0.135416666666667	0.999999999999946
THEM4	24.1623653044875	14.0690958770383	26	3.76450819971186	23.4098360655738	0.190280024693937	13	9	0.135416666666667	0.999999999999946
S100A10	37.2517836639333	206.315668740586	1	1.17005556847392	28	0.964709290248636	13	9	0.135416666666667	0.999999999999946
S100A11	7.01129429661628	477.982640521488	16	0.668741488998004	25.0526315789474	0.998440626250886	13	9	0.135416666666667	0.999999999999946
S100A9	31.687595695433	26.1438855478536	17	1.48545126863389	24.8780487804878	0.90076899494438	13	9	0.135416666666667	0.999999999999946
S100A8	16.0228329799885	7.38100401388554	28	1.96825333995419	23.1067961165049	0.741865328917078	13	9	0.135416666666667	0.999999999999946
S100A6	37.3023112713562	4229.30721362981	1	2.90027416080666	28	0.399030237772125	13	9	0.135416666666667	0.999999999999946
S100A4	9.10203439548351	2079.24600256673	1	2.16365869333733	28	0.666639904954401	13	9	0.135416666666667	0.999999999999946
S100A3	15.8548243175946	15.51305936567	29	1.38929267676523	22.9581993569132	0.924238244235512	13	9	0.135416666666667	0.999999999999946
S100A2	20.1015305992536	8.44133911130147	52	1.92847407881154	20	0.75677742647787	13	9	0.135416666666667	0.999999999999946
S100A16	43.6575455163813	261.499558098769	1	0.932613990356796	28	0.988899960548165	13	9	0.135416666666667	0.999999999999946
S100A13	21.6788678510943	448.052264168431	1	1.84690395278232	28	0.786653056232722	13	9	0.135416666666667	0.999999999999946
CHTOP	20.4379050456728	48.2186431694431	52	1.47486183622159	20	0.903517001704105	13	9	0.135416666666667	0.999999999999946
SNAPIN	28.2271148569593	83.2332319398959	3	0.724511233320846	27.5675675675676	0.997432012892902	13	9	0.135416666666667	0.999999999999946
ILF2	6.30414199627057	57.0812713648808	36	0.570925390303419	21.9692307692308	0.999442323677668	13	9	0.135416666666667	0.999999999999946
INTS3	31.9299971318644	4.12080522001579	12	0.19927292449207	25.7761732851986	0.99999979485754	13	9	0.135416666666667	0.999999999999946
SLC27A3	19.3834957113216	33.9792710405217	1	2.6951528269157	28	0.467027036565863	13	9	0.135416666666667	0.999999999999946
GATAD2B	16.14440154595	34.2497915706296	52	1.84988494063361	20	0.785580410743188	13	9	0.135416666666667	0.999999999999946
DENND4B	6.75440830680987e-05	16.1678069538244	37	0.486608294213216	21.8348623853211	0.999812883427293	13	9	0.135416666666667	0.999999999999946
CRTC2	28.0731100060959	2.22210794766913	5	1.1786596700135	27.148288973384	0.963465721660127	13	9	0.135416666666667	0.999999999999946
SLC39A1	32.3613703811738	121.951039154676	14	0.644884390683725	25.4092526690391	0.998762573177624	13	9	0.135416666666667	0.999999999999946
JTB	39.6822553208774	157.84480739234	1	0.221468431891983	28	0.999999518085599	13	9	0.135416666666667	0.999999999999946
RAB13	13.1915421764649	214.152998588804	3	1.13593748066766	27.5675675675676	0.969371075761673	13	9	0.135416666666667	0.999999999999946
RPS27	47.0015618165316	568.986361577324	52	0.657177498194024	20	0.998603982867286	13	9	0.135416666666667	0.999999999999946
TPM3	6.75440830680987e-05	257.380412544691	8	0.839811117912531	26.542750929368	0.993826014709741	13	9	0.135416666666667	0.999999999999946
C1orf43	35.1379311372555	190.473031397143	1	2.15053149107213	28	0.671751403461626	13	9	0.135416666666667	0.999999999999946
UBAP2L	33.5714770776815	63.0703469692079	1	1.98885811807601	28	0.734068852550111	13	9	0.135416666666667	0.999999999999946
HAX1	16.4943074344941	90.2470719815464	1	0.713577563279072	28	0.997661236004296	13	9	0.135416666666667	0.999999999999946
ATP8B2	38.5503811620226	45.6601441745229	1	1.80332378118442	28	0.802145210963732	13	9	0.135416666666667	0.999999999999946
IL6R	20.7706251272923	25.9799733674749	1	1.3266869452729	28	0.937669867149006	13	9	0.135416666666667	0.999999999999946
UBE2Q1	32.0943738696909	96.0637430364677	52	1.49509056944743	20	0.898233364761811	13	9	0.135416666666667	0.999999999999946
ADAR	47.9999324559169	93.266345366176	52	0.497504496918363	20	0.999781669493566	13	9	0.135416666666667	0.999999999999946
PMVK	12.2463256593321	47.4958059678154	3	2.18045184395061	27.5675675675676	0.660097315221298	13	9	0.135416666666667	0.999999999999946
PBXIP1	47.9999193013577	63.8442293730972	52	0.781619518466409	20	0.995941043917793	13	9	0.135416666666667	0.999999999999946
PYGO2	39.034953835526	50.0220657259133	1	1.03847670594527	28	0.980405601154315	13	9	0.135416666666667	0.999999999999946
SHC1	11.0617578269297	21.8515323004784	1	2.01556249648562	28	0.723900734285694	13	9	0.135416666666667	0.999999999999946
CKS1B	11.9274970254625	39.9681213337094	1	1.34900404372257	28	0.933052701843281	13	9	0.135416666666667	0.999999999999946
FLAD1	31.7219073635869	15.0732234696519	2	0.742263536413472	27.7821011673152	0.99702340864574	13	9	0.135416666666667	0.999999999999946
ADAM15	8.78375654266229	78.038643903332	1	0.183378351694524	28	0.999999895953679	13	9	0.135416666666667	0.999999999999946
EFNA4	33.1312112681579	5.34919507802685	52	0.54761760593891	20	0.999578505721601	13	9	0.135416666666667	0.999999999999946
SLC50A1	6.75440830680987e-05	26.1734127329975	6	0.4356375874899	26.9433962264151	0.999914570171715	13	9	0.135416666666667	0.999999999999946
DPM3	45.42502550044	106.216281435178	1	0.500498575508301	28	0.999772385371449	13	9	0.135416666666667	0.999999999999946
KRTCAP2	15.7974208762245	171.94117845423	52	0.868828208713158	20	0.992507868289096	13	9	0.135416666666667	0.999999999999946
MUC1	20.8134834016499	25.2652089733471	6	3.40719229635275	26.9433962264151	0.261592346638037	13	9	0.135416666666667	0.999999999999946
THBS3	33.0475214393891	19.9653040224441	7	2.65547216639204	26.7415730337079	0.480925284417082	13	9	0.135416666666667	0.999999999999946
GBA	20.1075765859777	5.23369807359513	19	2.46174688947178	24.5360824742268	0.551700105245033	13	9	0.135416666666667	0.999999999999946
FAM189B	38.0154325689366	51.9746530500361	50	1.65209492690766	20.2266288951841	0.852631501626029	13	9	0.135416666666667	0.999999999999946
SCAMP3	6.75440830680987e-05	60.7041520867195	8	0.360879665328078	26.542750929368	0.999978513162231	13	9	0.135416666666667	0.999999999999946
CLK2	4.01617460902003	9.02952442225379	52	1.66994081120972	20	0.84697543528409	13	9	0.135416666666667	0.999999999999946
FDPS	43.7587412146956	7.65906578346485	1	1.17146990823215	28	0.964506765981876	13	9	0.135416666666667	0.999999999999946
RUSC1	11.2992281535518	43.5012410732098	1	3.33277971403407	28	0.279000705422361	13	9	0.135416666666667	0.999999999999946
ASH1L	35.977766095429	68.4426804103757	10	2.03730047734706	26.1538461538462	0.715576960866404	13	9	0.135416666666667	0.999999999999946
MSTO1	10.1270774591179	7.82468994094337	1	0.762683441332964	28	0.99649372452466	13	9	0.135416666666667	0.999999999999946
YY1AP1	39.9819972341568	61.656664386671	18	1.54302679141213	24.7058823529412	0.88515040600635	13	9	0.135416666666667	0.999999999999946
DAP3	39.4722552097668	62.6314816383125	1	0.280924241067	28	0.999996829484513	13	9	0.135416666666667	0.999999999999946
GON4L	20.2786049332438	35.9115543555456	1	2.99947011816657	28	0.368635904840182	13	9	0.135416666666667	0.999999999999946
SYT11	28.4804127663407	46.2150880224907	6	2.53107640070096	26.9433962264151	0.525864161016919	13	9	0.135416666666667	0.999999999999946
RIT1	15.4219590539385	35.3645312759441	1	2.34381364594381	28	0.596647651670831	13	9	0.135416666666667	0.999999999999946
KIAA0907	39.0675115823512	11.8254033245089	1	0.379713591105781	28	0.999968632860767	13	9	0.135416666666667	0.999999999999946
ARHGEF2	35.9620926249407	86.407802154569	5	2.6609146167882	27.148288973384	0.479005809269494	13	9	0.135416666666667	0.999999999999946
SSR2	39.2385693143388	188.401809667956	52	1.57227456288565	20	0.876792879656814	13	9	0.135416666666667	0.999999999999946
UBQLN4	15.6274377385999	4.18881978319665	52	0.80609869882918	20	0.995131740567485	13	9	0.135416666666667	0.999999999999946
LAMTOR2	10.8559994987285	104.956011578177	1	1.63660485384336	28	0.857468221822764	13	9	0.135416666666667	0.999999999999946
MEX3A	28.5490084571276	3.61511141781343	52	1.24289541131975	20	0.953300422710265	13	9	0.135416666666667	0.999999999999946
LMNA	39.2695673008346	1316.64857730434	1	3.13831568918846	28	0.328951137788212	13	9	0.135416666666667	0.999999999999946
SLC25A44	16.0864346597793	38.154753910953	23	2.91409042804126	23.8795986622074	0.394696367626921	13	9	0.135416666666667	0.999999999999946
PMF1	36.6812770502989	19.37331923225	52	0.705796276467078	20	0.997814487206515	13	9	0.135416666666667	0.999999999999946
SMG5	35.9454694959124	40.6061447408315	23	0.828024339794873	23.8795986622074	0.994308993709084	13	9	0.135416666666667	0.999999999999946
TMEM79	30.952826029478	9.36241059489779	52	1.79653941689899	20	0.804523424693805	13	9	0.135416666666667	0.999999999999946
C1orf85	47.9999324559169	111.855761727983	13	0.583272409545351	25.5913978494624	0.999357032642105	13	9	0.135416666666667	0.999999999999946
CCT3	6.75440830680987e-05	154.477793003653	1	0.505027575200539	28	0.999757731019371	13	9	0.135416666666667	0.999999999999946
MEF2D	32.5562891316626	53.0968657155493	1	1.46015555491606	28	0.907267451356247	13	9	0.135416666666667	0.999999999999946
IQGAP3	15.9386947163411	5.99321770568572	1	0.634087620225474	28	0.998889821307624	13	9	0.135416666666667	0.999999999999946
APOA1BP	17.7864109403008	80.9390026932251	1	1.27875890698892	28	0.946940512421181	13	9	0.135416666666667	0.999999999999946
GPATCH4	22.7401187072307	81.5815913577201	1	0.537898933264154	28	0.999626676874834	13	9	0.135416666666667	0.999999999999946
NES	23.3432790194776	50.5285085136712	1	2.36461922052447	28	0.588643711136706	13	9	0.135416666666667	0.999999999999946
CRABP2	42.2413225133441	21.5741243043848	33	0.712835716982612	22.3824451410658	0.997676194853864	13	9	0.135416666666667	0.999999999999946
ISG20L2	20.368336554101	114.045957228602	1	0.312974139598368	28	0.999992690923875	13	9	0.135416666666667	0.999999999999946
RRNAD1	28.3880783790878	6.58043516649311	52	1.29892476788208	20	0.943147373407982	13	9	0.135416666666667	0.999999999999946
MRPL24	17.7519442786042	105.818230633321	4	2.44249123872364	27.3563218390805	0.558961193468405	13	9	0.135416666666667	0.999999999999946
HDGF	7.04142120086113	343.099270653274	1	2.19076753351448	28	0.656077160475075	13	9	0.135416666666667	0.999999999999946
PRCC	27.6042377292949	19.0580996780452	19	0.429521914435971	24.5360824742268	0.999922831090301	13	9	0.135416666666667	0.999999999999946
PEAR1	17.619513088032	9.6604079974792	52	1.93734917330771	20	0.753467625137512	13	9	0.135416666666667	0.999999999999946
ARHGEF11	20.4234967799904	21.9365151149447	1	1.76568056578965	28	0.815218197739996	13	9	0.135416666666667	0.999999999999946
ETV3	28.2713447153355	4.55433672593731	24	2.35334882116857	23.7209302325581	0.592976140481253	13	9	0.135416666666667	0.999999999999946
KIRREL	20.1749387913639	25.8775112721497	52	0.194205837072415	20	0.999999833674187	13	9	0.135416666666667	0.999999999999946
IFI16	44.3902839459213	107.155439518769	3	0.779792074858621	27.5675675675676	0.995997083694264	13	9	0.135416666666667	0.999999999999946
CADM3	12.5833793709959	5.61945306572355	1	0.709347324387145	28	0.997745546593045	13	9	0.135416666666667	0.999999999999946
DUSP23	38.0795149228815	80.5556116439004	30	1.20909830217438	22.8115015974441	0.958843642483998	13	9	0.135416666666667	0.999999999999946
C1orf204	31.9721823437038	2.99106324733077	44	0.785750646590037	20.9384164222874	0.995812172078338	13	9	0.135416666666667	0.999999999999946
TAGLN2	11.4986548971851	555.218738127778	1	0.772091026431493	28	0.996226825041138	13	9	0.135416666666667	0.999999999999946
LINC01133	15.7596088689911	42.6737143311792	1	2.59228288782216	28	0.503506328663012	13	9	0.135416666666667	0.999999999999946
PIGM	19.540001089377	49.1717414457676	1	1.10316548350144	28	0.973451083809854	13	9	0.135416666666667	0.999999999999946
IGSF8	10.6717162623734	17.4708356120693	1	2.00862090821773	28	0.726550280213719	13	9	0.135416666666667	0.999999999999946
PEA15	11.1087685185705	704.91402893771	52	0.10565273646534	20	0.999999998976083	13	9	0.135416666666667	0.999999999999946
DCAF8	13.1613119371022	90.6116613008898	1	2.09880227907821	28	0.691848360188606	13	9	0.135416666666667	0.999999999999946
PEX19	28.7417001613293	43.5094390152698	52	1.63301067105492	20	0.858580632536863	13	9	0.135416666666667	0.999999999999946
COPA	28.079330821685	139.826745399984	9	1.02939252523857	26.3468634686347	0.981270012510324	13	9	0.135416666666667	0.999999999999946
NCSTN	39.9721996255442	45.4490187879414	1	1.31084084832652	28	0.94083254706723	13	9	0.135416666666667	0.999999999999946
KLHDC9	32.2792403561419	1.91231242201339	52	2.07813729025489	20	0.699846322987375	13	9	0.135416666666667	0.999999999999946
PFDN2	32.1790661967341	83.0543587027549	1	0.828630495502528	28	0.99428486588734	13	9	0.135416666666667	0.999999999999946
NIT1	35.5162063167932	11.7579780362634	1	1.08072185042031	28	0.976026020355176	13	9	0.135416666666667	0.999999999999946
DEDD	38.4487616057077	35.4025877264741	52	0.62795267856198	20	0.998957373684559	13	9	0.135416666666667	0.999999999999946
UFC1	15.8365699917661	219.293236998894	1	1.7514391769616	28	0.820083054661199	13	9	0.135416666666667	0.999999999999946
USP21	6.57026071154845e-05	6.21170478206218	25	0.96442842232376	23.5643564356436	0.986697101408598	13	9	0.135416666666667	0.999999999999946
PPOX	24.0165930112784	9.75822626349547	27	0.893005742399507	23.257328990228	0.99126049353841	13	9	0.135416666666667	0.999999999999946
B4GALT3	39.9473003348304	62.1226755741772	52	0.285827342038958	20	0.999996372306606	13	9	0.135416666666667	0.999999999999946
ADAMTS4	44.2751797261658	6.91134190453162	38	2.78142075159964	21.7021276595745	0.437617103786072	13	9	0.135416666666667	0.999999999999946
NDUFS2	13.9344618217265	494.43355735033	1	0.385623675036494	28	0.999964841732256	13	9	0.135416666666667	0.999999999999946
TOMM40L	8.43792861003747	15.1858784898674	52	0.709105923003083	20	0.997750285855255	13	9	0.135416666666667	0.999999999999946
SDHC	35.4946033301763	76.462653948677	1	1.24658748721936	28	0.952668456482238	13	9	0.135416666666667	0.999999999999946
DUSP12	23.9808936632664	10.7586175923511	17	2.30847971024409	24.8780487804878	0.610296576232837	13	9	0.135416666666667	0.999999999999946
ATF6	39.3938994157491	53.357106380494	52	0.432147405092616	20	0.999919369778515	13	9	0.135416666666667	0.999999999999946
OLFML2B	24.0233947480163	15.2505447720826	3	2.86853720385199	27.5675675675676	0.409106753553666	13	9	0.135416666666667	0.999999999999946
UHMK1	4.70562424165886	37.6894279922299	1	0.606325159887376	28	0.999169989013845	13	9	0.135416666666667	0.999999999999946
UAP1	20.1817596440237	23.7325598256421	52	1.74485612803445	20	0.822316079141808	13	9	0.135416666666667	0.999999999999946
DDR2	19.9986915923492	337.177406076485	1	1.88300937653126	28	0.773558476425239	13	9	0.135416666666667	0.999999999999946
RGS4	28.1887417890301	19.0263601366318	52	0.809021562178461	20	0.995027566588569	13	9	0.135416666666667	0.999999999999946
NUF2	21.4575228872559	5.36653708396179	1	0.993561127909103	28	0.984423226284116	13	9	0.135416666666667	0.999999999999946
PBX1	27.7782625623013	162.268501857611	14	1.38493131839941	25.4092526690391	0.925221995805284	13	9	0.135416666666667	0.999999999999946
MGST3	38.5920174197929	558.279665327603	1	2.34705463259427	28	0.595399104437222	13	9	0.135416666666667	0.999999999999946
ALDH9A1	35.7489701801404	124.619347164212	18	1.05202550448028	24.7058823529412	0.979066120358276	13	9	0.135416666666667	0.999999999999946
TMCO1	31.6918101548158	261.795811737833	1	0.704618399345266	28	0.997836990060918	13	9	0.135416666666667	0.999999999999946
UCK2	35.736549264314	23.2838222249363	52	1.95086843556214	20	0.748406390244195	13	9	0.135416666666667	0.999999999999946
POGK	13.06670172052	26.1631178911918	6	1.52644905813349	26.9433962264151	0.889762757102674	13	9	0.135416666666667	0.999999999999946
TADA1	24.1145668153587	4.61261731851194	34	2.56181197485302	22.2429906542056	0.514580304010106	13	9	0.135416666666667	0.999999999999946
MAEL	35.6016619007871	0.576568096025471	41	2.36494208362787	21.3134328358209	0.588519719981773	13	9	0.135416666666667	0.999999999999946
POU2F1	28.9733634049344	16.3045254004292	34	2.17667671897217	22.2429906542056	0.661568357408581	13	9	0.135416666666667	0.999999999999946
CREG1	42.7679240295657	34.2993494108237	1	0.579122847345635	28	0.999386787853894	13	9	0.135416666666667	0.999999999999946
MPZL1	35.5350659848649	191.831925455093	1	1.51646808828006	28	0.892495248536237	13	9	0.135416666666667	0.999999999999946
MPC2	35.5814019657669	94.7254324462118	1	2.2495705134319	28	0.633169359537774	13	9	0.135416666666667	0.999999999999946
DCAF6	32.5501504395688	103.985065951443	5	1.99774195311384	27.148288973384	0.730693756652183	13	9	0.135416666666667	0.999999999999946
GPR161	20.7611409901805	33.6826425330644	3	3.01285430849584	27.5675675675676	0.364664352629735	13	9	0.135416666666667	0.999999999999946
TIPRL	28.0484346599081	70.3627015528892	1	1.4899662448581	28	0.899585362406878	13	9	0.135416666666667	0.999999999999946
SFT2D2	32.3300043026629	17.183045725473	5	0.523454182711624	27.148288973384	0.999689950248169	13	9	0.135416666666667	0.999999999999946
TBX19	23.5133054905841	16.2016570322942	1	1.33464395830407	28	0.936045473569469	13	9	0.135416666666667	0.999999999999946
DPT	47.9999324559169	2839.50547902136	6	1.04996848145299	26.9433962264151	0.979273393302506	13	9	0.135416666666667	0.999999999999946
ATP1B1	28.1418832770633	122.750845791845	25	2.34399340217427	23.5643564356436	0.596578386860019	13	9	0.135416666666667	0.999999999999946
NME7	36.8475051609454	5.55660086947829	9	1.86348236384399	26.3468634686347	0.780667884016597	13	9	0.135416666666667	0.999999999999946
BLZF1	32.4399999601779	2.88284569642036	42	0.519308032060603	21.186943620178	0.999706403648739	13	9	0.135416666666667	0.999999999999946
METTL18	16.3164514324657	5.3874027808666	1	1.47296516821077	28	0.904005016137221	13	9	0.135416666666667	0.999999999999946
SCYL3	19.3437823810295	3.5628749567489	52	3.45267421139255	20	0.251404183717445	13	9	0.135416666666667	0.999999999999946
KIFAP3	35.6980717767217	36.1764412108196	32	0.563762215862742	22.5236593059937	0.999487476039254	13	9	0.135416666666667	0.999999999999946
GORAB	26.9518087321232	12.0521792918451	52	1.36213357755253	20	0.930247664268401	13	9	0.135416666666667	0.999999999999946
PRRX1	20.04352235311	349.162843085906	23	3.5768709447146	23.8795986622074	0.225279713323981	13	9	0.135416666666667	0.999999999999946
FMO4	43.7168062256398	5.69140377540498	11	0.654305701320014	25.9636363636364	0.998642385963827	13	9	0.135416666666667	0.999999999999946
PRRC2C	20.4300705858479	356.552659123776	1	0.773119668824631	28	0.996196732082619	13	9	0.135416666666667	0.999999999999946
VAMP4	28.1757282674082	29.9189280750362	47	2.11061258574063	20.5763688760807	0.687268382142315	13	9	0.135416666666667	0.999999999999946
METTL13	39.9885915376611	29.9958868436223	43	2.25807168677974	21.0619469026549	0.629861912504297	13	9	0.135416666666667	0.999999999999946
DNM3OS	30.9867689648681	56.2544849874062	52	0.685893892274786	20	0.998171174228345	13	9	0.135416666666667	0.999999999999946
LOC102724528	41.0194588019959	2.58532410548004	49	0.921919749858688	20.3418803418803	0.989577769903437	13	9	0.135416666666667	0.999999999999946
PIGC	37.708229943951	30.7445668118836	4	1.94705498196943	27.3563218390805	0.749836360013049	13	9	0.135416666666667	0.999999999999946
SUCO	20.1456733178076	55.7595838458739	24	3.3011444050441	23.7209302325581	0.286684015165375	13	9	0.135416666666667	0.999999999999946
LOC101928673	12.2528949567216	8.0934404514324	24	1.56978967954801	23.7209302325581	0.877513659151078	13	9	0.135416666666667	0.999999999999946
PRDX6	6.75440830680987e-05	295.628782724475	1	1.10574796019672	28	0.973143475386655	13	9	0.135416666666667	0.999999999999946
KLHL20	16.1473760255571	38.7639352719799	52	1.27946082522758	20	0.946811109222818	13	9	0.135416666666667	0.999999999999946
DARS2	23.3102978186698	4.48086581624043	45	1.89819229986779	20.8163265306122	0.767988502585613	13	9	0.135416666666667	0.999999999999946
GAS5	39.8084132803151	178.098002421674	52	0.441221582690419	20	0.99990640037506	13	9	0.135416666666667	0.999999999999946
RC3H1	25.0018602937739	20.4171656098965	52	2.13652226790551	20	0.677202315035124	13	9	0.135416666666667	0.999999999999946
RABGAP1L	20.1691198351134	17.0084510148875	52	2.4474014705707	20	0.557106346868838	13	9	0.135416666666667	0.999999999999946
CACYBP	19.783602003013	57.2547919920386	1	0.678766364795733	28	0.998287225019753	13	9	0.135416666666667	0.999999999999946
MRPS14	35.8387504019214	26.2908266727861	1	1.96535315992384	28	0.742958966401504	13	9	0.135416666666667	0.999999999999946
RFWD2	15.7287002913903	21.7628070498664	39	1.18965042553226	21.570996978852	0.961836975167651	13	9	0.135416666666667	0.999999999999946
PAPPA2	23.0851312604045	10.3975253676969	52	1.83549875002631	20	0.790742158229475	13	9	0.135416666666667	0.999999999999946
LOC730102	47.9999324559169	18.1091636024691	1	0.691073910516932	28	0.998083055605484	13	9	0.135416666666667	0.999999999999946
RASAL2-AS1	19.1717666311994	3.45910108875242	1	0.779895784962882	28	0.995993919134295	13	9	0.135416666666667	0.999999999999946
RASAL2	20.091897618167	24.2445064433216	1	0.406079126599967	28	0.999948630627777	13	9	0.135416666666667	0.999999999999946
RALGPS2	15.8788070628127	28.4693564116948	41	1.59413218537224	21.3134328358209	0.870368805150031	13	9	0.135416666666667	0.999999999999946
ANGPTL1	28.7111358081387	15.1264112368728	17	0.657434799898039	24.8780487804878	0.998600500883088	13	9	0.135416666666667	0.999999999999946
FAM20B	6.75440830680987e-05	101.70631858434	52	0.200543763346501	20	0.999999783975795	13	9	0.135416666666667	0.999999999999946
TOR3A	15.8512593852371	43.2169426138138	1	2.39596565942003	28	0.576639033355514	13	9	0.135416666666667	0.999999999999946
ABL2	38.1365856192903	54.6382128297554	34	1.4869700295969	22.2429906542056	0.900371637301126	13	9	0.135416666666667	0.999999999999946
SOAT1	6.75440830680987e-05	50.626068692636	1	1.65933317330817	28	0.850348082971199	13	9	0.135416666666667	0.999999999999946
TOR1AIP2	24.6021313822403	146.217191011803	1	1.03574393934005	28	0.980668461646038	13	9	0.135416666666667	0.999999999999946
TOR1AIP1	6.75440830680987e-05	39.5062817358788	52	0.595394461619454	20	0.999263432973434	13	9	0.135416666666667	0.999999999999946
CEP350	19.698850776616	81.8378775664126	1	1.0338214610312	28	0.980851923564228	13	9	0.135416666666667	0.999999999999946
QSOX1	15.8754571729901	480.396272308655	52	1.67275766447599	20	0.846074640446861	13	9	0.135416666666667	0.999999999999946
FLJ23867	19.0061800863151	11.2070676818714	52	2.64778462358814	20	0.483643610566813	13	9	0.135416666666667	0.999999999999946
ACBD6	27.7764663141279	25.2641724952634	1	2.67468755514305	28	0.474166948556698	13	9	0.135416666666667	0.999999999999946
XPR1	6.75440830680987e-05	18.7641863921493	17	1.7491783166652	24.8780487804878	0.820851093757622	13	9	0.135416666666667	0.999999999999946
LOC102724791	19.4447681371043	6.32177250046499	1	1.13178228725902	28	0.969909748593411	13	9	0.135416666666667	0.999999999999946
STX6	6.75440830680987e-05	65.0253255303487	1	0.248948306469693	28	0.999998773846747	13	9	0.135416666666667	0.999999999999946
MR1	26.8696567458944	28.6058758707225	1	1.4405192014016	28	0.912154243277866	13	9	0.135416666666667	0.999999999999946
IER5	24.1167282584926	169.058889546842	52	1.66583670738496	20	0.848283993855271	13	9	0.135416666666667	0.999999999999946
GLUL	32.287965793373	199.489629521769	1	0.833615125561678	28	0.994083552333159	13	9	0.135416666666667	0.999999999999946
RNASEL	35.7662524314932	12.2904985907169	21	0.21354210978774	24.2033898305085	0.999999640710358	13	9	0.135416666666667	0.999999999999946
RGS16	29.8211358082825	12.0375457479771	52	1.08307106951444	20	0.97576470308383	13	9	0.135416666666667	0.999999999999946
DHX9	27.8463093429581	62.0745038878424	12	0.624088684076477	25.7761732851986	0.998998221053505	13	9	0.135416666666667	0.999999999999946
LAMC1	47.9999324559169	1002.64687882298	52	1.0578255599072	20	0.978474087454158	13	9	0.135416666666667	0.999999999999946
LAMC2	16.5283884304325	5.10622691974996	17	1.77666091055644	24.8780487804878	0.81143629408683	13	9	0.135416666666667	0.999999999999946
NMNAT2	31.9257773411033	3.54049988460285	4	1.99559471751349	27.3563218390805	0.731510238822652	13	9	0.135416666666667	0.999999999999946
SMG7	10.8676637300615	47.7332959008913	1	3.15559128558621	28	0.324248636911411	13	9	0.135416666666667	0.999999999999946
ARPC5	31.5699178147802	299.123032200693	1	1.34788880721769	28	0.933287943708163	13	9	0.135416666666667	0.999999999999946
RGL1	6.75440830680987e-05	43.0113187443753	52	2.57378096149876	20	0.510216706515772	13	9	0.135416666666667	0.999999999999946
COLGALT2	39.092856086657	11.7974269021414	1	0.662209353773379	28	0.998534641242437	13	9	0.135416666666667	0.999999999999946
TSEN15	38.5603681107364	58.5572582901051	52	0.901893017226821	20	0.990766019977399	13	9	0.135416666666667	0.999999999999946
C1orf21	32.7200466053397	80.7666984254194	37	1.92811886624169	21.8348623853211	0.756909678710631	13	9	0.135416666666667	0.999999999999946
EDEM3	23.0705386271086	37.4103994612669	49	1.60273671996003	20.3418803418803	0.867799161139923	13	9	0.135416666666667	0.999999999999946
FAM129A	17.112835018462	125.411542454399	1	3.47133288732914	28	0.247322205553176	13	9	0.135416666666667	0.999999999999946
RNF2	4.80615418431098	12.7439577290655	52	0.344916516194578	20	0.999984699599474	13	9	0.135416666666667	0.999999999999946
TRMT1L	23.6271693728745	34.3620706168815	32	1.22312629161519	22.5236593059937	0.956595651332439	13	9	0.135416666666667	0.999999999999946
SWT1	23.8277084956332	5.85305834074865	18	0.548773536312947	24.7058823529412	0.999572456985505	13	9	0.135416666666667	0.999999999999946
IVNS1ABP	19.5927257986674	91.6828596516986	52	1.3836502701617	20	0.925509593071185	13	9	0.135416666666667	0.999999999999946
HMCN1	15.312854383819	20.8214298466486	1	2.68021715435959	28	0.472231828175074	13	9	0.135416666666667	0.999999999999946
TPR	20.6154351374946	167.950728771883	1	1.29532365365933	28	0.943836195550951	13	9	0.135416666666667	0.999999999999946
C1orf27	24.3768351901706	37.62807273436	1	0.852347542608866	28	0.993279594007203	13	9	0.135416666666667	0.999999999999946
PTGS2	22.3341124447084	1.30457201666353	7	2.11258660729775	26.7415730337079	0.68650230131869	13	9	0.135416666666667	0.999999999999946
RGS2	5.42332316253553e-05	6.07097511177076	51	2.99961216230278	20.112676056338	0.368593592641368	13	9	0.135416666666667	0.999999999999946
UCHL5	9.77048424573011	33.242771872243	1	1.97078872341751	28	0.74090847570913	13	9	0.135416666666667	0.999999999999946
TROVE2	22.7903525089234	50.7845120945568	11	0.728443589362676	25.9636363636364	0.997345471564743	13	9	0.135416666666667	0.999999999999946
GLRX2	24.4865568889446	23.3800519989668	52	0.940352433726258	20	0.988390158127924	13	9	0.135416666666667	0.999999999999946
CDC73	23.8225956358649	51.4916135219989	49	3.29507946166696	20.3418803418803	0.288176458604063	13	9	0.135416666666667	0.999999999999946
B3GALT2	31.288113143509	24.1848076538253	52	1.98880805118965	20	0.73408785124678	13	9	0.135416666666667	0.999999999999946
CFH	12.0658124605561	12.701124682511	1	1.79967754959922	28	0.803424545460657	13	9	0.135416666666667	0.999999999999946
ASPM	15.4437379934117	23.3118788588057	48	2.13368915303041	20.458452722063	0.678304047636688	13	9	0.135416666666667	0.999999999999946
ZBTB41	10.8705660180234	20.7025702971116	40	2.15539635291191	21.4414414414414	0.669857480609354	13	9	0.135416666666667	0.999999999999946
DENND1B	13.2027635021424	10.3121283391038	29	0.857685800746863	22.9581993569132	0.993036376807777	13	9	0.135416666666667	0.999999999999946
C1orf53	32.0173260669424	5.34351164403277	38	1.41668274450502	21.7021276595745	0.917897740491341	13	9	0.135416666666667	0.999999999999946
NEK7	6.75440830680987e-05	114.045934885257	4	0.44344492826976	27.3563218390805	0.999902972518592	13	9	0.135416666666667	0.999999999999946
PTPRC	16.2355702417079	6.37129513579409	39	3.77172094999959	21.570996978852	0.189036400627434	13	9	0.135416666666667	0.999999999999946
ZNF281	5.89122588889207e-05	81.462530633138	3	0.835237236837911	27.5675675675676	0.994016916111394	13	9	0.135416666666667	0.999999999999946
KIF14	9.70066168923489	5.89644472836374	8	1.62572592071177	26.542750929368	0.860823728003215	13	9	0.135416666666667	0.999999999999946
DDX59	37.8225926694741	7.58665633272504	52	2.43370704330724	20	0.562284827559234	13	9	0.135416666666667	0.999999999999946
CAMSAP2	24.0483974166948	105.123951926757	1	0.89833997245581	28	0.990966082288692	13	9	0.135416666666667	0.999999999999946
TMEM9	15.9890028004634	73.000786157106	14	2.48728292600572	25.4092526690391	0.542125744815452	13	9	0.135416666666667	0.999999999999946
PHLDA3	11.1579346159655	349.514976158546	1	1.10216922607989	28	0.973569122590984	13	9	0.135416666666667	0.999999999999946
CSRP1	31.1160960650685	148.019190115358	5	0.727342094778828	27.148288973384	0.997369935733863	13	9	0.135416666666667	0.999999999999946
RPS10P7	25.3198061748916	5.21836696016311	33	1.02780548253715	22.3824451410658	0.981418285178809	13	9	0.135416666666667	0.999999999999946
NAV1	19.8938425136173	163.161244330425	10	1.56901630839487	26.1538461538462	0.87773758567876	13	9	0.135416666666667	0.999999999999946
IPO9	25.7702639672654	52.5145618159317	52	1.07392412560076	20	0.976771474999875	13	9	0.135416666666667	0.999999999999946
SHISA4	20.6395358055184	106.666127429456	5	2.87055194686494	27.148288973384	0.408462076408626	13	9	0.135416666666667	0.999999999999946
LMOD1	31.8029231384215	231.234640868382	52	1.65175006778241	20	0.852739925643577	13	9	0.135416666666667	0.999999999999946
TIMM17A	6.75440830680987e-05	96.69415449811	52	0.813303993902794	20	0.994871926484957	13	9	0.135416666666667	0.999999999999946
RNPEP	37.2892876862954	64.3166003695756	1	3.16427675330873	28	0.321904065725873	13	9	0.135416666666667	0.999999999999946
ARL8A	38.9118238148139	294.088298994371	1	2.74193601762152	28	0.450937223419912	13	9	0.135416666666667	0.999999999999946
UBE2T	6.75440830680987e-05	9.67846784104993	52	2.107342300427	20	0.688537174319567	13	9	0.135416666666667	0.999999999999946
PPP1R12B	23.4838673070549	76.5028986466878	10	0.799897724854444	26.1538461538462	0.99534731245666	13	9	0.135416666666667	0.999999999999946
KDM5B	12.2783770569754	80.3089082070698	33	0.496053713396627	22.3824451410658	0.99978605547297	13	9	0.135416666666667	0.999999999999946
PCAT6	18.7574575866197	12.1135108273536	4	1.62498600708812	27.3563218390805	0.861050688390554	13	9	0.135416666666667	0.999999999999946
RABIF	24.2906233091231	22.1140331116912	1	2.40550920474667	28	0.572998472483943	13	9	0.135416666666667	0.999999999999946
KLHL12	38.172246869269	29.3178677235611	1	1.86440674039427	28	0.780332765491968	13	9	0.135416666666667	0.999999999999946
ADIPOR1	6.75440830680987e-05	43.4443517105809	1	0.918210888147412	28	0.989805715753699	13	9	0.135416666666667	0.999999999999946
CYB5R1	32.3118845115679	63.3144321356631	16	1.93328463216878	25.0526315789474	0.754984709134071	13	9	0.135416666666667	0.999999999999946
TMEM183A	19.9300931695802	50.1740427107212	33	2.76280400430816	22.3824451410658	0.443867259667538	13	9	0.135416666666667	0.999999999999946
BTG2	34.7952999515998	7.66832299441361	1	0.671980034433332	28	0.998392296851299	13	9	0.135416666666667	0.999999999999946
FMOD	47.7360516158757	130.453037502186	11	0.932116818654671	25.9636363636364	0.988932154772084	13	9	0.135416666666667	0.999999999999946
PRELP	47.9999324559169	21.8033140102193	1	0.461048189147055	28	0.99987199227274	13	9	0.135416666666667	0.999999999999946
ATP2B4	20.5304771590611	159.293257213783	49	0.723172889140778	20.3418803418803	0.997460964947578	13	9	0.135416666666667	0.999999999999946
ZC3H11A	33.2328332641014	43.0648767444313	7	1.54629533227172	26.7415730337079	0.884230253566489	13	9	0.135416666666667	0.999999999999946
ZBED6	31.5087056737308	21.4118622234193	1	0.461543073217035	28	0.999871015842726	13	9	0.135416666666667	0.999999999999946
SNRPE	20.2532202816787	38.9898544030135	46	1.94786651427984	20.695652173913	0.749532201755653	13	9	0.135416666666667	0.999999999999946
SOX13	29.2863588926755	8.66632873948433	19	1.617815832341	24.5360824742268	0.863241671204567	13	9	0.135416666666667	0.999999999999946
ETNK2	37.8946444845598	8.39737425543608	1	1.43740675216552	28	0.912916000718744	13	9	0.135416666666667	0.999999999999946
PPP1R15B	8.99584149402394	28.4556209973078	31	1.75177536710149	22.6666666666667	0.819968746154498	13	9	0.135416666666667	0.999999999999946
MDM4	24.3430623763565	28.5808521968035	32	0.449807772196951	22.5236593059937	0.999892584331544	13	9	0.135416666666667	0.999999999999946
NFASC	47.9999324559169	127.159853223102	1	0.574071550635627	28	0.999421508352964	13	9	0.135416666666667	0.999999999999946
RBBP5	47.9999324559169	40.3719182826265	4	1.10895916278914	27.3563218390805	0.972757686873256	13	9	0.135416666666667	0.999999999999946
DSTYK	12.4345987253419	103.4422852798	1	0.372967321582252	28	0.999972535857282	13	9	0.135416666666667	0.999999999999946
TMCC2	32.630934493625	11.7920036773394	40	2.45148095920955	21.4414414414414	0.555566990477903	13	9	0.135416666666667	0.999999999999946
NUAK2	27.0767180067424	8.82290962992396	1	2.55680622330201	28	0.51641043775204	13	9	0.135416666666667	0.999999999999946
ELK4	12.4901997603804	21.3248495344461	47	1.91497791862572	20.5763688760807	0.761790162283078	13	9	0.135416666666667	0.999999999999946
NUCKS1	18.4233088850307	1259.23833664504	1	1.17294382099395	28	0.964294919557459	13	9	0.135416666666667	0.999999999999946
RAB7L1	25.5729503433059	90.1989559668791	1	0.446059400349579	28	0.999898809493706	13	9	0.135416666666667	0.999999999999946
SLC41A1	22.8154538939581	33.9548088010791	1	1.57707857946119	28	0.875393833428518	13	9	0.135416666666667	0.999999999999946
RAB7B	17.5990269973163	12.6620319893481	37	3.45549821101852	21.8348623853211	0.250782747167463	13	9	0.135416666666667	0.999999999999946
SRGAP2	46.5119667695827	33.2733222966033	1	1.09366017784669	28	0.974563077336949	13	9	0.135416666666667	0.999999999999946
IKBKE	28.0825114202841	9.82907588622404	3	0.14996336546419	27.5675675675676	0.999999980300677	13	9	0.135416666666667	0.999999999999946
RASSF5	47.9999324559169	7.15176065809052	52	1.03487602967982	20	0.980751435062455	13	9	0.135416666666667	0.999999999999946
EIF2D	39.4512659377615	37.3370384972188	1	3.45387554877814	28	0.251139664393015	13	9	0.135416666666667	0.999999999999946
DYRK3	6.75440830680987e-05	5.56714735631274	52	0.338888845549737	20	0.999986606243067	13	9	0.135416666666667	0.999999999999946
MAPKAPK2	36.1478282960992	392.487000607486	35	1.395552492408	22.1052631578947	0.922813816404922	13	9	0.135416666666667	0.999999999999946
YOD1	32.2203094532617	5.23406018741406	26	3.7706172296187	23.4098360655738	0.189226233229897	13	9	0.135416666666667	0.999999999999946
PFKFB2	30.2951869179396	13.3972593071622	38	1.27598336037955	21.7021276595745	0.947450347840769	13	9	0.135416666666667	0.999999999999946
CD55	29.3815017870316	57.7083972969908	1	1.91603477344738	28	0.761398539871716	13	9	0.135416666666667	0.999999999999946
CD46	37.1618466439932	39.837803538772	46	2.12111072926083	20.695652173913	0.683192551284397	13	9	0.135416666666667	0.999999999999946
CD34	32.137101984357	1.2541258004758	52	0.323755382243641	20	0.999990531407499	13	9	0.135416666666667	0.999999999999946
PLXNA2	29.1278041590253	3.04161571340301	31	2.24009387939814	22.6666666666667	0.636858195333395	13	9	0.135416666666667	0.999999999999946
TRAF3IP3	15.6002998602879	5.58844672109683	52	1.85799252739127	20	0.782655132669905	13	9	0.135416666666667	0.999999999999946
C1orf74	27.6468254782809	6.70606664966988	52	3.04409851988926	20	0.355514066967462	13	9	0.135416666666667	0.999999999999946
DIEXF	4.15771280499079e-05	24.9353938487483	52	0.663677921533079	20	0.998513902665256	13	9	0.135416666666667	0.999999999999946
SERTAD4-AS1	12.1951965924534	26.4481440425418	52	1.66885989598611	20	0.847320523688611	13	9	0.135416666666667	0.999999999999946
SERTAD4	19.8304455754091	61.6024642625751	52	1.18212845491916	20	0.962956558666903	13	9	0.135416666666667	0.999999999999946
HHAT	30.7363225005312	12.0620709126956	52	1.38141440035731	20	0.926010071164627	13	9	0.135416666666667	0.999999999999946
RCOR3	9.42692784481506	27.7104759989633	52	0.231166686334653	20	0.999999320403044	13	9	0.135416666666667	0.999999999999946
TRAF5	20.0989581515061	31.6132835263967	40	1.21246008530395	21.4414414414414	0.958311720795358	13	9	0.135416666666667	0.999999999999946
LINC00467	16.4144997422367	9.38551049364776	22	0.667287576419758	24.040404040404	0.998461949639174	13	9	0.135416666666667	0.999999999999946
LPGAT1	35.9272908277094	55.3891477150445	9	2.61089682501445	26.3468634686347	0.496799376892225	13	9	0.135416666666667	0.999999999999946
INTS7	22.5587908344736	11.4862454015523	2	1.64889099368953	27.7821011673152	0.85363752705445	13	9	0.135416666666667	0.999999999999946
RPL21P28	47.9999180775332	3.80599202942217	1	1.12804551398612	28	0.970388842214608	13	9	0.135416666666667	0.999999999999946
PPP2R5A	32.3474231942623	32.6208380468814	52	1.2370863106743	20	0.954284199094092	13	9	0.135416666666667	0.999999999999946
NENF	29.1140348928346	99.3399375883337	14	2.48876282699066	25.4092526690391	0.541572885491923	13	9	0.135416666666667	0.999999999999946
NSL1	38.7397189684416	34.1092541082148	41	1.59865845243573	21.3134328358209	0.86901992070299	13	9	0.135416666666667	0.999999999999946
TATDN3	6.75440830680987e-05	8.84504260516671	42	1.1820615631792	21.186943620178	0.962966419864811	13	9	0.135416666666667	0.999999999999946
ANGEL2	22.1269344312657	16.9358445085037	1	1.31900541686603	28	0.939215025254401	13	9	0.135416666666667	0.999999999999946
RPS6KC1	26.584301217837	24.4727418365397	26	1.88103038955881	23.4098360655738	0.774281820446493	13	9	0.135416666666667	0.999999999999946
SMYD2	28.0835404448973	29.2187155969798	52	1.50639774460219	20	0.8952178802929	13	9	0.135416666666667	0.999999999999946
PTPN14	20.1977466604088	266.842934340615	1	1.00433360310735	28	0.983517488480385	13	9	0.135416666666667	0.999999999999946
CENPF	16.1863997779433	70.8653344526274	33	0.909483372357245	22.3824451410658	0.990327879483325	13	9	0.135416666666667	0.999999999999946
KCNK2	15.3627176035848	197.461382138568	52	0.525639485201905	20	0.999680981382399	13	9	0.135416666666667	0.999999999999946
KCTD3	5.46241766505584	66.4235355145886	32	0.515626887680384	22.5236593059937	0.999720409927957	13	9	0.135416666666667	0.999999999999946
GPATCH2	23.0083734444135	29.220306243825	1	1.51056053888489	28	0.894096625566022	13	9	0.135416666666667	0.999999999999946
RRP15	15.7607242843476	29.4967505166939	52	0.779734920134565	20	0.99599882687616	13	9	0.135416666666667	0.999999999999946
TGFB2	20.3120266748597	13.2583141580949	1	2.08392963923712	28	0.697606730845852	13	9	0.135416666666667	0.999999999999946
LYPLAL1	19.3642486269659	9.73050683669212	11	0.355789921312032	25.9636363636364	0.999980679969959	13	9	0.135416666666667	0.999999999999946
EPRS	19.9831613573773	260.708748091756	52	0.557942743153728	20	0.999521950630953	13	9	0.135416666666667	0.999999999999946
BPNT1	35.7741325875089	16.2578464256897	1	2.09351796564944	28	0.69389557503169	13	9	0.135416666666667	0.999999999999946
IARS2	35.755387504051	73.8231716992224	1	1.83568557714166	28	0.790675367218208	13	9	0.135416666666667	0.999999999999946
RAB3GAP2	21.2008328442278	53.3348232733446	10	2.63098001745611	26.1538461538462	0.489614079125472	13	9	0.135416666666667	0.999999999999946
C1orf115	35.708707777988	12.6881777383874	32	1.52936748429124	22.5236593059937	0.888957431601821	13	9	0.135416666666667	0.999999999999946
MARC2	12.2326438041759	6.37383500279548	1	1.01096932956485	28	0.982941656888176	13	9	0.135416666666667	0.999999999999946
HLX	16.4966728971092	26.8692437991582	1	3.06292303693971	28	0.35008302898842	13	9	0.135416666666667	0.999999999999946
DUSP10	28.522819046703	7.51746839891577	52	0.871300521860278	20	0.992386712752739	13	9	0.135416666666667	0.999999999999946
TAF1A	32.0531516359237	3.16102001572703	52	1.66476793876447	20	0.848624002186138	13	9	0.135416666666667	0.999999999999946
MIA3	22.6194944955552	58.3228246949162	52	0.212745429383972	20	0.999999651392453	13	9	0.135416666666667	0.999999999999946
AIDA	31.8279785178449	5.97564995114199	18	3.55600823682373	24.7058823529412	0.229498085081094	13	9	0.135416666666667	0.999999999999946
BROX	26.0450062067499	46.2699738685678	5	3.2573162130729	27.148288973384	0.2976106853327	13	9	0.135416666666667	0.999999999999946
DISP1	20.3896112646276	8.37092676723005	38	3.26622639487862	21.7021276595745	0.295362650709529	13	9	0.135416666666667	0.999999999999946
CAPN2	26.7586910655336	169.50324406933	52	0.575989319432366	20	0.999408517322751	13	9	0.135416666666667	0.999999999999946
TP53BP2	25.9558763319524	21.0333507207846	1	2.56483128967445	28	0.513477887201369	13	9	0.135416666666667	0.999999999999946
FBXO28	37.7889218576648	11.3552682649069	52	1.20327895214528	20	0.959754299849864	13	9	0.135416666666667	0.999999999999946
DEGS1	6.75440830680987e-05	64.7646785155026	14	1.51049266055761	25.4092526690391	0.894114956306808	13	9	0.135416666666667	0.999999999999946
NVL	24.6122777954934	7.65214809927416	31	1.19265747484793	22.6666666666667	0.9613834593679	13	9	0.135416666666667	0.999999999999946
CNIH4	6.75440830680987e-05	108.654180201039	1	0.583269512121255	28	0.999357053814572	13	9	0.135416666666667	0.999999999999946
WDR26	47.9999501518916	57.9614287109062	52	2.2486155008855	20	0.633541019342126	13	9	0.135416666666667	0.999999999999946
DNAH14	27.2394395923647	4.32706488623394	3	2.50788481281515	27.5675675675676	0.534449915769275	13	9	0.135416666666667	0.999999999999946
LBR	34.3494891479351	37.69023599747	1	0.934606198015043	28	0.988770281292897	13	9	0.135416666666667	0.999999999999946
ENAH	20.7338716994815	453.554333244096	1	1.68177537066706	28	0.843176441227533	13	9	0.135416666666667	0.999999999999946
SRP9	35.1157296503921	37.8714946700401	1	1.66884860250066	28	0.847324127511656	13	9	0.135416666666667	0.999999999999946
EPHX1	15.7942233764946	16.7226533617115	1	1.89888870070322	28	0.767732173585176	13	9	0.135416666666667	0.999999999999946
TMEM63A	34.1654855091867	64.2939792211703	52	2.05426264607745	20	0.709056518884496	13	9	0.135416666666667	0.999999999999946
PYCR2	35.458508094896	142.291208461087	1	2.70091926205136	28	0.465026239126855	13	9	0.135416666666667	0.999999999999946
SDE2	4.70608896544598	16.0964572206385	1	0.869114288807651	28	0.992493921953255	13	9	0.135416666666667	0.999999999999946
ACBD3	19.5369910885546	320.950243619429	1	0.714812575668109	28	0.997636167753007	13	9	0.135416666666667	0.999999999999946
PARP1	16.9477659005683	65.0234932896158	1	1.20101032593119	28	0.960105843593778	13	9	0.135416666666667	0.999999999999946
ITPKB	26.6946523472096	6.09046051352513	46	2.1753650653945	20.695652173913	0.662079436509925	13	9	0.135416666666667	0.999999999999946
PSEN2	20.2632277689153	31.0405583047277	52	1.57398970310446	20	0.876294229711099	13	9	0.135416666666667	0.999999999999946
ADCK3	20.004781728794	19.4509445011992	23	3.12359161549568	23.8795986622074	0.333000201987355	13	9	0.135416666666667	0.999999999999946
CDC42BPA	36.3164205420619	114.28484324511	11	1.02001884234787	25.9636363636364	0.982134048464681	13	9	0.135416666666667	0.999999999999946
JMJD4	15.5958894354078	20.251126544972	52	0.790774509312093	20	0.995651309232926	13	9	0.135416666666667	0.999999999999946
SNAP47	32.1515885749942	12.6425583648436	52	1.38611981394519	20	0.924954625461148	13	9	0.135416666666667	0.999999999999946
ARF1	39.2342298737633	439.441875670391	1	1.29065617788328	28	0.944721575834704	13	9	0.135416666666667	0.999999999999946
C1orf35	27.555877850494	40.6601143405838	52	1.9373011660216	20	0.753485556344106	13	9	0.135416666666667	0.999999999999946
MRPL55	18.0518192404561	44.4769521477126	1	3.24101251436663	28	0.301759473339528	13	9	0.135416666666667	0.999999999999946
GUK1	4.76304334413532e-05	277.277156033622	52	2.22276152136563	20	0.643608911630591	13	9	0.135416666666667	0.999999999999946
GJC2	20.1861360205842	2.47957214032423	19	2.34923556178393	24.5360824742268	0.594559279944066	13	9	0.135416666666667	0.999999999999946
IBA57	28.4301902819386	11.171366249705	1	2.16646129125602	28	0.665548252770191	13	9	0.135416666666667	0.999999999999946
TRIM11	19.9342214518731	138.938734176094	22	1.44276108354674	24.040404040404	0.911603370268741	13	9	0.135416666666667	0.999999999999946
RNF187	19.9928583010106	420.916583797051	1	4.17627545689677	28	0.130008995428575	13	9	0.135416666666667	0.999999999999946
RAB4A	19.6229519681323	26.8694207680811	50	2.52817076597269	20.2266288951841	0.526936565758066	13	9	0.135416666666667	0.999999999999946
CCSAP	18.2940890525173	16.1648568268081	1	1.14982187283926	28	0.967525548740846	13	9	0.135416666666667	0.999999999999946
NUP133	28.0909121283024	42.4471359383869	52	0.940110681236029	20	0.98840633343812	13	9	0.135416666666667	0.999999999999946
ABCB10	6.1353594937405	6.78019424178953	52	1.08390654490039	20	0.975671308923965	13	9	0.135416666666667	0.999999999999946
TAF5L	47.9999324559169	13.5517714115266	29	1.83097597010721	22.9581993569132	0.792357077083573	13	9	0.135416666666667	0.999999999999946
URB2	35.8535456398711	2.36438504619016	52	0.765224980592222	20	0.996423083580458	13	9	0.135416666666667	0.999999999999946
GALNT2	36.6876238979	96.554279199939	1	2.64338750776784	28	0.485202115136097	13	9	0.135416666666667	0.999999999999946
COG2	24.3572502363004	13.8959046542814	1	1.13883265284939	28	0.968992046298534	13	9	0.135416666666667	0.999999999999946
AGT	39.49482809841	28.7285446848254	52	0.535901424197063	20	0.999636001937395	13	9	0.135416666666667	0.999999999999946
C1orf198	32.7553679036632	166.410041258232	38	2.06416012940932	21.7021276595745	0.705242637421281	13	9	0.135416666666667	0.999999999999946
TTC13	32.0140462624147	7.87972105229054	1	1.72905311357435	28	0.827634812182849	13	9	0.135416666666667	0.999999999999946
ARV1	28.3553190665028	11.0838915273735	52	0.862660727662478	20	0.992803921904887	13	9	0.135416666666667	0.999999999999946
C1orf131	6.75440830680987e-05	40.0249971488581	5	0.828513709694251	27.148288973384	0.994289520427143	13	9	0.135416666666667	0.999999999999946
GNPAT	21.3741347644523	32.045615572987	1	1.45142566165939	28	0.909457192723912	13	9	0.135416666666667	0.999999999999946
EXOC8	19.2347689456803	14.0212643830883	18	1.32438711662776	24.7058823529412	0.938134854159367	13	9	0.135416666666667	0.999999999999946
SPRTN	35.7505100278889	9.59168670724388	52	2.27410161226667	20	0.623630585549913	13	9	0.135416666666667	0.999999999999946
EGLN1	16.4939305855362	27.9703367360201	15	2.01432223979515	25.2296819787986	0.724374445292182	13	9	0.135416666666667	0.999999999999946
TSNAX	23.8258208001369	54.7482700391913	1	1.3908585356318	28	0.923883307340223	13	9	0.135416666666667	0.999999999999946
SIPA1L2	9.83470540593939	29.5992954694967	1	0.401025354974928	28	0.999953122012069	13	9	0.135416666666667	0.999999999999946
NTPCR	20.1062763848326	26.6957283429593	46	2.34831267163082	20.695652173913	0.59491462858353	13	9	0.135416666666667	0.999999999999946
PCNXL2	22.4178244449477	15.894435514477	1	1.68485470816109	28	0.842181776592458	13	9	0.135416666666667	0.999999999999946
KCNK1	28.2748170465766	5.6297137621321	9	1.03717175668367	26.3468634686347	0.98053142621913	13	9	0.135416666666667	0.999999999999946
COA6	29.8816225640172	17.404240086346	26	1.51067343078119	23.4098360655738	0.894066135288572	13	9	0.135416666666667	0.999999999999946
IRF2BP2	29.1620409259989	84.5254657639888	17	1.03258513027384	24.8780487804878	0.980969271911368	13	9	0.135416666666667	0.999999999999946
TOMM20	28.4248107127553	76.8456968296694	16	1.21500241754674	25.0526315789474	0.957906611508844	13	9	0.135416666666667	0.999999999999946
RBM34	17.1216669585466	53.918850835484	4	2.06333975126336	27.3563218390805	0.705559001500381	13	9	0.135416666666667	0.999999999999946
ARID4B	20.0886144887781	123.521058241267	1	0.894601993069019	28	0.991173135734288	13	9	0.135416666666667	0.999999999999946
GGPS1	31.8125822773631	24.2095804389189	52	0.89572741265635	20	0.991111164038345	13	9	0.135416666666667	0.999999999999946
B3GALNT2	37.8214094772413	39.1502264099156	1	2.31850375163628	28	0.606418003025206	13	9	0.135416666666667	0.999999999999946
LYST	19.6161514371701	21.1131187059976	52	1.52063317155246	20	0.891359070506588	13	9	0.135416666666667	0.999999999999946
NID1	28.4057795023384	107.621003944446	52	1.93590950095012	20	0.754005227308383	13	9	0.135416666666667	0.999999999999946
GPR137B	24.0483464677741	16.4362722162381	3	3.03210542635203	27.5675675675676	0.359006347521104	13	9	0.135416666666667	0.999999999999946
ERO1LB	20.7357141482736	8.17340309520668	52	2.22104940195531	20	0.644275974122204	13	9	0.135416666666667	0.999999999999946
LGALS8	16.3791679645882	16.046789837017	8	1.06014190579454	26.542750929368	0.978234501172717	13	9	0.135416666666667	0.999999999999946
HEATR1	9.46471910320893	15.3895636539417	11	0.651029850873644	25.9636363636364	0.998685172845199	13	9	0.135416666666667	0.999999999999946
MTR	27.5837279976302	52.1228553256487	23	1.24763047444568	23.8795986622074	0.952488984821046	13	9	0.135416666666667	0.999999999999946
FMN2	6.75440830680987e-05	32.2595412744283	11	1.46042897828079	25.9636363636364	0.907198425935007	13	9	0.135416666666667	0.999999999999946
GREM2	31.9182637838649	46.1451427251649	1	1.95018814447127	28	0.748661617046262	13	9	0.135416666666667	0.999999999999946
FH	25.346448151786	36.7302870702823	1	2.25134041667924	28	0.632480624559231	13	9	0.135416666666667	0.999999999999946
OPN3	20.0104874407466	4.95376332585866	7	2.73859968038476	26.7415730337079	0.452073757490018	13	9	0.135416666666667	0.999999999999946
CHML	31.9990886247889	12.0112218258037	52	1.67573375866761	20	0.845120579585604	13	9	0.135416666666667	0.999999999999946
CEP170	27.932041098298	26.0824967831187	5	3.40763180009244	27.148288973384	0.261492268102233	13	9	0.135416666666667	0.999999999999946
SDCCAG8	14.6750928868998	29.0734836230174	47	0.622036916198574	20.5763688760807	0.999019389226006	13	9	0.135416666666667	0.999999999999946
AKT3	12.0338811795429	56.0584828313747	37	1.9287792734498	21.8348623853211	0.756663783311047	13	9	0.135416666666667	0.999999999999946
ZBTB18	8.59391517087318	23.1948027664157	41	1.15845675022629	21.3134328358209	0.96634217700684	13	9	0.135416666666667	0.999999999999946
ADSS	6.75440830680987e-05	73.0299883703431	1	0.970064068802004	28	0.986276825206638	13	9	0.135416666666667	0.999999999999946
DESI2	40.0120483922466	26.4289598077233	1	0.48571321229998	28	0.999815275694495	13	9	0.135416666666667	0.999999999999946
COX20	14.6467299653899	15.9173630405621	52	1.70737008784458	20	0.834833407010786	13	9	0.135416666666667	0.999999999999946
HNRNPU-AS1	24.2362615936391	5.15059472520248	1	0.231772784206656	28	0.99999930601948	13	9	0.135416666666667	0.999999999999946
HNRNPU	29.2964833877044	274.318513009009	4	2.53127783882698	27.3563218390805	0.525789850246736	13	9	0.135416666666667	0.999999999999946
EFCAB2	33.6217362255517	14.4338555794979	52	1.59296070972248	20	0.870716890593322	13	9	0.135416666666667	0.999999999999946
KIF26B	31.9252001563291	7.53333954203618	52	0.564676755636315	20	0.999481880949788	13	9	0.135416666666667	0.999999999999946
SMYD3	17.3528454021906	73.4990443839178	44	1.02011229599353	20.9384164222874	0.982125572933462	13	9	0.135416666666667	0.999999999999946
TFB2M	41.1416339253965	5.06762202619471	1	1.61623006096918	28	0.863724169662198	13	9	0.135416666666667	0.999999999999946
CNST	36.7630018319639	31.0651381993499	1	2.2004317041363	28	0.652310626765557	13	9	0.135416666666667	0.999999999999946
SCCPDH	35.389053837357	53.9899165678901	3	1.78325819951022	27.5675675675676	0.809151366666163	13	9	0.135416666666667	0.999999999999946
AHCTF1	39.9622099748348	18.1014456363649	1	0.659175240796924	28	0.998576768509195	13	9	0.135416666666667	0.999999999999946
ZNF670	19.7293421626821	11.7122035523047	52	0.640464000510224	20	0.998815990708047	13	9	0.135416666666667	0.999999999999946
ZNF496	35.6854991652572	8.58790839858409	14	2.259392963002	25.4092526690391	0.62934801990162	13	9	0.135416666666667	0.999999999999946
SH3BP5L	12.3750833224211	74.0617171776037	1	1.03945400176265	28	0.980311004291981	13	9	0.135416666666667	0.999999999999946
ZNF672	22.6886799184442	15.1291746014605	52	1.2653931557241	20	0.949368452411019	13	9	0.135416666666667	0.999999999999946
ZNF692	16.1179573322769	6.6649431347245	1	2.24634543679997	28	0.634424533535807	13	9	0.135416666666667	0.999999999999946
ZMYND11	20.735001148703	124.956440791125	52	1.03202020662582	20	0.98102272750378	13	9	0.135416666666667	0.999999999999946
DIP2C	16.3849150217996	54.3188722175154	1	2.09928111743819	28	0.691662787584915	13	9	0.135416666666667	0.999999999999946
LARP4B	39.148786889162	71.7737945860197	1	3.00446839345466	28	0.367149115086212	13	9	0.135416666666667	0.999999999999946
GTPBP4	20.2092872907765	89.8754344237424	52	1.14327612370618	20	0.968404382457563	13	9	0.135416666666667	0.999999999999946
IDI2	31.9601196571612	6.18753909420067	1	0.615325997084677	28	0.999086160131817	13	9	0.135416666666667	0.999999999999946
WDR37	5.43658390236472	8.11558520546118	52	1.40905748619944	20	0.919690925185271	13	9	0.135416666666667	0.999999999999946
PFKP	19.7575922043681	62.2567987562013	20	2.78040092074321	24.3686006825939	0.437958081269936	13	9	0.135416666666667	0.999999999999946
PITRM1	12.7360720322496	32.8577602132687	8	0.955817122170863	26.542750929368	0.987321546929993	13	9	0.135416666666667	0.999999999999946
KLF6	6.75440830680987e-05	326.643674036015	52	0.970454808486928	20	0.986247342312031	13	9	0.135416666666667	0.999999999999946
AKR1C1	35.8796802975306	47.6938672836912	24	0.702249617275383	23.7209302325581	0.997881700558516	13	9	0.135416666666667	0.999999999999946
AKR1C2	20.2715588435579	21.4516484080798	30	2.44276741589929	22.8115015974441	0.558856809232313	13	9	0.135416666666667	0.999999999999946
AKR1C3	36.8864445005212	113.78894328252	20	0.538750665544077	24.3686006825939	0.999622642322506	13	9	0.135416666666667	0.999999999999946
NET1	27.245030406253	27.252977014705	27	2.94301010694077	23.257328990228	0.385729544535692	13	9	0.135416666666667	0.999999999999946
ASB13	35.9389702033594	5.92198870334662	12	0.948584951162407	25.7761732851986	0.98782964597105	13	9	0.135416666666667	0.999999999999946
FAM208B	20.141446056182	25.2191506236265	10	1.45191800542901	26.1538461538462	0.909334426602751	13	9	0.135416666666667	0.999999999999946
GDI2	12.6213648511521	15.116166057385	24	0.486662821337092	23.7209302325581	0.99981273687754	13	9	0.135416666666667	0.999999999999946
ANKRD16	20.766246743261	3.34469343963674	3	2.3044095711582	27.5675675675676	0.611872742804916	13	9	0.135416666666667	0.999999999999946
FBXO18	36.2099904210537	69.9252583027245	3	3.63612645252362	27.5675675675676	0.213662786649545	13	9	0.135416666666667	0.999999999999946
IL15RA	47.9735554310847	9.21981444113845	27	0.112154914803523	23.257328990228	0.999999998296956	13	9	0.135416666666667	0.999999999999946
RBM17	12.7012798176521	98.3583702048256	50	1.58040417830448	20.2266288951841	0.874421061265061	13	9	0.135416666666667	0.999999999999946
PFKFB3	22.3788503157957	37.6848095203881	52	1.77498898038301	20	0.812013858636068	13	9	0.135416666666667	0.999999999999946
ITIH5	43.6771331464736	40.0003768047992	13	0.851911470422725	25.5913978494624	0.993299180584137	13	9	0.135416666666667	0.999999999999946
KIN	31.4799092896325	20.6219862143427	52	1.42924193029463	20	0.914897506461631	13	9	0.135416666666667	0.999999999999946
ATP5C1	28.1189751175006	67.7024907772903	1	0.52214570106472	28	0.999695221681601	13	9	0.135416666666667	0.999999999999946
TAF3	32.4993501782329	30.9245131319235	36	1.74727455485983	21.9692307692308	0.821496902055096	13	9	0.135416666666667	0.999999999999946
CELF2	47.9999324559169	102.951843516734	18	2.37461742950791	24.7058823529412	0.584807252429274	13	9	0.135416666666667	0.999999999999946
USP6NL	28.3625568244434	3.84323973843648	2	1.66956116513277	27.7821011673152	0.847096675878566	13	9	0.135416666666667	0.999999999999946
PROSER2	31.2945774927019	8.94923147181481	36	2.88198397261655	21.9692307692308	0.404816845076418	13	9	0.135416666666667	0.999999999999946
UPF2	19.7857589308311	75.9781011434263	1	1.56857639700858	28	0.877864874989735	13	9	0.135416666666667	0.999999999999946
DHTKD1	20.2876630961889	40.3377504749282	52	1.13970225960935	20	0.968877604049667	13	9	0.135416666666667	0.999999999999946
SEC61A2	31.6207560652634	7.03859188371803	33	1.73439366198238	22.3824451410658	0.82584405636175	13	9	0.135416666666667	0.999999999999946
NUDT5	32.7295406977485	32.9991189799055	52	3.10995727483553	20	0.336783338743178	13	9	0.135416666666667	0.999999999999946
CDC123	33.0530146122842	88.7720162854763	1	1.48888770532756	28	0.899868757138126	13	9	0.135416666666667	0.999999999999946
CAMK1D	19.610507567354	3.51876936915987	1	0.49347073323182	28	0.999793685926313	13	9	0.135416666666667	0.999999999999946
OPTN	20.1855245019534	503.915378983133	1	2.31192515276478	28	0.608962909227333	13	9	0.135416666666667	0.999999999999946
MCM10	19.9743141360739	4.45462958221845	40	1.46886482617338	21.4414414414414	0.905055677093326	13	9	0.135416666666667	0.999999999999946
PHYH	37.8689570539943	33.5812923068256	39	0.599558532993751	21.570996978852	0.999228881548471	13	9	0.135416666666667	0.999999999999946
SEPHS1	26.9660225843921	22.4749108824067	6	2.00472787971474	26.9433962264151	0.728034299533471	13	9	0.135416666666667	0.999999999999946
BEND7	24.1826910072785	15.706191894871	1	1.3670172451172	28	0.929187607569863	13	9	0.135416666666667	0.999999999999946
PRPF18	20.2581263765536	33.859716412192	52	0.983938022379388	20	0.985202351028133	13	9	0.135416666666667	0.999999999999946
FRMD4A	19.4777534432643	12.5881796724605	1	0.462167938788675	28	0.999869774197165	13	9	0.135416666666667	0.999999999999946
FAM107B	28.0677811760933	8.38837189320436	32	0.262037882361116	22.5236593059937	0.999998161999041	13	9	0.135416666666667	0.999999999999946
HSPA14	19.8831049038689	20.8613598276154	52	1.23058477868712	20	0.95536994863584	13	9	0.135416666666667	0.999999999999946
DCLRE1C	23.5552873797431	13.0688307564148	1	1.80357526151547	28	0.802056875559441	13	9	0.135416666666667	0.999999999999946
RPP38	21.9027599245449	12.8434583079709	1	1.89578656364179	28	0.768873434123989	13	9	0.135416666666667	0.999999999999946
NMT2	19.5802256244846	65.0246177321267	1	1.7351083376052	28	0.825603894956757	13	9	0.135416666666667	0.999999999999946
FAM171A1	15.7939416687203	37.0282554465853	4	2.23468776655656	27.3563218390805	0.638963314768868	13	9	0.135416666666667	0.999999999999946
ITGA8	47.9999324559169	41.022861860392	5	1.01522244027787	27.148288973384	0.98256532029694	13	9	0.135416666666667	0.999999999999946
FAM188A	23.9459630770271	18.2634252085232	45	2.30095683246221	20.8163265306122	0.613210389282859	13	9	0.135416666666667	0.999999999999946
PTER	12.1020283618072	5.98577323158331	1	1.93562960225636	28	0.754109715720171	13	9	0.135416666666667	0.999999999999946
RSU1	30.9103979421028	126.878562068453	2	2.46648622836231	27.7821011673152	0.549918310728796	13	9	0.135416666666667	0.999999999999946
VIM	4.96674729817059	1666.46432487134	1	1.27869047796658	28	0.946953117627341	13	9	0.135416666666667	0.999999999999946
PTPLA	27.9310828368422	64.5123199476559	1	1.99991474654425	28	0.729867100244898	13	9	0.135416666666667	0.999999999999946
STAM	20.3173615391305	24.0447944522941	52	1.61383807029204	20	0.864450551794212	13	9	0.135416666666667	0.999999999999946
NSUN6	19.9967455682416	6.72224816652725	48	1.01293312065572	20.458452722063	0.982768598963753	13	9	0.135416666666667	0.999999999999946
ARL5B	29.814032407219	18.5813997830443	25	3.5590356357594	23.5643564356436	0.228881761266641	13	9	0.135416666666667	0.999999999999946
PLXDC2	20.4966424196363	59.0409953908701	1	1.72520994022313	28	0.828919196152626	13	9	0.135416666666667	0.999999999999946
CASC10	20.1929324006126	1.72375516831711	39	3.56936703032707	21.570996978852	0.226789207050087	13	9	0.135416666666667	0.999999999999946
SKIDA1	24.6507211644551	1.7352201706695	52	0.646818106408314	20	0.998738616520518	13	9	0.135416666666667	0.999999999999946
MLLT10	21.4247566272318	19.2657937963886	1	0.918614708134656	28	0.98978107322489	13	9	0.135416666666667	0.999999999999946
DNAJC1	25.3943398284477	93.9476233396967	1	2.0755199093822	28	0.700857715327794	13	9	0.135416666666667	0.999999999999946
COMMD3	29.1843949890354	48.1243366780222	13	2.17390172073527	25.5913978494624	0.662649601494372	13	9	0.135416666666667	0.999999999999946
LOC100499489	33.4140685800723	6.31514147222964	52	1.386053898693	20	0.924969468004052	13	9	0.135416666666667	0.999999999999946
PIP4K2A	32.2574922116389	47.9302395591006	36	3.04828848851099	21.9692307692308	0.354299884720214	13	9	0.135416666666667	0.999999999999946
MSRB2	20.956555064334	49.5941293478397	1	1.47871006093849	28	0.902522940360706	13	9	0.135416666666667	0.999999999999946
OTUD1	31.8402213631097	3.09121394884342	52	2.51217536250799	20	0.532857039323859	13	9	0.135416666666667	0.999999999999946
KIAA1217	15.9634781337833	3.6024664240066	1	3.4244596052006	28	0.257684410255269	13	9	0.135416666666667	0.999999999999946
ARHGAP21	20.0263913845665	153.00577249513	43	0.803156220697141	21.0619469026549	0.995234948949896	13	9	0.135416666666667	0.999999999999946
PRTFDC1	24.415744201597	1.59260891700707	52	3.74611589245677	20	0.193484289151025	13	9	0.135416666666667	0.999999999999946
APBB1IP	39.0124108368713	21.6356365282828	4	2.93906462384549	27.3563218390805	0.386944498508782	13	9	0.135416666666667	0.999999999999946
ABI1	43.1290364902645	38.4432229578116	52	1.36479843325396	20	0.929670346396422	13	9	0.135416666666667	0.999999999999946
ANKRD26	24.0900039273501	35.3862173366561	1	1.3283864396361	28	0.937324956488831	13	9	0.135416666666667	0.999999999999946
YME1L1	19.6493437978097	106.02872777403	39	0.432105901735767	21.570996978852	0.999919425478305	13	9	0.135416666666667	0.999999999999946
MASTL	4.03339899114863	7.97826589305375	48	1.43989556857768	20.458452722063	0.91230715693593	13	9	0.135416666666667	0.999999999999946
ACBD5	32.1080016392927	26.3120274202231	34	2.30516547130415	22.2429906542056	0.611579963964303	13	9	0.135416666666667	0.999999999999946
RAB18	35.0019778551877	154.408164816642	1	3.01185616096997	28	0.364959466815053	13	9	0.135416666666667	0.999999999999946
MKX	32.2516488521577	23.5024417895488	1	1.00280755482817	28	0.983647974667278	13	9	0.135416666666667	0.999999999999946
WAC-AS1	20.3212546052949	51.1234763397586	13	2.25851675824051	25.5913978494624	0.629688802903945	13	9	0.135416666666667	0.999999999999946
WAC	19.8418032941826	224.792556667946	14	1.1438997098486	25.4092526690391	0.968321334907136	13	9	0.135416666666667	0.999999999999946
BAMBI	33.4336643835329	5.81973487029489	18	3.00587187271335	24.7058823529412	0.366732412867332	13	9	0.135416666666667	0.999999999999946
PTCHD3P1	35.9816925151599	44.2448319666123	52	1.36061216162657	20	0.930576058504112	13	9	0.135416666666667	0.999999999999946
SVIL	19.0015829013107	34.7255172733278	1	0.469780012839962	28	0.999853841443718	13	9	0.135416666666667	0.999999999999946
KIAA1462	20.5936260666428	159.056172767695	52	1.53652098566053	20	0.88697139874941	13	9	0.135416666666667	0.999999999999946
MTPAP	6.75440830680987e-05	26.1615449009791	6	0.234035332997513	26.9433962264151	0.999999249988485	13	9	0.135416666666667	0.999999999999946
ZNF438	19.2046147955678	14.1663544894735	1	1.25364570046889	28	0.95144578435767	13	9	0.135416666666667	0.999999999999946
ZEB1	20.3902958691586	265.433515106804	12	1.27665835557573	25.7761732851986	0.947326631566749	13	9	0.135416666666667	0.999999999999946
ARHGAP12	39.2160961025173	91.4449105608864	52	1.49626121220716	20	0.897923221658427	13	9	0.135416666666667	0.999999999999946
KIF5B	23.6559590529083	466.447216962032	1	0.420889941467667	28	0.999933354765283	13	9	0.135416666666667	0.999999999999946
EPC1	24.8746878644775	70.6809682851022	1	0.510925454561129	28	0.999737502510369	13	9	0.135416666666667	0.999999999999946
CCDC7	47.9999324559169	7.02115583810379	10	1.04606605381098	26.1538461538462	0.979662757555233	13	9	0.135416666666667	0.999999999999946
ITGB1	20.1818279388199	609.541561022567	41	0.863474867787133	21.3134328358209	0.992765343438462	13	9	0.135416666666667	0.999999999999946
NRP1	13.6493119080674	123.884994232934	1	0.938570644769651	28	0.988508996700778	13	9	0.135416666666667	0.999999999999946
PARD3	21.8256930639603	39.9832204155451	1	0.562935931244501	28	0.999492489281575	13	9	0.135416666666667	0.999999999999946
CUL2	31.8678746849694	11.5854326341126	13	2.94192619154264	25.5913978494624	0.386063055902027	13	9	0.135416666666667	0.999999999999946
CREM	28.3186356378106	12.101923049918	16	1.73655544472907	25.0526315789474	0.825117230630267	13	9	0.135416666666667	0.999999999999946
CCNY	11.7484022724453	131.621883173808	10	2.10321445315933	26.1538461538462	0.690138043700506	13	9	0.135416666666667	0.999999999999946
FZD8	47.9999324559169	13.5002966995971	22	0.965314056660944	24.040404040404	0.986631667489646	13	9	0.135416666666667	0.999999999999946
ZNF248	20.0459989099744	16.2339919599193	52	1.37764414290515	20	0.926849746195766	13	9	0.135416666666667	0.999999999999946
ZNF25	38.3954229138085	42.4648346312289	6	1.32662237198483	26.9433962264151	0.937682950427483	13	9	0.135416666666667	0.999999999999946
ZNF33A	19.8705965400446	23.7184362444588	52	0.796459965585183	20	0.995463683189209	13	9	0.135416666666667	0.999999999999946
ZNF37A	19.7930726177945	63.9776015145218	1	0.594232049428943	28	0.999272853964879	13	9	0.135416666666667	0.999999999999946
ZNF37BP	19.8537689396818	8.18183768925645	13	2.01301790177267	25.5913978494624	0.72487248511155	13	9	0.135416666666667	0.999999999999946
ZNF33B	20.1181095311971	15.6673469701801	3	1.95524832369554	27.5675675675676	0.746761828137922	13	9	0.135416666666667	0.999999999999946
BMS1	31.350413149576	113.476068216629	7	1.70600677582403	26.7415730337079	0.835282077254398	13	9	0.135416666666667	0.999999999999946
CSGALNACT2	27.5348855597924	28.9738381655774	52	1.20715429665439	20	0.959149281009108	13	9	0.135416666666667	0.999999999999946
HNRNPF	39.1272316941915	134.482666062896	1	1.41199249754395	28	0.919003265286685	13	9	0.135416666666667	0.999999999999946
CXCL12	6.75440830680987e-05	179.925058909348	12	1.13625440316587	25.7761732851986	0.969329733417095	13	9	0.135416666666667	0.999999999999946
RASSF4	47.9999324559169	30.5511136039433	2	0.974141770565148	27.7821011673152	0.985966938836357	13	9	0.135416666666667	0.999999999999946
C10orf10	39.8242870059332	146.580395229719	1	0.344848529044386	28	0.999984722315787	13	9	0.135416666666667	0.999999999999946
C10orf25	25.7629158697026	3.01341864064622	52	0.244518402762252	20	0.999998936670312	13	9	0.135416666666667	0.999999999999946
ZNF22	40.7216781926974	46.6577402843851	1	0.736812928049998	28	0.997153820208626	13	9	0.135416666666667	0.999999999999946
MARCH8	47.999956505052	35.749456656496	35	1.84107248484208	22.1052631578947	0.78874677159029	13	9	0.135416666666667	0.999999999999946
FAM21C	38.7785240574287	41.42456052476	52	1.68158368033157	20	0.84323827596472	13	9	0.135416666666667	0.999999999999946
TIMM23	6.75440830680987e-05	55.8152757243635	14	0.430701487159759	25.4092526690391	0.999921291570994	13	9	0.135416666666667	0.999999999999946
NCOA4	34.2077716548235	146.156592988755	1	2.40362219021885	28	0.573717748646591	13	9	0.135416666666667	0.999999999999946
MAPK8	8.85504720814452	24.9150051718996	10	0.969649581769285	26.1538461538462	0.986308051071127	13	9	0.135416666666667	0.999999999999946
ARHGAP22	20.1264667085417	18.7902614985302	52	1.21456251421112	20	0.95797688362056	13	9	0.135416666666667	0.999999999999946
VSTM4	47.9999324559169	144.999362479197	6	1.12459467178722	26.9433962264151	0.970826802482335	13	9	0.135416666666667	0.999999999999946
ERCC6	20.2447483957425	14.6338801909844	7	1.79646050166439	26.7415730337079	0.804551032255739	13	9	0.135416666666667	0.999999999999946
PARG	31.7465875258215	9.40787186777268	1	2.15392859181914	28	0.670428939023711	13	9	0.135416666666667	0.999999999999946
FAM21A	24.2192230076363	39.1095162359379	1	3.47568467229601	28	0.246378262636175	13	9	0.135416666666667	0.999999999999946
SGMS1	6.75440830680987e-05	18.3804425488473	52	1.67901030467661	20	0.844067432958035	13	9	0.135416666666667	0.999999999999946
ASAH2B	35.8900969985417	3.94598940304198	1	1.01554967960897	28	0.982536128096469	13	9	0.135416666666667	0.999999999999946
PRKG1	15.9545801110604	19.7123401775064	52	0.926477763762339	20	0.989292632505386	13	9	0.135416666666667	0.999999999999946
CSTF2T	41.2600855628053	22.9209507736746	52	2.57062755159871	20	0.511364659602445	13	9	0.135416666666667	0.999999999999946
DKK1	35.411865551656	48.5817205696598	1	1.59226376627772	28	0.87092377494221	13	9	0.135416666666667	0.999999999999946
ZWINT	3.1407509461736	8.58070634231327	1	1.44992141758464	28	0.909831734803902	13	9	0.135416666666667	0.999999999999946
IPMK	12.341536962802	19.7358509082985	1	2.89846381863107	28	0.399600486878151	13	9	0.135416666666667	0.999999999999946
CISD1	39.9438056854631	53.0016843289755	1	0.935297734069022	28	0.988725014031997	13	9	0.135416666666667	0.999999999999946
UBE2D1	38.0891916159169	25.1208502133752	52	0.506116324817254	20	0.999754095850519	13	9	0.135416666666667	0.999999999999946
TFAM	31.1683118252988	35.6715860253832	32	2.18600510194743	22.5236593059937	0.657933207385675	13	9	0.135416666666667	0.999999999999946
BICC1	4.29219003987772	139.324457595588	32	2.1553084901834	22.5236593059937	0.669891690257472	13	9	0.135416666666667	0.999999999999946
FAM133CP	31.4614586469778	4.5330528938275	49	1.41763478322288	20.3418803418803	0.917672345360459	13	9	0.135416666666667	0.999999999999946
CCDC6	23.9551088042694	42.7069836403722	52	1.13955567997405	20	0.968896913554676	13	9	0.135416666666667	0.999999999999946
CDK1	9.84296722331989	16.8587269702622	19	0.986882516032903	24.5360824742268	0.984966926977762	13	9	0.135416666666667	0.999999999999946
RHOBTB1	14.1592158078444	45.4401896902749	52	0.559508615733628	20	0.999512863881939	13	9	0.135416666666667	0.999999999999946
ARID5B	23.9221228149553	209.567620605096	1	0.67490584574076	28	0.998347634011025	13	9	0.135416666666667	0.999999999999946
ADO	15.9719684339288	22.3238897933766	1	0.342546899493727	28	0.999985474754918	13	9	0.135416666666667	0.999999999999946
NRBF2	43.1655713932931	36.8014379991514	39	2.135828419964	21.570996978852	0.677472157283935	13	9	0.135416666666667	0.999999999999946
JMJD1C	16.2349591224637	41.4621515618671	52	1.18202808245452	20	0.962971354973395	13	9	0.135416666666667	0.999999999999946
REEP3	28.3304564487196	117.546410944354	52	1.89504872821649	20	0.769144665040861	13	9	0.135416666666667	0.999999999999946
ANXA2P3	27.9618525047551	195.982856233686	52	1.07746801531118	20	0.976384823055439	13	9	0.135416666666667	0.999999999999946
SIRT1	12.0820685314218	15.3522430746386	52	1.41507732377165	20	0.918277065427289	13	9	0.135416666666667	0.999999999999946
HERC4	28.0528603918681	46.6813346283993	9	1.00767864661301	26.3468634686347	0.983228933372258	13	9	0.135416666666667	0.999999999999946
PBLD	24.4633685599575	9.86907640049595	52	2.62092678428365	20	0.493204172849528	13	9	0.135416666666667	0.999999999999946
HNRNPH3	6.75440830680987e-05	188.632672141856	6	1.4835749278775	26.9433962264151	0.901258790456738	13	9	0.135416666666667	0.999999999999946
RUFY2	23.3273493916912	23.5447466204957	34	1.55010740672671	22.2429906542056	0.883152650569898	13	9	0.135416666666667	0.999999999999946
SLC25A16	30.0910503808032	9.32260695739803	38	2.11771943061964	21.7021276595745	0.68450964664514	13	9	0.135416666666667	0.999999999999946
TET1	16.0238999421732	9.91741976503426	1	1.14052027689566	28	0.968769699787638	13	9	0.135416666666667	0.999999999999946
CCAR1	19.9758153230538	180.407548782993	1	0.852313021826853	28	0.993281146080488	13	9	0.135416666666667	0.999999999999946
DDX50	37.8066288021375	88.6721623016003	44	0.777990161301027	20.9384164222874	0.996051764641492	13	9	0.135416666666667	0.999999999999946
DDX21	20.0372690388652	294.117802886113	1	1.62579858259327	28	0.860801431070847	13	9	0.135416666666667	0.999999999999946
KIAA1279	21.1642614049601	33.9952314983956	7	1.70422829579516	26.7415730337079	0.835866668146954	13	9	0.135416666666667	0.999999999999946
SRGN	31.6440925666382	14.8458799102111	1	0.766409567565556	28	0.996389790788995	13	9	0.135416666666667	0.999999999999946
VPS26A	35.6828389222332	40.7231955142504	8	1.67500028566095	26.542750929368	0.845355935393039	13	9	0.135416666666667	0.999999999999946
SUPV3L1	16.7001662571789	11.6538987219227	52	0.595719873039708	20	0.999260778229889	13	9	0.135416666666667	0.999999999999946
HK1	19.6839241984606	232.12230557904	1	1.76085160933769	28	0.816872924007508	13	9	0.135416666666667	0.999999999999946
COL13A1	20.1120590152644	5.34118551601957	14	1.44058533223848	25.4092526690391	0.912138019820292	13	9	0.135416666666667	0.999999999999946
H2AFY2	23.9729483835374	6.83103599716042	52	2.4596237152354	20	0.552499028709894	13	9	0.135416666666667	0.999999999999946
AIFM2	20.5613571586251	46.7740690451948	34	1.88783134902612	22.2429906542056	0.771793384077863	13	9	0.135416666666667	0.999999999999946
TYSND1	31.9026257516574	8.31005115057731	33	1.03781278392578	22.3824451410658	0.980469686979395	13	9	0.135416666666667	0.999999999999946
SAR1A	27.6303131890693	127.917886397035	14	1.9368733735819	25.4092526690391	0.753645327954402	13	9	0.135416666666667	0.999999999999946
PPA1	35.9089668846208	26.7799108890516	52	0.32691350969805	20	0.999989804927215	13	9	0.135416666666667	0.999999999999946
LRRC20	24.0996005649033	2.93357456969465	11	1.22970786323381	25.9636363636364	0.955515157934702	13	9	0.135416666666667	0.999999999999946
EIF4EBP2	32.61915196624	138.163985240286	33	0.909825594632211	22.3824451410658	0.990307777157247	13	9	0.135416666666667	0.999999999999946
SGPL1	12.0434023145793	35.3830229434964	42	1.57274056692449	21.186943620178	0.876657488867206	13	9	0.135416666666667	0.999999999999946
PCBD1	28.4425333287133	40.6348387357756	1	1.02324224420447	28	0.9818401016466	13	9	0.135416666666667	0.999999999999946
UNC5B	28.4175074181234	43.1025199813465	38	2.55806949242424	21.7021276595745	0.515948294414548	13	9	0.135416666666667	0.999999999999946
SLC29A3	16.0545695490955	16.5585251009147	41	2.89278377629205	21.3134328358209	0.401393247287005	13	9	0.135416666666667	0.999999999999946
C10orf54	23.329836495994	111.699982941966	1	0.754975080789978	28	0.996701487271809	13	9	0.135416666666667	0.999999999999946
PSAP	20.8649707720828	3843.16599836446	14	0.542418590484984	25.4092526690391	0.999604862442631	13	9	0.135416666666667	0.999999999999946
CHST3	27.6609489148835	27.0221623094541	13	0.909549629979908	25.5913978494624	0.990323989832709	13	9	0.135416666666667	0.999999999999946
ASCC1	32.6172634055379	30.7722379717002	1	2.47703437628198	28	0.545960503119019	13	9	0.135416666666667	0.999999999999946
ANAPC16	18.9995570923735	69.2278678565147	1	4.06610925039225	28	0.144127265974191	13	9	0.135416666666667	0.999999999999946
DDIT4	6.75440830680987e-05	571.387020343903	1	1.58355112187641	28	0.873497341576232	13	9	0.135416666666667	0.999999999999946
DNAJB12	37.9659219299583	51.9018672921295	52	0.649715371401384	20	0.998702040249918	13	9	0.135416666666667	0.999999999999946
MICU1	20.9606566121478	68.803244456231	1	1.37654259901499	28	0.927094060456647	13	9	0.135416666666667	0.999999999999946
MCU	31.4365507652765	68.8081830681816	15	4.28780061941878	25.2296819787986	0.117037634342091	13	9	0.135416666666667	0.999999999999946
P4HA1	6.75440830680987e-05	296.316219519031	52	1.20803038285074	20	0.959011718967996	13	9	0.135416666666667	0.999999999999946
ECD	23.9200681963216	11.9216626541436	52	1.98527676717238	20	0.735427206484352	13	9	0.135416666666667	0.999999999999946
FAM149B1	40.6077203246842	20.0491334081092	1	1.64780287068907	28	0.853978533174148	13	9	0.135416666666667	0.999999999999946
DNAJC9	6.75440830680987e-05	42.2550095998616	1	1.37253990013067	28	0.927977976064123	13	9	0.135416666666667	0.999999999999946
MRPS16	32.2347301498175	58.482521680036	14	0.524906087761793	25.4092526690391	0.999684014556944	13	9	0.135416666666667	0.999999999999946
ANXA7	6.75440830680987e-05	59.9298967846978	52	1.24799323301903	20	0.952426465620546	13	9	0.135416666666667	0.999999999999946
PPP3CB	32.4073401873984	30.9222761879404	52	1.40031952919546	20	0.921719246955219	13	9	0.135416666666667	0.999999999999946
SEC24C	37.9429266278579	28.5563560132852	1	2.73233771491527	28	0.454211491364736	13	9	0.135416666666667	0.999999999999946
FUT11	19.8529065980949	22.6509045667694	52	0.151686422239816	20	0.999999978331828	13	9	0.135416666666667	0.999999999999946
CHCHD1	28.5795521558292	47.4368081753166	52	0.6559684801245	20	0.998620253110921	13	9	0.135416666666667	0.999999999999946
ZSWIM8	7.66380008974252	50.301747167351	1	1.19314755086381	28	0.961309225123675	13	9	0.135416666666667	0.999999999999946
NDST2	17.1163994782682	36.7595930481431	37	1.31864476057981	21.8348623853211	0.939287016358871	13	9	0.135416666666667	0.999999999999946
CAMK2G	32.3929768631526	26.1586982516398	33	1.4763373309669	22.3824451410658	0.903136475037699	13	9	0.135416666666667	0.999999999999946
PLAU	43.6056539894445	8.39356292040653	1	2.2809323973407	28	0.620977655190293	13	9	0.135416666666667	0.999999999999946
VCL	29.4106834899174	194.418611864771	1	2.26087853391945	28	0.62877028170699	13	9	0.135416666666667	0.999999999999946
AP3M1	29.8166528180687	30.2510236343906	37	0.244036886226583	21.8348623853211	0.999998953194423	13	9	0.135416666666667	0.999999999999946
ADK	9.11235778525696	30.1379669288442	1	0.771030479608702	28	0.996257661661735	13	9	0.135416666666667	0.999999999999946
KAT6B	20.4294742931511	34.7089130695494	52	0.572849102414812	20	0.999429669017813	13	9	0.135416666666667	0.999999999999946
SAMD8	27.7284386932985	17.8546795574505	1	0.544953259226649	28	0.999592184612237	13	9	0.135416666666667	0.999999999999946
VDAC2	26.859597144489	74.4320481571204	1	0.291056146434826	28	0.999995824010456	13	9	0.135416666666667	0.999999999999946
COMTD1	6.75440830680987e-05	29.5983779083118	52	2.12840265701791	20	0.680359213960984	13	9	0.135416666666667	0.999999999999946
ZNF503	35.8842280633553	161.320255255959	1	1.29446410708253	28	0.94399987316311	13	9	0.135416666666667	0.999999999999946
ZNF503-AS2	44.0287826415864	9.58885101809218	5	0.344742480633111	27.148288973384	0.999984757692605	13	9	0.135416666666667	0.999999999999946
C10orf11	31.7469855789983	13.6965005667395	1	0.721760914365608	28	0.997491236341521	13	9	0.135416666666667	0.999999999999946
KCNMA1	19.9053073690643	48.2619599091357	1	1.35550165704696	28	0.93167271785374	13	9	0.135416666666667	0.999999999999946
DLG5	27.5521445625037	90.9585790835052	48	0.832205652941348	20.458452722063	0.994141003498917	13	9	0.135416666666667	0.999999999999946
POLR3A	35.3737721741931	21.9088206265105	52	0.917597722600511	20	0.989843051251703	13	9	0.135416666666667	0.999999999999946
RPS24	20.791394489287	4053.85843287592	1	1.33122669117055	28	0.936746062898365	13	9	0.135416666666667	0.999999999999946
LINC00856	12.2592809035955	5.91493544412516	5	1.90311789760248	27.148288973384	0.766173943409173	13	9	0.135416666666667	0.999999999999946
ZMIZ1	19.5092849090989	36.8577422178678	52	0.792582935747639	20	0.995592276801589	13	9	0.135416666666667	0.999999999999946
PPIF	39.5302730994252	49.6960828271214	52	1.04373417390053	20	0.979893017562714	13	9	0.135416666666667	0.999999999999946
ZCCHC24	47.9999583594536	310.71026552713	52	0.957464368437132	20	0.987203742749564	13	9	0.135416666666667	0.999999999999946
EIF5AL1	1.68457563807929	28.065866691428	25	0.725354822571653	23.5643564356436	0.997413633445012	13	9	0.135416666666667	0.999999999999946
LOC100288974	15.8486967338498	9.44842700539465	52	1.69918435855185	20	0.837520211302155	13	9	0.135416666666667	0.999999999999946
TMEM254	17.0045998456417	11.2272015190287	17	1.3580113186302	24.8780487804878	0.931135410690778	13	9	0.135416666666667	0.999999999999946
PLAC9	38.4291963128802	340.475044720206	5	1.12946455264963	27.148288973384	0.970207500589259	13	9	0.135416666666667	0.999999999999946
ANXA11	20.0539339271858	217.090951060742	19	1.06758452980804	24.5360824742268	0.977452447393581	13	9	0.135416666666667	0.999999999999946
TSPAN14	42.9432070734328	28.3020959541628	52	0.79558289904137	20	0.995493018150621	13	9	0.135416666666667	0.999999999999946
GHITM	35.7996007876516	101.774656614411	52	0.641082179633931	20	0.998808631905816	13	9	0.135416666666667	0.999999999999946
CCSER2	23.5871735916034	64.9343366362675	1	2.14959293260753	28	0.672116734770301	13	9	0.135416666666667	0.999999999999946
WAPAL	17.0181536207813	51.390824912422	1	1.6657171865904	28	0.848322032738486	13	9	0.135416666666667	0.999999999999946
ADIRF	6.75440830680987e-05	39.2793580288528	14	0.637268811307344	25.4092526690391	0.99885345633666	13	9	0.135416666666667	0.999999999999946
GLUD1	35.9008846207843	34.9768001865726	1	1.25047713381507	28	0.951997026382331	13	9	0.135416666666667	0.999999999999946
FAM35A	27.69676921653	19.5213424040439	1	1.16286449115413	28	0.965727520455195	13	9	0.135416666666667	0.999999999999946
MINPP1	15.3673946831225	18.9066589960608	5	3.1021512186348	27.148288973384	0.338963903975585	13	9	0.135416666666667	0.999999999999946
PAPSS2	23.9054355048565	46.7136261244749	1	2.30474688127757	28	0.611742091147505	13	9	0.135416666666667	0.999999999999946
ATAD1	29.4135701921711	93.9522894788959	3	3.69674681246704	27.5675675675676	0.202323404412719	13	9	0.135416666666667	0.999999999999946
PTEN	24.197588938395	85.5579812897015	1	1.95481094665187	28	0.746926158697682	13	9	0.135416666666667	0.999999999999946
RNLS	31.8304173688979	6.05174600224948	4	1.82944941095148	27.3563218390805	0.792901290538236	13	9	0.135416666666667	0.999999999999946
STAMBPL1	6.75440830680987e-05	9.52539902801251	52	2.19166026245947	20	0.655729231520399	13	9	0.135416666666667	0.999999999999946
ACTA2	20.8467770391261	5088.71670236552	1	0.932959536302152	28	0.988877545260492	13	9	0.135416666666667	0.999999999999946
FAS	19.6417199012743	17.134664936937	47	1.29788402560197	20.5763688760807	0.943346958852855	13	9	0.135416666666667	0.999999999999946
CH25H	8.36083723739617	24.8404349890101	1	1.23458522677583	28	0.954703787853136	13	9	0.135416666666667	0.999999999999946
LIPA	39.8517202227559	45.922119374575	1	0.791513141224524	28	0.995627270648016	13	9	0.135416666666667	0.999999999999946
IFIT2	32.3370367332049	3.94692529483397	22	1.05218274896299	24.040404040404	0.979050217929194	13	9	0.135416666666667	0.999999999999946
IFIT3	42.2534143269781	18.7617611616073	50	2.92787817312192	20.2266288951841	0.390403621167813	13	9	0.135416666666667	0.999999999999946
IFIT1	6.29666507068055	10.9501670811369	46	1.48023188524582	20.695652173913	0.902128385335392	13	9	0.135416666666667	0.999999999999946
IFIT5	28.3619646488553	24.9528265061446	52	0.330766117736208	20	0.999988855352864	13	9	0.135416666666667	0.999999999999946
PANK1	19.8652845061782	2.79762407908584	52	1.3013306685534	20	0.942684395507727	13	9	0.135416666666667	0.999999999999946
KIF20B	19.5201777370188	18.2539575320322	1	0.919590373323505	28	0.989721357333799	13	9	0.135416666666667	0.999999999999946
RPP30	6.75440830680987e-05	38.4924909838544	7	0.938168848006051	26.7415730337079	0.988535674213606	13	9	0.135416666666667	0.999999999999946
ANKRD1	8.08969925166778e-05	349.991114689426	10	1.07490678174365	26.1538461538462	0.976664694529804	13	9	0.135416666666667	0.999999999999946
PCGF5	4.4077368922225	62.0891057107771	1	1.33436126474912	28	0.936103599251324	13	9	0.135416666666667	0.999999999999946
HECTD2	27.8239153527219	6.53547312175089	2	3.61558745809466	27.7821011673152	0.21762896216312	13	9	0.135416666666667	0.999999999999946
PPP1R3C	29.5621561675796	59.3997007154722	10	1.11976929712058	26.1538461538462	0.971432030782269	13	9	0.135416666666667	0.999999999999946
TNKS2	6.75440830680987e-05	35.746432696827	1	0.974904407408799	28	0.985908438554099	13	9	0.135416666666667	0.999999999999946
BTAF1	44.1431365243514	20.7931158125718	29	0.425833247287487	22.9581993569132	0.999927485126838	13	9	0.135416666666667	0.999999999999946
CPEB3	36.3594195505622	5.28386927795756	41	0.860404729833207	21.3134328358209	0.992910031650858	13	9	0.135416666666667	0.999999999999946
MARCH5	35.4965162593672	77.5153212366928	15	0.198364995512773	25.2296819787986	0.999999802338599	13	9	0.135416666666667	0.999999999999946
IDE	19.1041220755123	29.0572466837679	52	1.08881228047587	20	0.975118041029098	13	9	0.135416666666667	0.999999999999946
KIF11	19.7669582474411	5.05047982341222	51	2.23934417096804	20.112676056338	0.637150098468478	13	9	0.135416666666667	0.999999999999946
MYOF	15.6900262874211	105.529762423489	52	2.38235904659561	20	0.581841381620986	13	9	0.135416666666667	0.999999999999946
CEP55	12.4305548031083	18.2892367977384	1	1.52379204768784	28	0.89049345503759	13	9	0.135416666666667	0.999999999999946
FRA10AC1	20.2883644569114	71.8138882263054	1	1.83760730153631	28	0.789987972777335	13	9	0.135416666666667	0.999999999999946
PLCE1	12.9718338441962	8.26434835184114	1	3.06479402223006	28	0.349546606718914	13	9	0.135416666666667	0.999999999999946
PLCE1-AS1	42.056359954795	7.08396839984618	1	1.23999123413309	28	0.953793860639446	13	9	0.135416666666667	0.999999999999946
NOC3L	27.6537447275294	26.9773660110175	52	3.23432905906378	20	0.303473451764013	13	9	0.135416666666667	0.999999999999946
TBC1D12	22.5133588828574	12.5200592141677	15	0.887969894340252	25.2296819787986	0.991531961952992	13	9	0.135416666666667	0.999999999999946
HELLS	24.169441796131	10.2032050424545	52	2.61679362326885	20	0.494684077228796	13	9	0.135416666666667	0.999999999999946
PDLIM1	38.9861785697351	195.646747592754	23	0.675780940562435	23.8795986622074	0.998334088908944	13	9	0.135416666666667	0.999999999999946
SORBS1	33.624315686658	4.34530043971382	41	1.45535270302046	21.3134328358209	0.908475553475222	13	9	0.135416666666667	0.999999999999946
ALDH18A1	37.3974297723003	35.4819188732502	1	1.98604796315171	28	0.735134814732609	13	9	0.135416666666667	0.999999999999946
TCTN3	44.0473971655676	21.1032412032048	38	0.568656986589186	21.7021276595745	0.999456954946888	13	9	0.135416666666667	0.999999999999946
ENTPD1	36.3429739170025	10.9679177199889	52	2.26860944405357	20	0.625764716097136	13	9	0.135416666666667	0.999999999999946
CCNJ	27.9862919199808	4.28013694001953	52	3.73046054933448	20	0.196249435212174	13	9	0.135416666666667	0.999999999999946
ZNF518A	31.5750585449909	7.46973425061482	30	3.55414115800536	22.8115015974441	0.229878900831681	13	9	0.135416666666667	0.999999999999946
TM9SF3	38.4535378915589	646.264359602507	52	2.05486091754549	20	0.708826165718418	13	9	0.135416666666667	0.999999999999946
RPL13AP5	28.5470032748933	46.994326762548	34	1.32089379624884	22.2429906542056	0.938837269137319	13	9	0.135416666666667	0.999999999999946
LCOR	26.7095668926169	7.62181393037557	10	1.8286130934643	26.1538461538462	0.793199248734691	13	9	0.135416666666667	0.999999999999946
C10orf12	13.2124547545549	11.1694167954026	1	0.959163710138603	28	0.987081400028732	13	9	0.135416666666667	0.999999999999946
LOC102724002	15.1658267601542	28.7003102113089	1	1.28551187986068	28	0.945687705100949	13	9	0.135416666666667	0.999999999999946
ARHGAP19	32.2715358660168	5.82137861893344	1	1.6197200943486	28	0.862661275810641	13	9	0.135416666666667	0.999999999999946
FRAT1	42.7724073386143	5.4791234075779	52	0.799197999915602	20	0.99537117882613	13	9	0.135416666666667	0.999999999999946
FRAT2	3.19846951002373	7.25221521279085	52	1.64349376714637	20	0.855325651228241	13	9	0.135416666666667	0.999999999999946
RRP12	39.5723046317356	9.54812696366087	52	0.802712375055594	20	0.995250373019443	13	9	0.135416666666667	0.999999999999946
EXOSC1	35.6690605608609	24.4185125328949	1	1.44335181068648	28	0.911457913546925	13	9	0.135416666666667	0.999999999999946
ZDHHC16	21.2240894684744	27.3682540806639	1	0.434970127936219	28	0.999915505893338	13	9	0.135416666666667	0.999999999999946
MMS19	20.0179240673796	174.775313595453	1	1.81568267423059	28	0.797788989021728	13	9	0.135416666666667	0.999999999999946
UBTD1	20.1525339319741	218.739479671434	1	1.65674073933102	28	0.851167593391223	13	9	0.135416666666667	0.999999999999946
MORN4	9.78402714611795	16.974392690829	44	1.60783892719288	20.9384164222874	0.866264763008589	13	9	0.135416666666667	0.999999999999946
PI4K2A	20.3891236142779	46.4854378112147	1	0.907588870344639	28	0.990438617754177	13	9	0.135416666666667	0.999999999999946
AVPI1	47.9999324559169	4.93692597506982	1	0.59437206077071	28	0.999271724341588	13	9	0.135416666666667	0.999999999999946
MARVELD1	15.6810867958625	116.087958504108	2	1.17385491938769	27.7821011673152	0.964163562390385	13	9	0.135416666666667	0.999999999999946
ZFYVE27	27.633198410829	20.5724746736018	35	1.2020851492079	22.1052631578947	0.959939532526704	13	9	0.135416666666667	0.999999999999946
R3HCC1L	34.883328343776	19.162324396105	19	1.03329178282821	24.5360824742268	0.980902259583091	13	9	0.135416666666667	0.999999999999946
LOXL4	20.3921445291468	42.4060871612639	1	0.941935508949358	28	0.988283837593014	13	9	0.135416666666667	0.999999999999946
PYROXD2	36.8725488355626	3.41460174413067	48	1.9920086270978	20.458452722063	0.732872829789549	13	9	0.135416666666667	0.999999999999946
HPS1	14.5330395559794	89.7343702096945	1	2.59616309981918	28	0.502104525828007	13	9	0.135416666666667	0.999999999999946
GOT1	23.5407596150505	70.4633041978907	1	2.37484970141326	28	0.584718206646752	13	9	0.135416666666667	0.999999999999946
SLC25A28	28.2823018369626	18.0629739603287	52	1.71903889352245	20	0.830973971471493	13	9	0.135416666666667	0.999999999999946
ENTPD7	5.29840762298444e-05	19.9866539213036	52	1.00654007588288	20	0.983327541929782	13	9	0.135416666666667	0.999999999999946
COX15	13.2794130664218	40.4846130477878	4	1.75310007306068	27.3563218390805	0.819518077120613	13	9	0.135416666666667	0.999999999999946
CUTC	27.7884673301792	8.14720863716368	14	1.58346245110202	25.4092526690391	0.873523411594027	13	9	0.135416666666667	0.999999999999946
DNMBP	20.1223103149599	16.9480176635981	52	1.12943368100538	20	0.970211453470374	13	9	0.135416666666667	0.999999999999946
ERLIN1	40.4516825548227	51.4393276598233	1	1.41793146251449	28	0.917602038161097	13	9	0.135416666666667	0.999999999999946
CHUK	47.9999390932341	26.338099121865	46	0.826642792619998	20.695652173913	0.994363701797573	13	9	0.135416666666667	0.999999999999946
CWF19L1	24.6856675398327	7.5515607985978	1	0.49061570155681	28	0.99980185954278	13	9	0.135416666666667	0.999999999999946
SNORA12	20.088827006859	29.7314094836119	1	0.982856560035676	28	0.985288163925098	13	9	0.135416666666667	0.999999999999946
BLOC1S2	8.15137135144794	58.8270463769215	1	1.77470670197333	28	0.812111310911751	13	9	0.135416666666667	0.999999999999946
SCD	37.0299031032372	212.40271867563	47	0.474006237199058	20.5763688760807	0.999844325416781	13	9	0.135416666666667	0.999999999999946
SEC31B	32.1001722663391	3.96358376562282	28	2.12057224292537	23.1067961165049	0.683401713166816	13	9	0.135416666666667	0.999999999999946
NDUFB8	38.4846654175988	350.828668189875	52	1.39450348898943	20	0.923053540957757	13	9	0.135416666666667	0.999999999999946
HIF1AN	20.1156355048169	104.769178135725	1	1.60643033563969	28	0.866689161900707	13	9	0.135416666666667	0.999999999999946
FAM178A	23.8645767785293	24.0435191153259	1	0.50887064603785	28	0.999744700565816	13	9	0.135416666666667	0.999999999999946
MRPL43	21.6929550250021	76.2851421626694	1	1.98891684024287	28	0.734046569140769	13	9	0.135416666666667	0.999999999999946
C10orf2	15.7037204502765	8.48957294620985	43	2.96210811424292	21.0619469026549	0.379886202423515	13	9	0.135416666666667	0.999999999999946
LZTS2	28.3502365932416	11.0797067360852	1	0.601813047062636	28	0.999209642433692	13	9	0.135416666666667	0.999999999999946
SFXN3	32.3018593120391	87.7800194963525	52	1.85953238683912	20	0.782098245955027	13	9	0.135416666666667	0.999999999999946
KAZALD1	30.5092672260477	10.0290639728991	13	2.34934330618943	25.5913978494624	0.594517797480555	13	9	0.135416666666667	0.999999999999946
BTRC	24.1345442376681	27.43610934773	52	0.801976100466808	20	0.995275876437905	13	9	0.135416666666667	0.999999999999946
POLL	20.3320441171249	22.055740946949	28	3.51925579415257	23.1067961165049	0.23709474658374	13	9	0.135416666666667	0.999999999999946
DPCD	28.29247686723	20.0015754078267	1	0.299753380409728	28	0.999994755746967	13	9	0.135416666666667	0.999999999999946
FBXW4	41.9427531706397	35.1168904349461	1	1.62904318817723	28	0.85980421346592	13	9	0.135416666666667	0.999999999999946
NPM3	20.2306225200241	140.859879533929	52	0.536756104757225	20	0.999632035368496	13	9	0.135416666666667	0.999999999999946
MGEA5	23.7859173888862	83.5039009271138	52	1.04559368718043	20	0.979709546011062	13	9	0.135416666666667	0.999999999999946
C10orf76	32.7990070315727	16.2916513937709	1	3.36728856314756	28	0.27081238018122	13	9	0.135416666666667	0.999999999999946
HPS6	39.6558769218218	38.0886899376776	32	1.1447515078763	22.5236593059937	0.968207665191988	13	9	0.135416666666667	0.999999999999946
LDB1	36.912104513779	12.716644580073	1	1.80963157810714	28	0.799925668809589	13	9	0.135416666666667	0.999999999999946
PPRC1	28.3493013112593	17.9970582482992	1	1.28369194701539	28	0.94602706327417	13	9	0.135416666666667	0.999999999999946
NOLC1	6.75440830680987e-05	50.6609505684507	52	0.69766917953266	20	0.997966119719843	13	9	0.135416666666667	0.999999999999946
GBF1	19.5107021656936	50.6697178565188	10	0.550584778510568	26.1538461538462	0.999562838314862	13	9	0.135416666666667	0.999999999999946
NFKB2	37.6089938864842	5.74944575021328	50	1.63286650774426	20.2266288951841	0.858625173235983	13	9	0.135416666666667	0.999999999999946
FBXL15	47.9999324559169	20.928193226739	52	0.876426480477513	20	0.992130939782439	13	9	0.135416666666667	0.999999999999946
CUEDC2	32.3684474688521	25.8336346400509	48	1.74152675370904	20.458452722063	0.823441569227699	13	9	0.135416666666667	0.999999999999946
ACTR1A	12.2735546752413	111.789855988334	52	0.363704512345524	20	0.999977224865086	13	9	0.135416666666667	0.999999999999946
SUFU	15.5154522525786	20.0357330718648	25	2.08377528834607	23.5643564356436	0.697666433582945	13	9	0.135416666666667	0.999999999999946
TRIM8	19.3271524776772	53.5328701847098	10	3.6810682002671	26.1538461538462	0.205204245170391	13	9	0.135416666666667	0.999999999999946
ARL3	44.7959413715112	46.1143234308215	14	0.383615913774631	25.4092526690391	0.999966170412062	13	9	0.135416666666667	0.999999999999946
WBP1L	47.9999532313514	131.358723082315	52	0.639730969325301	20	0.998824670170957	13	9	0.135416666666667	0.999999999999946
C10orf32	27.4929290497056	54.1312829546913	1	0.926460235778908	28	0.989293739641411	13	9	0.135416666666667	0.999999999999946
CNNM2	31.3691267706313	4.98202822063676	3	1.30456441242363	27.5675675675676	0.942058609177333	13	9	0.135416666666667	0.999999999999946
NT5C2	14.0183462427649	54.393088798784	22	0.236590996821532	24.040404040404	0.999999182062538	13	9	0.135416666666667	0.999999999999946
PCGF6	24.3678130105799	3.52872260237298	13	2.18493859297743	25.5913978494624	0.658348840747895	13	9	0.135416666666667	0.999999999999946
TAF5	32.8227139451526	5.91600877777447	30	0.989520084072839	22.8115015974441	0.984753821563659	13	9	0.135416666666667	0.999999999999946
USMG5	28.1283052343188	151.031389893236	10	2.73580804800288	26.1538461538462	0.453026039590505	13	9	0.135416666666667	0.999999999999946
PDCD11	22.3034689390544	37.3376388414209	52	3.75231218024415	20	0.192399462151309	13	9	0.135416666666667	0.999999999999946
CALHM2	37.0647991655545	26.0693231694432	1	2.61697497262245	28	0.494619096382804	13	9	0.135416666666667	0.999999999999946
SH3PXD2A	20.0086373596188	236.292830219973	25	2.50245427460176	23.5643564356436	0.53646886356098	13	9	0.135416666666667	0.999999999999946
OBFC1	27.8055420596473	14.1263928732037	41	2.17672262904633	21.3134328358209	0.661550468492975	13	9	0.135416666666667	0.999999999999946
SLK	12.6561510488239	100.796304435482	3	1.06252790212243	27.5675675675676	0.977985823608242	13	9	0.135416666666667	0.999999999999946
SFR1	35.8849360890067	4.71826700911762	51	1.82807134159801	20.112676056338	0.793392190265354	13	9	0.135416666666667	0.999999999999946
GSTO1	19.9565354093772	225.593825911874	52	1.73454239728555	20	0.825794085073501	13	9	0.135416666666667	0.999999999999946
ITPRIP	27.9853597112362	40.4320458608936	40	1.20804482081148	21.4414414414414	0.959009449502337	13	9	0.135416666666667	0.999999999999946
XPNPEP1	19.7280536860345	54.9571562068043	1	1.74923762938426	28	0.820830959712843	13	9	0.135416666666667	0.999999999999946
ADD3	28.0780620565901	75.8084780347665	52	0.811551967683744	20	0.99493603688133	13	9	0.135416666666667	0.999999999999946
MXI1	29.3768740283212	51.7718876188585	1	2.68863605040358	28	0.469294028849571	13	9	0.135416666666667	0.999999999999946
SMNDC1	20.755095627041	47.5018806053084	1	2.34393202492536	28	0.596602036919585	13	9	0.135416666666667	0.999999999999946
DUSP5	39.95605855881	6.44327490557007	52	1.28149929325978	20	0.946434230871173	13	9	0.135416666666667	0.999999999999946
SMC3	20.0051103487708	138.31397999472	31	0.403038984667648	22.6666666666667	0.999951373426151	13	9	0.135416666666667	0.999999999999946
PDCD4	31.5732383799444	39.5245062258696	26	0.96550606362667	23.4098360655738	0.986617451297497	13	9	0.135416666666667	0.999999999999946
BBIP1	20.0389062597947	10.8681403103034	52	0.585742777128958	20	0.999338776519695	13	9	0.135416666666667	0.999999999999946
SHOC2	28.3736170041394	67.1170196410852	4	3.02066723743561	27.3563218390805	0.362360335883789	13	9	0.135416666666667	0.999999999999946
ADRA2A	32.6479321019457	112.571323096118	1	1.91330785905869	28	0.762408687632925	13	9	0.135416666666667	0.999999999999946
GPAM	6.75440830680987e-05	36.5983087261481	6	2.02828506344962	26.9433962264151	0.719033780323034	13	9	0.135416666666667	0.999999999999946
ZDHHC6	31.3900710519057	31.8573623592705	49	2.06251222471637	20.3418803418803	0.705878079083369	13	9	0.135416666666667	0.999999999999946
VTI1A	31.7533679294824	29.373271041567	21	3.33453427352604	24.2033898305085	0.278579538351165	13	9	0.135416666666667	0.999999999999946
TCF7L2	24.2291483213691	135.058397926345	1	1.34906791311098	28	0.933039215244857	13	9	0.135416666666667	0.999999999999946
CASP7	27.7221462907023	18.6171971703498	43	1.18041109717909	21.0619469026549	0.963209201909151	13	9	0.135416666666667	0.999999999999946
NHLRC2	10.2719567149743	5.85864772629392	52	0.893619317857413	20	0.991226989342806	13	9	0.135416666666667	0.999999999999946
C10orf118	15.7328600235899	52.357219890361	52	2.52698631601208	20	0.527373993921968	13	9	0.135416666666667	0.999999999999946
ABLIM1	47.9999285092899	15.8457417237265	1	0.303440806899283	28	0.999994237274205	13	9	0.135416666666667	0.999999999999946
FAM160B1	27.8491051647715	29.10650774756	11	0.75310163552343	25.9636363636364	0.996750530838126	13	9	0.135416666666667	0.999999999999946
TRUB1	38.1226062452005	33.0222171214094	1	2.42936954965642	28	0.563928485041476	13	9	0.135416666666667	0.999999999999946
GFRA1	32.0873894286564	19.1786186650989	52	0.509797250604066	20	0.999741474828946	13	9	0.135416666666667	0.999999999999946
HSPA12A	31.4654726607188	8.57251270801869	1	2.10406304286682	28	0.689809001516011	13	9	0.135416666666667	0.999999999999946
KIAA1598	12.2597040355301	8.36813518385182	52	1.37809971860495	20	0.926748569198003	13	9	0.135416666666667	0.999999999999946
PDZD8	8.56226253621569	43.4733188756486	1	1.7817912924801	28	0.809660230700875	13	9	0.135416666666667	0.999999999999946
EMX2OS	32.4393224443663	277.508026502413	45	1.04337271721849	20.8163265306122	0.979928548923651	13	9	0.135416666666667	0.999999999999946
EMX2	37.5225900033656	289.578954091477	27	0.408736554291523	23.257328990228	0.999946128660942	13	9	0.135416666666667	0.999999999999946
RAB11FIP2	31.990554736076	190.964763345434	52	0.715489225987521	20	0.997622345344018	13	9	0.135416666666667	0.999999999999946
CASC2	23.7119739300792	5.80027312859826	7	3.32646817314491	26.7415730337079	0.280520042334053	13	9	0.135416666666667	0.999999999999946
FAM204A	32.0058757582811	67.9182004136135	29	1.97270320453484	22.9581993569132	0.740185475609111	13	9	0.135416666666667	0.999999999999946
CACUL1	27.5529574990447	116.80228174765	18	0.808491040007402	24.7058823529412	0.995046598109232	13	9	0.135416666666667	0.999999999999946
NANOS1	23.9662163142067	17.3908643522886	22	1.68706519557416	24.040404040404	0.841466206951998	13	9	0.135416666666667	0.999999999999946
EIF3A	20.0149372905575	751.166910078795	1	0.745502438062879	28	0.996943774040621	13	9	0.135416666666667	0.999999999999946
FAM45A	38.0435630225817	39.7617623889926	1	0.518254533179306	28	0.99971046908923	13	9	0.135416666666667	0.999999999999946
SFXN4	24.1532931209014	28.0262775717653	1	1.4262098301745	28	0.915627148132009	13	9	0.135416666666667	0.999999999999946
PRDX3	35.4760192098465	56.818292950948	1	2.50966133622633	28	0.533790135048838	13	9	0.135416666666667	0.999999999999946
GRK5	12.209035824401	78.6547957114846	52	0.487315433296182	20	0.999810975576412	13	9	0.135416666666667	0.999999999999946
RGS10	24.4299458054379	34.2049683037825	12	2.97942043015668	25.7761732851986	0.374643284689264	13	9	0.135416666666667	0.999999999999946
TIAL1	39.9132200995769	57.2231265319362	1	0.828114747561194	28	0.994305399886965	13	9	0.135416666666667	0.999999999999946
BAG3	32.0233870123423	120.361955099363	3	2.63035534991156	27.5675675675676	0.48983675704706	13	9	0.135416666666667	0.999999999999946
INPP5F	31.4342958788676	12.6542907759316	34	0.839323861875775	22.2429906542056	0.993846563923299	13	9	0.135416666666667	0.999999999999946
MCMBP	28.0530735676068	12.9689449045098	17	2.28863879665493	24.8780487804878	0.617986606462663	13	9	0.135416666666667	0.999999999999946
SEC23IP	32.9326546123917	34.4480449418801	1	0.753568118816994	28	0.996738371545717	13	9	0.135416666666667	0.999999999999946
PPAPDC1A	6.75440830680987e-05	80.7038773115807	6	1.82293875246864	26.9433962264151	0.795217358733908	13	9	0.135416666666667	0.999999999999946
WDR11	20.6686211496684	19.6624260589919	33	2.01125986195355	22.3824451410658	0.725543523300986	13	9	0.135416666666667	0.999999999999946
FGFR2	47.9999324559169	6.02200688722662	24	0.347570600620415	23.7209302325581	0.999983790262757	13	9	0.135416666666667	0.999999999999946
ATE1	35.249991815601	16.6204244482211	46	1.3375550417818	20.695652173913	0.935445138235132	13	9	0.135416666666667	0.999999999999946
NSMCE4A	20.1065747172917	14.6609264276248	32	0.214360652642075	22.5236593059937	0.999999629442276	13	9	0.135416666666667	0.999999999999946
TACC2	28.4202084434964	8.70183754026456	52	0.392629323681937	20	0.999959858532295	13	9	0.135416666666667	0.999999999999946
PLEKHA1	35.4074811690388	28.4369686121109	52	1.97523150394504	20	0.739230048497752	13	9	0.135416666666667	0.999999999999946
HTRA1	19.437787237769	1687.88176694397	1	4.00015348749586	28	0.153244464878553	13	9	0.135416666666667	0.999999999999946
FAM24B	6.75440830680987e-05	8.77148141552714	1	0.360303806604785	28	0.999978768123353	13	9	0.135416666666667	0.999999999999946
C10orf88	29.7108336905306	4.99855561411421	1	1.392615227774	28	0.923484020620649	13	9	0.135416666666667	0.999999999999946
IKZF5	32.0539676456419	8.2713053023242	1	1.58883958395618	28	0.871938039616043	13	9	0.135416666666667	0.999999999999946
ACADSB	8.14325402567322	13.0110762223419	52	1.02456696219075	20	0.981718335706009	13	9	0.135416666666667	0.999999999999946
BUB3	23.3392031921866	90.9688217003353	1	1.46460485930096	28	0.906140905562103	13	9	0.135416666666667	0.999999999999946
CPXM2	35.779518982718	56.228401697489	52	2.05529098937145	20	0.708660559710586	13	9	0.135416666666667	0.999999999999946
OAT	40.009598680673	39.5282310438542	1	0.995589273731613	28	0.984255428281899	13	9	0.135416666666667	0.999999999999946
LHPP	27.4535544488021	7.45775010640868	24	1.15471942897901	23.7209302325581	0.966857727629956	13	9	0.135416666666667	0.999999999999946
FAM53B	31.9164797058083	25.4235583442454	52	3.02243845939302	20	0.361839478748403	13	9	0.135416666666667	0.999999999999946
METTL10	30.0416223494078	13.4533579445835	26	2.02865541031667	23.4098360655738	0.718891903986355	13	9	0.135416666666667	0.999999999999946
FAM175B	28.2009307846068	23.1185591302071	1	0.906214428354281	28	0.990518380142709	13	9	0.135416666666667	0.999999999999946
ZRANB1	32.0605131419569	47.3931356122766	1	0.7750112898314	28	0.996140917385527	13	9	0.135416666666667	0.999999999999946
CTBP2	20.1274605472794	118.671810491633	1	3.17368027464555	28	0.319380477089414	13	9	0.135416666666667	0.999999999999946
EDRF1	21.6256216281306	12.6863702516296	11	1.68072408599096	25.9636363636364	0.843515439763363	13	9	0.135416666666667	0.999999999999946
UROS	23.1120693396546	54.1946338138424	8	2.11708168149782	26.542750929368	0.684757286048782	13	9	0.135416666666667	0.999999999999946
BCCIP	15.6758557606426	38.8394865179884	43	1.66430424083493	21.0619469026549	0.848771420886261	13	9	0.135416666666667	0.999999999999946
DHX32	32.3622254556047	9.28091853286348	52	1.5491927746511	20	0.883411634630838	13	9	0.135416666666667	0.999999999999946
FANK1	20.8037027952852	11.3244031335605	52	1.82912585514473	20	0.79301658073761	13	9	0.135416666666667	0.999999999999946
ADAM12	10.5969651429108	219.059429909612	52	0.408244914706213	20	0.999946599035766	13	9	0.135416666666667	0.999999999999946
DOCK1	20.007767300023	45.3251962629863	1	1.57341965326532	28	0.876460066432948	13	9	0.135416666666667	0.999999999999946
MKI67	15.9627747861682	41.0467918274524	16	1.88220155038442	25.0526315789474	0.773853822355534	13	9	0.135416666666667	0.999999999999946
MGMT	20.1780438441797	89.9992958422291	1	3.14741495068402	28	0.326467787372961	13	9	0.135416666666667	0.999999999999946
GLRX3	6.05929752897768	47.9055599557791	1	0.838354152017475	28	0.993887308605603	13	9	0.135416666666667	0.999999999999946
PPP2R2D	19.485831103305	31.7754961910136	15	0.812406825053042	25.2296819787986	0.99490483134737	13	9	0.135416666666667	0.999999999999946
BNIP3	20.6924102257197	90.0245359216563	5	1.64743251170366	27.148288973384	0.85409452304077	13	9	0.135416666666667	0.999999999999946
DPYSL4	25.8706229682273	5.76475236233287	1	0.657938300504874	28	0.998593667429352	13	9	0.135416666666667	0.999999999999946
STK32C	6.75440830680987e-05	25.9548217079234	30	0.56820171519377	22.8115015974441	0.999459853934511	13	9	0.135416666666667	0.999999999999946
LOC102724967	36.0003450724215	23.0747431908963	50	1.99959093439749	20.2266288951841	0.729990326002254	13	9	0.135416666666667	0.999999999999946
LRRC27	19.9991943768687	10.7178943751503	1	0.69606094174884	28	0.997995131812816	13	9	0.135416666666667	0.999999999999946
PWWP2B	43.8933221990387	10.5763811146835	13	0.288575421872603	25.5913978494624	0.999996092339974	13	9	0.135416666666667	0.999999999999946
INPP5A	20.2698809566362	91.7175243324916	1	0.378447815543436	28	0.999969398587266	13	9	0.135416666666667	0.999999999999946
TUBGCP2	17.0028341063613	108.79848529554	52	0.537785362180207	20	0.999627212197722	13	9	0.135416666666667	0.999999999999946
ZNF511	28.9135732693234	34.8732371426932	1	0.206635045058177	28	0.999999724605608	13	9	0.135416666666667	0.999999999999946
FUOM	38.5279676366316	20.7008917734449	1	2.52930504588367	28	0.526517814522735	13	9	0.135416666666667	0.999999999999946
ECHS1	17.5762825128687	137.742644654188	2	3.15198714292036	27.7821011673152	0.325225405743202	13	9	0.135416666666667	0.999999999999946
PAOX	37.1550048360266	9.83956220240035	46	2.41953486534835	20.695652173913	0.567661221291844	13	9	0.135416666666667	0.999999999999946
MTG1	23.867961367414	17.8686880008765	17	0.790293678396016	24.8780487804878	0.99566690404827	13	9	0.135416666666667	0.999999999999946
SPRN	20.6114049506667	3.99289329365649	52	0.300960541960876	20	0.999994590568676	13	9	0.135416666666667	0.999999999999946
BET1L	6.75440830680987e-05	76.7070798649738	10	0.284911090114532	26.1538461538462	0.999996461766986	13	9	0.135416666666667	0.999999999999946
RIC8A	28.2479424419872	60.5006826926944	1	0.97618130547183	28	0.98581010554652	13	9	0.135416666666667	0.999999999999946
SIRT3	32.9051452859069	12.1794578747177	52	2.22759582022078	20	0.641725591447569	13	9	0.135416666666667	0.999999999999946
PSMD13	15.8802468150349	215.789411089062	52	0.551956704072055	20	0.99955543699944	13	9	0.135416666666667	0.999999999999946
ATHL1	32.1579734916964	15.1300943216131	52	0.793409171932308	20	0.995565105647679	13	9	0.135416666666667	0.999999999999946
IFITM2	20.0010174556696	1079.79707739997	1	1.43190201960175	28	0.914254610641248	13	9	0.135416666666667	0.999999999999946
IFITM1	47.9999324559169	91.7025520603508	27	1.12977265943045	23.257328990228	0.97016803097963	13	9	0.135416666666667	0.999999999999946
IFITM3	16.1063830827472	1298.84527282816	7	1.51432266440699	26.7415730337079	0.89307819100323	13	9	0.135416666666667	0.999999999999946
SIGIRR	19.487800866741	30.7156555142604	37	1.87913827323324	21.8348623853211	0.774972825135141	13	9	0.135416666666667	0.999999999999946
PTDSS2	15.583528527856	41.4011305731873	2	0.910133912175097	27.7821011673152	0.990289640526903	13	9	0.135416666666667	0.999999999999946
RNH1	39.3097493200372	349.680852968973	1	1.77754961580854	28	0.811129045197238	13	9	0.135416666666667	0.999999999999946
HRAS	20.1676858465381	81.9002117880928	36	3.16975438560823	21.9692307692308	0.32043218129042	13	9	0.135416666666667	0.999999999999946
RASSF7	16.4638334547297	4.15676229885226	52	2.41159988109944	20	0.570678804438567	13	9	0.135416666666667	0.999999999999946
MIR210HG	20.3666567424618	18.8412745627547	1	2.07378827152858	28	0.701526629519732	13	9	0.135416666666667	0.999999999999946
PHRF1	20.0863184203448	65.6155799260051	1	1.29402929342847	28	0.944082563625371	13	9	0.135416666666667	0.999999999999946
DEAF1	20.7321573414936	108.702177744401	24	1.61911079033733	23.7209302325581	0.862847101537202	13	9	0.135416666666667	0.999999999999946
TMEM80	34.3571926715449	13.9443114415724	10	3.27221078100697	26.1538461538462	0.293860447539082	13	9	0.135416666666667	0.999999999999946
EPS8L2	19.7002652594182	43.0155853151899	1	1.05663370149675	28	0.978596663213333	13	9	0.135416666666667	0.999999999999946
TALDO1	20.2886296587787	371.668835187789	37	0.851348258585461	21.8348623853211	0.993324415239818	13	9	0.135416666666667	0.999999999999946
PDDC1	23.9044895845646	54.7708811201921	2	1.06661934564348	27.7821011673152	0.977554924229176	13	9	0.135416666666667	0.999999999999946
LOC100506518	38.9581633961011	7.06479283551128	22	1.94273813875032	24.040404040404	0.751452908970475	13	9	0.135416666666667	0.999999999999946
SLC25A22	10.7337669153398	6.14095174030455	1	1.46082933438051	28	0.907097308180115	13	9	0.135416666666667	0.999999999999946
PIDD	32.3385321539779	7.36601537132606	1	0.887715378224432	28	0.991545516737809	13	9	0.135416666666667	0.999999999999946
RPLP2	29.6968996077231	3541.32870915265	1	0.719143479651034	28	0.997546614590192	13	9	0.135416666666667	0.999999999999946
PNPLA2	10.0960100999647	43.3081105921965	1	1.36361861029176	28	0.929926276813271	13	9	0.135416666666667	0.999999999999946
CD151	36.6154820551545	325.378322480012	2	1.06969962304691	27.7821011673152	0.977226774618783	13	9	0.135416666666667	0.999999999999946
POLR2L	17.8273375259883	504.185995723933	16	1.27638498407987	25.0526315789474	0.947376757467882	13	9	0.135416666666667	0.999999999999946
TSPAN4	19.2553477816609	286.923035828619	32	1.42720161295555	22.5236593059937	0.915388857638488	13	9	0.135416666666667	0.999999999999946
CHID1	19.0099202328068	248.052791129435	1	1.718870997756	28	0.831029744269332	13	9	0.135416666666667	0.999999999999946
AP2A2	19.2786947427828	105.529002824539	14	2.64844713166706	25.4092526690391	0.483409023909452	13	9	0.135416666666667	0.999999999999946
TOLLIP	15.3297563244022	125.244421861861	49	2.41388067579424	20.3418803418803	0.569810917451295	13	9	0.135416666666667	0.999999999999946
MOB2	34.950117893866	43.6779051956145	1	1.64584851538375	28	0.854590162378035	13	9	0.135416666666667	0.999999999999946
IFITM10	6.75440830680987e-05	28.0425445578462	3	0.845878041163968	27.5675675675676	0.993565864507836	13	9	0.135416666666667	0.999999999999946
CTSD	16.2735223021865	1904.57759434883	14	2.43770627392145	25.4092526690391	0.560770809044804	13	9	0.135416666666667	0.999999999999946
LSP1	35.8345723271931	3.18779793724799	52	1.2766479319335	20	0.947328543391636	13	9	0.135416666666667	0.999999999999946
CD81	47.9999324559169	1352.23747753126	52	0.736076673719915	20	0.997171093861309	13	9	0.135416666666667	0.999999999999946
TSSC4	15.5423144340046	74.4643756447293	52	1.2471450904465	20	0.952572558924967	13	9	0.135416666666667	0.999999999999946
KCNQ1OT1	23.7052795530405	28.8826735180558	1	1.28697505273853	28	0.945413947814895	13	9	0.135416666666667	0.999999999999946
CDKN1C	36.0363921427183	99.3017633383339	1	1.37622727634811	28	0.927163912465412	13	9	0.135416666666667	0.999999999999946
SLC22A18	15.9789943942935	16.167827704327	52	0.374106682393663	20	0.99997190688964	13	9	0.135416666666667	0.999999999999946
PHLDA2	6.75440830680987e-05	95.4857764701133	1	1.31551791722052	28	0.939909079097495	13	9	0.135416666666667	0.999999999999946
NAP1L4	20.5841752294016	322.087027128106	1	1.81378925521919	28	0.798458345233031	13	9	0.135416666666667	0.999999999999946
CARS	20.4194581038493	264.063886926014	1	1.88230305857257	28	0.773816716090332	13	9	0.135416666666667	0.999999999999946
OSBPL5	20.4708822605198	156.705363747678	1	1.18780446304894	28	0.962113696069617	13	9	0.135416666666667	0.999999999999946
ZNF195	28.7031561811032	5.84833929111708	25	1.63391180187043	23.5643564356436	0.858302082104236	13	9	0.135416666666667	0.999999999999946
NUP98	20.6080287728659	18.2428667670109	49	2.20180526940206	20.3418803418803	0.651775292078876	13	9	0.135416666666667	0.999999999999946
PGAP2	46.1923797875038	8.82408408643065	37	1.33775258689454	21.8348623853211	0.935404282377723	13	9	0.135416666666667	0.999999999999946
RHOG	12.0312799645184	76.4665823312813	52	1.58691625619159	20	0.872506142672848	13	9	0.135416666666667	0.999999999999946
STIM1	16.9864358524388	137.657719294094	10	2.32845344919599	26.1538461538462	0.602573061635281	13	9	0.135416666666667	0.999999999999946
RRM1	20.1948352165476	110.818320858181	1	0.742644538116691	28	0.99701412445409	13	9	0.135416666666667	0.999999999999946
TRIM21	32.9041029843182	4.17202247589639	1	0.638696781634211	28	0.998836829986027	13	9	0.135416666666667	0.999999999999946
TRIM68	20.0577396400725	9.28654324230802	18	2.2898029368754	24.7058823529412	0.617534964557324	13	9	0.135416666666667	0.999999999999946
HBB	35.8195974154497	6498.94153178425	1	1.67972226654138	28	0.843838212264147	13	9	0.135416666666667	0.999999999999946
TRIM5	23.4385186998301	8.81405105851366	25	3.44534503715099	23.5643564356436	0.253023064259361	13	9	0.135416666666667	0.999999999999946
TRIM22	28.2111733789709	29.4881470773319	6	0.657284046591496	26.9433962264151	0.998602541807472	13	9	0.135416666666667	0.999999999999946
FAM160A2	12.0919142101754	17.4037088032169	52	2.55681119596834	20	0.516408618220116	13	9	0.135416666666667	0.999999999999946
PRKCDBP	15.9932200315005	161.921828445226	11	1.76562555689147	25.9636363636364	0.815237076951956	13	9	0.135416666666667	0.999999999999946
SMPD1	47.9999324559169	259.302855623789	5	0.794926990470615	27.148288973384	0.995514862483011	13	9	0.135416666666667	0.999999999999946
APBB1	35.1242498151998	59.6922081389155	18	0.374939543085798	24.7058823529412	0.999971439518228	13	9	0.135416666666667	0.999999999999946
ARFIP2	15.9871685233544	19.501039181665	52	1.45560135328519	20	0.90841321170788	13	9	0.135416666666667	0.999999999999946
TIMM10B	16.0290160798158	33.1289791636418	52	0.436843274821221	20	0.999912858146051	13	9	0.135416666666667	0.999999999999946
RRP8	16.0770835245729	17.3297296410208	52	1.58807207580651	20	0.872164880561682	13	9	0.135416666666667	0.999999999999946
ILK	35.3463452037041	46.4983289246221	1	2.17893871642873	28	0.660686945377184	13	9	0.135416666666667	0.999999999999946
TAF10	39.4839469113176	42.5190464634705	1	0.563731734006772	28	0.999487661684263	13	9	0.135416666666667	0.999999999999946
TPP1	47.9999324559169	290.741420725072	35	0.290135762332913	22.1052631578947	0.999995925338515	13	9	0.135416666666667	0.999999999999946
DCHS1	16.6776101161884	7.11185952388022	1	2.07306331751723	28	0.701806620390783	13	9	0.135416666666667	0.999999999999946
MRPL17	11.1576388215271	46.7384936875403	52	1.1824134334081	20	0.962914528303267	13	9	0.135416666666667	0.999999999999946
ZNF215	31.7382006169445	2.69923866268371	9	0.565474601661619	26.3468634686347	0.999476959743286	13	9	0.135416666666667	0.999999999999946
OLFML1	39.2440244341078	6.17481009269997	1	1.96751136348805	28	0.742145213885348	13	9	0.135416666666667	0.999999999999946
PPFIBP2	15.3979188203331	24.8280287465032	6	1.48086691333286	26.9433962264151	0.901963503819478	13	9	0.135416666666667	0.999999999999946
CYB5R2	19.0741394828371	30.4252375559771	52	3.73614711781092	20	0.195241005732675	13	9	0.135416666666667	0.999999999999946
EIF3F	41.591358217644	76.3335485227803	16	0.664171794701929	25.0526315789474	0.998506876893268	13	9	0.135416666666667	0.999999999999946
TRIM66	14.1942108604487	7.6607963523132	52	1.60133655436435	20	0.868218850123099	13	9	0.135416666666667	0.999999999999946
RPL27A	15.1819816727675	6042.04085211837	1	2.18837789005229	28	0.657008479473343	13	9	0.135416666666667	0.999999999999946
ST5	32.172162939272	30.9813162448821	34	1.64719545644578	22.2429906542056	0.854168744083266	13	9	0.135416666666667	0.999999999999946
AKIP1	20.0672475183625	32.8549711849915	23	1.13236219307914	23.8795986622074	0.969834946074856	13	9	0.135416666666667	0.999999999999946
TMEM9B	39.76476200224	221.003737796475	1	0.356694784215702	28	0.999980308797723	13	9	0.135416666666667	0.999999999999946
NRIP3	33.3768850228841	13.8637522695915	1	0.853847047869033	28	0.993211919220509	13	9	0.135416666666667	0.999999999999946
DENND5A	11.0980212078845	40.6724024090704	52	2.21400747019477	20	0.647019889960473	13	9	0.135416666666667	0.999999999999946
TMEM41B	36.6336829094554	44.6825936140059	1	0.339146309685778	28	0.999986529118569	13	9	0.135416666666667	0.999999999999946
IPO7	23.8456714589117	133.790783182333	7	1.29532626515036	26.7415730337079	0.94383569782983	13	9	0.135416666666667	0.999999999999946
ZNF143	39.3974705276575	8.44302958617701	52	0.205374396777922	20	0.999999737931288	13	9	0.135416666666667	0.999999999999946
WEE1	31.9608670347718	49.9809979328761	1	0.853377841457992	28	0.993233149066066	13	9	0.135416666666667	0.999999999999946
SWAP70	19.6013863922937	251.125526438616	1	1.06407463556012	28	0.977823591443198	13	9	0.135416666666667	0.999999999999946
RP11-540A21.2	23.2088603365254	8.23457155619156	52	1.73985437902397	20	0.824005925788872	13	9	0.135416666666667	0.999999999999946
SBF2-AS1	31.4906728128486	15.3243166177821	1	0.560259633535209	28	0.999508456636418	13	9	0.135416666666667	0.999999999999946
SBF2	27.8062215156335	27.8887772598523	43	2.33855414926904	21.0619469026549	0.598675097018222	13	9	0.135416666666667	0.999999999999946
ADM	23.6139493151964	2251.15311685458	1	2.37664269481266	28	0.584030954278106	13	9	0.135416666666667	0.999999999999946
AMPD3	34.5608991062002	15.7684037246585	45	2.35981870103321	20.8163265306122	0.590488082121121	13	9	0.135416666666667	0.999999999999946
MTRNR2L8	23.8988885049547	30.8921689442175	33	0.49260710067889	22.3824451410658	0.999796186971679	13	9	0.135416666666667	0.999999999999946
RNF141	47.9999441960105	68.0994364508767	24	1.62062773522706	23.7209302325581	0.862384258585426	13	9	0.135416666666667	0.999999999999946
MRVI1	31.8076535666861	150.00705353337	41	0.289921128470713	21.3134328358209	0.999995948664805	13	9	0.135416666666667	0.999999999999946
CTR9	22.8055498474313	126.494079430416	52	1.14876164302572	20	0.967668960115616	13	9	0.135416666666667	0.999999999999946
EIF4G2	24.2519761616781	1036.64108129941	1	2.07753293787802	28	0.700079887455134	13	9	0.135416666666667	0.999999999999946
ZBED5	28.1460925220971	17.458343831453	1	3.09865734601916	28	0.339943338294978	13	9	0.135416666666667	0.999999999999946
ZBED5-AS1	37.9573335558881	7.82693132182184	1	0.862906290688308	28	0.992792301769783	13	9	0.135416666666667	0.999999999999946
USP47	20.8255275903963	139.028224664419	35	0.846964339131338	22.1052631578947	0.993518439742151	13	9	0.135416666666667	0.999999999999946
DKK3	35.4696567311486	257.644980883521	1	1.39587098767781	28	0.922740950557579	13	9	0.135416666666667	0.999999999999946
MICAL2	19.3875818054808	118.611465266624	52	2.04094286362383	20	0.714178559224678	13	9	0.135416666666667	0.999999999999946
PARVA	25.3296068594573	368.747508227778	52	1.78758022717489	20	0.807649403187665	13	9	0.135416666666667	0.999999999999946
TEAD1	31.7027251140811	267.738245435149	52	1.33237497952567	20	0.936511145292668	13	9	0.135416666666667	0.999999999999946
ARNTL	47.9999324559169	13.9462823739737	34	1.43615220662658	22.2429906542056	0.913222047095302	13	9	0.135416666666667	0.999999999999946
BTBD10	31.552020935405	21.3772142870733	1	2.76569874304002	28	0.442891858709042	13	9	0.135416666666667	0.999999999999946
FAR1	37.6755843436701	56.6862497747669	1	2.15946696610452	28	0.668272419667324	13	9	0.135416666666667	0.999999999999946
SPON1	17.9487200914411	11.1075152893565	29	1.94230448990125	22.9581993569132	0.751615169868945	13	9	0.135416666666667	0.999999999999946
RRAS2	30.7975635393174	121.082834704264	1	0.477817907962523	28	0.99983531182826	13	9	0.135416666666667	0.999999999999946
COPB1	6.75440830680987e-05	154.528485430341	1	0.190436162568601	28	0.999999858265652	13	9	0.135416666666667	0.999999999999946
PSMA1	35.9405118105621	86.717506539976	1	1.5534839843063	28	0.882194181868749	13	9	0.135416666666667	0.999999999999946
CYP2R1	35.4529816359251	5.74808394028839	52	0.963071214362837	20	0.986796936080906	13	9	0.135416666666667	0.999999999999946
C11orf58	16.826831719836	280.311125784407	1	1.28161638959109	28	0.946412533228296	13	9	0.135416666666667	0.999999999999946
RPS13	24.9490789558063	1011.10691791385	52	0.816795875548216	20	0.994742339170091	13	9	0.135416666666667	0.999999999999946
PIK3C2A	19.3755954147591	81.8073064746384	18	2.79507816691748	24.7058823529412	0.433066636059686	13	9	0.135416666666667	0.999999999999946
NUCB2	22.7543521914969	159.516526374624	21	0.488198701396769	24.2033898305085	0.99980857018022	13	9	0.135416666666667	0.999999999999946
SERGEF	31.6436975683469	9.59426092100514	34	0.44996687143192	22.2429906542056	0.999892313266367	13	9	0.135416666666667	0.999999999999946
SAAL1	24.0199217979957	10.1117946960724	18	0.886054934194798	24.7058823529412	0.991633558672969	13	9	0.135416666666667	0.999999999999946
SAA1	32.0907631909662	265.686110541752	52	0.767476129975237	20	0.996359613837765	13	9	0.135416666666667	0.999999999999946
HPS5	32.0614694842068	77.0113332231741	45	1.68587353153214	20.8163265306122	0.841852128380936	13	9	0.135416666666667	0.999999999999946
GTF2H1	32.8466930276565	55.4120150495654	6	2.82209241475468	26.9433962264151	0.424153548642835	13	9	0.135416666666667	0.999999999999946
LDHA	24.5468838452397	599.69233118516	1	2.10793798203718	28	0.68830609674374	13	9	0.135416666666667	0.999999999999946
TSG101	30.390233587748	46.402607396347	40	1.03340229626436	21.4414414414414	0.980891764866663	13	9	0.135416666666667	0.999999999999946
UEVLD	23.1688661751755	46.7828305206734	1	1.23997066550807	28	0.953797343874003	13	9	0.135416666666667	0.999999999999946
SPTY2D1-AS1	12.250994512228	3.44929972272538	52	2.0191687377346	20	0.72252258144224	13	9	0.135416666666667	0.999999999999946
SPTY2D1	32.1056424079154	31.7932021650385	1	1.69517379145237	28	0.838830297641062	13	9	0.135416666666667	0.999999999999946
TMEM86A	16.170878550553	3.39992462893389	1	4.01774513176185	28	0.150762246075873	13	9	0.135416666666667	0.999999999999946
NAV2	20.2014851759446	51.9417579285757	52	2.03240117866257	20	0.717456316121828	13	9	0.135416666666667	0.999999999999946
HTATIP2	35.7851301155352	37.6989761562936	1	0.882908182297694	28	0.991798569121453	13	9	0.135416666666667	0.999999999999946
FANCF	31.3770136880241	8.84637691702964	33	3.22159428921141	22.3824451410658	0.306760657957699	13	9	0.135416666666667	0.999999999999946
SVIP	24.4824905564138	24.5541415668512	1	1.10823479261083	28	0.972845030581463	13	9	0.135416666666667	0.999999999999946
ANO3	32.6477918267117	7.97974856165968	52	0.338614116029119	20	0.999986688128119	13	9	0.135416666666667	0.999999999999946
FIBIN	44.6692833081922	154.236057021526	3	1.93943052477081	27.5675675675676	0.752689933160127	13	9	0.135416666666667	0.999999999999946
CCDC34	22.8229100043296	40.2775227618957	1	1.10796710136259	28	0.972877261405352	13	9	0.135416666666667	0.999999999999946
LGR4	9.6067407709686	27.9383336857458	20	1.47405423857976	24.3686006825939	0.903724953072069	13	9	0.135416666666667	0.999999999999946
LIN7C	31.8059889470837	28.0485905572982	1	2.7730221006387	28	0.440430042494441	13	9	0.135416666666667	0.999999999999946
BDNF-AS	4.91646018067601	3.39472211566037	1	1.33433962925587	28	0.93610804654777	13	9	0.135416666666667	0.999999999999946
BDNF	15.5006048252978	5.4446362111717	52	1.76765489379492	20	0.814540155791307	13	9	0.135416666666667	0.999999999999946
METTL15	20.2095177086485	14.6783361098391	1	1.18009552525436	28	0.963255506263419	13	9	0.135416666666667	0.999999999999946
KCNA4	47.9999324559169	4.51522300585157	3	0.776178886121791	27.5675675675676	0.996106157099224	13	9	0.135416666666667	0.999999999999946
ARL14EP	16.6402855912872	46.2687417770636	13	1.51577521187253	25.5913978494624	0.892683684270575	13	9	0.135416666666667	0.999999999999946
DNAJC24	19.3249349555037	7.97005947841945	1	2.54012789306441	28	0.522529640839798	13	9	0.135416666666667	0.999999999999946
ELP4	27.5271538424677	8.77542141406436	9	3.95062413466227	26.3468634686347	0.160435644092482	13	9	0.135416666666667	0.999999999999946
PAX6	16.0879610098403	3.57338403687935	1	2.600111839797	28	0.50067994964734	13	9	0.135416666666667	0.999999999999946
RCN1	22.3030976761156	227.770564319927	1	1.57798039831226	28	0.875130386971883	13	9	0.135416666666667	0.999999999999946
EIF3M	6.75440830680987e-05	24.5607571707992	43	1.04986126211214	21.0619469026549	0.979284158543613	13	9	0.135416666666667	0.999999999999946
QSER1	20.197666868268	35.9242327068427	1	1.78913428985334	28	0.807108376880681	13	9	0.135416666666667	0.999999999999946
DEPDC7	27.9610504391879	3.53136254051904	52	1.73764235799091	20	0.824751370864401	13	9	0.135416666666667	0.999999999999946
TCP11L1	20.2135108757877	15.1206507028959	1	0.487924448385204	28	0.99980931971904	13	9	0.135416666666667	0.999999999999946
CSTF3	25.1371773119258	19.1305230259615	19	2.63168782817142	24.5360824742268	0.489361826546656	13	9	0.135416666666667	0.999999999999946
HIPK3	35.7518630037274	77.1827401063604	52	0.532500334625901	20	0.999651444711756	13	9	0.135416666666667	0.999999999999946
KIAA1549L	38.5791648430227	10.1581832629941	1	1.42785461361183	28	0.91523176750125	13	9	0.135416666666667	0.999999999999946
CD59	7.90184929189533e-05	1330.84574418638	9	1.24452947905823	26.3468634686347	0.953021365766047	13	9	0.135416666666667	0.999999999999946
FBXO3	32.2467728331181	12.0620569262795	35	2.24723324357214	22.1052631578947	0.634078984019022	13	9	0.135416666666667	0.999999999999946
CAPRIN1	32.4810858249384	121.548634103146	52	0.236332601547758	20	0.999999189162176	13	9	0.135416666666667	0.999999999999946
NAT10	19.0875923617949	72.934926540245	1	2.77378020430048	28	0.440175677940678	13	9	0.135416666666667	0.999999999999946
ABTB2	19.9686370391374	17.5525397134217	52	1.36555058991733	20	0.929506911272583	13	9	0.135416666666667	0.999999999999946
CAT	30.2891253060423	24.630518373912	1	0.744287958120195	28	0.996973823237267	13	9	0.135416666666667	0.999999999999946
APIP	24.8750610478981	2.2256296225153	5	1.06606522662669	27.148288973384	0.977613614159398	13	9	0.135416666666667	0.999999999999946
PDHX	8.01073129672964	17.9308873228295	52	2.10484145891537	20	0.689507141980938	13	9	0.135416666666667	0.999999999999946
CD44	9.23974344362069	296.673591191171	3	1.72957170115372	27.5675675675676	0.827461225424821	13	9	0.135416666666667	0.999999999999946
PAMR1	12.8017707337104	32.0902927134963	11	1.36925154186144	25.9636363636364	0.92869961683035	13	9	0.135416666666667	0.999999999999946
FJX1	6.75440830680987e-05	12.4746686838605	1	0.0755941286535883	28	0.999999999942511	13	9	0.135416666666667	0.999999999999946
TRIM44	20.0919728583353	137.133711012512	1	3.5104505507965	28	0.238946420106243	13	9	0.135416666666667	0.999999999999946
COMMD9	47.9999324559169	31.1821469537248	52	1.15133291457992	20	0.967320445928475	13	9	0.135416666666667	0.999999999999946
PRR5L	38.1123991442717	12.9855794902881	1	1.51374704880349	28	0.893234327301429	13	9	0.135416666666667	0.999999999999946
TRAF6	31.7698949164679	11.8731307266113	1	1.45649997185522	28	0.908187724129182	13	9	0.135416666666667	0.999999999999946
C11orf74	12.6420517356521	15.6732698626807	10	0.743681975462573	26.1538461538462	0.996988731815839	13	9	0.135416666666667	0.999999999999946
API5	15.8588626267759	24.6002805407793	1	0.838020005548893	28	0.993901302020899	13	9	0.135416666666667	0.999999999999946
TTC17	4.10175155913751e-05	85.9120064375839	1	1.01596964387138	28	0.982498614513685	13	9	0.135416666666667	0.999999999999946
HSD17B12	21.5525944414251	75.5034130037991	1	1.10068105369699	28	0.973744793184489	13	9	0.135416666666667	0.999999999999946
ALKBH3	19.8725658073138	55.1918713172492	16	2.07881069084427	25.0526315789474	0.699586049378612	13	9	0.135416666666667	0.999999999999946
C11orf96	32.3555378645126	142.649774823828	36	1.01878198909372	21.9692307692308	0.982245959791232	13	9	0.135416666666667	0.999999999999946
ACCS	28.5756269012345	13.7910157056778	1	1.56844596855107	28	0.877902602854227	13	9	0.135416666666667	0.999999999999946
EXT2	43.0201302603961	94.1993577807742	1	0.567419159600437	28	0.999464807859021	13	9	0.135416666666667	0.999999999999946
CD82	44.7844843622448	26.3302176805991	12	1.30949013001109	25.7761732851986	0.94109767854194	13	9	0.135416666666667	0.999999999999946
TSPAN18	16.6595352284706	55.8687938403195	1	2.2065877719624	28	0.649911391556757	13	9	0.135416666666667	0.999999999999946
TP53I11	41.7356729029003	340.632662202428	17	0.451524721709699	24.8780487804878	0.999889629109377	13	9	0.135416666666667	0.999999999999946
LOC101060179	38.0194746497814	6.37489448530322	9	2.01596379640778	26.3468634686347	0.723747430443732	13	9	0.135416666666667	0.999999999999946
SLC35C1	32.0726186171945	56.7830520738034	52	2.35156333983669	20	0.593663222480446	13	9	0.135416666666667	0.999999999999946
CRY2	13.4850868639743	16.0960199796146	9	2.31207057479155	26.3468634686347	0.608906631100241	13	9	0.135416666666667	0.999999999999946
MAPK8IP1	37.272483383663	9.22499285998675	26	2.05169409878958	23.4098360655738	0.710045212272176	13	9	0.135416666666667	0.999999999999946
PEX16	39.7761591902002	9.71734226511867	20	0.276197234096666	24.3686006825939	0.999997222777817	13	9	0.135416666666667	0.999999999999946
PHF21A	24.8169845469274	30.9734986414755	52	1.81442280989418	20	0.798234451300313	13	9	0.135416666666667	0.999999999999946
CREB3L1	9.81580026962572	257.534124515711	1	0.945362446497917	28	0.988051300357232	13	9	0.135416666666667	0.999999999999946
DGKZ	47.9999324559169	42.9490825786177	52	1.58516704048257	20	0.87302181538061	13	9	0.135416666666667	0.999999999999946
MDK	24.3794349364252	6.78129299873389	13	1.58138584401438	25.5913978494624	0.874133247673076	13	9	0.135416666666667	0.999999999999946
AMBRA1	47.9999324559169	16.3773980878753	2	0.847534169122489	27.7821011673152	0.993493459239636	13	9	0.135416666666667	0.999999999999946
ATG13	39.6337634381276	48.2069885296317	52	0.719564644922917	20	0.997537768113368	13	9	0.135416666666667	0.999999999999946
ARHGAP1	36.2578105752917	244.155358248801	52	1.67353362558537	20	0.845826118333419	13	9	0.135416666666667	0.999999999999946
ZNF408	19.7515762516502	21.9990962511438	1	2.11597944228666	28	0.685185252595299	13	9	0.135416666666667	0.999999999999946
CKAP5	12.274033122832	47.7500141842944	39	1.83334753452289	21.570996978852	0.791510754362156	13	9	0.135416666666667	0.999999999999946
LRP4	6.75440830680987e-05	22.4766398186811	10	1.54287847598431	26.1538461538462	0.885192075910905	13	9	0.135416666666667	0.999999999999946
C11orf49	47.9999324559169	22.0291361336275	20	0.0870394126527428	24.3686006825939	0.999999999805655	13	9	0.135416666666667	0.999999999999946
ARFGAP2	15.8194132046718	21.4123648999895	32	3.86756296637542	22.5236593059937	0.173188568788637	13	9	0.135416666666667	0.999999999999946
PACSIN3	20.188213807084	29.0490113841114	5	2.79899894919584	27.148288973384	0.431765756955445	13	9	0.135416666666667	0.999999999999946
DDB2	37.7253017700614	50.7756959017028	12	1.00697791019688	25.7761732851986	0.983289670150855	13	9	0.135416666666667	0.999999999999946
ACP2	20.1275092104883	99.2991878563567	52	0.344504115282866	20	0.999984836957164	13	9	0.135416666666667	0.999999999999946
NR1H3	24.3876773523422	6.59299986992403	52	2.03929220072097	20	0.714812413521515	13	9	0.135416666666667	0.999999999999946
MADD	24.1559436697684	34.1055773717831	30	0.538489922795822	22.8115015974441	0.999623881160042	13	9	0.135416666666667	0.999999999999946
SLC39A13	37.8798081212392	148.815881275463	1	2.26242662685722	28	0.628168291602279	13	9	0.135416666666667	0.999999999999946
PSMC3	19.6805942661275	227.47191947895	1	1.276737072069	28	0.947312192640194	13	9	0.135416666666667	0.999999999999946
CELF1	12.5621400052087	152.478085275502	37	2.84639580940838	21.8348623853211	0.416235793394364	13	9	0.135416666666667	0.999999999999946
PTPMT1	18.0991466936064	47.5000180575323	52	2.55260438554427	20	0.517948974386837	13	9	0.135416666666667	0.999999999999946
NDUFS3	38.0067598435022	116.801935754621	52	1.00869979591844	20	0.983140149905571	13	9	0.135416666666667	0.999999999999946
MTCH2	8.89974651823284	254.156091607899	52	1.2499225646039	20	0.952093110279261	13	9	0.135416666666667	0.999999999999946
FNBP4	16.7201877492156	52.3390614981574	36	1.68443649790916	21.9692307692308	0.842317011945978	13	9	0.135416666666667	0.999999999999946
NUP160	35.9609085481975	5.70097348049812	52	1.88945273711054	20	0.771199050904134	13	9	0.135416666666667	0.999999999999946
PTPRJ	6.75440830680987e-05	22.4374016185184	52	1.03056639178724	20	0.981159818621326	13	9	0.135416666666667	0.999999999999946
TNKS1BP1	35.8961917198452	124.385303895689	7	2.07376720656585	26.7415730337079	0.701534765635645	13	9	0.135416666666667	0.999999999999946
SSRP1	12.2942701217115	205.399932543149	1	0.378513392656679	28	0.999969359305033	13	9	0.135416666666667	0.999999999999946
SLC43A3	39.6796701107681	27.8948171101505	52	1.26677693977781	20	0.949120267270389	13	9	0.135416666666667	0.999999999999946
SLC43A1	31.7663158075054	30.5405635905881	51	3.53397417980357	20.112676056338	0.234026985738617	13	9	0.135416666666667	0.999999999999946
TIMM10	43.1691910728944	54.3526026326753	52	0.810187356504646	20	0.994985553097446	13	9	0.135416666666667	0.999999999999946
UBE2L6	35.6168521295516	34.8048313465904	41	1.73236325665758	21.3134328358209	0.826525689107222	13	9	0.135416666666667	0.999999999999946
SERPING1	47.9999324559169	301.944515354825	1	1.46659628317229	28	0.905634394363323	13	9	0.135416666666667	0.999999999999946
CLP1	47.9999414696685	7.30777352457245	52	1.00387451620054	20	0.983556819158532	13	9	0.135416666666667	0.999999999999946
ZDHHC5	39.0759646390511	101.590987464172	1	2.20085717625183	28	0.65214480250613	13	9	0.135416666666667	0.999999999999946
MED19	12.3484571870856	46.2049946315838	37	0.706281739839225	21.8348623853211	0.99780516001269	13	9	0.135416666666667	0.999999999999946
TMX2	15.8575847890334	23.7863160662845	36	1.3437763297881	21.9692307692308	0.934151311213627	13	9	0.135416666666667	0.999999999999946
C11orf31	24.0732162890449	125.033707053295	52	1.00783928605406	20	0.983214988238092	13	9	0.135416666666667	0.999999999999946
CTNND1	38.1010076948152	2.24026546805167	40	0.400934322332796	21.4414414414414	0.999953199806445	13	9	0.135416666666667	0.999999999999946
LPXN	8.72033698073717	22.8963583475434	1	0.481859461993379	28	0.999825291161909	13	9	0.135416666666667	0.999999999999946
ZFP91	16.8188933621534	128.402802862327	1	1.92565881302573	28	0.757825135020102	13	9	0.135416666666667	0.999999999999946
FAM111B	16.6450993387419	4.93048991219706	52	2.49102660887564	20	0.54072762181638	13	9	0.135416666666667	0.999999999999946
FAM111A	11.6816727925336	22.5561025548669	52	1.2255988346149	20	0.956191670517961	13	9	0.135416666666667	0.999999999999946
DTX4	38.1848405927229	4.28072935350545	26	1.73266695608165	23.4098360655738	0.826423796500923	13	9	0.135416666666667	0.999999999999946
OSBP	27.0039178546398	37.6295705108176	1	2.65874716455128	28	0.479769741708909	13	9	0.135416666666667	0.999999999999946
PATL1	39.9349731369816	58.4878364093817	1	1.40423507154793	28	0.920813852871124	13	9	0.135416666666667	0.999999999999946
STX3	8.75858945877879	22.4373579245843	1	1.27842710444254	28	0.947001616471154	13	9	0.135416666666667	0.999999999999946
MRPL16	9.58454146206684	49.0658455503817	1	2.16567685784556	28	0.665853812172422	13	9	0.135416666666667	0.999999999999946
PRPF19	6.75440830680987e-05	79.0920019205412	37	1.38348424786791	21.8348623853211	0.925546820182822	13	9	0.135416666666667	0.999999999999946
TMEM109	36.3294545461909	238.265061662231	1	2.10292079043333	28	0.690251904664192	13	9	0.135416666666667	0.999999999999946
TMEM132A	6.75440830680987e-05	10.2299057490341	52	0.641229893049183	20	0.998806868195548	13	9	0.135416666666667	0.999999999999946
SLC15A3	47.9999327786661	47.1941368886187	7	0.690526828206127	26.7415730337079	0.998092515183688	13	9	0.135416666666667	0.999999999999946
VPS37C	39.7112525862807	39.0721043716049	28	1.8916136110165	23.1067961165049	0.770406328964424	13	9	0.135416666666667	0.999999999999946
DDB1	36.9099520333823	259.683038513838	1	2.46226156125393	28	0.551506505582056	13	9	0.135416666666667	0.999999999999946
DAK	24.0263154368705	9.15118448178035	1	0.697511882534741	28	0.997968971609794	13	9	0.135416666666667	0.999999999999946
CYB561A3	47.9999324559169	80.503135291187	23	2.53104933798933	23.8795986622074	0.525874144836014	13	9	0.135416666666667	0.999999999999946
TMEM138	39.8706740403927	31.987607876455	52	0.40176851953368	20	0.999952482877102	13	9	0.135416666666667	0.999999999999946
CPSF7	42.6139681862297	18.6729897494864	1	0.334525538636975	28	0.999987857722918	13	9	0.135416666666667	0.999999999999946
SDHAF2	20.062860343523	30.5618664800118	23	1.76841575289317	23.8795986622074	0.814278622927589	13	9	0.135416666666667	0.999999999999946
RPLP0P2	22.716774046856	4.35774697087515	15	2.05200435615456	25.2296819787986	0.709925811084096	13	9	0.135416666666667	0.999999999999946
TMEM258	17.1588889028251	353.454424271507	7	2.53378133312899	26.7415730337079	0.524866694136122	13	9	0.135416666666667	0.999999999999946
FEN1	27.7301794647695	39.2827372312558	6	4.20236390264618	26.9433962264151	0.126859523932258	13	9	0.135416666666667	0.999999999999946
FADS1	31.6164087422365	153.444360578114	5	0.591907983170056	27.148288973384	0.999291401198554	13	9	0.135416666666667	0.999999999999946
FADS2	38.3753198862649	88.8470775720659	1	0.576443912746911	28	0.999405403837185	13	9	0.135416666666667	0.999999999999946
FADS3	10.445715137563	109.867932625377	43	1.02803209641451	21.0619469026549	0.981397163012735	13	9	0.135416666666667	0.999999999999946
RAB3IL1	20.0630603262746	22.1901762146437	52	1.74427050616187	20	0.822514236764498	13	9	0.135416666666667	0.999999999999946
BEST1	20.9730462282474	5.44885465757497	33	1.47437062673992	22.3824451410658	0.903643512598855	13	9	0.135416666666667	0.999999999999946
FTH1	38.2060886272266	7650.76240155927	1	1.08525720355213	28	0.975519814026797	13	9	0.135416666666667	0.999999999999946
INCENP	16.0016367846432	13.1922910961975	1	1.86291131669958	28	0.780874835846217	13	9	0.135416666666667	0.999999999999946
AHNAK	32.7307972841442	597.612550600942	3	2.93950644875553	27.5675675675676	0.386808312960513	13	9	0.135416666666667	0.999999999999946
EEF1G	20.2054274171113	2133.8007939195	1	2.71144987137571	28	0.461385036223896	13	9	0.135416666666667	0.999999999999946
TUT1	25.3923913317451	14.7484051520641	52	0.366113278736518	20	0.999976075644969	13	9	0.135416666666667	0.999999999999946
MTA2	6.75440830680987e-05	98.0789463939683	1	1.13709002242569	28	0.969220552519172	13	9	0.135416666666667	0.999999999999946
EML3	3.16686805643323	35.9692210141739	52	0.436380714306851	20	0.999913518290295	13	9	0.135416666666667	0.999999999999946
ROM1	31.4862764797363	13.3585857626738	21	0.571776616986475	24.2033898305085	0.999436752217671	13	9	0.135416666666667	0.999999999999946
B3GAT3	16.4923124713839	18.8672889023874	52	1.75656691319757	20	0.818336738847728	13	9	0.135416666666667	0.999999999999946
GANAB	9.39942521349984	430.174249443047	1	1.45788840954854	28	0.907838757373162	13	9	0.135416666666667	0.999999999999946
INTS5	39.3437497860861	18.1870640408874	1	1.06565569890015	28	0.977656922734321	13	9	0.135416666666667	0.999999999999946
METTL12	16.7971379311686	9.03477694896382	10	1.46825330178986	26.1538461538462	0.905211860547423	13	9	0.135416666666667	0.999999999999946
C11orf83	12.0728686498245	34.560840486247	1	3.39709897569613	28	0.263899473317062	13	9	0.135416666666667	0.999999999999946
UBXN1	20.2083700300155	202.824616877431	12	3.27897114593755	25.7761732851986	0.292170846106477	13	9	0.135416666666667	0.999999999999946
LRRN4CL	27.1955063102183	31.2790265436224	7	2.25474564751248	26.7415730337079	0.631155726795964	13	9	0.135416666666667	0.999999999999946
HNRNPUL2	15.519693175978	134.297552865873	12	1.4025607797147	25.7761732851986	0.92120169946422	13	9	0.135416666666667	0.999999999999946
TTC9C	27.7918896614039	12.6568023446356	52	1.07720861099686	20	0.976413271119814	13	9	0.135416666666667	0.999999999999946
POLR2G	21.7362535311531	116.966350612306	1	1.3544771262674	28	0.931891377330135	13	9	0.135416666666667	0.999999999999946
TMEM179B	6.75440830680987e-05	97.3665128061366	1	1.23531232253061	28	0.954582054606435	13	9	0.135416666666667	0.999999999999946
TMEM223	24.2046455284878	22.2145547830092	1	0.778921437504958	28	0.996023575265949	13	9	0.135416666666667	0.999999999999946
NXF1	15.4009669237083	29.4802511795007	1	1.10763012910062	28	0.972917797767813	13	9	0.135416666666667	0.999999999999946
STX5	41.409403960168	22.5795519619494	1	0.562046593728167	28	0.999497840898102	13	9	0.135416666666667	0.999999999999946
WDR74	10.5389996600702	13.6753701332897	31	1.10088413682182	22.6666666666667	0.973720866278112	13	9	0.135416666666667	0.999999999999946
SNHG1	6.75440830680987e-05	47.1260516873987	47	0.823788574053476	20.5763688760807	0.994475482661357	13	9	0.135416666666667	0.999999999999946
SNORD26	15.4697883807382	8.95776595651777	52	1.28850989768475	20	0.945125896449809	13	9	0.135416666666667	0.999999999999946
SLC3A2	6.75440830680987e-05	168.201856051506	1	0.853214667523432	28	0.993240520565636	13	9	0.135416666666667	0.999999999999946
RARRES3	24.3612808206349	5.71236475034168	1	1.21995518570682	28	0.957110362286604	13	9	0.135416666666667	0.999999999999946
PLA2G16	32.0443962232658	47.1649737188356	52	1.14363180789454	20	0.968357030776935	13	9	0.135416666666667	0.999999999999946
ATL3	17.2091701381454	143.532457236004	20	1.19978578148684	24.3686006825939	0.960294790027834	13	9	0.135416666666667	0.999999999999946
RTN3	35.8421788962613	144.047347711629	34	0.273832172461588	22.2429906542056	0.999997403385637	13	9	0.135416666666667	0.999999999999946
C11orf95	8.21884488518463	35.380300286084	52	1.67279548662083	20	0.846062530694628	13	9	0.135416666666667	0.999999999999946
C11orf84	32.515043204012	11.1731193511909	52	1.41762392115868	20	0.917674918841049	13	9	0.135416666666667	0.999999999999946
MARK2	32.0895771115123	42.6180249324021	52	1.60528648058327	20	0.86703335474313	13	9	0.135416666666667	0.999999999999946
NAA40	40.5074752057811	12.3941094248263	12	0.564170634552965	25.7761732851986	0.999484983402525	13	9	0.135416666666667	0.999999999999946
COX8A	6.41108872882708e-05	343.218374238807	1	1.19337345997873	28	0.961274975125615	13	9	0.135416666666667	0.999999999999946
OTUB1	8.12129565061212	41.9819736161661	1	0.0653392377459211	28	0.999999999983798	13	9	0.135416666666667	0.999999999999946
MACROD1	32.3147877325712	6.41380738173738	45	2.44906550555082	20.8163265306122	0.556478254078754	13	9	0.135416666666667	0.999999999999946
STIP1	6.75440830680987e-05	74.7360556038029	16	0.259879742340246	25.0526315789474	0.999998277912059	13	9	0.135416666666667	0.999999999999946
FERMT3	9.46419450487219	4.33552953592742	1	1.97992305818768	28	0.737455300914241	13	9	0.135416666666667	0.999999999999946
TRPT1	36.4249115209884	11.1390263770597	1	0.306908143368119	28	0.999993710652019	13	9	0.135416666666667	0.999999999999946
NUDT22	3.08700415634935	28.7380501419837	52	0.665479899453713	20	0.998488142075781	13	9	0.135416666666667	0.999999999999946
DNAJC4	47.9999324559169	23.6384188367944	27	1.06282263745981	23.257328990228	0.977954972009022	13	9	0.135416666666667	0.999999999999946
VEGFB	47.9999372824864	92.6114299108835	52	0.838613438281288	20	0.993876433764487	13	9	0.135416666666667	0.999999999999946
FKBP2	12.0527228689677	268.349079612934	48	1.23849156031545	20.458452722063	0.954047401835993	13	9	0.135416666666667	0.999999999999946
PPP1R14B	6.75440830680987e-05	120.282772656576	1	0.569670983860119	28	0.999450453258088	13	9	0.135416666666667	0.999999999999946
LOC101927696	35.8141614366894	11.7141577768232	52	1.69700133093933	20	0.838233833749652	13	9	0.135416666666667	0.999999999999946
PLCB3	34.629376809311	35.1352083715997	1	1.5809779349862	28	0.874252878924123	13	9	0.135416666666667	0.999999999999946
BAD	36.869544673612	56.8843690889307	1	0.682358103199797	28	0.998229486029644	13	9	0.135416666666667	0.999999999999946
GPR137	18.261844683751	21.0215357581423	14	3.34362554429035	25.4092526690391	0.276405581833909	13	9	0.135416666666667	0.999999999999946
TRMT112	39.829659787459	190.15931307221	1	2.19117113863621	28	0.655919861134401	13	9	0.135416666666667	0.999999999999946
PRDX5	47.9999300811631	190.287509413923	22	1.10401149618664	24.040404040404	0.973350571478001	13	9	0.135416666666667	0.999999999999946
RPS6KA4	15.8134702361672	47.8597496642272	52	1.64630079166516	20	0.854448716011675	13	9	0.135416666666667	0.999999999999946
SF1	9.17747748527732	161.806646376909	1	1.76953717230637	28	0.813892919169438	13	9	0.135416666666667	0.999999999999946
MEN1	15.4491891816167	45.8497792975803	1	2.50249440912263	28	0.536453930897862	13	9	0.135416666666667	0.999999999999946
EHD1	16.0989424703818	125.009795837994	52	1.08947709564702	20	0.975042420550258	13	9	0.135416666666667	0.999999999999946
ATG2A	13.4934081365388	42.3233919156414	9	1.97618080189128	26.3468634686347	0.738871134726661	13	9	0.135416666666667	0.999999999999946
PPP2R5B	16.3062784867816	16.4404005028891	36	2.55467141353388	21.9692307692308	0.517191852218012	13	9	0.135416666666667	0.999999999999946
ARL2	38.4702197721661	118.397291968832	52	1.14307088870977	20	0.968431684058399	13	9	0.135416666666667	0.999999999999946
SAC3D1	20.2130026617209	73.9502485657253	1	2.40908962887989	28	0.571634489484949	13	9	0.135416666666667	0.999999999999946
NAALADL1	15.9791386164021	14.1993234722543	52	0.983147877743925	20	0.985265082690461	13	9	0.135416666666667	0.999999999999946
CDCA5	8.95184362098105	5.10383573949018	52	0.556771216447396	20	0.999528659256654	13	9	0.135416666666667	0.999999999999946
ZFPL1	12.1146016109941	20.8705241313536	1	2.59733898049178	28	0.501680096766856	13	9	0.135416666666667	0.999999999999946
VPS51	25.393774870555	118.05227452144	1	1.35228915823115	28	0.932357006056963	13	9	0.135416666666667	0.999999999999946
TM7SF2	41.4520993785873	2.45112744007205	1	0.609334892582529	28	0.999142669636074	13	9	0.135416666666667	0.999999999999946
ZNHIT2	24.2230067888291	18.2337874780951	1	2.15231584905287	28	0.671056796170115	13	9	0.135416666666667	0.999999999999946
FAU	19.939237465922	1330.91728222345	52	0.77246827121976	20	0.996215809812349	13	9	0.135416666666667	0.999999999999946
MRPL49	38.848976447773	11.426368028407	1	2.50810888888905	28	0.534366677633876	13	9	0.135416666666667	0.999999999999946
SYVN1	39.0959219206763	12.6843281108941	52	0.960164237780216	20	0.987008980645378	13	9	0.135416666666667	0.999999999999946
CAPN1	39.70022135538	81.0015935280377	1	1.02156723216204	28	0.981993262388714	13	9	0.135416666666667	0.999999999999946
POLA2	19.8760339390704	6.75030058113509	43	1.87342976120935	21.0619469026549	0.777054069658542	13	9	0.135416666666667	0.999999999999946
CDC42EP2	16.5180097913323	18.6025682906219	11	2.25738266345025	25.9636363636364	0.630129916672096	13	9	0.135416666666667	0.999999999999946
DPF2	47.9999324559169	45.0505169283205	12	0.625954809924273	25.7761732851986	0.99897865515871	13	9	0.135416666666667	0.999999999999946
SLC25A45	31.9512022569854	3.83325699761939	1	1.12006689880794	28	0.971394945429587	13	9	0.135416666666667	0.999999999999946
FRMD8	20.5509631790802	201.56575322997	52	2.03042305592642	20	0.718214583296995	13	9	0.135416666666667	0.999999999999946
NEAT1	20.6780231349003	420.917856825973	1	1.52358961216787	28	0.890549028785781	13	9	0.135416666666667	0.999999999999946
LOC101927789	29.1909228936735	14.5937653861364	40	0.445716251758421	21.4414414414414	0.999899364158817	13	9	0.135416666666667	0.999999999999946
MALAT1	17.149840046472	4911.18314762233	52	1.16322980700522	20	0.965676255099815	13	9	0.135416666666667	0.999999999999946
SCYL1	36.2747136064751	39.5470279780735	1	3.16379020289684	28	0.32203505850539	13	9	0.135416666666667	0.999999999999946
LTBP3	39.4678955950628	91.0708358595166	4	0.930509938973054	27.3563218390805	0.989035749455968	13	9	0.135416666666667	0.999999999999946
SSSCA1	37.8579250711689	15.6980512907157	1	3.00785243101029	28	0.366144952354228	13	9	0.135416666666667	0.999999999999946
FAM89B	40.954129662568	98.8472026924044	8	1.57074949169434	26.542750929368	0.877235483852867	13	9	0.135416666666667	0.999999999999946
EHBP1L1	28.3702147074724	40.9288256421655	52	1.45966062861276	20	0.90739232682407	13	9	0.135416666666667	0.999999999999946
MAP3K11	35.2700310920698	22.3069915882754	21	2.26564774820408	24.2033898305085	0.62691594124059	13	9	0.135416666666667	0.999999999999946
PCNXL3	38.1372548801167	7.65655509430896	52	0.499242855784937	20	0.999776317625413	13	9	0.135416666666667	0.999999999999946
SIPA1	47.9999324559169	5.17295478669066	52	2.05851462193593	20	0.707418854790184	13	9	0.135416666666667	0.999999999999946
RELA	16.4384160377983	151.35834639116	1	0.876463572481281	28	0.992129066329742	13	9	0.135416666666667	0.999999999999946
RNASEH2C	47.9999441005156	86.6192698452391	20	1.05266127460667	24.3686006825939	0.979001773069622	13	9	0.135416666666667	0.999999999999946
AP5B1	13.5837236717529	26.8657637168023	1	1.27411243846771	28	0.947792343970867	13	9	0.135416666666667	0.999999999999946
CFL1	35.852000404125	1153.12257687644	1	2.00576864613215	28	0.727637697668807	13	9	0.135416666666667	0.999999999999946
MUS81	31.5203204707745	26.6172844219848	23	2.63015532474803	23.8795986622074	0.489908072017409	13	9	0.135416666666667	0.999999999999946
EFEMP2	34.6015942372896	433.322002053903	37	2.1614416288636	21.8348623853211	0.667503400350019	13	9	0.135416666666667	0.999999999999946
FIBP	14.9621110134586	155.92896972908	1	1.75090079369403	28	0.820266056745114	13	9	0.135416666666667	0.999999999999946
CCDC85B	31.8126283475525	14.3946648297473	1	2.81049476588412	28	0.427965717641129	13	9	0.135416666666667	0.999999999999946
FOSL1	35.9307111662656	12.2993698549935	52	0.66080239362986	20	0.99855429618695	13	9	0.135416666666667	0.999999999999946
C11orf68	20.4138825551221	41.8572378492364	1	1.20791173926566	28	0.959030365256841	13	9	0.135416666666667	0.999999999999946
DRAP1	28.3661491912457	90.5213658978292	7	1.60093338404137	26.7415730337079	0.868339586308414	13	9	0.135416666666667	0.999999999999946
SART1	9.65827203356924	22.7006541106585	1	1.84272067808273	28	0.788155632236182	13	9	0.135416666666667	0.999999999999946
EIF1AD	37.2864999179821	18.3245442939603	1	1.97610305339605	28	0.73890053382553	13	9	0.135416666666667	0.999999999999946
BANF1	7.01657384467306	33.9732852979532	17	0.646431221501523	24.8780487804878	0.998743438606744	13	9	0.135416666666667	0.999999999999946
CST6	6.75440830680987e-05	11.1476601238451	13	1.09290950462104	25.5913978494624	0.974649547043946	13	9	0.135416666666667	0.999999999999946
SF3B2	20.0820928514613	179.35836391877	1	1.75016074128592	28	0.82051749881334	13	9	0.135416666666667	0.999999999999946
PACS1	10.7282441189294	42.7584779318301	1	0.988317241012693	28	0.984851267710187	13	9	0.135416666666667	0.999999999999946
KLC2	8.44571813017716	13.1334067743923	1	1.98663733328954	28	0.734911319104805	13	9	0.135416666666667	0.999999999999946
RAB1B	2.34318035720474	52.6653281703791	1	0.847684236500422	28	0.993486868661923	13	9	0.135416666666667	0.999999999999946
YIF1A	37.2688554063943	139.370084930991	1	2.93205291791051	28	0.389110197999032	13	9	0.135416666666667	0.999999999999946
CD248	7.25654937327136	180.372438608199	1	0.657138776266613	28	0.99860450628938	13	9	0.135416666666667	0.999999999999946
RIN1	6.00220454614531	11.2007681299832	1	0.341441750335019	28	0.999985824784513	13	9	0.135416666666667	0.999999999999946
BRMS1	21.3214486528708	24.1467082383504	7	1.27904093124783	26.7415730337079	0.946888542168607	13	9	0.135416666666667	0.999999999999946
B3GNT1	20.1934223766173	79.7178760517115	7	2.79928141743742	26.7415730337079	0.431672131285706	13	9	0.135416666666667	0.999999999999946
MRPL11	27.5273994390813	47.1581919630719	23	1.09370027858201	23.8795986622074	0.974558452612931	13	9	0.135416666666667	0.999999999999946
PELI3	20.7344051864145	29.3949974127468	1	1.04952460415699	28	0.9793179355136	13	9	0.135416666666667	0.999999999999946
DPP3	24.1636991937356	31.6073471140414	1	1.31974173205218	28	0.939067893519729	13	9	0.135416666666667	0.999999999999946
BBS1	28.448126442337	15.2601327664346	52	1.60762796455751	20	0.866328362863223	13	9	0.135416666666667	0.999999999999946
ZDHHC24	31.2484350453257	36.6234389629284	52	1.37707014038766	20	0.926977112769546	13	9	0.135416666666667	0.999999999999946
CTSF	35.9644949033498	148.506247439302	25	0.518050680785926	23.5643564356436	0.999711250439882	13	9	0.135416666666667	0.999999999999946
CCS	44.8122050790761	33.8144726868967	25	1.13612788559282	23.5643564356436	0.969346241929701	13	9	0.135416666666667	0.999999999999946
RBM14	35.9870134399284	11.6621558200166	3	2.37794849263265	27.5675675675676	0.583530583706395	13	9	0.135416666666667	0.999999999999946
RBM4	13.4369634681032	8.85441080548792	34	0.860904796353049	22.2429906542056	0.992886611428226	13	9	0.135416666666667	0.999999999999946
RBM4B	47.9999279588079	22.2638466081896	33	0.376619420084735	22.3824451410658	0.999970476977531	13	9	0.135416666666667	0.999999999999946
RCE1	29.8355860586738	5.47693805971578	13	2.03320142221521	25.5913978494624	0.717149473322524	13	9	0.135416666666667	0.999999999999946
PC	38.7386972799588	9.15558912548149	21	2.14453689456856	24.2033898305085	0.674084448334278	13	9	0.135416666666667	0.999999999999946
LRFN4	38.1415195777917	46.4840885253582	52	1.36827242684722	20	0.928913696934523	13	9	0.135416666666667	0.999999999999946
RHOD	32.0931316874891	31.1304468857568	52	1.40940516343478	20	0.919609632751804	13	9	0.135416666666667	0.999999999999946
KDM2A	16.4005601490461	130.423494426982	1	0.8313204694501	28	0.994176871238651	13	9	0.135416666666667	0.999999999999946
ADRBK1	9.69263945854448	33.2317718425888	1	2.74807531620619	28	0.448850299888353	13	9	0.135416666666667	0.999999999999946
ANKRD13D	47.9999324559169	14.8829706411759	52	2.0385091491822	20	0.715113033378486	13	9	0.135416666666667	0.999999999999946
SSH3	6.75440830680987e-05	14.7743749452253	52	0.931717244676339	20	0.988957980458121	13	9	0.135416666666667	0.999999999999946
POLD4	29.7998051642772	91.0253826768904	52	1.36004757191342	20	0.930697700555954	13	9	0.135416666666667	0.999999999999946
CLCF1	35.8478274026475	7.92431962488891	52	1.10443721321994	20	0.973299897709287	13	9	0.135416666666667	0.999999999999946
PPP1CA	35.6906497572978	15.0922744870769	1	3.34182479449963	28	0.276835079788806	13	9	0.135416666666667	0.999999999999946
RPS6KB2	15.8721147207082	117.345361183941	1	1.86088274259242	28	0.781609556841537	13	9	0.135416666666667	0.999999999999946
CORO1B	40.9879735651212	93.9576509388873	52	0.678454580574445	20	0.998292166866004	13	9	0.135416666666667	0.999999999999946
TMEM134	12.4335481570783	47.0897395905238	1	0.981434096805368	28	0.985400501299461	13	9	0.135416666666667	0.999999999999946
AIP	40.9481421685229	68.0002243796274	52	0.98946798656411	20	0.984758051230009	13	9	0.135416666666667	0.999999999999946
PITPNM1	9.41584349735355	7.82484770699964	1	2.32487232336777	28	0.60395636345875	13	9	0.135416666666667	0.999999999999946
CDK2AP2	34.7370564967251	58.0124705876617	1	1.53059999159503	28	0.888616469034324	13	9	0.135416666666667	0.999999999999946
GSTP1	11.6516523032518	1135.78423117433	1	2.46459319310052	28	0.550629753896217	13	9	0.135416666666667	0.999999999999946
NDUFV1	12.7978450608621	115.641607493118	1	1.26529498779868	28	0.949386031143328	13	9	0.135416666666667	0.999999999999946
NUDT8	38.1229737226293	8.30305590079077	4	0.950610127258545	27.3563218390805	0.987688856509065	13	9	0.135416666666667	0.999999999999946
UNC93B1	20.5891546132794	18.9674810573575	14	2.10235222165095	25.4092526690391	0.690472343407874	13	9	0.135416666666667	0.999999999999946
ALDH3B1	39.0666970711639	48.2873074502777	39	2.38313614747228	21.570996978852	0.581543901924344	13	9	0.135416666666667	0.999999999999946
NDUFS8	8.51053445889847	76.2664755748314	52	0.977979888527709	20	0.985670778689445	13	9	0.135416666666667	0.999999999999946
TCIRG1	22.3225787394799	42.1565926258875	1	1.78468114213038	28	0.808657313838142	13	9	0.135416666666667	0.999999999999946
SUV420H1	12.9777835550305	50.2876055163446	1	1.98097903559898	28	0.737055514383205	13	9	0.135416666666667	0.999999999999946
C11orf24	34.5149399701616	151.323794712141	1	0.659851150703826	28	0.998567467185535	13	9	0.135416666666667	0.999999999999946
LRP5	15.9166291398474	13.9086073555612	1	0.933066011811049	28	0.988870631738539	13	9	0.135416666666667	0.999999999999946
PPP6R3	35.186039072506	80.4683424980714	37	1.53671850062489	21.8348623853211	0.886916320424213	13	9	0.135416666666667	0.999999999999946
CPT1A	19.6660208856637	168.043608907497	36	0.348774103870347	21.9692307692308	0.999983363156802	13	9	0.135416666666667	0.999999999999946
MRPL21	18.7928934740579	57.548742129006	1	3.28533715918179	28	0.290586960079381	13	9	0.135416666666667	0.999999999999946
IGHMBP2	31.6251868358564	9.36835312813797	13	1.58710127223168	25.5913978494624	0.872451543667448	13	9	0.135416666666667	0.999999999999946
MRGPRF	40.4428549894011	28.8652897217708	52	0.431813427992549	20	0.99991981709064	13	9	0.135416666666667	0.999999999999946
TPCN2	23.4131869104126	23.1191881657277	38	2.1088291315499	21.7021276595745	0.687960373589084	13	9	0.135416666666667	0.999999999999946
CCND1	4.71090408282451	609.199347606545	11	0.656228524078416	25.9636363636364	0.998616766238202	13	9	0.135416666666667	0.999999999999946
ORAOV1	10.3483920194234	20.9550212479132	1	0.627223708967053	28	0.998965179030269	13	9	0.135416666666667	0.999999999999946
FADD	39.1447677547527	59.1002996787761	1	1.92315863745827	28	0.758754679500449	13	9	0.135416666666667	0.999999999999946
PPFIA1	16.6587081443227	91.9462527422677	45	1.08439429857347	20.8163265306122	0.975616673480513	13	9	0.135416666666667	0.999999999999946
CTTN	38.4768466398668	424.714679267918	1	1.84970338764204	28	0.785645783992843	13	9	0.135416666666667	0.999999999999946
DHCR7	44.3260380776159	36.8068295482144	52	0.470910360217268	20	0.999851344459076	13	9	0.135416666666667	0.999999999999946
NADSYN1	47.999957470423	28.4629821007615	15	0.55062162906412	25.2296819787986	0.999562640820884	13	9	0.135416666666667	0.999999999999946
FAM86C1	33.4237190883321	4.31788128107886	20	1.21162776447122	24.3686006825939	0.95844381466213	13	9	0.135416666666667	0.999999999999946
RNF121	19.9424675707895	46.149651200911	1	1.52349847958796	28	0.890574042505623	13	9	0.135416666666667	0.999999999999946
NUMA1	8.85341291335134	28.1648383674466	52	0.482904245087354	20	0.999822620984218	13	9	0.135416666666667	0.999999999999946
LRTOMT	27.6671826689759	4.1698523085118	52	0.656286198924391	20	0.998615991951371	13	9	0.135416666666667	0.999999999999946
LAMTOR1	6.75440830680987e-05	273.996586602337	1	1.1293101624606	28	0.97022726564465	13	9	0.135416666666667	0.999999999999946
INPPL1	19.3939148947785	199.370056108572	1	1.5142452684242	28	0.89309919131126	13	9	0.135416666666667	0.999999999999946
CLPB	20.0741268994292	5.13656672376013	52	3.52230058193682	20	0.236457311718712	13	9	0.135416666666667	0.999999999999946
ARAP1	40.2596183398807	83.2550696958497	49	2.47694520178181	20.3418803418803	0.545993916493059	13	9	0.135416666666667	0.999999999999946
STARD10	14.8583183709609	7.652609684408	1	1.15463709410634	28	0.966869027523752	13	9	0.135416666666667	0.999999999999946
ATG16L2	29.51198706057	11.0898556723159	52	0.86223939563919	20	0.992823827331126	13	9	0.135416666666667	0.999999999999946
FCHSD2	15.9134645168915	9.14649520068378	52	1.44222306234484	20	0.911735738800638	13	9	0.135416666666667	0.999999999999946
ARHGEF17	13.6289932778857	114.286579098267	1	0.623141433894379	28	0.999008038418422	13	9	0.135416666666667	0.999999999999946
RELT	19.6915215185977	4.35257129290684	42	1.8917218904987	21.186943620178	0.770366587342353	13	9	0.135416666666667	0.999999999999946
FAM168A	9.1895826733658	19.8703854601317	52	0.480815576373749	20	0.999827926034284	13	9	0.135416666666667	0.999999999999946
RAB6A	13.9674225309832	163.642529414859	1	1.07247072240778	28	0.976928803991935	13	9	0.135416666666667	0.999999999999946
MRPL48	27.8973144858409	12.5750114028491	1	2.41872513315296	28	0.567968915894006	13	9	0.135416666666667	0.999999999999946
COA4	39.6297787343351	47.8315615156806	1	1.77455883274055	28	0.81216235353806	13	9	0.135416666666667	0.999999999999946
PAAF1	28.2784347852785	6.30369036593912	29	3.05824466888377	22.9581993569132	0.35142701444846	13	9	0.135416666666667	0.999999999999946
UCP2	22.6549062646376	4.05789016115319	52	1.19267951307227	20	0.961380123068738	13	9	0.135416666666667	0.999999999999946
C2CD3	10.6038503583575	12.5319529862952	52	1.88891479303282	20	0.771396284225561	13	9	0.135416666666667	0.999999999999946
PPME1	18.0426292221061	149.61962281009	39	0.3535494383614	21.570996978852	0.999981573759505	13	9	0.135416666666667	0.999999999999946
P4HA3	7.45382074324331	25.2406517474004	1	1.41692378297945	28	0.917840706284259	13	9	0.135416666666667	0.999999999999946
PGM2L1	16.0903945847308	71.9753468411526	1	0.724133665054722	28	0.99744020636458	13	9	0.135416666666667	0.999999999999946
POLD3	35.958879750358	16.4653048773222	52	1.56005091640585	20	0.88031947819677	13	9	0.135416666666667	0.999999999999946
RNF169	31.5300202787473	15.0026059215681	1	1.05173461819688	28	0.97909551653315	13	9	0.135416666666667	0.999999999999946
XRRA1	14.5796013160432	21.4911766023351	1	1.46092938512497	28	0.907072029445865	13	9	0.135416666666667	0.999999999999946
SPCS2	16.2657182342136	8.47720898549555	11	2.01938807261936	25.9636363636364	0.722438724635917	13	9	0.135416666666667	0.999999999999946
ARRB1	19.4080882707494	10.9830002744405	12	0.386563936349855	25.7761732851986	0.999964204646258	13	9	0.135416666666667	0.999999999999946
RPS3	4.84703769654529	1265.89355575395	1	0.568627528582518	28	0.99945714290139	13	9	0.135416666666667	0.999999999999946
KLHL35	16.5134647669644	5.4964430011779	27	1.92618474324435	23.257328990228	0.757629490138061	13	9	0.135416666666667	0.999999999999946
GDPD5	18.9457395272465	16.8109517021721	1	1.52211117171002	28	0.890954479207524	13	9	0.135416666666667	0.999999999999946
SERPINH1	41.2490335681788	2063.99379614897	1	1.79766772089575	28	0.804128560229161	13	9	0.135416666666667	0.999999999999946
MAP6	16.2787623371278	12.550106307738	52	1.18619419536458	20	0.962354040669617	13	9	0.135416666666667	0.999999999999946
UVRAG	32.1318826163503	47.4716520089107	25	2.87197936754314	23.5643564356436	0.408005738638247	13	9	0.135416666666667	0.999999999999946
PRKRIR	32.4390176704553	13.8736517767929	28	2.62506996681743	23.1067961165049	0.491722965038326	13	9	0.135416666666667	0.999999999999946
C11orf30	31.9228502541376	9.99820357110012	50	2.22870528258655	20.2266288951841	0.641293414393634	13	9	0.135416666666667	0.999999999999946
LRRC32	21.3855060577059	57.6326469126815	3	2.66372385432603	27.5675675675676	0.478016658171947	13	9	0.135416666666667	0.999999999999946
TSKU	47.9999324559169	28.1094787729336	9	1.89775152596212	26.3468634686347	0.76815070343758	13	9	0.135416666666667	0.999999999999946
ACER3	20.1118274645636	16.1276922293292	1	2.12760183379988	28	0.680670465308663	13	9	0.135416666666667	0.999999999999946
CAPN5	47.9999324559169	22.8713356011254	52	0.342670641784582	20	0.999985435112597	13	9	0.135416666666667	0.999999999999946
PAK1	16.6091647554805	43.3990637296749	27	2.07390863038138	23.257328990228	0.701480141709966	13	9	0.135416666666667	0.999999999999946
CLNS1A	35.9694115573538	144.835681470263	52	2.4146238334454	20	0.56952822269989	13	9	0.135416666666667	0.999999999999946
RSF1	20.4493391448403	116.741288139716	1	0.688515716511234	28	0.998126977334174	13	9	0.135416666666667	0.999999999999946
AAMDC	20.3461915689696	109.910200532736	52	1.44627109642033	20	0.910737229964352	13	9	0.135416666666667	0.999999999999946
INTS4	35.5276980726265	10.463115110685	1	0.270157784058555	28	0.999997664066924	13	9	0.135416666666667	0.999999999999946
NDUFC2	15.3450974111481	59.5823302853451	34	1.60843151397559	22.2429906542056	0.866086041147453	13	9	0.135416666666667	0.999999999999946
ALG8	20.3561028072477	31.5379342213185	1	1.05910576557625	28	0.978341894913761	13	9	0.135416666666667	0.999999999999946
KCTD21	26.7136049707196	12.2944486524195	1	1.29029161766387	28	0.944790377258774	13	9	0.135416666666667	0.999999999999946
USP35	31.9851537001735	6.0565291272841	13	0.980164197252126	25.5913978494624	0.985500279070442	13	9	0.135416666666667	0.999999999999946
GAB2	27.8483877866127	7.08437801430374	37	2.56426932472404	21.8348623853211	0.513682988909189	13	9	0.135416666666667	0.999999999999946
NARS2	4.68151293995546	3.916741621852	52	0.502009942235573	20	0.999767577882308	13	9	0.135416666666667	0.999999999999946
TENM4	15.9858599118194	8.83821532794489	52	0.932273510996247	20	0.988922015442803	13	9	0.135416666666667	0.999999999999946
PRCP	6.75440830680987e-05	124.876711780545	1	1.10752422982403	28	0.972930528702622	13	9	0.135416666666667	0.999999999999946
RAB30	31.7211768615259	19.2611950029523	46	2.62236582641366	20.695652173913	0.492689448337628	13	9	0.135416666666667	0.999999999999946
RAB30-AS1	18.0951679032295	6.88310490786505	52	1.14585216037809	20	0.968060393941953	13	9	0.135416666666667	0.999999999999946
PCF11	20.0821622563557	32.8590191901038	1	0.957942646141129	28	0.987169393128917	13	9	0.135416666666667	0.999999999999946
ANKRD42	20.9104239298042	8.88429140000916	44	2.08253099450681	20.9384164222874	0.698147678589185	13	9	0.135416666666667	0.999999999999946
CCDC90B	28.1348357895818	76.7756934515992	13	1.64313469798696	25.5913978494624	0.855437664681724	13	9	0.135416666666667	0.999999999999946
TMEM126B	13.3318601321043	28.2281548872318	52	1.69985760211619	20	0.837299882106003	13	9	0.135416666666667	0.999999999999946
TMEM126A	35.9092480510714	23.2419332390915	1	1.97145042534015	28	0.74065863126902	13	9	0.135416666666667	0.999999999999946
CREBZF	31.5761851476348	48.5161714493279	24	4.19352774525148	23.7209302325581	0.127918189627198	13	9	0.135416666666667	0.999999999999946
SYTL2	24.1196727897795	19.8342266346581	28	1.44282771401699	23.1067961165049	0.911586969962535	13	9	0.135416666666667	0.999999999999946
PICALM	31.7002695692502	388.08986149377	1	1.39441630416541	28	0.923073446439169	13	9	0.135416666666667	0.999999999999946
EED	6.75440830680987e-05	44.2749823974206	45	0.492973301675909	20.8163265306122	0.999795129514968	13	9	0.135416666666667	0.999999999999946
C11orf73	29.5234047694922	20.1214756717225	1	0.870577964470891	28	0.992422269387552	13	9	0.135416666666667	0.999999999999946
ME3	20.2783721237036	9.10710883865529	33	3.94215357121672	22.3824451410658	0.161695914455365	13	9	0.135416666666667	0.999999999999946
PRSS23	36.2974269270943	1555.20849435908	1	1.92161836181205	28	0.759326914705005	13	9	0.135416666666667	0.999999999999946
FZD4	24.5788296855156	93.28682982331	1	0.260322068881362	28	0.99999825467888	13	9	0.135416666666667	0.999999999999946
TMEM135	27.9780215021555	10.6586636338196	52	1.48234675037138	20	0.901578721641674	13	9	0.135416666666667	0.999999999999946
CTSC	37.8463577684578	41.9553273952797	1	1.50943481647646	28	0.894400426414255	13	9	0.135416666666667	0.999999999999946
NOX4	23.1010597577171	9.43315859847915	1	3.9125832376409	28	0.166166465502621	13	9	0.135416666666667	0.999999999999946
CHORDC1	22.9086350856733	20.522876336041	1	4.42809012307254	28	0.10244581877073	13	9	0.135416666666667	0.999999999999946
[truncated: 9,005 more rows]
