# Supplementary material for: Fibroblasts as an in vitro model of circadian genetic and genomic studies
Source: Mamm Genome. 2024 Jul 3;35(3):432–44. doi: 10.1007/s00335-024-10050-7 (PMC11329553; doi:10.1007/s00335-024-10050-7)
Supplement: Supplementary file 6 — Supplementary file6 (ZIP 46445 kb) [file 335_2024_10050_MOESM6_ESM.zip › MetaCycle_Results/metaoutARSER/meta3dSubjectID_2014L01249_QuoteOrderedDesignTable.csv]

CycID	ARS_pvalue	ARS_BH.Q	ARS_period	ARS_adjphase	ARS_amplitude	meta2d_Base	meta2d_AMP	meta2d_rAMP	X2014L01249_TP_0	X2014L01249_TP_4	X2014L01249_TP_8	X2014L01249_TP_12	X2014L01249_TP_16	X2014L01249_TP_20	X2014L01249_TP_24	X2014L01249_TP_28	X2014L01249_TP_32	X2014L01249_TP_36	X2014L01249_TP_40	X2014L01249_TP_44	X2014L01249_TP_48
LOC102723897	0.353235532751345	0.697345497379943	27.156462585034	11.1401695283465	0.22964678319015	0.127616812463776	0.230851935936571	0.230851935936571	-0.143520440799451	0.756789655758662	-0.143520440799449	0.474033667777745	-0.143520440799451	0.51737929896833	-0.143520440799451	-0.143520440799451	-0.143520440799451	0.434572623901316	0.759248677382202	-0.143520440799451	-0.143520440799451
LINC01128	0.13681554577113	0.544688229256698	21.9340659340659	20.4440916599513	0.538059239955797	2.77351097554355	0.542100051192817	0.195456248766629	3.80042150953483	2.4884691538538	3.82141401392629	2.39463190557124	2.81563756111238	3.13684580489291	2.62138316125893	2.01560639411193	1.51211075505498	2.74544112948678	2.92550023260163	3.79743730427262	2.46264350802298
NOC2L	0.143420910369951	0.551456745539528	25.1069182389937	11.9985843183568	0.710331841654303	1.68307773118859	0.712134224288675	0.423114281112712	-0.143520440799451	2.76308224567449	1.21598860284172	2.39463190557124	1.91391589484556	2.85156969984005	0.425081315842187	1.30708233535689	1.93574332546974	2.83837705331068	1.52283982329397	1.72791571065411	0.801518601028342
KLHL17	0.0603833728774348	0.451924059011045	27.9160839160839	10.5042249016348	0.315594997854246	4.03755381798095	0.316262673933224	0.0783302683235504	3.29097617245902	4.21371556291158	4.23746707932697	4.1565676899979	3.9661810191542	4.34830245845039	3.33477775636362	4.00659090279012	4.1255265700587	4.29615167030242	4.54494295097734	4.02779726697213	4.24140530206087
HES4	0.591915289663035	0.829421045823405	25.4267515923567	10.4506424613188	0.259938444328459	2.62194180609708	0.261544944927842	0.0997523836416371	1.06324893145533	2.84411639811745	1.70846403003501	1.92880182208294	3.24706187045602	2.19774761345026	1.81940347023923	2.94574544803477	3.0367527792678	3.0080128741087	3.98768807778085	2.5159321326168	3.70607799940943
ISG15	0.419869903610547	0.739769989034354	27.5310344827586	9.23202788465054	0.258484853972916	5.55069110167294	0.26108354804125	0.0470362236447568	5.32149604407638	5.14648193883672	6.21242762039734	5.09926329062778	5.64343122991383	5.60808306850072	5.3314896331296	5.8028075578205	5.85434422190013	5.718768845168	5.79760361593744	6.23893857321045	4.58135500861763
AGRN	0.119317561281193	0.52489015986253	27.7222222222222	16.3932988178852	0.178412585376139	5.42688375213846	0.213821148764201	0.0394003554397023	5.62826676942901	5.71910030796007	5.58981440268816	5.59412952613398	5.723784401694	5.88987144159998	5.01764792664846	5.43532774609316	4.91215897407364	5.15822175262662	5.40049149097856	5.3356793402056	5.17335375843161
C1orf159	0.516242297528142	0.791360595330045	24	14.7738706162885	0.292918316829525	2.85985358094807	0.305172667789591	0.106709193023939	3.29097617245902	2.76308224567449	2.4933774635741	3.33560206018766	3.62729160570052	2.62427915542333	1.62854569468563	3.04050120844427	2.1085220089596	3.23007473228743	3.25785919505546	2.09604651718591	3.45375945619298
SDF4	0.663900313062563	0.862601850853113	24	19.8829923369703	0.0595842113689045	8.86525714788052	0.0643593613324306	0.00725972865297173	8.99146688180313	8.73889298612179	8.85509528474057	8.83762611627372	9.00847893342914	8.96916927719483	8.50912393044008	8.92719398455103	8.79863258339451	8.74570878231927	8.85380134435899	8.91535088204349	9.12825942595668
B3GALT6	0.292510932590736	0.657751081294857	27.7222222222222	21.2549913225438	0.144020185071229	6.37403714806654	0.15372187897327	0.024116878424516	6.43910528468174	5.6754807988996	6.35250674933181	6.17005119045622	6.31167120491351	6.59463182593117	6.21681506238963	6.42894093566081	6.475820726829	6.27895554470085	6.31533916995097	6.73253877994584	6.7620887935355
UBE2J2	0.436689639632727	0.748631759129083	24	17.5188156584452	0.14749754828451	6.54627043369391	0.163360517960761	0.0249547463117224	6.28329978244248	6.28129717032586	6.55459499509679	6.57323738771186	6.9157864982807	6.59463182593117	6.06487797136818	6.65541765506208	6.31754486449484	6.33584866610602	6.55766349756429	7.12473111788367	6.8220594526428
SCNN1D	0.035971088658115	0.420769224230894	25.2658227848101	12.2197222709891	0.504915019525178	3.11345461583185	0.508063852905238	0.163183317438367	1.06324893145533	2.01542032766206	3.16009634607525	2.84662369873566	3.52848382403481	3.04787748762487	2.27541680528479	3.4386831846105	3.653872382864	3.36114676775898	4.2489327758559	3.94001617021653	3.70607799940943
ACAP3	0.944151202016864	0.975167995775631	24	20.3009450701079	0.0782028566169408	2.96945831312674	0.0835490496389635	0.028136124783981	3.53159727027803	3.12920021554634	2.71722662670384	3.52935520199513	2.97421773088383	2.85156969984005	2.40018696764644	3.29232050820414	3.41144286952058	1.6490739992788	3.37196670697674	3.32949650311655	2.46264350802298
PUSL1	0.239796885002772	0.620892067943985	27.7222222222222	24.6848563641681	0.703650559646609	1.5848866210423	0.706947111041744	0.446055321343316	2.89124287399965	1.70423654546687	1.48313887599131	0.905094964469128	1.34557023569987	2.49562260514674	2.40018696764644	1.30708233535689	0.47720906694909	2.92568680614636	-0.143520440799451	-0.143520440799451	2.34864166163454
CPSF3L	0.10639838618176	0.511046635331334	27.3424657534247	11.7325912170583	0.396133588325446	3.91798047863264	0.403886642814491	0.103085414799067	2.33641017656604	3.79162881433258	4.0851255432678	3.9463297675552	4.10980318728372	3.96666854275414	3.51115014086234	4.37716256908466	3.70860954253535	4.26300683880471	4.47004547384238	4.74968820497224	3.88030941442481
GLTPD1	0.133943529182684	0.539500217835379	24	14.3403128147966	0.293764587577991	3.86592260600909	0.302742096606909	0.0783104390492282	3.20094062362623	3.42096004690678	3.95928691716815	4.07611046716148	4.27129829219267	3.86616507428831	2.98235672587635	3.95886398894441	3.47597505283575	4.00685557153533	4.21874962682094	4.29875545356212	4.27300193333235
DVL1	0.55562588074818	0.810027043255144	20.6839378238342	16.1094503325986	0.0985706613286917	5.83251360912252	0.0986918302862542	0.0169209772836007	6.18104195373063	5.77183309038632	6.01572584975382	5.75782680864721	6.0340233831425	5.86404399670503	5.26740917171366	6.03916893687766	5.72755480719875	5.7786259346469	5.91520002892778	5.78940623240376	5.55381565137269
MXRA8	0.0824771193806499	0.483317237133409	20.7916666666667	12.5142938132575	0.275752779509677	10.8061084515161	0.275796073619322	0.0255222381726724	10.3509735790922	10.6130651892281	10.9125513884719	10.992713677225	11.1225334748726	10.9088048942603	10.0940055812573	11.2108201933916	10.7729453523439	10.8350779142286	10.920398151818	10.4180471290088	10.8682309677591
AURKAIP1	0.306647145487506	0.666082609120936	24	1.78056876579697	0.136198287241129	7.11098797133646	0.138665728642452	0.0195002057662588	7.72598039914943	7.18227925261714	7.09308636969024	6.96821889312113	6.89114243019485	6.96030303713525	6.82402827150119	7.19286943534603	7.17486410397511	7.06473006581266	7.00945707151258	7.23488460233064	7.24487041073082
CCNL2	0.0145203826233953	0.367315610086993	22.9425287356322	13.1737171959909	0.240050727618464	7.08424449270865	0.240357161356353	0.0339284113646468	6.60626115854563	6.71205688645224	7.07297289062072	6.91716915052498	7.32566703550441	7.08851251779579	6.6899010375038	6.83137594561334	7.48423826076442	7.47250176188517	7.14804221265997	7.3329192476099	7.07602136731103
LOC148413	0.919631790740067	0.964784843674678	24	7.53889856572063	0.12739748777042	1.96970370482823	0.138741600374911	0.0704378024140488	1.71103526941512	2.84411639811745	3.23441823375892	1.92880182208294	2.19733225499965	2.49562260514674	2.90022340435849	1.58373044771156	1.51211075505498	1.42767032230095	2.2755480308831	-0.143520440799451	1.58466238167813
MRPL20	0.024616436452007	0.414105979397908	27.9160839160839	25.9173697079342	0.278968197230431	6.94590273287002	0.288574597110043	0.0415460175888189	7.43649962134451	6.69577397764892	6.80070923745886	6.58054693654944	6.58185199409745	6.81957861655132	7.41811312534301	7.01760362486327	6.88520621586485	7.0743151939117	6.71730308181504	6.95037016351896	7.06703710700269
VWA1	0.845074637577395	0.935062977566783	24	11.6504574632568	0.139457360860245	1.23738394406388	0.139557364200107	0.112784204829558	0.582526808842221	1.70423654546687	0.462441103044927	1.50590524193409	0.785179557962153	0.51737929896833	0.425081315842187	1.58373044771156	0.47720906694909	2.16186572283548	1.87218373627757	2.09604651718591	1.77323247050868
ATAD3B	0.778418209492192	0.910896164248292	24	6.159720555566	0.259612442888409	3.21604946297907	0.28804276463515	0.0895641587453486	3.86047038219009	3.79162881433258	3.55756664015687	3.11173089526495	2.97421773088383	3.37491780423953	2.1388256160387	4.00659090279012	2.2628039908527	3.8370752836949	3.57622334719578	1.23242524143582	4.07212544487134
ATAD3A	0.720735178703922	0.887232342147663	24	4.10697002792435	0.108802588704634	5.33654058960422	0.117492463318318	0.0220165969593107	6.07097940584667	6.29577431652609	5.58981440268816	5.15907540853753	5.46790801324951	5.2575588437416	4.64149130915756	5.38204041056376	5.28062554176558	5.1761372257311	5.00016769492711	5.17193380251864	4.93739534116234
TMEM240	0.321796950245915	0.67812859709942	24	11.3970471302476	0.501977312613323	3.25239821285359	0.503046338697825	0.154669356510457	0.582526808842221	2.67722422541305	3.66895932818641	3.70014144289254	3.71976380329509	3.29984246998469	3.33477775636362	4.183120787579	2.64603721909324	3.48129608737841	4.09127582775422	2.74039734105801	3.65902164918156
SSU72	0.0556330063976046	0.446764242573285	21.4623655913979	13.4481977799459	0.174117788908866	6.62942398490432	0.174118697450591	0.026264528840978	6.42922572311737	6.51578982457733	6.30155755466568	6.95702959055761	6.74476974539743	6.71510134012357	6.26683549354025	6.7212618530522	6.8058367344478	6.64331346756706	6.65103672431482	6.52194237642471	6.6033661903519
C1orf233	0.529883948938135	0.798308817100297	24	8.82431391454227	0.211373285926743	3.72024869269039	0.222607750353346	0.0598367928441799	3.00202837448678	2.67722422541305	4.27316527071304	3.9463297675552	3.42240803928072	2.85156969984005	4.13128154556787	3.90950400515922	3.653872382864	3.9662466657125	3.83687689059287	4.33362133724649	4.20910114478393
MIB2	0.920245403821833	0.965002581469266	24	10.7444368414669	0.0407515852534552	4.56548907588813	0.0411240992447427	0.00900759996599988	4.35379364822218	4.43911857886263	4.20086310820677	4.4073443263715	4.41652182263168	4.45596007041639	4.13128154556787	4.30264756994767	5.16794564044762	4.61789027233643	4.74879715341259	5.13287655406598	4.93739534116234
CDK11B	0.836959369102573	0.932190126947921	22.0552486187845	7.46297571672473	0.103458314860017	4.44023551136338	0.104905332160665	0.0236260738630175	4.31139432187982	4.90346311376435	4.56000417091518	4.4073443263715	4.69233180865212	3.75813237661083	4.0948203162092	4.09755421334197	4.24143717725195	4.36024081574076	4.83090748770369	4.22638925675945	5.23882183621806
SLC35E2B	0.197562215903985	0.592188021138962	20.9005235602094	14.9498526862866	0.268611237421025	6.7037228899191	0.268639620610072	0.0400731988808855	6.1331587164188	6.01871116121543	6.36082605805554	6.5878196374917	7.09910807243357	6.9419027056057	6.62106010150728	7.28283877349673	6.475820726829	7.13511277320271	7.0783133731206	6.27526202101536	6.70531856540807
CDK11A	0.00408204648051413	0.29268629901876	27.7222222222222	11.0584543532576	0.912336984301331	3.14539220808199	0.919998638846615	0.292490913051386	2.4963616630001	3.75017900379061	3.86885080967252	3.64542871687001	3.71976380329509	2.85156969984005	2.81313041704593	1.30708233535689	3.11988062344627	4.39124842960428	3.71242870581143	3.32949650311655	2.66673064906261
SLC35E2	0.0977726192950825	0.5011639811387	20.9005235602094	11.8032058749548	0.468500691882744	5.72899370577752	0.468575044294076	0.0817901133006188	3.97355307321267	5.40869545337364	5.64535452712881	6.02756932901354	6.21171813659462	5.65402242701447	4.99803780398874	6.40242507693263	5.57387196062914	6.13065875126202	6.0326306677748	5.5134556313044	6.18866338760995
NADK	0.243397987927027	0.623328681094093	23.0751445086705	7.02273644599757	0.579959653829132	3.0718748264226	0.612707700883737	0.199457248587591	3.10490992701848	3.42096004690678	3.82141401392629	3.4676175105857	2.81563756111238	3.13684580489291	3.51115014086234	3.1294151581864	3.27301467521771	3.0080128741087	2.59042659588997	0.471701165962943	4.10760776228238
GNB1	0.16514070961714	0.567647359228823	20.9005235602094	6.08125997005195	0.0846686522523668	8.23183492251371	0.0847009955403976	0.0102894429173676	8.13441657285909	8.35413312965115	8.50713814635973	8.17340246694328	8.22234623910369	8.15466546948799	8.30880649512917	8.17279464000002	8.21119208345809	8.17568671189768	8.12523995631084	8.38187958725754	8.18558521858569
C1orf86	0.778591275944935	0.910896164248292	24	1.26094905212426	0.0760952233220046	4.78939682598558	0.0767967141694684	0.0160347360972047	4.78411725831153	4.99502584687888	4.72376382310908	5.05796492736838	4.84384763311319	4.99738222992462	4.42360012885746	5.0128941767308	4.6577740652486	4.64387194471312	4.18792148700282	5.03034078673524	4.97630449378692
SKI	0.432665145044643	0.746951258578653	20.1616161616162	6.06813435182834	0.100571223662344	6.16722192726686	0.101117390386694	0.016395938329968	6.25001272148519	6.56442974684689	6.35250674933181	6.31732543924722	6.06960040838063	6.35607875375639	6.00718941240889	5.94432269112775	6.04720179023764	6.06486908932318	5.7770373748842	6.27526202101536	6.27702175581421
RER1	0.684069029886508	0.872092308929044	24	2.32138943017785	0.0526969013846075	6.71616202000239	0.0542829281310246	0.00808243278964333	6.84790475577204	6.93652322273597	7.12762400353561	6.85221758106801	6.67140999348199	6.78558664591821	6.93131334106604	6.69964597598793	6.58225123666274	6.45069498867732	6.38494729765165	6.73905560482627	6.34549472416558
TNFRSF14	0.713621635598942	0.884366401570785	27.9160839160839	21.8241390909341	0.140609182277711	3.18602401689408	0.146738668739042	0.0460569876312771	2.15648770427259	2.3839425970785	1.70846403003501	3.02865939983305	3.47642062989033	2.74239588996627	3.13380062149987	3.75040262243669	3.5377438579363	3.36114676775898	3.98768807778085	3.52317389574794	4.50357906654133
FAM213B	0.58739629113349	0.82888292825959	22.3016759776536	16.2516116166763	0.240130961967367	2.41263464446625	0.243507645275199	0.100930178480908	2.89124287399965	2.76308224567449	1.90330475175511	2.74619877384653	2.06257252893668	2.95305997576822	1.4085329040593	3.04050120844427	2.4021693859123	2.42420674833883	2.92550023260163	2.24999081255587	1.36768543616546
MEGF6	0.301311824557604	0.66206775507825	22.0552486187845	11.205330208784	0.164200775335772	5.62023024569702	0.164689687853993	0.0293030144058749	5.34270354264224	5.60747440631982	5.44082135522926	5.8085099313272	5.89220321625284	5.81095919297114	5.75016560287301	5.90708365947951	5.81746348628198	5.60433930126898	5.40049149097856	4.96512846394879	5.47449883517609
TPRG1L	0.0255045172736252	0.414105979397908	24.95	11.3414185633514	0.270131271633572	7.56099960378994	0.270204503271208	0.03573661121947	7.2913457632588	7.58724162317817	7.71920869972441	7.86163364303543	7.61770382573743	7.61521151857567	6.96705450547395	7.80890224395554	7.40358823090502	7.82737613320264	7.87729964380739	7.24407727434456	7.32618980866383
WRAP73	0.195542025338293	0.591830243052797	27.7222222222222	24.8461339116395	0.624822406112041	3.82998671879169	0.444755978580983	0.116124679074944	4.54889752596784	2.84411639811745	3.37247657252197	2.94051074867347	3.88862616758706	4.14883338965195	4.762654837065	3.29232050820414	4.38278334329505	4.00685557153533	3.31604079954278	4.1105422620198	3.79582230783376
TP73-AS1	0.0353106533125948	0.41915688139352	26.7919463087248	25.4794212717215	0.562917028278791	4.27842431512607	0.575140151641167	0.13442802987254	5.48301995243764	4.21371556291158	4.00246426209102	3.26476926834638	3.62729160570052	4.89906959356986	4.23544229164789	4.183120787579	4.73890657649933	4.00685557153533	4.05756628710794	3.89403792357954	4.7923028367294
LRRC47	0.0762630620482799	0.47326866278834	22.8114285714286	12.2475778383565	0.398620479221483	6.92979577851021	0.398751771281027	0.0575416338411566	6.20440049633887	7.06462783988743	6.75725422444566	7.38621860051247	7.59651909434157	6.65612366516655	6.18247787163389	7.49430044782438	6.81209953050017	7.00584216967284	7.3284732354556	6.38736874672336	6.62801122404354
CEP104	0.194498707383852	0.591802118522819	24	16.3261126824195	0.283080642500274	5.30869547777178	0.30733139014201	0.057892073755002	5.27812224633779	5.04729793290648	5.42503950515282	5.650784332086	5.82092615542809	5.54446254666965	5.07492795993006	5.24946985058447	4.48038798607679	5.34402529132388	5.7026550540062	4.72363686800356	5.54089532158884
DFFB	0.000153211404317788	0.234166732840704	27.156462585034	23.0480336745763	0.787914973364872	3.00617067103565	0.79513729919783	0.264501715374629	3.29097617245902	2.58593146268527	2.22830114491012	2.2554248973201	2.81563756111238	3.70092267343854	3.80998363214609	2.94574544803477	2.8545816377351	2.53941719225627	2.01952887580887	3.6939012982416	3.88030941442481
C1orf174	0.304379761322194	0.664638626995745	24	2.660382072867	0.45567832759725	3.80047005392962	0.473345660176442	0.124549240872721	4.84483444414023	3.61816622959457	2.71722662670384	3.85283315791918	2.97421773088383	2.74239588996627	4.20155080767853	3.95886398894441	4.84043960849456	3.8370752836949	3.19723225691964	4.7752774540263	4.20910114478393
NPHP4	0.0646534225070281	0.458997587914411	20.3673469387755	1.68155707865167	0.47955842221296	3.37955024973159	0.480825843936088	0.142275098283944	4.07841265792553	3.66352600498665	2.91096329650799	2.74619877384653	2.89710542956264	3.29984246998469	4.39389567744563	2.84432592133846	3.0367527792678	3.64461624477083	3.83687689059287	3.2586940424335	3.9984303574091
KCNAB2	0.277551743161438	0.648996893699206	26.0915032679739	20.9591325528958	0.568513685875013	1.82462086612115	0.61452832533303	0.336797817422431	2.77123714864806	1.0579256600602	2.22830114491012	2.10133703200164	2.06257252893668	2.74239588996627	1.14882340089015	2.34754402297345	1.51211075505498	0.434572623901316	0.377354931030991	3.32949650311655	1.58466238167813
RPL22	0.227943883076271	0.612551057207639	20.5773195876289	2.58972967989065	0.186815726067591	7.86675466400317	0.186866595424906	0.0237539625177296	7.70156383139064	7.75641178555452	7.49190947547811	7.63817662324571	7.56881633936197	7.87971542139614	8.50391920963933	7.70062248874126	8.01883806524442	8.05501084556628	7.74853729381046	8.50933858352846	8.00920227623448
ICMT	0.471643400908531	0.769834319290362	23.3450292397661	22.6794006012646	0.140393609343354	6.07961381184775	0.141392546984172	0.0232568303448208	6.39917450329964	5.76143960474435	5.99449620960938	5.91642822601757	6.06078806353165	5.66901612389265	6.58864882541353	5.69040320376571	6.23604565978384	6.00598698495746	6.08376526937965	6.46017387909934	6.33804514069706
GPR153	0.0263621096337548	0.414105979397908	20.1616161616162	16.9438393899516	0.818376621259867	2.62328189735938	0.825302926162152	0.314607029840335	3.80042150953483	2.67722422541305	0.887864606319974	2.39463190557124	3.57873344715375	3.13684580489291	1.4085329040593	2.34754402297345	3.47597505283575	2.74544112948678	2.68176822235665	2.3890806519387	1.77323247050868
ACOT7	0.457778168426618	0.762362425109414	21.3475935828877	3.78659820196614	0.153921509868772	3.53995417937372	0.153936178357719	0.0434853590068087	3.97355307321267	4.1828929894286	4.27316527071304	3.75285483679982	4.07521569674714	3.44627883810998	3.61778851534972	3.50664842392458	2.64603721909324	3.08589360849531	3.1339453810563	3.18423670285288	3.3975323422718
PLEKHG5	0.288925292481541	0.65512753316853	22.0552486187845	14.6571823619278	0.325825522231537	2.11737365378966	0.326712466788002	0.154300808552734	2.33641017656604	2.14899690423414	1.90330475175511	2.84662369873566	2.32057264605317	2.02204106710039	1.98793681516257	2.01560639411193	1.24216323226917	2.83837705331068	2.38831796563621	0.901633503219221	2.0894361742474
NOL9	0.274726972460035	0.646662904733172	24.95	24.0690523550128	0.18611679792468	5.1436807520035	0.186123938053167	0.0361849708461533	5.23340391319055	4.76465111399702	5.18378826610688	5.09926329062778	4.66932677190016	5.44344050847138	5.37774863369107	5.20924202926413	5.33382833106657	4.90248397789108	4.7904364007886	5.73827793550568	5.22273122427414
ZBTB48	0.983430465618605	0.992904747560981	24	16.3858691792393	0.0372892681286132	2.31995235895232	0.0405402559345684	0.017474607087568	1.95088608908088	2.01542032766206	1.48313887599131	2.2554248973201	2.19733225499965	2.95305997576822	2.62138316125893	2.73523397961279	2.2628039908527	3.0080128741087	2.59042659588997	1.50133863303369	2.56829290621462
KLHL21	0.731254772717883	0.891867824387897	24	16.9900065702967	0.0643235170292058	6.0758580496308	0.0707775698206114	0.0116489834427439	5.76021879925299	5.82270618125547	6.13693379475554	6.19883472156037	6.22755351418765	6.29939181667956	6.10209406194971	6.35711936736286	5.81746348628198	5.94459903223982	6.1331493348254	6.02095421888243	6.14663893196326
PHF13	0.057072805272457	0.451017011763309	27.7222222222222	26.6077772382375	0.374429469443445	5.17614100185144	0.39746374876213	0.0767876587248999	5.79140370520988	4.84559961847333	4.87081559635408	4.94923049910622	4.20885241333673	5.52810917261077	5.09352683216845	5.51998655773692	5.55905367126738	5.02616819624765	5.00016769492711	5.1910729371762	5.4190898403283
THAP3	0.0913201782544717	0.493570098766145	22.4269662921348	13.1617871914714	0.322763171974902	5.85789655381636	0.322844909391423	0.0551127706721096	5.06497926185136	5.76143960474435	5.65891178588242	6.0168326811127	6.50597421486278	5.91524463801684	5.37774863369107	6.05059801496229	5.65972095661195	6.20234733706764	6.12503515772584	5.2831357503086	6.02200837793946
CAMTA1	0.903087899152338	0.957710061144294	24	14.5810666730413	0.0849683072593877	4.53990477423465	0.0880844500860905	0.019402268211879	4.35379364822218	4.24389337608239	4.34201620904951	4.85592789395559	4.36017420461301	4.55613885539236	5.57594085456201	3.80540915673435	5.10812379157949	4.53701400828202	4.56906894003884	4.43343158087159	4.20910114478393
VAMP3	0.115519831966476	0.518003354099064	27.156462585034	5.25130313003828	0.113639413965668	6.30982824272539	0.133927999046944	0.0212253002609619	6.47796056632554	6.25189962534336	6.42570792768491	6.43490680240069	6.11287235346953	6.12551184940523	6.37721720318556	6.30080492160402	6.40300722599292	6.52946079431154	6.2645347411796	6.05269088124497	6.30020905471761
PER3	0.00163450521438602	0.263645849401576	26.7919463087248	15.2137670389697	1.67234599437126	2.07257637334324	1.93671673565284	0.934448911298142	-0.143520440799451	1.70423654546687	0.887864606319974	3.58855899648365	4.10980318728372	3.22064484840752	1.14882340089015	0.514339724258071	0.47720906694909	2.01032469787505	3.52780584876973	4.49633088504572	1.77323247050868
PARK7	0.00916799611907437	0.349320026084319	26.2631578947368	8.08113696246423	0.114251886622033	8.51611985330719	0.122271299115001	0.0143576301439108	8.40022062983752	8.46236832510344	8.6948758077706	8.57759994479784	8.35080258250551	8.43019756496432	8.51947737825695	8.58211332799747	8.5848508673491	8.64639042349567	8.62120498170494	8.43903316287972	8.41355200574831
ERRFI1	0.126475907940795	0.532551155899191	21.9340659340659	1.03008104544672	0.331096581268688	3.82323492473473	0.331371734431497	0.0866731291576307	4.65443347368224	4.21371556291158	3.43684806732605	3.80370988246503	3.52848382403481	3.51427583546381	4.69118433498764	3.29232050820414	3.76134561642705	3.69519099912841	3.75511539201709	3.89403792357954	3.9984303574091
RERE	0.784967509266118	0.912216968208297	24	0.361038853558928	0.0761277696654987	6.08675929412632	0.0761860062560098	0.0125166780177308	5.61089072399524	5.83266901856408	5.91763133449577	6.04880584880416	6.1298241454289	6.53858876213842	6.17376434145819	6.2422026820844	6.50703898546943	5.69411288426747	5.87705644009313	6.29308645344224	6.33804514069706
ENO1	0.877291882644585	0.948302541907762	24	16.9585804268926	0.0292783701429011	9.07317084256321	0.0321994293287849	0.00354886179126418	9.37402871957953	9.23118728297048	9.31402528187684	9.1156137095254	9.11127897856531	9.01829485123952	8.78849717536605	8.90059922315254	8.97225694623635	8.93909806730595	9.05831967907933	9.11268512416034	9.00666532422161
LOC102724571	0.489080464304262	0.78072117771265	25.5897435897436	4.42703857153523	0.19382984823874	3.19923370640548	0.229623238736273	0.071774449699165	3.29097617245902	3.19246363440555	2.60963926319416	3.26476926834638	2.72929247958693	2.62427915542333	2.62138316125893	3.50664842392458	3.653872382864	3.08589360849531	3.79657526995299	3.2586940424335	3.96012131454625
H6PD	0.298764609104737	0.660703095706971	24	20.1888328186871	0.162164115335206	5.74590782596341	0.173773275942986	0.0302429626799399	5.52072541383727	5.40869545337364	5.18378826610688	5.5351586157218	5.50735945844477	5.79737707519693	5.40778395675658	5.71933593535803	5.94831823105016	5.63056394936	6.20419361981832	6.73905560482627	6.18866338760995
SPSB1	0.222548177774253	0.608519320302133	24.0481927710843	21.4001613972517	0.381344021389558	3.14545522796752	0.395819551650847	0.125838558480011	3.10490992701848	2.76308224567449	3.86885080967252	1.92880182208294	3.71976380329509	3.57921173752498	3.66829047522346	2.84432592133846	2.64603721909324	2.74544112948678	3.31604079954278	3.39698617160608	3.61037856315186
SLC25A33	0.941501084501796	0.973800177457082	24	9.25265355054986	0.0960892344944345	2.0293223543931	0.100039755710136	0.0492971239850428	2.77123714864806	1.70423654546687	1.48313887599131	2.2554248973201	1.56086457621037	2.49562260514674	2.62138316125893	1.81576889026444	2.8545816377351	2.29899108044487	2.38831796563621	0.471701165962943	1.58466238167813
TMEM201	0.261650417575132	0.637425595439648	24	12.3945579378249	0.250769208293073	2.75871631759468	0.250998270627942	0.0909837191403527	2.89124287399965	2.3839425970785	2.71722662670384	3.02865939983305	2.63744882352415	2.85156969984005	1.98793681516257	2.94574544803477	3.34388842826385	2.64610369390144	3.06775441097118	3.02269673485452	2.0894361742474
PIK3CD	0.00540442479256642	0.315137167143578	20.3673469387755	11.804534301939	0.231741301984302	5.48531061430827	0.232386451843327	0.042365231102347	5.64543602320638	5.28353776160166	5.80019384102714	5.79600509701194	5.63157795522299	5.21732546199683	5.48024543747906	5.45266160575591	5.72755480719875	5.48004559871701	5.03522893506113	5.24701249923916	5.1900013978218
LOC101929074	0.012631145418518	0.362623917486855	20.1616161616162	16.9608398859402	0.559049512256873	2.58685999359124	0.563815014027764	0.21795343212411	3.00202837448678	2.14899690423414	2.22830114491012	2.74619877384653	2.89710542956264	3.22064484840752	2.27541680528479	2.34754402297345	1.93574332546974	3.29709876141071	3.1339453810563	1.50133863303369	2.34864166163454
CLSTN1	0.0517588850779274	0.442544499920368	22.1777777777778	10.3606877259	0.166143048329824	6.89051687088981	0.167342763268167	0.0242859521867126	6.68309613010367	6.66822062442943	7.04226691741192	6.81551696451434	6.83022021834063	6.79927969113764	6.40726347765174	6.9881875696431	7.20373244546417	6.97547160195695	6.96013699014164	6.91627311565882	7.0804926034299
CTNNBIP1	0.015040461089553	0.373600979298964	26.2631578947368	0.228667481992078	0.408810240075248	4.8427328972589	0.432207504532653	0.0892486770801034	5.36360380363639	4.84559961847333	4.53080812087433	4.26941885503378	4.5484546363037	5.15479003523122	4.85275399785663	5.22949614845236	5.55905367126738	4.48046254871456	4.59279810054487	4.4652239950331	5.01419177486523
LZIC	0.366029184608189	0.70582221042035	20.5773195876289	2.45650572420203	0.360387412347813	3.82140209742212	0.360518288503331	0.0943418879543014	3.20094062362623	4.21371556291158	2.81734458536236	3.90033873354239	4.17658573218586	3.64135032150905	4.71540337591055	4.54817296145162	2.64603721909324	3.92446151367011	3.98768807778085	4.43343158087159	4.07212544487134
NMNAT1	0.975883064402703	0.99028192924081	24	12.6405366425431	0.041677353638457	4.2078799168573	0.0417774831600427	0.00992839244120935	3.53159727027803	4.49036674997341	4.27316527071304	3.26476926834638	4.44389126719673	4.67973023679782	3.80998363214609	4.5155542006823	4.31384059418542	4.61789027233643	4.12421567253896	4.80042072252615	3.79582230783376
UBE4B	0.802312714461007	0.921609170699585	21.2340425531915	18.3391940851623	0.0796461059997573	4.9268419585029	0.0796665176835447	0.0161698951081745	5.46379112179185	4.49036674997341	5.18378826610688	5.13941227891016	4.5484546363037	5.13332765983746	4.762654837065	5.05889440058687	4.81571836295851	4.79064128362205	5.16752764462506	4.87332363139828	4.60637566754069
KIF1B	0.606960587750059	0.834978660782804	27.5310344827586	11.5613162301126	0.0561806248169465	6.21550629207112	0.057159096440132	0.00919620924735409	6.08363150850441	6.45903517813801	6.20320412409717	6.0697342956672	6.40514573069312	6.14708994531738	6.18247787163389	6.10642348987184	6.20782301427673	6.25386876882892	6.22711830944999	6.40386814309177	6.09453838021631
PGD	0.827810602969163	0.929215670892252	24	12.45275777141	0.105628263455375	5.87067463288679	0.105755262346804	0.0180141583310334	4.95910184858	5.9193676150346	5.37663089804843	5.78339092627644	6.28921209709776	5.37193540127842	5.75016560287301	6.36629504521078	5.2985786873935	6.28722179102363	6.51483221354113	5.77679302373707	6.52023186400125
APITD1	0.815551325392187	0.926315966802941	24	5.90160117516267	0.12785263102161	3.40688540695911	0.141873317477171	0.0416431140264865	3.20094062362623	2.58593146268527	3.61433781717338	2.74619877384653	3.11708028563462	3.13684580489291	4.33258650710025	3.1294151581864	4.24143717725195	3.64461624477083	3.62306855642844	3.52317389574794	3.3975323422718
DFFA	0.427208707132731	0.744608618593291	24	4.16078338326909	0.121144568611119	4.86933359963023	0.130996520647772	0.0269023507975958	5.3842056021169	5.26893667577681	4.77446486443751	5.05796492736838	4.59802519278199	4.97342498973134	4.83075121593586	5.16786024973211	4.84043960849456	4.79064128362205	4.83090748770369	4.26302604750136	4.58135500861763
PEX14	0.872019758484041	0.945934307866076	24	20.0473115754473	0.0737728345050375	3.78589893272863	0.0793501413090625	0.020959392397692	3.10490992701848	3.87111824388375	3.66895932818641	3.70014144289254	3.88862616758706	3.96666854275414	4.42360012885746	3.75040262243669	3.86136474113931	3.59220394294193	3.71242870581143	4.26302604750136	3.45375945619298
TARDBP	0.548141684912825	0.807463333437848	24	14.4420282743631	0.131200341227299	6.09999517142324	0.135542326875395	0.0222200711748712	5.64543602320638	5.85239063734857	6.02622465766435	6.12076450150374	6.31167120491351	6.57087943927863	6.14730346391983	5.86885788288843	6.14966537572502	6.28722179102363	6.2422015284379	5.54355035148802	6.42499754995755
SRM	0.895002256600668	0.955219130323345	24	15.1834323902348	0.09149134758469	7.25707157768484	0.0963745385621083	0.0132800865377235	8.06911509321243	8.04052797959736	7.62564966971235	7.7099211052278	7.2501582171517	6.98447734925139	6.12938934787412	6.97024566725159	6.85519399576251	6.81321778051825	7.40418654924142	7.40845260196275	7.0165979623656
EXOSC10	0.403126571102715	0.728183837431748	24	13.6607050362496	0.205379212849863	4.38251668723016	0.208628642923138	0.0476047572234106	4.95910184858	4.4127952469569	4.79916249546529	4.62091699259201	4.66932677190016	3.57921173752498	4.36356674421735	4.22407326752182	3.86136474113931	4.61789027233643	4.61614327574541	4.40092274564187	3.65902164918156
MTOR	0.259172775155977	0.634940508340209	24	7.92024218441991	0.164020995157147	4.89004591211494	0.176999199070562	0.0361958153873467	4.07841265792553	5.11417236468587	4.82344443177845	4.85592789395559	4.5230156620978	4.92428293429287	4.83075121593586	4.78554989297214	5.0876189506075	5.22858626005914	4.92738054805598	5.05143923192231	5.25473496463847
UBIAD1	0.360056940989776	0.701723738049879	26.2631578947368	7.79346519783506	0.190242415737412	4.111490296649	0.206132292767397	0.0501356632011029	3.67226176510465	4.24389337608239	3.95928691716815	3.64542871687001	4.49712005990569	3.70092267343854	3.85428228715654	4.22407326752182	4.68532831699015	4.12224372721549	4.68399434609018	3.94001617021653	4.24140530206087
FBXO44	0.892983027425268	0.954639166597557	24	12.5308321784998	0.0941392936270854	2.55171926980298	0.0942947854483676	0.0369534323639168	1.71103526941512	1.86820236565801	1.21598860284172	2.74619877384653	2.81563756111238	2.74239588996627	2.1388256160387	2.84432592133846	3.653872382864	2.53941719225627	2.59042659588997	2.93459505730769	3.27804359069837
MAD2L2	0.263553248523658	0.637726137703043	21.5783783783784	16.065979900858	0.147346553180193	4.56921767755635	0.14761870225429	0.032307215955016	4.62010552343957	4.2734528519234	4.58862107668889	4.43985955343778	4.84384763311319	4.76593671618812	4.01901122964994	4.7010437800831	4.54197211034999	4.50901535220096	4.81081385358309	4.55660205905465	4.55589274643831
AGTRAP	0.296411628091209	0.659749503941175	24	12.9484411183113	0.172607597381405	5.76199867074283	0.173513145243252	0.0301133608593636	5.71213990774789	5.72980218961227	5.51724041537675	5.9619171566543	5.82092615542809	5.39014666826265	5.09352683216845	5.90708365947951	5.60305960301425	5.9653532751802	6.28652749492387	5.87473967315378	5.8753279681503
MTHFR	0.0170032564203327	0.387378537576275	20.2639593908629	15.3166043950047	0.352968768936279	4.78477078900521	0.353688047397089	0.0739195382587225	4.07841265792553	4.2734528519234	4.0851255432678	4.87982531402212	4.82315263910432	4.97342498973134	4.56358714044379	4.09755421334197	5.35113535393419	5.34402529132388	5.06945827331606	4.9199561660819	5.2064591250642
CLCN6	0.00391218621748335	0.29268629901876	23.3450292397661	22.5533380248938	0.733959339872955	2.95341377259113	0.740202837306716	0.2506261886418	3.97355307321267	2.76308224567449	2.07493516891244	1.92880182208294	2.89710542956264	2.95305997576822	4.05741365678376	2.61721307683589	2.8545816377351	2.83837705331068	2.68176822235665	4.06976290751796	3.56003798665533
KIAA2013	0.0624817454518065	0.455654282285365	27.9160839160839	25.0552800945092	0.264131941875377	6.9581509173745	0.267002725941035	0.0383726551941162	7.28588159920723	6.39323987591021	6.42570792768491	6.48250604491059	6.82502530785991	6.90438267347565	7.31490213042129	6.96421510321813	7.31375425534222	6.99578951775369	6.92317829682894	7.26228873913351	7.11577221909166
PLOD1	0.202318987330307	0.595590726747645	22.8114285714286	11.7369102991564	0.186349247539167	8.53290683300521	0.186721710389305	0.0218825441369016	8.79774929717272	8.85830666895534	9.00194867883284	8.77528834364413	8.84999612106875	8.5844604454436	7.82939205234539	8.74398025702115	8.31185520934839	8.41136625403984	8.5149885260176	7.83379626121318	8.14773699136897
MFN2	0.442344377723604	0.750855470361228	24.0481927710843	13.1785146139113	0.180554541292659	5.43840453449461	0.182102059501885	0.0334844637516117	4.81479524518208	5.77183309038632	5.32654141060627	5.6368278410669	5.76776789873456	5.69854398129528	5.29980515744176	5.26917079445988	5.4508316575376	5.27919521532246	5.92458040770306	4.7752774540263	5.51470226188475
MIIP	0.111313577370825	0.512937439442445	21.1216931216931	16.7416036676312	0.239464144513378	3.83223245870711	0.239464951238347	0.062487063041874	3.80042150953483	3.66352600498665	3.23441823375892	3.85283315791918	4.36017420461301	3.86616507428831	3.80998363214609	3.75040262243669	3.653872382864	3.9662466657125	4.15642018743885	3.39698617160608	4.07212544487134
TNFRSF1B	0.980773473048456	0.992127454389279	24	16.5296162515495	0.0814424398732917	3.01677503781642	0.0888286814093955	0.0294449139547677	2.89124287399965	3.25306904583732	4.34201620904951	3.52935520199513	2.06257252893668	2.95305997576822	2.98235672587635	3.69321540061125	0.47720906694909	3.42247183814663	3.79657526995299	3.02269673485452	2.75887867819387
VPS13D	0.34586893472184	0.691989410487114	26.0915032679739	24.1710467715657	0.134687691769407	5.35051414111716	0.134726103627611	0.0251800294465685	5.36360380363639	4.61104715877864	5.16490844212402	5.11947744432981	5.15665079129106	5.56063262616471	5.52203733325932	5.552506377751	5.4508316575376	5.5910460211266	5.35958048483692	5.31837657102139	5.77958222431645
DHRS3	0.103506509723183	0.509157636564106	20.4717948717949	13.2606144626774	0.316024374281609	7.13589744161537	0.316070964045946	0.0442930923029628	5.80674696591307	6.09519330012805	6.65948019830877	7.18991714320162	7.39040281810938	7.36659749315062	7.2417501539438	7.45183156130152	7.50757957696256	7.37504327710111	7.52627680883127	7.06891987742751	7.54903312813132
PDPN	0.201864194330247	0.595267355346628	21.695652173913	0.35437830779466	0.559371591938271	0.794474387427954	0.560194923599399	0.560194923599399	1.42319864145209	0.756789655758662	0.462441103044927	0.905094964469128	0.785179557962153	-0.143520440799451	2.1388256160387	-0.143520440799451	-0.143520440799451	0.846163100220631	0.759248677382202	2.3890806519387	1.11219870666246
PRDM2	0.0287575281449441	0.414105979397908	26.7919463087248	13.1391464028524	0.309689918286524	6.08294679538833	0.328354284123387	0.0539794765872887	5.29997214010809	5.90054650463586	6.04699581018703	6.60942032180943	6.45979632000974	6.19966407871375	5.8076190309516	6.08435183888348	5.93690082613157	6.20234733706764	6.42515509919147	5.95530639074744	6.26135389423831
KAZN	0.758580047743903	0.903258724364019	24	2.24280477259975	0.0921448666048913	4.34663657822271	0.0947436734450563	0.021797008270656	4.43502777597932	4.70081237777989	4.82344443177845	4.03413417421114	4.27129829219267	4.10540286727536	4.05741365678376	4.14097177914821	4.34872375452333	3.88142993714696	4.61614327574541	4.61445594569446	4.55589274643831
TMEM51	0.83066651077491	0.930012325246901	24	11.7441778490505	0.170792540506377	1.53861486194516	0.170858172031424	0.111046744872476	-0.143520440799451	2.58593146268527	1.48313887599131	1.23655260025051	2.19733225499965	0.968937302679329	1.14882340089015	0.964489739296599	1.24216323226917	1.84097707400254	1.70806010811987	2.24999081255587	2.34864166163454
EFHD2	0.0944487689841551	0.496092722626082	21.1216931216931	15.1779699898205	0.26894330779244	4.77186317265936	0.268943627666351	0.0563602974216188	5.16361491259049	4.82578430577248	4.89393037499368	5.01544943674515	5.17309878632536	4.7090418234813	4.01901122964994	4.26389528212514	4.81571836295851	4.66939397549646	5.03522893506113	4.33362133724649	4.70233234968583
CASP9	0.967167119753964	0.98571781638507	24	2.32444747296514	0.0754238304564097	2.80873081558753	0.0776995033650969	0.0276635635333548	2.89124287399965	2.67722422541305	2.81734458536236	3.1902783838917	2.19733225499965	3.75813237661083	3.76428155893021	1.81576889026444	3.653872382864	3.08589360849531	1.52283982329397	2.74039734105801	2.46264350802298
DNAJC16	0.0979787498282272	0.5011639811387	22.4269662921348	16.7230164908296	0.301131319278039	5.05364339772134	0.307344844153492	0.060816488217604	4.84483444414023	4.76465111399702	4.37524745162798	5.40945221517677	5.12318131608796	5.27726245469892	4.97815744939057	4.75792755330415	5.14827935619831	5.39080487805018	5.00016769492711	5.77679302373707	4.63096978027756
PLEKHM2	0.322989675519257	0.678939415845814	22.3016759776536	12.3669599181827	0.123692366355057	7.16356387240282	0.123735904380903	0.0172729533211239	7.08659616182318	7.098053272043	7.17557190606123	7.17550792619104	7.31829153182069	7.3757656137595	6.58864882541353	7.12961345964292	7.3657707763066	7.21527596455377	7.0528758171898	7.01623793333248	7.32995014293072
FBLIM1	0.308704295671593	0.668171138782496	25.1069182389937	13.462963824776	0.164940124648951	5.86633971088171	0.170339486846071	0.0290367580537659	6.01923135480994	5.82270618125547	5.83643959012688	6.45094834594028	5.71257576647699	5.87701551445777	5.87367289948349	5.66087834139686	5.84215510069264	5.64349965063793	6.38494729765165	5.52858146222136	5.54089532158884
FLJ37453	0.165098195830115	0.567647359228823	21.8142076502732	18.0516961931122	0.303928996548775	3.59590409326489	0.306249876859545	0.08516630836544	3.80042150953483	2.67722422541305	3.43684806732605	3.4676175105857	3.47642062989033	3.86616507428831	3.71708422708717	3.29232050820414	3.47597505283575	4.19434137671874	3.52780584876973	4.40092274564187	3.33902466952957
SPEN	0.240782418372266	0.622256865140539	26.972972972973	11.4483857505496	0.230063559501625	5.95395414198677	0.232098120919776	0.0389821814855846	5.3842056021169	6.01871116121543	5.97294949808352	5.82090730834662	6.39115337246592	5.92776583205636	5.28369809490363	6.02764859377075	5.90209624899751	6.19357866867243	6.48344071249766	5.71201784763337	6.3965917556469
ZBTB17	0.372893528333252	0.708442753303982	22.6818181818182	18.9705420089783	0.288103707610009	3.92390253737964	0.298539102717579	0.0760821911027744	4.17616442256456	3.61816622959457	3.49846963751912	3.58855899648365	3.88862616758706	4.45596007041639	2.81313041704593	4.09755421334197	3.34388842826385	4.48046254871456	4.15642018743885	4.49633088504572	4.47669323345816
HSPB7	0.0753361825940853	0.471511870315539	25.9220779220779	12.3581718542365	0.180427895481685	9.23648280015719	0.183382049785775	0.0198540996344035	8.91565672865886	9.09399520066533	9.23589873804019	9.31063563791689	9.41425996806139	9.22645790383028	8.80551915110838	9.43100176994215	9.07608693766347	9.38173000895127	9.67409231171279	9.19320263418978	9.30868410941568
EPHA2	0.154528444373863	0.558489555112382	21.4623655913979	19.222359967824	0.730908081389698	2.45336826113325	0.732310213637146	0.298491761403517	4.07841265792553	2.14899690423414	1.70846403003501	3.4676175105857	2.89710542956264	3.75813237661083	4.26855584415565	1.58373044771156	2.4021693859123	1.42767032230095	1.87218373627757	2.09604651718591	0.405035040230926
ARHGEF19	0.43149015838413	0.746594550662903	24	5.64393724757851	0.171367431044237	4.98690278950883	0.189967885285958	0.0380933604091103	5.6791734429884	5.58407407459866	5.0042553623499	5.09926329062778	5.12318131608796	4.7090418234813	4.56358714044379	5.26917079445988	4.98048123198508	4.85878174848137	4.889561886127	4.1105422620198	4.97630449378692
RSG1	0.655314120388593	0.85913240886903	24	6.73414544311963	0.224142177771536	2.1740861926456	0.247605383032792	0.113889405061483	2.33641017656604	2.67722422541305	2.36691879754543	2.39463190557124	2.19733225499965	0.968937302679329	1.14882340089015	2.61721307683589	1.93574332546974	2.01032469787505	2.15321012856942	2.84076129630952	2.56829290621462
FBXO42	0.751221448903542	0.898819269733019	22.3016759776536	20.3968691022479	0.157074592265701	4.33388066334022	0.159472801836273	0.0367967681217517	4.78411725831153	4.49036674997341	4.89393037499368	3.90033873354239	4.00344906520532	4.06062423545985	4.61598782812392	3.95886398894441	4.24143717725195	4.61789027233643	4.4178625350314	5.15253734604353	3.33902466952957
SZRD1	0.122294508853638	0.528358372762243	22.6818181818182	0.802703465088201	0.0989751418920909	6.46230797885545	0.0990384636629966	0.0153255561305726	6.53434914814165	6.59401746101982	6.62535874821953	6.24556676911048	6.51245203358177	6.64099467041017	6.50775531461273	6.37541273349867	6.30871344860982	6.44331654954444	6.28652749492387	6.49908797887686	6.5846021387996
NECAP2	0.229978401942353	0.613116001703097	26.0915032679739	24.8131865625021	0.352897425413837	5.37665138721637	0.3551575989704	0.0660555378045952	6.10860763345629	5.20900814931709	4.91668064245561	5.32493313377221	4.75922453901045	5.13332765983746	6.41467827960661	4.75792755330415	5.81746348628198	5.21131424949982	5.00016769492711	5.69870635517426	5.52785823490864
CROCCP2	0.518846797674648	0.792151724091169	22.4269662921348	18.8470106399188	0.263384527518812	2.71875422984303	0.270306427443755	0.0994228990898383	3.00202837448678	2.84411639811745	2.71722662670384	2.84662369873566	2.19733225499965	2.74239588996627	3.06006495025343	2.73523397961279	1.93574332546974	3.42247183814663	2.84874210513943	3.46145924654062	1.58466238167813
LOC101927663	0.598439863798658	0.831756551072088	24	12.2414744201229	0.230583686512325	3.18910403029723	0.230662638401728	0.0723283518538059	2.4963616630001	2.3839425970785	3.23441823375892	3.58855899648365	3.18353444180658	2.95305997576822	2.62138316125893	4.00659090279012	2.2628039908527	3.74405270049742	3.91425220626141	2.84076129630952	3.9984303574091
CROCC	0.0278441949015348	0.414105979397908	27.5310344827586	26.268178992423	0.381980812619143	4.84142935178058	0.400452420973647	0.0827136764530848	5.16361491259049	4.58770517571107	4.47058136873579	4.37407934610233	4.6221860535511	5.19678003994365	5.26740917171366	4.96537879591231	5.38513872162804	4.94490120598952	4.54494295097734	4.15020055876778	4.9953725026766
ATP13A2	0.176390485436858	0.577889215922799	25.4267515923567	20.6311795335048	0.477488661456755	3.15666855326047	0.520084244056229	0.164757317811857	3.53159727027803	3.52293010401852	3.43684806732605	3.1902783838917	3.52848382403481	3.51427583546381	3.85428228715654	2.19110081923994	3.11988062344627	1.84097707400254	2.38831796563621	4.26302604750136	2.75887867819387
SDHB	0.0997682210972459	0.504063133587738	22.5536723163842	22.31786280458	0.510121126838632	4.30971825995611	0.51302977569133	0.119040212084897	5.4443025353837	4.1828929894286	3.91477737687744	4.34002921848113	3.67426847469503	4.38508822075231	4.66655176842668	3.63366742511586	4.27809304482578	4.04635264438586	3.87608321504563	5.71201784763337	4.58135500861763
RCC2	0.0137385621540187	0.364059088773167	27.5310344827586	23.4670554833927	0.642325034187441	6.01486965484513	0.644169682214112	0.107096199781356	6.7078245787263	5.34050776678463	4.74933705744856	5.6918615591714	6.02499033300432	6.48875579732099	6.84063852012477	6.08435183888348	6.52239839299109	5.29567789149359	5.74562762727384	6.18267887092931	6.02200837793946
ARHGEF10L	0.38269832226654	0.714127918979313	24	2.22367234510831	0.135096631939808	5.76552025149266	0.138845532434435	0.0240820474784541	5.5392149265546	5.68650993778503	5.65891178588242	5.55012885999516	5.328020726673	6.03581956603619	6.21681506238963	6.17068196753436	5.72755480719875	5.85846098562545	5.86736085760255	5.75123088184194	5.67702768050417
ALDH4A1	0.159169077419993	0.562334825995041	24	13.3926607434218	0.190689656948664	5.48757261653222	0.192827350823289	0.0351389155639352	4.81479524518208	4.99502584687888	5.44082135522926	5.52003140123444	5.89220321625284	5.33480836339054	5.3157343753643	5.86885788288843	5.2985786873935	5.65632039592878	5.79760361593744	5.6441970690215	5.57931427650992
IFFO2	0.88270532978556	0.950512716406723	24	7.83557334421175	0.101742881130144	3.52703384742856	0.110026968723276	0.0311953254442095	3.29097617245902	3.57133387281287	3.86885080967252	3.75285483679982	2.72929247958693	3.29984246998469	3.33477775636362	3.95886398894441	2.52924999402144	4.12224372721549	3.95143734445935	3.63920666911754	3.75164787060485
UBR4	0.127645731286663	0.532993652558599	23.7619047619048	13.0569919480931	0.297853167175345	6.78950810409757	0.299221167157598	0.0440711112749116	6.40926128830676	6.89908598596293	6.88964053680166	7.15116806463207	7.25402900807972	7.0716859961463	5.91608632379381	6.91504101204972	6.4836888502445	6.9444479216277	6.99171696419785	6.21108294440016	6.80594948340336
EMC1	0.254439787084892	0.630997103135496	26.7919463087248	25.6416661517635	0.217082519799518	6.14810596448624	0.222849238677455	0.0362468116139695	6.59746575573994	5.9193676150346	5.95107610027066	6.08008575987415	6.06960040838063	6.48875579732099	6.45838419712158	6.06193726268333	6.54513518711082	6.11216583524706	5.93390018920441	5.36967449774987	6.25345568984284
MRTO4	0.403335285798482	0.728187282186464	24	10.9992353339003	0.161264771938384	5.2337397928958	0.16220593163048	0.0309923569090416	5.09027756028167	5.3264747802886	5.25692977755353	5.25356136087232	5.50735945844477	4.67973023679782	4.66655176842668	5.18869950704348	5.0876189506075	5.718768845168	5.10289427370019	5.52858146222136	5.47449883517609
AKR7A2	0.194574979627809	0.591802118522819	24	20.4429387654729	0.102610036504846	6.69490273937711	0.10920171596555	0.0163111728753374	6.85530211494468	6.74935053838329	6.77603829863894	6.60942032180943	7.01035713578014	6.79927969113764	6.58207826770001	6.69964597598793	6.62556567261006	6.35170009902912	6.61672603848533	6.77120535032978	6.65224231690814
PQLC2	0.929402848959974	0.968915058394627	24	23.1507024101836	0.097552878287853	3.20514407603867	0.0979638695208491	0.0305645759431587	3.53159727027803	3.25306904583732	2.81734458536236	3.1902783838917	3.47642062989033	2.49562260514674	2.98235672587635	3.63366742511586	3.86136474113931	1.84097707400254	3.98768807778085	3.84654599136018	2.84549271481279
CAPZB	0.0332993666351256	0.418432277298592	27.156462585034	24.2402278695615	0.423433492700214	9.38717369613565	0.423683502912412	0.0451342988451174	10.271645081746	9.19977775759585	9.09589595328338	9.16507369157647	9.11341122944637	9.80603812828634	9.4659964090674	9.16265151001493	9.80031899102882	8.94302723134844	8.63126565962758	9.37678967594341	9.75082005243663
MINOS1	0.178377159394069	0.579207255735361	22.4269662921348	0.319035984872606	0.237465401263756	5.7271577587839	0.238122184617035	0.0415777240031184	5.89552997650395	5.9653734066941	5.25692977755353	5.57961123648906	5.3856132508051	5.82441463481738	6.29924422023743	5.41778308625025	6.04720179023764	5.5910460211266	5.64707431427408	6.29308645344224	5.6043700471099
RPS14P3	0.768178357026317	0.907768071552044	20.5773195876289	18.1658324023351	0.0667545775285896	6.01472854498786	0.067014717918158	0.0111417693112688	6.26119396228052	6.06170076439989	5.84832193135706	6.25473423592113	5.86208605051864	5.95248684605206	6.0169657917382	5.69040320376571	6.36942731910885	5.7430105011676	6.20419361981832	6.13405953550048	5.7685407087228
TMCO4	0.429343792201629	0.745895025163676	24	18.1563006365606	0.162617615949283	3.69392153323907	0.180427662637149	0.0488444762601491	3.10490992701848	3.52293010401852	3.86885080967252	3.58855899648365	3.76386819013613	3.91729181199038	3.97955856675852	3.50664842392458	3.0367527792678	3.92446151367011	3.87608321504563	3.94001617021653	3.9984303574091
OTUD3	0.0177373456733424	0.391228665746313	23.7619047619048	11.712708755975	0.557138769691553	2.16526863268584	0.557621978875029	0.257530160672648	1.95088608908088	2.4884691538538	2.81734458536236	2.74619877384653	2.06257252893668	2.85156969984005	1.14882340089015	1.58373044771156	2.75407434072466	2.64610369390144	1.87218373627757	1.50133863303369	1.11219870666246
CAMK2N1	0.473544254413909	0.770887456314175	24	18.0226086139282	0.13466999691253	5.99895870897622	0.149450187175383	0.024912688088978	6.19276849902005	5.98337265489762	5.81237721861956	5.79600509701194	6.14657906340885	5.95248684605206	5.88439372426098	5.69040320376571	5.63166843134373	6.39823544988979	6.3295320699946	5.80191012125535	6.36761541589953
MUL1	0.265740285473623	0.639566185325668	25.7548387096774	10.6418120661618	0.232284841958844	5.28321972969694	0.232786791808046	0.0440615389323206	4.95910184858	5.66436669430674	5.04612667967797	5.40945221517677	5.14001310994695	5.46077643277371	4.36356674421735	5.28860632933278	5.48258940112255	5.64349965063793	5.37334679320104	5.69870635517426	5.12222623261623
CDA	0.894486234368224	0.955219130323345	24	7.42818099761014	0.137354596567572	2.62511722847942	0.149947745367229	0.0571203997065247	1.95088608908088	3.19246363440555	4.23746707932697	3.33560206018766	3.04741665279181	2.95305997576822	3.13380062149987	2.48867022751489	2.52924999402144	1.16601902113582	1.70806010811987	2.3890806519387	1.93998005919233
DDOST	0.0314347246087738	0.414105979397908	26.6133333333333	22.6269468682014	0.33524768722971	5.88505996267924	0.34150672003255	0.0580294376265072	6.21593945813036	5.57223002089405	5.60390116875248	5.89313434519916	5.55833732130157	6.41062227997635	6.04590360981702	5.81626175585208	5.90209624899751	5.56408625895837	5.3031628075429	6.36226036076252	6.15514232475192
HP1BP3	0.259895848373257	0.635955951856642	24	9.45074602334844	0.174151494131379	6.49834876176119	0.18039375964016	0.0277599381402345	5.4443025353837	6.43307601313694	6.40171786468949	6.50572941214646	6.08706523962919	6.65612366516655	6.47266347287393	6.46355394175866	6.92041569319155	6.70013749806098	6.7064679105522	6.86951942839807	6.67607314475706
EIF4G3	0.113446144350396	0.514962440359009	24.95	17.56713427164	0.168486150684052	6.70749933305116	0.195516729190515	0.029148974823912	6.36848397875679	6.72281094908117	6.5761909338407	6.77148516408588	6.8093273882997	6.74371001340672	7.0214892095502	6.40242507693263	6.41950855603739	6.65613586017959	6.98276443122941	6.97266190251716	6.74529104783141
ECE1	0.997911112779407	0.999122524774724	24	16.6045890472296	0.00646141101471324	7.2122918736492	0.00705870016676879	0.000978704174821104	7.09286797305742	7.02607465995861	7.14699480600609	6.91716915052498	7.20288008194714	7.5067236419477	6.70811942427836	7.56374667310739	7.37848705888977	7.09329649192432	7.50767312427994	7.2757980435197	7.33744153504388
NBPF3	0.882703283056553	0.950512716406723	24	15.7310441298244	0.205967520099836	2.55924757777942	0.220238377568518	0.0860559093542688	-0.143520440799451	0.756789655758662	2.60963926319416	1.73279380758633	2.63744882352415	3.29984246998469	4.26855584415565	2.61721307683589	3.27301467521771	2.83837705331068	2.68176822235665	4.22638925675945	2.34864166163454
USP48	0.238419650484892	0.619789707993327	26.6133333333333	12.1130765246081	0.249662025823177	7.7264724949052	0.254637670641586	0.0329565232788303	7.28039666109268	7.99467633168885	7.92115942115181	7.91465044878062	8.25168170904798	7.4686690983685	7.64940039888494	7.92211771016653	7.06901764789215	7.99319232460549	8.1613945964599	7.30683634171099	7.58723881962447
HSPG2	0.14267346025426	0.551456745539528	24	14.3827160132515	1.05370409379775	1.91180810040646	1.08700905915302	0.568576448086979	-0.143520440799451	2.58593146268527	1.48313887599131	3.58855899648365	2.63744882352415	3.44627883810998	1.4085329040593	-0.143520440799451	0.909802950441355	2.92568680614636	3.06775441097118	-0.143520440799451	2.34864166163454
LINC00339	0.651656208011418	0.857570636423498	24	14.5115412533275	0.206284729104346	2.2310092942	0.21347747554756	0.0956865021147794	2.15648770427259	2.4884691538538	2.36691879754543	1.92880182208294	2.63744882352415	1.31234202902532	2.40018696764644	0.964489739296599	2.1085220089596	2.74544112948678	2.76766945867473	2.3890806519387	2.56829290621462
CDC42	0.975410022712866	0.989924731951579	24	22.4005644095946	0.0177745429863378	7.16713731148109	0.0180358850571019	0.00251646986422461	7.21864456440689	7.15077021636077	7.3653162510638	7.0067118561216	6.94481423589494	7.0716859961463	7.36933963681401	6.77736920544711	7.29599012868306	7.19784289405752	7.23731761364718	7.46851011027421	7.08495002498671
WNT4	0.360282437863726	0.701723738049879	22.0552486187845	13.0497436645533	0.366425966882159	1.19334867928047	0.366428186811825	0.307058777684962	1.71103526941512	1.30693030862952	0.462441103044927	2.52158082318552	1.09241483609694	0.968937302679329	0.425081315842187	1.58373044771156	0.909802950441355	1.42767032230095	1.52283982329397	-0.143520440799451	1.11219870666246
ZBTB40	0.330658843477267	0.683299514295558	21.8142076502732	2.29174485530576	0.181452246598356	3.79517272412218	0.181453456143978	0.047811646355555	3.73776428051654	3.98269877878536	3.55756664015687	3.52935520199513	3.47642062989033	3.64135032150905	3.51115014086234	3.50664842392458	3.653872382864	3.92446151367011	4.12421567253896	4.18879778979443	4.81394531332539
EPHB2	0.0132668649984335	0.364059088773167	23.7619047619048	0.955730719172781	0.456236629680403	2.82452410089051	0.457467193988498	0.161962574100277	4.02693534623288	3.25306904583732	2.81734458536236	2.63825682913631	2.19733225499965	2.95305997576822	2.72044006585943	3.1294151581864	2.4021693859123	2.42420674833883	2.68176822235665	2.63252583621241	3.33902466952957
KDM1A	0.327364015963666	0.681947431997497	24	21.331101887583	0.263221099939838	4.12405043392105	0.273486437462827	0.0663150079866512	4.12811629489336	3.94645574209781	3.30509820564804	3.40311928683623	4.20885241333673	4.10540286727536	4.5900253794272	3.90950400515922	4.79056611124818	3.8370752836949	4.56906894003884	5.03034078673524	3.9984303574091
LUZP1	0.360009663721601	0.701723738049879	25.4267515923567	12.2490109434769	0.174419638096618	6.18755869285417	0.17584538619493	0.0284191867784638	5.79140370520988	6.41329543610816	5.92886595717827	6.50572941214646	6.41209134596358	5.82441463481738	6.39231855881101	5.91960377642504	6.00408799724078	6.44331654954444	6.6225014519374	5.81430656899	6.31546276887827
HNRNPR	0.64691088996587	0.854985279027676	24	2.77083240164011	0.0950217648173746	6.23477648036848	0.0989891572772719	0.0158769376238202	6.44891765099652	6.4525890457447	6.35250674933181	6.12076450150374	5.64343122991383	6.0701109279174	6.29924422023743	5.96862520036379	6.29088675943057	6.26227959065072	6.45782625365904	6.529480755995	6.22949827661732
ZNF436	0.834809600673256	0.930900832794584	24	11.9884090731196	0.137329239644016	2.8953404287329	0.13732934803405	0.0474311575492869	3.29097617245902	1.51921728001272	2.4933774635741	2.84662369873566	2.89710542956264	3.04787748762487	2.27541680528479	2.84432592133846	4.1255265700587	3.15978458129646	2.68176822235665	3.10572651214877	3.21437071331675
C1orf213	0.441529735767517	0.750762921717936	24	8.22014043434682	0.453934763155154	1.72533681105797	0.486024163852254	0.281698136118841	1.42319864145209	1.30693030862952	2.4933774635741	2.10133703200164	1.34557023569987	-0.143520440799451	2.81313041704593	0.514339724258071	2.64603721909324	2.16186572283548	1.31028805731468	2.24999081255587	1.93998005919233
TCEA3	0.69982113159345	0.87803721963818	24	12.0682187224467	0.135483289520581	4.03250853394738	0.135486993491142	0.0335986873556632	3.80042150953483	3.3112308250675	4.53080812087433	4.11689988022323	3.88862616758706	3.86616507428831	4.50921121843082	3.4386831846105	4.54197211034999	3.79131360498937	4.44418992666905	3.94001617021653	4.10760776228238
ASAP3	0.554244712354189	0.809377171028389	26.972972972973	21.2068123435989	0.150978389155907	4.76980286180356	0.161812358884683	0.0339243284414271	4.75277272432158	3.98269877878536	4.16330619285761	5.05796492736838	4.92378087250141	4.67973023679782	4.91681785117635	4.75792755330415	4.91215897407364	5.10310050576473	4.39104575668106	4.89682830468951	5.40489857550694
ID3	0.0279703761008216	0.414105979397908	24	1.34399493117559	0.487285671749849	8.52571519487523	0.492379232822083	0.0577522497019429	10.3620510935374	9.1328151398106	9.32469681695394	8.48715131963234	8.19038330031722	8.53621341149636	8.84995300971009	8.12764290349745	8.64397424443429	7.60405233222068	7.44060347526511	8.17635111418463	8.42062265416111
RPL11	0.225372514312151	0.610638602438733	20.1616161616162	3.7679411886878	0.106979877338011	10.66526098568	0.106980589431791	0.0100307521377518	10.7099008379103	10.5716520127226	10.6133378827845	10.5584712602239	10.454254418313	10.4616646905805	10.9425617050307	10.6744899469994	10.6415234598327	10.8019276773803	10.6778067872616	11.0387950782812	10.6796052226039
TCEB3	0.0351890411131424	0.41906948962015	24.3414634146341	23.1210893322116	0.379918433150165	5.83672095619991	0.381877629484894	0.0654267408619654	6.35810698425067	5.59582168374306	5.12639101366367	5.57961123648906	5.328020726673	6.15775916058909	6.19974862086337	5.552506377751	6.27283703561658	5.49439676287378	5.79760361593744	6.41204761575628	6.31546276887827
PITHD1	0.753892286632634	0.900350631876004	24	17.2403119207505	0.126961088191021	5.64784535996828	0.140206841498434	0.0248248371834356	6.14527934043238	5.47380523738936	5.51724041537675	5.6368278410669	5.58316629661109	5.86404399670503	4.762654837065	5.43532774609316	5.40184451374698	5.9341088642993	5.94316015132646	5.45131474401349	6.24551400766111
LYPLA2	0.80848650073176	0.924416609938932	24	2.95056803848834	0.0779289851295117	5.39542171218537	0.0815709215747794	0.015118544189151	5.8811070620591	5.7083184463141	5.5755887331963	5.48929264780858	5.20544268052782	5.44344050847138	4.69118433498764	5.76167535129566	5.16794564044762	5.14008100368802	5.38698298300282	5.38637632655988	5.36146748444906
GALE	0.0174074153651751	0.390111103766345	21.3475935828877	19.6093488659523	0.801689706882541	2.0223151126294	0.802363829860326	0.396755097585707	3.60364320864873	2.3839425970785	0.887864606319974	2.39463190557124	1.91391589484556	2.62427915542333	1.81940347023923	1.58373044771156	1.24216323226917	2.29899108044487	2.01952887580887	3.10572651214877	0.801518601028342
HMGCL	0.00382227901257659	0.29268629901876	22.1777777777778	10.4791785664907	0.32049278135622	5.31794434749426	0.322622727940227	0.0606668116209682	4.84483444414023	5.254186304561	5.44082135522926	5.57961123648906	5.14001310994695	5.39014666826265	5.03699506543618	5.48671677023953	5.72755480719875	5.48004559871701	5.3174754080068	4.72363686800356	5.30144755416298
FUCA1	0.643802305811915	0.8540567297353	24	6.13136598055187	0.190453434248947	3.8557014400409	0.211325224018038	0.0548085030193096	3.91811941352524	3.79162881433258	4.58862107668889	3.70014144289254	3.11708028563462	4.42095929594212	4.53665534635202	3.75040262243669	4.31384059418542	3.88142993714696	3.62306855642844	3.39698617160608	3.07791879749748
PNRC2	0.742133852541185	0.894960843620869	24	6.22212158045683	0.104401514797602	5.13141988183436	0.115810703549858	0.0225689392442504	4.87426091560546	4.92224645947354	5.2024242074679	4.56305298343892	5.45451409468887	4.94906319064362	5.48024543747906	5.46978967071151	5.36823721507259	5.15822175262662	5.42713487181635	4.64253551967132	5.1900013978218
SRSF10	0.954220924183259	0.980697770961081	24	17.3703492872191	0.0432508975157258	5.74789763335299	0.0478354931081749	0.00832225905183188	6.04533738684808	6.05320471410034	5.75040463074463	5.42577769416188	5.64343122991383	6.09252723023361	5.95728837474275	5.05889440058687	6.10954891176683	5.9341088642993	5.84777199905767	5.3356793402056	5.46084481306087
STPG1	0.53237551820902	0.798889977140605	24	13.9790552242095	0.324174677448356	3.41965512213737	0.331376676268833	0.0969035368869928	1.95088608908088	3.3112308250675	3.08173674319355	3.9463297675552	3.62729160570052	3.70092267343854	4.20155080767853	4.183120787579	2.75407434072466	3.79131360498937	3.75511539201709	3.63920666911754	2.22485245687511
NIPAL3	0.0540064527460022	0.444873951916458	22.5536723163842	11.1636679834228	0.200802623155544	6.31632458287583	0.201792825913622	0.0319478239703992	6.04533738684808	6.39995608826538	6.52528815172868	6.69272723737695	6.61834499721395	6.20995284776756	6.21681506238963	6.48897939417932	6.19829142808831	6.21972638819966	6.31533916995097	5.75123088184194	6.14663893196326
RCAN3	0.0933155737588829	0.49562345365042	26.6133333333333	10.9783360695224	0.375645692645525	2.83607207650294	0.375954417088112	0.132561658147873	2.77123714864806	3.25306904583732	3.43684806732605	3.33560206018766	3.47642062989033	2.35435931863585	2.62138316125893	2.73523397961279	2.1085220089596	3.59220394294193	2.59042659588997	2.24999081255587	2.46264350802298
SRRM1	0.921326889222347	0.965191258365935	24	8.210530387678	0.05852487127867	7.11815147916809	0.062678229788361	0.00880540825406631	6.90604806565097	7.45804362796625	6.98959176504779	7.22298932153599	7.26557945561869	6.86586074731545	7.20373450377123	7.16684899078765	6.74821344239324	7.23250089197355	7.50454905257197	6.37904774393983	7.55867982233925
CLIC4	0.332927942990037	0.684773660684554	24	23.5684132551385	0.189946852259098	7.77443706539348	0.190154401357107	0.0244589286346591	8.43272477582135	7.88165735316853	7.87253259243156	7.77189482642172	7.75787773764612	7.9550492663178	8.39567580283287	7.53961612698714	8.03766685525726	7.41331035886281	7.09086591163562	7.92806960800695	7.17968251932443
RUNX3	0.176776577807853	0.578157904222895	24	13.2873520393313	0.240819162910305	5.02220253576131	0.243131756365718	0.0484113801931451	3.80042150953483	4.65662781038646	4.84732443547625	4.78176459706577	5.41356968379857	5.35349130976617	4.69118433498764	5.24946985058447	5.0876189506075	5.32808883900062	5.46619947869386	5.11294412218212	5.27047448223375
SYF2	0.0538792508630959	0.444873951916458	23.9041916167665	11.6007821493624	0.22616846833461	7.0931149497663	0.226422608100046	0.0319214632363326	6.61500326486043	7.06462783988743	7.2082117976309	7.28694262137867	7.09479783022115	7.0996221496567	7.05508977137905	7.01176820087861	6.92041569319155	7.60405233222068	7.28543661087904	6.64502712664582	7.08495002498671
C1orf63	0.684447026415181	0.872092308929044	24	10.9633885364068	0.0707361283421949	5.95724249171152	0.0711787840055695	0.0119482770937397	5.50199586070774	5.84256352697172	5.95107610027066	5.8085099313272	5.96957107356628	5.95248684605206	6.2083070775322	5.58430929777462	6.30871344860982	6.03572841780811	6.15722158737776	5.87473967315378	6.18035585712786
TMEM50A	0.185684362340816	0.584642521285151	24	23.4122659070149	0.274926431357672	6.34274977358002	0.27548282090929	0.0434327114805602	6.61500326486043	6.25189962534336	5.95107610027066	5.97306876208823	6.12137314743436	6.62570534077808	7.23338837826543	5.96862520036379	6.7284826171771	6.35170009902912	5.92458040770306	6.64502712664582	6.33804514069706
TMEM57	0.410873690780083	0.734033251708914	24	9.59093322873675	0.253528801580897	5.46931012258922	0.261708897108112	0.0478504402277736	4.84483444414023	5.75097069851974	5.83643959012688	5.56494535828466	5.60757518154125	5.51156830085839	5.85198924566692	5.14671555889913	5.65972095661195	5.53661308813829	5.79760361593744	4.18879778979443	5.59189655512701
LDLRAP1	0.0989242622443313	0.501410677907242	22.9425287356322	10.8460547709654	0.234093701681928	6.56246429372342	0.236067247121813	0.0359723476663479	5.6791734429884	6.63444657907708	6.36909766836247	6.82169893605932	6.6123265738358	6.57087943927863	6.22527316724242	6.81806261178761	6.5300172083208	6.90201716630103	6.65667667021087	6.41204761575628	6.77869320674898
MAN1C1	0.631401724587249	0.847092897114641	24	2.69762008700539	0.144051381351316	4.38964181882428	0.14978015822329	0.034121271029673	3.45576348244391	2.99368862975869	3.23441823375892	3.26476926834638	3.9661810191542	4.42095929594212	4.16684395943967	5.26917079445988	5.43468672571097	4.81371422244086	5.27410445675144	5.31837657102139	5.56662129700226
SEPN1	0.293724092548992	0.658549770848914	27.7222222222222	25.381331047146	0.349375004182326	4.27549376263325	0.355888149998632	0.0832390759422938	4.31139432187982	3.70750298955458	4.04438684629608	3.80370988246503	3.88862616758706	4.73776971883651	4.20155080767853	4.34038610222448	5.28062554176558	4.15874288364652	3.19723225691964	5.00892920590788	4.60637566754069
MTFR1L	0.0187354335170643	0.395709616932391	24.7950310559006	11.5514334531033	0.349863060981452	5.46486656382217	0.349870110149849	0.0640217114295189	5.36360380363639	5.40869545337364	5.32654141060627	5.98413482967414	5.52027378931978	5.29670058527068	4.80840766205268	5.77551679737302	5.49820990905844	5.7786259346469	5.90575825971091	5.2831357503086	4.87699036212033
PAQR7	0.172214259192976	0.574256275199851	20.3673469387755	16.7663013467299	0.273046274987345	4.83568492590312	0.274415122861115	0.056747932726379	5.11513987598251	5.01266115221678	3.86885080967252	4.87982531402212	5.18936137156865	4.99738222992462	4.48123488540533	5.16786024973211	4.95806473928954	5.00627657192506	4.81081385358309	4.58581898465244	4.50357906654133
STMN1	0.470172743722207	0.769261119262912	24	15.4294427160046	0.166751370450589	6.28143568334658	0.176842989557886	0.0281532755364723	5.66240334953461	5.98337265489762	6.49537360423275	6.55108387199838	6.38410597137551	6.79927969113764	6.62106010150728	6.25213652493776	6.04720179023764	6.33584866610602	6.05842450732515	6.45226349827811	5.90588139206282
PAFAH2	0.124244149957381	0.531868872768611	21.5783783783784	11.455296232691	0.439792234109249	3.70691741423309	0.440142062719051	0.118735330069421	2.77123714864806	3.3112308250675	4.00246426209102	4.11689988022323	3.24706187045602	4.34830245845039	3.56545439033002	3.63366742511586	4.20382562596937	4.00685557153533	3.87608321504563	2.5159321326168	3.92076720731247
ZNF593	0.454450564982243	0.758727661517919	20.3673469387755	17.1491798038195	0.163636909702737	5.75531936902352	0.164593499065629	0.028598499668239	5.99264420637665	5.66436669430674	5.50227700747367	5.73180151850243	6.0340233831425	5.81095919297114	5.25093423424711	6.1495788961146	5.12834127920401	6.13065875126202	5.85759967517201	5.58754711540934	5.83355671374717
CEP85	0.0967666684860651	0.500856265296642	22.5536723163842	5.86172538255422	0.629448924200269	1.56812191024225	0.646973839319952	0.412578789374867	0.582526808842221	1.51921728001272	1.21598860284172	0.905094964469128	-0.143520440799451	-0.143520440799451	1.62854569468563	1.58373044771156	2.4021693859123	2.53941719225627	2.01952887580887	3.39698617160608	3.21437071331675
SH3BGRL3	0.724574895010043	0.888856202586065	24	17.0291379177777	0.0426203258350171	8.75697781761783	0.0469260604646309	0.00535870495985751	9.04258316967791	8.95952319712576	8.9394443294219	9.02743301223101	8.94763686305721	9.06012669516105	8.81815511559886	8.59387879612396	8.65621002831914	8.67659574992573	8.27392390837946	8.41277886987985	8.42062265416111
DHDDS	0.0662836270050557	0.460935634387448	26.2631578947368	6.91215625125853	0.264387137908526	5.2162981925875	0.297777241878625	0.0570859316098482	5.18725501268876	5.47380523738936	5.30945085386256	5.34223771346655	4.92378087250141	4.64981074720936	4.66655176842668	5.32670911903969	5.61743493061055	5.37537960757748	5.10289427370019	5.52858146222136	5.33176962028456
HMGN2	0.0292510491306582	0.414105979397908	21.1216931216931	11.7496912473488	1.06636617514282	3.4581638802909	1.06636737853757	0.308362303075082	3.00202837448678	3.87111824388375	3.95928691716815	4.47165808077917	4.0397785874077	2.74239588996627	2.72044006585943	3.63366742511586	4.1255265700587	3.69519099912841	3.62306855642844	-0.143520440799451	3.56003798665533
ARID1A	0.00623207622865529	0.323480032170391	23.3450292397661	21.8091107552015	0.322397687842895	4.993798955627	0.328491809736404	0.0657799428161321	5.46379112179185	4.97717229948721	4.64420628606464	5.11947744432981	4.73726978679041	5.21732546199683	5.42257033853885	4.81265328611887	4.51150862739519	4.88079833577257	4.94592449560165	5.26518718186022	5.27047448223375
PIGV	0.00671625582228108	0.326739627719102	22.6818181818182	20.3825232301488	0.546033443023981	3.46717278864906	0.559836280190623	0.161467660920573	3.73776428051654	2.84411639811745	3.08173674319355	3.11173089526495	3.42240803928072	3.64135032150905	3.80998363214609	3.21316596841446	2.64603721909324	3.64461624477083	3.79657526995299	4.87332363139828	3.70607799940943
ZDHHC18	0.490882296886181	0.780926528109807	22.4269662921348	1.88816790782787	0.241237534622013	3.93351715565317	0.241280642381767	0.0613396695206995	4.43502777597932	3.79162881433258	4.12474538626086	3.1902783838917	3.76386819013613	4.01441111349051	2.90022340435849	4.05278935487811	3.95489703244236	3.74405270049742	4.09127582775422	4.49633088504572	4.95698108485884
GPN2	0.253787617675784	0.63068630192058	21.695652173913	11.0089570598371	0.405275401752053	2.84122248504107	0.405982491255053	0.142890074041204	1.95088608908088	2.9208400197497	3.16009634607525	2.94051074867347	3.80666416943682	3.29984246998469	2.27541680528479	3.1294151581864	3.59697626358914	2.01032469787505	2.59042659588997	1.92369133448973	2.75887867819387
GPATCH3	0.153169765132873	0.557552132160812	21.2340425531915	12.1523890129207	0.52633957121146	4.11559867427801	0.526356631166854	0.1278930898818	3.45576348244391	3.90927870240487	4.27316527071304	4.19517393172736	4.6221860535511	3.86616507428831	3.06006495025343	4.61127802535245	4.20382562596937	4.26300683880471	4.90859513536601	2.5159321326168	4.74801883090278
NUDC	0.813829174604933	0.926098887006482	24	23.6377527170627	0.0518657654012124	6.31044174181198	0.0519057076962314	0.00822536833710269	6.65793642190642	6.5822550911296	6.33572281375024	6.21770957621055	6.25098537510647	6.17886376202959	5.97745638009927	6.47207897712743	6.17903723007017	6.1669482807307	6.39847479083843	6.56659289215252	6.10335351790356
TRNP1	0.778514761881702	0.910896164248292	20.3673469387755	17.0004770994274	0.0425415471932197	8.39484809448822	0.04277694606305	0.00509561883450112	9.07779099171493	8.85464441025735	8.53497537171892	8.56843845298073	8.49515574650498	8.50312836267236	8.07378050576412	8.44593445840428	8.29406753920547	8.16226679771626	8.18500394081608	7.89051087788666	8.00685513862018
FAM46B	0.130584557677649	0.534731730006825	24	12.7143703071768	0.528786187879356	3.35876746201848	0.530365068516879	0.157904670244171	1.42319864145209	2.3839425970785	2.99887537680634	3.9463297675552	4.10980318728372	3.51427583546381	2.1388256160387	3.80540915673435	3.70860954253535	3.74405270049742	3.19723225691964	4.33362133724649	3.8386842395121
SLC9A1	0.951607619212878	0.979193028036143	21.2340425531915	4.17669181071638	0.0546389976620722	4.74115283425851	0.0546412940376782	0.0115248961482221	4.98630852416902	4.3308146503587	5.12639101366367	4.43985955343778	4.73726978679041	4.27179152884952	4.13128154556787	5.14671555889913	4.54197211034999	4.81371422244086	4.85072510076405	5.6441970690215	4.70233234968583
WDTC1	0.0509743541079442	0.440349516991539	26.6133333333333	11.4342386103763	0.321147594522594	4.56482200089095	0.322921555676589	0.0707413247687559	4.26771109513986	4.53985673336913	4.40773044400658	4.59227507177001	4.8843677746454	4.61925760472811	3.56545439033002	4.58007050149038	4.6577740652486	5.00627657192506	5.01780482228381	4.72363686800356	4.58135500861763
TMEM222	0.484165135350805	0.778227225816402	24	7.65812485606915	0.150983685485299	4.31367753376531	0.163978863586019	0.0380137046180375	3.97355307321267	4.35866234962814	4.84732443547625	3.90033873354239	4.59802519278199	4.31055413794381	4.48123488540533	4.183120787579	4.51150862739519	4.56447961766476	3.87608321504563	4.06976290751796	4.33419202610786
LOC644961	0.831938710887409	0.93013888885303	22.5536723163842	10.2229782776742	0.158994119331356	2.22626911391392	0.160885310528602	0.0722667846052789	1.71103526941512	2.4884691538538	1.70846403003501	3.1902783838917	2.72929247958693	2.95305997576822	2.40018696764644	2.61721307683589	2.4021693859123	1.42767032230095	1.87218373627757	0.901633503219221	2.34864166163454
MAP3K6	0.241973469712669	0.623328681094093	25.4267515923567	4.18747430002771	0.204242050718955	4.19134986312928	0.239688343080682	0.0571864317959201	4.54889752596784	4.51532394334123	4.04438684629608	4.50277082314858	3.62729160570052	4.01441111349051	3.85428228715654	4.41302480532045	4.44858120767211	3.9662466657125	4.30746825678087	3.89403792357954	4.36384057537444
WASF2	0.0638732413195506	0.457448909884432	26.0915032679739	13.115514049237	0.190064263409028	8.4086532143207	0.198292201263068	0.0235819216477329	7.98056408695022	8.12402750685321	8.39414407918179	8.47739505950991	8.69346963199274	8.43897149529574	7.95675494258304	8.53406782036492	8.32724152474148	8.52756629573347	8.78207953641332	8.42090811980536	8.66348470178537
AHDC1	0.323936978736763	0.679748763161583	24.641975308642	23.8887046840323	0.494605954181086	3.68134811191001	0.151342778008504	0.0411106946172451	4.22266377745973	3.47284579673509	2.71722662670384	3.58855899648365	4.10980318728372	3.37491780423953	3.76428155893021	3.4386831846105	3.95489703244236	3.79131360498937	3.42580531533491	4.26302604750136	3.8386842395121
IFI6	0.0704733204373165	0.465846170753225	26.972972972973	12.1689383598528	0.100440027954345	6.61642695846045	0.103157350981664	0.0155910964678234	6.1572989823217	6.49711859081915	6.43361677750176	6.60225596872582	6.67140999348199	6.60246317433665	6.42939452739155	6.69964597598793	6.71517720646678	6.71246677653351	6.85613089906345	6.93909378426654	6.74529104783141
FAM76A	0.00420751972377986	0.292808521912327	26.6133333333333	12.7783849797076	0.664555583458208	3.69815439530473	0.692299453002245	0.187201338559906	3.3757213386809	3.98269877878536	4.27316527071304	4.11689988022323	4.14358084684737	4.2319586151715	2.90022340435849	3.1294151581864	3.27301467521771	3.74405270049742	4.68399434609018	3.84654599136018	2.56829290621462
STX12	0.575129942159484	0.821887910523906	24	5.37252381896332	0.094186892027262	6.73097566316587	0.104173102929522	0.0154766720521055	6.45866372993928	6.83609909352689	6.98959176504779	6.50572941214646	6.73925724039201	6.75780438322151	7.09255595751226	6.73549458109723	6.88520621586485	6.77258052484503	6.41853113646904	6.82119969281243	6.50700584116649
PPP1R8	0.462544741891779	0.764125857945824	26.0915032679739	11.1929374373817	0.118418796071295	4.92953977977309	0.1184845424841	0.0240356195055502	4.35379364822218	4.84559961847333	4.79916249546529	5.15907540853753	4.5484546363037	4.76593671618812	5.20034959997613	4.83925687281643	4.84043960849456	5.24565393324805	5.15163873234604	5.40288701193523	4.93739534116234
RPA2	0.285759665746087	0.653063211187942	24	7.31778870786648	0.182509161482974	5.59228606209208	0.199698126520504	0.0357095692715327	5.62826676942901	6.04465833390776	5.42503950515282	5.35933718900897	5.39965918344208	5.08942062558877	5.60215570660099	5.51998655773692	5.95964598829043	5.85846098562545	5.87705644009313	5.43535210962818	5.43314286952424
XKR8	0.828136866997484	0.929215670892252	25.7548387096774	7.35922336192779	0.134780888272775	2.99234739683197	0.149879405199652	0.0500875684949984	2.4963616630001	3.3112308250675	2.60963926319416	2.63825682913631	3.67426847469503	2.19774761345026	2.90022340435849	3.21316596841446	3.86136474113931	2.29899108044487	3.57622334719578	3.18423670285288	2.92719996252848
EYA3	0.472797059714765	0.770382076158905	24	22.1828309638421	0.243731193530759	4.25134570832742	0.248324285641315	0.0584107486612777	4.65443347368224	3.3112308250675	3.91477737687744	4.59227507177001	4.14358084684737	4.58804338779493	4.78571261440192	4.48218084881995	4.6577740652486	3.64461624477083	3.71242870581143	4.82513329003884	4.17605704781205
DNAJC8	0.622114042073758	0.843175627414661	26.4370860927152	7.64469834954354	0.0658946972654303	7.67712927977366	0.0716413866317585	0.0093317936980046	7.61705514743384	7.75116855433764	7.7825066451158	7.5589810597249	7.62070498060524	7.76228227150936	7.47596315653608	7.69699060644088	7.61177445384789	7.86375824288488	7.87246081454935	7.3372209181335	7.86374096439018
ATPIF1	0.661226955393566	0.860878066392665	20.5773195876289	3.72839407292934	0.0796765479201629	7.36379620434752	0.0796795358100173	0.0108204428258043	7.48975436231595	7.67291917364701	7.6496143598136	7.38621860051247	7.32198399688969	7.24178589906944	7.81545474738355	7.16684899078765	7.08978667231898	7.39430369221552	7.40753542679456	6.93909378426654	7.29189832861172
SESN2	0.236246669190188	0.618230284843954	21.3475935828877	12.165525191059	0.21840537511452	7.8006170081569	0.218427136892673	0.0280012640877342	7.53191009101068	8.02323207621762	7.9070267594962	8.17340246694328	7.98446481142416	7.75878245985338	7.1514366971556	7.94984901901798	7.54941519515235	7.8302075633066	8.05009344882747	7.18325041270822	7.95178938642798
MED18	0.0344329456666379	0.418432277298592	24	9.95587335901929	0.413333126395432	3.81599389970023	0.423103651527668	0.110876396202024	2.4963616630001	3.90927870240487	3.61433781717338	4.34002921848113	3.36629437239615	3.64135032150905	3.80998363214609	3.80540915673435	4.44858120767211	4.19434137671874	4.0230502176977	3.98457424814846	3.61037856315186
PHACTR4	0.381296999030566	0.713565091944159	24	11.9059698286679	0.154667184667434	5.44525741298303	0.15467521794941	0.0284054923795927	4.62010552343957	5.61903376287142	5.54670953390086	5.75782680864721	5.58316629661109	5.52810917261077	5.37774863369107	5.59995166367074	5.16794564044762	5.45090776344575	5.56547838765639	5.36967449774987	5.44706033021304
SNHG3	0.782436357305912	0.911743736521962	24	8.63957248576068	0.133354539183057	3.75832235705629	0.141156749212178	0.037558446509293	3.20094062362623	3.75017900379061	3.61433781717338	3.9463297675552	3.30790952732165	4.2319586151715	4.30092637797668	3.1294151581864	4.38278334329505	4.00685557153533	3.75511539201709	3.10572651214877	4.03574840732832
RCC1	0.24974022133134	0.629022433971028	24	23.5132438272512	0.471448769490542	5.21340867989388	0.47210376000321	0.0905556784420015	4.98630852416902	4.46497021051164	4.37524745162798	4.75617138785149	5.29833870880668	5.82441463481738	6.41467827960661	5.24946985058447	5.93690082613157	5.0651470961602	3.83687689059287	6.34527533541142	5.68878933242408
TRNAU1AP	0.173211591005102	0.574621750804987	22.0552486187845	20.4090953720057	0.364345310646321	4.06128844161717	0.367940562316842	0.0905970032924654	4.35379364822218	3.83192092219481	3.37247657252197	3.26476926834638	3.80666416943682	4.49013177609567	4.01901122964994	3.69321540061125	4.62968328683629	4.36024081574076	4.09127582775422	5.2831357503086	3.92076720731247
SNHG12	0.485220270164516	0.779014276756687	24	7.81153365096926	0.16443822130812	5.32380495482245	0.177932886611201	0.0334221272419126	5.18725501268876	5.49904807293377	5.30945085386256	5.25356136087232	5.18936137156865	5.29670058527068	5.76184078778142	5.18869950704348	5.61743493061055	5.56408625895837	5.54129177273556	4.43343158087159	5.28604413631536
TAF12	0.446719681328707	0.753258462140708	25.7548387096774	25.2186046832695	0.0965260399500277	4.97534812129882	0.0978502560285417	0.0196670169891545	5.18725501268876	5.01266115221678	4.67121587741273	5.09926329062778	4.75922453901045	5.17593779841144	4.762654837065	5.05889440058687	5.06681847000398	5.02616819624765	4.70592030040057	5.00892920590788	5.15651177273536
GMEB1	0.0161788568221385	0.379599446632862	20.7916666666667	9.59597583577253	0.361457114116432	3.73657978494907	0.361919090745333	0.0968583869674458	3.97355307321267	3.57133387281287	4.04438684629608	3.9463297675552	3.76386819013613	3.22064484840752	3.71708422708717	4.14097177914821	4.16520722116385	3.36114676775898	3.42580531533491	3.02269673485452	3.9984303574091
YTHDF2	0.882867482852159	0.950594303454516	23.9041916167665	4.55258627991998	0.0705700980207312	5.69929760365621	0.0765574659395367	0.0134327896634883	5.32149604407638	5.26893667577681	5.63166865891182	5.55012885999516	5.52027378931978	5.65402242701447	6.06487797136818	5.22949614845236	6.53759600025814	5.52267779014464	5.60101461120677	6.13405953550048	6.08566904908021
SRSF4	0.332868032915394	0.684773660684554	27.3424657534247	11.3354139204211	0.202563355647631	6.72188923866398	0.204629929039997	0.030442323842972	6.05821536476978	6.99978801086322	6.68620796417835	6.64471794281719	6.85591783094613	6.38360826529951	6.82958629698622	6.62516040629923	6.20782301427673	7.21960151494563	7.27813734982172	6.73905560482627	6.99307485077638
MECR	0.794082180957174	0.916665389166875	24	10.3464267720379	0.116944507085896	3.89786315224548	0.118779308093469	0.030472929257417	3.67226176510465	3.79162881433258	4.0851255432678	3.80370988246503	4.14358084684737	4.10540286727536	2.98235672587635	3.75040262243669	4.68532831699015	3.36114676775898	3.91425220626141	4.02779726697213	4.24140530206087
PTPRU	0.0725891785400835	0.467627156475783	22.0552486187845	17.925284693242	0.349033327699651	4.66001895137894	0.353776910189881	0.0759174831435387	4.12811629489336	4.30241882171327	4.16330619285761	4.26941885503378	4.90420891057333	4.99738222992462	4.01901122964994	4.81265328611887	4.16520722116385	5.21131424949982	5.22938914930595	5.55836552245904	4.72535642956541
LAPTM5	0.0349191772545603	0.419030127054724	20.5773195876289	5.59087156098075	0.543063071019235	3.51825570077118	0.543928869292871	0.154601858294053	3.10490992701848	4.11919906147242	3.91477737687744	2.84662369873566	2.81563756111238	2.49562260514674	4.4527052970143	3.95886398894441	3.41144286952058	3.88142993714696	3.57622334719578	3.98457424814846	3.92076720731247
SDC3	0.0138420816804257	0.364397767491398	20.4717948717949	17.2489897445072	0.254381444936096	5.11743542627047	0.255535421238669	0.0499342737041434	5.25593633617093	5.01266115221678	4.6166813682688	5.1976154901171	5.44099466138231	5.57662347445864	4.8744262464013	5.0128941767308	5.18734744247997	5.0651470961602	5.16752764462506	5.03034078673524	4.87699036212033
PUM1	0.59359068040986	0.830301176450829	21.5783783783784	20.8300221677617	0.0893108943510436	6.00513042306406	0.0895040627447836	0.014904599307456	6.40926128830676	6.11981211520011	6.09765184393776	6.05930802170137	5.95061459320776	5.63887126512216	5.90559929093618	5.8028075578205	5.75381979373142	6.05522078528574	6.16515723359454	6.25721461077377	5.94563808662382
SNRNP40	0.950244067628294	0.978705140413866	24	20.7937344782413	0.120762427825569	2.29849370501924	0.127287519658197	0.0553786679425043	3.53159727027803	3.06303490458767	2.22830114491012	0.474033667777745	2.72929247958693	2.62427915542333	1.4085329040593	2.01560639411193	3.27301467521771	2.01032469787505	3.31604079954278	1.92369133448973	1.36768543616546
ZCCHC17	0.87075559834973	0.945627548065557	24	5.11078298675032	0.0711937364350708	5.74940784550531	0.078482991989515	0.0136506217854888	5.71213990774789	6.05320471410034	5.2024242074679	5.83319905916333	5.39965918344208	5.75584623844298	6.14730346391983	5.40002243588404	6.10954891176683	6.1669482807307	5.60101461120677	5.6441970690215	5.73489989232062
SERINC2	0.0269166350396198	0.414105979397908	24.641975308642	11.7782372301214	0.282541911631617	6.41184413453336	0.282562504370962	0.044068835492915	5.8811070620591	6.43307601313694	6.56182962010128	6.71282344768223	6.76661151771992	6.22016876039293	6.12938934787412	6.71409248616015	6.19829142808831	6.56388953937859	6.72805748318471	6.15370432184411	6.09453838021631
TINAGL1	0.51950249021875	0.792151724091169	23.6213017751479	1.27948091165059	0.222114247695684	2.33568965670602	0.222989128471043	0.0954703583289916	3.45576348244391	2.3839425970785	3.49846963751912	2.63825682913631	1.91391589484556	2.74239588996627	2.81313041704593	2.61721307683589	1.24216323226917	2.16186572283548	1.70806010811987	1.50133863303369	1.93998005919233
PEF1	0.0269668917346784	0.414105979397908	24.641975308642	23.9807724710605	0.273618972119777	5.47990414556675	0.273619721002921	0.0499314794081353	5.62826676942901	5.38180586830544	5.50227700747367	5.05796492736838	5.46790801324951	5.39014666826265	6.1112499903363	5.24946985058447	5.52895251708181	5.22858626005914	5.24444876897141	5.71201784763337	5.92589668311066
COL16A1	0.0840463772171605	0.484655480415663	24.3414634146341	22.773288431592	0.262824514982337	6.58083108920536	0.265449132373853	0.0403367186872906	7.04838170193451	6.24445567784903	6.1465894071594	6.42681864285619	6.39115337246592	6.53858876213842	6.77301830706137	6.48897939417932	6.81833525697574	6.31982113083463	6.41853113646904	7.31558314406153	6.83270035154953
SPOCD1	0.84809242870928	0.936518724085993	24	12.2260993735784	0.179407182574172	2.78758125758162	0.179461041139697	0.0643787658751121	3.60364320864873	4.0862655716763	3.61433781717338	4.07611046716148	3.11708028563462	3.37491780423953	2.51502018569808	2.84432592133846	3.41144286952058	0.434572623901316	2.84874210513943	1.72791571065411	0.405035040230926
PTP4A2	0.68214388752627	0.872092308929044	24	17.019699574143	0.034371584197994	9.12972708166062	0.0378383545586888	0.0041445219797092	9.10906918109061	9.28115387607522	9.11815036710406	9.16507369157647	9.15437238150914	9.11042322580873	9.21629518775697	9.06600307692764	8.92969062086599	9.18342571973128	9.245855771229	9.02073625632852	9.07659804391122
KHDRBS1	0.338274889618788	0.687157270279021	22.6818181818182	3.62302022973613	0.158347680734087	6.26437018796733	0.160227294350266	0.0255775584045196	6.43910528468174	6.41329543610816	6.25768078582523	6.2638438165845	5.77855740108509	5.97679138444446	6.65901629264811	5.84279949228413	6.4836888502445	6.27064166198258	6.27190297331265	6.39564203171812	6.57829282693221
TMEM39B	0.0171455511058292	0.387412000756765	26.6133333333333	24.2826134491859	0.382081055757078	5.33092514999335	0.382389831064604	0.0717304821031075	5.76021879925299	4.94078839283218	4.77446486443751	4.94923049910622	5.35710435704292	5.7130843277883	5.48024543747906	5.5034475655997	5.84215510069264	5.04578928424811	4.83090748770369	5.31837657102139	5.66516935236174
KPNA6	0.108596428257821	0.512149147331212	21.1216931216931	12.0375944211466	0.136579981118947	7.27212546148398	0.136580090041043	0.0187813165166669	6.84790475577204	7.07305708023213	7.10798956909014	7.390383767633	7.37271008486006	7.33873828786635	6.98210518520254	7.53961612698714	7.43233140353118	7.27883569445748	7.27813734982172	7.37118019384152	7.30341962367134
TXLNA	0.445780448086868	0.752934466730299	21.695652173913	21.6567485439464	0.106956965953383	6.29646621549833	0.107175219752595	0.0170214873048616	6.1331587164188	6.09519330012805	6.09765184393776	6.05930802170137	5.97895671919955	6.35607875375639	5.96740761920085	6.21198403540379	6.12974657713186	6.65613586017959	6.5210293727673	6.92772857189348	6.86416009478028
CCDC28B	0.0309708789546683	0.414105979397908	25.1069182389937	14.6131710505726	0.24781596960381	3.87540651410949	0.266526296890988	0.0687737650026199	3.53159727027803	3.57133387281287	3.7723642792393	3.75285483679982	4.38862309360956	3.64135032150905	3.66829047522346	3.69321540061125	3.76134561642705	3.9662466657125	4.52040663477835	4.02779726697213	3.9984303574091
TMEM234	0.341253911033463	0.688681094393693	24	9.46212069704068	0.32227533184361	3.66688829480068	0.333731762305002	0.0910122522080107	2.64033600250076	3.70750298955458	3.66895932818641	2.94051074867347	4.14358084684737	3.44627883810998	4.23544229164789	3.75040262243669	4.38278334329505	4.19434137671874	4.0230502176977	2.93459505730769	3.33902466952957
EIF3I	0.111300434854592	0.512937439442445	21.8142076502732	6.36287793943981	0.19049731303749	6.82102505069984	0.191777517854898	0.0281156448524143	6.56173791949958	6.89908598596293	6.97882194789165	6.67234713510158	6.56325339247012	6.62570534077808	6.8072245536814	6.80462527599793	7.23669793295529	6.71859212729353	6.61092741187311	7.36276502047333	6.94974186596032
MTMR9LP	0.757894972623773	0.902779419652738	24	14.9208050591894	0.279317124920243	1.48381010375473	0.292137552194866	0.196883382486493	1.42319864145209	1.51921728001272	0.887864606319974	2.94051074867347	1.56086457621037	0.51737929896833	1.62854569468563	1.30708233535689	-0.143520440799451	2.01032469787505	2.49290859113994	0.471701165962943	2.46264350802298
FAM167B	0.236229648337905	0.618230284843954	24	19.7867392441941	0.643080627096008	1.81917434507013	0.696279267097309	0.382744660501723	3.10490992701848	1.30693030862952	0.887864606319974	2.39463190557124	2.32057264605317	0.968937302679329	1.4085329040593	1.58373044771156	0.47720906694909	1.84097707400254	1.52283982329397	3.79743730427262	2.34864166163454
HDAC1	0.801716983978433	0.921356393839362	27.9160839160839	12.3241534843827	0.0847574106778861	5.73611380025904	0.0887909002752936	0.0154792780211724	5.55747047386269	5.80257169881417	5.90630853795033	5.42577769416188	6.02499033300432	6.03581956603619	5.07492795993006	5.82959164194666	5.98203811469497	5.60433930126898	5.61266812925286	6.13405953550048	5.65321274553385
MARCKSL1	0.258179558402999	0.633585775475522	24.4907975460123	24.3501895798786	0.569263862491964	3.32758354933464	0.569756563374822	0.171222316412986	4.47399155838348	2.76308224567449	3.16009634607525	3.11173089526495	2.32057264605317	4.06062423545985	2.98235672587635	3.1294151581864	4.20382562596937	2.74544112948678	1.87218373627757	4.87332363139828	3.9984303574091
BSDC1	0.255481350080562	0.631026714811029	24	22.7507646796675	0.381805189180474	4.76794853128383	0.385260692885598	0.0808021920450264	4.65443347368224	4.3308146503587	3.30509820564804	4.34002921848113	4.96214581213867	5.3158802944534	5.56265260843963	4.89103606234314	5.75381979373142	4.39124842960428	4.4178625350314	5.31837657102139	5.10477299370734
ZBTB8A	0.787965605006678	0.913289816462343	24.4907975460123	10.0761756611456	0.101963997078504	5.07664668286698	0.103946729923477	0.0204754706043034	4.47399155838348	5.43509301508681	5.04612667967797	5.05796492736838	5.071474600657	5.19678003994365	5.29980515744176	5.41778308625025	4.71236615357986	5.22858626005914	5.60101461120677	4.4652239950331	4.91754004163357
ZBTB8OS	0.403825146148959	0.728832525540945	24	0.306616005354322	0.216482746862382	5.01282928774881	0.216602223362784	0.0432095750581717	4.54889752596784	5.14648193883672	4.6166813682688	4.62091699259201	4.6459489472192	5.17593779841144	5.89503546870933	4.83925687281643	5.38513872162804	4.9861068465251	4.7904364007886	5.81430656899	4.91754004163357
RBBP4	0.345049957414067	0.691482376868402	24	12.6893132614444	0.246581436776812	3.6521207356191	0.247267145963071	0.0677050853087842	2.77123714864806	3.70750298955458	3.16009634607525	4.11689988022323	3.24706187045602	3.04787748762487	3.3959958239875	3.04050120844427	3.653872382864	4.04635264438586	4.59279810054487	4.15020055876778	4.30392136799448
SYNC	0.560196379334716	0.812081773244319	24	14.7176504437633	0.505918935569023	1.60866180239036	0.526311901525765	0.327173742015694	-0.143520440799451	2.01542032766206	2.81734458536236	2.94051074867347	2.89710542956264	2.02204106710039	2.51502018569808	0.964489739296599	-0.143520440799451	0.846163100220631	2.15321012856942	-0.143520440799451	1.77323247050868
KIAA1522	0.328594972259314	0.682567043633333	22.8114285714286	12.5072020635133	0.651013452338947	1.67662315936989	0.651026998463733	0.388296555982444	-0.143520440799451	0.756789655758662	3.08173674319355	2.10133703200164	2.63744882352415	2.49562260514674	3.27084645848653	0.964489739296599	1.73942091399827	2.29899108044487	0.759248677382202	0.471701165962943	0.405035040230926
YARS	0.0254266852468588	0.414105979397908	25.5897435897436	8.4994511903499	0.143475493150482	7.24489639887022	0.152381619557517	0.0210329604687349	7.20133401150189	7.30900821234784	7.34868153688872	7.35245714315209	7.14568980654066	7.06035828752074	7.21651801411054	7.16684899078765	7.40358823090502	7.3555222463999	7.45362134640698	6.92772857189348	7.21671243145862
S100PBP	0.0633708226794886	0.456483010550808	20.4717948717949	2.62167271781738	0.289463232888566	4.38110337236619	0.289598601471512	0.0661017503714145	4.47399155838348	4.38598268066221	4.6166813682688	3.90033873354239	4.2404131912637	4.2319586151715	4.42360012885746	4.58007050149038	3.70860954253535	4.45133321886297	4.94592449560165	4.74968820497224	4.72535642956541
TMEM54	0.0400070683411859	0.424849787522753	26.6133333333333	25.6900197582715	0.425932375161754	3.75427552407153	0.437836793708645	0.116623511221097	4.22266377745973	3.83192092219481	2.81734458536236	3.90033873354239	3.24706187045602	3.81315970989275	4.48123488540533	4.22407326752182	3.86136474113931	3.79131360498937	3.25785919505546	3.52317389574794	3.70607799940943
AK2	0.862685526093387	0.941689407176288	24	1.96978216847535	0.0341336268530673	6.20434824762808	0.0348851412028295	0.00562269231359894	6.61500326486043	6.50959289031194	6.23974949263702	6.22705520125751	6.16314162785308	6.15775916058909	5.98743563252821	6.40242507693263	5.97088549469083	6.1669482807307	6.2645347411796	5.98850367422583	5.9938411414001
ADC	0.442077042952369	0.750855470361228	24	22.2578336845661	0.390275078526972	1.86191406291074	0.397052627385546	0.21324970646864	0.582526808842221	1.70423654546687	1.90330475175511	1.23655260025051	2.06257252893668	3.70092267343854	2.1388256160387	2.19110081923994	1.51211075505498	1.16601902113582	1.70806010811987	1.72791571065411	2.92719996252848
ZNF362	0.680428861266756	0.871341695493935	24	17.6805311001436	0.0945509558531568	5.13496115839688	0.104835944277242	0.0204161124190415	4.62010552343957	5.14648193883672	4.84732443547625	5.01544943674515	5.25263826964038	5.37193540127842	4.5900253794272	5.18869950704348	5.0876189506075	5.15822175262662	5.21417066958132	5.72520763935718	5.52785823490864
PHC2	0.153713033175872	0.558039128669306	27.9160839160839	25.7011026560503	0.376277266882544	5.7685669518535	0.386605874351865	0.0670193962518966	6.50643033729804	5.081122599814	5.63166865891182	4.92646442477207	5.49432847955886	5.90261382003058	5.78491147577318	5.67571629982902	6.54513518711082	5.57762911404082	5.3174754080068	6.15370432184411	6.04963619112603
CSMD2	0.192923343163259	0.590777700809459	23.7619047619048	3.78458622535079	0.663784583346115	0.952381983184726	0.701515069323603	0.701515069323603	2.15648770427259	2.4884691538538	1.21598860284172	0.905094964469128	0.394302376022841	-0.143520440799451	-0.143520440799451	2.61721307683589	-0.143520440799451	0.846163100220631	0.377354931030991	0.901633503219221	1.36768543616546
SMIM12	0.0628373882772111	0.456109908049097	23.4823529411765	22.3269409089106	0.168517589148497	5.29907462437574	0.170591156447316	0.0321926314573107	5.50199586070774	4.94078839283218	5.08681696294234	5.05796492736838	5.12318131608796	5.42589373346295	5.45169608089252	5.34538966747812	5.35113535393419	5.32808883900062	5.21417066958132	5.80191012125535	5.44706033021304
ZMYM6NB	0.390844519782239	0.720290252166096	24	0.49278492273583	0.297681780279969	3.8021545476883	0.298105642011388	0.0784043989460226	2.89124287399965	2.67722422541305	3.16009634607525	3.52935520199513	3.04741665279181	4.19099460843418	4.73922254660609	3.57155536281948	4.6577740652486	3.8370752836949	3.37196670697674	5.09273243897652	4.95698108485884
ZMYM6	0.654650603168602	0.859094258862794	20.6839378238342	16.3493226625728	0.295531837938963	2.93888996051532	0.295951202275257	0.100701695623665	3.45576348244391	2.27124714534911	2.07493516891244	3.1902783838917	3.11708028563462	2.19774761345026	4.0948203162092	2.01560639411193	3.0367527792678	3.29709876141071	3.57622334719578	1.72791571065411	3.79582230783376
ZMYM1	0.173667316559616	0.57498843459379	24	19.0994701269923	0.586383528533508	2.11149068264076	0.644248057630563	0.305115273738658	1.71103526941512	1.86820236565801	0.462441103044927	2.74619877384653	2.72929247958693	3.22064484840752	3.20395022681449	1.81576889026444	1.51211075505498	2.01032469787505	2.38831796563621	1.50133863303369	2.46264350802298
SFPQ	0.307125353742951	0.666433558284321	24.7950310559006	0.633639138223628	0.162984786809692	7.70333754174077	0.165514569610643	0.0214860855718443	8.28443336412892	7.72733530422598	7.39397330671377	7.55527587054409	7.24627701283829	7.55997761249262	7.87848010253007	7.57961235468103	7.75193218788133	7.98050427738344	7.61875072093844	7.88170283771524	7.78099825625475
ZMYM4	0.552793870767067	0.808364618461237	24	21.5737120705615	0.092389086648448	5.70017669266809	0.0954099610183019	0.0167380707936693	5.4443025353837	5.43509301508681	5.75040463074463	5.6368278410669	5.68989381631605	5.74173263165577	6.25035396604981	5.43532774609316	5.71424079729062	5.57762911404082	5.7026550540062	5.87473967315378	5.92589668311066
KIAA0319L	0.607319658792494	0.835256193466757	24	13.0674522040017	0.134684309873807	5.57132209848631	0.135577549787	0.0243348970657854	4.98630852416902	5.28353776160166	5.84832193135706	5.73180151850243	5.57080522204689	5.82441463481738	4.83075121593586	5.48671677023953	5.65972095661195	5.29567789149359	5.8279134983437	5.83878441743972	6.11211512038836
NCDN	0.991755029730696	0.99608338526847	24	1.50639038628572	0.0219877234193217	5.21038801076256	0.0222752574141728	0.0042751628800314	5.11513987598251	5.63050123768099	5.61785171776395	5.42577769416188	5.18936137156865	4.7090418234813	5.25093423424711	5.43532774609316	4.16520722116385	5.12170924128711	5.62422826857714	5.05143923192231	5.4190898403283
PSMB2	0.680879261288616	0.871769338274582	24	22.1205845664758	0.0829098500412003	6.04035779510967	0.0845773886818145	0.0140020494730112	6.38901669842252	5.84256352697172	5.76301394730658	5.82090730834662	6.22755351418765	5.85095479086485	6.17376434145819	5.90708365947951	6.41950855603739	5.98581318211313	5.90575825971091	6.31941687039788	5.9938411414001
C1orf216	0.190568942855498	0.589590234758214	20.5773195876289	15.8018834820833	0.1635887487908	4.55377496679096	0.163834130933973	0.0359776519763837	4.22266377745973	4.0862655716763	4.00246426209102	4.23277394583478	4.86424995742731	4.64981074720936	4.69118433498764	4.5155542006823	4.84043960849456	4.79064128362205	4.68399434609018	4.43343158087159	4.95698108485884
CLSPN	0.012628698935069	0.362623917486855	20.6839378238342	8.51289831351323	0.864862716277834	2.65585465240314	0.867117307550914	0.326492756961044	1.42319864145209	3.94645574209781	3.95928691716815	3.33560206018766	2.89710542956264	1.82192836628953	2.40018696764644	3.21316596841446	2.52924999402144	2.42420674833883	1.06091876692892	2.93459505730769	2.56829290621462
AGO4	0.0290658273039912	0.414105979397908	26.972972972973	13.4706974261985	0.346094332377848	3.78642548241524	0.373549341454597	0.0986548773214788	3.67226176510465	3.3112308250675	3.86885080967252	3.99089985494899	4.14358084684737	3.51427583546381	3.51115014086234	3.63366742511586	3.5377438579363	3.8370752836949	4.30746825678087	4.58581898465244	3.45375945619298
AGO1	0.171965636821732	0.574256275199851	20.1616161616162	18.3019437093827	0.221374154819727	4.89382337233504	0.224038326483381	0.0457798145617348	4.93137222557357	4.678889239298	4.37524745162798	4.92646442477207	4.98095235979261	5.57662347445864	4.8744262464013	5.18869950704348	4.62968328683629	4.94490120598952	5.10289427370019	4.58581898465244	4.74801883090278
AGO3	0.668624131350291	0.865287538677949	24	13.9151767999946	0.186852395151723	2.06242225645014	0.190749632371239	0.0924881564745911	1.71103526941512	1.30693030862952	1.90330475175511	2.84662369873566	1.56086457621037	1.82192836628953	1.81940347023923	1.58373044771156	1.51211075505498	2.83837705331068	2.2755480308831	2.24999081255587	3.21437071331675
ADPRHL2	0.515746214585795	0.790933187781667	23.4823529411765	19.3637322491566	0.118589934210975	5.87471240389581	0.126809171257748	0.021585596458076	6.37878686649462	5.79239809264967	6.1845783198442	5.6918615591714	5.59542236004774	6.10360610757305	5.70249645369987	5.67571629982902	5.67354528533519	5.91289688817234	6.12503515772584	5.94406867845808	5.64115621738181
COL8A2	0.51681514231816	0.791402827584684	24	0.169581255331164	0.178510542834575	5.30310758923219	0.178540694554831	0.0336671831658389	5.50199586070774	4.74368384648455	5.10673967674967	5.40945221517677	5.35710435704292	5.62355929566033	6.09287965499852	5.43532774609316	5.71424079729062	4.85878174848137	4.92738054805598	4.94271910680847	5.40489857550694
TRAPPC3	0.214902877781651	0.601468131064339	21.4623655913979	13.6936354709843	0.173701623233493	6.70467367391636	0.173706687968629	0.0259082986610387	6.43910528468174	6.53422250095364	6.87809502335584	6.84616528074042	6.6656093546885	7.06603325962431	6.65275920311626	6.60204361209999	6.59683435383225	6.98057796976249	6.81637099598707	6.1040815055655	6.67607314475706
MAP7D1	0.71692438877145	0.885612480247085	24	17.3367406552087	0.0593668515006849	7.12903978934302	0.0656357453435133	0.00920681428116451	7.14208443958594	6.97751057005989	7.19896122242111	7.29140403888071	7.01492677375384	7.24178589906944	6.8072245536814	7.12421476947818	7.1051695522279	6.92338852842942	7.19917910123165	7.46064543014488	7.17968251932443
THRAP3	0.12440319630585	0.531868872768611	26.4370860927152	11.9118652332454	0.272927720924691	7.48313546080544	0.276375635212083	0.036933132730212	6.92022499330077	8.08288175151625	7.49190947547811	7.86762153189787	7.87058141481825	7.48993431039581	7.39954871162608	7.03496960045643	7.41185916624444	7.65604358345271	7.68372254690214	7.03224548804553	7.39959505847848
EVA1B	0.147256316364257	0.554549207382073	27.7222222222222	11.8482762099939	0.115465102270116	7.3688730903782	0.118710039405983	0.0161096599100054	6.79503317467067	6.97751057005989	7.13734191555442	7.33094784858503	7.21881223063595	7.3757656137595	7.12003058573648	7.43011891569365	7.62961392420721	7.4940870676698	7.70292950546806	8.02990765637171	7.64874912148357
STK40	0.136745164840995	0.544605064752193	27.156462585034	8.94469065699843	0.310975626812554	3.72932929013155	0.317719296025106	0.0851947552247119	3.29097617245902	3.90927870240487	4.27316527071304	3.80370988246503	3.47642062989033	3.51427583546381	3.66829047522346	3.95886398894441	3.47597505283575	4.36024081574076	3.62306855642844	4.22638925675945	3.07791879749748
LSM10	0.631776162743273	0.847153309082899	24	7.67698845036808	0.141599069417986	4.96990896157716	0.15371821947412	0.0309297857692224	4.65443347368224	4.7853180158975	4.87081559635408	4.92646442477207	4.8843677746454	4.14883338965195	4.56358714044379	5.59995166367074	4.98048123198508	4.94490120598952	5.35958048483692	5.68527089521018	5.13947084944235
OSCP1	0.334099257139342	0.685772845655907	22.9425287356322	19.9556680199422	0.362021432207623	2.85722775658172	0.375944551224531	0.131576683153287	3.00202837448678	1.70423654546687	2.36691879754543	2.94051074867347	2.63744882352415	2.49562260514674	3.51115014086234	3.36735712870923	2.2628039908527	2.83837705331068	3.42580531533491	4.26302604750136	2.56829290621462
MRPS15	0.908523571561492	0.960456660722707	24	16.0788102662218	0.0555707368318759	5.4630909257631	0.0599663436583555	0.0109766329122518	5.32149604407638	5.36817076766253	5.47187639115388	5.39293988126941	5.50735945844477	5.21732546199683	6.2083070775322	5.10347311863667	5.43468672571097	5.53661308813829	5.85759967517201	5.20996148820799	5.36146748444906
LINC01137	0.504354571705898	0.786340384353416	24	9.96988258400079	0.384952739683013	2.26522391918606	0.393933339750435	0.173904811976373	-0.143520440799451	2.27124714534911	2.4933774635741	3.02865939983305	1.56086457621037	1.82192836628953	3.33477775636362	2.19110081923994	1.93574332546974	3.0080128741087	2.2755480308831	3.10572651214877	2.22485245687511
ZC3H12A	0.905613187072424	0.958946065294934	24	14.0071936457072	0.0880484544599288	3.64120436932564	0.0900583118685155	0.024733111007772	3.29097617245902	3.61816622959457	3.43684806732605	3.64542871687001	3.71976380329509	4.67973023679782	2.90022340435849	4.30264756994767	3.86136474113931	3.59220394294193	3.31604079954278	3.74659789363287	3.14775737874045
MEAF6	0.692193636760479	0.874347216140724	20.1616161616162	13.7962580117987	0.117319022648402	5.57037765473868	0.117321399970452	0.0210616599523818	5.76021879925299	5.06430939350211	5.14577826755337	5.50474388980345	5.52027378931978	5.49483558203134	5.98743563252821	5.51998655773692	6.29088675943057	5.50860657421896	5.34568155074596	5.49816953292036	5.57931427650992
SNIP1	0.886674486767387	0.951871285670621	24	5.68252723916748	0.0644798797266409	3.7502605636456	0.0714946036135671	0.0190639030009338	3.97355307321267	4.24389337608239	3.61433781717338	4.07611046716148	3.76386819013613	3.86616507428831	4.05741365678376	3.63366742511586	3.86136474113931	3.48129608737841	3.83687689059287	2.74039734105801	3.61037856315186
DNALI1	0.158241371936237	0.562249937612642	21.4623655913979	7.71203901615954	0.492206943182955	0.501515589508767	0.49317780166307	0.49317780166307	-0.143520440799451	0.756789655758662	0.887864606319974	0.474033667777745	1.09241483609694	-0.143520440799451	-0.143520440799451	1.58373044771156	-0.143520440799451	0.434572623901316	-0.143520440799451	0.471701165962943	1.58466238167813
GNL2	0.458640484093567	0.762483741798702	24	3.07676878122576	0.17225790028932	6.05257797850401	0.180924377131002	0.0298921183293404	5.96555787477383	6.37290157917795	6.01572584975382	5.9619171566543	5.61962648593948	5.56063262616471	6.75560616082545	6.28153412736161	5.80495737620799	6.15796111650847	6.15722158737776	6.35379284379049	5.80141492889849
RSPO1	0.506397030214529	0.786994102181315	22.8114285714286	15.3880711921738	0.348861928519539	3.79212607797626	0.355525681722872	0.0937536554461302	1.95088608908088	2.4884691538538	2.07493516891244	3.02865939983305	4.27129829219267	4.34830245845039	4.66655176842668	4.41302480532045	4.6577740652486	4.56447961766476	4.7904364007886	3.74659789363287	3.92076720731247
C1orf109	0.859655729657852	0.940977981612952	24	11.4471577893921	0.133555247847111	2.79743047358527	0.133794470674019	0.0478276303691452	1.42319864145209	2.01542032766206	2.71722662670384	2.84662369873566	3.18353444180658	2.49562260514674	4.26855584415565	2.73523397961279	2.94854067619935	3.0080128741087	2.9983799495207	2.5159321326168	3.07791879749748
CDCA8	0.659489096477333	0.860378907894398	24	20.4857576895335	0.402639880873456	1.75244160070397	0.428003054930379	0.244232421073802	1.06324893145533	1.86820236565801	0.887864606319974	3.1902783838917	1.34557023569987	2.02204106710039	3.85428228715654	2.19110081923994	0.909802950441355	0.846163100220631	1.52283982329397	2.93459505730769	0.405035040230926
YRDC	0.296551734461752	0.659749503941175	26.4370860927152	6.81734553840284	0.36118456040994	3.4193919640463	0.407275472283094	0.119107571335913	2.64033600250076	3.94645574209781	4.20086310820677	2.63825682913631	3.11708028563462	3.29984246998469	3.76428155893021	2.94574544803477	4.44858120767211	3.36114676775898	3.75511539201709	3.46145924654062	2.92719996252848
C1orf122	0.914997284172774	0.963781957981928	24	21.6016287066498	0.0526889155564311	7.18166998990107	0.0543748292857298	0.00757133499063479	7.6850534812287	7.47085889050075	7.05257502801182	7.0067118561216	7.28083759542479	6.996414280365	6.47975045892599	7.32109218830242	6.97725339879242	7.26634579249323	7.19917910123165	7.44079408862257	7.22884749352531
MTF1	0.0318718591967441	0.414105979397908	22.9425287356322	21.149669356443	0.34533804557572	4.68560922134519	0.353058692969085	0.0753495813011324	5.23340391319055	4.49036674997341	4.6166813682688	4.47165808077917	4.57345280769897	5.11154116980529	4.61598782812392	4.72976600609185	3.9994833321541	4.45133321886297	5.16752764462506	4.67007899082449	5.13947084944235
INPP5B	0.676475192661848	0.868907788029763	22.6818181818182	14.0187398490653	0.21323819871275	3.86467140231752	0.214166924804868	0.0554165936789449	4.58494081229941	3.75017900379061	4.12474538626086	3.52935520199513	4.5230156620978	3.04787748762487	4.16684395943967	2.61721307683589	4.60103467201475	4.22908258812168	3.62306855642844	3.58235650059424	3.56003798665533
SF3A3	0.772945146653753	0.909780287060671	24	13.3342037932889	0.0967697297660066	5.91389240537189	0.0977668036565549	0.016531718359933	6.1572989823217	5.40869545337364	5.65891178588242	6.10056849997008	5.96957107356628	6.03581956603619	5.73839516373162	5.81626175585208	6.3350471486525	5.83609818506512	6.28652749492387	5.26518718186022	6.18035585712786
FHL3	0.49452039100189	0.782640929467107	24	11.601357887688	0.100562758224303	5.8066741244484	0.10065652528146	0.0173346261774285	6.03234341965702	5.8126740647564	6.06747215028307	5.78339092627644	6.05192155967345	5.37193540127842	5.46604137810035	5.91960377642504	5.61743493061055	5.86951372528873	5.95236105708039	5.77679302373707	5.66516935236174
UTP11L	0.858898529330811	0.940429792712064	24	18.8047384136463	0.0904561927097237	5.8321739890274	0.0998350752567235	0.0171179864394568	5.83695246410963	6.07854422230833	6.03664761509761	5.62273501636346	6.06960040838063	5.40813091552759	5.81884017127129	5.76167535129566	4.91215897407364	6.11216583524706	6.2645347411796	5.71201784763337	6.20513629860396
RRAGC	0.163392042508066	0.566836849968896	24	13.8701426642201	0.170814040916117	7.86320201259794	0.174216916430491	0.0221559761724767	7.38631889480019	7.57542365216709	7.89848022849556	8.0810778738804	8.08132431325625	8.14932927292364	7.55189928241063	8.09765558151021	7.65770604015034	7.9677036519718	7.91778732052291	7.83683748189604	7.86633265641893
RHBDL2	0.0633388674827193	0.456483010550808	20.7916666666667	17.928523223776	0.727608851705477	1.95150185507185	0.728595921841455	0.373351385727804	2.77123714864806	1.30693030862952	0.462441103044927	2.94051074867347	1.34557023569987	3.13684580489291	2.1388256160387	0.964489739296599	1.73942091399827	2.74544112948678	2.01952887580887	2.09604651718591	1.36768543616546
AKIRIN1	0.192626437927381	0.590611007990029	20.0603015075377	15.7747896304597	0.351495630405619	6.02485191083191	0.353144773506763	0.0586146811130501	6.32652050387548	6.59401746101982	5.69883552309537	6.51338819730381	6.5253210608269	6.04734082107888	5.6656816286011	5.78922670738999	5.48258940112255	6.35170009902912	6.2422015284379	4.61445594569446	5.9843285140956
NDUFS5	0.0701689862310245	0.464848646702412	21.0105263157895	5.41904278471114	0.153173426223853	8.05728740776484	0.153182365731382	0.0190116546647896	8.35657929834587	8.3332319206547	8.40826027115238	8.07073355130458	7.70229853722469	7.87648950904978	8.22271964667468	8.07544834184856	7.95518267746089	8.08139376309732	7.90836252413364	7.99766013844405	7.9590921952677
MACF1	0.143777342321439	0.551456745539528	23.2093023255814	14.2513099542378	0.173511649756522	8.32542974736708	0.175690811816507	0.021102912059533	8.30618859906169	8.55554708823478	8.4301675125554	8.61723336767498	8.66758360843723	8.50938987978116	8.06202387684501	8.39976293153435	7.93810444600015	8.3396555312964	8.4612152910435	7.72966061784153	8.00920227623448
KIAA0754	0.0942008373261882	0.495974169348026	27.7222222222222	10.8820347563096	0.496030450606919	4.17394500324236	0.498763251074705	0.119494447264461	2.64033600250076	4.99502584687888	4.50100900026204	4.30515598232862	4.4707511367458	4.38508822075231	3.76428155893021	3.90950400515922	3.9994833321541	4.85878174848137	4.4178625350314	4.33362133724649	4.10760776228238
PABPC4	0.29199782958049	0.65748805334637	23.0751445086705	19.2125356604947	0.10891979945156	8.39873120576498	0.114606293464113	0.0136456675009966	8.32229240571118	8.36618711020318	8.01375616041818	8.26698438018595	8.47870922898872	8.49683955111663	8.28472992171758	8.07264824668863	8.52701293961659	8.53626219159464	8.43847730406239	8.66972692315667	8.75163445621158
PPIE	0.916429284623395	0.963788218187758	24	2.57211131754794	0.0531838630546767	4.92675860270287	0.0551218723083368	0.0111882632686928	5.25593633617093	4.24389337608239	4.6166813682688	4.59227507177001	4.96214581213867	4.67973023679782	4.9375555157075	4.94102107394079	5.48258940112255	5.00627657192506	5.16752764462506	4.80042072252615	5.40489857550694
TRIT1	0.000600755170888201	0.254258073094376	24.3414634146341	23.0042144013926	0.853739478473639	3.50283255564998	0.859380992020511	0.245338873145492	4.26771109513986	3.12920021554634	2.71722662670384	2.84662369873566	2.97421773088383	3.91729181199038	4.66655176842668	3.29232050820414	3.59697626358914	2.42420674833883	3.31604079954278	4.72363686800356	4.36384057537444
CAP1	0.508119812805985	0.787514143678459	24	9.96254711292951	0.101570276660976	8.70447707220139	0.103956246674024	0.0119428480093329	8.88345752116654	9.29653255770368	9.11937671514123	8.91483594400708	8.88661107583482	8.59431198418712	8.47583905999857	8.44593445840428	8.44072273444569	8.64959987675022	8.64976565640661	8.06922912217901	8.64247045433702
PPT1	0.0495296596049989	0.438703842389938	20.9005235602094	1.61836212267345	0.236307784739068	5.69957584780011	0.111158027897043	0.0195028596627848	5.86653850153956	5.88147660862008	5.7755140112177	5.6918615591714	5.74594375953586	5.7130843277883	5.78491147577318	5.76167535129566	5.35113535393419	5.718768845168	5.8279134983437	5.77679302373707	5.37609026987312
RLF	0.158871068250277	0.562334825995041	24	10.7904517925922	0.421814256274723	5.1285388185469	0.425396186405836	0.082946859028819	4.43502777597932	5.47380523738936	5.2024242074679	5.39293988126941	5.20544268052782	5.2575588437416	3.71708422708717	5.22949614845236	5.18734744247997	5.5910460211266	5.62422826857714	4.33362133724649	5.61673661748791
ZMPSTE24	0.493801362361576	0.782069434448161	24	22.6623288715243	0.117472579365895	5.80774401943585	0.118689166088274	0.0204363631887141	5.85182132337369	6.04465833390776	5.44082135522926	5.73180151850243	5.49432847955886	5.7836658736332	5.65319825311356	5.76167535129566	5.80495737620799	5.81338328014088	5.84777199905767	6.529480755995	5.85459351433446
SMAP2	0.373374495851406	0.708748137372584	21.695652173913	3.08077265275561	0.228086747283033	4.07517105994146	0.228144049923797	0.0559839198325762	4.31139432187982	4.0862655716763	4.58862107668889	3.64542871687001	4.2404131912637	3.64135032150905	4.42360012885746	3.95886398894441	3.41144286952058	4.36024081574076	3.66844038855258	4.49633088504572	4.52997301231483
EXO5	0.00996082510727414	0.349320026084319	22.3016759776536	12.4129654865174	0.666379049687823	2.70144579548329	0.666571115136463	0.246746063256551	1.71103526941512	2.76308224567449	3.08173674319355	3.40311928683623	3.57873344715375	2.85156969984005	1.98793681516257	2.34754402297345	3.34388842826385	3.0080128741087	1.87218373627757	2.5159321326168	1.58466238167813
NFYC	0.22271140534203	0.608659179113858	24	1.95745774666539	0.230105160697433	4.26238094231496	0.23511058566046	0.0551594493411862	4.58494081229941	4.0525626864625	4.23746707932697	4.1565676899979	4.07521569674714	4.64981074720936	4.42360012885746	4.64182475524207	4.79056611124818	3.8370752836949	3.62306855642844	4.40092274564187	4.14223831769392
CTPS1	0.553930090550856	0.809165898901051	24	16.5492885861335	0.139532245305285	4.95860816757899	0.152251579961148	0.0307044990883972	5.5392149265546	5.04729793290648	5.04612667967797	5.35933718900897	5.18936137156865	4.64981074720936	5.1656134914668	4.26389528212514	4.73890657649933	4.88079833577257	5.10289427370019	4.4652239950331	4.95698108485884
SCMH1	0.807052242727146	0.923448360088335	24	0.354237236277305	0.0759137681829506	5.65699649423464	0.0759696757541807	0.0134293305346053	5.6957508363069	5.22422527246468	5.94001376866352	5.35933718900897	5.79989730721352	5.57662347445864	5.48024543747906	5.8028075578205	5.87841779556595	5.35978762630483	5.41387468604975	6.28420176456147	5.80141492889849
HIVEP3	0.0312247444696988	0.414105979397908	20.6839378238342	11.8430318902747	0.378376399314011	4.09216872839553	0.37865681581488	0.0925320633011495	2.64033600250076	3.47284579673509	3.49846963751912	4.26941885503378	4.33115302020938	3.96666854275414	3.80998363214609	4.41302480532045	4.57180561570941	4.22908258812168	4.47004547384238	3.98457424814846	4.97630449378692
FOXJ3	0.438404103305907	0.750264191722893	27.7222222222222	24.8519937262109	0.178359427954242	4.31988002382158	0.179647579467428	0.0415862427837759	4.43502777597932	4.15139750193239	4.43949814141433	4.37407934610233	4.30153604157812	3.96666854275414	5.09352683216845	4.09755421334197	4.6577740652486	3.8370752836949	4.09127582775422	4.1105422620198	4.44929683034972
PPCS	0.223994155219259	0.609555661340529	27.156462585034	12.9498975284916	0.280283325036352	5.98489683635371	0.297052092297488	0.0496336194958486	5.06497926185136	6.01871116121543	6.00515007930241	5.9619171566543	6.32645202596456	5.91524463801684	6.47975045892599	5.5034475655997	5.65972095661195	6.42844548945013	6.66789084494407	5.85086934188919	6.06776511209467
PPIH	0.805218532857308	0.922309226143626	24	6.29003107904421	0.105527763020532	5.03645213102027	0.117024874079458	0.023235577552437	5.80674696591307	4.56397931320606	5.14577826755337	4.92646442477207	4.80215645640189	5.2575588437416	4.89577774554555	5.26917079445988	5.33382833106657	5.43611514829613	4.70592030040057	4.4652239950331	4.85627995873133
YBX1	0.0118857545946907	0.360739997819966	27.9160839160839	11.4526399280014	0.326923511507178	7.91817312684798	0.333184940945673	0.042078511748619	7.5907061319573	8.42169463264297	8.15439397229376	8.38856984443229	8.31419390951576	7.85370386499987	7.84044575797028	7.4561351508456	7.74540207559032	8.09322833812244	8.1534381693283	7.57068904905613	7.65775358362848
LEPRE1	0.511315938352762	0.78893690262649	24	18.4489918437512	0.128890423545795	6.19806282299737	0.142788754108466	0.0230376422740764	6.51579676719679	6.61725835443162	6.51040841204852	6.46681348085671	6.34108294776232	6.12551184940523	5.91608632379381	6.08435183888348	5.418359072223	6.05522078528574	6.18870558270557	6.28420176456147	6.06776511209467
C1orf50	0.577011928842316	0.823212662385692	20.3673469387755	15.4124087479424	0.167133042568436	3.53700135818539	0.167443433673543	0.0473405059022787	3.80042150953483	2.58593146268527	3.43684806732605	3.26476926834638	3.42240803928072	4.01441111349051	3.61778851534972	3.80540915673435	3.95489703244236	3.53781551448108	3.62306855642844	3.10572651214877	3.56003798665533
CCDC23	0.655142855685983	0.85913240886903	24	6.66697769994625	0.189442501316946	3.6637607963062	0.209438147838144	0.0571647985450631	2.4963616630001	2.67722422541305	3.55756664015687	3.02865939983305	2.97421773088383	3.75813237661083	4.36356674421735	4.22407326752182	4.34872375452333	4.26300683880471	3.75511539201709	4.58581898465244	3.56003798665533
ERMAP	0.00668858262700034	0.326739627719102	24.7950310559006	8.36883225801903	0.513210826603681	3.08197371108049	0.550491741950279	0.178616624785318	1.95088608908088	2.99368862975869	3.43684806732605	3.11173089526495	2.53935836099602	2.62427915542333	3.27084645848653	3.57155536281948	3.47597505283575	3.74405270049742	3.52780584876973	2.74039734105801	2.84549271481279
ZNF691	0.265143441511531	0.639241587839229	22.4269662921348	8.48721648610011	0.526181028856239	1.69462998100994	0.53820832985842	0.317596369643871	1.06324893145533	2.4884691538538	1.48313887599131	2.52158082318552	1.09241483609694	1.82192836628953	0.425081315842187	2.94574544803477	1.73942091399827	1.42767032230095	2.01952887580887	0.471701165962943	2.22485245687511
SLC2A1	0.00461051480603403	0.300201804293482	26.4370860927152	25.6256404513358	0.294229919562704	5.03518394800414	0.301795703049855	0.0599373739204665	5.52072541383727	5.29799255355608	5.2024242074679	4.70358126859789	4.96214581213867	5.02094812847068	5.56265260843963	4.96537879591231	5.06681847000398	4.76719333498624	4.61614327574541	4.58581898465244	5.12222623261623
EBNA1BP2	0.692387896565956	0.874347216140724	24	3.06277588135945	0.101737253559413	6.26853811326154	0.106815137993942	0.0170398801226025	6.79503317467067	7.13475381969604	6.41775548247789	6.55108387199838	5.99754679430014	6.0701109279174	6.60170084246445	5.89445393752917	5.87841779556595	6.38288984566547	6.02392921185067	5.81430656899	6.00329145640328
CDC20	0.866105508899415	0.943532820505808	24	14.5819047949063	0.188417242958256	2.08402418394245	0.195331428318621	0.093728004609382	1.06324893145533	1.30693030862952	3.08173674319355	2.2554248973201	0.785179557962153	3.64135032150905	1.4085329040593	2.19110081923994	1.24216323226917	2.74544112948678	2.15321012856942	2.84076129630952	2.22485245687511
ELOVL1	0.0247283390756877	0.414105979397908	21.3475935828877	16.403151795002	0.281622726873275	5.60411511927455	0.28177986344835	0.0502808842165301	5.74436986688269	5.86215126167105	5.30945085386256	5.74487284771495	5.99754679430014	5.96469029581522	5.01764792664846	5.41778308625025	5.68723840159169	5.56408625895837	5.74562762727384	5.38637632655988	5.10477299370734
MED8	0.0291516147820727	0.414105979397908	26.0915032679739	25.1319855442202	0.177212160635947	6.59067259674621	0.179397341793256	0.0272198837311117	7.14208443958594	6.88479271324079	6.80070923745886	6.43490680240069	6.73372359141363	6.58675773467115	6.62106010150728	6.55466821455647	6.61843630700801	6.1669482807307	6.27190297331265	6.22042804135125	6.63410725818451
PTPRF	0.0978434857404233	0.5011639811387	25.9220779220779	25.2521710558747	0.204644487516361	5.57127347626554	0.207668565051862	0.0372748826523344	5.95182158797771	5.57223002089405	5.67234282983626	5.1976154901171	5.52027378931978	5.57662347445864	5.85198924566692	5.32670911903969	5.63166843134373	5.63056394936	5.21417066958132	5.35277704790034	5.93580115152973
KDM4A	0.419595358221882	0.739667497630284	24	18.1294595480934	0.162648071127942	5.79511502490508	0.180473449387511	0.031142341198045	5.71213990774789	5.20900814931709	5.84832193135706	5.95067868069339	5.68989381631605	6.11460055492265	6.02667636739502	5.8028075578205	5.79234190730565	5.5910460211266	5.78735714268188	6.37067846972942	5.44706033021304
ST3GAL3	0.14369829542534	0.551456745539528	21.4623655913979	10.1434475282658	0.624326250662711	2.65607029906425	0.625089505339771	0.235343735276884	2.64033600250076	3.79162881433258	3.16009634607525	3.02865939983305	2.63744882352415	3.22064484840752	1.98793681516257	2.19110081923994	3.653872382864	2.83837705331068	1.31028805731468	0.471701165962943	2.92719996252848
IPO13	0.192918979357354	0.590777700809459	24	5.21216349652395	0.188142347489067	4.53630171396786	0.207696008556898	0.0457853162450317	4.39498239493704	4.8844319864031	4.53080812087433	4.23277394583478	4.33115302020938	4.73776971883651	4.20155080767853	4.86537875338036	4.93529443601445	4.39124842960428	4.56906894003884	4.33362133724649	4.60637566754069
DPH2	0.473172121706146	0.770690649386387	26.6133333333333	12.9953649284671	0.320663599719268	3.25779765360859	0.336781629474194	0.10337708638876	2.4963616630001	3.94645574209781	3.7723642792393	2.63825682913631	4.0397785874077	3.57921173752498	3.13380062149987	3.21316596841446	3.0367527792678	3.08589360849531	3.57622334719578	3.98457424814846	1.93998005919233
ATP6V0B	0.660689426276938	0.860672367524706	24	5.48791042255	0.0662544292078535	7.90806106182592	0.0733607279202143	0.0092767022594633	8.25117275154565	8.09534915982161	8.11559097750234	7.96019459212589	7.77683541607818	8.0002104636655	7.53838669200198	8.11408952182371	7.74867082641219	7.89384231998761	7.84555319909586	7.60320142049445	7.87150211482325
B4GALT2	0.0932755282413384	0.49562345365042	27.5310344827586	10.2175418048471	0.232894206306922	8.80451790066995	0.232894884935532	0.0264517475644874	9.02629109259843	9.28478716533688	9.30435293994681	9.14426002051361	9.13456218443279	8.72201411927029	8.39941786464101	8.79243625107203	8.35966980748623	9.02068351685294	8.83775477306187	8.0923176434045	8.52107948334024
SLC6A9	0.941378066716116	0.973800177457082	24	9.77470748335863	0.0659194570380992	4.63777349628131	0.0677512321260165	0.0146085685685904	4.98630852416902	4.3308146503587	5.60390116875248	4.70358126859789	4.6459489472192	4.52351278243231	3.76428155893021	4.91624503596396	4.1255265700587	4.59143209833646	4.30746825678087	4.96512846394879	4.77033074118846
DMAP1	0.273668174185113	0.645955510238735	22.8114285714286	11.2635885543661	0.320637080898873	4.28486271960897	0.322160195951509	0.0751856516842876	4.39498239493704	4.1828929894286	4.47058136873579	4.34002921848113	4.17658573218586	4.76593671618812	3.20395022681449	4.14097177914821	4.98048123198508	4.45133321886297	4.4178625350314	3.2586940424335	4.47669323345816
ERI3	0.0888280537052669	0.488942304186626	26.2631578947368	11.6635735963133	0.329031473917834	3.89952001586143	0.331077980885414	0.0849022391316733	4.12811629489336	3.90927870240487	3.7723642792393	4.56305298343892	3.9661810191542	3.44627883810998	3.06006495025343	3.50664842392458	4.0847235790522	4.00685557153533	4.18792148700282	4.22638925675945	3.88030941442481
RNF220	0.343617157945621	0.690479890417515	22.4269662921348	9.89884001589638	0.0862385527988976	7.02840947943132	0.0873590034821202	0.0124294129045521	6.87726930141448	6.931896352219	7.18028020317409	6.77148516408588	7.15399996249655	7.01999586675774	6.9104851033162	7.10241568825951	7.25059862500658	7.03558655750156	7.11154711413842	6.82119969281243	7.10703286565458
TMEM53	0.392050735620415	0.721439387293832	26.972972972973	24.3402412697515	0.348747324441424	3.20261334643092	0.349159851773382	0.109023417442038	3.3757213386809	1.30693030862952	2.60963926319416	2.84662369873566	2.81563756111238	3.64135032150905	3.56545439033002	3.21316596841446	4.24143717725195	3.48129608737841	2.92550023260163	3.32949650311655	4.10760776228238
KIF2C	0.984395088204428	0.993149679160312	24	6.77507459062199	0.0595043303489594	2.91579000215924	0.0656994870179777	0.0225323109583767	3.86047038219009	2.58593146268527	2.71722662670384	2.84662369873566	2.72929247958693	3.04787748762487	1.62854569468563	2.48867022751489	4.48038798607679	2.53941719225627	2.2755480308831	3.84654599136018	2.84549271481279
RPS8	0.414756171156744	0.735413891246148	26.4370860927152	9.91694141884788	0.0607335478636606	11.2192499268254	0.0611850249697525	0.00545357536099254	11.0512299248155	11.2129662194928	11.3079211964011	11.1511448693755	11.1307145632698	11.0962238708627	11.3289382130297	11.0785514359389	11.2320639130015	11.3910873700275	11.2496160835397	11.4563987880232	11.1769647132874
PLK3	0.496640241251301	0.783646625890351	24	20.5958685588725	0.339685182885684	2.60309191340448	0.359991859724472	0.13829394877327	4.31139432187982	3.06303490458767	3.16009634607525	3.4676175105857	2.53935836099602	2.74239588996627	2.1388256160387	1.58373044771156	1.24216323226917	2.42420674833883	2.01952887580887	2.09604651718591	3.27804359069837
EIF2B3	0.108436267869524	0.512149147331212	27.7222222222222	11.1942115466783	0.310033205825995	5.07546792621756	0.313448239584112	0.0617575057395162	4.98630852416902	5.13041759765747	5.39294824718507	5.17847414022196	5.10615082675447	4.99738222992462	5.01764792664846	4.98933209326865	4.34872375452333	5.60433930126898	5.78735714268188	5.05143923192231	4.65515164670189
HECTD3	0.941283313387207	0.973800177457082	24	19.7471715499652	0.0522070451692453	4.38145875100984	0.05658030875423	0.0129135778674601	4.07841265792553	4.49036674997341	4.43949814141433	4.19517393172736	4.07521569674714	5.27726245469892	4.26855584415565	4.34038610222448	4.71236615357986	4.15874288364652	4.36372105253078	4.58581898465244	3.9984303574091
UROD	0.813338491083371	0.925731977232252	24	9.34094146130826	0.0731960232025806	6.5329043616089	0.0760313585845457	0.0116382169975348	6.33712635622062	6.50336922294217	6.86060164061675	6.45094834594028	6.32645202596456	6.7223068693686	6.61463583623899	6.85111838636941	6.5300172083208	6.5908529437707	6.41853113646904	6.80886258677244	5.85459351433446
MUTYH	0.182364609983499	0.583185169502593	27.156462585034	9.98495062980274	0.386517716693139	1.88039925256684	0.387270934840614	0.205951440531563	2.4963616630001	1.0579256600602	2.60963926319416	2.2554248973201	2.06257252893668	1.31234202902532	1.14882340089015	1.81576889026444	2.2628039908527	2.16186572283548	1.87218373627757	2.24999081255587	1.36768543616546
TOE1	0.879016661371274	0.949484331993069	24	22.8757328117822	0.109125617813361	2.99922820711231	0.10992759026763	0.0366519593297202	3.20094062362623	2.27124714534911	3.30509820564804	1.92880182208294	3.47642062989033	2.49562260514674	3.13380062149987	3.29232050820414	3.11988062344627	3.23007473228743	2.76766945867473	4.02779726697213	2.84549271481279
MMACHC	0.690007472630694	0.873717255861013	24	16.4557029130917	0.326995491350037	1.26143631195096	0.356069706614957	0.282273233489095	0.582526808842221	1.51921728001272	1.21598860284172	0.474033667777745	1.91391589484556	2.49562260514674	1.4085329040593	1.81576889026444	-0.143520440799451	2.29899108044487	2.01952887580887	-0.143520440799451	0.801518601028342
PRDX1	0.0333064890082498	0.418432277298592	27.9160839160839	10.9075812247674	0.203555066628339	9.05066304442046	0.205052336398829	0.0226560568427348	9.09351485015594	9.4189625992499	9.37587581293297	9.20463912260479	9.28874586853738	8.95547589423308	8.77847414407737	9.0966485707885	8.68379388412476	9.06822793938413	9.23458685820833	9.02873731836109	8.62421136052899
AKR1A1	0.287967211019198	0.654545271367049	24	6.99517796596211	0.191105370606852	6.06872976401453	0.210330673359499	0.0346581049969777	6.36848397875679	6.57633774740268	6.49537360423275	6.24556676911048	5.84165288377793	5.35349130976617	5.84102396718462	6.03916893687766	5.89030560001717	6.05522078528574	6.1331493348254	5.97752257143465	6.02200837793946
NASP	0.830838996017637	0.930012325246901	27.156462585034	0.540470813853773	0.10052087078731	5.93640782100651	0.112019733600947	0.0188699524996506	6.10860763345629	6.00995735370356	5.68564998738868	6.17970964896918	5.87219512414259	5.81095919297114	6.02667636739502	6.35711936736286	5.35113535393419	6.42095207841103	5.97058867936346	5.05143923192231	6.28479233700261
GPBP1L1	0.85485270306737	0.939064860734182	24	20.2714679560007	0.0533209913394784	6.45791228140326	0.0570115757346103	0.00882817437746648	6.43910528468174	6.29577431652609	6.26656354337803	6.19883472156037	6.76661151771992	6.73661085446316	6.5420138188537	6.83798682288366	6.5147391292989	6.52247534207439	6.27190297331265	6.42018097557669	6.17200021185452
TMEM69	0.682630508645039	0.872092308929044	24	15.5980352731845	0.232544755838946	2.89461636809213	0.247760805546262	0.0855936587236132	2.33641017656604	2.01542032766206	2.60963926319416	2.63825682913631	2.63744882352415	3.04787748762487	2.40018696764644	3.1294151581864	3.34388842826385	3.15978458129646	2.9983799495207	4.94271910680847	2.22485245687511
IPP	0.131307977686864	0.535946953437037	25.1069182389937	12.3364057361918	0.372600460160075	3.98749447828217	0.375047287476846	0.0940558763202146	2.77123714864806	3.79162881433258	3.7723642792393	4.64900133513236	4.30153604157812	3.86616507428831	3.76428155893021	4.64182475524207	3.5377438579363	4.36024081574076	4.39104575668106	4.06976290751796	3.75164787060485
MAST2	0.0299540553033175	0.414105979397908	23.4823529411765	18.778029717911	0.382167389694682	4.40310869127385	0.41144442991379	0.0934440775284964	4.39498239493704	4.21371556291158	3.82141401392629	4.50277082314858	4.71497576022104	4.52351278243231	4.26855584415565	4.26389528212514	3.47597505283575	4.61789027233643	4.90859513536601	4.72363686800356	4.89740766289097
PIK3R3	0.143330070138451	0.551456745539528	27.156462585034	11.5692564211903	0.45362239970712	3.23708556816042	0.459630228658999	0.141988902974906	2.64033600250076	3.66352600498665	3.16009634607525	3.99089985494899	3.80666416943682	2.19774761345026	3.06006495025343	3.21316596841446	2.64603721909324	3.29709876141071	4.2489327758559	3.02269673485452	3.3975323422718
POMGNT1	0.723663680504027	0.888608559207765	24	22.0394094005258	0.137044569594705	4.21773657058574	0.140034850035911	0.0332014215900789	4.84483444414023	4.01805359475054	4.30800142975179	3.58855899648365	3.88862616758706	4.73776971883651	3.80998363214609	3.63366742511586	4.62968328683629	4.36024081574076	4.27849737111353	4.29875545356212	4.55589274643831
LRRC41	0.146670091163569	0.553393706527463	25.1069182389937	24.2997577948273	0.51621260835055	2.96247684894391	0.516599470038371	0.174380930680533	3.53159727027803	3.19246363440555	1.48313887599131	1.92880182208294	3.18353444180658	2.85156969984005	2.90022340435849	2.94574544803477	4.0847235790522	2.42420674833883	2.76766945867473	3.79743730427262	3.65902164918156
UQCRH	0.474281557152587	0.77116194946016	24	3.587213892409	0.107940969857024	8.13252838791818	0.1149698660855	0.0141370383970994	8.25397394528285	8.1660036608336	8.27814591329206	7.9573898198623	7.84514597481357	7.82051571054633	8.24784449228471	7.80890224395554	8.3553879203465	8.17345871049423	8.06925020672192	8.46088114788206	8.35385785902052
NSUN4	0.482609346955157	0.777317513743347	23.4823529411765	12.9588398043779	0.220265237074805	4.09540564956403	0.220750867889307	0.053902076321257	4.12811629489336	4.01805359475054	4.20086310820677	4.1565676899979	4.57345280769897	3.64135032150905	3.93899660502575	4.00659090279012	3.86136474113931	4.15874288364652	4.96423310682763	3.02269673485452	4.30392136799448
MKNK1	0.466839924492819	0.767534219201999	24	16.4526184204886	0.261555309124024	3.77491448197737	0.284791294665546	0.0754431116321257	2.64033600250076	3.36713841463931	3.49846963751912	3.64542871687001	3.9661810191542	4.10540286727536	4.0948203162092	4.26389528212514	2.75407434072466	4.53701400828202	4.15642018743885	4.22638925675945	3.70607799940943
MOB3C	0.655093368242107	0.85913240886903	24	8.80792326293941	0.122527376728934	3.72981168537043	0.12909762413094	0.0346123705487074	3.97355307321267	3.79162881433258	4.00246426209102	3.75285483679982	3.80666416943682	4.01441111349051	3.76428155893021	3.36735712870923	3.9994833321541	3.9662466657125	3.42580531533491	2.74039734105801	3.79582230783376
ATPAF1	0.262052485378345	0.637425595439648	24	11.6614563128282	0.357091159516552	4.72959448812438	0.357331378596319	0.0755522232389159	2.64033600250076	4.58770517571107	4.84732443547625	4.70358126859789	4.99951690215701	4.82067274062116	5.07492795993006	4.78554989297214	4.86474437069127	5.19383294949272	4.889561886127	5.1910729371762	4.52997301231483
EFCAB14	0.151645400521283	0.556124302771803	27.9160839160839	25.5837693990467	0.320271779289669	5.29195045493297	0.327939470470379	0.061969489938192	5.90981012820353	4.94078839283218	5.10673967674967	4.37407934610233	5.15665079129106	5.3158802944534	5.54924082942422	5.18869950704348	5.82986211722725	4.94490120598952	5.25935281090654	5.68527089521018	5.23882183621806
STIL	0.177281315494537	0.57831510294134	20.9005235602094	11.8680832097815	0.401275723866304	2.01223470088301	0.401335192607505	0.199447506014776	1.71103526941512	1.30693030862952	2.36691879754543	2.10133703200164	2.06257252893668	2.85156969984005	1.81940347023923	2.19110081923994	2.52924999402144	2.16186572283548	1.31028805731468	0.901633503219221	2.22485245687511
CMPK1	0.086624707931666	0.487219265837749	21.695652173913	1.73585101081824	0.297984278045335	5.98575116930255	0.298024664248807	0.0497890165861226	6.40926128830676	6.33835399394447	6.02622465766435	5.55012885999516	5.53307354203997	6.08136261613121	6.67762636546548	5.53633809454967	6.27283703561658	5.754980270721	6.08376526937965	6.12413591146369	5.93580115152973
SPATA6	0.851354583191305	0.937567384905142	24	11.6821625810658	0.169728367197652	1.85569466815487	0.169829016330905	0.0915177584143016	1.06324893145533	0.756789655758662	1.21598860284172	2.84662369873566	1.74816308116002	2.35435931863585	2.62138316125893	2.19110081923994	1.93574332546974	2.16186572283548	2.01952887580887	0.471701165962943	2.56829290621462
FAF1	0.362107516318593	0.703252931445428	21.4623655913979	20.9397256372292	0.21118826231417	4.16003835590363	0.211438631948386	0.0508261255928874	4.90309915705801	4.43911857886263	4.0851255432678	4.34002921848113	4.07521569674714	3.96666854275414	3.71708422708717	3.80540915673435	3.95489703244236	3.9662466657125	4.18792148700282	4.87332363139828	3.9984303574091
CDKN2C	0.922033649467655	0.965647499642341	24	1.02012601396077	0.031989281080607	4.291595849764	0.0321832039576289	0.0074991227236364	3.91811941352524	3.57133387281287	3.55756664015687	3.99089985494899	3.88862616758706	4.01441111349051	4.56358714044379	4.34038610222448	4.73890657649933	4.66939397549646	4.92738054805598	4.72363686800356	4.91754004163357
RNF11	0.155140284071572	0.558489555112382	22.3016759776536	1.18241893814844	0.240748773987261	5.8359328738997	0.240845721233678	0.0412694467941574	5.6791734429884	5.92868688776082	5.50227700747367	5.60850316813306	5.8313267410498	5.46077643277371	6.45838419712158	5.5034475655997	5.779615150129	5.81338328014088	5.75617370813875	6.63807035721161	6.29252128874769
EPS15	0.822943171275883	0.927324421438867	24	0.661535450034008	0.0621899253603244	5.43615527656444	0.0623492578943239	0.0114693666244441	5.5754979030218	5.28353776160166	5.22082248671029	5.25356136087232	5.31325605114896	5.37193540127842	5.98743563252821	5.12525634794118	5.76677512371467	5.53661308813829	5.55343576532642	5.22860593255466	5.51470226188475
OSBPL9	0.545649860718855	0.806383436388703	27.156462585034	13.6056500296876	0.105098746427645	5.75848369396104	0.11452537954952	0.0198881138917912	5.66240334953461	6.09519330012805	5.98376307860373	5.75782680864721	5.64343122991383	5.81095919297114	5.8076190309516	5.45266160575591	5.60305960301425	5.56408625895837	5.85759967517201	6.21108294440016	5.46084481306087
NRD1	0.458339582185229	0.762483741798702	24	12.3717248318779	0.211069167919611	6.40243127013031	0.211240321505154	0.0329937663666407	5.52072541383727	6.87035641398763	6.71893604753885	6.59505586018112	6.7881275407295	6.35607875375639	6.56218511532943	6.16016901721853	5.91379131768743	6.51545590201713	6.77029090485258	5.77679302373707	6.47340038310085
RAB3B	0.821676495787696	0.926964690259307	24	14.6663604591221	0.0701812849933962	6.2725159899904	0.0729135200071167	0.0116242860318684	6.36848397875679	7.21311480195433	6.76980407569548	6.70615576625161	6.67140999348199	6.57087943927863	5.98743563252821	5.96862520036379	5.779615150129	5.92354186090216	5.8279134983437	5.76406856684624	5.93580115152973
TXNDC12	0.661379283099018	0.860883461855711	21.1216931216931	6.6916040132141	0.111831448580555	5.5965640825967	0.111831895893823	0.0199822416474386	5.80674696591307	5.40869545337364	5.60390116875248	5.89313434519916	5.10615082675447	5.51156830085839	5.91608632379381	5.18869950704348	6.02580594042008	5.37537960757748	5.46619947869386	5.67170913704518	5.86499799044117
BTF3L4	0.140360604328369	0.548872810955712	26.972972972973	22.4387208545356	0.3285654759818	5.35784502964207	0.336504342998451	0.0628059119173388	5.82192876458799	4.58770517571107	5.12639101366367	4.92646442477207	5.28326550947977	5.79737707519693	5.85198924566692	5.10347311863667	5.68723840159169	5.04578928424811	5.10289427370019	5.92132719004328	5.23882183621806
ZFYVE9	0.778430731547681	0.910896164248292	27.3424657534247	21.7981798305199	0.151314280275571	4.08592159405976	0.158300007610533	0.0387427913058035	4.31139432187982	3.87111824388375	3.95928691716815	4.47165808077917	3.57873344715375	4.73776971883651	4.26855584415565	4.26389528212514	3.11988062344627	4.69447234541376	4.0230502176977	3.32949650311655	4.39289207230635
CC2D1B	0.882606308626553	0.950512716406723	24	17.8262344092461	0.133145394265599	3.50486777920565	0.147720236965193	0.0421471639648194	3.20094062362623	3.52293010401852	2.07493516891244	3.33560206018766	3.30790952732165	4.34830245845039	3.71708422708717	3.4386831846105	4.51150862739519	3.88142993714696	3.47770684169965	3.89403792357954	2.84549271481279
PRPF38A	0.0306263779685038	0.414105979397908	27.3424657534247	10.7237260059203	0.347492787034229	4.56025972183619	0.348045165167477	0.0763213471155841	4.58494081229941	4.95909504066772	4.93907771689032	4.59227507177001	5.14001310994695	4.2319586151715	4.20155080767853	4.22407326752182	4.31384059418542	4.88079833577257	5.06945827331606	4.1105422620198	4.27300193333235
ZCCHC11	0.892203643796294	0.954137435031655	24	11.8515646199044	0.0648936890961592	3.75016812533234	0.0649020874230105	0.0173064474055437	3.3757213386809	3.66352600498665	3.37247657252197	4.4073443263715	3.47642062989033	3.51427583546381	3.27084645848653	3.85839522247329	3.59697626358914	3.64461624477083	4.05756628710794	4.02779726697213	4.42137008945936
GPX7	0.221333852865879	0.608284767554767	20.7916666666667	1.10543457736102	0.242689730218827	5.36868902056567	0.242816881671089	0.0452283380059709	6.08363150850441	5.6754807988996	5.67234282983626	5.25356136087232	4.86424995742731	5.90261382003058	5.75016560287301	4.86537875338036	5.57387196062914	5.00627657192506	5.47898943788683	5.09273243897652	4.91754004163357
COA7	0.0600065542836354	0.451924059011045	21.695652173913	17.71163126874	0.499967897344719	2.73109598081988	0.50249729999309	0.183991080328946	2.4963616630001	2.01542032766206	2.4933774635741	2.39463190557124	2.63744882352415	3.44627883810998	2.62138316125893	1.30708233535689	3.19847848718614	3.08589360849531	3.37196670697674	3.46145924654062	2.75887867819387
ZYG11B	0.522505663808026	0.794216294306678	22.5536723163842	11.8039206984967	0.0874083060255741	5.50236232560408	0.0875616709448543	0.0159134687545756	4.78411725831153	5.11417236468587	5.34343187600327	5.30741846977857	5.58316629661109	5.57662347445864	5.69032893017885	5.38204041056376	5.779615150129	5.65632039592878	5.75617370813875	5.45131474401349	5.97475274729846
ECHDC2	0.698053741293289	0.877146459954222	24	0.514423796170339	0.23017278507611	3.68092009180727	0.230529875086711	0.0626283291505862	2.89124287399965	4.01805359475054	1.90330475175511	2.39463190557124	3.57873344715375	4.27179152884952	3.33477775636362	4.44801716450795	4.6577740652486	3.79131360498937	4.54494295097734	4.06976290751796	4.17605704781205
SCP2	0.1518232512695	0.556124302771803	22.1777777777778	1.95656256041893	0.298899700240772	5.02054192201717	0.298906471266929	0.0595366946257533	4.78411725831153	5.13041759765747	4.53080812087433	4.87982531402212	4.9430908662583	4.73776971883651	5.86287181025746	4.7010437800831	5.28062554176558	4.64387194471312	4.889561886127	5.88652834777077	5.48802484286792
PODN	0.1496366279725	0.555987712074887	27.5310344827586	23.7242497025414	0.451313704772289	7.0887881765968	0.451661743359505	0.0637149442341413	7.57734893708913	6.35918166002277	5.98376307860373	6.71946045490453	6.72816863563629	7.4600744650541	7.42913818046239	6.74255863488853	7.9748550769405	6.80172346575273	6.61092741187311	8.00308502967727	7.41383833091761
CPT2	0.965034920931076	0.985270390603596	24	16.8844784456017	0.0641603147263149	3.18960145503782	0.0704718347855849	0.0220942446192699	2.33641017656604	2.9208400197497	2.22830114491012	3.11173089526495	2.53935836099602	4.14883338965195	3.45472161377704	2.84432592133846	4.27809304482578	3.08589360849531	3.91425220626141	3.18423670285288	3.3975323422718
C1orf123	0.696593624460819	0.877138830937962	24	2.25714787450319	0.158889791109907	4.68292988608191	0.163425385048349	0.0348981063188803	4.26771109513986	4.46497021051164	4.82344443177845	3.90033873354239	4.59802519278199	3.81315970989275	5.42257033853885	4.81265328611887	4.34872375452333	5.22858626005914	4.76976699654202	5.58754711540934	4.97630449378692
MAGOH	0.00392720014805603	0.29268629901876	26.972972972973	23.8963357150732	0.314942299381869	5.82104006855351	0.31497692848422	0.054110077370158	6.29422695713446	5.9471467574926	5.42503950515282	5.77066549027035	5.655187910427	6.08136261613121	6.00718941240889	6.2422026820844	5.58853959367341	5.37537960757748	5.57742131807322	5.86285387573507	5.68878933242408
LRP8	0.137660478570341	0.546300123021806	21.0105263157895	1.50419490208356	0.441077994025992	1.96364222647834	0.441088796474986	0.224627883087465	3.20094062362623	2.9208400197497	2.07493516891244	2.39463190557124	1.91391589484556	1.58951860354861	1.81940347023923	2.01560639411193	0.47720906694909	1.6490739992788	2.15321012856942	2.24999081255587	1.77323247050868
GLIS1	0.73575695953316	0.893399361174711	24	15.4831533740887	0.148062844939607	2.29836348712958	0.157255412536899	0.0684206016226332	2.4963616630001	1.0579256600602	2.07493516891244	2.39463190557124	2.63744882352415	1.82192836628953	2.27541680528479	1.81576889026444	2.75407434072466	2.42420674833883	2.49290859113994	2.3890806519387	3.14775737874045
NDC1	0.721546561733186	0.887734611506259	24	6.48935818055008	0.11806990345368	3.49745963541335	0.130759162305461	0.0373868967582831	3.73776428051654	3.98269877878536	3.82141401392629	3.26476926834638	3.18353444180658	3.13684580489291	3.85428228715654	2.84432592133846	3.59697626358914	3.88142993714696	3.47770684169965	3.32949650311655	3.33902466952957
YIPF1	0.10875894322185	0.512149147331212	27.7222222222222	23.4831804384332	0.309682129490607	4.73588287763962	0.310510903927076	0.0655655792066031	4.84483444414023	4.15139750193239	4.12474538626086	4.26941885503378	4.49712005990569	5.15479003523122	5.21740897552566	4.30264756994767	5.31631116421237	4.56447961766476	4.7904364007886	4.94271910680847	5.12222623261623
HSPB11	0.00160887385389963	0.263645849401576	24.1939393939394	0.557052000197943	0.319597104784857	4.00812596047562	0.320738341003834	0.0800220213053819	4.17616442256456	4.0525626864625	3.86885080967252	3.52935520199513	3.62729160570052	4.10540286727536	4.4527052970143	3.90950400515922	3.9994833321541	4.04635264438586	3.75511539201709	4.26302604750136	4.60637566754069
LRRC42	0.727854558071468	0.890121311071175	24	21.1387250154458	0.0618959764477218	6.43280413514465	0.0646342953223545	0.0100476081603721	6.44891765099652	6.22189056946957	6.62535874821953	6.4589027216489	6.48636439304147	6.79927969113764	6.23368197354912	6.64791262624885	6.28189012511116	6.24540862475599	6.23467963052994	6.47586569866029	6.51363400885932
TMEM59	0.128260806227356	0.533177922742734	24.95	23.3894309755676	0.3592015092635	7.55598781095021	0.360275802925257	0.0476808343183326	7.80068115418183	7.14678275597551	7.07297289062072	7.19468841090064	7.14151670891785	7.62293224397177	8.27661427183483	7.14035060826715	8.11061682882502	7.23677518089906	7.22218297811868	8.57273277450783	7.88178579176776
TCEANC2	0.404727303955335	0.730018825386321	26.0915032679739	9.70778442288031	0.312024964147985	2.54688871821371	0.316676676315123	0.12433863876755	1.06324893145533	2.9208400197497	2.07493516891244	2.39463190557124	2.19733225499965	3.22064484840752	1.81940347023923	2.94574544803477	3.0367527792678	2.83837705331068	3.52780584876973	2.5159321326168	2.56829290621462
CYB5RL	0.069652226251008	0.464532521976543	21.5783783783784	10.8991328081248	0.886941866503517	2.32833479095801	0.888097550836581	0.381430348541571	-0.143520440799451	1.70423654546687	0.887864606319974	2.63825682913631	2.63744882352415	0.51737929896833	2.98235672587635	2.34754402297345	4.51150862739519	2.83837705331068	3.06775441097118	1.72791571065411	3.33902466952957
MRPL37	0.686332329799137	0.872773087895611	25.7548387096774	18.634799218036	0.0965078405986339	6.45104545398998	0.113525898507452	0.0175980620997232	6.71597409307624	6.25189962534336	6.58331833415762	6.76508375092309	6.35556698020509	6.54672944033067	6.32308176468268	6.35711936736286	6.43582327871326	6.21972638819966	6.0326306677748	7.02692934688697	6.25345568984284
SSBP3	0.767580125521845	0.907635042041949	24	21.1883154902486	0.172923195337607	3.73389681499686	0.180336656261994	0.0482971718815819	3.20094062362623	3.06303490458767	2.07493516891244	3.4676175105857	4.0397785874077	4.34830245845039	4.05741365678376	4.09755421334197	4.81571836295851	3.74405270049742	3.62306855642844	4.06976290751796	4.07212544487134
PARS2	0.160698444379182	0.56423920930074	24	14.4947640849768	0.594980748028015	1.9514701498554	0.615470071997998	0.31538789975527	-0.143520440799451	2.01542032766206	1.90330475175511	2.39463190557124	2.53935836099602	2.02204106710039	0.831868336388093	0.964489739296599	1.24216323226917	2.42420674833883	2.76766945867473	2.84076129630952	3.07791879749748
DHCR24	0.162333463651974	0.566571264335426	26.2631578947368	5.84769403005927	0.205738004012123	7.99022775478603	0.24129439473835	0.0301986879652859	8.0304284717985	7.94272713948538	8.0982808745488	7.87358467078685	7.51499159586233	7.73047405400168	7.42547251560469	8.21657605006627	8.11821851424748	8.29731095197405	8.23863479856553	7.91373942335206	8.4844338996146
PCSK9	0.438905632694107	0.750578463388915	24	2.67592019137121	0.501113866302951	1.24421765100804	0.520750890508918	0.418536813142795	3.00202837448678	1.30693030862952	2.22830114491012	0.905094964469128	-0.143520440799451	0.968937302679329	-0.143520440799451	1.58373044771156	0.47720906694909	1.42767032230095	1.06091876692892	1.23242524143582	2.66673064906261
USP24	0.450427438449792	0.755809301759447	21.4623655913979	6.12346204026458	0.205964280793245	3.87926236686551	0.206267492663755	0.0531718334974134	3.45576348244391	3.52293010401852	4.37524745162798	3.64542871687001	3.71976380329509	4.19099460843418	4.30092637797668	3.69321540061125	3.81222177066911	4.12224372721549	3.1339453810563	4.18879778979443	4.44929683034972
PPAP2B	0.498227653062898	0.785036309282511	24.3414634146341	20.206343138153	0.0755558736876939	10.2210588619195	0.0817438725332159	0.00799759336459434	9.96476110687422	10.1645624928827	10.3076295941426	10.1250977059865	10.2397065078563	10.4284567867434	10.1197526353707	10.0920025572427	10.0624526832232	10.1605317112213	10.2447797456118	10.3752842050477	10.6270854295959
PRKAA2	0.336690364913116	0.686961604184405	24	11.742265781991	0.394248301265137	1.57060071764421	0.394402073505577	0.25111542932258	1.71103526941512	1.0579256600602	0.887864606319974	1.92880182208294	1.34557023569987	2.19774761345026	0.425081315842187	1.81576889026444	2.52924999402144	2.01032469787505	2.2755480308831	0.471701165962943	1.36768543616546
DAB1	0.602040178897166	0.83373397037307	21.8142076502732	21.0313059298629	0.310925021874997	1.9941939533266	0.312255535718404	0.156582330017357	3.20094062362623	2.9208400197497	2.07493516891244	1.50590524193409	2.32057264605317	2.35435931863585	2.40018696764644	2.19110081923994	0.909802950441355	2.01032469787505	2.59042659588997	-0.143520440799451	1.93998005919233
OMA1	0.792463873505191	0.916091234798941	24	7.43754710426964	0.223474859260113	2.32225034430559	0.243915047452106	0.105033915938569	0.582526808842221	2.4884691538538	2.36691879754543	1.92880182208294	2.43410891128802	2.62427915542333	3.71708422708717	2.73523397961279	2.1085220089596	2.92568680614636	2.49290859113994	1.23242524143582	2.46264350802298
MYSM1	0.692450017282034	0.874347216140724	24	9.59882675255593	0.145307885843387	3.17524216849113	0.14996754495434	0.0472302700066511	2.33641017656604	3.36713841463931	2.71722662670384	3.40311928683623	3.30790952732165	2.49562260514674	3.71708422708717	3.04050120844427	3.19847848718614	3.36114676775898	3.71242870581143	2.84076129630952	3.65902164918156
JUN	0.633576111792012	0.848159554033978	24	15.6832117022974	0.106798078009656	6.18886175948033	0.114050177936672	0.0184282962472003	5.5392149265546	6.20664866997585	6.10757305861572	6.28189221162652	6.09571900584005	6.61025224142462	6.18247787163389	5.84279949228413	6.451955567415	5.9653532751802	6.37813568637107	6.50674640936803	6.22142324082154
FGGY	0.20092527893552	0.594190209461559	25.5897435897436	11.6278017160381	0.355282392005068	2.54217039282705	0.355861828150098	0.139983468124006	1.06324893145533	2.01542032766206	2.60963926319416	3.11173089526495	2.53935836099602	1.82192836628953	3.13380062149987	2.19110081923994	2.94854067619935	2.53941719225627	3.1339453810563	3.10572651214877	2.75887867819387
NFIA	0.592020890367387	0.829421045823405	24	9.52692871218231	0.0988322369619446	5.64003905175206	0.102180905858952	0.0181170564461269	4.65443347368224	4.53985673336913	5.10673967674967	5.28968855772182	5.57080522204689	5.35349130976617	5.65319825311356	6.27180133409333	6.16931290335188	5.91289688817234	6.14121813032634	6.36226036076252	6.21330275300709
TM2D1	0.73820117672931	0.893747342825024	24	5.95583187447775	0.0592885008608077	6.1891455393642	0.0657946613226256	0.0106306534406338	5.48301995243764	5.86215126167105	6.1272131239857	5.75782680864721	6.2196575519097	6.09252723023361	6.2750061832182	6.31034464190528	6.31754486449484	6.5364125862783	6.14121813032634	6.67252351994301	6.66420693578266
INADL	0.857304729386544	0.939900492395091	24	12.5220788741944	0.214234059480071	2.20325267048678	0.214576365762639	0.0973907208360405	1.06324893145533	1.86820236565801	2.22830114491012	3.02865939983305	3.04741665279181	2.62427915542333	3.3959958239875	2.19110081923994	1.93574332546974	1.84097707400254	2.59042659588997	-0.143520440799451	2.75887867819387
KANK4	0.46390072962994	0.765238545287016	24	0.832002340989637	0.60408352131696	2.60621581408887	0.606526517317823	0.232723059248976	6.88451799084651	6.47820254376316	4.6166813682688	3.80370988246503	3.18353444180658	2.19774761345026	1.14882340089015	2.19110081923994	-0.143520440799451	0.846163100220631	1.06091876692892	-0.143520440799451	2.34864166163454
USP1	0.482039290438002	0.776854181602193	27.3424657534247	10.3833944776903	0.141358548227343	5.22066528150757	0.141362856077641	0.0270775559157894	5.27812224633779	5.58407407459866	5.53205021696521	5.15907540853753	5.23707732605622	5.08942062558877	5.53570319912304	5.03607762010671	4.84043960849456	5.29567789149359	5.65836308554042	5.11294412218212	4.60637566754069
DOCK7	0.251299028197276	0.629421589626451	24	16.9291981114543	0.411907277857714	3.6854432386902	0.452778248051806	0.122855846292378	3.10490992701848	3.06303490458767	2.71722662670384	4.37407934610233	3.57873344715375	3.70092267343854	4.83075121593586	2.84432592133846	3.59697626358914	4.08479714715074	4.09127582775422	4.40092274564187	3.3975323422718
ATG4C	0.167297620545469	0.570087337834455	20.7916666666667	20.7675409265387	0.31753352720084	3.63640981314052	0.317853844621915	0.0874086973017506	3.45576348244391	3.57133387281287	2.71722662670384	2.94051074867347	3.24706187045602	4.2319586151715	4.39389567744563	3.50664842392458	4.0847235790522	3.92446151367011	4.0230502176977	3.6939012982416	3.79582230783376
ALG6	0.777086116016159	0.910896164248292	24	15.5355851566125	0.17795561893476	2.97435238887113	0.189276152640548	0.0636360887663296	3.45576348244391	2.14899690423414	3.49846963751912	3.1902783838917	2.43410891128802	3.64135032150905	3.66829047522346	2.61721307683589	2.75407434072466	3.23007473228743	3.52780584876973	1.92369133448973	2.46264350802298
ITGB3BP	0.145957835064861	0.552500865859556	24.3414634146341	12.4832233386308	0.416895710225282	3.2077649197415	0.418089131809322	0.130336587084759	3.10490992701848	2.01542032766206	4.0851255432678	3.1902783838917	3.30790952732165	2.74239588996627	3.3959958239875	2.94574544803477	3.19847848718614	3.9662466657125	3.47770684169965	3.46145924654062	2.46264350802298
PGM1	0.276454583619154	0.648528184189196	24	6.28731084010829	0.122063467813515	6.53563681458992	0.135363955856742	0.0207116704457262	6.55266598002268	6.58814826344542	6.81288828168738	6.46681348085671	6.32645202596456	6.5055587698041	6.81844875071997	6.42015635448489	6.88520621586485	6.42095207841103	6.49607939584412	6.33670724182894	6.32302956972141
ROR1	0.173667767587314	0.57498843459379	24.0481927710843	10.8225087668673	0.206525106388644	6.22136663359953	0.208154914391536	0.0334580690466562	5.66240334953461	6.19896690599058	6.5761909338407	6.12076450150374	6.17135214785718	6.23031284115518	6.45119120796473	6.00432819950225	6.60407100370672	6.32785715547532	6.38494729765165	6.23893857321045	5.71202882431436
CACHD1	0.226807004906828	0.611820729524049	24.95	5.23499516995721	0.613575059795733	1.61697345511843	0.712292988899547	0.440510007535885	1.71103526941512	2.3839425970785	0.462441103044927	2.39463190557124	0.785179557962153	1.31234202902532	2.40018696764644	2.73523397961279	2.2628039908527	2.29899108044487	1.31028805731468	-0.143520440799451	1.11219870666246
JAK1	0.196526045227412	0.591830243052797	21.9340659340659	3.23926682673318	0.228336961167545	6.90312642292149	0.228578946113087	0.0331123801172324	7.16011619733941	6.95031546193991	7.03708511046109	6.97378116839011	6.36275482887126	7.03743249930372	7.34237763107895	6.42015635448489	7.11533443158672	6.68144373918256	6.56367975485833	7.22098482512607	7.24088133374838
AK4	0.178087294089789	0.579207255735361	20.2639593908629	20.239567327903	0.27809374862732	4.57569439329274	0.280486343956836	0.0612991864946194	4.98630852416902	4.6340174870552	3.91477737687744	3.80370988246503	4.5230156620978	4.55613885539236	4.85275399785663	4.78554989297214	4.84043960849456	4.66939397549646	5.198789942486	4.29875545356212	4.60637566754069
DNAJC6	0.527616727734725	0.796566669361231	24	22.4380126154209	0.218045649273064	3.54832521129753	0.221106598823148	0.0623129464343249	3.20094062362623	2.27124714534911	3.37247657252197	2.63825682913631	3.47642062989033	3.86616507428831	4.66655176842668	3.63366742511586	3.76134561642705	3.88142993714696	3.79657526995299	3.6939012982416	4.07212544487134
LEPROT	0.512678606300998	0.789730940820306	20.4717948717949	17.2831124645618	0.128001776676354	8.33019932139996	0.128588702319721	0.0154364496404524	7.70974868802993	7.84274921267557	7.51818088798123	8.00434485275172	8.38297447746974	8.35801629594694	8.87972630467216	8.40199540815079	8.77317802473755	8.668708089877	8.59353839700805	8.56724987910306	8.48780404772359
LEPR	0.829577011747967	0.929961983210892	20.0603015075377	18.0866201583476	0.0845618086987381	4.44057946208012	0.0857545251062385	0.0193115618892829	3.29097617245902	3.19246363440555	3.49846963751912	3.70014144289254	4.0397785874077	4.45596007041639	4.99803780398874	4.86537875338036	5.31631116421237	4.92384847696687	5.22938914930595	5.30086376176349	4.87699036212033
PDE4B	0.129006460378887	0.53387211197252	24	22.0773725622818	0.484249085415986	2.9157098184109	0.494425057388345	0.169572792966693	4.58494081229941	3.12920021554634	2.71722662670384	2.2554248973201	2.81563756111238	2.95305997576822	2.81313041704593	2.01560639411193	3.11988062344627	2.42420674833883	2.84874210513943	3.58235650059424	3.07791879749748
SGIP1	0.706332396132368	0.881733600344932	24	3.36998681175669	0.280139413135451	2.40208380737297	0.296607612365108	0.123479293875883	4.26771109513986	3.47284579673509	3.23441823375892	2.10133703200164	2.63744882352415	0.51737929896833	2.1388256160387	1.81576889026444	2.2628039908527	1.84097707400254	2.38831796563621	2.3890806519387	2.34864166163454
MIER1	0.883863326397016	0.951014891340788	24	8.79845779331553	0.0471074043966274	6.32654602221371	0.0496463053961696	0.00784730012582726	6.28329978244248	6.54638140179184	6.44930558473551	6.0697342956672	6.34108294776232	6.42835463766532	5.73839516373162	6.26200243466689	6.32632254787862	6.50840214178557	6.32245307321079	6.34527533541142	6.59088397836915
SLC35D1	0.865048498599966	0.943334068297769	20.2639593908629	0.724819787767279	0.0918348591034218	4.60505279096525	0.0924498617280699	0.0200757441715868	4.65443347368224	3.79162881433258	4.43949814141433	3.9463297675552	4.6221860535511	4.42095929594212	4.73922254660609	4.86537875338036	5.14827935619831	4.66939397549646	4.63911669530404	5.65801868363047	4.36384057537444
SERBP1	0.0298681110690323	0.414105979397908	27.9160839160839	10.8406535647547	0.295784874510776	9.09954178882492	0.297640400913313	0.032709383375638	8.81492378633342	9.45003683575591	9.2716352807646	9.4538349420359	9.28780213701176	8.92613363837589	8.65868834304001	9.1679085239636	8.68550048878547	9.32564930626275	9.52327051323864	8.93676937199864	9.07323684475476
GADD45A	0.819869238807526	0.926633888009365	24	14.1484462253263	0.0824106516185927	6.11858186508566	0.0845528715689657	0.0138190308527942	5.80674696591307	6.13599432077974	5.58981440268816	6.34334069445519	6.17135214785718	6.27999015726277	6.71414145113058	6.11733396641938	6.16931290335188	6.47260655720582	6.10041515911888	5.78940623240376	5.77958222431645
GNG12	0.0864065803973628	0.487219265837749	20.4717948717949	5.25127797137444	0.194346029529045	6.96150472252586	0.194648731620622	0.0279607267938472	6.84046927137663	7.15871222587184	7.16135411226365	7.18991714320162	6.75573196552468	6.75077441006581	7.25832970181272	6.77736920544711	6.7284826171771	6.80748207036782	6.8995888878112	7.3669787428133	7.09382376403623
DIRAS3	0.248464536077419	0.628096428898672	21.695652173913	0.193202905159217	0.693776520371488	2.33788794464623	0.694954872718359	0.29725756288269	4.31139432187982	3.94645574209781	2.99887537680634	2.63825682913631	1.56086457621037	2.62427915542333	1.14882340089015	2.73523397961279	-0.143520440799451	2.01032469787505	3.25785919505546	2.5159321326168	1.77323247050868
WLS	0.72587705948021	0.889680459180244	24	21.0525523279841	0.0823979888035227	3.72921068243562	0.0862415538651405	0.0231259537765816	3.20094062362623	2.67722422541305	3.55756664015687	3.58855899648365	3.47642062989033	3.75813237661083	3.71708422708717	4.09755421334197	3.59697626358914	3.92446151367011	3.95143734445935	4.4652239950331	4.52997301231483
DEPDC1	0.58823196916464	0.829017547849816	24	17.5494575756774	0.28175756160324	0.927267647290964	0.312135924241201	0.312135924241201	-0.143520440799451	1.0579256600602	1.48313887599131	0.474033667777745	1.34557023569987	2.02204106710039	0.831868336388093	0.514339724258071	0.909802950441355	0.434572623901316	0.759248677382202	1.92369133448973	0.405035040230926
LRRC40	0.273589918169241	0.645955510238735	23.4823529411765	5.7954196530857	0.247352578740614	3.042129929403	0.266420835470911	0.087577073186744	2.33641017656604	3.52293010401852	2.99887537680634	2.74619877384653	2.72929247958693	3.04787748762487	2.98235672587635	3.29232050820414	3.76134561642705	2.64610369390144	3.1339453810563	3.39698617160608	3.00452669152509
SRSF11	0.027186330708023	0.414105979397908	27.156462585034	11.726739699343	0.323251580930426	8.52283439878559	0.328759300481826	0.0385739397363711	8.02059252076733	8.82998885157782	8.55323952629706	8.90904123382024	8.85382725860318	8.22990110413382	8.2725392624571	8.35897609180862	8.16789787771334	8.78709918718668	9.03685539437049	8.35243067605309	8.61036376874557
ANKRD13C	0.31768167057393	0.674758493758151	21.3475935828877	20.3467244530858	0.327506126437778	3.79996888931303	0.327735630305772	0.0862469246070646	3.91811941352524	4.01805359475054	3.49846963751912	4.11689988022323	3.57873344715375	3.96666854275414	4.48123488540533	3.50664842392458	3.86136474113931	3.36114676775898	4.15642018743885	4.64253551967132	2.56829290621462
HHLA3	0.582844140207148	0.826923274734329	21.8142076502732	15.3859111127711	0.216220603047896	3.00674876866871	0.216821987804576	0.072111774041094	2.64033600250076	2.58593146268527	1.48313887599131	3.33560206018766	3.36629437239615	3.13684580489291	2.98235672587635	3.69321540061125	3.41144286952058	3.08589360849531	3.1339453810563	2.93459505730769	3.00452669152509
CTH	0.0680696569963206	0.464148633226212	21.3475935828877	5.81561806305764	0.333377348129441	3.31102943907084	0.333570864449895	0.100745363515555	3.45576348244391	3.83192092219481	3.91477737687744	3.26476926834638	2.53935836099602	3.22064484840752	3.45472161377704	3.04050120844427	3.81222177066911	2.92568680614636	3.1339453810563	3.46145924654062	3.33902466952957
PTGER3	0.0384572114270495	0.424849787522753	25.4267515923567	9.97218728299232	0.901527254582548	0.829668422214691	0.915175186529839	0.915175186529839	-0.143520440799451	1.30693030862952	2.4933774635741	0.474033667777745	1.91391589484556	-0.143520440799451	0.425081315842187	-0.143520440799451	2.2628039908527	0.846163100220631	1.52283982329397	-0.143520440799451	-0.143520440799451
ZRANB2	0.109605792299178	0.512415899124774	23.2093023255814	9.59092656816536	0.183550035942815	6.8283062137198	0.188504996588366	0.0276064064335035	6.20440049633887	6.89433727861857	6.71893604753885	6.86424653955157	6.84569364784844	6.57884043142096	6.93647375326949	6.69964597598793	7.04794526025265	7.09800305061356	6.98276443122941	6.55186239993482	7.16291468368611
NEGR1	0.986956305467686	0.993903296060049	24.1939393939394	11.2680669252057	0.025719034669252	5.34704254256066	0.0257847708511437	0.00482224905560516	4.54889752596784	4.678889239298	5.60390116875248	5.15907540853753	4.71497576022104	5.46077643277371	5.89503546870933	5.20924202926413	5.4508316575376	5.69411288426747	5.40049149097856	6.3106933507109	5.36146748444906
FPGT	0.0487604649995059	0.438703842389938	21.5783783783784	12.2743222964722	0.424919095454385	3.38176880955497	0.42502056637883	0.125679959309448	1.95088608908088	2.84411639811745	2.81734458536236	3.99089985494899	3.62729160570052	3.37491780423953	3.3959958239875	3.69321540061125	3.86136474113931	3.64461624477083	3.37196670697674	3.46145924654062	3.21437071331675
CRYZ	0.0226774392919029	0.411369164418912	27.3424657534247	22.954725422162	0.339881957030171	5.14600315414862	0.343616490105489	0.066773470558111	4.87426091560546	5.19362880787746	5.02534291951256	4.56305298343892	5.2213467100042	5.59243902127616	5.43720670883	5.24946985058447	5.22538540204341	4.56447961766476	4.7904364007886	5.5134556313044	5.4190898403283
TYW3	0.1209990544515	0.526700192664803	23.2093023255814	9.71523814004202	0.245509218364508	5.8129146737686	0.251623803522443	0.0432870285638153	5.40451734249016	6.11981211520011	5.75040463074463	6.00601553076936	5.95061459320776	5.39014666826265	5.91608632379381	5.90708365947951	5.86643122120078	6.06486908932318	6.01517495543405	5.09273243897652	5.83355671374717
ACADM	0.756264971011941	0.90205859876399	24	8.15272143201014	0.113456289950174	4.51283391271885	0.121695484029878	0.0269665328668301	3.91811941352524	4.11919906147242	5.14577826755337	4.75617138785149	4.6221860535511	4.31055413794381	4.91681785117635	4.5155542006823	4.27809304482578	4.48046254871456	4.18792148700282	4.43343158087159	4.91754004163357
RABGGTB	0.442766178944169	0.751187023296583	24	4.04472176888339	0.289071907464417	2.58248495695607	0.311666406736347	0.120684693979284	2.77123714864806	2.76308224567449	2.60963926319416	2.39463190557124	2.19733225499965	3.13684580489291	3.3959958239875	3.04050120844427	3.27301467521771	2.64610369390144	1.52283982329397	2.3890806519387	1.58466238167813
PIGK	0.685134041019579	0.872092308929044	22.1777777777778	4.99472711216276	0.135451109217109	4.50249631839751	0.136851963485037	0.0303946863711693	4.02693534623288	3.98269877878536	4.40773044400658	4.4073443263715	4.0397785874077	4.58804338779493	5.3157343753643	4.44801716450795	5.20649178178151	4.22908258812168	4.54494295097734	4.9199561660819	4.55589274643831
AK5	0.00796763976767778	0.334329170567656	20.1616161616162	6.49529951442732	0.519041212792917	4.14489056916359	0.522722453878921	0.126112486000904	4.17616442256456	5.51150577203685	5.10673967674967	4.26941885503378	4.36017420461301	4.2319586151715	4.50921121843082	4.183120787579	3.90888873560865	3.29709876141071	2.92550023260163	4.1105422620198	3.88030941442481
ZZZ3	0.48820819636073	0.780508934004573	21.8142076502732	6.74481346850853	0.192678991596049	5.19489428766388	0.194077466146051	0.0373592715075877	4.51193063536366	5.34050776678463	5.29215540815331	5.37623636553411	5.39965918344208	4.38508822075231	5.23426898493315	5.12525634794118	5.10812379157949	4.8364239581431	5.40049149097856	5.85086934188919	5.75741403588351
USP33	0.20719241768905	0.598100927085855	26.2631578947368	11.2018821695975	0.25161390196785	5.89358731252962	0.251890670219604	0.0427397876475149	5.48301995243764	5.87184629352969	6.4877970331306	6.10056849997008	6.09571900584005	5.23758240015889	6.22527316724242	5.63073660413172	5.55905367126738	6.05522078528574	6.25712868423642	5.75123088184194	5.89576864302525
FAM73A	0.530373803647472	0.798551348209853	22.9425287356322	2.76651071900549	0.164282712634765	3.84031108484328	0.165709749582992	0.0431500849597852	3.00202837448678	4.1828929894286	3.08173674319355	3.58855899648365	3.36629437239615	3.91729181199038	4.36356674421735	4.05278935487811	4.16520722116385	3.9662466657125	4.0230502176977	4.4652239950331	3.96012131454625
NEXN	0.842797254606323	0.934602430656538	24	7.645869792426	0.0838848788784129	9.19759393493244	0.0911310044689299	0.00990813522684607	9.11985828520698	9.76233681251756	9.44988071783037	9.48338180532118	9.36589341255577	8.77147950587013	9.78773356295778	8.95482881628588	8.82054276514731	9.15660550074645	9.23647113360848	8.49015047528073	9.13149498788055
FUBP1	0.234147069096899	0.616716125329436	25.9220779220779	13.9616728357308	0.182846068245877	5.78682261789699	0.196434517796103	0.0339451423979347	5.82192876458799	6.08689277792358	5.80019384102714	6.11070184042548	5.9314057115543	5.44344050847138	5.73839516373162	5.64588618896696	5.16794564044762	5.89136837202326	6.07536770812822	5.95530639074744	5.55381565137269
DNAJB4	0.00129272528314739	0.261527609747221	22.3016759776536	1.628543537035	0.552832706292513	4.78539512440347	0.552836796243095	0.115525840995629	6.07097940584667	5.71910030796007	4.67121587741273	4.73011594639154	4.10980318728372	4.97342498973134	5.20034959997613	5.0128941767308	4.20382562596937	4.22908258812168	4.68399434609018	4.64253551967132	4.85627995873133
PTGFR	0.493866814272667	0.782069434448161	24	16.5525198233636	0.172817704222913	6.52449377658932	0.188584348024239	0.0289040582276134	5.66240334953461	6.45903517813801	6.17517445949643	6.63070235599645	6.56947960495366	7.00234591152943	7.05508977137905	6.48055393295403	6.28189012511116	6.77258052484503	6.67901852298472	6.67252351994301	6.30785607152551
IFI44L	0.501947517860926	0.785792771409019	21.4623655913979	3.42580549603032	0.254137705575622	4.65566588372264	0.254169605580022	0.0545936095776679	5.4443025353837	4.58770517571107	4.72376382310908	4.23277394583478	4.69233180865212	3.51427583546381	4.89577774554555	4.98933209326865	4.93529443601445	4.12224372721549	4.92738054805598	5.38637632655988	4.50357906654133
IFI44	0.883087104911252	0.950643121791115	24	19.72739563667	0.134102995054063	2.35865389216165	0.145405802125042	0.0616477909744447	1.06324893145533	2.3839425970785	1.48313887599131	1.92880182208294	2.43410891128802	2.62427915542333	3.93899660502575	2.19110081923994	2.52924999402144	2.74544112948678	2.68176822235665	2.63252583621241	2.0894361742474
ELTD1	0.0705773982800131	0.465846170753225	25.9220779220779	18.2995653462166	0.590278733495932	3.03908980467533	0.701239371824664	0.230739930997063	3.67226176510465	3.66352600498665	2.91096329650799	3.58855899648365	3.76386819013613	3.04787748762487	2.81313041704593	2.34754402297345	1.24216323226917	2.42420674833883	3.42580531533491	3.10572651214877	3.5078771483123
LPHN2	0.765176696200091	0.906546550924397	24	18.4990207386883	0.199072864402144	1.16410551849849	0.220449766145221	0.189372666517006	1.06324893145533	1.0579256600602	1.48313887599131	1.23655260025051	1.56086457621037	2.02204106710039	1.4085329040593	1.81576889026444	-0.143520440799451	1.16601902113582	1.52283982329397	-0.143520440799451	1.11219870666246
TTLL7	0.0750012474298849	0.470488693772713	24	13.5559011834333	1.01620522423053	1.97349500110103	1.03036235253716	0.522100310343988	-0.143520440799451	2.01542032766206	1.90330475175511	2.74619877384653	3.04741665279181	2.02204106710039	2.62138316125893	2.19110081923994	0.909802950441355	2.92568680614636	3.71242870581143	0.901633503219221	-0.143520440799451
PRKACB	0.516714456329187	0.791360595330045	24	10.9173680179319	0.137530021602817	4.38791735979676	0.138468000590462	0.0315566564354976	3.91811941352524	4.1828929894286	4.0851255432678	4.1565676899979	4.36017420461301	4.14883338965195	4.4527052970143	4.14097177914821	4.93529443601445	4.9861068465251	4.21874962682094	5.05143923192231	4.27300193333235
RPF1	0.214339880914374	0.601468131064339	24	12.5378433488692	0.221288031633692	5.61514966705438	0.221663234068625	0.0394759262374044	4.84483444414023	5.79239809264967	5.82445857012163	5.56494535828466	5.95061459320776	5.69854398129528	5.8076190309516	5.48671677023953	5.38513872162804	5.98581318211313	5.8279134983437	5.24701249923916	5.36146748444906
GNG5	0.0176718740996266	0.391228665746313	24.4907975460123	23.9824176258582	0.285347009618047	5.46099102431743	0.285347632764731	0.0522519871382496	6.12093539910694	5.3264747802886	5.16490844212402	5.07876187901613	5.28326550947977	5.37193540127842	5.6656816286011	5.38204041056376	5.55905367126738	5.39080487805018	5.2887067915341	5.72520763935718	5.85459351433446
CTBS	0.969320493843316	0.986563468541037	24	16.046721275875	0.051981054588818	4.2222155815773	0.0560468754118049	0.0132742808435346	4.35379364822218	3.83192092219481	4.53080812087433	4.26941885503378	3.57873344715375	3.91729181199038	4.39389567744563	3.75040262243669	3.59697626358914	5.21131424949982	4.05756628710794	4.9199561660819	4.44929683034972
SSX2IP	0.260252616318486	0.63612167702546	20.3673469387755	7.26912071588848	0.265199704663504	2.88113866715119	0.266904802264462	0.0926386519703242	2.89124287399965	3.79162881433258	2.91096329650799	3.58855899648365	2.63744882352415	2.35435931863585	3.3959958239875	2.61721307683589	3.0367527792678	2.29899108044487	2.76766945867473	2.5159321326168	2.84549271481279
C1orf52	0.821576136252578	0.92695824908473	24	1.07163192039563	0.0911713211577311	4.92008394223479	0.0917806767887122	0.0186542908345226	4.68796356145444	5.16236937238564	4.64420628606464	4.56305298343892	5.2213467100042	4.7090418234813	5.43720670883	5.5034475655997	4.48038798607679	5.0651470961602	5.1832434712004	4.55660205905465	4.8352679146781
BCL10	0.55874745831989	0.811904327346975	27.3424657534247	26.5473633446709	0.261167766027799	3.2358618665173	0.276914494914241	0.0855767354532595	4.07841265792553	3.42096004690678	2.4933774635741	2.63825682913631	2.89710542956264	3.13684580489291	4.05741365678376	2.48867022751489	3.76134561642705	3.15978458129646	3.91425220626141	2.93459505730769	2.92719996252848
DDAH1	0.684422682242108	0.872092308929044	24	14.9349625019308	0.0573186392286688	7.65005606660273	0.0599722543283505	0.007839452914622	7.85703936649651	7.8599007805791	7.86670252116242	7.92617198365783	7.89805199641117	7.5067236419477	7.61118698456625	7.67130815755506	7.24134639467746	7.48692778974269	7.70565260114223	7.26680591077019	7.50978808032248
LOC101930232	0.235280475192083	0.617611247379218	22.5536723163842	0.49952756148931	0.507382576787214	2.04873307430963	0.508326291095301	0.248117384089479	3.20094062362623	1.86820236565801	1.90330475175511	1.92880182208294	1.09241483609694	2.49562260514674	1.98793681516257	1.58373044771156	2.8545816377351	0.846163100220631	2.01952887580887	3.52317389574794	2.0894361742474
CYR61	0.011621762077221	0.360739997819966	26.972972972973	24.7278680267719	0.719226541553201	10.7010378046574	0.723099345645443	0.0675728241358727	12.1998106261394	10.4846842351504	10.1395133212818	10.1748428679354	10.1789044812782	11.0229842949393	11.3367655793281	10.5134673698924	11.3620675772989	9.94431568685725	9.71182902462154	10.8775875991014	10.8101877228412
ZNHIT6	0.567028651920458	0.816913234581398	24	8.7394284825845	0.164746585601199	5.54138876049445	0.173907248920401	0.0313833330301994	4.75277272432158	6.08689277792358	5.18378826610688	5.42577769416188	5.66684955836725	5.40813091552759	5.3157343753643	5.81626175585208	5.38513872162804	5.98581318211313	5.8279134983437	5.13287655406598	5.93580115152973
ODF2L	0.21265317958383	0.600009125164222	24	12.2268929372478	0.278845278765133	4.3526039689429	0.278929577345479	0.0640833807384552	3.20094062362623	4.43911857886263	4.40773044400658	4.56305298343892	4.41652182263168	4.2319586151715	4.89577774554555	4.05278935487811	4.31384059418542	4.69447234541376	4.7904364007886	4.26302604750136	4.03574840732832
SH3GLB1	0.646564897766297	0.854844525137202	24	7.24343351548274	0.0889688422646453	6.95893853624284	0.0974905023987949	0.0140093926524936	6.96193858973574	7.04333672113741	7.08808422760811	7.07040054298794	7.02854948016092	6.89165597766328	7.00193158589651	6.97625112801156	6.7868835528141	7.11667722797179	6.89004405560464	6.3106933507109	7.26857598389729
SEP15	0.0217038226572537	0.4110651712916	26.972972972973	24.5496409553233	0.41572265886563	6.23009606979977	0.417002896772018	0.0669336222266986	6.57075316919445	5.90054650463586	5.88339280988465	5.9279356285344	5.71257576647699	6.41062227997635	6.89466418702706	6.3385910591807	6.49151429539586	5.92354186090216	5.62422826857714	6.82119969281243	6.28479233700261
HS2ST1	0.518963416042643	0.792151724091169	24	2.34254808043344	0.121483976022519	4.11663429397078	0.125203218930915	0.0304139765619422	4.39498239493704	3.90927870240487	3.72158804727072	3.80370988246503	3.57873344715375	3.86616507428831	4.33258650710025	4.26389528212514	4.27809304482578	4.50901535220096	4.4178625350314	4.33362133724649	4.20910114478393
LMO4	0.894630460248329	0.955219130323345	24	8.5879978430861	0.0426042926361049	7.50589981078027	0.0451609915113548	0.00601673252372658	7.14812010159805	7.55751317393559	7.48431464199773	7.59551880425539	7.47906227321308	7.53154688057303	7.84319600179573	7.17209075954248	7.62961392420721	7.55697036989648	7.52935423265258	7.22098482512607	7.80010123792867
PKN2	0.886752999437801	0.951871285670621	24	17.2362704306096	0.0769189351384986	4.97680560186012	0.0849394832420304	0.0170670687258276	4.84483444414023	5.38180586830544	4.98285499505776	5.23515274529665	5.0178455885019	5.33480836339054	5.3314896331296	4.89103606234314	4.62968328683629	4.66939397549646	5.47898943788683	4.06976290751796	4.81394531332539
GTF2B	0.548837485166635	0.807731401200167	25.5897435897436	1.23409944410079	0.273632433356233	3.29406159063702	0.291989999157327	0.0886413295936158	4.31139432187982	2.99368862975869	2.22830114491012	3.52935520199513	3.04741665279181	2.49562260514674	3.06006495025343	3.4386831846105	4.0847235790522	3.36114676775898	2.76766945867473	3.84654599136018	3.70607799940943
CCBL2	0.33749032075258	0.686961604184405	24	18.696147677301	0.365877082312687	3.61580310393393	0.404360604753187	0.111831477857091	2.33641017656604	3.06303490458767	2.91096329650799	3.64542871687001	3.04741665279181	4.49013177609567	4.66655176842668	2.84432592133846	3.47597505283575	4.00685557153533	3.98768807778085	4.72363686800356	3.88030941442481
RBMXL1	0.00264424341973779	0.275840528120842	22.8114285714286	21.8299221273491	0.593655771166675	4.10932682418232	0.600847934145258	0.146215660095329	4.54889752596784	4.15139750193239	3.7723642792393	3.58855899648365	4.33115302020938	4.31055413794381	4.5900253794272	3.69321540061125	3.86136474113931	3.29709876141071	4.18792148700282	5.36967449774987	4.44929683034972
GBP3	0.519305893676967	0.792151724091169	24	7.16022983997631	0.265627350068268	4.25807422057881	0.291523643112992	0.0684637298485993	4.95910184858	4.99502584687888	3.7723642792393	3.9463297675552	4.2404131912637	4.06062423545985	3.76428155893021	4.67173809544958	4.76496755740924	4.69447234541376	4.4954457921705	3.02269673485452	3.88030941442481
GBP1	0.714419138298471	0.884711511936178	25.7548387096774	10.0425345974417	0.118200655897264	5.35030893687539	0.119478370249884	0.0223311161391851	5.50199586070774	5.63050123768099	5.94001376866352	5.05796492736838	5.46790801324951	5.02094812847068	4.762654837065	5.14671555889913	4.93529443601445	5.66902821041246	5.35958048483692	5.36967449774987	5.67702768050417
GBP2	0.180244859054578	0.581266565292547	24	11.0794324366999	0.348820071376815	4.71365684329489	0.350544844599181	0.0743679177871902	2.33641017656604	3.79162881433258	4.53080812087433	4.64900133513236	4.59802519278199	4.42095929594212	5.09352683216845	5.05889440058687	4.73890657649933	5.60433930126898	5.2887067915341	5.43535210962818	5.39056632845165
LRRC8D	0.701264821172349	0.879097527019883	24	6.90609209510325	0.194325490409095	3.80573401125195	0.21416871795811	0.0562752723455984	2.4963616630001	3.75017900379061	3.95928691716815	3.80370988246503	4.10980318728372	4.31055413794381	4.30092637797668	4.09755421334197	4.41605735334698	3.53781551448108	3.06775441097118	3.6939012982416	3.88030941442481
ZNF326	0.924627883574097	0.966708335472624	24	5.16351505573552	0.0760071558019957	4.83481574896963	0.0838518427351455	0.0173433378000011	4.58494081229941	5.38180586830544	4.89393037499368	5.05796492736838	4.99951690215701	4.14883338965195	5.56265260843963	4.81265328611887	4.38278334329505	4.56447961766476	5.3174754080068	4.22638925675945	4.93739534116234
ZNF644	0.372409241774424	0.70813742811228	20.1616161616162	8.70971403607459	0.131824290331433	4.95191673340016	0.133468669604984	0.0269529309135495	4.43502777597932	4.86514645264817	4.96113239735051	4.73011594639154	5.12318131608796	4.58804338779493	5.3157343753643	5.20924202926413	4.86474437069127	5.14008100368802	4.98231228013861	4.82513329003884	5.34669496730028
TGFBR3	0.488717680476707	0.78072117771265	24	18.8946843023434	0.242230864293403	4.52913960151411	0.267010665807704	0.0589539491603309	3.60364320864873	3.52293010401852	3.30509820564804	4.56305298343892	4.38862309360956	4.7090418234813	5.18308608688023	4.78554989297214	4.71236615357986	4.96565113349887	4.56906894003884	5.97752257143465	4.65515164670189
KIAA1107	0.216741109090833	0.60331639587884	24	13.9007180685492	0.497107528792457	1.80360454042563	0.507325486242153	0.281284214400142	-0.143520440799451	1.30693030862952	1.90330475175511	1.92880182208294	1.74816308116002	2.85156969984005	1.62854569468563	0.514339724258071	2.64603721909324	1.84097707400254	2.59042659588997	2.09604651718591	2.0894361742474
GLMN	0.771263074359103	0.90915681523809	24	5.40751360497679	0.141177130100392	2.17643930821619	0.156201768391287	0.0717694115345262	1.42319864145209	2.67722422541305	1.90330475175511	1.92880182208294	2.19733225499965	2.19774761345026	2.90022340435849	2.73523397961279	2.1085220089596	2.53941719225627	1.87218373627757	2.24999081255587	1.58466238167813
RPAP2	0.765882763218488	0.906699723126008	24	22.2321576623245	0.13802847889859	3.26349871779037	0.140494532727924	0.043050279738749	3.20094062362623	2.99368862975869	2.60963926319416	3.40311928683623	2.81563756111238	2.85156969984005	3.61778851534972	3.04050120844427	3.47597505283575	3.48129608737841	2.9983799495207	4.72363686800356	3.33902466952957
EVI5	0.198986333667241	0.593078444115471	24.95	10.7777834563931	0.194220844582555	5.53287809359577	0.195089533369977	0.0352600455079231	5.52072541383727	5.83266901856408	5.45643243179283	5.70529811073311	5.723784401694	5.39014666826265	5.23426898493315	5.45266160575591	5.71424079729062	5.50860657421896	6.04127995631245	4.89682830468951	5.34669496730028
RPL5	0.537566781546204	0.802086083272465	24.7950310559006	7.90263182896831	0.0886149377856582	10.152524997704	0.0966755127284479	0.00952231220807745	9.78567323609886	10.1536753279285	10.2589410072571	10.1175799707967	9.91975518722771	9.87393357972821	10.5402987214858	10.0732138554964	10.0917059377726	10.3903750574003	10.3385530611426	10.2214718347216	10.1822167533645
FAM69A	0.228713963584183	0.612698870492238	20.4717948717949	15.1606312626415	0.224965787260368	4.3839776332145	0.225204980771238	0.0513700113488282	4.51193063536366	3.83192092219481	4.20086310820677	4.30515598232862	4.99951690215701	3.91729181199038	4.26855584415565	4.22407326752182	4.41605735334698	4.36024081574076	4.7904364007886	4.1105422620198	4.70233234968583
MTF2	0.280735313511535	0.651182839350955	24.95	14.6176943111289	0.350771244845656	3.6999592038376	0.375290877443434	0.101431085254719	3.45576348244391	4.43911857886263	3.61433781717338	4.43985955343778	4.33115302020938	4.19099460843418	3.45472161377704	3.1294151581864	3.11988062344627	3.59220394294193	4.18792148700282	2.3890806519387	3.61037856315186
TMED5	0.058939568218999	0.451595828575769	24.1939393939394	3.49126198299443	0.405853144355819	4.38428423824847	0.435848866805424	0.0994116355420301	4.26771109513986	4.46497021051164	4.16330619285761	3.75285483679982	4.49712005990569	3.44627883810998	4.95799931095105	4.98933209326865	4.54197211034999	4.64387194471312	3.95143734445935	4.49633088504572	5.05110948851212
CCDC18	0.113263835577511	0.514962440359009	23.9041916167665	9.54350684054816	0.255415993538118	3.12987730935675	0.263895743134286	0.0843150440259658	2.64033600250076	3.06303490458767	3.16009634607525	3.58855899648365	2.89710542956264	2.49562260514674	3.3959958239875	2.73523397961279	3.47597505283575	3.42247183814663	3.1339453810563	3.18423670285288	3.27804359069837
LOC100131564	0.422292185538851	0.740660377696767	21.5783783783784	16.4920991018637	0.425740467187766	2.77586380244022	0.426707767616638	0.15372071469844	2.77123714864806	1.86820236565801	0.887864606319974	2.74619877384653	3.62729160570052	2.62427915542333	1.14882340089015	3.63366742511586	2.8545816377351	3.15978458129646	3.1339453810563	3.74659789363287	3.45375945619298
DR1	0.0903449073596361	0.490983846499394	25.4267515923567	6.58253605707361	0.190345003745825	5.38481584089889	0.218292753832796	0.0405385737010378	5.5754979030218	5.49904807293377	5.84832193135706	5.30741846977857	5.18936137156865	5.49483558203134	5.36249318194323	5.51998655773692	5.75381979373142	5.34402529132388	5.25935281090654	5.03034078673524	4.7923028367294
FNBP1L	0.740666564100058	0.894850117628133	27.3424657534247	11.0594500686714	0.107238394739621	5.1398970631785	0.107818741291513	0.0209768289065381	4.75277272432158	5.46101623637227	5.18378826610688	4.94923049910622	5.35710435704292	4.94906319064362	5.37774863369107	5.16786024973211	4.54197211034999	5.60433930126898	5.51669274819942	4.87332363139828	5.15651177273536
BCAR3	0.0177766569314028	0.391228665746313	21.1216931216931	4.68777590896712	0.388297903958892	4.81892623010456	0.388298400348155	0.0805777847194248	4.84483444414023	4.72240735361732	5.22082248671029	4.47165808077917	4.41652182263168	4.61925760472811	5.65319825311356	4.72976600609185	4.93529443601445	4.53701400828202	4.4954457921705	5.3356793402056	5.25473496463847
DNTTIP2	0.393061329543727	0.722560452772999	24	17.1395391606854	0.205615559767622	5.56046178829693	0.226761233409469	0.040781007413221	5.27812224633779	5.86215126167105	5.27465010121401	5.73180151850243	5.86208605051864	5.06695562329218	5.6656816286011	5.18869950704348	4.91215897407364	5.73094058924463	5.95236105708039	6.02095421888243	5.68878933242408
GCLM	0.348050810165037	0.694838736403495	24	13.4658339031275	0.257150247706846	6.12408688958156	0.260337867637507	0.0425104790855271	5.27812224633779	6.26667327511944	6.23974949263702	6.63070235599645	6.54441189093128	6.2603240195438	6.38478764001649	5.93201617438866	5.86643122120078	5.86951372528873	6.69555074698062	5.3356793402056	6.06776511209467
ARHGAP29	0.591503694704475	0.829421045823405	24	11.9964233279955	0.116228825442548	6.41416683918075	0.116228834177539	0.0181206440511585	5.72834488802888	6.80607399549616	6.36082605805554	6.53612358574833	6.59411918060095	6.13634123938353	6.58864882541353	6.22212740920796	6.12974657713186	6.65613586017959	6.57563752244395	6.42018097557669	6.51363400885932
ABCD3	0.472037948647189	0.769834319290362	21.0105263157895	15.1210918592506	0.195290899181055	3.88902998365186	0.195296555976472	0.0502172924347282	3.3757213386809	3.66352600498665	4.0851255432678	3.52935520199513	4.0397785874077	4.52351278243231	3.51115014086234	3.29232050820414	4.16520722116385	4.42160360005542	3.57622334719578	4.06976290751796	3.9984303574091
F3	0.441360296575518	0.750762921717936	20.2639593908629	6.02369118682682	0.264117927460202	3.22168007397245	0.265302826650421	0.0823492154896974	3.29097617245902	3.42096004690678	3.61433781717338	3.1902783838917	3.52848382403481	3.44627883810998	4.26855584415565	3.1294151581864	3.47597505283575	2.64610369390144	2.01952887580887	3.52317389574794	2.66673064906261
CNN3	0.0897290486339939	0.489771057127217	26.972972972973	23.8415981747259	0.493467217248806	7.22513161327559	0.493593880573048	0.0683162476467708	7.58181509032732	6.75460036902199	6.2753919437837	6.82169893605932	6.96856569547134	7.4600744650541	8.03341081191209	7.03496960045643	8.05096711177873	6.64331346756706	6.71730308181504	8.1049867152247	7.23286993690778
ALG14	0.502816524518442	0.785877493236079	24	10.8485297485981	0.34473042096762	2.89336411984935	0.347386544721814	0.120063196449641	2.64033600250076	2.84411639811745	2.71722662670384	3.4676175105857	3.30790952732165	2.85156969984005	3.97955856675852	2.94574544803477	3.47597505283575	2.83837705331068	3.37196670697674	0.901633503219221	1.93998005919233
RWDD3	0.880036098444922	0.949807889975617	24	0.215408857346748	0.153497882706911	3.20222368540858	0.153539710201743	0.0479478404027082	2.4963616630001	2.14899690423414	3.16009634607525	3.02865939983305	3.11708028563462	3.96666854275414	4.4527052970143	3.21316596841446	3.95489703244236	3.29709876141071	1.87218373627757	4.06976290751796	3.00452669152509
PTBP2	0.160686066957901	0.56423920930074	21.8142076502732	11.0112693509723	0.784018107776772	1.99077862284216	0.78585394267145	0.39474702694442	0.582526808842221	2.76308224567449	1.48313887599131	2.63825682913631	2.63744882352415	2.02204106710039	2.27541680528479	0.964489739296599	3.59697626358914	2.42420674833883	1.06091876692892	-0.143520440799451	2.46264350802298
DPYD	0.945346819122673	0.976128028303077	24	8.81854464249323	0.0895056831086647	3.58741103867361	0.0942777887518772	0.0262801746818327	3.3757213386809	4.38598268066221	4.27316527071304	4.07611046716148	2.97421773088383	2.95305997576822	4.01901122964994	2.19110081923994	3.27301467521771	3.53781551448108	3.87608321504563	3.63920666911754	3.9984303574091
SNX7	0.35938926285417	0.70151506772968	24	3.21611738272815	0.248992297904971	5.71915243260966	0.262516873095281	0.0459013597186978	5.93795325606316	5.42195460921629	6.01572584975382	5.21650619875507	5.74594375953586	6.11460055492265	6.13837421093225	5.91960377642504	6.49151429539586	5.49439676287378	4.889561886127	5.55836552245904	5.57931427650992
AGL	0.486912515928915	0.77965636331132	20.4717948717949	2.00493523034155	0.10909754985899	4.96130812744383	0.109233639001131	0.0220171043997243	5.36360380363639	5.081122599814	5.16490844212402	5.01544943674515	4.90420891057333	4.99738222992462	5.05608618066542	4.83925687281643	5.00255474127215	4.76719333498624	4.7275180083916	5.35277704790034	4.39289207230635
SLC35A3	0.00143975923596651	0.261527609747221	21.0105263157895	1.32287542399314	0.41078817880888	4.90342220224776	0.410800622359236	0.0837783501838619	5.32149604407638	5.23928356372591	4.98285499505776	4.85592789395559	4.59802519278199	5.21732546199683	5.3157343753643	4.61127802535245	4.1255265700587	4.79064128362205	5.06945827331606	5.31837657102139	4.93739534116234
HIAT1	0.313906448980654	0.673076103776913	21.9340659340659	1.64898737202604	0.208234884576537	4.99596371598433	0.208263425858182	0.041686336750576	5.11513987598251	4.92224645947354	5.44082135522926	4.56305298343892	5.17309878632536	5.02094812847068	5.82997470782612	4.64182475524207	5.00255474127215	4.66939397549646	4.7904364007886	5.1910729371762	4.93739534116234
SASS6	0.389873658048562	0.71975327003357	24	13.8658299731086	0.274240641218641	4.38450251468679	0.27967962577371	0.0637882233701238	3.45576348244391	5.081122599814	4.53080812087433	5.07876187901613	4.92378087250141	4.49013177609567	4.89577774554555	3.75040262243669	4.20382562596937	4.12224372721549	4.27849737111353	4.18879778979443	3.75164787060485
TRMT13	0.154762470837457	0.558489555112382	25.4267515923567	15.9863237801192	0.280502507848608	4.31020250606054	0.321641513940271	0.0746232951904263	4.75277272432158	4.46497021051164	4.93907771689032	4.67654939448146	4.73726978679041	4.34830245845039	4.42360012885746	4.183120787579	3.11988062344627	4.36024081574076	4.27849737111353	4.15020055876778	3.56003798665533
DBT	0.738116360625505	0.893747342825024	22.1777777777778	5.3650886241045	0.114023935121808	4.7284951427678	0.115411699286517	0.0244077017744299	4.47399155838348	5.1780837522713	4.6166813682688	5.05796492736838	4.80215645640189	4.7935642992607	4.66655176842668	5.05889440058687	4.16520722116385	4.53701400828202	4.81081385358309	4.18879778979443	5.22273122427414
RTCA	0.586699477167453	0.82888292825959	25.9220779220779	11.8740899847548	0.134254532685814	5.35666193403236	0.135144735610422	0.0252292822049884	5.3842056021169	5.59582168374306	5.75040463074463	5.35933718900897	5.58316629661109	5.04413526528752	5.84102396718462	4.81265328611887	5.48258940112255	5.2625220474375	5.33164741059494	5.52858146222136	4.65515164670189
VCAM1	0.339992672228181	0.687979655866832	27.7222222222222	14.9840668703277	0.296441526842094	2.50039821733781	0.343858852440655	0.137521635576417	2.15648770427259	2.14899690423414	2.81734458536236	2.63825682913631	2.32057264605317	2.62427915542333	2.98235672587635	1.58373044771156	2.64603721909324	2.01032469787505	2.84874210513943	3.63920666911754	2.22485245687511
EXTL2	0.513339185614731	0.789730940820306	24	23.8358737843144	0.15981246420125	4.66784489229637	0.159837749337483	0.0342423008959172	4.84483444414023	4.84559961847333	4.23746707932697	4.87982531402212	4.36017420461301	4.38508822075231	4.39389567744563	4.89103606234314	4.6577740652486	4.04635264438586	5.13557287931991	5.11294412218212	5.05110948851212
SLC30A7	0.232103899995557	0.615290608419925	24	2.60548096196486	0.210502130460249	4.49628744873803	0.218357162631062	0.0485638796719609	4.90309915705801	4.38598268066221	4.12474538626086	4.30515598232862	4.20885241333673	4.27179152884952	4.64149130915756	4.34038610222448	5.14827935619831	4.50901535220096	4.18792148700282	4.69710644706907	4.89740766289097
DPH5	0.268262945979647	0.641443380100298	20.3673469387755	8.33199318110079	0.179784063803447	5.39163026340683	0.181168382585585	0.0336017816012312	4.68796356145444	4.94078839283218	5.53205021696521	5.39293988126941	5.12318131608796	5.76982311110602	5.64060591777297	5.77551679737302	5.49820990905844	5.40606696501441	5.16752764462506	5.60191950824695	5.59189655512701
LOC102606465	0.345192458332597	0.691517295733588	23.9041916167665	22.8489101357022	0.376701162495402	2.04667126919114	0.379480140017112	0.185413332238296	2.77123714864806	1.86820236565801	1.21598860284172	1.23655260025051	1.74816308116002	1.82192836628953	3.13380062149987	1.30708233535689	3.0367527792678	1.6490739992788	2.59042659588997	2.5159321326168	2.0894361742474
S1PR1	0.042302608078665	0.427690594854123	24	22.6855508473226	0.497255386055626	2.8806298095086	0.502230594551754	0.17434749612531	3.10490992701848	2.14899690423414	1.90330475175511	2.63825682913631	2.43410891128802	3.29984246998469	4.05741365678376	3.36735712870923	2.8545816377351	2.64610369390144	2.76766945867473	3.6939012982416	3.00452669152509
COL11A1	0.188139190289158	0.587814778518425	24	11.0472013952538	0.268150576739379	8.94383752992575	0.26957022804132	0.0301403315008069	7.84594247754188	8.90154362327374	8.91987098666006	8.90176496151114	9.23687978919974	8.9214456069279	8.98433674706316	9.02458578269177	8.93256778339939	9.40565538929556	9.35742053546832	8.35030400016679	9.22634309556101
RNPC3	0.451952130237787	0.756737863836976	24	15.9529591721804	0.307018876296306	3.15632330438803	0.330232170465971	0.104625584459891	3.00202837448678	3.61816622959457	2.36691879754543	4.11689988022323	3.62729160570052	2.85156969984005	3.51115014086234	2.61721307683589	2.75407434072466	2.83837705331068	4.0230502176977	2.3890806519387	3.14775737874045
PRMT6	0.937523565975873	0.97308360513072	24	18.5826836035313	0.0688050582229368	2.55932394953511	0.0761349865487054	0.0297480850607188	1.71103526941512	2.58593146268527	2.07493516891244	2.63825682913631	2.72929247958693	2.95305997576822	3.45472161377704	2.19110081923994	3.0367527792678	2.42420674833883	2.38831796563621	2.63252583621241	2.46264350802298
NTNG1	0.415855870077022	0.736058869925615	24	7.86617650662978	0.424925565228314	0.455448396092068	0.459173289792893	0.459173289792893	1.42319864145209	1.30693030862952	-0.143520440799449	0.905094964469128	-0.143520440799451	-0.143520440799451	-0.143520440799451	-0.143520440799451	2.2628039908527	0.434572623901316	0.377354931030991	-0.143520440799451	-0.143520440799451
SLC25A24	0.632314866618116	0.847153309082899	24	19.8903765346943	0.110269086883279	5.32982436595991	0.119084050535499	0.0223429596097116	5.52072541383727	5.254186304561	5.64535452712881	5.40945221517677	5.66684955836725	5.08942062558877	5.75016560287301	4.83925687281643	5.0876189506075	5.21131424949982	4.98231228013861	5.48271973440109	5.40489857550694
HENMT1	0.15707211561828	0.561048190246333	24	18.611898618711	0.541570854752911	2.10547381717219	0.599088692338865	0.284538657024711	1.42319864145209	2.4884691538538	1.48313887599131	1.50590524193409	3.11708028563462	2.95305997576822	1.98793681516257	0.964489739296599	2.1085220089596	1.42767032230095	2.9983799495207	2.24999081255587	2.75887867819387
PRPF38B	0.470202680897586	0.769261119262912	26.4370860927152	11.6914398801961	0.204639875955746	6.81750736161679	0.206323796490546	0.0302638171910409	6.43910528468174	7.30543548724394	6.52528815172868	7.33094784858503	6.88116571088216	6.1683500522986	7.19944803740039	6.54661882718421	6.30871344860982	7.21527596455377	7.15602837171073	6.85158864238845	6.74529104783141
STXBP3	0.60754185500799	0.835256193466757	20.1616161616162	9.93650844660445	0.116346159127647	2.85814134464323	0.117661737511418	0.0411672213944006	2.4963616630001	2.9208400197497	2.60963926319416	3.11173089526495	2.72929247958693	2.95305997576822	3.20395022681449	3.04050120844427	3.41144286952058	2.53941719225627	2.76766945867473	2.74039734105801	2.56829290621462
CLCC1	0.260069498003405	0.636018687593174	21.3475935828877	20.094879966515	0.26357817228687	4.71984461653891	0.263777260465639	0.0558868526182687	4.68796356145444	4.94078839283218	3.86885080967252	4.1565676899979	4.8843677746454	4.58804338779493	5.07492795993006	4.81265328611887	4.34872375452333	5.29567789149359	5.2887067915341	4.49633088504572	5.10477299370734
WDR47	0.967510030195699	0.98571781638507	24	7.45026011729085	0.0645997093601482	3.35676701406628	0.0704891069576782	0.0209991061823173	3.10490992701848	3.42096004690678	3.49846963751912	3.70014144289254	3.88862616758706	1.82192836628953	3.97955856675852	3.50664842392458	2.75407434072466	3.08589360849531	3.66844038855258	3.52317389574794	3.65902164918156
TAF13	0.108429971877471	0.512149147331212	27.5310344827586	21.6084207096833	0.386921716565682	3.88956225239436	0.407540056872941	0.104777872271376	4.02693534623288	4.80569303653399	3.7723642792393	3.85283315791918	4.41652182263168	4.38508822075231	4.0948203162092	3.80540915673435	3.11988062344627	3.15978458129646	3.52780584876973	3.02269673485452	4.30392136799448
TMEM167B	0.180989602124106	0.582333698381022	27.7222222222222	26.7199815598587	0.21313803672199	5.95403685926168	0.22726622003991	0.0381701063348962	6.30507198963864	5.56028792594656	6.35250674933181	5.73180151850243	5.91193761646828	5.79737707519693	6.05542198427797	6.3292369007033	6.0890644602559	5.83609818506512	5.50423413992303	5.63024175571222	6.13808512199302
SCARNA2	0.78294640379982	0.911743736521962	24	19.9509216648038	0.223742922045299	2.04065270503998	0.241258041811048	0.118225919194967	1.06324893145533	2.67722422541305	2.36691879754543	0.905094964469128	2.19733225499965	2.02204106710039	1.62854569468563	2.01560639411193	0.47720906694909	2.74544112948678	2.76766945867473	2.93459505730769	2.84549271481279
SARS	0.0838316050083441	0.484655480415663	26.972972972973	12.4672095330766	0.33230377295664	8.56088771049604	0.344644352989133	0.0402580158324684	8.04019781750221	8.82749996144639	8.47300858296876	9.06700215376755	9.05692202161012	8.52595560360541	8.01157233585618	8.68836303795415	8.04831685163369	8.83722122791729	8.98736030697851	8.26029572016116	8.62267928660988
PSRC1	0.661213732584653	0.860878066392665	24	21.8142035611914	0.265067783433829	2.12760178738661	0.272187560696318	0.127931628141116	2.77123714864806	2.01542032766206	2.60963926319416	2.39463190557124	3.18353444180658	2.62427915542333	2.72044006585943	1.30708233535689	2.94854067619935	0.434572623901316	1.06091876692892	1.72791571065411	2.0894361742474
SORT1	0.588920737483507	0.829017547849816	24	7.07757503285235	0.198310690678556	5.51993909968057	0.21796256305236	0.0394864072078211	5.06497926185136	5.14648193883672	5.75040463074463	5.07876187901613	5.50735945844477	5.79737707519693	6.16499786370879	5.66087834139686	6.09934304238061	5.66902821041246	5.63569651376433	4.55660205905465	5.56662129700226
PSMA5	0.416054990174669	0.736188111699884	27.5310344827586	25.5300828917833	0.280330513520913	3.94672035931642	0.286767286051937	0.0726596414096097	4.31139432187982	3.90927870240487	3.16009634607525	3.64542871687001	3.47642062989033	4.06062423545985	4.16684395943967	3.57155536281948	4.98048123198508	3.15978458129646	4.36372105253078	4.15020055876778	4.14223831769392
SYPL2	0.118912946229629	0.524246017752739	22.9425287356322	17.1832655246592	0.509175560689465	3.38702599605679	0.532113805164308	0.157103549185569	2.33641017656604	2.58593146268527	2.07493516891244	2.52158082318552	4.10980318728372	4.10540286727536	3.61778851534972	3.21316596841446	3.9994833321541	4.08479714715074	3.75511539201709	4.40092274564187	3.00452669152509
CYB561D1	0.415384027573119	0.735578667430737	24	12.181577688832	0.108932698536492	5.14592088813111	0.108953792655918	0.0211728464203979	5.27812224633779	5.1780837522713	5.34343187600327	5.1976154901171	5.31325605114896	4.94906319064362	4.9375555157075	4.89103606234314	4.93529443601445	5.48004559871701	5.16752764462506	4.80042072252615	5.31668824809677
GNAI3	0.0600292668232895	0.451924059011045	20.0603015075377	3.98335578145497	0.156416144303624	6.1596215086708	0.156416637972515	0.0253938716449265	6.44891765099652	6.26667327511944	6.44930558473551	5.97306876208823	5.94104212192401	6.13634123938353	6.18247787163389	6.13891046288807	5.99310518134559	6.17587980648162	6.07536770812822	6.42018097557669	6.12948029341992
AMPD2	0.952581735417557	0.979877383377561	23.3450292397661	20.5287983001687	0.0434587406524205	5.20947962980072	0.0453108113829175	0.00869776150456908	5.29997214010809	5.48648186369492	5.22082248671029	4.78176459706577	5.4811787262064	5.51156830085839	4.48123488540533	5.63073660413172	4.95806473928954	5.24565393324805	5.3174754080068	5.0722335685721	5.27047448223375
GSTM4	0.320036531833464	0.677507117409665	24	21.0471156263011	0.280426348821656	3.85690768086711	0.293550068128165	0.0761102137819821	4.54889752596784	3.19246363440555	3.61433781717338	3.80370988246503	3.80666416943682	4.2319586151715	3.45472161377704	3.4386831846105	3.90888873560865	3.88142993714696	3.37196670697674	4.4652239950331	4.63096978027756
GSTM5	0.304625635622305	0.664703647508991	26.7919463087248	11.6961369414888	0.540580829759472	2.5230947420057	0.547058392414302	0.216820392554671	1.95088608908088	3.19246363440555	2.81734458536236	2.39463190557124	2.63744882352415	4.06062423545985	0.425081315842187	2.48867022751489	2.52924999402144	3.0080128741087	2.9983799495207	2.74039734105801	1.77323247050868
GSTM3	0.280653776216901	0.651182839350955	24	6.08353543386903	0.177995985929062	6.33159017225905	0.19752016977975	0.0311959814842654	6.28329978244248	6.1519970277326	6.2753919437837	6.17005119045622	5.53307354203997	6.31853601712549	6.42205516760062	6.29120170043992	6.66761748323292	6.83593527093608	6.49607939584412	6.30191676160845	6.55919762807037
CSF1	0.100674459621641	0.505609234381429	25.9220779220779	23.4898891466602	0.331587131175431	4.9082541114537	0.332410958681808	0.0677248877367836	4.81479524518208	4.1828929894286	4.00246426209102	4.23277394583478	4.6459489472192	4.97342498973134	5.1118889808325	4.78554989297214	5.61743493061055	4.88079833577257	4.76976699654202	6.11414355440601	5.68878933242408
AHCYL1	0.442156181489754	0.750855470361228	24	8.3322465933483	0.0702143446814726	8.72999874773095	0.0749507982823355	0.00858543058804176	8.48134352984459	8.63027625444574	8.67999257034307	8.4636244955905	8.6646785017779	8.83268314352095	8.71081726720387	8.67734627314673	9.03384040758573	8.94040897801689	8.82654012174123	8.62644527189849	8.87901436301895
STRIP1	0.854550841864019	0.938939337381095	24	3.75019760705719	0.0637843006838787	5.8101663318398	0.0682389235050318	0.0117447452633294	6.579712433209	5.59582168374306	5.84832193135706	5.66460710194573	5.84165288377793	5.79737707519693	5.75016560287301	5.78922670738999	6.11968308996097	5.91289688817234	5.57742131807322	5.36967449774987	5.72350967976966
KCNC4	0.399335672736436	0.726317763348776	24	8.49659745712664	0.450642851873812	2.7399288211433	0.478887402127895	0.174780964539096	3.10490992701848	4.01805359475054	2.36691879754543	3.26476926834638	2.89710542956264	1.58951860354861	0.831868336388093	3.21316596841446	2.75407434072466	3.23007473228743	2.59042659588997	2.3890806519387	3.07791879749748
RBM15	0.0405386936910921	0.426254764954381	21.8142076502732	18.9501855139245	0.323780742820621	2.9344423228654	0.326271654143867	0.111186937157201	3.3757213386809	2.9208400197497	3.16009634607525	2.63825682913631	3.24706187045602	3.22064484840752	2.72044006585943	2.61721307683589	2.2628039908527	3.29709876141071	2.92550023260163	3.2586940424335	2.56829290621462
LAMTOR5	0.956841831504101	0.982282630270653	24	2.4734709554719	0.0395404003458745	5.87192415260006	0.0408805250871142	0.00696203221034666	5.64543602320638	5.63050123768099	5.60390116875248	5.6918615591714	5.81045004577137	5.3158802944534	6.38478764001649	6.09542987297101	6.0890644602559	5.85846098562545	6.0669209804818	6.59561020022915	5.57931427650992
LRIF1	0.64529312547806	0.854389488613467	24	12.2349079040146	0.185125870073278	4.56209740425891	0.185185858123053	0.0405922631003393	3.00202837448678	4.678889239298	4.20086310820677	4.78176459706577	4.69233180865212	4.42095929594212	4.66655176842668	4.61127802535245	3.95489703244236	5.19383294949272	5.01780482228381	4.49633088504572	5.40489857550694
DRAM2	0.206430388627667	0.597669158169232	24.4907975460123	4.17915761834812	0.366206198659455	4.14148587802715	0.408330162153904	0.0985950874106125	3.91811941352524	3.94645574209781	4.23746707932697	3.4676175105857	4.00344906520532	3.86616507428831	5.28369809490363	4.61127802535245	4.93529443601445	4.12224372721549	3.98768807778085	3.6939012982416	3.88030941442481
CEPT1	0.732955373269695	0.892336003401154	25.9220779220779	17.2967263051594	0.122491724395363	4.09414756610614	0.146449305929512	0.0357704024012004	3.10490992701848	3.94645574209781	3.82141401392629	3.85283315791918	4.38862309360956	4.34830245845039	4.78571261440192	4.26389528212514	3.81222177066911	4.42160360005542	4.21874962682094	4.29875545356212	3.96012131454625
PIFO	0.16597593918108	0.56855188769746	23.9041916167665	15.3678939582741	0.802334879517343	1.14873316113812	0.846317812855201	0.736740125110258	0.582526808842221	1.0579256600602	1.48313887599131	0.905094964469128	0.394302376022841	2.74239588996627	-0.143520440799451	-0.143520440799451	0.47720906694909	2.74544112948678	2.01952887580887	2.3890806519387	-0.143520440799451
WDR77	0.395636909772342	0.724736260549291	24	10.2537798803594	0.198894581130962	4.60895639119207	0.202364223434315	0.0439067342492201	4.31139432187982	4.82578430577248	4.67121587741273	4.50277082314858	4.36017420461301	4.92428293429287	4.73922254660609	4.37716256908466	4.81571836295851	5.12170924128711	4.94592449560165	3.74659789363287	4.39289207230635
ATP5F1	0.550983357344966	0.808247478401376	22.4269662921348	3.60396517041024	0.106218082413889	6.23140710348556	0.106956580196912	0.0171641137259489	6.48751305007641	6.24445567784903	6.61148095138881	5.8085099313272	6.14657906340885	5.90261382003058	6.13837421093225	6.1914807979984	6.12974657713186	6.25386876882892	6.47069032910832	6.23893857321045	6.52679968258688
RAP1A	0.105867676022465	0.510239949748464	23.9041916167665	0.115011013247207	0.356465232812778	5.06257273590843	0.356465972800443	0.0704120200134722	5.5754979030218	4.90346311376435	5.22082248671029	4.75617138785149	4.73726978679041	5.04413526528752	6.09287965499852	4.83925687281643	5.33382833106657	4.42160360005542	4.76976699654202	5.57303010019309	4.91754004163357
FAM212B	0.652506608598263	0.858052428419609	24	2.64254606708802	0.346553050718891	2.41270483354335	0.359824845300628	0.149137532406806	2.64033600250076	3.19246363440555	2.99887537680634	1.50590524193409	1.74816308116002	3.44627883810998	0.425081315842187	2.48867022751489	2.4021693859123	2.53941719225627	1.70806010811987	2.84076129630952	3.70607799940943
DDX20	0.682257534404575	0.872092308929044	24	21.0062452956701	0.215381362416487	3.54602139001211	0.225709259616062	0.0636514095069493	3.67226176510465	3.3112308250675	3.95928691716815	3.11173089526495	3.62729160570052	2.85156969984005	4.0948203162092	3.29232050820414	3.19847848718614	3.36114676775898	3.47770684169965	5.15253734604353	3.14775737874045
LOC643355	0.2089690940836	0.598956470417474	22.3016759776536	16.9077733365378	0.59818200605305	1.73544518797218	0.608827723995399	0.350819333399286	1.06324893145533	0.756789655758662	1.90330475175511	2.10133703200164	1.34557023569987	2.49562260514674	3.06006495025343	0.964489739296599	1.24216323226917	2.16186572283548	2.92550023260163	1.72791571065411	0.405035040230926
CTTNBP2NL	0.873579707171612	0.946633624096183	24	1.62173133392183	0.0262399213991824	6.54569194766475	0.0266362971201261	0.00406928669009987	6.43910528468174	6.49711859081915	6.42570792768491	6.77148516408588	6.43272978658221	6.63337025957192	6.77301830706137	6.63278441775631	6.52239839299109	6.47983707852137	6.47707960657154	6.46804112325579	6.56559081773188
ST7L	0.25108639499779	0.629421589626451	24	12.5878310628713	0.341245231332253	3.57960109706364	0.341936062559973	0.0955235103823339	4.26771109513986	3.19246363440555	3.08173674319355	4.47165808077917	4.14358084684737	3.04787748762487	2.72044006585943	3.50664842392458	3.90888873560865	3.92446151367011	3.37196670697674	3.10572651214877	3.45375945619298
CAPZA1	0.248842440053656	0.628187814694047	24.641975308642	24.3506613951944	0.208603297422324	6.71360247407455	0.208793019199694	0.031099997357004	7.11152145537415	6.75983116526756	6.52528815172868	6.63772716928073	6.41900368287393	6.72947658942809	6.88401969341353	6.42894093566081	7.18937048048849	6.30361353637803	6.37813568637107	7.2757980435197	6.77869320674898
MOV10	0.822629434318934	0.927324421438867	24	14.2809269984195	0.13937452149931	3.44255178289672	0.143432571488793	0.0416646082715138	2.64033600250076	3.42096004690678	3.55756664015687	3.80370988246503	3.9661810191542	3.13684580489291	2.51502018569808	3.21316596841446	3.19847848718614	3.23007473228743	3.19723225691964	4.33362133724649	4.42137008945936
RHOC	0.278988296637586	0.64945784137931	21.1216931216931	7.58638356105666	0.0840474844011048	7.65540724002408	0.0840478820993066	0.0109788910588436	7.75790601835488	8.15810179912319	7.77630037091795	7.82824849745478	7.68806261454492	7.57994763367908	7.50751252107015	7.77829451831843	7.57541977940528	7.56379116952886	7.38732455495948	7.54859981293186	7.39601215962262
SLC16A1	0.941392616081762	0.973800177457082	24	22.4650121386027	0.0291835713222417	7.23863977885115	0.029579517658612	0.0040863364613105	7.26381560759357	7.23956564179626	7.23108201449288	7.0282553310764	7.24238533895912	7.33873828786635	7.5752459894073	7.27311480744466	7.00485401459463	7.52587130649226	7.3564672418047	6.83343219284929	7.21671243145862
LRIG2	0.214784999536083	0.601468131064339	24	19.5101594356774	0.448453584631239	2.2511169385406	0.488698692760441	0.217091650990492	2.15648770427259	1.70423654546687	1.70846403003501	1.23655260025051	3.11708028563462	3.57921173752498	1.98793681516257	2.84432592133846	2.1085220089596	2.16186572283548	2.2755480308831	2.63252583621241	1.93998005919233
MAGI3	0.056390246964884	0.449495690527073	24	8.6771674331041	0.582340928495415	3.32124731451747	0.615774855689741	0.185404698107887	3.10490992701848	4.11919906147242	3.61433781717338	3.80370988246503	3.24706187045602	3.22064484840752	3.20395022681449	3.80540915673435	3.90888873560865	3.42247183814663	3.52780584876973	1.23242524143582	2.56829290621462
PHTF1	0.444401985394192	0.751991303594908	24	19.2974082522597	0.366711798214455	3.23897402757814	0.401412631690306	0.12393203164721	3.00202837448678	3.87111824388375	2.91096329650799	3.1902783838917	3.80666416943682	2.74239588996627	3.85428228715654	1.58373044771156	3.11988062344627	2.83837705331068	3.42580531533491	4.18879778979443	3.70607799940943
RSBN1	0.349435727310447	0.695573894299405	24	10.4622716302153	0.239718482815588	4.92570594683117	0.242982220064215	0.0493294205311894	5.5754979030218	4.70081237777989	5.14577826755337	5.01544943674515	4.9430908662583	4.99738222992462	4.85275399785663	4.86537875338036	5.10812379157949	5.68162506621942	4.70592030040057	3.79743730427262	4.42137008945936
AP4B1	0.703848646630238	0.880831400832382	24	23.8850341629325	0.124145474562449	3.29670922370702	0.124155113163041	0.0376603166182285	3.53159727027803	2.9208400197497	2.99887537680634	2.63825682913631	3.47642062989033	2.95305997576822	3.13380062149987	4.05278935487811	3.27301467521771	3.42247183814663	3.42580531533491	3.94001617021653	3.21437071331675
DCLRE1B	0.861543273522465	0.941319753593596	24	1.04445467319185	0.120773250048425	2.14563248531906	0.121540404455681	0.0566454904496878	1.95088608908088	2.3839425970785	2.36691879754543	2.2554248973201	1.56086457621037	2.74239588996627	1.14882340089015	1.81576889026444	2.4021693859123	1.6490739992788	1.87218373627757	2.93459505730769	2.92719996252848
HIPK1	0.698136559946543	0.877146459954222	25.7548387096774	24.848315963346	0.0911989756231234	5.52829313672436	0.0918097581273153	0.0166072521584329	5.83695246410963	5.29799255355608	5.2024242074679	5.32493313377221	5.71257576647699	5.40813091552759	5.79630992910164	5.24946985058447	5.81746348628198	5.79030500540926	5.38698298300282	5.26518718186022	5.79053987626085
OLFML3	0.0278546902077375	0.414105979397908	27.5310344827586	8.9660315367494	0.179489204850122	9.19571486508347	0.182352674266408	0.01983017926739	8.9881060261946	9.1094438766728	9.35936310614201	9.25004095793503	9.15229986127669	8.98423324881889	8.7741571505153	9.37641652876726	9.21372529980713	9.42919045970619	9.43577389509312	9.21440386938443	9.39288347155147
TRIM33	0.262929332728583	0.637425595439648	25.9220779220779	20.5270305594547	0.212108898597134	4.66593674095671	0.233339444718972	0.0500091316435481	4.98630852416902	4.11919906147242	4.53080812087433	4.53322673719987	4.66932677190016	5.11154116980529	4.48123488540533	4.37716256908466	4.81571836295851	4.64387194471312	4.2489327758559	5.22860593255466	4.91754004163357
BCAS2	0.372151480848422	0.707962016165007	27.7222222222222	8.95389595437977	0.210139084604696	3.86550212477451	0.213044548682354	0.0551143271444409	3.60364320864873	4.43911857886263	4.23746707932697	3.75285483679982	3.76386819013613	3.75813237661083	3.45472161377704	3.90950400515922	4.04273290628995	3.59220394294193	3.95143734445935	4.52678119121963	3.3975323422718
NRAS	0.382629695971042	0.71412095903415	24	23.2511623524927	0.357462014369276	5.38482564123607	0.358634343166333	0.0666009202637821	6.7481194557853	5.19362880787746	4.34201620904951	5.32493313377221	5.17309878632536	5.3158802944534	6.06487797136818	5.14671555889913	6.2266993221842	5.1761372257311	4.74879715341259	5.89822147397526	4.9953725026766
CSDE1	0.813927900062209	0.926115459857776	24	23.460060855984	0.0316335139104807	10.8416131245018	0.0316875675992277	0.002922772398843	10.9520832398393	10.6627777089754	10.7307248990236	10.7194291683789	10.8469109259447	11.0389429882687	10.7234820228315	11.004821351009	10.9548220145727	10.8522425116801	10.8293833927094	10.7442453410198	10.9124765669782
SIKE1	0.407807572386782	0.732424691210512	21.3475935828877	9.00810485216329	0.23305899160189	4.17860273093684	0.233252422740912	0.055820674459909	4.22266377745973	3.79162881433258	4.87081559635408	4.30515598232862	4.14358084684737	3.96666854275414	4.61598782812392	3.90950400515922	4.71236615357986	4.08479714715074	3.31604079954278	4.4652239950331	3.79582230783376
TSPAN2	0.514460778577256	0.789978236895304	24	3.92348007229241	0.496593877102587	2.20960586914418	0.533729020960812	0.241549422190635	5.11513987598251	4.01805359475054	2.91096329650799	2.84662369873566	2.06257252893668	0.51737929896833	2.40018696764644	3.04050120844427	0.47720906694909	2.29899108044487	1.87218373627757	-0.143520440799451	1.58466238167813
NGF	0.48124618607018	0.776263841277179	24	7.19520184900659	0.431310188085598	0.896521750985101	0.473054091373153	0.473054091373153	0.582526808842221	1.0579256600602	0.462441103044927	0.905094964469128	0.785179557962153	-0.143520440799451	2.72044006585943	1.58373044771156	1.24216323226917	1.84097707400254	0.759248677382202	-0.143520440799451	-0.143520440799451
VANGL1	0.597999878221171	0.831549641107914	23.0751445086705	11.471005476787	0.129924401226297	4.15752210923807	0.13035800303098	0.0313547347688958	3.45576348244391	3.83192092219481	4.56000417091518	4.07611046716148	4.2404131912637	4.61925760472811	3.61778851534972	4.22407326752182	4.20382562596937	4.12224372721549	4.15642018743885	4.26302604750136	4.50357906654133
SLC22A15	0.470254430285014	0.769261119262912	27.5310344827586	23.0678713401273	0.391857497722937	3.10638642265883	0.395270540936913	0.127244485120622	4.39498239493704	2.4884691538538	2.71722662670384	3.26476926834638	3.11708028563462	3.22064484840752	4.0948203162092	1.81576889026444	3.95489703244236	2.29899108044487	3.06775441097118	2.24999081255587	3.3975323422718
ATP1A1	0.0272209895012907	0.414105979397908	27.156462585034	25.0443195419755	0.334881913625681	7.57729217957829	0.338566804070747	0.0446817670543608	8.13745364245315	7.39220204161157	7.50698023938435	7.34389186888809	7.3366600708662	7.98231526828427	7.44370840496741	7.82229998696061	7.90039311862714	7.21093740609938	6.95098569982577	7.46064543014488	7.82162790914636
CD58	0.906375480553283	0.959476266282667	24	13.9381787767028	0.147870522328489	2.21787678038978	0.151026441522776	0.0680950550806676	1.42319864145209	2.01542032766206	2.71722662670384	2.52158082318552	2.53935836099602	2.19774761345026	2.90022340435849	2.84432592133846	0.47720906694909	2.74544112948678	2.84874210513943	0.901633503219221	2.56829290621462
PTGFRN	0.444109661153518	0.751843494051279	24	21.5525048075105	0.17520076829098	4.4059380667746	0.181023147415466	0.0410861761268435	5.13958098189317	4.30241882171327	3.95928691716815	3.75285483679982	4.5230156620978	4.45596007041639	4.16684395943967	4.48218084881995	4.54197211034999	4.59143209833646	4.61614327574541	4.52678119121963	4.36384057537444
TTF2	0.773406233641753	0.909924613351071	24	20.6756712785705	0.203143764175205	2.61126048255532	0.214815693644114	0.0822651340527699	1.71103526941512	2.99368862975869	2.22830114491012	3.1902783838917	2.81563756111238	2.95305997576822	2.81313041704593	3.50664842392458	1.24216323226917	2.64610369390144	2.01952887580887	3.39698617160608	2.56829290621462
MAN1A2	0.318597936679984	0.675501290024382	27.156462585034	11.2689014716824	0.189151209592283	7.01411181670736	0.190527712296342	0.0271634837418063	6.579712433209	7.37184900508877	6.9570380783901	7.31788664088109	7.14151670891785	6.57884043142096	7.28689319532011	6.74958826850969	6.72184525059085	7.2282139019248	7.41420995084136	6.8395097670398	7.10703286565458
GDAP2	0.0647603270101199	0.459166567031387	20.5773195876289	14.3550759970347	0.410308050505043	3.27612128407658	0.410375471300465	0.125262600409537	3.45576348244391	2.99368862975869	2.71722662670384	3.58855899648365	3.04741665279181	2.85156969984005	2.98235672587635	3.4386831846105	3.86136474113931	3.8370752836949	3.75511539201709	2.5159321326168	2.84549271481279
WDR3	0.587365519735308	0.82888292825959	20.0603015075377	14.1477998337236	0.177754190646303	4.6141825836104	0.1777634994356	0.0385254584565026	5.0130116121231	4.6340174870552	5.02534291951256	4.4073443263715	5.05381884448925	4.52351278243231	4.5900253794272	3.75040262243669	5.04571369981301	4.42160360005542	4.4178625350314	3.89403792357954	4.91754004163357
TBX15	0.443289245897984	0.751348062622418	24	16.5566867808691	0.156415507014554	5.84460478537689	0.17070100616819	0.029206595216717	5.32149604407638	5.74042526912405	5.7248504817545	5.98413482967414	5.79989730721352	5.88987144159998	6.39981036999961	5.5034475655997	5.4508316575376	6.2368985765527	5.96150365497128	6.12413591146369	5.77958222431645
WARS2	0.534576197697076	0.800757879294137	24	12.7753527454846	0.275282502221023	3.91396496677354	0.276250062869486	0.0705806171528438	2.33641017656604	2.67722422541305	4.72376382310908	3.85283315791918	3.62729160570052	4.31055413794381	4.61598782812392	3.63366742511586	4.20382562596937	3.9662466657125	4.39104575668106	4.43343158087159	3.8386842395121
ZNF697	0.123199327010884	0.530218261114135	21.5783783783784	0.983951774951604	0.344894734087736	2.79633595038818	0.345083360862112	0.123405544607116	3.00202837448678	2.84411639811745	2.22830114491012	2.74619877384653	2.89710542956264	2.19774761345026	3.3959958239875	3.04050120844427	2.1085220089596	2.74544112948678	2.9983799495207	3.6939012982416	3.00452669152509
PHGDH	0.00786418690001001	0.334329170567656	26.0915032679739	11.8568670186086	0.223364596448264	7.16581916017677	0.225124335307711	0.0314164131518717	6.73213630331072	7.07725330347022	7.42604202285294	7.3986781991044	7.32934069567172	7.21138248105847	6.85160671749922	7.14568936409849	7.26436665793933	7.1026943048329	7.41087654871474	7.14450246905865	7.0715362307349
NOTCH2	0.760444282457144	0.904054546689543	24	1.32479565165832	0.103143257052444	5.46339117406039	0.104191297783631	0.0190708105028833	4.81479524518208	5.22422527246468	4.6166813682688	5.40945221517677	5.071474600657	5.56063262616471	5.89503546870933	5.43532774609316	6.18869644964002	5.50860657421896	5.38698298300282	6.27526202101536	5.73489989232062
SEC22B	0.374886239260271	0.709614502185247	27.3424657534247	25.6873292636697	0.23355490646904	3.62730544439545	0.240075777187748	0.0661857075087761	4.07841265792553	3.75017900379061	3.23441823375892	3.52935520199513	3.47642062989033	3.29984246998469	4.53665534635202	3.21316596841446	3.5377438579363	4.04635264438586	3.19723225691964	3.39698617160608	3.70607799940943
GPR89A	0.851892491449467	0.937843365534026	24	9.30092162781938	0.141297149587119	4.390546732146	0.146921935514516	0.0334632437547713	4.93137222557357	4.84559961847333	4.91668064245561	3.99089985494899	4.78085018855165	4.10540286727536	3.06006495025343	4.75792755330415	3.70860954253535	4.85878174848137	4.54494295097734	3.6939012982416	4.77033074118846
RNF115	0.23502799774678	0.617335624107274	24.0481927710843	12.3717934875985	0.222367919234857	6.44588704853489	0.222576656488408	0.0345300274132167	6.1572989823217	6.87999664632638	6.96251495991525	6.77148516408588	6.840554255775	6.72947658942809	5.76184078778142	6.29120170043992	6.11968308996097	6.41341954301799	6.3505630055997	5.89822147397526	6.40374580978643
POLR3C	0.633746045632717	0.848283844561783	26.4370860927152	10.0205916463513	0.115342803026243	4.73172847926808	0.116008218656551	0.0245170911993021	4.62010552343957	5.3264747802886	5.0042553623499	4.9937124284393	4.80215645640189	4.7935642992607	4.80840766205268	4.91624503596396	4.20382562596937	4.7433579846045	4.96423310682763	4.02779726697213	4.33419202610786
PIAS3	0.324962083581625	0.680258813967755	26.6133333333333	25.0994051354013	0.589937455614592	2.66736581889379	0.192828535998939	0.0722917473985286	3.29097617245902	2.84411639811745	2.22830114491012	2.63825682913631	3.04741665279181	2.85156969984005	2.27541680528479	2.94574544803477	3.0367527792678	2.29899108044487	2.84874210513943	1.23242524143582	3.07791879749748
ANKRD35	0.157393290011853	0.561048190246333	23.3450292397661	11.0641518943768	0.409068097750423	3.90009130309799	0.411735943781286	0.105570847393811	2.4963616630001	3.36713841463931	3.23441823375892	4.26941885503378	4.10980318728372	3.57921173752498	3.89726115447943	4.5155542006823	3.86136474113931	4.7433579846045	4.4954457921705	3.10572651214877	4.52997301231483
ITGA10	0.0479806043221016	0.438703842389938	26.4370860927152	12.2516062313756	0.690281988775816	1.50414501215333	0.704881421749563	0.468625974260591	1.06324893145533	1.30693030862952	2.36691879754543	1.92880182208294	2.43410891128802	1.31234202902532	-0.143520440799451	1.81576889026444	0.909802950441355	1.42767032230095	2.68176822235665	1.23242524143582	1.36768543616546
PEX11B	0.732181963197584	0.89194401893349	21.2340425531915	18.9938393341806	0.0872940248795776	4.98062017879319	0.0873164619356016	0.0175312428575428	5.3842056021169	4.49036674997341	5.0042553623499	5.05796492736838	4.49712005990569	5.23758240015889	4.85275399785663	4.78554989297214	5.02429560480914	5.08424860382481	5.13557287931991	5.05143923192231	5.15651177273536
RBM8A	0.399123955954852	0.726317763348776	24	4.83660676957694	0.0788472785989032	6.88728319080093	0.0865291932443707	0.0125636177353567	7.11768606903178	7.18227925261714	6.92373284326012	6.90557520257384	6.7881275407295	6.69326627501655	6.81284756773358	7.05212902258354	6.68136671024885	6.99578951775369	6.86102471703031	6.71941614790431	6.82738971259576
LIX1L	0.0425032590836117	0.427690594854123	27.3424657534247	24.3729905428625	0.655002212617923	5.85374127904356	0.655931025200357	0.112053299579296	6.51579676719679	5.29799255355608	4.64420628606464	5.13941227891016	5.50735945844477	6.19966407871375	6.55549263749267	5.77551679737302	6.79322898632915	5.39080487805018	5.08627313572348	6.79015683124575	5.95540840310746
POLR3GL	0.763920564412902	0.905448286385133	24	14.3753931837536	0.0797081832439221	6.51253463987542	0.082213069027513	0.0126238206126587	6.20440049633887	6.44611398195075	6.35250674933181	6.5658906156893	6.47976810258539	6.57087943927863	7.05033733794646	6.62516040629923	6.45995456518396	6.69393312010256	6.66229465362573	6.529480755995	5.95540840310746
ANKRD34A	0.242886984413608	0.623328681094093	21.9340659340659	7.87872973898363	0.480229207968146	2.43356171218372	0.485299649875415	0.199419495895972	0.582526808842221	3.06303490458767	3.30509820564804	1.50590524193409	2.19733225499965	2.74239588996627	1.98793681516257	2.84432592133846	2.8545816377351	2.53941719225627	2.68176822235665	2.24999081255587	3.00452669152509
TXNIP	0.0623633973555071	0.455654282285365	27.9160839160839	23.8317015075651	0.108089532859745	8.16420932391861	0.108119932510007	0.0132431602645524	7.9289143289473	7.71122488600787	7.76694061091409	7.8795232634605	7.96806274356817	8.28203255505377	8.25818539829985	8.12223682045946	8.39556169889892	8.32768336841149	8.3455097419442	8.3860379291776	8.65900734528241
PRKAB2	0.936880325158267	0.972587839437884	24	22.0872080336832	0.0451341227010794	5.80458068111845	0.046073241060296	0.00793739351580834	5.40451734249016	5.8126740647564	5.68564998738868	5.56494535828466	5.88223385532957	6.08136261613121	6.13837421093225	5.46978967071151	6.4112814833546	5.53661308813829	5.65836308554042	6.15370432184411	5.70045587170816
CHD1L	0.457839402978992	0.762362425109414	24	9.25783130756871	0.120763038601682	5.83969103042785	0.125710998782837	0.0215269948577444	5.71213990774789	6.28129717032586	6.1465894071594	5.86945817847246	5.89220321625284	6.02420556192562	5.49431101307332	5.58430929777462	5.89030560001717	5.86951372528873	5.75617370813875	5.3356793402056	5.96511299723589
PDIA3P1	0.770218230788333	0.90860649781248	24	16.1921806879347	0.164883607282633	2.00893543134687	0.178431157238257	0.0888187616456296	1.06324893145533	2.4884691538538	1.90330475175511	2.52158082318552	2.81563756111238	2.02204106710039	1.81940347023923	2.34754402297345	1.51211075505498	1.42767032230095	1.70806010811987	2.63252583621241	1.77323247050868
BCL9	0.0274720752736654	0.414105979397908	27.156462585034	23.6380505575738	0.418736155122734	2.43224561897559	0.419296861015894	0.17239083822155	2.4963616630001	1.86820236565801	1.70846403003501	1.92880182208294	2.32057264605317	2.49562260514674	2.51502018569808	2.34754402297345	2.75407434072466	2.42420674833883	1.87218373627757	2.93459505730769	3.70607799940943
ACP6	0.791394190011657	0.915533050454815	22.4269662921348	11.3658637849776	0.220615667103023	2.1686560492085	0.221393232482002	0.102087757329155	-0.143520440799451	2.14899690423414	2.22830114491012	2.10133703200164	2.19733225499965	3.57921173752498	2.62138316125893	2.19110081923994	2.64603721909324	2.01032469787505	2.2755480308831	1.92369133448973	2.0894361742474
GPR89B	0.0884109594596643	0.487878815868307	24	2.22727124607653	0.440032165725296	3.08690103666683	0.452280414656151	0.146516007246061	4.02693534623288	3.61816622959457	3.30509820564804	2.39463190557124	3.30790952732165	2.85156969984005	2.51502018569808	3.95886398894441	3.0367527792678	2.42420674833883	2.76766945867473	2.74039734105801	3.56003798665533
NBPF11	0.513276355186275	0.789730940820306	24	6.73678606164414	0.279983070437835	2.12439104997181	0.309281689155784	0.145586044132453	2.15648770427259	1.0579256600602	2.22830114491012	1.92880182208294	1.56086457621037	2.62427915542333	1.98793681516257	2.73523397961279	3.0367527792678	2.74544112948678	1.31028805731468	2.09604651718591	2.0894361742474
PDE4DIP	0.198155606734477	0.592188021138962	23.0751445086705	5.26282378065877	0.300308780741499	4.06100692431325	0.314489780439729	0.0774413307588516	4.02693534623288	4.678889239298	3.91477737687744	4.11689988022323	3.80666416943682	3.13684580489291	4.64149130915756	4.05278935487811	4.34872375452333	4.08479714715074	3.71242870581143	4.40092274564187	4.03574840732832
NBPF9	0.314579661603703	0.673338766054687	20.9005235602094	19.1509850960073	0.440390759712059	3.30747105622828	0.440660526421086	0.133231861724468	3.60364320864873	2.27124714534911	2.22830114491012	3.58855899648365	2.63744882352415	4.31055413794381	3.80998363214609	2.73523397961279	4.04273290628995	3.23007473228743	3.37196670697674	4.49633088504572	2.75887867819387
NBPF19	0.849398426438917	0.936832743764042	24	3.88480595517175	0.152798383870244	2.65370082990325	0.164057557413707	0.0618221751167364	3.00202837448678	2.3839425970785	2.22830114491012	2.84662369873566	2.72929247958693	2.49562260514674	3.93899660502575	2.01560639411193	3.76134561642705	2.64610369390144	1.87218373627757	2.09604651718591	2.56829290621462
HIST2H2BE	0.568205688914293	0.817645534302717	24	6.07579728832746	0.251143577148267	3.92391291671038	0.2786942208714	0.071024568278402	3.67226176510465	3.79162881433258	4.04438684629608	3.26476926834638	3.9661810191542	4.42095929594212	3.97955856675852	4.14097177914821	4.84043960849456	3.79131360498937	4.15642018743885	2.63252583621241	4.30392136799448
BOLA1	0.273242998973684	0.64565349581188	20.5773195876289	3.1756442889718	0.295050210814503	3.67929379013971	0.295057444185957	0.08019404293745	3.97355307321267	3.3112308250675	3.7723642792393	3.40311928683623	3.24706187045602	3.81315970989275	4.26855584415565	4.00659090279012	3.47597505283575	3.8370752836949	3.19723225691964	4.69710644706907	3.33902466952957
SV2A	0.0116227668650681	0.360739997819966	25.5897435897436	10.6220469266681	0.312789678079577	4.60584330361088	0.313759091467279	0.0681219639455165	4.39498239493704	4.92224645947354	4.77446486443751	5.11947744432981	4.5230156620978	4.67973023679782	4.16684395943967	4.54817296145162	4.44858120767211	5.10310050576473	4.70592030040057	4.15020055876778	4.27300193333235
SF3B4	0.119741516667434	0.525054150362106	25.1069182389937	23.873039703465	0.332205558704383	4.18466713292277	0.332250245895246	0.0793970548532464	4.62010552343957	3.98269877878536	3.55756664015687	3.33560206018766	4.14358084684737	4.27179152884952	4.20155080767853	4.00659090279012	4.62968328683629	4.36024081574076	3.75511539201709	4.98719505433573	4.70233234968583
OTUD7B	0.0851970151042791	0.487017119068825	22.3016759776536	9.18224093595883	0.339035299345335	4.62475149225079	0.344338481284104	0.0744555641229751	4.43502777597932	4.3308146503587	4.96113239735051	4.78176459706577	4.0397785874077	4.76593671618812	4.16684395943967	4.72976600609185	5.4508316575376	4.48046254871456	4.7275180083916	4.1105422620198	4.85627995873133
VPS45	0.145497176065462	0.551456745539528	21.695652173913	3.74139282517114	0.437529816534549	3.94366846144311	0.437894081800654	0.111037245164472	4.84483444414023	3.98269877878536	4.67121587741273	3.85283315791918	3.04741665279181	4.14883338965195	3.85428228715654	3.4386831846105	4.24143717725195	3.15978458129646	3.62306855642844	4.4652239950331	4.63096978027756
PLEKHO1	0.0137798038023175	0.364059088773167	20.1616161616162	13.4907983347056	0.29338201810666	6.8418137786207	0.106140015272701	0.0155134323597593	7.16607704578936	7.05189091084269	6.83694220145672	6.99581826605001	7.01948198340019	6.83959589146413	6.8351229921624	6.88981080598314	6.96606358553146	6.63037608929178	6.49607939584412	6.18267887092931	6.85896421387544
ANP32E	0.203724179103723	0.596535621835383	20.4717948717949	6.68698045827962	0.258707729412279	5.07649136701174	0.259751794181509	0.051167583159786	4.84483444414023	5.23928356372591	5.10673967674967	5.2717380410828	5.08891689474182	4.99738222992462	5.92649767560813	4.89103606234314	5.36823721507259	4.59143209833646	4.47004547384238	5.22860593255466	5.22273122427414
APH1A	0.0114251096267315	0.360739997819966	27.9160839160839	22.32213258668	0.212277510168139	8.20863547710091	0.217953482927278	0.0265517312268633	8.33292927168745	8.14616725967455	7.81010914748698	8.11922162685406	8.2380660195726	8.62346928792932	8.14460800984697	8.32408347169828	8.13079965298524	8.02566832203133	8.01977905501627	8.29388054348013	8.30883807293717
C1orf54	0.995649659306489	0.998371500912029	24	15.7144722872537	0.0192341196903546	2.99102850096386	0.0205575937496843	0.00687308520900408	3.10490992701848	3.52293010401852	2.81734458536236	3.1902783838917	2.97421773088383	3.57921173752498	3.56545439033002	2.48867022751489	2.75407434072466	3.53781551448108	2.68176822235665	1.72791571065411	2.92719996252848
MRPS21	0.621075578154311	0.842702301110979	21.1216931216931	18.9158266824352	0.0916515648757018	7.61674895972947	0.0916520098782059	0.0120329566279235	7.80832400608318	7.40561294430777	7.54763099694487	7.55156114103577	7.63858197411646	7.3340423313228	7.41071600122887	7.51094403077676	7.45251719418723	7.90731223249214	7.62451805101096	8.20487881706678	7.63056982100856
PRPF3	0.705487367846304	0.881507398730494	24	20.6778661440704	0.109368091335335	4.35773476930498	0.115645016483084	0.0265378740573347	4.58494081229941	4.6340174870552	3.86885080967252	4.11689988022323	4.66932677190016	3.91729181199038	4.01901122964994	4.26389528212514	4.27809304482578	4.48046254871456	4.39104575668106	4.9199561660819	4.58135500861763
RPRD2	0.46232753908247	0.764125857945824	24	16.9017943208894	0.124687557915276	5.4401620435527	0.136994787783109	0.0251821152911181	5.36360380363639	5.28353776160166	5.10673967674967	5.6782986887885	5.52027378931978	5.74173263165577	5.05608618066542	5.36383142197179	5.2985786873935	5.50860657421896	5.60101461120677	5.26518718186022	5.89576864302525
TARS2	0.692203923622501	0.874347216140724	21.1216931216931	7.30465679160429	0.198795261780469	2.94766986366413	0.198796169000506	0.0674418025746581	2.33641017656604	2.14899690423414	3.66895932818641	2.84662369873566	3.47642062989033	3.29984246998469	3.51115014086234	2.73523397961279	2.94854067619935	2.16186572283548	2.68176822235665	2.84076129630952	3.75164787060485
ECM1	0.558265575694128	0.811834861231424	24	22.3184100182899	0.129012871010738	5.17842892521665	0.131104347314971	0.0253173982318366	5.79140370520988	5.11417236468587	4.96113239735051	5.75782680864721	4.99951690215701	5.39014666826265	5.37774863369107	5.18869950704348	5.33382833106657	4.66939397549646	4.7904364007886	5.22860593255466	4.8352679146781
ADAMTSL4	0.987798249392198	0.994010922811814	20.7916666666667	3.5210935320693	0.0558093949723154	2.46700519902306	0.0558101436851895	0.0226226291323952	2.64033600250076	2.27124714534911	2.07493516891244	2.10133703200164	2.63744882352415	1.82192836628953	1.14882340089015	3.21316596841446	3.41144286952058	1.6490739992788	2.92550023260163	4.33362133724649	1.93998005919233
MCL1	0.0507985412395391	0.440349516991539	27.9160839160839	24.2370174057575	0.289212389852808	8.93459679677063	0.289373643847613	0.0323879913587377	9.35849524257202	8.32443291455075	8.82233634249279	8.57394232645017	8.84871681105092	9.10354157670763	9.15784650451322	8.90217726565367	9.30536596897399	8.668708089877	8.6426783196779	8.95787452566962	9.20602542345203
ENSA	0.209524307702394	0.598956470417474	23.2093023255814	22.7762043268346	0.191948831833442	6.49571709913677	0.193021052015242	0.0297151259929243	6.35810698425067	6.34533001175293	6.1174265121882	6.21770957621055	6.38410597137551	6.33742950214498	6.97710571765701	6.05059801496229	6.74821344239324	6.47983707852137	6.45782625365904	7.23948826014448	6.97397624771472
GOLPH3L	0.172976159532931	0.574588251175835	21.4623655913979	18.1692511683878	0.282190838570377	4.99502373623378	0.282738528234023	0.0566040409744292	5.74436986688269	4.56397931320606	4.6166813682688	4.90333332848553	4.84384763311319	5.60808306850072	4.69118433498764	5.24946985058447	4.93529443601445	5.1761372257311	5.1832434712004	4.69710644706907	4.65515164670189
CTSS	0.845452705930902	0.935105194096255	24	20.7956070578259	0.215502886685223	2.43385407254074	0.227135379265417	0.0933233351284313	0.582526808842221	2.99368862975869	2.36691879754543	2.74619877384653	1.56086457621037	2.49562260514674	3.89726115447943	1.30708233535689	1.93574332546974	2.01032469787505	3.19723225691964	3.6939012982416	3.00452669152509
CTSK	0.164960159216327	0.567647359228823	20.9005235602094	4.04641943964276	0.231204229887412	7.32254844150689	0.231215797110492	0.0315758644626884	7.26381560759357	7.1266784454856	7.21740343576329	7.2276526319395	6.68867327343064	7.36659749315062	7.73481536459322	7.10789641595799	7.65770604015034	7.23250089197355	7.19917910123165	8.12253856322434	7.63968810557018
ARNT	0.0498156066410522	0.438703842389938	27.5310344827586	24.8352937846267	0.199244370909314	6.05721353198669	0.2006414503677	0.0331243812535517	6.12093539910694	5.87184629352969	5.78790669945249	5.93935197013719	5.95061459320776	6.04734082107888	6.42205516760062	5.99252510125027	6.451955567415	5.82478543726699	5.81788079225612	6.13405953550048	6.22949827661732
SETDB1	0.339342749931019	0.687979655866832	24	10.897829462503	0.156867360479913	4.79375873829281	0.157975785383359	0.0329544714299949	4.62010552343957	4.46497021051164	4.89393037499368	4.78176459706577	4.86424995742731	5.06695562329218	4.85275399785663	5.0128941767308	5.24403478542324	4.79064128362205	4.87027417338088	4.40092274564187	4.30392136799448
CERS2	0.419969385814032	0.739769989034354	24.0481927710843	22.1465607213275	0.364353792146277	5.26226310291725	0.371637459110274	0.0706231238997246	5.52072541383727	4.49036674997341	4.30800142975179	5.11947744432981	5.26803316195129	5.88987144159998	6.633823442757	5.40002243588404	6.07871212185509	4.81371422244086	4.7275180083916	5.80191012125535	4.6789348594259
FAM63A	0.712473527108482	0.883704022209968	26.4370860927152	25.7769083488198	0.238963792999535	2.75798156109382	0.246260168842337	0.089289998278549	3.10490992701848	2.76308224567449	3.08173674319355	1.73279380758633	2.81563756111238	3.57921173752498	2.81313041704593	2.61721307683589	2.2628039908527	4.00685557153533	2.01952887580887	1.72791571065411	3.27804359069837
PRUNE	0.888472827723053	0.952900097101801	24	5.62999005038609	0.0613596795623273	4.7336638188467	0.0680138232787898	0.0143681143996746	4.58494081229941	4.01805359475054	4.64420628606464	4.37407934610233	4.66932677190016	4.99738222992462	4.9375555157075	4.91624503596396	5.04571369981301	5.22858626005914	4.52040663477835	4.55660205905465	5.05110948851212
C1orf56	0.344763848806017	0.691160756469559	20.3673469387755	7.73126678451484	0.362294874374871	1.69501235960781	0.364883760076786	0.215269085212577	-0.143520440799451	0.375753291400534	1.21598860284172	0.905094964469128	1.34557023569987	1.31234202902532	3.20395022681449	1.81576889026444	2.4021693859123	2.42420674833883	1.31028805731468	2.84076129630952	3.21437071331675
CDC42SE1	0.288530690094489	0.654637466762837	24	5.2456404629328	0.219258032950199	3.58624888245272	0.242149297177918	0.0675216096581412	4.22266377745973	4.11919906147242	4.23746707932697	3.58855899648365	2.97421773088383	4.01441111349051	3.76428155893021	3.57155536281948	3.653872382864	3.74405270049742	2.9983799495207	2.93459505730769	2.84549271481279
MLLT11	0.105379672119364	0.510239949748464	23.2093023255814	7.16378937845286	0.496754814369409	2.78920653385016	0.527733497706501	0.189205600697496	2.77123714864806	2.99368862975869	3.7723642792393	2.94051074867347	2.43410891128802	1.82192836628953	3.27084645848653	3.29232050820414	2.64603721909324	2.64610369390144	3.1339453810563	1.50133863303369	2.92719996252848
GABPB2	0.246133624486702	0.626198509605135	24	11.766628501375	0.581646381224081	2.81467006315833	0.581832401159205	0.206714246467074	0.582526808842221	3.06303490458767	3.30509820564804	3.1902783838917	2.97421773088383	3.29984246998469	3.20395022681449	3.04050120844427	1.93574332546974	3.9662466657125	3.37196670697674	1.72791571065411	2.34864166163454
SEMA6C	0.67035254612146	0.865793358863914	24	15.187687422421	0.209382297447602	3.26796444351729	0.220583415608412	0.0674987195916367	3.45576348244391	2.76308224567449	3.49846963751912	3.11173089526495	3.62729160570052	3.37491780423953	1.81940347023923	3.57155536281948	2.75407434072466	3.79131360498937	3.06775441097118	3.94001617021653	3.56003798665533
LYSMD1	0.350025340845923	0.696128474727731	23.2093023255814	7.03423072767446	0.275972900465411	3.24574576895436	0.293390230446045	0.0903922399752718	2.77123714864806	3.19246363440555	3.7723642792393	3.58855899648365	3.18353444180658	3.64135032150905	3.06006495025343	3.29232050820414	3.5377438579363	2.74544112948678	2.84874210513943	2.5159321326168	3.9984303574091
SCNM1	0.397347837474321	0.72559443441692	27.5310344827586	10.6804226654914	0.508142638487785	1.52942261366678	0.509165636381302	0.332913631478602	0.582526808842221	2.67722422541305	2.81734458536236	1.50590524193409	1.09241483609694	1.58951860354861	1.4085329040593	2.01560639411193	-0.143520440799451	1.84097707400254	2.38831796563621	2.09604651718591	0.405035040230926
VPS72	0.583311454000962	0.827474543435818	27.3424657534247	22.2844771982398	0.162286377715895	5.81840481146051	0.166963595226053	0.0286957681076409	5.97916460724765	5.43509301508681	5.5755887331963	5.60850316813306	5.87219512414259	6.08136261613121	5.71456221538083	5.70494209779081	6.4836888502445	5.27919521532246	5.56547838765639	6.52194237642471	5.71202882431436
PIP5K1A	0.299576432978446	0.661330739657477	21.695652173913	8.46929810469606	0.195873807477441	6.00350745053139	0.196882885954246	0.032794643394141	5.64543602320638	5.88147660862008	6.10757305861572	6.00601553076936	5.88223385532957	6.37449000580283	6.25035396604981	6.02764859377075	6.29088675943057	6.0455075216625	5.60101461120677	5.43535210962818	6.42499754995755
PSMD4	0.9665990245884	0.98571781638507	24	10.5961619444831	0.0196173732995468	7.53184909615408	0.0198407722331656	0.00263424983425341	7.63865091867078	7.76943709629256	7.28453517854846	7.43944978476689	7.71919826709627	7.45575787137624	7.31093399266721	7.82563007202037	7.41597692020646	7.71237803348287	7.55675957675883	7.3961351504355	7.37067958485703
PI4KB	0.124402359680746	0.531868872768611	21.695652173913	1.33278618983485	0.366887023842374	4.54118844861963	0.367030250993114	0.0808225104828405	4.68796356145444	4.24389337608239	4.47058136873579	3.85283315791918	4.0397785874077	4.99738222992462	4.16684395943967	4.14097177914821	4.76496755740924	4.29615167030242	4.70592030040057	5.76406856684624	5.51470226188475
RFX5	0.71663903193101	0.88548964574503	24	2.02479279353514	0.223022930498175	2.85068789795299	0.228199737889761	0.0800507618016077	1.71103526941512	3.36713841463931	2.60963926319416	3.1902783838917	1.56086457621037	2.85156969984005	4.0948203162092	2.61721307683589	2.75407434072466	2.53941719225627	3.31604079954278	3.63920666911754	3.00452669152509
SELENBP1	0.155794208706046	0.558748456372282	24.7950310559006	19.0767870896681	0.26894336566638	3.58032679366494	0.305044362681995	0.0852001451995229	3.10490992701848	2.67722422541305	2.71722662670384	3.02865939983305	3.76386819013613	4.14883338965195	3.06006495025343	3.90950400515922	3.5377438579363	4.00685557153533	3.91425220626141	4.40092274564187	4.33419202610786
PSMB4	0.349243140479282	0.695573894299405	24	0.0210302409366645	0.149967696005702	6.76191615831463	0.149968085656146	0.022178341485607	6.93426396314237	6.57633774740268	6.40171786468949	6.69272723737695	6.47314151398704	6.70058141065839	6.78451073956783	6.57063349688832	7.15035788646905	6.6751582682058	6.55162204646552	7.43679083026928	7.10703286565458
POGZ	0.935127384407116	0.971815055785385	24	3.21878156009547	0.0505237451383933	4.68697432577738	0.0532719482690694	0.0113659569193893	4.75277272432158	4.53985673336913	4.56000417091518	4.34002921848113	4.4707511367458	4.61925760472811	4.05741365678376	4.54817296145162	5.00255474127215	5.02616819624765	4.44418992666905	5.48271973440109	5.12222623261623
TUFT1	0.865978030616445	0.94348735137657	24	9.8868508799702	0.126836455604679	3.66111719109127	0.130031076269768	0.0355167752035301	3.60364320864873	2.58593146268527	4.04438684629608	4.19517393172736	3.88862616758706	3.75813237661083	4.0948203162092	3.50664842392458	3.70860954253535	3.9662466657125	2.9983799495207	2.74039734105801	4.39289207230635
SNX27	0.636580459820433	0.850595224485232	23.2093023255814	9.14856381121734	0.199577185795142	4.66714455550096	0.20649753653286	0.0442449412220306	2.89124287399965	4.82578430577248	4.20086310820677	4.75617138785149	4.92378087250141	4.27179152884952	4.4527052970143	4.86537875338036	4.98048123198508	4.69447234541376	4.61614327574541	5.76406856684624	5.25473496463847
MRPL9	0.157933788432919	0.561548640803815	20.4717948717949	5.13352719628177	0.176954788833001	5.07709397905991	0.177197579912621	0.0349013787500211	4.78411725831153	4.99502584687888	4.82344443177845	4.97164289325124	5.0178455885019	4.7935642992607	5.23426898493315	5.32670911903969	5.04571369981301	4.69447234541376	5.56547838765639	5.31837657102139	5.70045587170816
THEM4	0.14816315628087	0.555877044566892	27.7222222222222	25.3880582490684	0.382052639722721	3.73873683166985	0.389242443160021	0.104110682480471	4.39498239493704	3.25306904583732	3.37247657252197	2.94051074867347	3.67426847469503	3.57921173752498	4.53665534635202	3.36735712870923	4.38278334329505	3.42247183814663	3.91425220626141	3.52317389574794	3.92076720731247
S100A10	0.134094479363528	0.53964714073867	21.2340425531915	2.33968730932251	0.380405460281042	7.42392251492496	0.380406996011937	0.0512407012933084	8.16152274454225	7.272876463411	7.26250320323473	7.00127534305977	6.76118199711394	7.34808459237098	7.91814831727235	7.16684899078765	7.93810444600015	7.1073703537919	7.29269912743023	8.44502459227576	7.50314217890965
S100A11	0.85321346583872	0.938337581874904	24	0.825221491082088	0.0590760836973026	8.52090840357768	0.0593111387308096	0.00696065911304792	8.73697700351038	8.77808812421496	9.01781838764648	8.80054758972211	8.4213456635828	8.59627424495801	8.83206648302641	8.37270022645201	8.55528867927961	7.91799833911626	8.16337686592738	8.71505722086486	7.92220277774735
S100A9	0.143165497988038	0.551456745539528	21.1216931216931	7.90505415285197	0.338144875530298	4.47715812083083	0.338146513586284	0.0755270429277432	4.17616442256456	4.65662781038646	5.10673967674967	4.64900133513236	4.30153604157812	4.38508822075231	4.91681785117635	4.7010437800831	4.95806473928954	3.59220394294193	4.66173001377148	3.6939012982416	4.44929683034972
S100A8	0.674473715730708	0.867349394402327	24	2.95921730945459	0.262863318578467	2.34405308031075	0.275211934681883	0.11740857619376	2.89124287399965	2.84411639811745	2.71722662670384	1.73279380758633	2.32057264605317	1.58951860354861	4.01901122964994	2.84432592133846	2.2628039908527	2.16186572283548	2.38831796563621	2.09604651718591	0.801518601028342
S100A6	0.0673853394727156	0.461750581140758	26.4370860927152	25.5697771441928	0.243184722665392	11.7158661243866	0.249027903367717	0.0212556118961932	11.9976008675203	11.4834381352485	11.6096522033439	11.3333632720844	11.3693233502997	11.7511377306169	12.0931090440383	11.5562583631244	12.0458445671563	11.7718634426609	11.3170557289745	11.9894490962479	11.9356190380392
S100A4	0.738830085493438	0.894103844800373	21.1216931216931	15.245181194272	0.0912130008765581	10.2888490341051	0.0912131170808861	0.00886524010397438	10.2640228614185	10.0792644364897	10.2091277574335	10.1681871633933	10.5336239911398	10.6693190716943	9.6780190906846	10.6914725788636	10.3109821749069	10.2771753669874	10.0970504341502	10.4985088579249	10.1394657232672
S100A3	0.0065051306168431	0.326739627719102	24.4907975460123	12.5166493767148	0.423052438020121	2.96114731509866	0.424780261042614	0.143451242319723	1.71103526941512	2.27124714534911	2.91096329650799	3.4676175105857	3.30790952732165	2.74239588996627	2.51502018569808	2.94574544803477	2.94854067619935	3.42247183814663	3.37196670697674	3.10572651214877	3.45375945619298
S100A2	0.479613697811748	0.775973041993746	23.2093023255814	18.6529315156946	0.249998166031812	2.89787438432249	0.265758056382956	0.0917079283424802	2.64033600250076	3.12920021554634	1.90330475175511	2.84662369873566	3.18353444180658	3.22064484840752	1.98793681516257	3.29232050820414	2.52924999402144	3.15978458129646	2.9983799495207	3.74659789363287	3.07791879749748
S100A16	0.949904510390208	0.978538591306296	24	21.2094743740426	0.0387141517884776	7.74906726848348	0.0403514047352219	0.00520725957552809	8.4052691819752	8.3644712668394	8.13754593266737	7.79721303848425	7.78220645309108	7.70524018682767	7.12455924852084	7.55574791937779	7.64021267347797	7.30756504965646	7.66425642715401	7.91661687016278	7.36702405866352
S100A13	0.069726904796044	0.464532521976543	22.9425287356322	12.2045810574318	0.132681742859948	8.67435159129023	0.132724679120348	0.0153008184788838	8.7409760010069	8.92966475215514	8.76863652201584	8.88857447083221	8.96781120184921	8.63496918822128	8.38627796229942	8.85080357792878	8.64221777305867	8.6023491372369	8.58172868918052	8.38187958725754	8.20209311356991
CHTOP	0.105279208169527	0.510239949748464	25.1069182389937	24.1428274953155	0.236394253450038	5.79800551915276	0.236434496059442	0.040778591065224	6.05821536476978	5.84256352697172	5.27465010121401	5.6918615591714	5.723784401694	5.65402242701447	5.98743563252821	5.82959164194666	6.07871212185509	5.53661308813829	5.42713487181635	6.40386814309177	5.97475274729846
SNAPIN	0.983384668670639	0.992904747560981	24	23.2658248663933	0.0292757198975262	6.32590499792317	0.0293680254943369	0.00464250182447865	5.85182132337369	5.31230395413156	6.09765184393776	6.18930387644976	6.33378603400518	6.95419563181857	6.39981036999961	6.84456754518565	6.79322898632915	6.12144192404897	6.43831247753914	6.13405953550048	6.79510868717558
ILF2	0.355019762066412	0.699004524852964	22.0552486187845	2.74318937081977	0.134306534265578	5.60561366381272	0.134392189195392	0.0239745721441645	6.16921931084409	5.89104306521747	5.75040463074463	5.55012885999516	5.31325605114896	5.49483558203134	5.64060591777297	5.552506377751	5.82986211722725	5.37537960757748	5.42713487181635	5.87473967315378	5.22273122427414
INTS3	0.0794429190005241	0.479008153798229	24	15.3841440258663	0.733929261810056	1.76065512293047	0.777376588857819	0.441526894582248	-0.143520440799451	0.756789655758662	1.90330475175511	2.2554248973201	2.81563756111238	2.62427915542333	2.40018696764644	0.514339724258071	1.24216323226917	2.16186572283548	2.2755480308831	1.50133863303369	2.0894361742474
SLC27A3	0.0178480893103243	0.392016716109398	25.4267515923567	14.0126139938137	0.333600190111893	5.42386858433647	0.35406699346874	0.0652794196546808	4.95910184858	5.28353776160166	5.30945085386256	5.82090730834662	6.05192155967345	5.46077643277371	5.14792668709592	5.552506377751	5.22538540204341	5.32808883900062	5.85759967517201	5.43535210962818	4.9953725026766
GATAD2B	0.236921200277076	0.618832842168432	24	14.6830205433168	0.32918133422382	5.02657528698709	0.342143496704382	0.0680669197555104	4.90309915705801	5.23928356372591	4.74933705744856	5.2717380410828	5.45451409468887	5.11154116980529	3.76428155893021	4.61127802535245	5.26244616589629	4.69447234541376	5.74562762727384	5.17193380251864	5.10477299370734
DENND4B	0.396014503659338	0.724789844849297	20.9005235602094	5.31172638117183	0.23734775843357	3.48293098314383	0.237404668779239	0.0681623236085341	3.45576348244391	3.36713841463931	2.91096329650799	4.03413417421114	2.97421773088383	3.51427583546381	3.66829047522346	3.75040262243669	3.5377438579363	3.23007473228743	2.92550023260163	4.40092274564187	3.8386842395121
CRTC2	0.0612449870168668	0.453221141313788	20.2639593908629	18.711569399462	0.837755157323549	1.26535153867212	0.846134495896659	0.668695196581184	1.42319864145209	1.0579256600602	-0.143520440799449	0.474033667777745	1.34557023569987	3.22064484840752	1.81940347023923	-0.143520440799451	2.2628039908527	1.84097707400254	1.06091876692892	1.72791571065411	0.405035040230926
SLC39A1	0.59214593077988	0.829421045823405	24	6.47575876005233	0.0663811135377615	6.96003129481804	0.0735234826900044	0.0105636712789991	6.84790475577204	6.73879321625772	7.0214270741886	6.79052072476275	6.81981162372922	7.01999586675774	6.8461330421049	7.34449553253193	7.04262871762856	7.05991351449878	6.95556860101943	7.11474289677974	6.8693373298003
JTB	0.409902763141319	0.733735976092497	27.9160839160839	25.2674336151245	0.215917066216068	7.45533837302169	0.116050425614186	0.0155660843019725	7.81592658232143	7.16266689534007	7.44181296975546	7.2734749872756	7.49550478941294	7.61907704604588	7.37695141450571	7.48169053150514	7.77776101619785	7.32774129975884	7.22977014208533	7.47633214938425	7.33370070149212
RAB13	0.151867823503205	0.556124302771803	26.6133333333333	9.497415189492	0.198801846193005	7.62089739505538	0.201633108131155	0.0264579219058872	7.2526547454676	7.92187885773565	7.73529544552221	7.79092501808711	7.77683541607818	7.1270276112137	7.63994151746518	7.87146173506387	7.39109223551354	7.79585802925475	7.83564283483565	7.63848721197556	7.35600157470519
RPS27	0.900453458063149	0.956895269075228	24	3.30270953548333	0.0330628853928766	9.16793336000455	0.0349417797908681	0.003811303858654	9.03283001794271	9.14585941302521	9.08338242743124	9.08381739817882	8.88036408324126	8.97370500721244	9.3373046120587	8.93029079206394	9.40919716025645	9.18563839355924	9.30630890296667	9.60975798288903	9.22735150670493
TPM3	0.822960466979106	0.927324421438867	24	17.8031257098748	0.0776182670539959	7.49430141529644	0.0861084133418415	0.0114898518981486	8.07862680026753	8.01887550601225	7.76694061091409	7.56267675745648	7.64449208170818	7.14858321652688	7.49707253812931	7.02341554073405	6.88520621586485	7.7246035869064	7.46973022048285	7.27130898298456	7.32995014293072
C1orf43	0.0449271712079808	0.43519242251111	24.4907975460123	22.8758910361108	0.474289165209155	7.15709321482182	0.478481353472437	0.0668541458257853	7.77750661984352	6.74408153431649	6.69281324634693	6.73919022155366	6.85081479655232	7.3340423313228	8.21848930076453	6.86413150228167	7.44043964324475	6.71859212729353	6.82140132250699	8.01387399621042	7.17968251932443
UBAP2L	0.357076376819024	0.700348573426085	24.95	21.4317494829217	0.15315840960747	5.8138385329623	0.160802006465134	0.0276584919848473	6.20440049633887	5.72980218961227	5.32654141060627	6.0168326811127	5.68989381631605	6.17886376202959	5.5082407791519	6.00432819950225	5.60305960301425	5.81338328014088	5.7770373748842	5.73827793550568	6.05872912744931
HAX1	0.65351445939092	0.858556961692656	24	14.2430406699298	0.100282360990178	6.47051926062883	0.103111236395571	0.0159355427659372	6.69138613082248	6.36605792896123	6.48018046215094	6.58054693654944	6.55700019312698	6.34678426184544	5.69032893017885	6.44635124022566	6.451955567415	6.40584747257614	6.69555074698062	6.63107987917145	6.68784254949144
ATP8B2	0.357964190669792	0.701021169982273	22.8114285714286	3.130612310235	0.195625049125077	5.30403297631399	0.197549794726738	0.0372452048486365	5.64543602320638	6.01871116121543	5.32654141060627	5.25356136087232	5.35710435704292	4.87340776076987	5.89503546870933	4.81265328611887	5.60305960301425	4.94490120598952	4.98231228013861	5.2831357503086	5.2064591250642
IL6R	0.578481872217282	0.823921113367716	22.4269662921348	8.16927178754473	0.19397533699263	3.95297665267853	0.198721959936514	0.0502714732205312	2.33641017656604	3.61816622959457	4.00246426209102	3.70014144289254	3.62729160570052	4.49013177609567	4.36356674421735	4.34038610222448	4.0847235790522	4.19434137671874	4.12421567253896	4.02779726697213	4.39289207230635
UBE2Q1	0.480364657449514	0.775973677418446	24	16.116080060076	0.101673116843257	6.22370762412985	0.10981876034631	0.0176452312638424	5.72834488802888	5.95628886576924	5.80019384102714	6.11070184042548	6.19570701518897	6.62570534077808	6.03632201929379	6.22212740920796	6.29088675943057	6.46533961524154	6.59925976747105	6.17308520001324	6.65224231690814
ADAR	0.0245257166627565	0.414105979397908	25.7548387096774	23.7537674368841	0.246266083702661	6.4675806033406	0.246405896388758	0.038098620102467	6.83299526673476	6.23697312214268	5.95107610027066	6.17005119045622	6.15488411339085	6.71510134012357	6.4938208376882	6.44635124022566	6.58956122138703	6.51545590201713	6.38494729765165	6.73905560482627	6.87963639414646
PMVK	0.717143797598657	0.885684663162247	24	23.2948585761783	0.094056666521931	5.68115983719731	0.0943303260891167	0.0166040612819041	5.83695246410963	5.85239063734857	5.90630853795033	5.8085099313272	5.59542236004774	5.86404399670503	5.21740897552566	5.91960377642504	5.57387196062914	4.96565113349887	5.79760361593744	5.88652834777077	5.72350967976966
PBXIP1	0.818121395556816	0.926633888009365	23.0751445086705	7.07534974067837	0.0542506240526384	6.05088659557601	0.0573034886936905	0.00947026320664924	5.62826676942901	5.93794634761781	6.00515007930241	5.9619171566543	6.0340233831425	5.88987144159998	6.07427238359044	5.8028075578205	6.32632254787862	5.88048243136367	6.37813568637107	6.09394878597845	6.6401776421902
PYGO2	0.242588331056139	0.623328681094093	20.1616161616162	15.9241191842702	0.233837518318869	5.56567627719257	0.234904628772118	0.0422059453466109	5.79140370520988	4.74368384648455	5.37663089804843	5.47367413010994	5.84165288377793	5.85095479086485	4.99803780398874	5.58430929777462	5.89030560001717	5.42116928498607	5.65836308554042	5.93274274361148	5.47449883517609
SHC1	0.0361215985858896	0.421392703495552	23.9041916167665	19.9372263338922	0.490099514707646	3.74116751707587	0.52690965535964	0.140840968215045	4.43502777597932	3.57133387281287	3.49846963751912	3.40311928683623	4.5230156620978	4.45596007041639	3.3959958239875	3.57155536281948	3.70860954253535	2.83837705331068	3.62306855642844	4.36766445536329	3.5078771483123
CKS1B	0.963612286560565	0.985103517699762	24	3.04677759097214	0.0340146586689975	5.09850329549285	0.0356968871757096	0.0070014443664803	4.43502777597932	4.56397931320606	5.23898908933959	4.92646442477207	4.80215645640189	5.59243902127616	5.14792668709592	5.63073660413172	4.98048123198508	5.21131424949982	5.08627313572348	5.41921087948563	5.27047448223375
FLAD1	0.0892234928451068	0.489360783148756	24	9.46698854948525	0.226051549148127	4.12175547988743	0.234058851295775	0.0567862049163012	4.07841265792553	4.21371556291158	4.43949814141433	4.43985955343778	4.07521569674714	3.44627883810998	3.76428155893021	3.95886398894441	4.31384059418542	4.08479714715074	4.21874962682094	4.18879778979443	4.17605704781205
ADAM15	0.1689262224547	0.570945017108636	21.0105263157895	15.0604815510616	0.203646216083979	6.01054017404101	0.203651716458949	0.0338824316221198	5.85182132337369	6.13599432077974	5.58981440268816	6.2638438165845	6.45979632000974	6.22016876039293	5.52203733325932	6.08435183888348	6.16931290335188	5.83609818506512	6.04987769925054	5.87473967315378	5.75741403588351
EFNA4	0.423177557716082	0.741386060357868	24	6.49930178402917	0.482163238416372	1.58408774505878	0.533937759051838	0.33706324710695	2.33641017656604	1.0579256600602	2.36691879754543	-0.143520440799451	1.74816308116002	1.31234202902532	1.62854569468563	1.81576889026444	2.8545816377351	2.64610369390144	1.06091876692892	0.471701165962943	1.36768543616546
SLC50A1	0.762337993813582	0.904741941752012	24	2.78624483552081	0.120051613756694	4.22375092473708	0.125114625043035	0.0296216863334153	4.17616442256456	4.90346311376435	3.82141401392629	4.34002921848113	4.36017420461301	4.42095929594212	4.26855584415565	4.58007050149038	4.1255265700587	3.88142993714696	4.44418992666905	3.2586940424335	4.42137008945936
DPM3	0.844946210386483	0.935062977566783	24	5.36093824519	0.0498051771903231	6.61129808810723	0.0550789882987524	0.00833103992056137	6.6323301445691	6.10344633848177	6.63224790476237	6.39400478631614	6.5253210608269	6.29939181667956	6.50775531461273	6.75658381576497	6.56751920318575	6.896624490411	6.80117391523672	6.67252351994301	7.16712494847495
KRTCAP2	0.234106293418911	0.616716125329436	24	0.842668135115837	0.135990264690312	7.56368242107807	0.136554335706874	0.0180539488710329	8.11297616240005	7.77202810584864	7.54398244257186	7.63466958635213	7.39391547564304	7.42075213106819	7.31093399266721	7.65267954140212	7.48423826076442	7.27883569445748	7.4982805406318	7.67633007308452	7.68149429206315
MUC1	0.712609912185385	0.883704022209968	24	15.9570815477016	0.140796798278437	4.14241542976094	0.151458536899834	0.0365628555290928	4.47399155838348	4.15139750193239	3.37247657252197	3.9463297675552	4.49712005990569	4.31055413794381	3.45472161377704	4.00659090279012	4.38278334329505	4.56447961766476	4.4178625350314	3.74659789363287	4.44929683034972
THBS3	0.101133532406949	0.506081578265606	20.5773195876289	13.7762891081273	0.389718070767406	4.36041336706031	0.389718732569689	0.0893765567076105	4.17616442256456	4.4127952469569	4.37524745162798	4.70358126859789	4.73726978679041	4.61925760472811	4.13128154556787	4.183120787579	4.68532831699015	4.26300683880471	4.63911669530404	2.84076129630952	4.24140530206087
GBA	0.98074282323388	0.992127454389279	24	10.5008440220884	0.0730323513569679	2.79955426262268	0.0739784337349914	0.0264250758496415	1.06324893145533	2.76308224567449	3.23441823375892	2.2554248973201	2.81563756111238	4.31055413794381	3.45472161377704	3.75040262243669	1.93574332546974	3.42247183814663	2.92550023260163	1.72791571065411	2.66673064906261
FAM189B	0.0806874363416477	0.481692080138398	26.7919463087248	22.008816480035	0.204141669716279	5.47802319010289	0.211988498100658	0.0386979920938735	5.21051398133782	5.04729793290648	5.14577826755337	5.30741846977857	5.18936137156865	5.97679138444446	5.56265260843963	5.40002243588404	5.64576287642065	5.43611514829613	5.3031628075429	5.96645724426984	5.94563808662382
SCAMP3	0.734288326768254	0.892829695884847	22.6818181818182	1.21204804035404	0.0645277630163556	5.5564468357191	0.0645295189754691	0.0116134502647712	6.03234341965702	5.6754807988996	5.73768413490753	5.56494535828466	5.58316629661109	5.68385559516535	5.14792668709592	5.90708365947951	5.40184451374698	5.24565393324805	5.49166700560289	5.49816953292036	5.36146748444906
CLK2	0.617411860327182	0.840113776559949	24	14.5729510002394	0.238114730796578	3.25218606246428	0.246796811349702	0.0758864365720503	3.53159727027803	3.52293010401852	2.07493516891244	3.11173089526495	3.11708028563462	3.57921173752498	2.1388256160387	2.84432592133846	3.86136474113931	4.04635264438586	3.71242870581143	3.39698617160608	3.14775737874045
FDPS	0.759603713878751	0.903725662710664	24	3.36946529061711	0.277546615791498	2.54935021276841	0.293858178623147	0.115267873810102	3.45576348244391	2.76308224567449	1.70846403003501	2.84662369873566	2.19733225499965	0.51737929896833	2.27541680528479	2.73523397961279	3.0367527792678	2.42420674833883	2.2755480308831	4.33362133724649	2.75887867819387
RUSC1	0.0944117581262909	0.496092722626082	26.4370860927152	11.9813804153963	0.213409310364239	5.38272865780494	0.216441456169727	0.0402103598248236	5.13958098189317	5.61903376287142	5.40908310393172	5.650784332086	5.67841769777387	5.44344050847138	4.8744262464013	5.59995166367074	5.24403478542324	5.43611514829613	5.42713487181635	5.54355035148802	4.95698108485884
ASH1L	0.120290083274662	0.526094542919858	22.1777777777778	17.7917781961855	0.201826931963415	5.75698495482267	0.205273837811663	0.0356564832846582	5.80674696591307	5.64187827991607	5.32654141060627	6.04880584880416	5.75689709638998	5.69854398129528	5.93683443088164	5.48671677023953	5.418359072223	5.95501347404397	6.18870558270557	5.65801868363047	5.85459351433446
MSTO1	0.809607963415636	0.924740731125773	24	3.41319988792043	0.156543025154842	2.82786285975964	0.165942695398755	0.0586813093944945	3.00202837448678	3.83192092219481	2.71722662670384	3.80370988246503	2.63744882352415	2.35435931863585	3.20395022681449	3.21316596841446	2.2628039908527	1.84097707400254	3.31604079954278	1.92369133448973	2.75887867819387
YY1AP1	0.126559800298073	0.532551155899191	26.972972972973	11.7404946052339	0.213056289161591	5.65976725815939	0.216275176956977	0.0382127333319554	5.29997214010809	5.61903376287142	5.83643959012688	5.59412952613398	5.85190564170368	5.8377457418468	5.21740897552566	5.56849546934945	5.43468672571097	6.13065875126202	5.9796168508345	5.43535210962818	5.8753279681503
DAP3	0.505843045005601	0.786994102181315	27.5310344827586	25.0633132479785	0.164970134886616	5.61657023805986	0.166832701403242	0.0297036615464585	5.72834488802888	4.97717229948721	5.29215540815331	5.45788467516578	5.15665079129106	5.7130843277883	5.69032893017885	5.63073660413172	6.15952258582715	5.57762911404082	5.33164741059494	6.42826873957392	5.74620088203886
GON4L	0.0852621338497592	0.48713630367744	27.3424657534247	12.2317168378341	0.508221094426419	4.71173604838561	0.526066542237882	0.111650257322485	3.60364320864873	5.23928356372591	4.64420628606464	5.05796492736838	5.39965918344208	5.02094812847068	3.89726115447943	4.44801716450795	4.31384059418542	5.22858626005914	5.46619947869386	4.22638925675945	5.03276871627671
SYT11	0.0870291697860448	0.487221438962477	21.695652173913	18.925622852825	0.372112507383521	5.35632763870766	0.374105329952062	0.0698436233154557	5.16361491259049	4.76465111399702	4.20086310820677	5.01544943674515	5.18936137156865	5.98879181485267	5.91608632379381	4.81265328611887	5.86643122120078	5.70649353601976	5.74562762727384	5.69870635517426	5.62899808373678
RIT1	0.557771348750745	0.811330591097581	24	22.9518280951141	0.136161997575239	4.65169936014021	0.137033011734351	0.0294586990957689	4.51193063536366	5.081122599814	4.67121587741273	4.53322673719987	4.66932677190016	4.76593671618812	5.25093423424711	4.98933209326865	3.9994833321541	4.61789027233643	4.68399434609018	4.55660205905465	4.27300193333235
KIAA0907	0.00185832589072965	0.263825925361487	27.5310344827586	22.3512095580427	0.777723495601223	3.4398980913481	0.798342532000747	0.232083192815714	3.86047038219009	2.9208400197497	2.60963926319416	3.1902783838917	3.67426847469503	3.57921173752498	5.03699506543618	3.36735712870923	2.75407434072466	2.74544112948678	2.92550023260163	3.63920666911754	3.8386842395121
ARHGEF2	0.169486152398906	0.570945017108636	26.7919463087248	20.9796247233458	0.242366775915836	6.04738750489826	0.262324439437848	0.0433781429130133	5.61089072399524	5.31230395413156	5.53205021696521	5.88134483018919	5.88223385532957	6.34678426184544	6.51467240536296	5.58430929777462	6.4836888502445	5.99593534557906	5.94316015132646	6.77120535032978	6.67607314475706
SSR2	0.0199542003217977	0.400633334392617	22.3016759776536	1.59446627084055	0.298364989942385	7.58224262960549	0.298369879177554	0.0393511384102304	8.17636453701303	7.77461447041952	7.51072345928557	7.17550792619104	7.22671280811842	7.49835339921815	7.83492949160419	7.31162350420402	7.60457643828642	7.56718951452434	7.45037787431661	7.92521493571242	7.99506182776893
UBQLN4	0.525100843577071	0.795458381432006	22.3016759776536	15.6309966644451	0.381735940707306	2.0415120003348	0.385633517528848	0.188896032678527	3.00202837448678	1.0579256600602	2.36691879754543	2.63825682913631	2.06257252893668	2.35435931863585	2.1388256160387	1.81576889026444	3.0367527792678	1.42767032230095	1.70806010811987	2.63252583621241	-0.143520440799451
LAMTOR2	0.475611960693711	0.772834320064028	25.1069182389937	22.4183992480143	0.0713256201343273	6.50833809121033	0.0727834581152095	0.0111831095888373	6.48751305007641	6.37971291867709	6.51040841204852	6.42681864285619	6.47976810258539	6.64099467041017	6.32308176468268	6.80462527599793	6.38631497031975	6.36737925742865	6.47707960657154	6.76483246117548	6.59088397836915
MEX3A	0.182260070807811	0.583020296270102	24	23.2864586234982	0.48183135087293	1.90502433434985	0.483266707965781	0.253680070774903	1.42319864145209	2.3839425970785	-0.143520440799449	1.50590524193409	1.74816308116002	1.58951860354861	2.72044006585943	2.48867022751489	2.1085220089596	1.42767032230095	2.59042659588997	2.93459505730769	2.46264350802298
LMNA	0.489390700508537	0.78072117771265	26.0915032679739	21.6352114698603	0.117894228838405	10.1172947715139	0.12393803703359	0.0122501162447642	10.2373773196848	9.85811876277895	9.9926664760311	10.0922341044685	10.065640410097	10.3532882648273	9.86486907681218	10.0218804480349	10.3705421507302	9.94300832279789	9.76631945388956	10.6049136607331	10.3490087343361
SLC25A44	0.26958580279472	0.641516364600975	24.4907975460123	5.01454351797679	0.197837153211799	5.11853352677671	0.224191039098093	0.0437998575031847	5.23340391319055	4.80569303653399	5.23898908933959	4.67654939448146	5.0178455885019	5.2575588437416	5.13002035622916	5.45266160575591	5.54408159855555	5.39080487805018	4.96423310682763	4.58581898465244	5.27047448223375
PMF1	0.83817972290313	0.932726294158013	24	7.02730944180801	0.110485338871503	3.89357636884204	0.121536712675743	0.0312146728771852	3.86047038219009	3.90927870240487	3.08173674319355	4.47165808077917	3.24706187045602	3.91729181199038	4.01901122964994	4.22407326752182	4.38278334329505	4.12224372721549	3.66844038855258	4.22638925675945	3.45375945619298
SMG5	0.21718750459113	0.603670447214144	24	1.82230645192111	0.292667560405112	4.80147567929028	0.298213073446973	0.06210862938101	5.27812224633779	4.82578430577248	4.58862107668889	4.07611046716148	3.92792466944199	5.02094812847068	4.53665534635202	4.81265328611887	5.33382833106657	4.9861068465251	4.7275180083916	5.48271973440109	5.08710602309715
TMEM79	0.129550357552129	0.53387211197252	21.5783783783784	12.5836647676573	0.291902045992607	3.82466357729045	0.29193366786178	0.0763292409808756	2.89124287399965	3.66352600498665	3.16009634607525	4.23277394583478	3.76386819013613	3.75813237661083	3.76428155893021	4.26389528212514	4.0847235790522	4.15874288364652	4.2489327758559	3.52317389574794	3.70607799940943
C1orf85	0.00957442187773516	0.349320026084319	20.7916666666667	9.4307375502016	0.156527948448089	6.65822970381548	0.156734841933913	0.023540017227717	6.42922572311737	6.5584386843673	6.82496537208633	6.58054693654944	6.6829417686515	6.53858876213842	6.6274558865451	6.92749255925327	6.81833525697574	6.71859212729353	6.41187662027289	6.67252351994301	6.68196984883803
CCT3	0.797702942356006	0.918384931751987	22.6818181818182	21.538233211227	0.0771510578761716	6.93201491613762	0.0781829240704318	0.0112785279628327	7.30761516991165	6.90381911395113	6.73822234925321	6.67234713510158	6.88116571088216	6.81284399260366	6.51467240536296	7.08028216365004	7.25520258388303	6.75480793349637	7.08250969950763	7.43679083026928	6.76764485892791
MEF2D	0.163776827257929	0.566836849968896	27.9160839160839	25.5370130434819	0.286810054877664	5.75979479723291	0.293292339702437	0.0509206230477759	5.97916460724765	4.92224645947354	5.64535452712881	5.2717380410828	5.59542236004774	5.68385559516535	5.87367289948349	5.84279949228413	6.3946852395928	5.7786259346469	5.24444876897141	6.04218937523398	6.33804514069706
IQGAP3	0.469968314348727	0.769261119262912	24	17.1952861741885	0.486887117578925	1.10402071750293	0.537369819271277	0.486738890631235	-0.143520440799451	0.756789655758662	1.21598860284172	1.73279380758633	2.06257252893668	0.51737929896833	1.4085329040593	0.964489739296599	-0.143520440799451	0.846163100220631	0.759248677382202	3.46145924654062	0.801518601028342
APOA1BP	0.964892590927935	0.985243977548502	24	21.3125452001794	0.0183984386699991	6.24559401929966	0.0191251016502558	0.00306217496544874	6.31583610571142	6.38649225112074	6.03664761509761	6.35190923196437	6.17135214785718	6.09252723023361	6.23368197354912	6.42015635448489	6.11968308996097	6.11216583524706	6.6051053847458	6.17308520001324	6.18866338760995
GPATCH4	0.336971650793285	0.686961604184405	24	15.3421476744496	0.141768167330246	6.32778394985609	0.149987178547453	0.0237029550528292	6.34765480917537	6.68481570254001	6.26656354337803	6.4589027216489	6.46648434763015	6.3926692564618	5.92649767560813	6.12816255069565	5.92539234326761	6.49419030679136	6.61672603848533	6.1040815055655	6.35290603806086
NES	0.599882874854581	0.832212702332301	22.1777777777778	6.0171178233967	0.357847292734048	2.48693554717839	0.363222373672972	0.146052186227775	2.33641017656604	3.42096004690678	2.81734458536236	2.84662369873566	1.56086457621037	2.49562260514674	3.13380062149987	2.61721307683589	3.41144286952058	2.16186572283548	1.31028805731468	3.63920666911754	0.801518601028342
CRABP2	0.074071280827577	0.46870636815794	24.0481927710843	23.4539999439882	0.619362576012124	3.35826344200153	0.620467226095279	0.184758354075248	3.97355307321267	2.67722422541305	2.4933774635741	3.02865939983305	2.53935836099602	3.57921173752498	3.66829047522346	3.29232050820414	3.90888873560865	2.83837705331068	2.68176822235665	5.3356793402056	4.24140530206087
ISG20L2	0.29463194549417	0.658835587932909	21.3475935828877	12.8806105771882	0.287185640159879	6.64647795045649	0.287189988221275	0.0432093494271729	6.27228921174117	6.81615195196265	6.51040841204852	7.10122066209848	6.89114243019485	6.86586074731545	6.18247787163389	7.04071211485108	6.64674478876383	6.42095207841103	7.17972497790258	5.46710269160028	6.50700584116649
RRNAD1	0.185570479558697	0.584642521285151	22.9425287356322	16.4310887393644	1.17690620336343	2.63913753810446	0.488277451413457	0.185014022332523	3.80042150953483	1.0579256600602	1.21598860284172	2.63825682913631	2.53935836099602	2.85156969984005	2.40018696764644	2.34754402297345	3.59697626358914	3.08589360849531	2.76766945867473	3.58235650059424	2.0894361742474
MRPL24	0.057835518655367	0.451017011763309	26.2631578947368	9.90781171133529	0.246652848372507	6.5450321949853	0.248884831023	0.0380265250969571	6.76392747455311	6.80100849386145	6.76980407569548	6.73919022155366	6.77740963948215	6.53040188784446	5.78491147577318	6.62516040629923	6.62556567261006	6.68144373918256	6.7064679105522	6.08374439590786	6.22949827661732
HDGF	0.384541525337145	0.715322236055401	23.3450292397661	21.6117679585064	0.0722758273881187	8.1517255620248	0.0738805253935365	0.009063176235681	8.14953838731383	8.04267546046503	7.94071540914806	8.03393291921113	8.09001248037702	8.29175227576965	8.05492363623789	8.14640624096054	8.3489411664019	8.07663261616655	8.12727249468998	8.52073013261692	8.2244873904977
PRCC	0.49831295774959	0.785036309282511	24	11.3216936488229	0.096025408917661	4.1326994532149	0.0962840140824325	0.0232980924871107	3.80042150953483	4.21371556291158	4.04438684629608	3.9463297675552	4.00344906520532	4.01441111349051	3.61778851534972	4.00659090279012	4.16520722116385	4.45133321886297	4.4954457921705	4.36766445536329	4.50357906654133
PEAR1	0.0807197560682666	0.481692080138398	24	21.0278626815309	0.564982419658319	1.55203771183835	0.591729413565293	0.38125968786184	1.42319864145209	2.01542032766206	1.21598860284172	1.73279380758633	1.91391589484556	2.49562260514674	2.62138316125893	1.58373044771156	0.909802950441355	0.434572623901316	1.06091876692892	2.3890806519387	0.801518601028342
ARHGEF11	0.00614783474026137	0.322416625185517	26.7919463087248	11.8151733565591	0.591457132638575	4.4788745002312	0.600143566883133	0.133994280673003	3.60364320864873	4.7853180158975	4.50100900026204	5.01544943674515	5.17309878632536	4.42095929594212	3.45472161377704	4.5155542006823	4.41605735334698	4.64387194471312	5.24444876897141	4.61445594569446	4.07212544487134
ETV3	0.711596323589779	0.883257685628876	24	11.8769201802814	0.21945250600478	1.88324354906547	0.219472033797194	0.116539379044258	2.33641017656604	2.9208400197497	1.70846403003501	2.2554248973201	2.19733225499965	0.968937302679329	0.425081315842187	1.81576889026444	1.93574332546974	1.42767032230095	2.59042659588997	2.09604651718591	1.58466238167813
KIRREL	0.665438280626583	0.863047773038445	24	16.1631564429791	0.12904645819628	4.67180632330054	0.139549250190702	0.0298705127168271	4.54889752596784	4.11919906147242	4.40773044400658	4.80691168887618	4.75922453901045	4.31055413794381	4.64149130915756	4.64182475524207	4.16520722116385	5.0651470961602	5.25935281090654	4.49633088504572	5.44706033021304
IFI16	0.365721818193392	0.705503010173372	24	22.7102145736294	0.115362721428792	6.27733541722496	0.116474683849348	0.0185547969174536	5.85182132337369	6.07854422230833	5.5755887331963	5.98413482967414	6.34834314058278	6.41062227997635	6.5420138188537	6.27180133409333	6.61843630700801	6.32785715547532	6.41853113646904	6.46017387909934	6.82738971259576
CADM3	0.950597474655041	0.978929200106335	24	12.6624235775986	0.153250546009785	1.7286446237652	0.15364422990695	0.0888813280616892	1.42319864145209	0.756789655758662	-0.143520440799449	-0.143520440799451	2.97421773088383	2.02204106710039	-0.143520440799451	2.48867022751489	3.5377438579363	2.29899108044487	3.1339453810563	0.901633503219221	3.21437071331675
DUSP23	0.910103524461054	0.961480336325791	24	3.79837060911245	0.0428619547485705	6.99585105430048	0.0459146931913458	0.00656313189559992	6.50643033729804	6.32429993976726	6.9181064456901	6.5658906156893	6.75026126739649	7.40740285254825	7.00684590378715	7.26822813563222	7.42826013066393	7.09800305061356	7.14001159936357	7.25775737950464	7.29958940606465
C1orf204	0.724182457113401	0.888856202586065	24	9.87500089934824	0.301922818032019	1.87319456838249	0.309608827162716	0.165283859129521	-0.143520440799451	2.67722422541305	1.21598860284172	2.74619877384653	2.19733225499965	1.58951860354861	2.27541680528479	3.29232050820414	1.73942091399827	1.42767032230095	2.01952887580887	2.24999081255587	0.801518601028342
TAGLN2	0.358119178887696	0.701075154684257	24	17.915847096979	0.0931513249010372	8.58106143937453	0.103368898384576	0.0120461669124363	9.04581962288027	8.91801415617555	8.63268218657809	8.82537218653288	9.005037698769	8.63878220766132	8.32660385460203	8.47803224404706	8.46079226721035	8.17568671189768	8.45151428794342	8.28054028613427	8.31264384700802
LINC01133	0.539835412661619	0.803131051745524	21.3475935828877	10.562679548894	0.210419889620726	6.08691147132909	0.210519745411264	0.0345856427192783	5.03922941667004	5.85239063734857	6.05727030781751	6.33472096198288	6.67140999348199	6.1683500522986	6.84063852012477	6.34788495759015	6.14966537572502	5.92354186090216	5.73500388666311	5.78940623240376	5.96511299723589
PIGM	0.000566661979779726	0.252687748367417	21.1216931216931	12.1708027272878	0.42201967898683	5.78378753387603	0.422019957532058	0.0729660201140272	5.25593633617093	5.46101623637227	5.97294949808352	6.0168326811127	6.2196575519097	5.49483558203134	5.3157343753643	6.08435183888348	6.20782301427673	5.86951372528873	5.74562762727384	5.40288701193523	5.44706033021304
IGSF8	0.818487663532392	0.926633888009365	24	12.2774347617277	0.084933591620228	3.48548846994813	0.084971973756103	0.0243787849217494	3.00202837448678	3.42096004690678	2.99887537680634	3.90033873354239	3.57873344715375	3.75813237661083	3.45472161377704	3.4386831846105	3.9994833321541	3.48129608737841	2.9983799495207	3.79743730427262	3.3975323422718
PEA15	0.576482628189372	0.822884270410669	24	17.4200395743893	0.0365422140242687	9.12180425028875	0.0404362060275851	0.00443291753671486	9.39321328666906	9.31885457279341	9.30865976633718	9.30513072360795	9.27070854542744	9.26767268051089	9.03573284623949	9.04758359008725	9.09032809420538	8.78709918718668	9.03793622697016	8.86261066729994	8.85180906684883
DCAF8	0.0404413832682727	0.425853570798156	21.3475935828877	14.0673637742632	0.204966906239888	6.70380455823971	0.204975412483936	0.0305759827428141	6.20440049633887	6.13599432077974	6.39363170112252	6.55850623942938	6.9157864982807	6.7223068693686	6.40726347765174	7.04071211485108	6.92041569319155	6.90738975985315	7.10331017496615	6.68607766066825	6.80053926784564
PEX19	0.301588919367831	0.662308065944199	24	13.53623318968	0.182410918894714	4.99677182118271	0.184889698226911	0.0370018293497237	4.95910184858	4.7853180158975	4.91668064245561	4.90333332848553	4.73726978679041	4.94906319064362	4.66655176842668	4.58007050149038	5.418359072223	5.31197437958128	5.3174754080068	5.58754711540934	4.65515164670189
COPA	0.261866403260021	0.637425595439648	22.0552486187845	20.4805562284769	0.154534901309537	7.11001193847479	0.156018351608156	0.0219434725227233	7.47061567809741	7.54544812150782	7.31482539941829	7.19468841090064	7.17047803500154	7.11064688392235	6.82402827150119	6.80462527599793	6.76767805830728	6.88577828713093	7.19917910123165	7.42875083335501	6.85374955229336
NCSTN	0.0518675172479963	0.442785228702057	26.6133333333333	23.296594786549	0.797146670674316	4.69248454186352	0.801118041830056	0.17072364004249	5.40451734249016	3.90927870240487	2.81734458536236	4.26941885503378	4.33115302020938	5.04413526528752	5.3314896331296	4.61127802535245	5.79234190730565	3.53781551448108	4.30746825678087	6.09394878597845	5.30144755416298
KLHDC9	0.291394381421925	0.657070445321078	22.5536723163842	8.79165506698076	0.534236647947919	1.79984478824817	0.547245373765627	0.304051425622246	1.06324893145533	-0.143520440799451	2.4933774635741	2.2554248973201	1.74816308116002	0.968937302679329	2.51502018569808	2.84432592133846	1.93574332546974	1.6490739992788	2.01952887580887	0.901633503219221	2.75887867819387
PFDN2	0.125177585254393	0.532040999667571	27.7222222222222	25.1202149447349	0.25773311225369	6.13396765813502	0.260924998489249	0.0425377199606202	6.42922572311737	5.76143960474435	5.75040463074463	5.93935197013719	5.88223385532957	6.10360610757305	6.4938208376882	5.90708365947951	6.71517720646678	5.99593534557906	5.74562762727384	6.38736874672336	6.41086456329043
NIT1	0.332268680980512	0.68451545240558	23.9041916167665	3.43507320491055	0.37347242439223	3.41520168114808	0.394145322551399	0.115409091277708	3.91811941352524	2.99368862975869	3.66895932818641	3.02865939983305	3.30790952732165	1.82192836628953	3.56545439033002	4.00659090279012	3.59697626358914	2.92568680614636	3.52780584876973	4.22638925675945	4.07212544487134
DEDD	0.221590802946863	0.608284767554767	27.3424657534247	24.3260663232143	0.263318172549479	5.28683215863491	0.263603656808553	0.0498604171456461	5.5754979030218	4.90346311376435	4.87081559635408	4.9937124284393	5.4273473386555	5.68385559516535	5.6150866409921	5.18869950704348	5.79234190730565	5.0651470961602	5.34568155074596	4.58581898465244	5.50142521427698
UFC1	0.460897095976713	0.764125857945824	24	14.3452328844687	0.0627263352287974	7.80966149334345	0.0646508451142623	0.00827831592564764	7.90772530749661	7.81034500134153	7.70946984212935	7.91465044878062	7.90299093237099	7.82051571054633	7.45813295029124	7.78172762090515	7.8915487111734	7.79875193467553	7.78504337834128	7.91085622601923	7.78099825625475
USP21	0.650307235514978	0.857106338436557	24	1.0008389803358	0.276437768579835	2.5649183636954	0.278051328675377	0.108405527681113	1.95088608908088	1.86820236565801	2.22830114491012	2.2554248973201	2.32057264605317	3.51427583546381	2.98235672587635	2.61721307683589	4.20382562596937	1.16601902113582	2.49290859113994	2.93459505730769	3.07791879749748
PPOX	0.112582707387899	0.51423590344614	21.2340425531915	11.6109761910501	0.385334353246446	3.24382492972998	0.385359082601552	0.118797743697478	2.64033600250076	3.06303490458767	3.23441823375892	3.64542871687001	3.42240803928072	3.57921173752498	3.33477775636362	3.95886398894441	3.41144286952058	3.42247183814663	2.92550023260163	2.09604651718591	2.84549271481279
B4GALT3	0.0629785692899762	0.456122207944057	23.0751445086705	6.01559961266227	0.248810099133699	5.71928420572617	0.26241466962911	0.0458824321698123	5.62826676942901	5.48648186369492	6.1465894071594	5.17847414022196	5.45451409468887	5.40813091552759	5.56265260843963	6.08435183888348	5.92539234326761	5.92354186090216	5.65836308554042	5.87473967315378	6.08566904908021
ADAMTS4	0.654503763738926	0.859094258862794	24	10.1324937570146	0.273051373458539	1.82347562994964	0.278476172205197	0.15271724372477	-0.143520440799451	1.86820236565801	2.60963926319416	1.92880182208294	1.91391589484556	1.82192836628953	2.90022340435849	1.30708233535689	2.1085220089596	1.42767032230095	2.2755480308831	1.50133863303369	1.93998005919233
NDUFS2	0.286892780461583	0.654401805788878	21.5783783783784	10.5691358979968	0.116768932755997	8.75183870427654	0.116959380747208	0.0133639780964035	8.8707389264659	8.874069900157	8.92127792348159	8.9320817200693	8.76167094693803	8.84428814973518	8.38250161768799	9.13204619249898	8.69569793821566	8.65599744287588	8.68192631481958	8.337477687716	8.53743374872296
TOMM40L	0.0480359124623151	0.438703842389938	22.5536723163842	8.86321380096836	0.463448695638829	3.97189215823667	0.474467212556557	0.119456217252182	3.20094062362623	4.24389337608239	4.20086310820677	4.11689988022323	4.14358084684737	3.04787748762487	4.5900253794272	4.00659090279012	4.27809304482578	4.42160360005542	3.66844038855258	3.2586940424335	4.10760776228238
SDHC	0.0669668183275737	0.46161998196182	25.7548387096774	24.8325047731665	0.431285653857778	5.56983451183571	0.43406811369388	0.077931958799045	5.8811070620591	5.23928356372591	5.67234282983626	4.85592789395559	5.08891689474182	5.66901612389265	6.6274558865451	5.38204041056376	5.86643122120078	5.40606696501441	4.92738054805598	6.13405953550048	5.71202882431436
DUSP12	0.0257744240500053	0.414105979397908	20.9005235602094	3.04469296700062	0.501073838255949	3.39832406198039	0.50107392462347	0.147447363901919	3.67226176510465	3.79162881433258	3.49846963751912	2.10133703200164	2.81563756111238	3.37491780423953	3.97955856675852	3.50664842392458	3.41144286952058	3.79131360498937	3.25785919505546	4.1105422620198	3.75164787060485
ATF6	0.213016045845161	0.600109720553034	27.7222222222222	25.5128056712091	0.223592821858998	5.62211665264867	0.228562990205523	0.0406542596546523	5.95182158797771	5.48648186369492	5.06661527195544	5.1976154901171	5.53307354203997	5.27726245469892	6.28313085875104	5.51998655773692	5.58853959367341	5.81338328014088	5.78735714268188	5.67170913704518	5.72350967976966
OLFML2B	0.141968408855771	0.550659277775433	27.5310344827586	27.2219609128921	0.395612043531251	3.4773653941336	0.431160415522495	0.123990540726572	2.64033600250076	2.14899690423414	2.71722662670384	1.50590524193409	2.53935836099602	3.13684580489291	3.66829047522346	3.57155536281948	4.76496755740924	3.8370752836949	4.36372105253078	5.03034078673524	5.03276871627671
UHMK1	0.875506347527514	0.94720989560444	24	22.1818840695573	0.0796174884649969	4.58778490670747	0.0811193865107889	0.0176816019408822	4.39498239493704	4.82578430577248	4.69772908428942	4.34002921848113	4.6221860535511	4.14883338965195	5.1118889808325	4.14097177914821	3.9994833321541	4.88079833577257	4.94592449560165	4.4652239950331	5.13947084944235
UAP1	0.103850225971455	0.509499002851838	21.695652173913	0.503020182045185	0.355098098303984	3.81174068779496	0.355550038055886	0.0932776039026849	4.65443347368224	4.65662781038646	3.86885080967252	4.07611046716148	3.47642062989033	3.75813237661083	3.89726115447943	3.4386831846105	2.75407434072466	3.79131360498937	3.98768807778085	3.84654599136018	3.88030941442481
DDR2	0.0520382182671628	0.442991647422474	26.972972972973	12.6398808035092	0.193164273369404	8.00858940860948	0.201579891820974	0.0251704615552233	7.50394357914628	8.00352306707612	7.90986438903069	8.22328891084461	8.19240186487925	7.9853132580981	7.9769303544686	7.70424525099017	8.01612806517907	8.18456446834121	8.3611385164995	7.89051087788666	8.24852746858562
RGS4	0.0475638438771026	0.438703842389938	21.3475935828877	0.125520197815924	0.709554659851268	2.22323388555744	0.709846394764785	0.319285523388288	3.67226176510465	2.76308224567449	1.70846403003501	2.63825682913631	1.74816308116002	2.49562260514674	2.27541680528479	2.01560639411193	1.51211075505498	0.846163100220631	3.57622334719578	2.63252583621241	1.93998005919233
NUF2	0.00111496050231319	0.261527609747221	24.641975308642	11.9663473743106	0.769108712121283	0.757608383408728	0.769578516904163	0.769578516904163	-0.143520440799451	1.0579256600602	1.21598860284172	1.92880182208294	1.34557023569987	0.51737929896833	0.425081315842187	-0.143520440799451	1.24216323226917	0.846163100220631	1.31028805731468	-0.143520440799451	-0.143520440799451
PBX1	0.198071549944896	0.592188021138962	24	10.2771604419966	0.160430031476066	7.21542468408575	0.163156345525992	0.0226121611228023	6.38901669842252	7.00860355184317	7.32761473814136	7.29585170233302	7.12892449762352	7.30554100053483	7.38074229599556	7.34449553253193	7.39526960495537	7.28297508139366	7.38732455495948	7.20694982537774	7.20037191801508
MGST3	0.0286763615429015	0.414105979397908	26.6133333333333	23.5098495662922	0.491579823780962	8.10111092303873	0.492772550618874	0.0608277747706774	8.66303214909219	7.40561294430777	7.35702286925993	7.71325010815927	7.64743808103182	8.5463987992397	8.47229029858711	7.98004902872971	8.62986222864066	7.67191396647076	7.67541206499059	8.84005354001429	8.55681725215442
ALDH9A1	0.359427658293342	0.70151506772968	24	14.400391132679	0.160525765562176	6.63584601371772	0.165670287008039	0.0249659631440457	5.96555787477383	6.25930536099977	6.84289353578556	6.45094834594028	6.77740963948215	6.92950413290126	6.2912100355053	6.81806261178761	6.5147391292989	6.80172346575273	6.73340476972271	7.18802154275778	6.55919762807037
TMCO1	0.993287084337034	0.997111394536401	24	14.4650845621646	0.0072054199947018	7.97804250031376	0.00744809114230316	0.000933573760983379	8.08493327665734	8.21443325886419	7.79176628199684	7.89132761270581	7.91526480241096	7.93037249852567	7.95675494258304	7.72222384863413	8.05361251226788	8.16226679771626	8.10681709025423	7.8579483903983	8.02088102493416
UCK2	0.566253576299508	0.816330977806863	24	10.3399292940009	0.167867761934944	3.93425826468524	0.170521724480071	0.0433427886549063	3.3757213386809	2.76308224567449	3.55756664015687	4.23277394583478	4.00344906520532	3.81315970989275	3.85428228715654	4.44801716450795	4.1255265700587	4.48046254871456	3.83687689059287	3.79743730427262	4.70233234968583
POGK	0.814840858999166	0.926292232688721	23.7619047619048	21.3542663104824	0.108118201540024	4.27815609969602	0.111820435597925	0.0261375305136412	5.34270354264224	3.98269877878536	5.0042553623499	3.9463297675552	4.33115302020938	4.42095929594212	3.85428228715654	4.09755421334197	4.04273290628995	4.08479714715074	4.36372105253078	3.84654599136018	4.39289207230635
TADA1	0.0476048308645526	0.438703842389938	20.3673469387755	2.03128561222678	0.499790332140404	2.23883348047022	0.500724060015166	0.223653998559107	2.33641017656604	2.27124714534911	2.36691879754543	2.10133703200164	1.91391589484556	2.35435931863585	2.90022340435849	1.58373044771156	1.73942091399827	2.16186572283548	2.49290859113994	3.6939012982416	1.93998005919233
MAEL	0.245437920592399	0.625184925508972	25.5897435897436	10.6272297453299	0.381061496754273	0.341400681292697	0.382221662084556	0.382221662084556	-0.143520440799451	0.756789655758662	1.21598860284172	1.23655260025051	-0.143520440799451	-0.143520440799451	-0.143520440799451	-0.143520440799451	-0.143520440799451	0.846163100220631	-0.143520440799451	0.901633503219221	0.405035040230926
POU2F1	0.621435994738361	0.842784958446414	24	6.11609713008747	0.197074187432277	3.73754018178714	0.21867870898924	0.0585087245495984	2.89124287399965	3.70750298955458	3.61433781717338	3.80370988246503	3.67426847469503	3.29984246998469	4.64149130915756	4.14097177914821	3.59697626358914	3.79131360498937	4.18792148700282	3.02269673485452	4.20910114478393
CREG1	0.3041094375048	0.664499652562117	23.2093023255814	22.4274194351064	0.354004711560849	4.38341280686721	0.357233992009215	0.0814967715223077	4.02693534623288	4.35866234962814	3.23441823375892	4.11689988022323	4.10980318728372	4.2319586151715	5.60215570660099	3.75040262243669	5.10812379157949	3.9662466657125	4.70592030040057	5.43535210962818	4.77033074118846
MPZL1	0.195539783737462	0.591830243052797	25.9220779220779	24.9753472826781	0.221606736342323	7.33312776793858	0.223605965263858	0.0304925772930745	7.7138237687423	7.04333672113741	6.99494667386989	6.96821889312113	6.99193245355038	7.37118883620468	7.55189928241063	7.05780377342459	7.90625941071166	7.24103684373862	7.15602837171073	7.76521425671538	7.57778183081472
MPC2	0.195871366379278	0.591830243052797	25.2658227848101	1.85833374798813	0.268066112150113	6.42824909913535	0.288474501110878	0.0448760613756675	6.69138613082248	6.27400375205399	6.38549995982675	6.31732543924722	5.66684955836725	6.25038949863895	7.0739444836739	6.10642348987184	6.76121898839707	6.71859212729353	6.02392921185067	6.55924644648765	6.81670942616704
DCAF6	0.450099363877424	0.755705431813728	26.2631578947368	26.2138606391946	0.0941776412794385	6.42589114275834	0.098501592987895	0.0153288611337435	6.45866372993928	6.34533001175293	6.39363170112252	6.37731366706849	6.39816651508496	6.22016876039293	6.86249215710611	6.34788495759015	6.42768897914082	6.48703154243631	6.39847479083843	6.14391536562866	6.66420693578266
GPR161	0.0811313152329018	0.481787106151516	27.7222222222222	11.3929502065011	0.365402516464789	4.50067995614297	0.371046162076375	0.0824422455477943	3.29097617245902	4.8844319864031	4.37524745162798	4.80691168887618	4.6221860535511	4.61925760472811	4.0948203162092	4.64182475524207	4.31384059418542	4.85878174848137	4.94592449560165	4.94271910680847	4.42137008945936
TIPRL	0.0218921130916051	0.411137829700411	27.3424657534247	26.7383236654225	0.260339959095396	6.08020646150862	0.278202034872068	0.0457553598933285	6.27228921174117	6.03606102396672	6.17517445949643	5.60850316813306	5.70127936644097	6.03581956603619	6.62106010150728	6.06193726268333	6.30871344860982	6.03572841780811	5.86736085760255	6.05269088124497	6.11211512038836
SFT2D2	0.15525441194918	0.558489555112382	25.2658227848101	10.4812366324434	0.367051234337674	3.92935475764727	0.369520924224376	0.0940411204931847	2.77123714864806	4.11919906147242	4.16330619285761	3.9463297675552	4.44389126719673	3.29984246998469	3.51115014086234	4.61127802535245	3.76134561642705	4.15874288364652	4.2489327758559	4.29875545356212	3.61037856315186
TBX19	0.0371445975572073	0.422827952649106	25.9220779220779	12.6158845287775	0.545323752791584	3.9704785048604	0.557983112186386	0.140532963848901	2.64033600250076	3.61816622959457	4.47058136873579	4.43985955343778	4.2404131912637	4.27179152884952	3.80998363214609	4.09755421334197	3.86136474113931	4.08479714715074	4.47004547384238	4.58581898465244	3.00452669152509
DPT	0.151804279428306	0.556124302771803	22.4269662921348	16.3596530710166	0.115101786422777	11.2154323783457	0.117186451002021	0.0104486788425812	10.2812882079783	10.1763464416202	10.5272593271618	10.5800567133885	11.1041556698555	11.1757997005123	11.0577412319594	11.5268958537291	11.5503756802043	11.7737031390614	11.9270785252306	12.0889405797124	11.9308294462479
ATP1B1	0.649688182601649	0.856700870143624	26.2631578947368	12.0652729035413	0.093283731506522	7.25593571327681	0.0945868266770484	0.0130357862052133	7.43155936760545	7.67568928252454	7.88988276594369	7.40692521618577	7.31829153182069	7.39843421306935	7.4830339916052	6.8770282883426	6.83072643019316	7.27052111905006	7.24856529972264	6.57390211793102	6.93500339562927
NME7	0.159055633758572	0.562334825995041	27.5310344827586	21.7842154671439	0.567587868454198	2.1686961160338	0.593876178068737	0.273840199960722	2.15648770427259	1.0579256600602	0.887864606319974	2.94051074867347	2.32057264605317	2.19774761345026	3.61778851534972	1.81576889026444	2.1085220089596	2.16186572283548	1.52283982329397	1.92369133448973	3.07791879749748
BLZF1	0.751632165925411	0.899080627945743	24	13.3874964315994	0.178681485936228	2.19830085652809	0.180669991158712	0.0821861987735633	1.71103526941512	2.14899690423414	2.07493516891244	1.92880182208294	2.19733225499965	0.968937302679329	1.62854569468563	1.58373044771156	2.4021693859123	2.42420674833883	2.92550023260163	3.84654599136018	2.56829290621462
METTL18	0.880090065314676	0.949807889975617	24	13.1615164830368	0.16822372096456	1.76285490674288	0.169542325330129	0.0961748608360413	1.95088608908088	2.76308224567449	1.21598860284172	1.50590524193409	1.56086457621037	0.968937302679329	1.62854569468563	-0.143520440799451	2.2628039908527	2.42420674833883	2.76766945867473	1.50133863303369	2.34864166163454
SCYL3	0.178804711716923	0.579207255735361	20.5773195876289	3.87733343535943	0.485060180834222	1.66580629656322	0.485100244148474	0.291210475761377	1.06324893145533	2.14899690423414	2.22830114491012	0.474033667777745	1.56086457621037	1.82192836628953	1.14882340089015	2.01560639411193	0.909802950441355	1.42767032230095	2.59042659588997	2.09604651718591	3.00452669152509
KIFAP3	0.72346276076659	0.888608559207765	24	0.794947393657086	0.0864421711938865	4.8662215192044	0.0867614676023141	0.0178293296472248	5.11513987598251	5.03008348671914	4.47058136873579	4.64900133513236	4.73726978679041	5.19678003994365	5.01764792664846	5.0128941767308	5.06681847000398	5.1761372257311	4.52040663477835	4.84942966410688	4.50357906654133
GORAB	0.34546905666242	0.691818289265381	27.9160839160839	11.5803031491896	0.269944055574965	3.61167828011383	0.276055324842672	0.0764340850519973	3.53159727027803	3.47284579673509	4.16330619285761	3.75285483679982	3.11708028563462	3.64135032150905	3.3959958239875	3.50664842392458	2.8545816377351	4.15874288364652	3.71242870581143	4.49633088504572	3.3975323422718
PRRX1	0.269257327735594	0.641443380100298	27.7222222222222	11.871710002349	0.154857933878293	9.18941654825519	0.159324460734666	0.0173378211661237	8.76670273788677	9.39310728033148	9.44499821799129	9.20936202868983	9.2640059548733	8.93391332944613	9.37864898869355	9.0332529786822	8.83599164317604	9.28598240162116	9.50306327901174	9.24791932411847	9.29335817244571
FMO4	0.483843643745905	0.778104071156764	24	7.91077262216684	0.256377186711847	1.91374186877507	0.276729517084569	0.144601276483382	-0.143520440799451	1.0579256600602	1.48313887599131	0.474033667777745	2.19733225499965	1.31234202902532	2.40018696764644	2.01560639411193	2.8545816377351	2.92568680614636	2.38831796563621	2.63252583621241	3.14775737874045
PRRC2C	0.430603787680631	0.746570219789819	26.7919463087248	10.9624340131204	0.21057372456788	8.16202331816821	0.210849079889732	0.025832942601425	7.57734893708913	8.72825857616028	8.04248483131132	8.51603037662039	8.34899404436529	7.97630053377398	8.18636002073442	8.02129434746555	7.76812931377326	8.53626219159464	8.56832617906969	7.53742705762622	8.38491769911823
VAMP4	0.7741426346945	0.910165415109851	24	23.5476535485567	0.129187127022204	4.75725383161905	0.129342169558301	0.0271884104015282	4.17616442256456	4.53985673336913	4.00246426209102	4.11689988022323	4.92378087250141	4.99738222992462	5.82997470782612	4.83925687281643	5.06681847000398	5.1761372257311	4.87027417338088	4.49633088504572	4.93739534116234
METTL13	0.022307519662734	0.411137829700411	22.0552486187845	1.65470966546656	0.323459075248756	4.81773063619832	0.323486576351643	0.0671450109562179	5.21051398133782	4.38598268066221	4.79916249546529	4.43985955343778	4.36017420461301	4.67973023679782	5.13002035622916	4.83925687281643	4.76496755740924	4.61789027233643	4.96423310682763	5.61615013183906	5.36146748444906
DNM3OS	0.577648524544234	0.823531909386246	22.0552486187845	19.4857143846208	0.147064867065468	5.4878373477471	0.148941488952594	0.0271402885170674	6.08363150850441	5.52385681895796	5.34343187600327	5.01544943674515	5.29833870880668	5.51156830085839	5.07492795993006	5.03607762010671	5.82986211722725	5.7786259346469	5.62422826857714	5.72520763935718	5.56662129700226
LOC102724528	0.0765556361108002	0.47326866278834	23.9041916167665	6.54547702929095	0.915519721630914	1.87937699592738	1.00900645277425	0.536883475194583	1.06324893145533	2.3839425970785	2.91096329650799	0.905094964469128	1.56086457621037	0.51737929896833	2.62138316125893	2.19110081923994	2.2628039908527	3.0080128741087	1.87218373627757	-0.143520440799451	3.14775737874045
PIGC	0.549733853685364	0.808185881890948	24	20.8221590252441	0.18233342348818	4.80711898705138	0.192035750303212	0.0399481999136045	4.35379364822218	3.98269877878536	4.43949814141433	4.34002921848113	4.80215645640189	5.49483558203134	5.53570319912304	5.16786024973211	4.95806473928954	4.96565113349887	4.76976699654202	5.13287655406598	4.6789348594259
SUCO	0.0619616313264717	0.454853763253165	21.695652173913	3.49974909760651	0.210487197583033	5.52813396700282	0.210610235908144	0.0380978892995841	5.72834488802888	5.84256352697172	5.48715677344136	5.59412952613398	5.46790801324951	5.23758240015889	5.73839516373162	5.552506377751	5.14827935619831	5.48004559871701	5.25935281090654	5.77679302373707	5.89576864302525
LOC101928673	0.269616374403472	0.641516364600975	27.7222222222222	11.0322638302339	0.433582919143862	1.70953273839109	0.43702212001559	0.255638345029233	1.06324893145533	1.51921728001272	1.48313887599131	2.10133703200164	1.74816308116002	1.31234202902532	0.425081315842187	2.61721307683589	1.24216323226917	2.16186572283548	2.15321012856942	3.18423670285288	1.58466238167813
PRDX6	0.824855417271802	0.927993969088939	24	10.8747230022255	0.0369095012286912	7.7706680001047	0.0371812341674028	0.0047848182636167	8.03694871384416	7.97681843159155	7.99784145623812	7.81281422125609	7.93227466127046	7.895737663494	8.01157233585618	7.610829684008	7.93810444600015	7.64643687234655	7.53548945660489	7.38786470091778	7.20037191801508
KLHL20	0.570126466061963	0.818595623824267	24	7.36716413190094	0.133162679308253	5.12900289314103	0.145557645639289	0.0283793260935652	5.34270354264224	5.04729793290648	4.89393037499368	4.94923049910622	4.92378087250141	4.49013177609567	5.1118889808325	5.12525634794118	5.72755480719875	5.21131424949982	5.44027428893653	5.38637632655988	4.97630449378692
DARS2	0.758534503122119	0.903258724364019	21.2340425531915	1.1321193519052	0.216060534640083	2.55158602440891	0.216072481946016	0.084681637177438	3.10490992701848	3.12920021554634	1.90330475175511	2.63825682913631	1.91391589484556	2.02204106710039	3.71708422708717	2.61721307683589	3.19847848718614	2.53941719225627	2.59042659588997	3.02269673485452	1.11219870666246
GAS5	0.145528003116266	0.551456745539528	23.7619047619048	21.5385422240434	0.271872501702571	7.37903853715299	0.280023480506728	0.0379485049572281	7.2526547454676	6.61148313636341	7.10798956909014	6.96821889312113	7.06426008876293	7.59572697967749	7.88650148262113	7.14568936409849	7.63668840149488	7.25795871194118	7.45685754286598	8.51124343239094	7.67854798068153
RC3H1	0.50121894081134	0.785792771409019	24	1.19123215367731	0.250035616855689	4.01669668056624	0.25209581716176	0.062761975127836	3.80042150953483	4.38598268066221	4.27316527071304	3.11173089526495	4.17658573218586	4.38508822075231	4.30092637797668	4.05278935487811	3.41144286952058	4.79064128362205	3.19723225691964	3.94001617021653	4.63096978027756
RABGAP1L	0.516491877076526	0.791360595330045	24	6.28192690111319	0.267925922943834	3.495830681646	0.297127980755977	0.0849949576551217	4.43502777597932	3.66352600498665	3.66895932818641	3.33560206018766	3.24706187045602	3.04787748762487	3.76428155893021	3.75040262243669	3.81222177066911	3.53781551448108	4.0230502176977	1.92369133448973	3.21437071331675
CACYBP	0.122899410685386	0.530007157566286	21.695652173913	20.7277067758774	0.299254031715176	5.36571912200666	0.300295904575378	0.0559656399724245	5.59330284479284	5.04729793290648	4.74933705744856	5.21650619875507	5.328020726673	5.57662347445864	6.31517959874968	4.98933209326865	5.52895251708181	5.24565393324805	5.50423413992303	5.60191950824695	5.36146748444906
MRPS14	0.624519873069245	0.844667733929937	24	0.18543792619302	0.15912522037003	4.8529439612426	0.15915735767696	0.0327960427625065	4.65443347368224	4.11919906147242	4.58862107668889	4.47165808077917	4.49712005990569	5.02094812847068	5.79630992910164	4.48218084881995	5.60305960301425	4.8364239581431	4.81081385358309	5.20996148820799	5.15651177273536
RFWD2	0.0989149273580936	0.501410677907242	24	22.8461625497849	0.441686067782402	4.15728110931904	0.445103074690361	0.107065907497236	4.65443347368224	3.79162881433258	3.61433781717338	4.30515598232862	3.71976380329509	3.96666854275414	4.48123488540533	4.00659090279012	4.38278334329505	3.08589360849531	4.30746825678087	5.31837657102139	4.8352679146781
PAPPA2	0.250716811340697	0.629262665151419	24	17.6155959607864	0.261943558895956	4.32229210470623	0.290322925607601	0.0671687425501597	4.81479524518208	3.79162881433258	4.27316527071304	4.87982531402212	4.57345280769897	4.27179152884952	4.69118433498764	4.5155542006823	3.5377438579363	4.32855209446237	4.4178625350314	4.22638925675945	3.8386842395121
LOC730102	0.874726062746528	0.946851997107395	24	6.02471452184246	0.0908923299721694	3.51785355399985	0.100867782644514	0.0286731045213141	3.53159727027803	3.06303490458767	3.08173674319355	3.1902783838917	3.76386819013613	3.13684580489291	3.93899660502575	3.90950400515922	3.653872382864	3.92446151367011	3.87608321504563	2.74039734105801	3.92076720731247
RASAL2-AS1	0.983263895391056	0.992904747560981	24	16.1729348790641	0.0446559400202091	1.32084349697827	0.0483020968270062	0.0365691294521328	-0.143520440799451	0.756789655758662	0.462441103044927	1.23655260025051	1.09241483609694	2.02204106710039	1.4085329040593	2.48867022751489	1.51211075505498	1.42767032230095	1.52283982329397	2.24999081255587	1.11219870666246
RASAL2	0.0156662404050363	0.375526858579025	20.6839378238342	19.8891781276554	0.307346474317058	4.37881724184644	0.30807094027798	0.0703548294580283	4.93137222557357	4.49036674997341	4.20086310820677	4.03413417421114	4.73726978679041	4.58804338779493	4.53665534635202	4.22407326752182	3.81222177066911	4.48046254871456	4.63911669530404	4.02779726697213	4.39289207230635
RALGPS2	0.458382547695032	0.762483741798702	24	16.7870653683194	0.222477028386406	4.39169807066258	0.243928097644985	0.0555430026655233	5.03922941667004	4.0862655716763	4.69772908428942	4.56305298343892	4.6221860535511	3.96666854275414	4.48123488540533	3.90950400515922	4.34872375452333	4.19434137671874	4.36372105253078	5.13287655406598	3.61037856315186
ANGPTL1	0.548520199037967	0.807588476078912	27.5310344827586	25.6901848917454	0.255810376936652	3.00065644075572	0.262922464736684	0.0876216487717823	2.33641017656604	1.70423654546687	2.07493516891244	3.1902783838917	2.53935836099602	2.35435931863585	4.16684395943967	3.21316596841446	3.653872382864	3.15978458129646	3.47770684169965	2.84076129630952	4.10760776228238
FAM20B	0.343553872069653	0.690479890417515	24	21.9666416743637	0.221067196476433	5.94629379547318	0.226240278260893	0.0380472755034616	6.10860763345629	5.4481128504706	5.37663089804843	5.78339092627644	5.81045004577137	6.3280136879686	6.84063852012477	5.8028075578205	6.19829142808831	6.12144192404897	5.65836308554042	6.1040815055655	5.9159237476824
TOR3A	0.550941171096251	0.808247478401376	24	16.2422554641396	0.0648897186090134	5.29657641492062	0.0703073699607113	0.0132741160427051	5.23340391319055	5.29799255355608	5.40908310393172	5.32493313377221	5.3856132508051	5.49483558203134	5.26740917171366	5.5034475655997	5.00255474127215	5.31197437958128	5.33164741059494	5.22860593255466	5.03276871627671
ABL2	0.544841460661138	0.806000746766467	21.0105263157895	1.34399854960036	0.148183370344214	5.55811198283595	0.148187755585301	0.0266615275192225	6.14527934043238	5.78215223437438	5.68564998738868	5.56494535828466	5.23707732605622	5.63887126512216	5.52203733325932	4.96537879591231	5.82986211722725	5.42116928498607	5.27410445675144	6.07346731425146	5.34669496730028
SOAT1	0.665045338025475	0.863002274430034	24	21.2054919172277	0.123754445856747	4.96070660154725	0.129001624473251	0.0260046874034065	5.48301995243764	4.74368384648455	4.93907771689032	5.03686379013122	4.66932677190016	4.89906959356986	4.80840766205268	4.58007050149038	5.24403478542324	4.66939397549646	4.889561886127	5.68527089521018	4.93739534116234
TOR1AIP2	0.369268480914783	0.707010956879417	24	13.2717883333756	0.0880300252759708	7.07727893266669	0.0888553516863423	0.0125550162049162	7.00912740207847	7.21692331451618	6.88964053680166	7.34818086251032	7.00117420720557	6.97847164068762	6.88401969341353	7.0000260624539	7.058519927343	7.0502319004624	7.39409302062375	7.03224548804553	7.05799654719621
TOR1AIP1	0.433443464063901	0.746951258578653	24	21.4085824136741	0.14289521067794	4.84118980400353	0.148174575395207	0.0306070576436956	4.75277272432158	4.84559961847333	4.67121587741273	4.4073443263715	5.15665079129106	4.97342498973134	5.25093423424711	4.89103606234314	5.06681847000398	4.50901535220096	4.889561886127	5.13287655406598	4.50357906654133
CEP350	0.345621919836919	0.691824964973019	24	19.6814685322439	0.132555506433057	6.17841608812013	0.143885395843361	0.0232883952442154	6.1331587164188	6.19896690599058	5.64535452712881	6.4589027216489	6.31908054457073	6.29939181667956	6.12034817773968	6.20176883978381	5.92539234326761	6.15796111650847	6.20419361981832	6.16342730554167	6.5527759813394
QSOX1	0.164565431809736	0.567647359228823	24	12.3021414128636	0.145415813378425	8.51651184355878	0.145493744519876	0.0170837247916136	8.68395542734378	8.61448239093177	8.84623454358974	8.64713041703068	8.89407193522343	8.57653049021735	8.06908934459966	8.46527869640461	8.38299568293382	8.58233521877892	8.39527462763375	8.00578984481942	8.40644653334513
FLJ23867	0.286386644523857	0.654055991194599	24	8.98724205025387	0.357351448398706	3.02865625751041	0.374679305331499	0.123711399866649	2.4963616630001	3.83192092219481	3.91477737687744	3.26476926834638	2.81563756111238	2.85156969984005	2.98235672587635	2.94574544803477	2.4021693859123	3.48129608737841	3.31604079954278	1.72791571065411	3.07791879749748
ACBD6	0.00187008562142821	0.263825925361487	26.972972972973	12.5809790608069	0.222926560641584	4.52584299209125	0.232139548771862	0.0512920022142875	3.91811941352524	4.21371556291158	4.34201620904951	4.73011594639154	4.44389126719673	4.49013177609567	4.50921121843082	4.30264756994767	4.54197211034999	4.85878174848137	4.94592449560165	4.98719505433573	4.65515164670189
XPR1	0.715421462283546	0.884962706210338	24	20.3808354541971	0.201192385898114	3.67238959423952	0.214480548744582	0.0584035389603038	2.89124287399965	4.11919906147242	4.23746707932697	3.02865939983305	3.76386819013613	4.49013177609567	4.48123488540533	3.21316596841446	2.8545816377351	3.79131360498937	3.91425220626141	3.32949650311655	3.75164787060485
LOC102724791	0.433864592544484	0.746951258578653	22.9425287356322	11.1794046425362	0.389327266334646	2.58575003037636	0.391465590582763	0.151393439421437	1.71103526941512	2.76308224567449	2.36691879754543	3.33560206018766	3.04741665279181	3.22064484840752	1.81940347023923	3.63366742511586	2.1085220089596	2.74544112948678	2.68176822235665	0.901633503219221	2.75887867819387
STX6	0.956570248295757	0.982190724341671	24	5.85448825330639	0.0417601798864431	5.60864006644462	0.046335104587304	0.00826137959262491	5.46379112179185	4.92224645947354	4.89393037499368	5.75782680864721	5.655187910427	5.49483558203134	5.91608632379381	5.90708365947951	6.0890644602559	5.73094058924463	5.68067903825033	5.35277704790034	6.04963619112603
MR1	0.411577616526524	0.734033251708914	24	13.0755375963319	0.195146344420206	5.41913597187131	0.196460061949273	0.0362530231699339	4.39498239493704	4.86514645264817	5.08681696294234	5.85747277607553	5.15665079129106	5.23758240015889	5.60215570660099	5.89445393752917	5.14827935619831	5.73094058924463	5.90575825971091	6.06311649792862	5.31668824809677
IER5	0.718782544266904	0.886269897443854	24	9.29230752649932	0.0428398435361895	7.45037876037402	0.0445551566925316	0.00598025390729193	7.14208443958594	7.14678275597551	7.60128016693691	7.36097186539905	7.40788119963365	7.42075213106819	7.33848445081277	7.59920220014931	7.48031106080347	7.51183135572209	7.43405022399882	7.76840337705043	7.60906699373844
GLUL	0.140020893574192	0.548714356442453	26.972972972973	25.0129362326971	0.248700352080443	7.30761208645979	0.251277266600035	0.0343856876401012	7.30761516991165	6.78570439254671	6.81288828168738	6.7326435666311	6.96856569547134	7.36659749315062	7.68048947565126	7.3068657554297	7.92082162276132	7.18462844120635	7.31783383733245	8.01923837320847	7.47285084327297
RNASEL	0.956043047625487	0.981920636183578	24	16.1461148336901	0.0578182631592595	3.84868456057518	0.0624974378035531	0.0162386490292706	2.89124287399965	3.70750298955458	3.7723642792393	3.33560206018766	3.84822714059583	4.2319586151715	4.80840766205268	3.85839522247329	3.70860954253535	4.36024081574076	4.12421567253896	3.74659789363287	3.61037856315186
RGS16	0.442847971207544	0.751189028667749	23.2093023255814	3.08173297799346	0.353696886298528	0.843194980631482	0.360310835871531	0.360310835871531	0.582526808842221	-0.143520440799451	0.887864606319974	0.474033667777745	0.394302376022841	-0.143520440799451	1.81940347023923	0.514339724258071	1.93574332546974	-0.143520440799449	1.31028805731468	1.92369133448973	1.93998005919233
DHX9	0.224666918990857	0.609675653902686	20.1616161616162	2.33662008344725	0.16709937081859	5.72608122277096	0.167559344826835	0.0292624813215189	6.08363150850441	6.00115010649544	5.63166865891182	5.57961123648906	5.61962648593948	5.56063262616471	6.2750061832182	5.43532774609316	5.89030560001717	5.57762911404082	5.76664325641177	5.73827793550568	5.52785823490864
LAMC1	0.664118764124643	0.862601850853113	24	10.0769987280091	0.0330140153344501	9.58238560409181	0.0337080291132996	0.00351770743800018	8.97628098980861	9.22268864242519	9.04130036119309	9.4155186948303	9.37391973435143	9.32913884131125	9.58496462971898	9.60095945931686	9.8437615241186	9.90591268418826	10.0149023986363	10.0629824539673	10.1691566368235
LAMC2	0.626347466662265	0.845758108610755	24	5.94266022581481	0.218155078955438	1.75052457786099	0.242092020985384	0.138296842013611	0.582526808842221	2.14899690423414	2.07493516891244	2.10133703200164	1.34557023569987	2.02204106710039	1.4085329040593	2.19110081923994	1.24216323226917	1.84097707400254	1.31028805731468	1.92369133448973	2.56829290621462
NMNAT2	0.545075702017272	0.806000746766467	24	21.7738005122633	0.275047051279683	1.51071245992821	0.282695981487479	0.18712758978695	1.95088608908088	2.27124714534911	1.90330475175511	0.905094964469128	2.19733225499965	1.31234202902532	1.81940347023923	1.81576889026444	-0.143520440799451	1.6490739992788	1.70806010811987	0.901633503219221	1.58466238167813
SMG7	0.211223066360433	0.599268521823716	24	22.4195364809703	0.328181159041113	5.49468021636226	0.332895306239948	0.060585019169749	5.85182132337369	5.34050776678463	5.16490844212402	4.75617138785149	5.3856132508051	6.29939181667956	5.48024543747906	5.26917079445988	6.09934304238061	5.22858626005914	5.05244511733622	6.31941687039788	5.48802484286792
ARPC5	0.16547120359223	0.567772099884284	26.7919463087248	0.246337075016215	0.150312157721796	7.71406081997163	0.162817111163591	0.0211065371356755	8.09746412432986	7.70310170703995	7.770067282797	7.59912219522391	7.62369990530258	7.70524018682767	7.81545474738355	7.66388555082661	7.90332924635976	7.62376926820297	7.6416829850966	7.17846345170777	7.90717878363046
RGL1	0.284517541815034	0.652493680845582	24	14.596885241117	0.253326582348739	4.47961136569134	0.262722315030565	0.058648461570286	4.17616442256456	4.11919906147242	4.98285499505776	5.05796492736838	4.33115302020938	4.55613885539236	4.36356674421735	4.14097177914821	4.16520722116385	4.04635264438586	5.27410445675144	4.36766445536329	4.44929683034972
COLGALT2	0.290702196781341	0.656451256593859	21.1216931216931	12.8069275547684	0.454923127741642	2.97330663830161	0.454923205054581	0.153002451612067	2.89124287399965	3.12920021554634	2.4933774635741	3.02865939983305	2.72929247958693	3.22064484840752	2.62138316125893	3.4386831846105	3.86136474113931	3.36114676775898	3.42580531533491	0.901633503219221	2.75887867819387
TSEN15	0.023499922751604	0.414105979397908	27.5310344827586	23.0871218271298	0.422681248460145	5.84998002605469	0.426214120033111	0.0728573632960857	6.22738686083468	5.69745540021401	5.54670953390086	5.650784332086	5.76776789873456	6.31853601712549	6.2912100355053	5.84279949228413	5.85434422190013	5.49439676287378	4.87027417338088	6.39564203171812	5.7685407087228
C1orf21	0.91370554682667	0.963407946215998	20.0603015075377	11.5732516991043	0.0512898873491226	5.60832831519001	0.0516725623764448	0.00921354091137835	4.43502777597932	5.13041759765747	4.84732443547625	5.35933718900897	5.53307354203997	5.91524463801684	5.84102396718462	5.70494209779081	6.02580594042008	5.98581318211313	5.52904468879269	6.30191676160845	6.23752836637203
EDEM3	0.574014127070736	0.821035116700607	24	23.7748331312266	0.182443717747557	4.85029020254507	0.182498037222716	0.037626209897081	5.4443025353837	4.86514645264817	4.43949814141433	4.67654939448146	4.71497576022104	4.38508822075231	5.36249318194323	4.183120787579	5.33382833106657	4.92384847696687	4.4954457921705	5.43535210962818	4.97630449378692
FAM129A	0.163725186481882	0.566836849968896	24	15.5078570164623	0.328295433143399	7.46691932744617	0.348914363912324	0.0467280211036724	6.37878686649462	6.93652322273597	7.0577015947902	7.70323996544543	8.02806701444905	7.95198765471621	7.93886700276775	7.32109218830242	7.32255496168179	7.65604358345271	7.81813417808107	7.24865173779429	7.49646552083034
RNF2	0.348215013190275	0.694914400643052	21.2340425531915	6.56914123113003	0.234514360760754	3.36049261899461	0.234563702912871	0.0698003922362572	2.4963616630001	3.79162881433258	3.72158804727072	2.94051074867347	2.97421773088383	3.64135032150905	3.3959958239875	3.63366742511586	3.19847848718614	3.59220394294193	3.57622334719578	3.02269673485452	3.88030941442481
TRMT1L	0.365742977327435	0.705503010173372	24	0.0959939279599842	0.159757293514788	5.18117647538575	0.159765941348421	0.0308358424206206	4.81479524518208	4.99502584687888	4.74933705744856	5.13941227891016	4.73726978679041	5.63887126512216	5.72652790326324	5.30778351137174	5.14827935619831	5.45090776344575	4.94592449560165	5.38637632655988	5.47449883517609
SWT1	0.973795016793463	0.98880091003994	24	9.92499506058781	0.048540572764062	2.16161499657723	0.0497213753538212	0.0230019570703162	2.15648770427259	2.67722422541305	1.90330475175511	2.63825682913631	2.32057264605317	2.95305997576822	2.1388256160387	2.84432592133846	2.52924999402144	1.6490739992788	1.52283982329397	1.92369133448973	0.801518601028342
IVNS1ABP	0.684941359077803	0.872092308929044	24	9.18888678666684	0.106001886070314	6.69264111324075	0.110544671416624	0.0165173463728575	7.08659616182318	7.33727590057522	7.29759465103872	7.17550792619104	6.88116571088216	7.00234591152943	6.93131334106604	6.3292369007033	6.56009638630846	6.40584747257614	6.34358670270887	5.31837657102139	6.25345568984284
HMCN1	0.0393268734258316	0.424849787522753	27.9160839160839	12.6502943827222	0.43996686514427	4.55007598956446	0.466611237195709	0.102550207571451	3.60364320864873	5.03008348671914	4.50100900026204	5.01544943674515	4.78085018855165	4.7935642992607	4.50921121843082	4.183120787579	4.16520722116385	4.61789027233643	5.22938914930595	4.98719505433573	4.10760776228238
TPR	0.412131699812943	0.734072066160833	27.9160839160839	10.7547122584619	0.159882993923249	7.00349250150496	0.160683391673304	0.0229433231546653	6.46834441111144	7.47722408444849	6.9404815668996	7.1609533410109	7.10769011591064	6.89165597766328	7.1690807844018	6.74958826850969	6.75473087057603	7.42459531559126	7.12788123675628	6.82732890759512	7.09824024938967
C1orf27	0.57478539634955	0.821740743332525	23.0751445086705	10.3892381109026	0.186905717482664	4.93714295304459	0.189523430122787	0.0383872680870853	3.80042150953483	5.39531330742276	4.77446486443751	4.83162794982286	5.20544268052782	4.92428293429287	5.37774863369107	4.54817296145162	5.2985786873935	5.10310050576473	5.11932610025956	4.49633088504572	5.08710602309715
PTGS2	0.255412161905437	0.631026714811029	23.4823529411765	22.3497412442868	0.465002486211207	1.04291286491171	0.470573874403808	0.451211112870533	1.42319864145209	1.86820236565801	0.462441103044927	0.474033667777745	1.34557023569987	0.51737929896833	0.831868336388093	0.514339724258071	-0.143520440799451	1.42767032230095	1.06091876692892	1.72791571065411	2.56829290621462
RGS2	0.31772135893618	0.674758493758151	27.7222222222222	23.7023437000477	0.555137340539556	1.66098925443254	0.555631485506526	0.334518410654229	3.00202837448678	1.30693030862952	0.887864606319974	2.10133703200164	2.32057264605317	0.51737929896833	2.90022340435849	2.19110081923994	0.47720906694909	1.6490739992788	1.06091876692892	0.471701165962943	2.22485245687511
UCHL5	0.116093022565416	0.519092897322161	20.4717948717949	3.15415896314145	0.249502914898652	4.85671384540842	0.249523304455454	0.0513769829555339	4.84483444414023	5.31230395413156	4.69772908428942	4.94923049910622	4.41652182263168	4.84728119104169	5.56265260843963	4.7010437800831	4.54197211034999	4.88079833577257	5.05244511733622	4.80042072252615	4.95698108485884
TROVE2	0.381579270120677	0.713565091944159	22.4269662921348	7.31344356184848	0.203737117162043	5.56677902100235	0.209184562023514	0.0375773065958433	4.90309915705801	6.15993230507193	6.10757305861572	5.74487284771495	5.28326550947977	5.44344050847138	5.64060591777297	5.71933593535803	5.16794564044762	5.50860657421896	5.72430133406715	5.45131474401349	5.50142521427698
GLRX2	0.72900499917799	0.891132082976517	24	21.2279915620091	0.136274732063645	4.19793037110822	0.141968910933898	0.0338187864932166	4.43502777597932	4.74368384648455	4.50100900026204	4.37407934610233	4.69233180865212	4.45596007041639	5.03699506543618	3.57155536281948	4.20382562596937	3.36114676775898	4.12421567253896	3.2586940424335	3.92076720731247
CDC73	0.356781467817758	0.700179644168138	20.0603015075377	4.27724528899401	0.198565773638581	5.62808786003508	0.198603054249892	0.0352878382834369	5.09027756028167	5.93794634761781	5.80019384102714	5.62273501636346	5.95061459320776	5.94017928865887	6.22527316724242	5.56849546934945	5.26244616589629	5.19383294949272	5.69170888974263	5.58754711540934	5.61673661748791
B3GALT2	0.144262840649047	0.551456745539528	20.6839378238342	12.8192047392193	0.238893580004474	5.62127363607777	0.23893500663932	0.0425054929021453	5.32149604407638	5.01266115221678	5.53205021696521	5.48929264780858	6.12137314743436	5.82441463481738	5.36249318194323	5.82959164194666	6.04720179023764	5.49439676287378	5.40049149097856	5.40288701193523	5.83355671374717
CFH	0.821834561811141	0.926964690259307	24	13.3297063443913	0.116362231746005	2.10159716706759	0.117553235201253	0.0559351892186255	0.582526808842221	2.27124714534911	1.90330475175511	1.50590524193409	2.32057264605317	2.19774761345026	2.40018696764644	2.34754402297345	1.73942091399827	2.64610369390144	2.68176822235665	2.3890806519387	2.22485245687511
ASPM	0.975441100377224	0.989924731951579	24	12.9346683621664	0.0555185088626837	2.95918304248647	0.055801437906387	0.0188570416581934	1.95088608908088	2.9208400197497	3.16009634607525	3.85283315791918	3.04741665279181	2.19774761345026	3.97955856675852	2.94574544803477	2.4021693859123	2.42420674833883	3.06775441097118	3.46145924654062	3.00452669152509
ZBTB41	0.10457847720945	0.5101887600928	25.2658227848101	19.8570095858577	0.245670016118422	4.35810762144001	0.275258154116506	0.0631600176100183	4.26771109513986	4.38598268066221	4.30800142975179	4.23277394583478	4.44389126719673	4.58804338779493	4.71540337591055	3.69321540061125	4.0847235790522	4.32855209446237	4.15642018743885	4.84942966410688	4.65515164670189
DENND1B	0.746156242660081	0.895778234151378	21.3475935828877	6.82672316633111	0.305030171736953	3.05451487191677	0.305276120946778	0.0999425878569094	2.64033600250076	4.38598268066221	3.43684806732605	4.11689988022323	2.81563756111238	2.35435931863585	4.05741365678376	0.964489739296599	2.94854067619935	2.83837705331068	2.59042659588997	2.63252583621241	4.10760776228238
C1orf53	0.587464372727785	0.82888292825959	24	19.8440712932736	0.342906947036496	2.33907844462541	0.370748722396481	0.158502047354746	1.95088608908088	2.27124714534911	1.48313887599131	1.73279380758633	2.53935836099602	2.74239588996627	3.33477775636362	2.19110081923994	3.27301467521771	1.42767032230095	2.9983799495207	3.52317389574794	1.11219870666246
NEK7	0.832171697633413	0.93013888885303	24	20.3305265346143	0.101312931479578	6.06582404622883	0.108152253938575	0.0178297710441855	5.55747047386269	6.32429993976726	6.00515007930241	6.12076450150374	6.18763432301664	6.36531374945685	6.97710571765701	5.70494209779081	6.2266993221842	5.718768845168	5.87705644009313	6.24810553186733	5.6043700471099
PTPRC	0.414838334622321	0.735413891246148	21.9340659340659	9.52095787210281	0.512758285969005	2.56798612003346	0.516544638146676	0.201147753142819	1.06324893145533	3.06303490458767	3.86885080967252	2.74619877384653	2.53935836099602	3.51427583546381	2.72044006585943	2.01560639411193	2.8545816377351	2.16186572283548	2.68176822235665	0.471701165962943	3.21437071331675
ZNF281	0.107329661265445	0.512149147331212	21.8142076502732	1.87720587755719	0.243751104384172	5.68471788037811	0.243764863148715	0.0428807318636015	5.97916460724765	6.24445567784903	5.56122139364203	5.5351586157218	5.34263582858947	5.81095919297114	6.08360601767769	5.20924202926413	5.60305960301425	5.64349965063793	5.66956421002843	5.55836552245904	6.07674485403345
KIF14	0.0696798086540219	0.464532521976543	20.9005235602094	13.5601018137543	0.493049434716152	1.32621050803475	0.493049437757748	0.371773134634844	1.95088608908088	1.51921728001272	1.90330475175511	1.73279380758633	2.63744882352415	0.968937302679329	0.831868336388093	2.01560639411193	0.909802950441355	1.42767032230095	0.759248677382202	-0.143520440799451	-0.143520440799451
DDX59	0.814248397950489	0.92612190306495	27.7222222222222	6.23700469013954	0.10780972755545	3.135861532018	0.120728822824602	0.0384994112756343	2.77123714864806	3.52293010401852	2.22830114491012	3.26476926834638	2.97421773088383	2.85156969984005	2.90022340435849	2.84432592133846	3.34388842826385	3.92446151367011	3.06775441097118	3.2586940424335	3.88030941442481
CAMSAP2	0.352021687742793	0.696765911788332	24	15.2332249231804	0.195780237176732	6.51331305856172	0.206511385791833	0.0317060432893478	5.96555787477383	6.74935053838329	6.38549995982675	6.8030729797961	6.65978529910387	6.53858876213842	6.74388020622122	6.22212740920796	5.89030560001717	6.84716126338725	6.89004405560464	6.27526202101536	6.56559081773188
TMEM9	0.387970282112664	0.717275703018776	24	6.52016585819824	0.113154333023003	6.11795010732502	0.125282122370288	0.0204777940605118	5.5392149265546	5.6531663047277	6.1174265121882	5.93935197013719	6.01590036828987	5.76982311110602	6.29924422023743	6.58642403477797	6.24533183771487	6.13065875126202	6.37813568637107	6.45226349827811	6.38940204902721
PHLDA3	0.599324358906509	0.831818770255197	24	13.4915224214961	0.153518342998905	8.49591541763549	0.155487272732393	0.0183014148669181	8.67771024419885	8.30130113470897	8.27814591329206	8.54247237703304	8.89158926669819	8.7256041606974	7.65879766785943	9.09112486384849	8.70750457213411	8.33368186864905	8.67082112879092	8.33532883850439	8.08903517680081
CSRP1	0.487047024863622	0.77965636331132	24	22.5317595957942	0.0808143799900496	6.59909539000635	0.0818193781273326	0.0123985748487951	7.23574987237752	6.79082381928135	6.63910432049078	6.71946045490453	6.6123265738358	6.72947658942809	6.60170084246445	6.52219764016758	6.74821344239324	6.26227959065072	6.31533916995097	6.56659289215252	6.12082383399662
RPS10P7	0.0223835768117243	0.411137829700411	24.0481927710843	13.4711739506531	0.619892081696972	2.42340301908594	0.628048734344286	0.259159838210144	1.42319864145209	2.14899690423414	3.16009634607525	2.63825682913631	2.63744882352415	3.22064484840752	1.98793681516257	1.58373044771156	2.2628039908527	3.0080128741087	3.19723225691964	1.72791571065411	1.93998005919233
NAV1	0.421256162905132	0.740113559470115	24	9.57726912540184	0.141804392786489	7.11473817947918	0.146428326591696	0.0205809859615122	7.3022123944807	7.63356858110791	7.32761473814136	7.42327915404224	7.2345703554979	7.1324467814182	6.74975509678541	7.24354336863107	6.91460679742047	7.02573974323859	7.22977014208533	6.1922091668046	6.9643312904809
IPO9	0.88534435315534	0.951646289928754	24	15.5938630591709	0.0428267861138424	5.51765700334504	0.0456238642409466	0.00826870249696337	5.23340391319055	5.7083184463141	5.44082135522926	5.37623636553411	5.71257576647699	5.23758240015889	5.48024543747906	5.552506377751	5.12834127920401	5.7786259346469	5.69170888974263	5.68527089521018	5.67702768050417
SHISA4	0.115819173170404	0.518500480702655	21.8142076502732	11.7176427980111	0.247720272019318	6.70610990994624	0.24798759440036	0.0369793513274447	6.58861640260814	6.57039603316503	6.88964053680166	6.7326435666311	6.75026126739649	6.58675773467115	5.90559929093618	7.05212902258354	6.67450847585452	7.04048487600828	6.87560734939968	6.29308645344224	6.82738971259576
LMOD1	0.228425739524663	0.612551057207639	22.1777777777778	10.8739423029278	0.290589507019773	7.1279009935737	0.291993127611666	0.0409648124847579	6.55266598002268	7.1900501471821	7.17084819289423	7.48300654452459	7.33300502503266	6.59463182593117	7.38074229599556	7.24354336863107	6.96043596334936	7.35158614236165	7.55675957675883	6.12413591146369	7.31863960823872
TIMM17A	0.0198744580003731	0.400633334392617	20.2639593908629	3.04052002718035	0.265213361173024	6.09615464619362	0.265346403527439	0.0435268491249839	6.39917450329964	6.42651257567977	6.28416664826426	5.82090730834662	5.71257576647699	6.04734082107888	6.48680280151414	5.77551679737302	6.06828496101359	6.07445329686892	6.17304946790885	6.39564203171812	6.02200837793946
RNPEP	0.12120367010256	0.527164105062676	27.7222222222222	25.1308135130929	0.243565486694607	5.51184992655905	0.246638135529124	0.044746888760648	6.00599902590494	5.081122599814	5.34343187600327	5.07876187901613	5.20544268052782	5.81095919297114	5.34707468930387	5.59995166367074	5.79234190730565	5.45090776344575	5.25935281090654	5.72520763935718	5.74620088203886
ARL8A	0.0543906760052217	0.444987907726106	26.0915032679739	23.8780831123542	0.248999670878739	7.80423150767291	0.249035753418246	0.0319103492987619	7.98056408695022	7.39556647264341	7.63596903356214	7.56636301224238	7.7928889089784	8.3038105578843	7.88916539564964	8.08381616639718	7.94381968232928	7.67506720022989	7.44386897186783	7.61032795893762	8.12194171087106
UBE2T	0.20686882561329	0.597669158169232	26.972972972973	21.2614866951469	0.575829472427015	2.08885350270356	0.615723056593285	0.294766031124905	2.89124287399965	1.70423654546687	2.07493516891244	2.84662369873566	1.91391589484556	2.85156969984005	3.66829047522346	0.514339724258071	2.2628039908527	1.16601902113582	1.06091876692892	1.72791571065411	2.22485245687511
PPP1R12B	0.839047485077392	0.933462594863171	26.972972972973	0.96441844727062	0.101889662606468	4.57315686441333	0.114794129090707	0.0251017256775061	4.54889752596784	4.0862655716763	3.72158804727072	4.56305298343892	4.57345280769897	4.58804338779493	4.50921121843082	4.91624503596396	4.71236615357986	5.1761372257311	5.01780482228381	3.84654599136018	5.15651177273536
KDM5B	0.900308211107281	0.956895269075228	24	18.5049283106615	0.0341576332563198	6.20710909912712	0.0378236478497	0.0060936012635929	5.66240334953461	6.26667327511944	6.13693379475554	6.1406816818919	6.32645202596456	6.20995284776756	6.35426458191057	6.20176883978381	6.14966537572502	6.13981706928384	6.23467963052994	6.57390211793102	6.30020905471761
PCAT6	0.0648571646650333	0.459554565340648	21.0105263157895	12.7454163566862	0.806882294077065	2.72867795850734	0.806887586690404	0.295706418624716	2.15648770427259	2.67722422541305	2.91096329650799	3.52935520199513	4.0397785874077	2.49562260514674	2.98235672587635	2.94574544803477	3.27301467521771	2.42420674833883	2.84874210513943	-0.143520440799451	1.93998005919233
RABIF	0.638585125582519	0.8512800760593	23.0751445086705	21.2544192216498	0.209060598591877	3.88773930839326	0.213960634542736	0.0550347174978567	3.53159727027803	3.90927870240487	3.7723642792393	3.9463297675552	2.63744882352415	4.61925760472811	4.16684395943967	3.57155536281948	3.86136474113931	3.8370752836949	4.44418992666905	4.84942966410688	3.61037856315186
KLHL12	0.271402558353274	0.644061624351828	26.2631578947368	24.2585870640067	0.265401991741729	4.50288333866179	0.265577627443403	0.0589794599302965	4.81479524518208	4.0525626864625	4.37524745162798	3.75285483679982	4.4707511367458	4.94906319064362	4.95799931095105	4.14097177914821	4.88864645050422	4.85878174848137	3.95143734445935	4.58581898465244	4.70233234968583
ADIPOR1	0.28662608606504	0.654140065564824	24	5.72013879992243	0.285018477338314	4.75861720808537	0.316086669419685	0.066424058838484	4.93137222557357	5.11417236468587	4.50100900026204	5.01544943674515	3.88862616758706	4.27179152884952	4.89577774554555	4.7010437800831	5.55905367126738	4.71912221599087	4.63911669530404	5.17193380251864	4.47669323345816
CYB5R1	0.109751496814041	0.512415899124774	24	7.71106769401158	0.195155007248848	6.0304112227934	0.211686378962457	0.0351031415838338	6.16921931084409	6.09519330012805	6.23069957187553	5.82090730834662	5.84165288377793	5.96469029581522	5.97745638009927	6.25213652493776	6.21729204035248	6.39823544988979	6.05842450732515	5.49816953292036	5.77958222431645
TMEM183A	0.145242199065736	0.551456745539528	24.4907975460123	17.2591614720124	0.210519393515769	5.27369344991066	0.238560395059792	0.0452359238028584	5.0130116121231	5.26893667577681	5.06661527195544	5.5351586157218	5.28326550947977	5.11154116980529	5.46604137810035	4.91624503596396	4.79056611124818	5.29567789149359	5.68067903825033	5.72520763935718	5.37609026987312
BTG2	0.0675097571981125	0.462183829168786	20.7916666666667	5.59377418330478	0.39415423894992	2.84521723994423	0.394408798513219	0.13862168166848	1.71103526941512	2.67722422541305	2.81734458536236	2.63825682913631	2.43410891128802	3.13684580489291	2.98235672587635	2.94574544803477	3.11988062344627	2.42420674833883	2.68176822235665	4.18879778979443	3.75164787060485
FMOD	0.988573555415198	0.99426591753851	24	18.9353931261124	0.0228265632185082	5.9869713531536	0.0251464067374916	0.0042001882511507	5.55747047386269	4.94078839283218	5.89489617253792	5.34223771346655	5.86208605051864	5.29670058527068	6.10209406194971	6.2422026820844	6.19829142808831	6.21106303150368	6.62825383734313	7.17846345170777	6.38217633279605
PRELP	0.907781983277902	0.960276985096468	26.2631578947368	24.5855404843895	0.111311272382168	3.79629499709391	0.111687867510335	0.0294202288272732	4.84483444414023	3.19246363440555	3.37247657252197	3.33560206018766	4.20885241333673	3.37491780423953	2.62138316125893	4.30264756994767	3.86136474113931	3.88142993714696	3.95143734445935	3.94001617021653	4.44929683034972
ATP2B4	0.88195285940586	0.950368701316405	24	13.0259651972206	0.0630651984372253	6.44029963109732	0.0634518575186826	0.00985231451224755	5.66240334953461	6.36605792896123	6.55459499509679	6.4589027216489	6.43954417465304	6.53040188784446	6.60170084246445	6.50568412188035	5.93690082613157	6.66884529309006	6.796072438208	6.20167691944838	6.93993296769963
ZC3H11A	0.786824138067761	0.912860030271576	24	19.5060848234165	0.106572579779214	5.42253784501658	0.116147072528293	0.0214193198550074	5.48301995243764	5.76143960474435	4.69772908428942	5.650784332086	5.28326550947977	5.54446254666965	5.39284445660884	5.36383142197179	4.95806473928954	5.82478543726699	5.74562762727384	5.03034078673524	5.80141492889849
ZBED6	0.105471956957834	0.510239949748464	23.6213017751479	10.7591588114838	0.503835828069868	4.62930604451171	0.508780310044625	0.109904228658162	3.67226176510465	5.43509301508681	4.84732443547625	5.07876187901613	5.35710435704292	4.01441111349051	4.48123488540533	4.61127802535245	4.34872375452333	5.14008100368802	4.90859513536601	3.2586940424335	4.47669323345816
SNRPE	0.541348690997621	0.803929882211461	24	22.5287143141828	0.123397168329382	5.44034111929188	0.124937968183497	0.022965098225267	5.99264420637665	5.56028792594656	5.02534291951256	5.48929264780858	5.14001310994695	5.40813091552759	5.60215570660099	5.69040320376571	5.31631116421237	5.48004559871701	5.52904468879269	5.63024175571222	4.97630449378692
SOX13	0.257492867345955	0.63289066613243	22.3016759776536	2.49255797942847	0.425095029643453	2.55966286302504	0.425498340037764	0.166232180879831	2.89124287399965	2.01542032766206	3.23441823375892	2.63825682913631	1.34557023569987	3.04787748762487	2.40018696764644	2.19110081923994	2.4021693859123	1.84097707400254	2.68176822235665	3.46145924654062	3.79582230783376
ETNK2	0.340817159807246	0.688681094393693	20.7916666666667	2.14885227892142	0.328421644177993	3.36443563894631	0.328470479669601	0.0976301867294666	4.07841265792553	3.42096004690678	3.66895932818641	3.11173089526495	2.63744882352415	3.81315970989275	3.66829047522346	3.85839522247329	3.0367527792678	3.64461624477083	2.84874210513943	4.15020055876778	2.34864166163454
PPP1R15B	0.586716182693976	0.82888292825959	24	7.63358423751234	0.145838982404589	4.02686460639478	0.158482194392075	0.039356226216397	4.17616442256456	4.1828929894286	3.82141401392629	4.34002921848113	4.14358084684737	3.37491780423953	3.93899660502575	3.80540915673435	4.41605735334698	3.8370752836949	4.18792148700282	3.58235650059424	4.47669323345816
MDM4	0.00349964076386633	0.29268629901876	24	12.1109248414801	0.542068435937671	4.69058321619101	0.542107615568616	0.115573605793276	3.45576348244391	4.3308146503587	4.98285499505776	5.09926329062778	4.90420891057333	4.87340776076987	4.42360012885746	4.81265328611887	4.86474437069127	5.21131424949982	4.98231228013861	4.61445594569446	3.88030941442481
NFASC	0.736506671240591	0.893399361174711	24	16.3894324332066	0.0731010468272119	6.52774087150576	0.0794807444423004	0.0121758424555794	6.18104195373063	5.9653734066941	5.84832193135706	6.11070184042548	6.49293066115355	6.62570534077808	6.35426458191057	6.60979043961955	6.66761748323292	7.24103684373862	6.90433772725467	6.67252351994301	7.1544571129816
RBBP5	0.0669944666660329	0.46161998196182	24	15.2950526236993	0.23743387225831	5.23078692412418	0.250873915273032	0.0479610274538256	5.03922941667004	5.14648193883672	5.2024242074679	5.40945221517677	5.49432847955886	5.19678003994365	4.8744262464013	4.86537875338036	4.76496755740924	5.57762911404082	5.54129177273556	5.20996148820799	5.51470226188475
DSTYK	0.0422872351725652	0.427690594854123	26.4370860927152	15.164992622877	0.23446664144101	6.45649185436586	0.2690303684814	0.041668196065249	6.1331587164188	6.49711859081915	6.58331833415762	6.49028877814217	6.8093273882997	6.75077441006581	6.32308176468268	6.41131795606586	5.90209624899751	6.57743423258927	6.6453746435468	6.58841040514231	6.25345568984284
TMCC2	0.792604698504646	0.916157783859782	24	21.771978294721	0.164722369061779	2.55803920701424	0.169310324886771	0.0661875409972275	3.00202837448678	1.70423654546687	2.60963926319416	2.2554248973201	2.43410891128802	2.74239588996627	3.20395022681449	2.48867022751489	3.34388842826385	2.16186572283548	2.15321012856942	3.52317389574794	1.77323247050868
NUAK2	0.235664130590616	0.618028620833922	24	23.4175743335349	0.456499855585492	2.18606449646287	0.457407141174131	0.209237715499352	2.4963616630001	2.76308224567449	0.887864606319974	2.39463190557124	2.72929247958693	2.85156969984005	2.72044006585943	2.34754402297345	2.8545816377351	1.16601902113582	1.06091876692892	2.24999081255587	2.34864166163454
ELK4	0.0577947675182744	0.451017011763309	24	18.7215203100015	0.381166375822994	4.00111965515522	0.42113142514796	0.105253394410576	4.22266377745973	3.25306904583732	3.86885080967252	4.07611046716148	4.07521569674714	4.55613885539236	4.01901122964994	4.00659090279012	3.47597505283575	4.04635264438586	3.91425220626141	4.87332363139828	3.70607799940943
NUCKS1	0.433549344613995	0.746951258578653	24	12.8659955414189	0.136693150539239	9.94684077611843	0.137291766270205	0.0138025499111066	9.77596153967657	10.4167670051368	9.96973305070485	10.2818498395086	10.2590964712954	9.75776337880425	9.65941411594614	9.92352272720373	9.55168150747363	9.90591268418826	10.1976815180756	9.5377622969604	9.93800554312345
RAB7L1	0.220291296450577	0.607058416911918	24	12.2267828728198	0.211099036521412	6.26670724266868	0.211162792649896	0.033695972138627	5.36360380363639	5.64187827991607	6.20320412409717	6.49802975197353	6.24321696417222	6.25038949863895	6.47975045892599	6.69236810838598	6.31754486449484	6.42844548945013	6.61092741187311	6.51436440027326	6.01268027014663
SLC41A1	0.511115075191977	0.78893690262649	24	11.9597382268197	0.186493862411347	4.97308178844906	0.186495638379969	0.0375010197526092	4.35379364822218	4.94078839283218	5.25692977755353	5.32493313377221	5.0178455885019	5.04413526528752	5.05608618066542	4.48218084881995	4.57180561570941	5.718768845168	4.54494295097734	4.7752774540263	5.37609026987312
RAB7B	0.654105684570762	0.859026011817241	24	12.9367759024632	0.267248694240036	3.36767782100053	0.268616729835511	0.0797631911700228	1.42319864145209	2.76308224567449	3.08173674319355	4.1565676899979	3.84822714059583	3.75813237661083	3.71708422708717	3.80540915673435	3.11988062344627	3.08589360849531	3.95143734445935	2.63252583621241	4.17605704781205
SRGAP2	0.491389495937928	0.781066672424587	21.4623655913979	11.0769028181453	0.120163731415858	5.02862284085423	0.120246531148297	0.023912417962901	4.26771109513986	4.70081237777989	4.84732443547625	5.05796492736838	5.05381884448925	5.17593779841144	5.28369809490363	4.94102107394079	5.48258940112255	4.88079833577257	5.22938914930595	4.96512846394879	5.31668824809677
IKBKE	0.0778862122595569	0.475088625113173	22.6818181818182	18.6178357104631	0.400525667644518	3.35707639266747	0.415476827487563	0.123761505217769	4.31139432187982	3.66352600498665	3.49846963751912	2.74619877384653	3.57873344715375	4.06062423545985	3.13380062149987	3.04050120844427	2.94854067619935	3.64461624477083	3.66844038855258	2.93459505730769	2.46264350802298
RASSF5	0.0362305613060707	0.421438791344611	26.972972972973	23.9115639094033	0.545470496878301	2.94393120517554	0.545514148312651	0.185301255461954	2.15648770427259	1.70423654546687	2.4933774635741	2.39463190557124	2.72929247958693	2.74239588996627	3.71708422708717	3.50664842392458	3.47597505283575	2.29899108044487	2.59042659588997	3.58235650059424	4.60637566754069
EIF2D	0.0440334012651975	0.433824669012336	25.1069182389937	23.6889543550578	0.542868739476569	4.53595795600126	0.54330677104147	0.119777735224078	5.06497926185136	4.35866234962814	3.7723642792393	4.03413417421114	4.49712005990569	4.27179152884952	5.25093423424711	4.09755421334197	5.10812379157949	3.9662466657125	3.87608321504563	5.54355035148802	5.37609026987312
DYRK3	0.402167054888281	0.728093895002145	20.0603015075377	0.478529690366482	0.455463229303051	1.71389363343328	0.46098147764602	0.268967378519623	3.20094062362623	2.27124714534911	1.90330475175511	0.905094964469128	2.32057264605317	1.31234202902532	3.20395022681449	-0.143520440799451	2.1085220089596	1.42767032230095	1.52283982329397	1.23242524143582	1.36768543616546
MAPKAPK2	0.983882728763324	0.993065821686866	24	23.5146281126549	0.0102995054069842	8.30768299027432	0.0103137335371712	0.00124146931812941	8.31962089002511	8.21443325886419	8.56588823740154	8.19974846943125	8.3234335347643	8.38323803909923	8.07378050576412	8.45671326280968	8.12829218711853	8.29935579415586	8.24239035312078	8.43100568736092	8.37220923226766
YOD1	0.782816489961238	0.911743736521962	24	5.82205014703808	0.239830216873707	2.28504330010742	0.266079988493591	0.116444177876665	2.15648770427259	2.84411639811745	2.07493516891244	2.52158082318552	1.91391589484556	2.95305997576822	3.45472161377704	1.58373044771156	3.5377438579363	1.84097707400254	2.2755480308831	0.471701165962943	2.0894361742474
PFKFB2	0.0501285736113734	0.439884229680664	20.0603015075377	11.0021999516562	0.484457883552435	3.91399877412724	0.489353119759318	0.125026385545672	4.31139432187982	3.19246363440555	4.53080812087433	4.23277394583478	3.76386819013613	3.75813237661083	2.98235672587635	4.7010437800831	4.20382562596937	3.79131360498937	3.1339453810563	3.6939012982416	4.10760776228238
CD55	0.366170295882567	0.70582221042035	24	23.1291367793897	0.164391787446664	5.30644728997424	0.165119767942911	0.0311168205241351	5.27812224633779	5.38180586830544	5.64535452712881	5.1976154901171	5.18936137156865	5.74173263165577	5.46604137810035	5.78922670738999	4.6577740652486	5.10310050576473	5.15163873234604	5.38637632655988	5.15651177273536
CD46	0.818592009233644	0.926633888009365	24	0.56089107356311	0.118253078787875	4.71150764236811	0.118471089385676	0.0251450487568624	3.97355307321267	4.2734528519234	4.79916249546529	4.43985955343778	4.07521569674714	4.7090418234813	5.75016560287301	4.183120787579	4.81571836295851	5.10310050576473	4.54494295097734	5.63024175571222	5.06922002111848
CD34	0.829666349710119	0.929961983210892	24	18.3169608456167	0.205340685747798	0.741171093639541	0.22768020145251	0.22768020145251	-0.143520440799451	1.0579256600602	-0.143520440799449	1.23655260025051	1.56086457621037	0.51737929896833	1.4085329040593	-0.143520440799451	0.47720906694909	0.434572623901316	1.31028805731468	-0.143520440799451	2.22485245687511
PLXNA2	0.581777498721521	0.826074844851862	24	3.22316795328292	0.343724718262393	3.07595067333651	0.362464991237741	0.117838362747401	3.60364320864873	3.98269877878536	2.22830114491012	3.33560206018766	2.63744882352415	1.31234202902532	3.80998363214609	3.4386831846105	2.2628039908527	3.59220394294193	3.47770684169965	2.84076129630952	3.70607799940943
TRAF3IP3	0.00639972145544743	0.326739627719102	23.6213017751479	9.92267024703986	0.784135592653354	1.74145474960802	0.802829488121236	0.461010823452027	1.95088608908088	2.4884691538538	2.71722662670384	2.84662369873566	2.19733225499965	0.51737929896833	0.831868336388093	2.01560639411193	1.51211075505498	2.29899108044487	1.52283982329397	-0.143520440799451	1.11219870666246
C1orf74	0.412024898252501	0.734033251708914	24.7950310559006	8.96529225079046	0.367766000474711	2.28405028787772	0.38629805412411	0.169128524084751	1.71103526941512	2.27124714534911	2.81734458536236	2.63825682913631	2.43410891128802	0.968937302679329	2.62138316125893	2.01560639411193	3.0367527792678	1.42767032230095	3.37196670697674	1.72791571065411	2.46264350802298
DIEXF	0.371509988710814	0.707848396396916	27.7222222222222	6.82808307580846	0.203828475773137	3.73505472492031	0.222716752782421	0.0596287790099709	4.07841265792553	4.6340174870552	4.23746707932697	3.90033873354239	3.92792466944199	3.57921173752498	3.66829047522346	3.63366742511586	3.95489703244236	3.69519099912841	2.92550023260163	3.89403792357954	2.56829290621462
SERTAD4-AS1	0.919397247685815	0.964753608356986	24	14.0224451428944	0.128697488770764	3.57260222574469	0.131678179808106	0.0368577780249963	1.42319864145209	3.12920021554634	3.55756664015687	3.11173089526495	3.67426847469503	3.96666854275414	4.762654837065	3.1294151581864	4.44858120767211	3.36114676775898	3.71242870581143	4.7752774540263	3.27804359069837
SERTAD4	0.0714080721782122	0.466123501449144	24	14.664345689356	0.351075432101105	4.09404307204836	0.364724294928316	0.089086579820919	3.29097617245902	4.0862655716763	3.91477737687744	4.47165808077917	4.6459489472192	4.7935642992607	3.61778851534972	3.90950400515922	4.0847235790522	4.15874288364652	4.0230502176977	4.15020055876778	3.79582230783376
HHAT	0.742505463504129	0.895085222369747	24	14.8925101979064	0.264460956230729	1.94237830657252	0.276390509996986	0.142294891299882	-0.143520440799451	1.30693030862952	1.48313887599131	2.94051074867347	2.06257252893668	2.35435931863585	2.98235672587635	2.19110081923994	1.24216323226917	2.53941719225627	1.31028805731468	2.84076129630952	1.93998005919233
RCOR3	0.0387271119538402	0.424849787522753	26.7919463087248	13.2447009632433	0.340786883025096	4.59046080537485	0.362902854788464	0.0790558661046731	3.60364320864873	4.11919906147242	4.72376382310908	4.90333332848553	5.15665079129106	4.34830245845039	4.20155080767853	4.64182475524207	4.48038798607679	4.76719333498624	4.7275180083916	5.0722335685721	5.05110948851212
TRAF5	0.154277504688551	0.558489555112382	27.5310344827586	14.3292629847431	0.281839439459292	4.69300566095483	0.318638211516501	0.0678964046788879	3.86047038219009	4.80569303653399	4.34201620904951	5.05796492736838	5.25263826964038	4.97342498973134	4.48123488540533	4.61127802535245	4.31384059418542	5.0651470961602	4.87027417338088	4.52678119121963	4.9953725026766
LINC00467	0.647357816569326	0.855267788873678	24	14.576998342876	0.257641558248802	3.22466115749277	0.267062901788658	0.0828189036755427	2.77123714864806	3.83192092219481	3.61433781717338	3.75285483679982	3.24706187045602	3.04787748762487	3.66829047522346	1.30708233535689	2.94854067619935	3.64461624477083	3.1339453810563	3.18423670285288	3.56003798665533
LPGAT1	0.00482508768998557	0.305145200808053	24.3414634146341	22.2096043951077	0.319982885828144	5.40324051551903	0.326688692496218	0.0604616232717963	5.64543602320638	5.28353776160166	4.67121587741273	5.15907540853753	5.15665079129106	5.76982311110602	5.58910782270525	5.22949614845236	5.43468672571097	5.35978762630483	5.40049149097856	5.86285387573507	5.92589668311066
INTS7	0.806364329533183	0.923045155745672	26.2631578947368	26.1541225059817	0.125756105061433	3.56176381169123	0.131239818211382	0.0368468615972224	3.20094062362623	4.3308146503587	2.91096329650799	3.33560206018766	3.92792466944199	3.57921173752498	4.05741365678376	3.1294151581864	3.81222177066911	3.92446151367011	3.1339453810563	3.10572651214877	3.8386842395121
RPL21P28	0.929000561056676	0.968848630267733	24	8.35489863291397	0.0559311175764201	1.74896227557056	0.059667327505482	0.034115845915554	1.06324893145533	2.01542032766206	1.21598860284172	1.50590524193409	1.91391589484556	2.19774761345026	1.62854569468563	2.19110081923994	2.1085220089596	1.84097707400254	1.70806010811987	1.72791571065411	1.58466238167813
PPP2R5A	0.276542866542368	0.648528184189196	20.1616161616162	4.18063650922308	0.23963332786936	4.84218043762322	0.239670802186806	0.0494964624458414	5.03922941667004	4.94078839283218	5.3601268811112	4.4073443263715	4.10980318728372	4.82067274062116	5.20034959997613	4.37716256908466	5.04571369981301	5.02616819624765	4.889561886127	5.11294412218212	5.01419177486523
NENF	0.269253450670213	0.641443380100298	24	3.67635394263802	0.119755696510483	6.64343015398419	0.127863901721329	0.0192466690787209	6.92726155493313	6.77541071552208	6.49537360423275	6.49802975197353	6.24321696417222	6.64099467041017	6.58207826770001	6.81135958834078	6.77410833924822	6.83028934670981	6.62825383734313	6.6656983955364	6.56559081773188
NSL1	0.380894716654915	0.713302495246883	23.3450292397661	22.329151575645	0.198917753210351	4.6774294214801	0.201157563619244	0.0430060072516478	5.03922941667004	4.30241882171327	4.27316527071304	4.07611046716148	4.17658573218586	5.11154116980529	5.09352683216845	4.5155542006823	5.12834127920401	4.8364239581431	5.01780482228381	4.69710644706907	4.77033074118846
TATDN3	0.00962709613420931	0.349320026084319	22.6818181818182	3.87173524330308	0.402800482763657	3.05493849454916	0.408551929933364	0.133734911737939	3.10490992701848	3.25306904583732	3.16009634607525	2.84662369873566	2.32057264605317	2.85156969984005	3.66829047522346	3.04050120844427	3.0367527792678	3.0080128741087	2.9983799495207	2.93459505730769	3.96012131454625
ANGEL2	0.464043913529778	0.76529564084659	26.972972972973	9.85683741132621	0.188577710542504	4.38389747737752	0.189405270753871	0.0432047673859323	3.73776428051654	4.1828929894286	4.91668064245561	4.19517393172736	4.14358084684737	4.2319586151715	4.56358714044379	3.85839522247329	5.00255474127215	4.29615167030242	4.56906894003884	4.96512846394879	4.42137008945936
RPS6KC1	0.156295859661028	0.559742122094219	24.1939393939394	9.6577466526137	0.228728071497336	4.24637076544401	0.235735107943326	0.055514490129238	3.73776428051654	4.35866234962814	4.40773044400658	4.53322673719987	4.33115302020938	3.86616507428831	3.97955856675852	4.86537875338036	4.04273290628995	4.29615167030242	4.4178625350314	4.18879778979443	3.9984303574091
SMYD2	0.297700545650122	0.660682049870268	24	7.15854207614901	0.441567983097552	4.21571202966286	0.484631802557774	0.114958469446627	3.45576348244391	4.65662781038646	4.82344443177845	4.4073443263715	3.57873344715375	4.67973023679782	4.61598782812392	3.80540915673435	5.0876189506075	4.00685557153533	4.27849737111353	2.63252583621241	4.63096978027756
PTPN14	0.234601750287697	0.6168596559536	23.7619047619048	11.9990545936939	0.149019551007507	8.10314824444868	0.149030835859348	0.0183917202750729	7.80450764124341	8.14816321824777	8.12539000647064	8.30719390087431	8.23415210320902	8.12778489533751	7.77281629426682	8.29314516932147	7.92082162276132	8.15325033169872	8.43026895571301	7.68984866513807	8.1688862451444
CENPF	0.385443400757662	0.715489065778899	24	15.3146243656364	0.419211892304302	4.18644814015343	0.443180023719752	0.105860626689504	2.77123714864806	4.38598268066221	4.56000417091518	5.28968855772182	5.071474600657	4.31055413794381	4.36356674421735	3.80540915673435	3.653872382864	3.29709876141071	3.98768807778085	5.03034078673524	3.61037856315186
KCNK2	0.173552394314236	0.57498843459379	24	13.5384625106335	0.193117889931976	7.07432976743482	0.19574962244975	0.0276704124468218	6.46834441111144	7.17054386086398	7.39397330671377	7.29585170233302	7.4217130263262	7.04894093198938	6.82958629698622	6.99411895907898	6.77410833924822	6.96004315174741	7.24856529972264	7.15915517414204	7.02125690715976
KCTD3	0.692518507357248	0.874347216140724	24	21.1798723632431	0.0978410564643552	5.72449859036063	0.10205836825193	0.017828350665294	5.27812224633779	5.57223002089405	5.50227700747367	5.75782680864721	5.64343122991383	5.56063262616471	6.43669673887958	5.28860632933278	5.68723840159169	5.76685154597486	5.81788079225612	6.05269088124497	6.12948029341992
GPATCH2	0.191209319837002	0.590333940318231	23.2093023255814	10.1683648456507	0.507268969349972	4.52543543230976	0.516266257226695	0.114081012744269	4.07841265792553	4.82578430577248	4.89393037499368	5.34223771346655	4.4707511367458	4.06062423545985	4.73922254660609	5.20924202926413	4.1255265700587	4.79064128362205	5.21417066958132	2.5159321326168	3.9984303574091
RRP15	0.682874023979683	0.872092308929044	24	12.5027594662709	0.087302348690453	5.11253476262644	0.0874317292978357	0.0171014444609702	4.90309915705801	5.36817076766253	4.53080812087433	5.09926329062778	5.37142922280819	4.89906959356986	4.99803780398874	5.0128941767308	5.49820990905844	5.19383294949272	5.3174754080068	5.13287655406598	5.05110948851212
TGFB2	0.8614817865616	0.941319753593596	24	18.7295937138141	0.0924856152497119	4.147875357803	0.102172685545907	0.0246325351492781	4.62010552343957	4.58770517571107	4.77446486443751	3.75285483679982	4.41652182263168	4.01441111349051	3.85428228715654	3.69321540061125	4.20382562596937	3.69519099912841	4.12421567253896	4.69710644706907	3.5078771483123
LYPLAL1	0.463898465325383	0.765238545287016	20.9005235602094	7.10427382337926	0.272731447207109	3.12382470775267	0.272879307343802	0.0873542317104329	2.77123714864806	3.3112308250675	3.7723642792393	2.74619877384653	3.11708028563462	3.13684580489291	3.93899660502575	2.73523397961279	3.76134561642705	2.42420674833883	3.25785919505546	2.24999081255587	3.56003798665533
EPRS	0.556244499163584	0.810368949808583	24	18.9786206574343	0.114749480612702	7.7716864235841	0.126326645623562	0.0162547275762708	7.81213030211258	8.23147745185724	7.64621510858732	8.0784987383814	8.02126946208865	7.63443640887849	7.88650148262113	7.59139815328053	7.17486410397511	7.69384322961973	7.8381268154863	7.58884185636809	7.86633265641893
BPNT1	0.885574155658891	0.951646289928754	21.1216931216931	12.130946923928	0.129073558367987	3.34548601468745	0.129073648723239	0.0385814342539697	3.86047038219009	2.14899690423414	3.49846963751912	3.52935520199513	2.81563756111238	2.95305997576822	3.85428228715654	2.48867022751489	4.44858120767211	3.29709876141071	3.1339453810563	3.79743730427262	3.45375945619298
IARS2	0.332222445601964	0.68451545240558	27.7222222222222	22.8804417283811	0.174803483378775	5.75519148423896	0.176965842224745	0.0307489060458509	5.64543602320638	5.22422527246468	5.42503950515282	5.6782986887885	5.70127936644097	5.72747958898344	6.12034817773968	5.43532774609316	6.04720179023764	5.9653532751802	5.33164741059494	5.99940182512126	6.36761541589953
RAB3GAP2	0.793155348875956	0.916329217795898	27.9160839160839	9.13226903730014	0.0617842213729678	5.51819591959628	0.0622855055149216	0.0112872950548444	5.62826676942901	5.54824615309164	5.34343187600327	5.62273501636346	5.4811787262064	5.42589373346295	5.56265260843963	5.0128941767308	5.82986211722725	5.754980270721	5.38698298300282	5.6441970690215	5.55381565137269
C1orf115	0.53303686196804	0.799446317172729	21.8142076502732	13.2432575552687	0.286366530676033	0.959887570149677	0.286370374200333	0.286370374200333	-0.143520440799451	0.756789655758662	-0.143520440799449	0.905094964469128	1.91391589484556	-0.143520440799451	1.62854569468563	0.964489739296599	1.73942091399827	1.16601902113582	1.31028805731468	1.23242524143582	0.801518601028342
MARC2	0.689555845406233	0.873717255861013	24	4.67492591691051	0.20207105491228	2.11615505427937	0.221069953700409	0.104467748359626	2.15648770427259	2.14899690423414	1.48313887599131	1.92880182208294	1.09241483609694	1.58951860354861	2.1388256160387	2.01560639411193	3.11988062344627	2.29899108044487	2.2755480308831	3.39698617160608	1.93998005919233
HLX	0.386080675592734	0.716384706254485	22.4269662921348	5.36918767112781	0.137263028900968	4.11668195461043	0.139965439618129	0.0339995756683064	3.91811941352524	3.70750298955458	4.30800142975179	3.80370988246503	3.88862616758706	4.01441111349051	3.76428155893021	4.5155542006823	4.27809304482578	4.00685557153533	4.21874962682094	4.69710644706907	4.50357906654133
DUSP10	0.30139476908886	0.662117795778362	20.1616161616162	18.5915316113978	0.582797116819853	2.92496858937055	0.589998717054215	0.201711129206069	2.4963616630001	2.67722422541305	1.48313887599131	1.92880182208294	3.36629437239615	3.70092267343854	4.26855584415565	3.21316596841446	4.0847235790522	3.36114676775898	3.19723225691964	3.02269673485452	1.11219870666246
TAF1A	0.796248632185165	0.917556476874599	24	12.1327098694621	0.238797122441498	1.70608818956056	0.238821826371374	0.139982111026094	2.4963616630001	1.30693030862952	1.90330475175511	2.2554248973201	2.06257252893668	-0.143520440799451	0.425081315842187	0.964489739296599	1.73942091399827	2.01032469787505	1.52283982329397	2.93459505730769	2.46264350802298
MIA3	0.698193915188934	0.877146459954222	24	16.5341082460512	0.0659955780435996	6.01586018036983	0.0719879192589102	0.0119663551180614	6.14527934043238	6.01871116121543	6.24874299761394	6.12076450150374	5.81045004577137	6.11460055492265	5.75016560287301	5.81626175585208	5.76677512371467	6.12144192404897	5.9975054504368	6.28420176456147	5.9843285140956
AIDA	0.0961934648734812	0.499650766489865	26.972972972973	21.5039806703038	0.532064875890404	2.00185889650635	0.563249942520648	0.281363458485328	1.06324893145533	2.14899690423414	1.90330475175511	1.23655260025051	2.06257252893668	2.74239588996627	2.27541680528479	2.61721307683589	0.909802950441355	1.42767032230095	1.70806010811987	2.93459505730769	2.75887867819387
BROX	0.295156719798245	0.659071539094945	26.6133333333333	24.1945472074498	0.28260615253516	5.09096684406039	0.282714431873309	0.0555325619932392	5.50199586070774	4.99502584687888	5.37663089804843	4.78176459706577	4.71497576022104	5.54446254666965	5.67805791370199	4.41302480532045	5.26244616589629	4.8364239581431	4.889561886127	4.43343158087159	5.66516935236174
DISP1	0.707157447814964	0.882219837928417	24	11.7979279206661	0.161351966509114	3.05933860592841	0.161390660028686	0.0527534479890334	3.00202837448678	2.76308224567449	2.71722662670384	3.1902783838917	3.67426847469503	2.49562260514674	3.3959958239875	3.29232050820414	3.34388842826385	2.83837705331068	3.79657526995299	2.09604651718591	3.00452669152509
CAPN2	0.329738735378267	0.682844482407085	24	9.4555115909054	0.141440577215075	7.14251595802909	0.146492843017047	0.0205099776994367	6.53434914814165	7.41890033017933	7.21740343576329	7.26895769225331	7.13313412521017	6.92950413290126	7.42547251560469	7.16684899078765	7.15529254496008	7.23677518089906	7.16792532705271	7.18802154275778	6.89494843429025
TP53BP2	0.717997409691522	0.886136781088384	24	4.60403975987744	0.178582180690481	4.15768562920617	0.195087970435682	0.0469222514240285	4.35379364822218	3.3112308250675	4.50100900026204	3.4676175105857	3.80666416943682	3.75813237661083	4.89577774554555	4.00659090279012	4.93529443601445	4.04635264438586	4.7904364007886	3.79743730427262	4.44929683034972
FBXO28	0.199931861724404	0.593868769509894	24	7.61652473299244	0.527345162266376	3.3306026237287	0.573288960124629	0.172127697264232	2.33641017656604	3.83192092219481	3.7723642792393	3.11173089526495	2.89710542956264	3.13684580489291	3.85428228715654	3.1294151581864	4.57180561570941	3.0080128741087	4.09127582775422	1.92369133448973	3.3975323422718
DEGS1	0.660486242103864	0.860672367524706	24.3414634146341	22.6904206109344	0.106413279143515	5.80083612743284	0.107622233871012	0.0185528829821711	6.01923135480994	5.48648186369492	5.44082135522926	5.50474388980345	5.76776789873456	5.75584623844298	6.29924422023743	5.69040320376571	6.29982763832374	5.5910460211266	6.12503515772584	5.83878441743972	5.67702768050417
NVL	0.23580984681156	0.618158116615622	21.695652173913	18.3128187251059	0.348281746588981	2.76253603089992	0.350155877332868	0.126751605559621	2.33641017656604	3.12920021554634	1.70846403003501	2.52158082318552	3.36629437239615	3.04787748762487	3.20395022681449	2.48867022751489	2.94854067619935	3.08589360849531	2.68176822235665	3.2586940424335	2.0894361742474
CNIH4	0.03158963106992	0.414105979397908	26.7919463087248	22.5512967459274	0.256745694414572	6.50258156582656	0.262097669275146	0.0403067099769367	6.31583610571142	6.25189962534336	6.06747215028307	6.21770957621055	6.24321696417222	6.85278808887562	7.05982660103727	6.36629504521078	6.55263518066263	6.39823544988979	6.42515509919147	7.00546669675757	6.67607314475706
WDR26	0.973690868652856	0.98880091003994	24	8.08781569968461	0.0487332554193655	5.46786932130172	0.052361984475466	0.00957630502826288	4.17616442256456	5.19362880787746	5.14577826755337	4.9937124284393	5.23707732605622	6.0701109279174	6.25035396604981	5.12525634794118	6.38631497031975	5.61751121194574	5.54129177273556	5.76406856684624	5.55381565137269
DNAH14	0.983604761315693	0.99298961408421	24	14.9174883087811	0.0528835719020723	2.12366559267871	0.0553059764587883	0.0260426955399449	1.71103526941512	2.14899690423414	2.07493516891244	2.39463190557124	1.91391589484556	3.04787748762487	2.90022340435849	2.48867022751489	2.52924999402144	2.01032469787505	1.31028805731468	2.63252583621241	0.405035040230926
LBR	0.0503380797075799	0.440349516991539	22.6818181818182	1.71264773880363	0.211265940524217	4.66951424015931	0.211345206364731	0.0452606407208474	4.31139432187982	4.24389337608239	4.30800142975179	4.1565676899979	4.44389126719673	4.38508822075231	5.07492795993006	4.64182475524207	4.95806473928954	4.69447234541376	4.81081385358309	5.61615013183906	5.37609026987312
ENAH	0.791535903279067	0.915533050454815	24	9.32916689755344	0.0724986668459962	8.27687336198018	0.0753297866890144	0.00910123707281082	8.51208920097217	9.2131866175163	8.74181445280718	8.53496684245399	8.35080258250551	8.0809060905217	8.28472992171758	7.85525991407962	7.91792091561049	8.12355145734598	8.25731556540232	7.71981015195399	7.94934687892808
SRP9	0.531303105288652	0.798551348209853	24	20.7187639276134	0.301371763222404	4.66130760408204	0.318310109945924	0.0682877288911742	4.26771109513986	4.2734528519234	4.37524745162798	4.11689988022323	4.69233180865212	5.04413526528752	6.00718941240889	3.90950400515922	5.38513872162804	4.22908258812168	4.61614327574541	5.71201784763337	4.17605704781205
EPHX1	0.551651364018787	0.808247478401376	24	2.96482341354289	0.23947720534985	3.83251090528526	0.250765004623375	0.0654309957155126	2.89124287399965	3.70750298955458	2.36691879754543	3.70014144289254	3.30790952732165	3.64135032150905	4.83075121593586	4.22407326752182	4.81571836295851	3.88142993714696	4.05756628710794	4.40092274564187	4.17605704781205
TMEM63A	0.680921252496368	0.871769338274582	20.1616161616162	7.05764380665363	0.0904210902948769	5.37528108178176	0.0912477291674661	0.0169754339873925	5.0130116121231	5.19362880787746	5.71190163998224	5.30741846977857	5.25263826964038	5.44344050847138	4.97815744939057	5.51998655773692	4.98048123198508	5.55041506884059	5.50423413992303	5.72520763935718	5.77958222431645
PYCR2	0.0769543161036707	0.473869778626073	27.3424657534247	25.079703134809	0.482799730401693	7.06773992801397	0.48845394173167	0.0691103445665303	7.97717770638447	6.71744393804057	6.72539350429866	6.55108387199838	6.57567906251078	7.0316436726712	7.99682750952285	6.80462527599793	7.5643323034359	6.7428367280589	6.41853113646904	7.58160811936293	6.8693373298003
SDE2	0.911695082426376	0.962237932766146	24	14.9484318341303	0.0774032672782046	3.49004647851947	0.0810159874304315	0.0232134408321117	3.53159727027803	2.76308224567449	3.23441823375892	3.33560206018766	3.52848382403481	4.19099460843418	2.90022340435849	3.57155536281948	3.81222177066911	3.79131360498937	3.57622334719578	2.93459505730769	4.14223831769392
ACBD3	0.871036062085831	0.945627548065557	24	10.2020735605068	0.0509957515036374	7.71680225768455	0.0519371523902844	0.0067303982473523	8.13137309632996	8.21443325886419	7.87833919860741	7.8556207978937	7.80084916077781	7.55595022128175	7.63994151746518	7.48169053150514	7.39943491360495	7.86651922977857	7.79018393473358	7.00005077061236	7.65775358362848
PARP1	0.168260899651972	0.570087337834455	24	16.3838410003888	0.227248209007811	5.60927365311373	0.24704880170367	0.0440429219506044	4.84483444414023	5.71910030796007	5.40908310393172	5.48929264780858	5.9314057115543	5.68385559516535	5.56265260843963	5.20924202926413	5.22538540204341	5.82478543726699	6.08376526937965	5.90982058818211	5.92589668311066
ITPKB	0.129190004096253	0.53387211197252	27.5310344827586	12.2431795703869	0.367151386096609	2.51349816364082	0.38131418827926	0.151706571261991	1.06324893145533	2.3839425970785	2.60963926319416	2.52158082318552	2.89710542956264	1.82192836628953	2.62138316125893	2.61721307683589	2.1085220089596	2.83837705331068	3.1339453810563	3.39698617160608	2.92719996252848
PSEN2	0.810282636269966	0.924740731125773	24	4.38069723315387	0.101147754835888	4.07054685104295	0.109952969966296	0.027011842386269	4.02693534623288	3.36713841463931	3.91477737687744	3.52935520199513	3.71976380329509	4.49013177609567	4.20155080767853	4.44801716450795	4.41605735334698	4.50901535220096	4.33586880966656	3.58235650059424	4.42137008945936
ADCK3	0.0273481856860949	0.414105979397908	26.4370860927152	22.0905413003869	0.323459646604974	4.43314572023793	0.334797109427448	0.0755213409518782	4.02693534623288	3.70750298955458	4.20086310820677	4.07611046716148	4.27129829219267	4.76593671618812	4.9375555157075	4.75792755330415	3.95489703244236	4.39124842960428	4.61614327574541	4.58581898465244	5.27047448223375
CDC42BPA	0.924379329728041	0.966641229631876	24	1.42053745211649	0.0269553588579157	6.56956207008193	0.0272695348000583	0.004150890806595	6.42922572311737	6.49711859081915	6.64592830513572	6.46681348085671	6.59411918060095	6.70058141065839	6.99205244360235	6.46355394175866	6.59683435383225	6.68770194463917	6.37813568637107	6.44430950514001	6.53333773685853
JMJD4	0.929052230696576	0.968848630267733	24	21.9403684352027	0.063765232245058	4.30720177222702	0.0652944928751125	0.0151593763951653	4.95910184858	4.1828929894286	4.27316527071304	4.53322673719987	3.92792466944199	4.52351278243231	3.33477775636362	4.5155542006823	4.1255265700587	4.19434137671874	4.39104575668106	4.43343158087159	4.65515164670189
SNAP47	0.0208282705425948	0.407819019663191	27.9160839160839	0.0916146183077432	0.39334125837475	3.57385227401678	0.441446515866356	0.123521198421052	2.89124287399965	3.66352600498665	3.08173674319355	2.94051074867347	3.11708028563462	3.70092267343854	3.76428155893021	4.34038610222448	4.1255265700587	3.8370752836949	3.47770684169965	3.2586940424335	3.9984303574091
ARF1	0.265149166408278	0.639241587839229	24	1.42509686293704	0.180343764194737	8.54898093717594	0.182459014058465	0.0213427793791219	9.12139302026216	8.49410130998806	8.73222750935136	8.31816715985494	8.24974446026461	8.54029619966653	8.41613805760596	8.36356532482693	8.89175579226756	8.28910247630228	8.27941780480207	8.87745516591147	8.73329477462694
C1orf35	0.0283187499530202	0.414105979397908	27.3424657534247	9.79892463158163	0.318298538295442	5.31017640309926	0.319207518817587	0.0601124133336291	4.81479524518208	5.4481128504706	5.51724041537675	5.30741846977857	5.45451409468887	4.73776971883651	5.5082407791519	4.94102107394079	5.46679791213507	5.69411288426747	5.73500388666311	5.57303010019309	5.05110948851212
MRPL55	0.149832958049543	0.555987712074887	24	12.294957671799	0.282254202078068	5.4511280427693	0.282398364936293	0.0518054910324265	5.32149604407638	5.34050776678463	5.23898908933959	5.89313434519916	5.50735945844477	4.94906319064362	4.48123488540533	5.67571629982902	5.35113535393419	5.69411288426747	5.97058867936346	5.68527089521018	5.47449883517609
GUK1	0.866379726948813	0.94364471101106	24	16.167047668776	0.0382298133210601	7.92320181727879	0.041345242616652	0.00521824933532388	8.13441657285909	7.94502512681864	8.21300855610083	7.98519514593635	8.01443972999066	7.9550492663178	7.55189928241063	7.7186460081182	7.89745100319133	7.72155689738751	7.86029225730289	7.96467530296606	8.02088102493416
GJC2	0.140907575791761	0.549808754227088	22.6818181818182	17.366235337238	0.589805157747588	2.08552742600054	0.610172075444567	0.292574467176732	2.64033600250076	1.51921728001272	1.48313887599131	2.10133703200164	2.81563756111238	1.82192836628953	1.98793681516257	1.30708233535689	2.75407434072466	1.6490739992788	2.59042659588997	3.39698617160608	0.801518601028342
IBA57	0.872731300320049	0.946440842487614	24	5.80454042078038	0.140244676064002	2.95625223765822	0.155585856329386	0.0526294253066283	4.26771109513986	2.58593146268527	3.37247657252197	3.1902783838917	2.63744882352415	2.95305997576822	3.45472161377704	2.84432592133846	2.75407434072466	3.53781551448108	2.68176822235665	1.23242524143582	2.92719996252848
TRIM11	0.0777335824630188	0.474566569623667	24.641975308642	12.0694846312177	0.245488404150185	6.86279354920583	0.245765184056092	0.0358112454198091	6.65793642190642	6.86065133107271	6.98959176504779	7.03359130614841	7.20288008194714	6.76480026672646	6.2586182655444	7.15630796992658	6.62556567261006	7.03558655750156	7.24107659413567	6.51436440027326	6.70531856540807
RNF187	0.0122405964133312	0.362084739065313	21.695652173913	14.6549581053734	0.238603163143867	8.81873367833617	0.238819436922222	0.0270809217777943	8.54219329175963	8.4510947998038	8.70144161367545	8.86781317311812	9.22015798850572	8.75048738051923	8.43631414308212	8.81606729403865	8.71253512890446	9.02068351685294	9.17786378704529	8.63869559419872	8.93316924692401
RAB4A	0.611692790857063	0.837405756480607	24	20.6607120037839	0.13668406555555	4.51806384637641	0.144596948799825	0.0320041844729121	4.47399155838348	3.57133387281287	4.58862107668889	4.4073443263715	4.5230156620978	4.52351278243231	4.80840766205268	4.7010437800831	4.57180561570941	4.36024081574076	4.39104575668106	5.30086376176349	4.60637566754069
CCSAP	0.430683264958539	0.746570219789819	24	11.8148387310236	0.428021362452263	3.30364788046361	0.428107548989182	0.129586313214804	1.06324893145533	3.57133387281287	3.7723642792393	3.40311928683623	3.62729160570052	4.2319586151715	3.3959958239875	4.00659090279012	2.94854067619935	3.42247183814663	3.87608321504563	2.63252583621241	2.56829290621462
NUP133	0.397783727447245	0.725963728274042	23.6213017751479	8.12668314789491	0.310405786402862	4.94761392518025	0.330387975728194	0.0667772345871059	4.95910184858	4.84559961847333	5.0042553623499	4.92646442477207	5.08891689474182	4.82067274062116	5.09352683216845	4.96537879591231	5.57387196062914	5.0651470961602	5.10289427370019	3.2586940424335	5.43314286952424
ABCB10	0.8341575923955	0.930679216515423	24	19.2757721423952	0.159892298934053	1.87862563277489	0.175097181361055	0.0932049357286911	1.06324893145533	0.375753291400534	1.21598860284172	2.10133703200164	2.19733225499965	1.58951860354861	2.40018696764644	2.19110081923994	2.2628039908527	1.84097707400254	1.31028805731468	3.58235650059424	2.34864166163454
TAF5L	0.893425838944092	0.954861881482206	24	7.40433835226367	0.136091191898626	2.83137193116741	0.148643518213506	0.0524987609636359	2.4963616630001	2.3839425970785	3.30509820564804	1.92880182208294	3.18353444180658	2.02204106710039	3.71708422708717	3.21316596841446	3.34388842826385	2.92568680614636	2.76766945867473	3.6939012982416	1.77323247050868
URB2	0.582653358838965	0.826759195443452	23.7619047619048	19.3628810680165	0.328966448667157	1.7921948606773	0.356044214084805	0.198663784779658	2.64033600250076	0.756789655758662	1.70846403003501	0.905094964469128	1.91391589484556	2.49562260514674	1.4085329040593	0.514339724258071	2.1085220089596	2.53941719225627	1.70806010811987	1.72791571065411	3.00452669152509
GALNT2	0.441900001756489	0.750855470361228	20.1616161616162	2.03729534778769	0.150894768041446	5.75785599846603	0.151468364239633	0.0263063828411106	5.97916460724765	6.09519330012805	5.50227700747367	5.73180151850243	5.58316629661109	5.44344050847138	5.8076190309516	5.43532774609316	5.99310518134559	5.68162506621942	5.89625429120932	6.36226036076252	5.55381565137269
COG2	0.0352487491855826	0.41915688139352	27.3424657534247	10.3709888482623	0.642252719980357	3.50242488928257	0.642264412373055	0.183377069509295	3.00202837448678	2.9208400197497	4.20086310820677	3.58855899648365	3.71976380329509	3.44627883810998	1.62854569468563	3.63366742511586	3.9994833321541	3.9662466657125	4.21874962682094	3.94001617021653	3.70607799940943
AGT	0.895812174104999	0.955370921094341	24	10.9818830729537	0.112733630719278	3.95562759083381	0.11341436984293	0.0286716500071289	4.43502777597932	3.42096004690678	4.56000417091518	3.9463297675552	4.0397785874077	5.11154116980529	3.51115014086234	3.95886398894441	4.24143717725195	4.08479714715074	3.52780584876973	2.5159321326168	3.96012131454625
C1orf198	0.166288151344299	0.56855188769746	27.3424657534247	22.6577755435801	0.147229583273058	6.94208930826846	0.149870191347254	0.0215886291132483	6.87726930141448	6.58814826344542	6.84289353578556	6.77148516408588	6.840554255775	7.23676294928748	7.12455924852084	6.79106160657192	7.25059862500658	6.76668062109939	6.78065887056112	7.1542874559538	7.12445895111537
TTC13	0.363508706155917	0.704730409185996	22.1777777777778	20.7307903420801	0.215312429608221	2.71024553724236	0.2176436474085	0.0803040331282861	3.00202837448678	2.27124714534911	2.4933774635741	2.63825682913631	2.32057264605317	2.74239588996627	3.51115014086234	2.48867022751489	2.2628039908527	3.15978458129646	2.9983799495207	2.63252583621241	2.92719996252848
ARV1	0.939024962182185	0.97352842320075	24	9.13797311998822	0.0711743959110201	3.21444563491164	0.0743246821432218	0.0231220840495766	2.4963616630001	2.14899690423414	2.91096329650799	3.11173089526495	2.06257252893668	3.44627883810998	3.93899660502575	3.21316596841446	3.81222177066911	3.79131360498937	3.66844038855258	3.98457424814846	3.14775737874045
C1orf131	0.502276670219477	0.785792771409019	24	17.5852037047411	0.18846681014993	5.0511018278327	0.20884208612206	0.0413458475478149	4.72073203428127	5.11417236468587	4.34201620904951	5.25356136087232	5.52027378931978	5.02094812847068	5.46604137810035	4.72976600609185	4.71236615357986	5.32808883900062	5.3031628075429	4.64253551967132	5.48802484286792
GNPAT	0.306442743157966	0.666082609120936	24	13.285348396926	0.301692473185873	4.70168269732657	0.304580754183457	0.0647812227644893	3.20094062362623	4.11919906147242	5.12639101366367	4.47165808077917	5.0178455885019	4.94906319064362	5.23426898493315	4.34038610222448	4.76496755740924	5.1761372257311	4.81081385358309	5.09273243897652	4.52997301231483
EXOC8	0.574574641819666	0.821603107223207	24	7.36238384219985	0.388044726980716	3.4375232149798	0.424206274340842	0.123404628219605	3.45576348244391	3.52293010401852	3.61433781717338	4.07611046716148	2.72929247958693	0.968937302679329	4.16684395943967	2.84432592133846	3.34388842826385	3.8370752836949	4.15642018743885	3.58235650059424	4.24140530206087
SPRTN	0.420687137427141	0.740113559470115	24	21.1298881654419	0.217495640748826	3.24373850246354	0.227171122062831	0.0700337348063971	3.45576348244391	3.06303490458767	2.07493516891244	3.40311928683623	3.30790952732165	2.95305997576822	3.45472161377704	2.94574544803477	3.34388842826385	3.53781551448108	3.06775441097118	3.84654599136018	3.88030941442481
EGLN1	0.605743072424907	0.834555749212931	24	11.742536400275	0.2645825064957	4.15099545031292	0.264685487524361	0.063764340552194	1.95088608908088	3.75017900379061	3.7723642792393	4.37407934610233	4.4707511367458	4.31055413794381	5.1656134914668	4.26389528212514	4.24143717725195	4.48046254871456	4.61614327574541	3.74659789363287	4.55589274643831
TSNAX	0.169355925268386	0.570945017108636	24	5.12333544993397	0.188768250805199	5.45762497862052	0.208133277622238	0.0381362366299574	5.4443025353837	5.60747440631982	5.37663089804843	5.56494535828466	5.03594433665843	5.13332765983746	5.45169608089252	5.74769982071279	5.26244616589629	5.73094058924463	5.51669274819942	5.22860593255466	5.89576864302525
SIPA1L2	0.276238427045086	0.648528184189196	24	12.8456960006253	0.331294516959228	3.77260611619478	0.332678520929961	0.0881826808003788	3.00202837448678	3.61816622959457	4.12474538626086	4.03413417421114	4.71497576022104	3.13684580489291	4.01901122964994	3.63366742511586	3.11988062344627	4.15874288364652	4.09127582775422	3.10572651214877	3.96012131454625
NTPCR	0.990149575181031	0.995036917541284	24	1.77484467613565	0.0202882807947069	4.72699820530454	0.0206535465278096	0.00436927319004112	4.12811629489336	4.30241882171327	4.00246426209102	4.83162794982286	4.49712005990569	5.27726245469892	4.89577774554555	4.7010437800831	5.49820990905844	4.69447234541376	4.68399434609018	4.80042072252615	5.15651177273536
PCNXL2	0.0757348602359138	0.471906229918457	24.7950310559006	11.6257624450398	0.500087860561928	3.42151977029648	0.500089955515453	0.146160182927167	1.71103526941512	3.42096004690678	3.72158804727072	4.03413417421114	4.00344906520532	3.29984246998469	2.90022340435849	3.85839522247329	3.5377438579363	3.29709876141071	3.66844038855258	3.63920666911754	3.07791879749748
KCNK1	0.529235135357342	0.797986219439873	20.6839378238342	10.0053780255302	0.255831449533017	1.52113878491832	0.256371425874001	0.168539142132102	2.64033600250076	1.86820236565801	2.4933774635741	1.73279380758633	2.32057264605317	0.51737929896833	1.81940347023923	1.81576889026444	1.24216323226917	0.846163100220631	1.31028805731468	-0.143520440799451	1.11219870666246
COA6	0.487071500495721	0.77965636331132	24	7.15693096612771	0.142268249308898	4.17727217595319	0.156147502180721	0.0373802557275528	3.67226176510465	4.0862655716763	3.82141401392629	3.80370988246503	4.07521569674714	3.96666854275414	4.64149130915756	4.34038610222448	4.79056611124818	4.39124842960428	4.44418992666905	4.18879778979443	4.03574840732832
IRF2BP2	0.0857295830466215	0.487219265837749	27.5310344827586	26.5062506817502	0.155945141528867	6.09040282693965	0.164992126328935	0.0270905112547114	5.95182158797771	6.01871116121543	5.73768413490753	5.71861067473774	6.09571900584005	6.02420556192562	6.21681506238963	6.12816255069565	6.49929752277716	6.19357866867243	5.87705644009313	6.27526202101536	6.33055689038019
TOMM20	0.297668404488519	0.660682049870268	20.1616161616162	4.56220270307952	0.157604787243251	6.14440266406422	0.157713139294456	0.0256677740566789	5.71213990774789	6.31010762969963	5.96205425292648	5.8085099313272	5.95061459320776	5.82441463481738	6.61463583623899	6.00432819950225	6.49929752277716	6.19357866867243	6.35750573612522	6.60277424296035	6.29252128874769
RBM34	0.439544728621468	0.750578463388915	24	10.2513876253767	0.209005982026632	5.49405739656104	0.212661717654902	0.038707589365196	4.65443347368224	5.58407407459866	5.48715677344136	5.9279356285344	5.37142922280819	5.17593779841144	6.17376434145819	5.58430929777462	5.2985786873935	5.70649353601976	5.90575825971091	5.03034078673524	5.33176962028456
ARID4B	0.742744011324325	0.895141635745118	24	14.083798795584	0.117121123327216	6.7901283754008	0.119993337701616	0.0176717332968735	6.14527934043238	7.05189091084269	6.80070923745886	7.13139612250596	6.64806617592091	6.74371001340672	7.19514879732403	6.17068196753436	6.42768897914082	7.00584216967284	7.15204081818471	6.55924644648765	7.13739175882003
GGPS1	0.37188315314098	0.707962016165007	20.1616161616162	6.99457833248472	0.137165495332174	4.75188842377564	0.138389918560612	0.0291231414164085	4.65443347368224	4.80569303653399	4.77446486443751	4.83162794982286	4.69233180865212	4.2319586151715	5.28369809490363	4.64182475524207	4.91215897407364	4.53701400828202	4.889561886127	4.74968820497224	4.89740766289097
B3GALNT2	0.111673665011226	0.513154617948799	27.3424657534247	24.4246729173899	0.718178414389915	5.05608612450464	0.573929828233802	0.113512668514924	5.64543602320638	3.94645574209781	4.56000417091518	4.23277394583478	4.90420891057333	5.2575588437416	6.12034817773968	4.81265328611887	5.779615150129	4.7433579846045	4.74879715341259	5.0722335685721	5.51470226188475
LYST	0.00423087558924573	0.292808521912327	22.8114285714286	19.1800986968794	0.430562388204442	4.05101939254353	0.448069847934549	0.110606690444209	4.22266377745973	3.47284579673509	3.30509820564804	3.80370988246503	4.30153604157812	4.19099460843418	4.0948203162092	3.36735712870923	3.86136474113931	4.26300683880471	4.52040663477835	4.67007899082449	4.74801883090278
NID1	0.498454776676025	0.785036309282511	26.6133333333333	14.0361098025675	0.138702277944789	6.85041814474732	0.152249738197147	0.0222248824787269	5.85182132337369	6.67377355420632	6.40975895859999	6.89974310064686	6.75573196552468	6.7223068693686	7.19944803740039	6.89615984343924	6.85519399576251	6.94966508534437	7.33200233663579	7.6489068264397	6.89494843429025
GPR137B	0.895113968159319	0.955219130323345	24	9.43870148426643	0.0684023973119676	4.05375009032276	0.0708756557067082	0.0174839726494005	3.10490992701848	4.53985673336913	3.66895932818641	3.70014144289254	4.00344906520532	4.06062423545985	4.05741365678376	4.26389528212514	3.9994833321541	4.50901535220096	4.21874962682094	4.55660205905465	3.96012131454625
ERO1LB	0.105469994542053	0.510239949748464	26.6133333333333	8.962578480015	0.641194810435716	2.26634278994683	0.659957362315104	0.291199268373072	-0.143520440799451	3.06303490458767	1.48313887599131	2.2554248973201	2.06257252893668	1.82192836628953	1.4085329040593	3.04050120844427	2.64603721909324	3.42247183814663	3.19723225691964	2.93459505730769	2.46264350802298
LGALS8	0.00304612652285641	0.288961864288896	24.0481927710843	22.1399890735721	0.391112018893586	4.01439509123545	0.398984271883245	0.0993883917291399	4.17616442256456	3.94645574209781	3.72158804727072	3.4676175105857	4.30153604157812	4.06062423545985	4.64149130915756	3.90950400515922	3.70860954253535	3.53781551448108	4.27849737111353	4.22638925675945	4.55589274643831
HEATR1	0.277140722764318	0.648528184189196	21.8142076502732	12.2145679089762	0.370844168927172	3.68418986942943	0.371011364538831	0.100703649292725	3.53159727027803	3.83192092219481	3.49846963751912	4.19517393172736	4.20885241333673	2.74239588996627	3.71708422708717	3.95886398894441	3.41144286952058	3.9662466657125	4.30746825678087	2.24999081255587	3.65902164918156
MTR	0.421579099908316	0.740113559470115	24.0481927710843	19.1723221882233	0.0821043271278101	5.85919052820382	0.090275796361718	0.0154075543246403	5.62826676942901	5.58407407459866	5.37663089804843	5.78339092627644	5.90210415906992	5.68385559516535	6.13837421093225	5.70494209779081	5.93690082613157	6.01596907617675	6.14924204903407	6.06311649792862	6.22949827661732
FMN2	0.440491391824005	0.750762921717936	24	2.58785113762566	0.283141779988463	3.41129949231606	0.293576142319632	0.0860599144053202	5.06497926185136	4.56397931320606	3.72158804727072	3.58855899648365	3.42240803928072	2.62427915542333	3.97955856675852	2.48867022751489	3.5377438579363	3.08589360849531	2.76766945867473	2.5159321326168	3.21437071331675
GREM2	0.594744247966552	0.830739490305146	24	3.43604665417479	0.124537260375783	6.70298493246678	0.132098112316709	0.0197073562968753	7.46579107154532	7.62212555847641	7.17084819289423	7.03890761820086	6.71137427075253	6.51388743269581	7.13357414909509	6.00432819950225	6.61843630700801	6.52247534207439	5.9796168508345	6.12413591146369	6.31546276887827
FH	0.10849119647735	0.512149147331212	21.0105263157895	0.556999051156275	0.559324770256524	4.70095279058016	0.559357477086012	0.11898810773145	5.48301995243764	5.01266115221678	4.30800142975179	3.85283315791918	4.84384763311319	5.62355929566033	5.71456221538083	4.05278935487811	5.16794564044762	4.36024081574076	3.95143734445935	5.48271973440109	3.9984303574091
OPN3	0.539532352902788	0.803131051745524	20.6839378238342	11.9187993256087	0.447065967573762	2.18980006287517	0.447373095713456	0.204298603921887	2.15648770427259	1.86820236565801	2.36691879754543	3.11173089526495	1.91391589484556	1.58951860354861	2.27541680528479	2.84432592133846	0.909802950441355	3.23007473228743	2.59042659588997	-0.143520440799451	3.07791879749748
CHML	0.546941877252974	0.807404582915479	24	23.06010926251	0.229904044139027	3.46891084061076	0.231088695561442	0.0666170755546878	3.80042150953483	4.11919906147242	2.99887537680634	3.4676175105857	3.42240803928072	3.86616507428831	4.73922254660609	3.1294151581864	3.27301467521771	3.42247183814663	3.47770684169965	2.3890806519387	3.21437071331675
CEP170	0.553698399823126	0.809027442607663	24	6.56570527729976	0.208474839270304	3.93482674064346	0.230722130219909	0.0586359058295357	3.53159727027803	4.51532394334123	3.72158804727072	3.85283315791918	4.30153604157812	3.22064484840752	3.80998363214609	3.75040262243669	4.51150862739519	4.00685557153533	3.25785919505546	4.49633088504572	4.14223831769392
SDCCAG8	0.700193278434243	0.878354632454447	23.9041916167665	9.85151985124147	0.174491883436241	4.40870565462323	0.179020819603663	0.0406062081772076	3.60364320864873	4.56397931320606	4.67121587741273	4.97164289325124	4.6221860535511	4.84728119104169	3.89726115447943	4.64182475524207	4.68532831699015	3.53781551448108	4.56906894003884	3.79743730427262	4.74801883090278
AKT3	0.56906500293193	0.818264877206458	24	15.7759481828511	0.155117303758756	5.54042074977277	0.166065381498669	0.0299734242215233	5.32149604407638	5.66436669430674	5.7755140112177	6.05930802170137	5.67841769777387	5.96469029581522	5.84102396718462	5.05889440058687	5.06681847000398	5.50860657421896	5.55343576532642	4.80042072252615	5.64115621738181
ZBTB18	0.17429659618837	0.575701626250115	26.6133333333333	12.8579322151824	0.293397650281924	4.11405379315968	0.306541473469058	0.0745108082881016	3.60364320864873	4.3308146503587	4.16330619285761	4.07611046716148	4.10980318728372	4.61925760472811	3.45472161377704	4.09755421334197	3.81222177066911	4.42160360005542	4.44418992666905	4.7752774540263	3.65902164918156
ADSS	0.011491339140806	0.360739997819966	26.6133333333333	25.7369066040034	0.324899673635443	5.84641372355668	0.33447199982579	0.0572097726300344	6.68309613010367	5.99228876311077	6.05727030781751	5.73180151850243	5.39965918344208	5.96469029581522	6.36195610107858	5.78922670738999	5.92539234326761	5.39080487805018	5.51669274819942	5.36967449774987	5.72350967976966
DESI2	0.841361884918874	0.934054295969258	24	5.03228286975758	0.0697865976397269	4.9333425784052	0.0768406047303696	0.0155757690671483	4.81479524518208	4.61104715877864	4.91668064245561	4.56305298343892	4.73726978679041	4.89906959356986	5.36249318194323	4.61127802535245	5.57387196062914	5.10310050576473	4.85072510076405	5.17193380251864	4.93739534116234
COX20	0.122854731449706	0.530007157566286	24	15.8945515212676	0.521668357766129	3.26647949907158	0.560252272991106	0.171515625048418	2.4963616630001	2.9208400197497	2.4933774635741	3.1902783838917	3.80666416943682	3.29984246998469	4.0948203162092	2.73523397961279	2.94854067619935	4.26300683880471	3.71242870581143	3.98457424814846	2.22485245687511
HNRNPU-AS1	0.0351744688497315	0.41906948962015	22.5536723163842	18.8210171023345	0.697830676448491	2.7949089124348	0.719715322741697	0.257509402020087	3.45576348244391	2.3839425970785	1.48313887599131	2.74619877384653	3.18353444180658	3.51427583546381	3.3959958239875	3.21316596841446	1.73942091399827	3.42247183814663	3.25785919505546	2.74039734105801	1.93998005919233
HNRNPU	0.0136141869403213	0.364059088773167	25.7548387096774	24.3332781264086	0.177990376337128	7.9648004411452	0.178175413682724	0.02237035503894	8.07546319400392	7.94272713948538	7.79176628199684	7.57003987221536	7.92743513155875	8.05260155907404	8.13566200644732	7.85851486701149	8.12578035557976	7.93651065552661	7.77211127643299	8.13987943931261	8.23655750237861
EFCAB2	0.506905596888724	0.787406717696714	24	7.46851722012164	0.196999985032083	3.63426517148864	0.214875172544304	0.0591247920570111	2.4963616630001	3.12920021554634	3.82141401392629	2.84662369873566	3.18353444180658	3.86616507428831	3.93899660502575	3.50664842392458	4.54197211034999	4.00685557153533	3.79657526995299	4.15020055876778	3.88030941442481
KIF26B	0.0297697948864101	0.414105979397908	21.695652173913	12.0810566461606	0.914435490201352	2.60879059679173	0.914867394184566	0.350686404385873	1.95088608908088	2.67722422541305	2.81734458536236	2.84662369873566	3.57873344715375	2.19774761345026	2.62138316125893	3.29232050820414	3.27301467521771	3.53781551448108	2.38831796563621	-0.143520440799451	1.36768543616546
SMYD3	0.912758307267053	0.96291673772899	24	4.82888112290391	0.0452389994307319	4.83899355775304	0.0496395161185262	0.0102582314950582	4.90309915705801	5.13041759765747	4.93907771689032	4.90333332848553	4.69233180865212	4.49013177609567	5.05608618066542	4.78554989297214	4.48038798607679	4.85878174848137	5.22938914930595	4.49633088504572	4.95698108485884
TFB2M	0.313840826548818	0.673066547523522	24	23.9391136813088	0.626749669413755	1.74191198044749	0.626763318745756	0.359813426729372	1.71103526941512	2.14899690423414	-0.143520440799449	1.92880182208294	1.09241483609694	1.58951860354861	3.56545439033002	2.19110081923994	2.52924999402144	0.846163100220631	1.06091876692892	3.63920666911754	1.11219870666246
CNST	0.114666524013173	0.516424962003677	20.1616161616162	12.2881146974894	0.457494000572518	4.57471103115617	0.319807545635602	0.069907704215096	4.58494081229941	4.24389337608239	4.58862107668889	4.47165808077917	4.6459489472192	4.27179152884952	4.91681785117635	4.30264756994767	5.51366309888455	4.64387194471312	3.62306855642844	4.26302604750136	4.93739534116234
SCCPDH	0.0551470771186711	0.446014463085835	25.2658227848101	22.6024251223329	0.339086317741136	5.39503236741071	0.344707199937546	0.0638934442765883	5.42454707909605	5.03008348671914	4.69772908428942	4.9937124284393	5.12318131608796	5.76982311110602	6.09287965499852	5.22949614845236	5.81746348628198	4.9861068465251	5.55343576532642	5.99940182512126	5.54089532158884
AHCTF1	0.601279699178799	0.833225504999567	24	17.756174002639	0.0925849833904611	4.499531712004	0.102693861929945	0.0228232332835826	4.54889752596784	4.49036674997341	4.16330619285761	4.59227507177001	4.59802519278199	4.55613885539236	4.50921121843082	4.7010437800831	4.57180561570941	4.19434137671874	4.889561886127	4.49633088504572	4.17605704781205
ZNF670	0.0849809044734307	0.486091107257883	22.0552486187845	15.7262252358965	0.551039961025208	3.25154470671783	0.554666279914902	0.170585469352132	2.89124287399965	3.3112308250675	2.71722662670384	3.1902783838917	4.07521569674714	4.19099460843418	2.40018696764644	3.63366742511586	3.34388842826385	3.64461624477083	3.25785919505546	3.18423670285288	1.77323247050868
ZNF496	0.144910900864666	0.551456745539528	27.9160839160839	23.2708271241324	0.356640196806642	3.57807108990458	0.358508090557933	0.100195910464008	3.20094062362623	2.76308224567449	3.23441823375892	3.1902783838917	2.81563756111238	4.42095929594212	3.85428228715654	3.69321540061125	3.86136474113931	3.53781551448108	3.1339453810563	4.43343158087159	4.03574840732832
SH3BP5L	0.898383891824545	0.955982626983589	24	16.1733603665673	0.0474041319182745	6.00814028141099	0.0512752188983406	0.00853429122768398	6.25001272148519	6.39323987591021	6.10757305861572	6.21770957621055	6.50597421486278	6.03581956603619	5.54924082942422	6.27180133409333	5.779615150129	5.53661308813829	5.96150365497128	5.67170913704518	5.80141492889849
ZNF672	0.0227787135736803	0.411369164418912	21.2340425531915	19.0371354744043	0.318437996855603	3.65683462414193	0.318519639878774	0.0871025552470846	4.07841265792553	3.25306904583732	3.43684806732605	3.58855899648365	3.52848382403481	3.86616507428831	3.93899660502575	3.36735712870923	3.41144286952058	4.04635264438586	3.79657526995299	4.06976290751796	3.21437071331675
ZNF692	0.276945785331507	0.648528184189196	24	5.39500049875742	0.266282391932051	2.59781765257514	0.294583939512876	0.113396696346591	3.10490992701848	2.9208400197497	2.99887537680634	2.94051074867347	1.91391589484556	2.35435931863585	2.40018696764644	2.34754402297345	2.8545816377351	2.29899108044487	2.68176822235665	1.92369133448973	3.07791879749748
ZMYND11	0.134346285679429	0.540170739231809	21.2340425531915	3.1968036400531	0.152420671317929	6.95186966603436	0.152421299867472	0.0219252240317703	6.89173044190127	7.16266689534007	6.92933738353479	6.99034046893265	6.86100287872466	6.94806226187922	7.20373450377123	6.75658381576497	6.69498613988659	6.98057796976249	6.71730308181504	7.28473447645221	7.22076880413234
[truncated: 9,911 more rows]
