# Supplementary material for: Fibroblasts as an in vitro model of circadian genetic and genomic studies
Source: Mamm Genome. 2024 Jul 3;35(3):432–44. doi: 10.1007/s00335-024-10050-7 (PMC11329553; doi:10.1007/s00335-024-10050-7)
Supplement: Supplementary file 6 — Supplementary file6 (ZIP 46445 kb) [file 335_2024_10050_MOESM6_ESM.zip › MetaCycle_Results/metaoutARSER/meta3dSubjectID_2014L00641_QuoteOrderedDesignTable.csv]

CycID	ARS_pvalue	ARS_BH.Q	ARS_period	ARS_adjphase	ARS_amplitude	meta2d_Base	meta2d_AMP	meta2d_rAMP	X2014L00641_TP_0	X2014L00641_TP_4	X2014L00641_TP_8	X2014L00641_TP_12	X2014L00641_TP_16	X2014L00641_TP_20	X2014L00641_TP_24	X2014L00641_TP_28	X2014L00641_TP_32	X2014L00641_TP_36	X2014L00641_TP_40	X2014L00641_TP_44	X2014L00641_TP_48
LOC102723897	0.33130300907734	0.81334458625879	20.5773195876289	11.6848765740728	0.501958591477158	1.16873661384305	0.502672872071703	0.430099362095629	-0.143520440799451	1.49759015567285	-0.143520440799451	1.9179140255417	1.73359074749619	1.24544691688149	0.731348755157157	1.25265313499173	2.4926020344562	1.09853925371774	-0.143520440799451	1.74608967210294	1.19686695426661
LINC01128	0.562749346557945	0.897594739195769	21.2340425531915	8.10794415326344	0.366015638312746	2.34279695078921	0.366110474515647	0.156270680816925	-0.143520440799451	3.39194684717034	1.78143357037484	2.60348450962772	2.52250336936068	1.93980295292015	2.71521922872531	1.75179879173879	2.94988228876972	2.07090271467847	2.56608773690098	2.95661321626145	3.34378842975321
NOC2L	0.804876517471327	0.947891610443225	24	6.70332279635855	0.275321756180125	1.70081127196984	0.304254967763152	0.178888141663579	-0.143520440799451	3.17927279315463	0.621430200703275	1.03892045878095	2.30422965881645	2.11272346714772	2.33832869721034	2.27657614861564	2.84842270514974	1.3524201774911	2.01462258880931	0.914546842079451	1.19686695426661
KLHL17	0.19873422833688	0.750093867589862	20.6839378238342	18.5477295818229	0.260973572892335	3.73186355675995	0.261649219140003	0.0701122147582398	3.60860195243064	4.36239266818771	3.69310312299829	3.251821209927	4.15760727127685	4.3538037318542	3.42206985569692	3.28839052062127	3.75477457398031	3.81660557996086	3.93812928403141	3.41980892044848	3.40803880409976
HES4	0.904944184113669	0.970159243301272	24	19.811114695573	0.099081045436318	2.15730860992919	0.107213264730751	0.0496976947281875	1.36643998565656	2.62781811629297	2.23384521519896	2.12216051099794	2.30422965881645	2.75867788247208	2.10510187405276	1.25265313499173	2.19485963537634	2.20586737462056	1.47849147492039	2.65386025029055	2.78995838108486
ISG15	0.461415571001985	0.865272144394315	22.5536723163842	16.3179820892323	0.234947712061137	5.62764677547332	0.240010968748682	0.0426485489094144	5.91403360022123	4.22114238970106	5.13308194410324	5.60302305413484	5.20184937571287	5.60827652712022	5.91081975166762	5.75741699543243	5.88632757394402	6.16537612748234	6.27444941561922	5.66869936335778	5.61446354216327
AGRN	0.199294546948076	0.750093867589862	24	12.9865320460391	0.30981443913036	5.24543708818992	0.311571905588274	0.0593986545544083	5.17148299206627	4.6917852067418	5.93189723711192	5.55091904871415	5.65878779385518	4.690457361871	4.53445754083163	5.22303377229483	4.99388547284037	5.00984378101344	5.88812255948934	5.21540994625252	5.32936162299059
C1orf159	0.160432911547107	0.723526888383568	21.4623655913979	9.72063970384704	0.746811349541745	3.00830946356931	0.747896312168965	0.248610165019924	-0.143520440799451	3.45639917788337	3.69310312299829	3.87753758193324	3.1655527640712	2.53373339729027	3.1426715690454	3.49155827858135	3.29657479922229	2.54833516378743	3.45137193418339	3.04488875017836	2.88332107785431
SDF4	0.269774127360874	0.793975261257137	21.0105263157895	12.4171497070693	0.0970512894400738	8.89340180273557	0.0970525817785396	0.0109128749528315	8.88222339954852	8.79147653515097	8.81303608400532	9.10108441970454	8.6315923294962	8.96351335160099	8.63104627454886	8.8436639021343	9.12185525063757	9.00758386516009	8.84724841813581	8.92143058259607	8.89548489821592
B3GALT6	0.589954970572752	0.904017553851067	24	17.3292548971547	0.121830047905777	6.33734728865952	0.134683506615276	0.0212523474697825	6.38750384638176	5.82117149604444	6.25253817477314	6.8271174192496	6.08460034805493	6.72044724099162	6.05701995979034	6.30764717632293	6.1647965277283	6.29215068452128	6.3650412247367	6.42032615824331	6.66162534244038
UBE2J2	0.0216944300038734	0.492462840161487	26.972972972973	17.2610111508995	0.257499866081088	6.57025278767584	0.311312863950868	0.0473821744780982	6.20324092108456	6.3139654602438	6.4004264527883	6.58088930387759	6.87627237769212	7.18499840882972	6.41704600052108	6.53152756122428	6.33387096166318	6.41565916964181	6.73989158344465	6.87031724252293	6.54502646358018
SCNN1D	0.981351261161556	0.992949219794159	24	18.5011917769436	0.0842633609122306	2.575979180135	0.0933100283557064	0.0362231298588431	-0.143520440799451	2.24552782558522	2.23384521519896	1.03892045878095	2.30422965881645	4.08975620700462	3.01376540246237	3.55338461641874	1.58700327368219	4.2505325368355	3.07559532079613	3.04488875017836	3.20600878316326
ACAP3	0.238059071085925	0.778697059155824	24	23.6809531736885	0.659050730370344	2.48083139662782	0.659444525752785	0.265815938418534	4.20727619203904	2.51129226139225	0.621430200703275	1.67990649727089	2.0469417651392	3.20327087927678	2.53904651296698	2.6605525835125	3.57588576307651	2.73847288646202	1.11068651897413	3.54617493397983	2.46701667174861
PUSL1	0.854306913953012	0.957349771496774	24	15.4372081585694	0.135886722005866	1.44013241587101	0.144141220941669	0.100088866380034	-0.143520440799451	1.22903826040335	1.11868641333523	1.67990649727089	1.08094830016191	1.51574141544292	1.97263376678769	1.94870438763507	0.516057694760746	2.07090271467847	1.77131951437084	2.4097494525143	1.46193788966607
CPSF3L	0.164926399700934	0.723526888383568	22.3016759776536	17.4640269112797	0.219113473693859	4.14583255985209	0.223551074896073	0.0539218773717308	3.91896304633503	3.63409398494813	3.82784368304379	3.9861630259162	4.25225585641638	4.31891480067819	4.00026773990585	4.10077927728111	4.18757431986632	3.97619416091843	5.09343275529741	4.09337890000557	4.40935855154248
GLTPD1	0.0995728283391546	0.653482460713224	27.7222222222222	13.0247428858459	0.518659579424031	3.68844823165061	0.556783867823505	0.150953418037899	3.60860195243064	2.51129226139225	4.56660969908271	4.43257115406088	3.94736063041652	4.04775717172464	2.79584428435286	3.13507948677412	3.63801284323149	4.18668213057173	3.36620064669432	4.21251948597399	3.88521935452534
DVL1	0.462765312481487	0.866421015441143	23.0751445086705	12.4721665392477	0.154430505423247	5.8385125255249	0.154430555697926	0.0264503253222091	5.38868882883524	5.91589567936921	5.37236729795594	6.31538493196784	5.81166106900356	6.31396860430134	5.57616112759936	6.05326636524324	5.9852443015999	5.91257040996574	5.80964783858565	5.47575296703705	5.75696159924386
MXRA8	0.643041358486437	0.914277365952981	24	14.2913027101155	0.0870966357623398	10.2051771096594	0.0896543601962764	0.00878518415044624	9.76979027925607	10.1698558956638	10.0421664175447	10.2959756346192	10.2424923001317	10.5575273331546	9.70897755464098	10.1021975636847	10.3606729930163	10.2257152096659	10.1639296659227	10.4389138726052	10.5150857660641
AURKAIP1	0.868244662088739	0.960796888739389	24	19.8891078048594	0.0353350232388182	7.10232713117417	0.0381609413688293	0.00537301938703019	7.31294161756543	7.11426757656965	7.15702299998492	7.11120335644298	7.2029042779325	7.10021316063101	6.94922924118144	6.82265566304662	7.33515955891052	6.84076252141125	7.05086993629938	7.17419563723534	7.17694027997999
CCNL2	0.186532927327772	0.744589671994176	24	7.7660333980962	0.151203051147936	6.90420618635588	0.163794023899684	0.0237238024877319	6.29831217454971	6.88175830572365	6.91360422857077	6.84885877625603	6.61644860368662	7.0585218678526	7.0553893011384	6.93143563199914	7.26306393144119	7.10535424811981	6.83804765989596	6.9178473652651	6.95297809607878
LOC148413	0.304794566620015	0.803711515709572	27.7222222222222	25.3607193681951	0.615853336915621	2.59730264539843	0.627003903622798	0.241405792556999	3.00282435332305	3.39194684717034	2.02530105285571	2.12216051099794	2.79823744626517	2.53373339729027	3.52025514104122	2.27657614861564	2.4926020344562	3.68414401869497	-0.143520440799451	2.4097494525143	3.13184831696958
MRPL20	0.971152070661999	0.989061731300055	24	19.9757382768828	0.022347274084328	6.90025784700376	0.0240813473703044	0.00348991992824747	7.02399525508131	6.63260653598641	6.91360422857077	6.60664085807206	6.94400690827296	7.0690581843653	7.09973397781463	6.96594625592186	6.82938401128971	7.1932748051805	7.02331620012118	6.47695786313782	6.93673489376132
VWA1	0.132880000914558	0.699941177805357	23.4823529411765	19.4070116542798	0.575726903257649	3.0010245247694	0.615235655264456	0.205008539645883	3.00282435332305	2.73563154607541	1.11868641333523	2.8533788726151	3.7011603427905	3.48085903571258	2.79584428435286	3.49155827858135	2.35139822583205	2.82490201937091	4.25481068303347	2.86258220640917	3.79198347603323
ATAD3B	0.457356770184434	0.865023801141624	24	4.36052655097247	0.357608130174718	3.77400373945248	0.388556952569072	0.102956165227712	4.85442103311355	3.93482795889718	3.08787238373867	3.93287241017493	2.87956347945129	2.53373339729027	4.41191099921225	3.77717518832426	4.01101407680351	4.42669946041088	3.99597515926405	3.20672113395219	4.17096202548302
ATAD3A	0.420195487746047	0.852636222550551	24	17.9289319642092	0.164265066326326	5.53568627583692	0.182286169042889	0.0329292810249313	6.24361797984602	5.29547659559138	5.6879755284495	5.86726440292401	5.3660633766818	5.78484345846367	5.27237646431404	4.99695311029017	5.57309294735484	5.3384086329288	5.48547463829677	5.6547396964449	5.39424341220244
TMEM240	0.0456955159384492	0.549512355984351	23.0751445086705	14.7034364695483	0.366248305700863	2.99795700406227	0.372182803136191	0.124145477280655	1.77182201060675	2.38452109697838	2.23384521519896	3.06631173150815	3.02963310126675	3.60189498752014	2.79584428435286	2.86942563743456	3.04467301241793	3.89860542496474	3.45137193418339	3.12807291972406	3.27654275341902
SSU72	0.845758756011634	0.954766002049394	24	19.8661142688067	0.0337131654149688	6.61926482498264	0.0364304020717257	0.00550369308903143	6.55729712300631	6.59014787881249	6.57343571640034	6.57220228386848	6.6859213370554	6.71374802164348	6.52741701437315	6.70499983566642	6.72590844989167	6.29971607181339	6.8770536701477	6.59130674453893	6.64838696338759
C1orf233	0.00699716695788677	0.394337966570017	22.5536723163842	9.52758597310584	0.854259201164233	2.91466970598026	0.869657017106781	0.298372407454072	1.36643998565656	2.38452109697838	4.06459070974335	2.60348450962772	2.71205167935746	2.53373339729027	1.66446312551875	3.61266992423319	4.26836151384345	3.193105601353	2.71129700682696	3.04488875017836	2.88332107785431
MIB2	0.0592017452600838	0.581138273721643	20.7916666666667	18.3848970174697	0.36254991151038	4.53719041344215	0.363068348537544	0.0800205227142102	5.04924298185497	4.32835533386598	3.89077107946761	4.99723044015047	4.52924739230345	4.45367695370463	4.27798055422872	4.21995263081469	3.96327829689076	4.72523729791641	5.24425969946461	4.69414924787983	4.52975831291966
CDK11B	0.737698304509683	0.93482663719801	24.1939393939394	15.1893325134024	0.231031215574949	4.04555216250152	0.245172162795498	0.0606028924971019	2.75721654305885	3.9793761285392	3.89077107946761	4.71103872637966	4.65005698693293	4.45367695370463	4.09889906333123	4.7813615284805	2.73928441223658	4.15366497496151	4.39040157666001	3.28130260041275	4.55835125950258
SLC35E2B	0.539592497449857	0.893017873655922	20.4717948717949	7.83850391013334	0.304037912599308	1.52435223336863	0.305703307786485	0.200546370513669	0.40442836398209	0.469789243285097	1.11868641333523	1.03892045878095	1.5470410830498	1.51574141544292	2.62982033772009	2.76876588767599	1.81925186842251	1.92199662170103	0.615788778723578	2.4097494525143	1.68578321690822
CDK11A	0.0649292088740532	0.598894396018509	21.5783783783784	11.7533358392774	0.842070576177843	3.04918971402508	0.842543230692544	0.276317090674016	-0.143520440799451	2.83594522993861	1.78143357037484	3.93287241017493	3.40412075398645	2.65058536388103	2.44217545159906	3.87726974292847	4.01101407680351	3.89860542496474	3.17910566384188	3.54617493397983	2.88332107785431
SLC35E2	0.965528790715882	0.987148454244873	24	14.8755950770451	0.0618658250897621	6.53211848336195	0.0646274034790542	0.00989378922682856	4.6533016987607	6.66023362185221	6.04687952995484	6.21850553048607	6.92017941377235	7.20424405212277	6.39132866267698	7.15728480665031	6.4596166898985	6.44324536753628	6.83804765989596	6.84595177301711	7.03155914039272
NADK	0.370949038831713	0.834029029202063	24	12.9930731728956	0.456454955729842	3.21011107405492	0.459078426575297	0.143010137650908	0.800596707036333	3.45639917788337	2.85523805357272	4.03755510069735	3.56027184843447	3.76630709836833	3.69860045877002	2.12193444840977	3.57588576307651	3.58855756250353	3.07559532079613	3.28130260041275	3.46954937384047
GNB1	0.818176132369125	0.951472259335642	24	18.873741859635	0.0413755687942634	8.32752054498096	0.045622045790935	0.00547846691515299	8.43623520979883	8.33626718815905	8.61295387809298	8.50366960238784	8.22204390914233	8.35208682976778	8.59770048174386	8.02486343307171	8.16433270502592	8.24278582014792	8.24095707585497	8.32978327663161	8.20443272358029
C1orf86	0.737678204977316	0.93482663719801	24	13.5163134091025	0.0829610752901245	4.76356189727327	0.0840599979460169	0.0176464586288118	4.2711729086421	4.25777248180286	4.74749943312569	5.09750093130755	4.45158695305734	4.690457361871	4.60328117553385	4.80696995683192	4.92079148482468	4.50732209216644	5.09343275529741	5.42730775681271	4.97368615550084
SKI	0.775735036094054	0.942080160818781	24	17.2259546188634	0.0608749326281256	6.09267735939129	0.0672136755486173	0.0110318783654306	6.22760250456495	6.14826053429832	6.50469020730248	6.12656494356097	6.20781101203377	6.063025531568	5.7481156872907	5.93049350476659	5.88632757394402	5.81035178993683	6.13979900140591	6.26359217674266	6.13464374511886
RER1	0.749413264299524	0.936528901306145	22.3016759776536	2.50610071783242	0.085083273087571	6.8719635811187	0.0851667428212789	0.012393363529353	7.55997136669795	7.0686068733568	6.91360422857077	7.08090310878679	6.71390915374398	6.67288598544239	6.59093162634635	6.60635808883351	7.02225767673222	6.6819424939454	6.51105706847184	7.18880049139969	6.85841713586164
TNFRSF14	0.0844629353718709	0.635866300976074	26.7919463087248	11.1630170964351	0.645262036775062	3.70225389749845	0.64730989933171	0.174842114358793	1.58332290835637	3.51809481994805	4.35974353902452	4.74235163962786	3.90913557967853	2.85923311884461	3.26099864150207	4.01548425685604	3.86278987978215	3.43214029271488	4.39040157666001	4.28680937418343	4.17096202548302
FAM213B	0.397027203892358	0.843214752154598	23.4823529411765	19.4705458444911	0.297113868595733	3.28207896541949	0.317195574663854	0.0966447114788757	4.10578965937334	3.17927279315463	2.02530105285571	3.56369979950076	3.09919300457638	3.71355783320034	3.07965774307092	3.72439718537981	3.13361774521147	3.5382794900112	3.36620064669432	3.48437503893763	2.78995838108486
MEGF6	0.354423190369276	0.82360154697206	24	15.7989714944895	0.141857057666709	6.53688530655874	0.151962923705737	0.023246992501653	6.51833186361255	5.90438973832231	6.61129645390392	6.64027647910682	6.66313346322725	6.71374802164348	6.76123408358999	6.59169927355935	6.49361897732637	6.49028724308191	6.82214509726571	6.29992299774871	6.38662603914762
TPRG1L	0.287312091363569	0.797306757625776	24	18.6273679267041	0.173341272732723	7.44085456035394	0.191720084690852	0.025765869112987	7.03323845913843	7.01076253349086	7.11151448964231	7.3123871535535	7.7242817377698	8.04829922150617	7.34720265058054	7.72918321624446	7.28749831581759	7.47634430524129	7.45315406359082	7.57343032373683	7.65516040622837
WRAP73	0.709127120937055	0.925760450681143	24	12.7430103316667	0.246804230172769	3.63635991458119	0.247601154828212	0.0680903872676006	4.55404771215493	3.74145642225783	3.69310312299829	3.93287241017493	3.7879799494203	2.40657612090443	2.62982033772009	2.54355943810787	4.48667804566745	3.193105601353	4.30143801280915	4.17388893196511	3.58522123045841
TP73-AS1	0.0440069643237082	0.546841103350315	20.1616161616162	7.983975345191	0.487123351551362	3.61486288515603	0.492794208784491	0.136324453911679	2.92550954971208	3.25370246600337	3.46398621102222	3.93287241017493	2.52250336936068	3.27783342447824	4.00026773990585	3.97086799070439	4.52005573223383	3.48618575503843	3.07559532079613	4.69414924787983	4.09492905256418
LRRC47	0.0323888396613787	0.529650511727689	26.972972972973	21.3542282673644	0.317395393506316	6.63500084270804	0.338068885267355	0.0509523500119669	6.53794603924006	6.5240208601562	6.20380618150979	6.1026342016135	7.07062273470693	7.26507630718214	6.69445415524982	6.66354781452735	6.38910920058318	6.45684314889503	6.7142723998166	6.45295881470305	7.04172051015673
CEP104	0.527944498887256	0.891029344161474	24	22.2159141541942	0.122971566846108	5.21222620547863	0.125207924777877	0.0240219667838417	5.20458726588118	4.89148214090528	4.99669710288414	5.47838402603114	5.2937285850241	5.47200504645212	5.25821819796827	5.43495752376561	5.08591755706265	4.83344054773995	5.2201916278081	4.94416638613861	5.75696159924386
DFFB	0.0544257653334443	0.569288479788104	21.0105263157895	7.25854509972467	0.51280279755319	2.79060798512505	0.512864585436907	0.183782382968393	3.21263905586283	4.02258982390836	3.46398621102222	3.41617179738397	2.79823744626517	2.85923311884461	3.1426715690454	2.96351789057089	2.62120925395765	2.54833516378743	0.615788778723578	2.4097494525143	2.46701667174861
C1orf174	0.451081679874557	0.863148088133136	24	7.42583261991927	0.255839943127975	4.29203625971923	0.279310202038366	0.0650763845263128	4.33235926765236	4.89148214090528	4.21970195402218	4.54338831077815	3.98459897320349	3.12464370626046	4.51076686543686	3.8280903648317	4.86992016721175	4.31167643021617	4.30143801280915	4.72119303901782	4.05535512149987
NPHP4	0.547030262435963	0.893553151918445	24	2.09314386006501	0.371993831880547	3.26079893977199	0.381194692596065	0.116902237653058	4.83340986950539	4.10531773097801	1.78143357037484	3.56369979950076	2.52250336936068	2.26711850069662	3.47199760992053	3.13507948677412	3.96327829689076	3.48618575503843	2.71129700682696	3.82077597174325	3.05366813446215
KCNAB2	0.659073696971429	0.916291467021302	23.9041916167665	9.8378530945729	0.350346269498464	1.54730681024737	0.359547014407444	0.232369567577851	-0.143520440799451	2.62781811629297	2.57774171512764	2.30104476948154	1.5470410830498	2.65058536388103	1.66446312551875	1.52370603684634	1.58700327368219	0.397617649676313	2.01462258880931	-0.143520440799451	1.19686695426661
RPL22	0.295142531694208	0.800460530635828	24	6.13086482052585	0.151259489049865	8.09435414584134	0.167836205998323	0.0207349719291134	8.46384200926574	8.11454813331216	8.38605593653718	8.13033989014764	7.86322447871006	7.51672277062925	8.01932814853538	8.03030923421117	8.25137245983883	8.05662905356959	8.08976570095552	8.14491382468457	8.15380325657532
ICMT	0.608782488395414	0.907994377259621	24	6.67780379177172	0.166011458850507	6.41107597452444	0.183511544275016	0.0286241412524562	6.29831217454971	6.950501720748	6.79523891947447	6.47302461338135	5.64722251780174	6.04178610263533	6.73591398032857	5.88312495962547	6.58319279172162	6.39461774875044	6.73989158344465	6.56915056174473	6.19961675113968
GPR153	0.483731827974726	0.875634978620478	23.3450292397661	6.88506696900199	0.293420689264643	3.0105467246107	0.314185658135614	0.104361661477366	3.39577835659447	2.62781811629297	2.85523805357272	4.03755510069735	2.0469417651392	3.34873100721851	3.07965774307092	3.3593400316113	3.51096242397691	3.193105601353	2.01462258880931	2.65386025029055	2.97100737545498
ACOT7	0.65895859576157	0.916291467021302	24	10.402826116898	0.234037459958117	4.09204524715606	0.237469057429605	0.0580318747928421	2.84381561704113	4.6372217111297	5.20912425625723	4.54338831077815	3.86987010464355	3.91388466133393	4.53445754083163	3.49155827858135	3.37163334047376	4.0852734976168	4.34660542664335	3.82077597174325	4.31196931395043
PLEKHG5	0.406269707672243	0.846075844243378	20.4717948717949	16.3216060503051	0.475427390736874	1.67066770611499	0.476855149634505	0.285427884844553	-0.143520440799451	-0.143520440799451	0.621430200703275	0.565595681740873	2.0469417651392	2.85923311884461	2.10510187405276	1.94870438763507	2.73928441223658	2.90644470549863	1.47849147492039	2.95661321626145	1.19686695426661
NOL9	0.323132178273956	0.80984793028361	24	19.1081573875207	0.252499042192917	5.09360537872223	0.277373585317353	0.0544552560895352	5.25286155613525	5.6387830350786	4.44608075511084	5.73341399348666	5.2937285850241	5.21167743751719	5.10842433779911	4.92860740257016	4.89558003806784	4.50732209216644	5.03943708118969	5.62640848279457	4.61389126609376
ZBTB48	0.0266106849396637	0.517146630879166	22.8114285714286	13.4239446329179	0.917259569370068	1.90814884723073	0.918977327891962	0.481606730641408	-0.143520440799451	-0.143520440799451	1.11868641333523	3.49182072860579	1.89875700274069	1.93980295292015	2.44217545159906	0.918613108998112	2.94988228876972	2.54833516378743	2.84321805238965	1.74608967210294	1.87951701486721
KLHL21	0.280514112368411	0.795117935879754	20.3673469387755	15.7963753887097	0.11039147915232	6.27972098842589	0.110690637617388	0.0176266808384323	6.18676828066357	5.71978814500955	6.00482772279992	6.0535478955267	6.24664886144558	6.42476819136835	6.25538022652076	6.36910818910535	6.66752878292173	6.34429373777733	6.46058816057021	6.36995001062385	6.37863138715075
PHF13	0.00529663021451654	0.378862211896342	27.9160839160839	6.99098564261621	0.309498421018722	5.5494169698086	0.334100953398299	0.0602046945140298	5.51282134574279	5.65260369623566	5.59655413002921	5.76425012355456	5.08669407195372	5.33902497791809	5.214890131458	5.45128919391217	6.14353709407713	5.81035178993683	5.84155175985637	5.58284036059001	5.39424341220244
THAP3	0.857993858512631	0.957736297329376	24	13.4920366906271	0.125884506294923	5.34837317317617	0.127500112787644	0.0238390457545293	3.60860195243064	5.42995365160365	4.5275416217808	5.23593913649191	6.02329089807571	5.79757098367137	4.9234225133034	5.90700363210614	5.55710286089388	5.39601049643315	5.31414466970628	5.82645879713183	5.86391382769891
CAMTA1	0.460931467942885	0.865042837051823	24	2.94324634882284	0.249304940579186	4.57156327799671	0.260904683486722	0.05707121779162	5.10290457258454	5.22322528220614	4.5275416217808	4.97103476184292	4.69568368528308	4.24649895096888	4.22072157348841	4.72873927538292	4.79008303808088	4.11987446367031	3.27568394396651	5.15718831968477	4.55835125950258
VAMP3	0.244993789382585	0.782162859707869	21.0105263157895	10.2723152955326	0.0932405300271598	6.42263790416477	0.0932488257077943	0.014518773609723	6.66825037056807	6.48593022981848	6.46388439656426	6.74447282366888	6.24664886144558	6.24129768493957	6.29058708213377	6.41978221784637	6.56731487191119	6.32958703079504	6.32045627499458	6.30886452765543	6.31302737635623
PER3	0.211801709493652	0.757150676396051	24	19.0197894532046	0.750475877186774	1.31810689370169	0.825644738177503	0.626386784048154	-0.143520440799451	-0.143520440799451	-0.143520440799451	-0.143520440799451	3.22899392356567	3.04148307530452	0.731348755157157	1.52370603684634	0.967004039627234	1.92199662170103	1.11068651897413	2.27022559071744	3.13184831696958
PARK7	0.756126310273132	0.937511427407949	24	23.1569913122645	0.0531859072514587	8.42612817083856	0.053406693205925	0.00633822464162802	8.43971508811484	8.46128281191115	8.34451115704921	8.0132776210385	8.30718399339327	8.53801537911035	8.56644129486747	8.32211759122145	8.36823920877208	8.83219122325052	8.45458944763961	8.47786087529258	8.46635182354272
ERRFI1	0.165323737419979	0.723526888383568	24	3.98454506663899	0.229242827804338	4.04083025557026	0.24677817067464	0.0610711549524896	4.55404771215493	4.39564543826574	3.89077107946761	4.39365622265449	3.65570927302241	3.9599029978073	3.96583303996028	4.18131174720341	4.18757431986632	3.85818801206245	3.81497697056485	3.41980892044848	4.37762037720647
RERE	0.580959115316107	0.902689097025675	24	10.3363378659285	0.117037690657618	6.24568252507823	0.11889584381227	0.0190364853376502	6.21140724249207	5.93863587715924	6.79523891947447	5.96341072215372	5.9778463077441	6.03104796756496	6.24823456803594	6.2340422557548	6.21661363564043	6.39461774875044	6.78160445906018	6.21685300763389	6.07652439483614
ENO1	0.299219074919379	0.802432889121943	24	15.3237757133044	0.0750439146908892	9.52832660193039	0.0793544681146997	0.00832826911061412	9.69677760670167	9.40126742088183	9.56621301330934	9.61403732599596	9.4552603285785	9.62907888510443	9.36201186690087	9.30667424221705	9.62686113260485	9.51861968000088	9.6367210492212	9.53246467821785	9.471098581233
LOC102724571	0.608645389926128	0.907994377259621	24	18.410928793884	0.403525071749203	2.61723579858669	0.447162680287453	0.170853035301183	2.75721654305885	-0.143520440799451	3.46398621102222	3.16204614445389	2.52250336936068	3.41630709761202	2.71521922872531	2.27657614861564	2.4926020344562	1.92199662170103	2.56608773690098	3.28130260041275	3.63975551236275
H6PD	0.0497084556165075	0.560442464758247	22.0552486187845	3.0827055089703	0.169369524890398	5.62555804837614	0.16958624159725	0.0301456744626788	5.45896534317939	5.67985405443413	5.45797422768395	5.55091904871415	5.53873828734835	5.51887370507638	5.5988101267383	5.74422211007838	5.65048832950728	5.26301337440713	5.77702240471316	6.05621863841272	6.10587671935872
SPSB1	0.679487296096404	0.919582011487007	24	2.90713404003883	0.12051677123226	3.75393930131405	0.12600232567896	0.0335653604294704	3.83688679798698	4.02258982390836	3.82784368304379	3.93287241017493	3.09919300457638	3.91388466133393	4.09889906333123	3.72439718537981	4.01101407680351	3.193105601353	4.15677601348424	3.60543592777466	3.46954937384047
SLC25A33	0.506501740855861	0.885673789349737	24	6.14400429465756	0.267573254488432	2.45243161068779	0.29688764888001	0.12105848235937	2.22330534612055	1.91949497484897	2.23384521519896	2.60348450962772	2.18131366558055	1.51574141544292	3.07965774307092	3.13507948677412	2.73928441223658	2.98362403315668	1.77131951437084	3.28130260041275	2.20296793881591
TMEM201	0.640515762797367	0.913645759952392	24	13.7291728819318	0.274447018270105	2.54807053745025	0.279144285637883	0.109551239471263	1.36643998565656	1.49759015567285	1.78143357037484	3.49182072860579	3.22899392356567	2.65058536388103	2.33832869721034	2.76876588767599	3.69757462194504	1.5682386568754	2.56608773690098	3.12807291972406	2.78995838108486
PIK3CD	0.70220817303829	0.923766945446481	24	3.96947695689734	0.134840221284078	5.39010007903456	0.145097711056472	0.026919298144546	5.20458726588118	6.11869357849388	5.61530774739152	5.3004756683424	5.12054408871752	5.93062905600209	5.17022040735036	5.38482304857306	4.99388547284037	5.64201114470559	5.11969119264239	4.79940960352405	5.74457340624497
LOC101929074	0.0117145970688997	0.456150827232878	24.0481927710843	10.6948224548916	0.739128219138457	1.44566883532097	0.746304821349448	0.516234979350405	-0.143520440799451	0.898794163600483	2.02530105285571	2.30104476948154	0.775727526358268	1.24544691688149	1.0268935298497	0.483160316193418	2.62120925395765	1.92199662170103	2.01462258880931	1.24781311141902	1.68578321690822
CLSTN1	0.275112761413143	0.794731349573279	23.4823529411765	19.6377746112721	0.0904143319721436	6.86146346002789	0.0962643859494153	0.0140297163294992	7.03323845913843	6.85809614004389	6.648188964759	6.98598607236125	6.89105702886992	6.97134091784726	6.7662452118473	6.96594625592186	6.56731487191119	6.9360751381007	6.86933638025416	6.82116771906044	6.93127959696219
CTNNBIP1	0.0719906286486989	0.617928921724089	25.4267515923567	22.9622287664985	0.218755696053077	5.26884395709197	0.220832183586087	0.0419128342734163	5.91403360022123	5.34738539785829	4.99669710288414	5.19125299422965	5.21757469753675	5.57908686484778	5.18526451716597	5.36771678077371	4.94556991171425	5.36749702618718	4.86415040513387	5.25295868994243	5.32936162299059
LZIC	0.197585797924322	0.749666862039223	24	23.0398527118323	0.424242307075194	4.14216052960333	0.426522856168698	0.102971107256807	4.99350806130359	4.39564543826574	3.08787238373867	2.73383557760066	4.47794100300003	4.13056709408545	4.66897053794982	4.10077927728111	4.41751269417764	4.58367671977715	4.1051418104003	4.3225673332336	4.24318771991567
NMNAT1	0.375841559519467	0.835675999384161	24	2.5456671025913	0.319822915926987	4.04979576129229	0.33125679984834	0.0817959273439103	3.33727751054988	3.63409398494813	4.40355790055425	2.12216051099794	4.25225585641638	3.9599029978073	4.30577979052846	4.39900700404021	4.45250981889181	4.39879196468825	4.05159079894902	4.63849160608398	4.95229918974822
UBE4B	0.898712805415137	0.969384691159946	24	16.1643001904549	0.031906865545306	5.01115019353814	0.0345046713385257	0.00688557915965467	4.76847549948798	5.16655849585184	4.71309055608521	5.27928264948377	4.96154354070339	5.0719908998953	4.90536568851324	4.95175092985586	5.06345405834294	4.93409159829817	4.98334167244686	5.23430647388232	5.09574901035328
KIF1B	0.821091557828511	0.952213245084651	24	13.5515546381145	0.0614722703625981	6.07645580591411	0.0623239910143994	0.0102566352829787	5.66328467038951	5.55295761833403	5.91685805803802	6.44474948448618	6.18399633191652	6.20354176346568	6.24105334091012	6.30764717632293	6.22675740982039	5.89269788316217	6.00542739491287	6.09808487670291	6.19961675113968
PGD	0.53861066946077	0.892934730285558	22.3016759776536	16.328442822288	0.144656844204649	5.71329696028299	0.146758454664034	0.0256871742680718	4.70048018204979	4.5805132038215	4.81394893077363	5.09750093130755	5.98705046722765	6.04178610263533	5.87415428512862	6.042527039909	6.21661363564043	6.13186200003632	6.07417704269614	6.13877036341236	6.44138147797047
APITD1	0.106840023238594	0.661027121095558	21.8142076502732	7.45175469606039	0.233259630295324	3.3152508266808	0.235075059363194	0.0709071716297704	2.56666703509344	3.17927279315463	3.37874600688131	3.16204614445389	2.87956347945129	3.60189498752014	3.42206985569692	3.72439718537981	3.75477457398031	3.31756788911499	3.17910566384188	3.48437503893763	3.46954937384047
DFFA	0.874407760715386	0.962775965470493	21.9340659340659	1.326935082467	0.0612392930585414	5.09685306803742	0.0612654686241562	0.0120202540285798	5.41721152946326	5.44591501428261	5.30465446887075	5.25777366036206	5.2788160037152	5.15345965491399	4.99347125546994	5.63407938548221	4.34486372172258	5.183459638275	4.69982018413867	5.03318368902423	4.61389126609376
PEX14	0.604457406701276	0.907994377259621	21.9340659340659	12.501574371451	0.205638426947519	3.5855878303642	0.205684111587285	0.0573641258611683	2.08792564986543	2.62781811629297	3.82784368304379	2.8533788726151	4.02090026885447	4.04775717172464	3.81923508755698	3.61266992423319	3.75477457398031	4.01347785274311	3.93812928403141	3.35221728947919	4.31196931395043
TARDBP	0.78864504835182	0.945170176581837	24	18.9926333154322	0.0876219679358998	6.3215212940967	0.0964407167367152	0.015255934805879	6.29831217454971	5.892791295598	6.41119851273964	6.39635681415853	6.5496858062711	6.91405019390108	6.19719872613275	6.47673653718116	6.23683035950726	6.36607646468779	5.72665773253463	6.34408656353402	6.39457663305085
SRM	0.476573140151547	0.873393984494079	24	23.4890363092935	0.154356229861126	7.20625913233578	0.154592494197105	0.0214525305513121	7.91029246309337	7.61898759707861	7.17609561529952	7.49352676168779	7.35283439604591	7.42537066062307	6.77621555102355	6.94879413232804	7.37218637417457	6.5485997036204	6.73989158344465	7.0302425247078	7.44154274221307
EXOSC10	0.350421794498822	0.822871258766061	24	11.4132893849832	0.265890394894778	4.11410029070021	0.266426630238015	0.0647593912186011	4.72350320479542	3.57725994530961	5.08006493140588	4.54338831077815	4.22139115786202	3.48085903571258	3.42206985569692	4.21995263081469	3.91390882979789	3.93792132438285	4.39040157666001	3.86993861814307	3.83935446915123
MTOR	0.750182593246281	0.936685493711798	24	21.4692592930444	0.114687123429215	4.97497890863097	0.118742882377163	0.0238680172434819	5.0123266272207	4.95977453837613	5.4989451908519	4.74235163962786	4.8038104738008	4.74404242854931	5.4322499639857	4.80696995683192	4.14541839693394	5.26301337440713	5.03943708118969	5.3252457073232	4.99476069993025
UBIAD1	0.164302874830577	0.723526888383568	20.5773195876289	14.3050149355716	0.356804501618222	3.98471632676714	0.356854480507769	0.089555805543952	3.39577835659447	3.39194684717034	3.54446981501666	4.77299933569917	4.39738909399684	4.66289950964093	4.09889906333123	3.97086799070439	4.05722083608016	3.81660557996086	3.93812928403141	3.35221728947919	3.79198347603323
FBXO44	0.254210370293781	0.787316649639517	20.3673469387755	15.9027866173756	0.585978825568473	2.44373493043663	0.587712921170754	0.240497819076369	1.11108370047925	1.22903826040335	0.621430200703275	2.8533788726151	3.7011603427905	2.95323405002601	3.07965774307092	2.6605525835125	2.01924513775248	2.73847288646202	3.27568394396651	1.51835709699847	3.20600878316326
MAD2L2	0.0207690475199369	0.484736480093292	27.9160839160839	24.2384317727154	0.504729695342544	4.63270004971768	0.315007713271329	0.0679965700111591	4.50173676124614	4.36239266818771	4.40355790055425	4.54338831077815	4.34107543596844	4.96322594685066	4.66897053794982	5.14486025829022	5.01744971683539	4.37033395975742	4.34660542664335	3.9635065551665	5.29579265899777
AGTRAP	0.131394556374444	0.698239237076381	27.3424657534247	23.7449570134212	0.379199055193992	5.32687817533024	0.379450727066834	0.0712332279015016	5.20458726588118	5.24163015798472	4.78110672515531	4.86121956558083	5.33756317783712	6.21307378044429	5.10842433779911	5.80902185960984	5.27374768952338	5.56876044092778	4.39040157666001	5.44363758153417	5.75696159924386
MTHFR	0.855619105229135	0.957349771496774	24	20.7562727378929	0.0916684923213483	4.42040479401625	0.096720925731255	0.0218805585095245	3.79402852996288	3.74145642225783	4.44608075511084	3.49182072860579	4.31207226631769	4.89380003951657	5.0272601480284	4.58811914516812	4.48667804566745	4.72523729791641	5.03943708118969	4.42481247301256	4.55835125950258
CLCN6	0.893923018479388	0.968092453484871	24	6.47316408409726	0.140084909911632	3.08709680187098	0.155160802719583	0.0502610746205126	3.55826642967545	3.51809481994805	1.48778670245275	3.76006251864646	2.79823744626517	1.93980295292015	3.26099864150207	3.42696329615	3.51096242397691	3.48618575503843	3.27568394396651	3.20672113395219	2.88332107785431
KIAA2013	0.462641237380952	0.866421015441143	24	8.87855451899986	0.103407202345373	7.04033052341532	0.108741971193137	0.0154455775664898	6.95271649448547	6.93362050658116	6.85168644021437	7.28606710413539	6.70835485829993	6.80481926433533	6.89535733413043	7.02169051982215	7.38583004584646	6.93121261733819	7.43235387678464	7.0463713095305	7.19980743418875
PLOD1	0.226058827822247	0.769250663133924	24	18.8074339241316	0.131919767146344	8.55354513028049	0.14559253926384	0.0170213095326319	8.43099960333702	8.4395249076445	8.48878599515729	8.45251929728762	8.63452390953943	9.06437995711054	8.61724573827841	8.35286868802985	8.46138795090255	8.56659760555322	8.62696404546791	8.39000752358546	8.70082896507597
MFN2	0.763187766952558	0.939224536779871	24	1.03340552948874	0.112312052062236	5.43874835286748	0.113010581929494	0.0207787848595552	4.57950868145081	5.22322528220614	5.39424994924736	4.71103872637966	5.69293754045889	5.99834551824533	5.84603041675145	5.69020160003746	5.80741841818638	5.29364589619639	5.38080020555491	5.47575296703705	5.7194732529662
MIIP	0.175131965643634	0.735291643268714	24	22.3486560656223	0.276068574786147	3.86628041087106	0.280388581234367	0.0725215326974166	4.47485236965573	4.18355797501541	3.46398621102222	3.76006251864646	3.7452231346756	4.28316119089979	3.31671122300271	3.8280903648317	4.01101407680351	3.25667851005203	3.81497697056485	4.3225673332336	4.05535512149987
TNFRSF1B	0.0733272646242475	0.620997876302353	20.0603015075377	16.0104064185565	0.167819948745827	3.77745159870459	0.16878888349295	0.0446832683576498	3.9966201812684	3.84137958596876	3.37874600688131	4.03755510069735	3.94736063041652	3.9599029978073	3.56695058852065	3.87726974292847	3.80979288591559	3.77378896756028	3.6803225623733	3.54617493397983	3.46954937384047
VPS13D	0.382549140278945	0.839000853240748	25.2658227848101	15.0073212747366	0.136864697815252	5.50388679860066	0.150364715644697	0.0273197326084044	5.47261899351223	5.24163015798472	5.39424994924736	5.85299081780277	5.58796317820958	5.35633342115027	5.65392420715136	5.18447643684815	5.78012620856231	5.15036779782992	5.80964783858565	5.66869936335778	5.36216722494482
DHRS3	0.329739854969877	0.812851569523385	24	14.9096272090486	0.159654042274338	7.59792384618842	0.166932125377787	0.0219707552690897	7.05154908126482	6.950501720748	7.6507820039259	7.7029954878184	7.865721596021	7.92031021568757	7.76023344171834	7.7590099524715	7.57239389785242	7.57316309453868	7.73376875200572	7.52437335640902	7.58740911390377
PDPN	0.597837356559064	0.907118990107225	24	0.506168422030236	0.250288238223096	3.33820933862382	0.250664197985272	0.0750894184750584	2.22330534612055	3.01779799041931	3.69310312299829	2.73383557760066	2.41749057009557	4.45367695370463	4.06676539490189	3.49155827858135	2.73928441223658	3.72966266627297	3.45137193418339	3.41980892044848	4.20752680520394
PRDM2	0.186874103541226	0.744589671994176	24	10.8834613688472	0.340879913927118	5.78111765740961	0.343351108090722	0.0593918215192614	4.33235926765236	5.90438973832231	6.29967772106732	6.1026342016135	5.85252051694173	5.97612466103627	5.86484044598958	5.85884439971871	5.50804092650236	6.19001049682354	5.74364206738293	5.53791543891531	5.65474315988504
KAZN	0.195919536315146	0.749666862039223	26.6133333333333	21.5076664627159	0.303947181921555	4.16719695556123	0.321640475488417	0.0771838909747665	4.8120881748159	3.9793761285392	3.19148454868918	4.31252827992272	4.55423219626235	4.28316119089979	3.96583303996028	3.97086799070439	4.34486372172258	3.93792132438285	3.74922019815209	4.45734494390033	4.52975831291966
TMEM51	0.51804887617914	0.888475916560922	24	4.32360480688811	0.44245529446398	1.71455317351997	0.480330792597957	0.280149254054244	1.11108370047925	2.73563154607541	1.48778670245275	-0.143520440799451	2.62038826059471	0.912559716605791	1.48156509460044	2.54355943810787	2.35139822583205	2.32927911853109	0.615788778723578	2.7619925480769	1.68578321690822
EFHD2	0.154138565066181	0.718848309777313	21.8142076502732	10.6559357060858	0.219835964789487	5.11450182919288	0.220515650424409	0.043115763331188	4.97444077747848	5.24163015798472	5.30465446887075	5.23593913649191	5.26374766541302	4.86989525048045	4.60328117553385	5.27900388281232	5.55710286089388	4.72523729791641	5.40235148752707	4.74773919938046	4.99476069993025
CASP9	0.454483838169936	0.863525294627445	20.1616161616162	1.2342003522739	0.395546468524266	2.99619052085484	0.398271495818952	0.132925958161473	4.97444077747848	2.92973504935142	3.28815145863513	3.49182072860579	1.89875700274069	2.53373339729027	3.1426715690454	1.94870438763507	2.62120925395765	2.82490201937091	3.6803225623733	3.28130260041275	2.78995838108486
DNAJC16	0.609741188188483	0.907994377259621	25.5897435897436	21.3259990425351	0.157149818661077	4.75308664852563	0.166696850165935	0.0350712836715576	5.29957269506112	4.98183869858007	4.64170840590597	4.94435462647349	4.82449630562975	5.30377238811704	4.69021872965579	4.10077927728111	5.17242915315305	4.50732209216644	3.87786680494019	4.94416638613861	4.52975831291966
PLEKHM2	0.38264036947517	0.839000853240748	24	13.5035057220072	0.104547657002953	7.25433485846388	0.105909706088657	0.0145995061097971	7.31294161756543	6.86404816442125	7.00176657506882	7.422809657633	7.1830181251931	7.17039379652947	6.82985377998163	7.25820086575204	7.48635357638395	7.34357211581498	7.48380263804039	7.43735383971804	7.41442783755028
FBLIM1	0.884377398055349	0.964248740239904	24	9.00273062857188	0.0418533973449328	6.8492461728258	0.0438644983187943	0.00640428117371888	7.00062478810079	6.68734158451646	6.52466830497055	6.98598607236125	6.92497649941014	6.89048133329657	6.82024853764598	7.00519222797825	7.03385845083659	6.98381967711395	6.8060652880351	6.4037287929271	6.94216964000186
FLJ37453	0.328437988145796	0.811234111801975	24	20.3200934294131	0.356982487943241	3.1341688693111	0.381189146684166	0.121623678422903	2.22330534612055	3.17927279315463	2.41601616123955	3.16204614445389	3.34807440394583	3.54264593946525	3.42206985569692	3.61266992423319	1.81925186842251	3.0568833468849	3.87786680494019	3.20672113395219	4.09492905256418
SPEN	0.765061745584209	0.939224536779871	24	3.23556636229954	0.0845666919166671	5.95930446343265	0.0892077123743649	0.0149694839258103	5.40302066625661	5.82117149604444	5.85508279022233	5.23593913649191	6.19991638386357	6.16477113937558	5.88340838090235	6.46069200537976	6.0778119104213	6.17363440976135	5.918355006816	6.11857103688622	6.21765541174231
ZBTB17	0.989573167232698	0.996235979458064	24	8.07663119152408	0.0285237558431209	3.98779234221231	0.0306566644484896	0.00768762809536921	4.52812931778989	3.57725994530961	4.74749943312569	3.9861630259162	3.22899392356567	4.00449872603855	3.61218191799681	3.42696329615	4.26836151384345	3.81660557996086	4.15677601348424	4.45734494390033	4.0146649647383
HSPB7	0.0309476196426979	0.526762368317309	20.3673469387755	13.5248132278228	0.139443173413077	7.93420498963293	0.139452691261	0.0175761391901536	8.12652117159539	7.84645577051735	8.03894894927719	8.20529066737933	7.91718673361092	8.08769423064812	7.70910481742521	7.79464680586715	8.08570338248371	7.89621618261115	7.74646326271821	7.6598346807289	7.79387942435403
EPHA2	0.732581052945838	0.933484567787244	24	5.19831626744631	0.339990813929707	3.62786507782999	0.375257733325012	0.103437621100692	5.32989384439954	5.36428142269574	4.71309055608521	3.76006251864646	3.7879799494203	1.24544691688149	2.71521922872531	3.28839052062127	3.29657479922229	2.6465341235078	3.81497697056485	3.86993861814307	3.40803880409976
ARHGEF19	0.187652256738324	0.744589671994176	24	0.594418916221201	0.229326637440352	4.7166144344525	0.229801330506339	0.0487216696848815	5.35959082913846	5.34738539785829	4.3145567550669	4.64629716126583	4.73991152034005	4.8455876869986	4.48668065839262	4.88117585992956	4.92079148482468	4.37033395975742	4.15677601348424	4.94416638613861	4.52975831291966
RSG1	0.0417212930136425	0.543668983725284	21.8142076502732	16.7055901153886	0.855870796778094	1.70629964131954	0.860731456120547	0.504443320081174	1.77182201060675	-0.143520440799451	0.621430200703275	2.46017542375709	1.89875700274069	2.75867788247208	1.97263376678769	-0.143520440799451	2.19485963537634	2.07090271467847	2.40461027050051	1.51835709699847	2.05028823089313
FBXO42	0.988083325590474	0.99577515475754	24	5.73808574645421	0.0285992809989606	4.10188560825928	0.0317193829329397	0.00773287847644305	4.97444077747848	3.25370246600337	3.95106804639	4.08717926935193	4.02090026885447	4.08975620700462	4.19121669606868	4.39900700404021	4.45250981889181	4.42669946041088	3.87786680494019	3.71711999555955	3.88521935452534
SZRD1	0.006402742193647	0.383304027201497	25.1069182389937	10.9849968188381	0.184669124310863	6.39460206668397	0.184996902306043	0.0289301664711681	6.12758618446553	6.16764047509905	6.55412611593952	6.54582289664716	6.3783968993756	6.2225432316737	6.2766072705104	6.22457187891331	6.60668675026897	6.49028724308191	6.72286277609677	6.26359217674266	6.46422652049527
NECAP2	0.676158749287477	0.919288588001516	24	5.50578338905746	0.185947798448802	5.73984030706462	0.205923672054329	0.0358762023049452	6.90316247956747	6.03675123283938	6.38957335647929	6.1026342016135	5.06946649422818	5.15345965491399	5.22947788355432	5.36771678077371	5.93663353573878	5.54349306784171	5.35892209763517	6.06679964807916	5.48640284156059
CROCCP2	0.39318360998486	0.84220293608174	27.3424657534247	22.1644874137968	0.558350351689726	2.47818393263549	0.57665836985776	0.232693934563807	3.39577835659447	1.91949497484897	1.78143357037484	3.16204614445389	2.79823744626517	2.85923311884461	2.87220108593646	1.94870438763507	3.13361774521147	2.07090271467847	-0.143520440799451	3.71711999555955	2.34102482029779
LOC101927663	0.675724193009582	0.919288588001516	24	6.29369582839211	0.295684428528756	2.44097446618659	0.327892808906878	0.134328651712252	2.34706398050019	2.73563154607541	2.97623917814198	3.251821209927	2.52250336936068	0.479069990545184	2.79584428435286	3.13507948677412	1.31005611362646	2.32927911853109	2.40461027050051	2.53696179108029	2.88332107785431
CROCC	0.0915367445910149	0.646741969380701	24.1939393939394	8.83195072659968	0.315026706481719	4.81717305828637	0.33217715813136	0.0689568662184469	4.10578965937334	5.20458257275128	5.47860514570545	4.80300949162426	4.45158695305734	4.96322594685066	4.53445754083163	4.52779475829656	5.15128272239635	5.13353281342209	4.59141448278896	4.74773919938046	4.71894115883935
ATP13A2	0.850454415327418	0.956443524532716	24	15.5867072837421	0.141842458495538	3.32094317945128	0.15107685967421	0.0454921543400728	3.65724031981398	4.144968178671	3.08787238373867	4.54338831077815	2.79823744626517	3.41630709761202	3.26099864150207	1.94870438763507	3.21739586568801	3.31756788911499	3.07559532079613	3.20672113395219	3.40803880409976
SDHB	0.556015339077208	0.895942713604568	24	5.34855287419662	0.303711483633318	4.98886860879101	0.33582597593508	0.067315057234282	5.86310887744891	5.67985405443413	5.7055846258941	4.94435462647349	4.02090026885447	3.91388466133393	5.09255268961186	4.25758550366523	5.4572516206769	4.93409159829817	4.83274777537403	5.70978576148269	4.50058720125775
RCC2	0.849559372001202	0.956050696515109	24	7.161201772265	0.191361630618716	6.52721999594496	0.210013961097537	0.0321751007669435	7.66479180949936	7.34881700295828	6.81970164133923	7.19846324500886	6.07599976406634	4.96322594685066	5.76823748857872	6.05326636524324	6.93833035711009	5.73422956283076	6.8060652880351	7.31398896651227	6.10587671935872
ARHGEF10L	0.437115091744245	0.857695524234394	24	8.43851641791023	0.171855696652474	6.03781510428253	0.182917860612493	0.0302953729872834	5.43126416483052	6.50890507467708	6.11435162857293	5.68588764084629	6.05864323436269	6.18428668650318	5.80765823244026	6.14648395955093	6.44231022671942	5.93217291615212	6.41890202399078	5.70978576148269	5.94194167173174
ALDH4A1	0.611479878269723	0.907994377259621	24	14.3677789052094	0.180563483566248	5.34034709992398	0.186203758782349	0.0348673513721606	3.9966201812684	5.04607600896972	5.37236729795594	5.49686253177422	5.6702610944118	5.74597299089256	5.32765967498788	5.46743805298838	5.57309294735484	4.81243940016177	5.56406830632696	5.8874191590322	5.3126747751001
IFFO2	0.984229623928445	0.993535013293345	24	20.4102159883224	0.0563070941564727	3.76033583253196	0.0599779082733234	0.0159501467274369	3.33727751054988	3.68877368507335	4.40355790055425	1.9179140255417	4.34107543596844	4.421148082847	4.00026773990585	4.18131174720341	3.57588576307651	4.0852734976168	4.51433666107571	3.04488875017836	3.40803880409976
UBR4	0.355271080199614	0.824073137967233	24	22.717503603557	0.188515263684393	6.43788586518905	0.190312147417693	0.029561280116311	6.04774349510773	6.12861671102483	6.1404810277533	5.96341072215372	6.90569170349159	6.87254851658424	6.82985377998163	6.67749790921422	6.45098940903516	6.38041768570402	6.16523422283926	6.33536134286262	6.9743550740568
EMC1	0.228179234511096	0.770616837189888	24	7.09258569178295	0.218313984214424	6.29471084013195	0.239886000528575	0.0381091374363348	6.9081951802481	6.57571269769222	6.85168644021437	6.38648039605844	5.74811663541305	5.90733167501244	6.25538022652076	6.05326636524324	6.60668675026897	6.31472885959075	6.25088385049364	6.08773166550761	5.81735546092721
MRTO4	0.0809020658284872	0.627125918654377	25.4267515923567	21.4358662777484	0.235879312587984	5.12000555510888	0.248809903692796	0.0485956315896037	5.31481292578643	5.08736496082372	4.48738606664864	5.09750093130755	5.47474698098795	5.51887370507638	4.99347125546994	5.31514624019278	5.10803664345716	4.87454737745743	4.89488404092592	5.15718831968477	5.29579265899777
AKR7A2	0.0197287907283124	0.479239764181787	27.156462585034	14.5849005001742	0.211547176789941	6.65632703828223	0.240442918769751	0.0361224617400711	6.33614768952809	6.50890507467708	6.51471383735311	7.03738434004558	6.70277909645716	6.8785509236295	6.50959829794528	6.35181344170181	6.68969891682186	6.50345077709594	6.95932610816917	6.87634485085536	6.74483479273787
PQLC2	0.356384804808942	0.824412883179935	27.7222222222222	23.0653687312503	0.514240750755599	3.27897039068048	0.518700014883045	0.158189905086456	4.17423427254792	1.91949497484897	2.02530105285571	3.251821209927	3.7452231346756	3.27783342447824	4.09889906333123	3.28839052062127	3.13361774521147	3.43214029271488	3.81497697056485	1.74608967210294	4.27798838003297
CAPZB	0.465993375681427	0.868528303861521	24	8.94531672918007	0.219447967099056	9.64204991230829	0.230350383927593	0.0238901878773254	9.99048677961199	10.394144471232	9.92585373779168	10.127581110336	9.05786773808751	9.06306285201885	9.17778271272849	9.1862178678631	9.93363395669463	9.51537438047922	9.78662653583753	9.9032079724267	9.12427486863945
MINOS1	0.280508801083332	0.795117935879754	27.7222222222222	6.71629992444675	0.189946617775674	5.81537020548701	0.208524170234054	0.0358574197111826	5.86310887744891	5.92731058253919	6.34532561034238	5.83857460185876	5.50068508910005	5.24922378315121	5.92880886509554	5.83414819262727	5.97324430024733	5.68885706431587	5.80964783858565	6.2543646956531	5.51585925117231
RPS14P3	0.525294529806161	0.890126394372165	24	1.74171051204197	0.257121158972834	5.77111491840728	0.26158407770864	0.0453264371628268	6.30595907474255	5.78398262340788	6.26446824617178	6.07829980277368	5.87252432604857	5.23057275051699	5.4068046190176	6.1057956089401	5.91169981129564	4.2505325368355	5.67447102381541	6.13877036341236	6.2354713093518
TMCO4	0.374171428496159	0.83507623799832	24	13.0410087825743	0.353968615150847	3.22427056444346	0.356202355841572	0.110475330380053	1.93851410682596	2.92973504935142	3.46398621102222	4.22656495989936	3.56027184843447	3.41630709761202	3.52025514104122	3.61266992423319	2.35139822583205	3.25667851005203	3.6803225623733	2.4097494525143	3.20600878316326
OTUD3	0.50645051772238	0.885673789349737	24	2.46326536843896	0.21149532855985	2.21135793647621	0.21860848938426	0.0988571256504102	3.27630384786384	3.25370246600337	2.57774171512764	2.73383557760066	1.5470410830498	1.93980295292015	2.10510187405276	2.12193444840977	1.58700327368219	2.20586737462056	1.47849147492039	2.4097494525143	1.68578321690822
CAMK2N1	0.100560516980824	0.654773922400584	27.3424657534247	21.4175947751299	0.2371607283765	6.35466499547247	0.251816161014921	0.0396269765903212	6.61384011823975	5.92731058253919	5.7401708546009	6.27312844060174	6.65160311092418	6.38315384770891	6.2046010300802	6.50047365101742	6.28616641716486	6.27689984253299	6.11390728791292	6.80229620823191	6.69419938525144
MUL1	0.14324225976456	0.711589776168357	21.4623655913979	7.78742732037793	0.334662805245752	5.05931267832656	0.335324284781073	0.0662786244102995	4.17423427254792	4.36239266818771	5.41580563984667	4.67903107657791	5.01651394942973	5.23057275051699	5.18526451716597	5.3328834546968	5.73819471297439	4.87454737745743	4.4741964032181	5.62640848279457	5.68098472680923
CDA	0.468994043825724	0.870622409486834	24	9.36821487721508	0.396382630243132	1.97762130162573	0.41144950951405	0.208052729395569	0.800596707036333	2.51129226139225	3.19148454868918	1.67990649727089	2.41749057009557	2.26711850069662	1.27206713718618	1.75179879173879	2.19485963537634	1.5682386568754	2.56608773690098	0.480412093429477	2.69013317606669
DDOST	0.0344493025522931	0.532471632504196	26.2631578947368	9.91203695301868	0.280109863321271	5.99001281188151	0.282622573224733	0.0471822986194848	5.97286144940903	6.17723368664968	6.45350001949184	6.27312844060174	5.92135302313356	5.53416423176346	5.57616112759936	5.9763560953598	6.03227040536214	6.02637877721737	6.04706904253574	6.3869382601655	5.53036494721143
HP1BP3	0.257481991643091	0.788382093436123	26.6133333333333	8.50182446235872	0.159138351402433	6.58611394861836	0.16643481304093	0.0252705638468106	6.30595907474255	6.73358838894954	6.61129645390392	6.64856426640449	6.23896448371141	6.67977720322481	6.36514455699342	6.40308786340046	6.99877247439532	6.77715002357342	6.51105706847184	6.99743372156003	6.39457663305085
EIF4G3	0.832664623599241	0.952983361296562	20.5773195876289	10.0375799432635	0.0565462213534313	6.67688149229915	0.0567348397284093	0.00849720633709689	6.41604975389638	6.74007569881801	6.49459644702626	6.64856426640449	6.9392727881262	6.90819397759938	6.68390032059342	7.11690422226981	6.53502497143823	6.62285514298105	6.49108086447369	6.37846914058868	6.78167814988173
ECE1	0.794247170860326	0.947003561398529	24	16.2633741556056	0.0600984733802394	7.29092795072688	0.065149369960582	0.00893567600734373	6.8828542569038	7.22015236042852	7.10489448448763	7.2040971226592	7.52384902022776	7.3582277814567	6.81057891621433	7.44512685793757	7.21801128668957	7.24904620419634	7.46344276909007	7.52820676369288	7.74496546822728
NBPF3	0.0460088488991379	0.550305840528384	27.7222222222222	11.669227066491	0.926139358433726	2.34826019939706	0.947188726214174	0.403357654512637	-0.143520440799451	1.49759015567285	3.76204584414044	3.56369979950076	2.0469417651392	2.26711850069662	2.62982033772009	1.52370603684634	2.01924513775248	3.58855756250353	2.71129700682696	3.04488875017836	2.78995838108486
USP48	0.617432333755835	0.908700919082229	24	17.6725389012881	0.146002097738773	7.58905725160508	0.161876589595884	0.0213302633290383	6.92318879545726	7.31445400498891	7.27965509798799	7.51634925296869	8.12948586531584	8.18050354111219	7.66417376082444	7.92607548030189	7.33046366806849	7.69003292390406	7.46344276909007	7.42917639146869	7.79688217512164
HSPG2	0.854697179282868	0.957349771496774	24	22.8025645647221	0.162715277710687	2.01313469579221	0.164069817179208	0.0814996718908784	1.58332290835637	2.38452109697838	1.78143357037484	2.96377018803325	1.89875700274069	3.04148307530452	1.97263376678769	2.86942563743456	0.967004039627234	1.3524201774911	2.01462258880931	0.914546842079451	2.58288382516223
LINC00339	0.162127653058766	0.723526888383568	20.7916666666667	8.19417416907172	0.681396427732233	1.67295521693147	0.682381980139564	0.40789016539916	0.800596707036333	1.49759015567285	2.97623917814198	2.60348450962772	0.388112665463561	-0.143520440799451	2.22642310856589	1.75179879173879	0.967004039627234	2.20586737462056	2.22275413067557	1.74608967210294	2.58288382516223
CDC42	0.510686607034455	0.886210728707654	24	10.7418351792559	0.101896761233245	7.51852892197446	0.102832019605199	0.0136771462439483	7.81704333465957	7.69441514129048	7.76855433729862	7.78422466483528	7.40869966148428	7.13573018311224	7.47512864797379	7.3261928016052	7.60775340747942	7.4493896790886	7.47873954423346	7.71805053207303	6.97965019028714
WNT4	0.939403589774925	0.980919847913674	24	23.9106299969282	0.106072547158762	2.16337034748649	0.106077523954644	0.0490334556345797	-0.143520440799451	1.72391076161669	0.621430200703275	1.03892045878095	2.71205167935746	2.75867788247208	3.20304788526295	2.86942563743456	2.73928441223658	2.73847288646202	2.56608773690098	2.27022559071744	3.13184831696958
ZBTB40	0.743357309473806	0.93512001323752	24	15.5836868755798	0.135307532535558	3.69553774634419	0.144104596074274	0.0389942157178153	3.33727751054988	3.51809481994805	3.82784368304379	4.31252827992272	3.90913557967853	3.9599029978073	3.1426715690454	4.10077927728111	2.94988228876972	3.72966266627297	3.27568394396651	4.00810905028122	3.88521935452534
EPHB2	0.815240759247771	0.950212596601969	24	20.886494773929	0.165649697556705	4.25047982266645	0.174157831460209	0.0409736873779475	4.57950868145081	4.84408910689381	4.3145567550669	3.49182072860579	4.67305070243542	4.57691937429432	3.78013371684523	3.97086799070439	4.96992994260553	2.98362403315668	5.09343275529741	4.21251948597399	3.88521935452534
KDM1A	0.200549165749372	0.750732841217084	20.3673469387755	6.85238510766084	0.279499604652464	4.23821786008981	0.281067468929966	0.06631737164262	3.60860195243064	4.6917852067418	5.10681696162902	4.27018679327209	4.22139115786202	4.2088806906708	3.89439531297058	4.29426162269076	4.01101407680351	3.81660557996086	4.34660542664335	4.60983630598464	4.27798838003297
LUZP1	0.0408614962350502	0.543668983725284	20.0603015075377	12.4848021070251	0.277153896333633	6.13593417462334	0.278074222213957	0.0453189708853138	5.66328467038951	5.70659922156253	6.07424818440515	6.34628438936325	6.44670474253301	6.38315384770891	6.03227309036846	6.33430885011724	6.27643325527809	6.13186200003632	5.85724299005786	5.68252524853727	6.42594796915463
HNRNPR	0.50833420637318	0.885817705413201	23.3450292397661	19.3305146585976	0.117690006462283	6.37536238566625	0.125151400906106	0.0196304764082876	6.38750384638176	6.50890507467708	5.85508279022233	6.59810797775281	6.48618904766156	6.27809066545359	6.48549240945893	6.43628559892327	5.96114364790158	6.65859714233568	6.28608940407838	6.56168890274018	6.42594796915463
ZNF436	0.897100984175923	0.9688923389295	24	4.36298865128165	0.165852374330019	3.0061877014424	0.180216232202723	0.0599484297391855	4.72350320479542	3.25370246600337	3.19148454868918	3.16204614445389	2.62038826059471	1.51574141544292	2.22642310856589	2.12193444840977	3.57588576307651	2.90644470549863	2.71129700682696	3.86993861814307	3.27654275341902
C1orf213	0.141761160165753	0.711589776168357	27.7222222222222	11.2961148662035	0.735913027542723	0.959849533068077	0.745626499535517	0.745626499535517	-0.143520440799451	0.469789243285097	2.41601616123955	-0.143520440799451	1.33273602482327	0.479069990545184	1.27206713718618	-0.143520440799451	0.516057694760746	1.92199662170103	2.40461027050051	2.27022559071744	0.451726371562817
TCEA3	0.187920085700417	0.744589671994176	21.5783783783784	12.1310022838425	0.559536823386044	2.34582097462297	0.55971324680494	0.238600154427768	-0.143520440799451	1.49759015567285	2.02530105285571	2.8533788726151	3.34807440394583	1.93980295292015	2.33832869721034	3.0518473956029	1.81925186842251	2.90644470549863	2.84321805238965	2.11574934681541	2.97100737545498
ASAP3	0.0155856662359726	0.457860016927364	24	10.8133225877202	0.336585308353891	4.78970088096727	0.339337735891209	0.0708473753005388	4.6533016987607	4.39564543826574	4.64170840590597	5.23593913649191	4.60294003890508	4.45367695370463	4.6255116242432	5.0622069542232	5.10803664345716	5.32364150246321	5.01166199998119	4.55075953555611	4.27798838003297
ID3	0.8098146677994	0.948504588021777	21.695652173913	21.2413880981064	0.146580146301036	8.41861847247119	0.146973331241648	0.0174581294688968	10.287988266905	9.29513029258983	8.89398229662156	8.7488622998797	8.03058006021367	7.79896642619269	8.04841578872537	7.61421885566232	8.31930790425185	8.2388558245337	8.42856815395757	8.12985550321015	7.78483349032604
RPL11	0.336140305917928	0.817235696146184	24	4.40789582716195	0.0729524135604063	10.7149745975967	0.0793527915549999	0.00740578438448174	10.7961040621387	10.6959953831677	10.6671584623986	10.8005741075608	10.4691849476607	10.5584623712437	10.9264732367847	10.7068829079261	10.7936307612034	10.7946711604504	10.6347628940494	10.7732260131632	10.7096692295645
TCEB3	0.389436002207713	0.839895723664792	24	9.82438186899229	0.172219340378461	6.26615765780158	0.176804361592054	0.0282157537756694	6.57005513405778	6.51648276421352	6.47419456176306	6.72892432067547	5.82198493015427	5.79757098367137	5.91081975166762	5.84654913956512	6.43357851469478	6.3515912510941	6.34292097429537	6.42032615824331	6.09615881455495
PITHD1	0.243699212174214	0.781427482510704	21.695652173913	18.8686066187631	0.155879095727897	5.71033478550427	0.156716662114498	0.0274443912662222	5.61485310508098	5.75864655996939	5.13308194410324	5.8813981519101	5.79078903663638	5.93062905600209	5.93771999955716	5.41843885613356	5.87347213921087	5.59359288741124	5.7934273445573	5.86334322542956	5.66792360688676
LYPLA2	0.879134898466839	0.963258032732161	24	14.2174414179132	0.0773409862806788	5.57175842257406	0.0794758013640056	0.0142640429351726	5.73301359396096	5.90438973832231	5.77394731073358	5.80930267217054	5.72629759191835	5.35633342115027	4.71115851215104	5.3328834546968	5.63533785154121	4.99127535730065	5.80964783858565	5.86334322542956	5.7194732529662
GALE	0.11588121871265	0.676649136724208	21.1216931216931	17.8547195489372	0.600414778365	2.76467264368212	0.600417513811103	0.217174903214378	3.50611101717806	2.83594522993861	1.11868641333523	3.81999543281849	2.87956347945129	2.75867788247208	3.1426715690454	1.75179879173879	3.04467301241793	2.54833516378743	3.45137193418339	2.7619925480769	2.05028823089313
HMGCL	0.247479134243866	0.782268417757748	24	12.8569626749632	0.223774757967895	5.03508202328711	0.224734513798713	0.0446337344176961	4.03393545399528	5.10757460522223	4.71309055608521	4.86121956558083	5.2788160037152	5.32150635599559	5.0765044871187	4.67412472932503	5.52458098311297	5.32364150246321	5.35892209763517	4.98936149793005	4.97368615550084
FUCA1	0.71584888512334	0.928244284545116	24	5.90005433900107	0.183853035238861	3.97184813913474	0.204014343845616	0.0513650916900514	4.17423427254792	4.39564543826574	3.82784368304379	4.99723044015047	3.02963310126675	3.65880646190827	4.46218548779691	4.05876202684008	4.10199349408357	3.37599114580315	4.43290727738031	3.48437503893763	3.63975551236275
PNRC2	0.443719776742557	0.860500850618683	24	6.88456707233309	0.143505227353936	5.36881084630623	0.158208857598224	0.0294681377547641	5.28416975036602	5.6387830350786	5.18421951888692	4.91717177698736	5.5635606673357	5.21167743751719	5.39391164750931	5.67637439200849	5.63533785154121	5.75639168547704	5.24425969946461	5.13724700496096	5.11512526484309
SRSF10	0.760269192649661	0.938754897099379	24	1.14043563603447	0.0818983889766087	5.82072797730381	0.0825175083770781	0.0141764928199412	6.20324092108456	6.13847205633961	5.18421951888692	5.77942450045429	5.9778463077441	5.59375551805197	5.80765823244026	6.03170717182614	6.08897615315255	5.74535317947892	5.7934273445573	5.76280850596625	5.64144118532799
STPG1	0.416003495543773	0.850165585583231	20.3673469387755	4.2725130475446	0.215309816984119	3.13402302690668	0.215379714504959	0.0687230797782433	3.21263905586283	4.02258982390836	3.69310312299829	2.60348450962772	3.02963310126675	3.54264593946525	3.07965774307092	2.6605525835125	3.21739586568801	2.90644470549863	2.96408031137214	2.7619925480769	3.40803880409976
NIPAL3	0.480002093654017	0.873714119348172	27.9160839160839	20.5686521918645	0.1118363743493	6.0011899557136	0.122625390227975	0.0204335125421627	6.16170120197705	6.10870171977402	5.99053358657491	5.8813981519101	6.41295505794955	6.09430965035086	5.8554660870777	6.05326636524324	5.7938368500209	5.71172167583342	6.1269112279525	5.52262411685085	6.21765541174231
RCAN3	0.0209283928734121	0.486212996379111	24	18.1887204288343	0.709817517522925	2.34122261578586	0.787481167549349	0.336354673083927	2.66508545013143	1.49759015567285	2.02530105285571	2.96377018803325	3.09919300457638	3.12464370626046	3.07965774307092	2.27657614861564	0.967004039627234	2.32927911853109	2.22275413067557	2.7619925480769	1.46193788966607
SRRM1	0.0367832594220734	0.536820937242037	20.4717948717949	11.8042309998022	0.242580178793448	7.19358575162741	0.243053242831643	0.0337874950300908	6.53143756520216	7.11925291914484	7.26191172864911	7.46095630406197	7.50154268637677	7.26965116712211	7.0957584975942	7.33061366358744	7.27777416579392	7.2214299877738	6.99522595754588	6.90611082978626	7.19980743418875
CLIC4	0.270817387495858	0.794244980575269	24	6.99143300705803	0.183158555289578	7.98029811799258	0.201596493701045	0.0252617747758722	8.38300396005291	8.645341178191	8.39964252766535	8.35965842360966	7.80195914344914	7.52056634060707	8.06883937484949	7.9113940707094	8.16433270502592	7.64024930792241	7.65066734091534	7.95577700029392	7.190704020306
RUNX3	0.243022982334479	0.781427482510704	23.0751445086705	15.5597085089387	0.287638354050256	4.4186066164241	0.295937997149603	0.0669754116715419	3.79402852996288	3.9793761285392	3.76204584414044	4.64629716126583	4.60294003890508	5.0719908998953	3.81923508755698	4.80696995683192	4.05722083608016	4.81243940016177	4.92497659335173	4.17388893196511	4.71894115883935
SYF2	0.903640684665075	0.970159243301272	24	14.6545008989512	0.0486978591758105	6.92542833003848	0.0505783121079015	0.00730327565278845	6.51833186361255	6.48593022981848	6.73649255754854	6.84164800066665	7.36347524407319	7.01558982738235	6.922544727989	7.23951515680534	6.80250805415742	7.16869658865237	6.81412759507428	6.72424029304202	7.35861956585417
C1orf63	0.716091033397264	0.928244284545116	24	6.71264635145799	0.0733780481425707	5.87852676878266	0.081080305709433	0.0137926233729175	5.63927211037741	5.94987295915699	6.17880866924836	5.53312431415842	5.98705046722765	5.88365189227465	6.21196554744531	5.83414819262727	6.03227040536214	5.96108614447176	5.72665773253463	5.82645879713183	5.64144118532799
TMEM50A	0.272570122981061	0.79440594460158	24	6.9398050616976	0.260405477839117	6.83648995403018	0.286850972590791	0.0419588084703744	7.56316554225662	7.49406058463827	7.35968881821158	7.39844542732163	6.22347183701773	6.17456191139584	6.85829166480973	6.45260232650183	7.13426995378346	6.60464650544053	6.62543231632612	6.66279563120927	6.2530698788091
TMEM57	0.298818424533506	0.802432889121943	24	1.24796978231667	0.165826964563375	5.21091373019358	0.167324773052325	0.0321104477479248	5.40302066625661	5.06686818757469	5.47860514570545	4.74235163962786	5.2788160037152	5.51887370507638	5.49396652136451	5.26058739487932	5.57309294735484	4.93409159829817	4.80064637770815	5.23430647388232	5.11512526484309
LDLRAP1	0.289532035698987	0.798098827863641	24	14.9066770981864	0.171280274771678	6.67713520298044	0.179074242533056	0.0268190229925438	5.62711427151512	6.33125508561618	6.19136156604853	6.41590909945166	6.86133464417467	7.10534086875189	6.47328671929068	6.76502681247218	6.68969891682186	7.19733077159847	6.95932610816917	6.96951132581824	7.08658125872225
MAN1C1	0.0614026110538495	0.587678523036487	24	9.03359469035366	0.607173306563647	4.48676707153654	0.635819581613729	0.14170995986114	1.77182201060675	3.39194684717034	4.84606011113143	4.57851322829	3.98459897320349	4.00449872603855	5.06027575815459	4.97452904583802	5.33129030914282	5.02817625069949	4.89488404092592	4.87360280507215	5.13424472971246
SEPN1	0.598022161402256	0.907118990107225	24	8.45992511951103	0.200185111599112	4.43771696094729	0.21294595325633	0.0479854743171529	4.67708378349157	3.79228293426651	4.78110672515531	5.44070145270385	3.90913557967853	3.71355783320034	4.27798055422872	4.61736107630673	4.41751269417764	4.2505325368355	4.39040157666001	4.55075953555611	4.74405049114279
MTFR1L	0.5930695358313	0.905276345164048	24	15.8709274547612	0.119635486043244	5.47869973509809	0.128403891564149	0.0234369280618826	5.43126416483052	5.24163015798472	5.0528074483468	5.27928264948377	5.50068508910005	5.50341938288513	4.9588719867318	5.73090542953948	5.73819471297439	5.42397133023866	6.04706904253574	5.93439819978879	5.3126747751001
PAQR7	0.517883419705687	0.888475916560922	24	13.639850394827	0.234471024498432	4.59274294919008	0.238090487795047	0.0518405864271228	3.39577835659447	4.6917852067418	4.74749943312569	4.80300949162426	5.46160092735747	4.45367695370463	4.55776546542476	4.85686219634011	3.86278987978215	4.60825590538845	4.86415040513387	4.3225673332336	4.86343243456807
STMN1	0.407975381087655	0.846410462573257	24	14.5635703334414	0.245950344460336	6.4945245026709	0.254857863084198	0.0392419588192155	5.72162364013133	6.04725218843544	6.43250430177173	6.86317309870564	7.01771339893413	7.07951810942706	6.84414279092872	6.45260232650183	6.47671800453902	6.82512041457711	5.82568798828938	6.57657382732742	6.0666060614125
PAFAH2	0.34057673074968	0.819702421821628	24	0.610918384254868	0.228656245571423	3.76049232817763	0.229156111077414	0.0609377951286674	3.50611101717806	4.22114238970106	3.62069973691108	2.73383557760066	3.56027184843447	4.00449872603855	3.69860045877002	3.61266992423319	4.01101407680351	3.5382794900112	4.39040157666001	3.86993861814307	4.34516825178632
ZNF593	0.188962482640508	0.744589671994176	23.6213017751479	14.8054594753612	0.173650002651922	5.90732857547535	0.179050242050875	0.0303098498353745	5.55193371823029	5.27775015267419	5.87077635734027	5.89539477810685	5.64722251780174	6.2225432316737	5.76823748857872	5.82163972622963	6.17530990812779	6.03546967237024	6.29763622964737	6.32658303201486	5.74457340624497
CEP85	0.314383255591387	0.806225210178691	24	10.1909928747968	0.421268276721343	2.07284256021152	0.429138148703763	0.207028819718933	2.46103990139115	1.49759015567285	1.78143357037484	3.16204614445389	1.33273602482327	0.912559716605791	1.97263376678769	1.94870438763507	2.84842270514974	2.07090271467847	3.17910566384188	1.51835709699847	1.87951701486721
SH3BGRL3	0.474171985713663	0.871665307516396	24	10.4652490189082	0.0803797908257948	9.08883575379372	0.0814700094859219	0.00896374537870991	9.26912180399797	9.32132437395326	9.25402011995637	9.17896175128178	8.81462330748532	9.12370259962672	9.07652662884494	8.87426828648242	9.1164097005517	9.21884690894987	9.23879689351108	8.83586562074701	8.75741508438107
DHDDS	0.547681595972257	0.893553151918445	24	4.74908688512605	0.159490747094556	5.10124081184707	0.174741979798012	0.0342547992230034	5.20458726588118	5.08736496082372	5.47860514570545	4.67903107657791	4.36950701351642	5.11330026693594	5.18526451716597	4.7813615284805	5.43991659175953	5.46492203446973	4.95445426198801	5.53791543891531	5.07610897445351
HMGN2	0.451034226377538	0.863148088133136	24	17.2877398554073	0.382460608443644	3.28322231335137	0.422608210688035	0.128717512965686	3.60860195243064	1.91949497484897	3.37874600688131	4.50738683029103	3.65570927302241	3.81719552961998	2.71521922872531	3.72439718537981	2.19485963537634	3.12660167564159	2.84321805238965	3.41980892044848	3.69230324707535
ARID1A	0.578683282845435	0.902625277482494	24	23.1860077223505	0.175092938605165	4.96628654614569	0.175770879237582	0.0353928186793805	6.02011618932441	5.14716391703764	4.67784091972226	4.43257115406088	4.98010070988429	4.9404531848629	4.35982111168678	5.08331843581218	4.94556991171425	5.24744970392108	4.73421782858611	5.23430647388232	4.93059040007669
PIGV	0.23366333125426	0.776614694337891	25.5897435897436	24.0387384584538	0.61484628796905	3.03056796516577	0.614854724274987	0.202884321137921	3.91896304633503	4.39564543826574	0.621430200703275	3.33633557408249	2.79823744626517	3.04148307530452	3.31671122300271	3.0518473956029	3.29657479922229	2.6465341235078	2.22275413067557	3.60543592777466	3.27654275341902
ZDHHC18	0.0109370670420992	0.450754628206965	27.5310344827586	10.4262248562968	0.360082627481984	4.3284736737204	0.360216966870165	0.083220320607969	3.7042922542316	4.22114238970106	4.67784091972226	4.50738683029103	4.22139115786202	4.3538037318542	3.96583303996028	4.14160736321217	4.76245772903893	4.34130328889333	4.86415040513387	4.77380571228948	4.0146649647383
GPN2	0.829914122596164	0.952964687525423	22.8114285714286	18.7582884244373	0.234103704728619	2.87615429440727	0.244133004002576	0.0848817479915095	4.17423427254792	2.51129226139225	2.85523805357272	1.39472305060686	3.40412075398645	3.41630709761202	2.33832869721034	3.66961485251138	2.62120925395765	3.43214029271488	3.6803225623733	1.24781311141902	2.69013317606669
GPATCH3	0.0373508019917015	0.538839208976886	20.0603015075377	1.59104074631092	0.491985250451576	4.14716200471816	0.495543659098676	0.119489824254491	4.33235926765236	4.49103842996712	4.48738606664864	3.49182072860579	4.73991152034005	4.28316119089979	4.03389966523555	3.92482778465313	3.21739586568801	3.85818801206245	4.89488404092592	4.87360280507215	3.88521935452534
NUDC	0.143334982423637	0.711589776168357	27.7222222222222	23.3368032646746	0.140816911896299	6.33084690305071	0.141435835540523	0.0223407448808102	6.42309884193885	6.06802754422085	6.12747548274454	6.2295968154253	6.45998660947026	6.34030340043572	6.31130603777178	6.40308786340046	6.5988978639379	6.00802330661177	6.28608940407838	6.30886452765543	6.61474959509341
TRNP1	0.387981111708371	0.839502787997589	24	1.96931898112181	0.0699107340893809	8.11930661609834	0.0714492514898364	0.00879992034642124	8.20836369358713	8.3469319426942	8.20600413800171	7.98737432131291	8.36127487392658	8.19018848168867	8.05252370165713	8.31989579784487	8.09126585233718	7.92585163545249	7.89067514698383	7.97837039781151	8.0544278436195
FAM46B	0.939715923111109	0.980919847913674	24	11.1739886695473	0.0945892262654167	3.29402156042879	0.0949662996035445	0.0288298961805164	3.45199916567621	2.24552782558522	2.02530105285571	4.18158292714913	2.18131366558055	3.12464370626046	3.69860045877002	3.0518473956029	4.18757431986632	3.72966266627297	3.87786680494019	3.28130260041275	3.69230324707535
SLC9A1	0.0327629386741748	0.529650511727689	23.3450292397661	20.4777760961929	0.41213878050877	4.55434508930468	0.430112204368551	0.0944399679722594	5.38868882883524	4.29349551691332	4.00894569780746	4.71103872637966	4.67305070243542	4.421148082847	4.6255116242432	4.36492993179319	3.86278987978215	4.50732209216644	4.59141448278896	5.21540994625252	4.86343243456807
WDTC1	0.74961182693526	0.936528901306145	24	16.8629406587983	0.104768225254643	4.57928710211343	0.115030329949437	0.0251197025616385	4.99350806130359	4.25777248180286	4.93831585356795	4.91717177698736	4.18985168449277	4.45367695370463	4.41191099921225	4.33002843197637	4.38164545250793	4.42669946041088	4.73421782858611	5.11702618821544	4.34516825178632
TMEM222	0.937548518620609	0.980123874111836	24	12.5148511434387	0.0506034672704048	3.7972578209916	0.0506821036919197	0.0133470272710334	3.39577835659447	3.51809481994805	3.46398621102222	4.47046391433186	3.7879799494203	3.91388466133393	3.93055630278138	3.61266992423319	4.30711964647505	3.31756788911499	3.6803225623733	3.82077597174325	4.09492905256418
LOC644961	0.804239169704522	0.947891610443225	24	17.7700919537136	0.221832770240818	1.84621709138134	0.246067572939455	0.13328203605533	0.40442836398209	2.73563154607541	1.11868641333523	2.60348450962772	2.95654869781585	2.26711850069662	1.48156509460044	1.94870438763507	1.31005611362646	1.09853925371774	1.47849147492039	2.11574934681541	2.46701667174861
MAP3K6	0.383512749164028	0.839000853240748	26.6133333333333	20.3055628560688	0.233458721734628	4.01554968844294	0.260294144591127	0.0648215474310461	4.76847549948798	3.39194684717034	3.54446981501666	4.47046391433186	4.25225585641638	4.13056709408545	4.00026773990585	3.77717518832426	3.80979288591559	4.04982224242581	3.87786680494019	3.54617493397983	4.52975831291966
WASF2	0.43843811280554	0.857856475654593	24	13.876890343189	0.0564998668280535	8.34242731159424	0.0576332846874478	0.00690845512161065	7.99787857902662	8.11204947327063	8.23053879575178	8.35713214480667	8.12114950796496	8.53991028865262	8.26036900907191	8.31989579784487	8.3497938651563	8.55558097530022	8.5397076683298	8.46791599106238	8.54881838667064
AHDC1	0.498332418856483	0.881146175373578	24	13.4594194227176	0.225648503595643	4.15302061314144	0.228421674031763	0.0550013340432182	4.10578965937334	4.55130053840829	3.95106804639	4.67903107657791	4.62669085330228	3.91388466133393	3.01376540246237	4.01548425685604	4.41751269417764	3.77378896756028	4.05159079894902	4.74773919938046	3.9296709584463
IFI6	0.0947645693300598	0.648439218627331	21.8142076502732	7.3010015114862	0.230759621331472	6.63519449041063	0.232542736169538	0.0350468605713993	5.9535174783413	6.17723368664968	6.9361550218803	6.11464919099485	6.47968291783576	6.17456191139584	6.88617981109112	6.77154488053976	6.89446182974052	6.76626980497347	6.95932610816917	6.79595044681617	7.38679354121505
FAM76A	0.27817370928109	0.795117935879754	20.7916666666667	4.15773312283408	0.399176044469811	3.39170090300935	0.399224065437743	0.117706153005274	3.79402852996288	3.17927279315463	4.16982847141025	2.96377018803325	2.79823744626517	3.12464370626046	3.89439531297058	3.49155827858135	3.63801284323149	2.20586737462056	4.51433666107571	3.35221728947919	3.63975551236275
STX12	0.940987942620794	0.98103447871885	24	10.2552730774026	0.0327609418266499	6.75370100573831	0.0333314958534285	0.00493529337841701	6.3211323433685	6.92794925246301	6.49459644702626	6.48232783638526	6.91053712349461	6.74036024843355	7.06761910882257	6.93143563199914	6.74014157207249	7.03003464325832	6.89996090009083	6.65580406094111	6.56629947330986
PPP1R8	0.106130295804198	0.659905960248666	20.5773195876289	0.237877922646838	0.192994484658435	4.70514478829384	0.193540230298478	0.0411337459327492	5.28416975036602	4.60914607212575	4.74749943312569	4.71103872637966	4.8038104738008	4.690457361871	5.0765044871187	4.80696995683192	4.22853332724806	4.60825590538845	4.86415040513387	4.58060029071791	4.34516825178632
RPA2	0.043581816772864	0.545139766359654	24	22.0026363184592	0.339765483338777	5.02961216251957	0.347448503258903	0.0690805756054258	5.81032061677552	5.14716391703764	5.28135837779344	4.86121956558083	5.06946649422818	5.53416423176346	4.71115851215104	5.01903396136075	4.30711964647505	4.72523729791641	4.66458233593137	5.17685775398448	5.37829446255144
XKR8	0.333282806543963	0.814625500490841	24	0.555532196469952	0.1935194431904	3.15244095315749	0.193869446359636	0.0614982006769886	3.07620571680556	3.17927279315463	3.62069973691108	2.8533788726151	3.1655527640712	3.65880646190827	3.01376540246237	3.21377053626933	3.13361774521147	2.73847288646202	2.56608773690098	3.48437503893763	3.46954937384047
EYA3	0.464346606819611	0.867348678813946	23.9041916167665	2.40789857246376	0.157024367893965	4.13375223459103	0.161514865657642	0.039072217320161	4.14041782319914	3.84137958596876	4.11816895236289	4.22656495989936	3.45807097226723	3.9599029978073	4.35982111168678	4.64602205956748	4.01101407680351	3.81660557996086	4.66458233593137	4.3225673332336	4.31196931395043
DNAJC8	0.921275930999908	0.975062070282099	24	21.8654132138697	0.0368621793205869	7.7739503873095	0.0378086576298196	0.00486350642159228	7.53741190173397	7.69441514129048	7.58570724812671	7.52087074444737	8.05704238433387	7.77019807232271	7.77522524996211	8.21141271961558	7.4347810980354	8.01127161342023	7.82436739515977	7.69094721199149	7.97976123825397
ATPIF1	0.766508779478529	0.939585898338168	24	21.3553677185734	0.0593596485211669	7.29457263300208	0.0616362114162204	0.00844959869716919	7.73161341521318	7.17298394280329	7.52253399634441	7.15258221715953	7.1216601250508	7.17527844623986	7.40617679463547	7.05413165748492	7.101569860771	7.44598466335436	7.39521595399946	7.30507923859406	7.29207775343608
SESN2	0.12171607002653	0.681799237736613	24	16.377417567605	0.159325323029081	7.45091636285414	0.173181922046498	0.0232430366431008	7.25486431376527	7.52068019734834	7.53243483576448	7.44200905775601	7.86072303171892	7.7572256571909	7.20681972985745	7.40376688577442	7.14500732671479	7.45617569566197	7.42710663235487	7.42917639146869	7.35454941907216
MED18	0.116947159577391	0.676829923249657	20.1616161616162	11.9243713592069	0.502626133560299	3.50423988631674	0.504900525944804	0.144082751844794	2.34706398050019	2.83594522993861	4.11816895236289	3.63216697356392	4.05631052090301	3.81719552961998	3.93055630278138	3.61266992423319	3.69757462194504	3.93792132438285	2.71129700682696	2.53696179108029	3.63975551236275
PHACTR4	0.116968120151039	0.676829923249657	23.6213017751479	14.4373441720691	0.267972035908858	5.39572513355115	0.274261860953057	0.0508294722515922	5.43126416483052	5.98306840911015	4.99669710288414	6.01560510835076	5.5635606673357	5.37343666917636	5.17022040735036	4.90508654856239	5.36841529358344	5.58123009219559	5.46513851858213	5.30751066953969	4.71894115883935
SNHG3	0.508155768975981	0.885817705413201	24	9.91440847831118	0.198059260343672	3.50059744414461	0.202924342063471	0.0579684883227287	3.60860195243064	3.32447990951331	4.21970195402218	3.76006251864646	3.45807097226723	3.54264593946525	2.94471892120709	2.76876588767599	3.91390882979789	3.5382794900112	3.07559532079613	3.20672113395219	3.97279378136358
RCC1	0.811707537859179	0.949206136727142	24	6.29046941139733	0.135295130513701	5.42583496143621	0.150035027858975	0.0276519704202837	6.25155953625244	5.7458096975038	5.47860514570545	5.66969111616866	5.05203070898164	4.51661376412327	5.36777480645869	4.92860740257016	6.06656059939388	5.09926178090541	5.48547463829677	5.82645879713183	5.03600812755318
TRNAU1AP	0.721168560930859	0.929415172962063	24	2.75834433800501	0.125173020649282	4.25195973401798	0.130356699409181	0.030658027724547	5.40302066625661	4.39564543826574	4.44608075511084	4.03755510069735	4.09087242613498	3.9599029978073	4.38610113709647	4.39900700404021	3.96327829689076	4.53322524715342	4.30143801280915	3.48437503893763	3.97279378136358
SNHG12	0.260524591621071	0.790436372919642	22.8114285714286	8.97759686294259	0.181019312784958	5.02569655255338	0.186268898279365	0.0370632998493967	4.60452809194764	5.16655849585184	5.08006493140588	5.07307905542621	4.96154354070339	5.09279343218691	5.17022040735036	5.4017288591288	5.04063525185848	5.43775112275556	4.59141448278896	4.89750953820014	4.66737215278827
TAF12	0.449949390604377	0.863148088133136	24	2.62249823635051	0.246314496213014	4.60715953105244	0.255616563928196	0.0554824642396971	3.39577835659447	4.91460733274806	3.95106804639	4.61280325525544	4.22139115786202	5.0294637471967	5.0438623949777	4.7813615284805	5.10803664345716	4.39879196468825	4.15677601348424	5.21540994625252	5.26142395915718
GMEB1	0.286722469553129	0.797257504023116	22.0552486187845	14.3468340603841	0.352606530801392	3.75313686880876	0.353257296311299	0.0941232117717632	3.87850851762643	2.83594522993861	4.11816895236289	3.93287241017493	3.86987010464355	3.81719552961998	3.56695058852065	3.0518473956029	4.86992016721175	3.31756788911499	4.05159079894902	3.9635065551665	2.97100737545498
YTHDF2	0.48203639783068	0.87448891912293	24	9.04596178412903	0.161186137270803	5.7193670938458	0.168734744358601	0.0295023455550115	4.79044663229007	6.03675123283938	5.55829932405178	5.47838402603114	5.94043097385268	5.54929439859891	6.03227309036846	5.85884439971871	5.92422053823393	5.88265801715817	5.99127539670267	5.50716898214979	5.68098472680923
SRSF4	0.253187071843076	0.787316649639517	23.0751445086705	15.3374357122416	0.144990785278968	6.63065056534779	0.148674697011317	0.0224223393385108	6.15324777803252	6.06802754422085	6.43250430177173	6.62355669081068	6.92975768717101	6.79215580420562	6.8815690631947	6.72528760558945	6.58319279172162	6.86135829359926	6.67939006578722	6.64171844459394	6.68125789081258
MECR	0.157110271599623	0.720951388107695	24.1939393939394	22.9513602903723	0.317439440865704	3.89824428888487	0.319640037930173	0.0819958971892981	5.0123266272207	3.79228293426651	4.26790878235924	4.08717926935193	3.65570927302241	4.2088806906708	3.85730459862933	3.8280903648317	3.44297920204331	3.58855756250353	2.96408031137214	4.3225673332336	3.9296709584463
PTPRU	0.510735411380351	0.886210728707654	27.5310344827586	24.9815570399676	0.25036844613201	3.76728020102787	0.252783166175575	0.0670996455497538	3.55826642967545	3.88886026219497	3.08787238373867	3.76006251864646	3.56027184843447	3.81719552961998	3.61218191799681	4.61736107630673	3.13361774521147	3.93792132438285	3.99597515926405	3.04488875017836	4.76873027441662
LAPTM5	0.792547468053909	0.947003561398529	24	14.4022009000321	0.133390497554814	3.36685415632264	0.137671421763092	0.0408902243373262	2.84381561704113	2.62781811629297	3.08787238373867	3.49182072860579	3.90913557967853	3.81719552961998	3.42206985569692	3.49155827858135	3.51096242397691	3.97619416091843	2.40461027050051	3.54617493397983	3.52854427855418
SDC3	0.79662228255965	0.947482249550794	24	10.7359713493878	0.0903951418973064	5.47436875880611	0.0912324763091669	0.0166653874316394	5.45896534317939	5.82117149604444	5.96151329053195	5.60302305413484	5.35188365319683	5.17312777319183	5.12412327417016	5.01903396136075	5.49130904183508	5.04627868785579	5.99127539670267	5.41079097710593	5.62801542130515
PUM1	0.914282493058115	0.973006716536763	24	13.5097640646744	0.0398689449358421	6.11756885188608	0.0403926013267259	0.00660272116337075	6.42309884193885	6.14826053429832	5.90166045212975	6.48232783638526	5.95925993011634	6.00932890610145	5.65392420715136	6.29864932265934	6.0778119104213	6.07127101063062	6.15257266538509	6.31775098096002	5.99520021365922
SNRNP40	0.858607708075071	0.957741431288199	24	14.8726264321452	0.149471971031127	2.51434564930351	0.156131799696153	0.062096394638264	3.7042922542316	2.24552782558522	2.41601616123955	3.33633557408249	1.33273602482327	2.95323405002601	1.97263376678769	2.27657614861564	2.62120925395765	2.44296078456659	3.27568394396651	2.11574934681541	1.87951701486721
ZCCHC17	0.599817200112564	0.907357778988639	24	10.4932838081233	0.1162415691885	6.00258126119897	0.117762306998496	0.0196186110398401	5.18813007877881	6.16764047509905	6.04687952995484	5.89539477810685	6.15978193359975	5.89554036683337	6.06517547600615	6.38619806399004	5.76628401694027	6.08884393729319	6.35402349418997	5.97989556531229	5.93104990124726
SERINC2	0.0814760306907851	0.628284682355571	23.2093023255814	13.7996207591819	0.335836687732946	6.82455227801624	0.338293683396438	0.049570091870521	5.90399144571479	6.10870171977402	6.53455455805123	6.71320641788306	7.02666747184053	7.55844913443945	6.57958956053468	6.87201751212204	7.28749831581759	7.30650159389654	7.05086993629938	6.71081029426382	6.64838696338759
TINAGL1	0.2997379385679	0.802432889121943	24	9.75310836278612	0.230035387515806	4.49415065100073	0.236545569665507	0.052634098862003	3.9966201812684	4.36239266818771	5.45797422768395	4.86121956558083	4.78282372185011	4.60615248212797	4.58070281041789	4.52779475829656	4.55267863388242	4.21896053912612	3.93812928403141	4.13419545395355	4.20752680520394
PEF1	0.104426458490487	0.65776983785849	26.0915032679739	11.230935143629	0.255236681929355	5.42183294060835	0.255427061559956	0.0471108321407071	5.32989384439954	5.20458257275128	5.90166045212975	5.82401287577841	4.94274455968146	5.39033953031239	5.22947788355432	5.14486025829022	5.47438082728693	5.39601049643315	5.88812255948934	5.6547396964449	5.11512526484309
COL16A1	0.710966885115932	0.925858558351453	24	6.32596062542186	0.129625863626568	6.61112259242814	0.143721016291101	0.0217392756346264	7.266668318652	6.60444005544696	6.86741679526293	7.12314748581932	6.16789864110873	6.00932890610145	6.60218521910011	6.27131407171524	6.95062305820599	6.35885203745468	6.39759838867988	6.83361296603331	6.47925801966397
SPOCD1	0.379674740249001	0.839000853240748	24	18.8071900529087	0.247413822652428	4.63251339437386	0.273057819145412	0.0589437732607611	5.22085883706688	5.24163015798472	4.93831585356795	5.23593913649191	5.08669407195372	4.8455876869986	4.35982111168678	3.77717518832426	4.38164545250793	3.5382794900112	4.69982018413867	4.28680937418343	4.66737215278827
PTP4A2	0.108837757027236	0.662350771013576	24	12.2696214541285	0.0736449611105206	9.23242236620447	0.0736763947339801	0.00798018026164775	9.15202710271605	9.25038807979885	9.41386583095679	9.22817765538311	9.38388597035126	9.29392896334305	9.20940166405726	9.25992336371809	9.18304486439456	9.25820817655684	9.24328222125783	9.03759734368258	9.03426659933864
KHDRBS1	0.20237366179327	0.752455274393657	23.6213017751479	6.21706889412412	0.223896407556088	6.40421477200699	0.243503838263085	0.0380224347452318	6.67417120518874	6.66705851376306	6.648188964759	6.58088930387759	6.11009868102883	6.05244490274128	6.41704600052108	6.27131407171524	6.96281190179523	6.26921353566599	5.82568798828938	6.65580406094111	6.1251183288772
TMEM39B	0.664749356625311	0.917804506939137	24	10.1112344233531	0.144097971510282	5.37218048058676	0.147024057358499	0.0273676690293251	5.43126416483052	5.61073806094924	5.59655413002921	5.76425012355456	4.62669085330228	4.91731518471215	5.22947788355432	5.16480432504988	5.12982171936499	5.75639168547704	5.56406830632696	5.92279607815263	4.99476069993025
KPNA6	0.708150226304978	0.925628950487932	24	13.220806888279	0.0821658000379048	7.11758673572305	0.0828764102466343	0.0116438918588345	6.37301625107372	6.67385127142409	7.18239753063906	7.1467431185254	7.33131431530156	7.18983394231888	7.47818586360225	7.08585932215064	7.15566537590137	7.1436923819385	7.18125767176495	7.09370320566237	7.41442783755028
TXLNA	0.700342506716816	0.923504700237614	24	14.2865477040821	0.073717515065308	6.28933325927185	0.0758738757987306	0.0120638981384674	6.21952759880386	5.75864655996939	6.15337037762708	6.50988288079521	5.93092353370512	6.42476819136835	6.21196554744531	6.27131407171524	6.55930989696178	6.20620278267308	6.66162743728038	6.43673475021716	6.35437813097312
CCDC28B	0.482540252946069	0.874773137301243	27.156462585034	11.5202684507409	0.396736293128909	3.55178806864612	0.401558889998308	0.113058234961461	0.800596707036333	4.22114238970106	2.85523805357272	4.03755510069735	3.40412075398645	3.71355783320034	3.1426715690454	4.01548425685604	3.75477457398031	3.48618575503843	4.51433666107571	4.28680937418343	4.17096202548302
TMEM234	0.142963397643373	0.711589776168357	25.9220779220779	21.2490190500205	0.268744739705086	3.28967135335116	0.286657167353582	0.0871385425968363	3.79402852996288	2.51129226139225	2.85523805357272	2.96377018803325	3.65570927302241	3.34873100721851	3.61218191799681	3.13507948677412	3.21739586568801	3.43214029271488	3.27568394396651	3.28130260041275	3.69230324707535
EIF3I	0.8570380095053	0.957349771496774	24	4.77022553365785	0.0488254300693364	6.88880664945968	0.0535160479799945	0.0077685513185643	7.13977043061393	6.74007569881801	7.1441663878097	7.1467431185254	6.62826220872236	6.60933737807368	7.22148889953288	6.86593885669858	6.7751219055958	6.74979406109926	6.97379342261393	6.78317456869922	6.79375310528636
MTMR9LP	0.683007030702095	0.91981512248756	24	3.86908745846359	0.28232351023141	1.53559331927061	0.303001001876941	0.197318520518743	1.77182201060675	1.49759015567285	1.48778670245275	-0.143520440799451	1.33273602482327	2.40657612090443	0.359238786424242	1.75179879173879	2.62120925395765	2.20586737462056	1.11068651897413	1.51835709699847	2.20296793881591
FAM167B	0.93520520612921	0.978976226050782	24	8.99732927137688	0.102601064478174	2.24806521838959	0.107546839545632	0.0478397328804696	3.21263905586283	1.72391076161669	2.23384521519896	2.8533788726151	2.41749057009557	2.26711850069662	1.27206713718618	1.94870438763507	2.4926020344562	2.73847288646202	1.11068651897413	1.74608967210294	3.13184831696958
HDAC1	0.386130597666756	0.839078555208256	20.9005235602094	13.0994507172744	0.150186544903146	5.93553440564384	0.15018828251806	0.0253032452099431	5.85270461722074	5.61073806094924	5.91685805803802	6.20732831589178	5.71526306425059	6.17456191139584	5.72770926541067	5.87103575930214	6.26663398220865	6.15707030081759	5.54481762802221	6.22632276391038	5.62801542130515
MARCKSL1	0.749056770984225	0.936528901306145	24	4.71588586298387	0.179044162161967	4.32613618919178	0.196038128648019	0.0453148306190155	5.47261899351223	4.39564543826574	4.5275416217808	4.47046391433186	3.40412075398645	3.34873100721851	4.1610957873201	4.25758550366523	4.26836151384345	4.39879196468825	4.86415040513387	4.45734494390033	4.27798838003297
BSDC1	0.800470935393807	0.947690477950668	24	7.12028219448282	0.152150476502228	5.14882963591956	0.167103624831969	0.0324546812864445	5.85270461722074	5.71978814500955	4.78110672515531	5.55091904871415	4.923697381596	4.2088806906708	4.48668065839262	5.12463661181513	5.73819471297439	4.70258757148771	5.38080020555491	5.55304638453198	4.86343243456807
ZBTB8A	0.451378797751986	0.863148088133136	27.5310344827586	19.9652934457723	0.262866044787859	4.68818584967676	0.296465248424284	0.0632366672163231	5.04924298185497	3.9793761285392	4.64170840590597	4.94435462647349	4.90439536492702	5.0719908998953	5.32765967498788	4.55827222683191	4.05722083608016	4.60825590538845	5.19571521345079	3.60543592777466	4.86343243456807
ZBTB8OS	0.11869881244912	0.676829923249657	24	2.22359974784943	0.295093981479907	5.01023407498549	0.303282265259556	0.0605325541123414	5.78865234302232	5.24163015798472	5.15887729658621	4.35366244075031	4.96154354070339	4.48548852984925	5.46959579195294	5.26058739487932	4.86992016721175	5.09926178090541	4.95445426198801	4.66658881192435	5.07610897445351
RBBP4	0.212517598336846	0.758487261634623	21.5783783783784	18.452636676317	0.265099822321354	3.5073113627796	0.266019274240905	0.075847065380041	3.55826642967545	3.01779799041931	2.57774171512764	3.41617179738397	3.7011603427905	3.9599029978073	3.7399429880765	3.92482778465313	3.37163334047376	3.6371422866925	3.87786680494019	3.20672113395219	3.58522123045841
SYNC	0.401461725860065	0.844525483478256	24	20.3335858647474	0.460640374609914	2.08080859943633	0.491695944532174	0.236300419301116	-0.143520440799451	1.22903826040335	1.78143357037484	1.39472305060686	2.62038826059471	3.41630709761202	3.01376540246237	2.41623494871856	1.81925186842251	1.3524201774911	2.22275413067557	3.41980892044848	2.78995838108486
KIAA1522	0.714691565249665	0.927410199186882	24	2.74866066807167	0.24424768998155	2.64181998864731	0.254298177241861	0.0962587073815234	3.14603457077113	2.38452109697838	2.97623917814198	2.8533788726151	2.95654869781585	2.11272346714772	1.97263376678769	3.0518473956029	2.01924513775248	2.98362403315668	1.11068651897413	3.12807291972406	3.83935446915123
YARS	0.502443505563832	0.882888494385783	24	18.5365271652436	0.101705577614442	7.08749164173357	0.112589753259327	0.0158856982061693	7.1354851667857	6.99999158644982	7.49241714952585	7.3019166839135	7.17498627281247	7.16057460030187	7.26462216605882	6.78449333088929	6.67495674662138	6.94092132505306	6.96657790005483	7.08852014125364	7.16769095741081
S100PBP	0.445095114243682	0.860838856596402	27.5310344827586	1.01724929258389	0.209063117607217	4.23051910648343	0.240535637800987	0.0568572394419297	4.30209043683801	3.51809481994805	4.00894569780746	4.31252827992272	3.7452231346756	4.3538037318542	4.19121669606868	4.33002843197637	5.01744971683539	4.39879196468825	4.25481068303347	3.60543592777466	4.86343243456807
TMEM54	0.25934092485858	0.790436372919642	24	10.7483922754314	0.338209393640841	3.57875302296039	0.341281814343157	0.0953633324662466	3.21263905586283	3.68877368507335	2.72315153171117	4.22656495989936	3.45807097226723	2.53373339729027	3.61218191799681	3.66961485251138	4.18757431986632	3.85818801206245	4.20662590015293	3.76987872878448	3.05366813446215
AK2	0.0377065350254017	0.538948280219818	27.3424657534247	21.9671072654061	0.322992878864241	6.0837739606318	0.285957327483763	0.0470032794338181	6.49175779666943	6.21498107892722	6.31122581205827	6.0659769311756	6.17596993878924	6.05244490274128	6.49155674758613	5.90700363210614	6.10005466480264	5.49159066945275	5.24425969946461	6.01310106064568	6.35437813097312
ADC	0.834785968730645	0.952999009769299	24	2.17371264129506	0.141833929398323	2.08028086415639	0.145603713909233	0.0699923344092671	2.46103990139115	2.38452109697838	2.57774171512764	1.03892045878095	1.73359074749619	1.24544691688149	1.82676129916193	1.75179879173879	2.19485963537634	1.92199662170103	2.96408031137214	2.86258220640917	2.20296793881591
ZNF362	0.202890720784682	0.752720582671697	24	17.965375506254	0.341235198334572	4.59712345886445	0.37868390165577	0.082374098725926	3.9583140650578	3.51809481994805	3.19148454868918	5.09750093130755	4.96154354070339	4.7957082915657	4.9234225133034	4.7016904224003	4.64634180919278	4.65619259422196	4.95445426198801	5.07571391829553	5.27871065049102
PHC2	0.50114534884523	0.882394731986966	24	7.34948943765662	0.142057138361785	6.03086469792944	0.15533641544426	0.0257569060532218	6.32865955103429	6.17723368664968	6.32268219960334	6.04101085066921	5.69293754045889	5.56426753426072	5.65392420715136	5.80902185960984	6.34322546063562	6.01723023389721	6.01944191772386	6.4037287929271	5.97413213566416
CSMD2	0.203216273789046	0.752720582671697	24	6.30023181835902	0.496315844574184	1.27073679056083	0.550360227795958	0.433103245207104	1.11108370047925	1.72391076161669	1.78143357037484	1.39472305060686	-0.143520440799451	1.74329733962817	1.0268935298497	1.75179879173879	1.31005611362646	1.75593354507792	1.47849147492039	-0.143520440799451	1.68578321690822
SMIM12	0.0350924713271912	0.534511311800665	20.7916666666667	9.65202606352542	0.305152252670108	5.49015995547166	0.305537364634899	0.0556518147217899	4.72350320479542	5.6387830350786	5.4989451908519	5.76425012355456	5.3660633766818	5.48779771792901	5.61000266868919	5.69020160003746	6.03227040536214	5.43775112275556	5.03943708118969	5.45978463626629	5.42562191677535
ZMYM6NB	0.214171623374943	0.759372704992327	22.0552486187845	6.43207005006196	0.355024305805344	3.96335071844998	0.359531704669845	0.0907140776101826	4.0703098526419	4.32835533386598	4.78110672515531	3.93287241017493	2.95654869781585	3.60189498752014	3.85730459862933	3.72439718537981	4.55267863388242	3.85818801206245	3.6803225623733	4.60983630598464	3.74300409199177
ZMYM6	0.701388603664111	0.923504700237614	20.0603015075377	1.06783472696003	0.170965619469088	3.00758008010324	0.172620194110224	0.0573950450238049	3.60860195243064	3.25370246600337	3.82784368304379	2.60348450962772	2.87956347945129	3.48085903571258	2.79584428435286	2.96351789057089	3.13361774521147	2.32927911853109	3.81497697056485	2.11574934681541	2.46701667174861
ZMYM1	0.853154247392586	0.957349771496774	24	13.9168840564255	0.147536122279193	2.30773216895662	0.150618616139253	0.0652669396238263	1.36643998565656	2.24552782558522	2.72315153171117	3.16204614445389	3.22899392356567	2.11272346714772	2.44217545159906	2.12193444840977	2.4926020344562	1.09853925371774	1.77131951437084	2.7619925480769	2.34102482029779
SFPQ	0.886398884945799	0.965422064445332	24	0.446939126086647	0.0257089793724623	8.03372471132485	0.0257391016370287	0.00320388145746956	7.99314970217739	8.13929956654922	7.94940745247681	8.03872402365776	7.98306990329237	7.96612726204372	8.21344200518834	8.09410415933415	7.81357009822187	8.26421149400914	7.90961122432928	8.12480093163067	7.97446653033553
ZMYM4	0.872304611007684	0.961636395615839	24	5.13575287357416	0.0869906153691146	5.61096600384373	0.0959316596118351	0.017097173560866	5.06735286038469	5.86931087079674	4.5275416217808	5.47838402603114	5.82198493015427	5.47200504645212	5.79790356838796	6.00982091063731	6.15420597020329	5.81035178993683	5.56406830632696	5.72322525668784	5.66792360688676
KIAA0319L	0.684736837055299	0.920119820633817	24	15.6465491655622	0.168895264151	5.59280103006101	0.180184597108882	0.0322172371483268	4.03393545399528	5.44591501428261	5.47860514570545	5.32136186599973	6.2844685323618	5.77200265028586	5.8926034948727	5.61970094445629	5.58890774895097	5.38182420280424	5.85724299005786	6.10836431922921	5.81735546092721
NCDN	0.62710262561347	0.912322325074139	24	20.0012151781556	0.157280866279776	5.06813383424604	0.169374075809842	0.0334194165642113	4.72350320479542	4.18355797501541	5.08006493140588	5.04823663802039	5.62381005661164	5.23057275051699	5.36777480645869	5.54557730662294	4.84379563113188	4.63242334077471	5.09343275529741	5.09651792280596	5.50120622380966
PSMB2	0.6312066782724	0.912322325074139	24	15.9599078650773	0.119103582342545	6.37915488610068	0.128132052453888	0.0200860544604538	6.7877543608555	6.28763619672847	6.25253817477314	6.91905104476038	6.07599976406634	6.14498797839512	6.44856110831149	5.82163972622963	6.37093044224588	6.42951820306408	6.49108086447369	6.59861716443057	6.2354713093518
C1orf216	0.940465338862475	0.98103447871885	24	12.2309931562837	0.0520826279010495	4.42577227308833	0.0520989471329852	0.0117717189042423	4.9156786210899	3.74145642225783	4.67784091972226	4.97103476184292	4.67305070243542	4.45367695370463	4.24963511346876	4.46483749639287	4.67625863181075	4.01347785274311	4.05159079894902	4.00810905028122	4.58638851451955
CLSPN	0.409805237004233	0.847403458477521	20.5773195876289	9.47004640532073	0.351015428618207	3.76942442285357	0.352342204869839	0.0934737417027465	3.21263905586283	4.22114238970106	3.82784368304379	4.18158292714913	3.90913557967853	4.24649895096888	4.03389966523555	3.66961485251138	4.14541839693394	4.01347785274311	1.77131951437084	3.9635065551665	3.63975551236275
AGO4	0.181063026441396	0.741296524099447	22.0552486187845	9.53812171973805	0.41392098875358	3.67798937956647	0.417759924770618	0.113583776802493	1.77182201060675	3.63409398494813	4.00894569780746	3.76006251864646	3.7452231346756	3.12464370626046	3.81923508755698	3.61266992423319	3.91390882979789	4.18668213057173	3.36620064669432	4.55075953555611	3.9296709584463
AGO1	0.442079925133527	0.860150260308278	24	19.1535420213125	0.145779412819096	4.9040146379658	0.16001104501939	0.0326285822600569	4.70048018204979	4.84408910689381	5.18421951888692	4.50738683029103	5.03438162191135	5.26763677104939	5.22947788355432	4.88117585992956	4.45250981889181	4.93409159829817	5.19571521345079	4.82456700811762	4.74405049114279
AGO3	0.0885611234518893	0.642811418411938	24.641975308642	11.3719722617959	0.820950498556065	1.82636109965944	0.821523058971049	0.449814146350487	-0.143520440799451	1.91949497484897	2.23384521519896	2.73383557760066	1.5470410830498	2.95323405002601	-0.143520440799451	2.41623494871856	2.19485963537634	2.54833516378743	1.77131951437084	2.27022559071744	0.871878664623546
ADPRHL2	0.550257098891112	0.893553151918445	24	7.05836660763299	0.131539535331497	5.92486588723463	0.144621903902421	0.0244093126587076	5.34481874717696	6.13847205633961	6.07424818440515	5.74891444329278	5.6355637796868	6.27809066545359	5.76823748857872	5.7174646843945	6.1857472281027	6.23015547255037	5.6203254830648	6.02400186641767	6.21765541174231
COL8A2	0.310478129201479	0.806225210178691	27.156462585034	8.64958075545799	0.210349279426829	4.56324345701983	0.216828504349488	0.0475163129891595	4.03393545399528	4.25777248180286	4.35974353902452	4.71103872637966	4.15760727127685	4.45367695370463	4.06676539490189	4.95175092985586	4.96992994260553	4.45407734213434	5.54481762802221	4.63849160608398	4.84033328996967
TRAPPC3	0.622158476206569	0.910645367408498	24	18.4794647673764	0.13693586580327	6.51711034122022	0.151665091710434	0.0232718311904533	5.62711427151512	6.50890507467708	5.82317403834323	6.47302461338135	6.65737980620022	6.91988273460558	6.86297728730591	6.63523631463204	6.30543793397073	6.88166417615559	6.501103541134	6.86426434502846	6.68125789081258
MAP7D1	0.893601873405499	0.968092453484871	21.2340425531915	2.36301228811693	0.0343788607189841	7.34742765337867	0.0343789848029942	0.00467905046838878	7.4572720805211	7.51312458034439	7.35411705379168	7.42763351441795	7.15470880644891	7.44976491435678	6.99690469746017	7.1472951254136	7.34450573328489	7.26845335479228	7.43758210553642	7.4209523276593	7.6046475498061
THRAP3	0.834782925552962	0.952999009769299	24	18.1401070745972	0.085957369859109	7.50748604549469	0.0953754753308496	0.0127040496316454	7.16941608300585	7.66061793295603	7.34852368746877	7.48429570605566	8.12323811760289	7.79896642619269	7.52328328748176	7.87553685920319	7.08493760549404	7.40448502415489	7.54321304506776	6.95249474978546	7.63180764987222
EVA1B	0.555147275928435	0.895461832939974	24	13.5760741188853	0.140707301043009	7.18995317678073	0.142717532979007	0.0198495775243571	6.76574187386996	6.67385127142409	7.11810425668931	7.75381702824512	6.81039470635577	6.94869689780302	7.13889764140917	6.94879413232804	7.39934589619724	6.9016882164525	7.73801267891579	7.71132228794325	7.42998441383113
STK40	0.556435022506603	0.896011948739579	20.9005235602094	14.9106789956814	0.195526925165539	4.02885095871517	0.195546514474331	0.0485365471391607	3.83688679798698	3.39194684717034	3.19148454868918	4.35366244075031	4.15760727127685	3.9599029978073	4.64740471631757	3.92482778465313	4.30711964647505	4.58367671977715	3.45137193418339	4.3225673332336	3.9296709584463
LSM10	0.833185554987682	0.952983361296562	24	22.4441691403682	0.10088623654718	5.06322613969671	0.10229159555913	0.0202028494751881	4.74616458195032	4.6372217111297	4.40355790055425	5.34194999980902	4.50382226099888	5.57908686484778	5.0272601480284	4.95175092985586	5.78012620856231	4.81243940016177	4.89488404092592	5.87543141454366	5.36216722494482
OSCP1	0.610138467686459	0.907994377259621	26.6133333333333	20.4622357184644	0.237239586164511	3.31361893370145	0.262680513589942	0.079272999957336	3.07620571680556	3.39194684717034	3.76204584414044	3.41617179738397	3.28976243245586	3.8663499546991	3.1426715690454	3.28839052062127	3.69757462194504	1.5682386568754	3.45137193418339	3.66235842369051	3.40803880409976
MRPS15	0.431349767303286	0.856416551602786	24	21.5085390727391	0.141161833511437	5.51737203285739	0.146011066987998	0.0264638792016315	5.44518123925241	5.46170171784374	5.0528074483468	5.25777366036206	5.71526306425059	5.47200504645212	5.97282411304792	5.83414819262727	5.10803664345716	5.75639168547704	5.74364206738293	5.39408291201187	5.62801542130515
LINC01137	0.042828865559301	0.54469018235411	23.3450292397661	14.5576233130769	0.529247987461964	1.71653623797843	0.539591123738043	0.314348810004455	-0.143520440799451	-0.143520440799451	1.11868641333523	1.03892045878095	1.73359074749619	1.51574141544292	2.22642310856589	1.25265313499173	2.4926020344562	2.6465341235078	3.36620064669432	2.7619925480769	1.87951701486721
ZC3H12A	0.33836660191879	0.818866524634784	20.6839378238342	13.508351674734	0.318156255519543	3.44552005985357	0.31815805503538	0.0923396321915193	2.84381561704113	3.17927279315463	3.08787238373867	3.69753153175087	3.7452231346756	4.45367695370463	3.1426715690454	3.61266992423319	3.51096242397691	3.6371422866925	3.07559532079613	2.4097494525143	3.83935446915123
MEAF6	0.319400072131793	0.809047159192935	24	10.2766948951638	0.136270801724884	5.77813574353727	0.138587775177807	0.023984859707184	6.04774349510773	5.61073806094924	5.93189723711192	6.1026342016135	5.9778463077441	5.51887370507638	5.7582116684259	5.59050688429978	6.14353709407713	5.81035178993683	5.31414466970628	5.66869936335778	5.51585925117231
SNIP1	0.188190341266335	0.744589671994176	26.6133333333333	0.405176412763675	0.459011636819154	3.87079829133322	0.496672557324629	0.12831269416355	5.15464157202696	4.144968178671	2.85523805357272	2.73383557760066	3.56027184843447	3.48085903571258	3.93055630278138	3.8280903648317	4.48667804566745	4.18668213057173	3.99597515926405	4.05137386304252	3.79198347603323
DNALI1	0.354750249468581	0.82360154697206	21.695652173913	5.87522976125204	0.725617962088062	1.46059580838192	0.72846408364117	0.498744470893819	-0.143520440799451	0.469789243285097	2.97623917814198	-0.143520440799451	0.388112665463561	1.93980295292015	2.53904651296698	2.96351789057089	0.967004039627234	2.98362403315668	-0.143520440799451	2.95661321626145	1.87951701486721
GNL2	0.634023884448513	0.912995204206813	24	2.05212981675558	0.123125629842846	6.26578151002177	0.126057969185252	0.020118475083057	6.38027823427025	6.32263617318508	6.2161443677378	6.01560510835076	6.3643384709342	6.08395680377383	6.97974990178668	6.35181344170181	6.1647965277283	6.27689984253299	6.46058816057021	5.56802028289289	6.37863138715075
RSPO1	0.8570385858792	0.957349771496774	24	3.51756781456385	0.206815972605921	3.11972306970162	0.219863819115637	0.0704754281721119	-0.143520440799451	2.24552782558522	1.11868641333523	1.03892045878095	3.40412075398645	3.27783342447824	4.38610113709647	4.14160736321217	4.5845801336916	4.0852734976168	3.81497697056485	4.45734494390033	4.27798838003297
C1orf109	0.191911549990844	0.746561910471964	24	8.61083292838387	0.558299486684956	2.93303551220568	0.591431572230601	0.201644872613846	2.56666703509344	3.45639917788337	3.76204584414044	1.67990649727089	3.34807440394583	2.75867788247208	1.97263376678769	3.49155827858135	4.22853332724806	3.12660167564159	3.07559532079613	2.4097494525143	1.87951701486721
CDCA8	0.508923501798646	0.885817705413201	25.1069182389937	14.5608348028687	0.259747444872135	3.34730168451223	0.27879438208746	0.0832892904088763	2.84381561704113	4.18355797501541	4.3145567550669	4.18158292714913	4.18985168449277	3.12464370626046	3.61218191799681	2.6605525835125	2.73928441223658	2.54833516378743	2.84321805238965	3.12807291972406	3.05366813446215
YRDC	0.646951007169771	0.915160581231785	24	13.7010429655352	0.206984184679455	4.07976004796467	0.210415626699391	0.051575490770435	4.97444077747848	3.9793761285392	4.35974353902452	4.43257115406088	4.02090026885447	3.54264593946525	3.7399429880765	3.49155827858135	4.76245772903893	3.48618575503843	4.51433666107571	4.48915996304216	3.05366813446215
C1orf122	0.775437194693112	0.942030347803379	24	7.88295306717137	0.11380394684389	7.16229845635254	0.122924452630505	0.0171627101802045	7.66479180949936	6.84009129809965	7.4195987086421	7.34335019892894	6.45336096053521	7.06379964471474	7.06355401458541	6.77154488053976	7.80682419012133	7.03910260291755	7.35709670819772	7.21757399739985	7.01101913762903
MTF1	0.316606660593489	0.806960720410452	26.2631578947368	2.30789417635406	0.198300946020986	4.70166544870327	0.228979193466605	0.0487017198405211	5.17148299206627	4.84408910689381	4.35974353902452	4.39365622265449	4.18985168449277	4.13056709408545	4.90536568851324	4.67412472932503	4.81718929006815	4.83344054773995	5.14548023194147	4.84929323142977	4.79299495852779
INPP5B	0.642358258171018	0.914251037889739	23.3450292397661	10.3193739012014	0.19695922538419	3.79029101731959	0.200116617293903	0.052797164222873	2.34706398050019	3.79228293426651	2.97623917814198	4.27018679327209	3.7879799494203	3.54264593946525	4.1610957873201	4.14160736321217	4.41751269417764	3.6371422866925	3.93812928403141	4.45734494390033	3.58522123045841
SF3A3	0.129094671436143	0.693848513296295	27.9160839160839	8.57614041739484	0.34408533157169	5.64179553523751	0.351182621928722	0.0622466056657507	4.74616458195032	6.15798304616369	5.99053358657491	5.49686253177422	5.48777432667635	5.42356249755993	5.63213057537759	5.60517775869222	6.04379126492896	5.72301951286338	6.00542739491287	6.2543646956531	5.09574901035328
FHL3	0.983325543404898	0.99350117627566	24	15.8054932634722	0.0216836696316584	6.04039926186502	0.02323245975126	0.00384617948981187	6.10145986271405	5.92731058253919	5.59655413002921	6.4351999395369	5.75890364685577	6.44917254857127	5.78808249973169	6.2340422557548	5.9852443015999	6.33695912406553	5.82568798828938	5.91109989556353	6.1628483587398
UTP11L	0.640013106345494	0.913645759952392	24	21.6037576480335	0.136128094745254	5.83122068708839	0.14047662021883	0.0240904311047387	5.32989384439954	5.55295761833403	5.13308194410324	5.3004756683424	6.23896448371141	6.37468497211925	5.73794855627149	6.2150389240503	6.28616641716486	5.61800512703822	5.97698319922278	5.91109989556353	6.24429742821015
RRAGC	0.101481289810845	0.65672964301876	25.5897435897436	16.0172028571742	0.207063776151631	7.77953454627229	0.239083643733214	0.0307323840920245	7.11386581348203	7.67761550339301	7.44602921302731	7.8066170529756	8.1865293477754	8.10059041961615	7.89444555388867	7.58491251357379	7.66109030587211	7.96681969549256	7.92458314482416	7.8616896553102	7.88981196976194
RHBDL2	0.846302954427501	0.955052379999954	24	2.90171678129093	0.276652768807591	2.19940867268939	0.289203313091145	0.131491394338058	1.77182201060675	3.74145642225783	-0.143520440799451	2.60348450962772	1.73359074749619	0.479069990545184	2.94471892120709	2.27657614861564	3.04467301241793	1.3524201774911	3.87786680494019	2.53696179108029	2.58288382516223
AKIRIN1	0.496368285605635	0.8809560810846	27.7222222222222	19.9249998401012	0.203738182422142	6.46365742269797	0.229746059653945	0.0355442816086078	5.84222477938756	6.72707177603529	5.94678125833176	5.97663741260247	7.12583284999739	6.88452846078771	6.42973477471671	6.77803363250284	6.0778119104213	6.28454541566357	6.95203768049353	6.16854877901197	6.71339652799952
NDUFS5	0.421415346971471	0.852636222550551	26.2631578947368	24.8013607460568	0.0764639602260359	8.1367465949611	0.0769469539222224	0.00945672241653365	8.37757119586278	8.29940574259292	8.30751183895446	8.15090503854328	8.09158696932452	8.21174476985247	8.38613686779847	8.1198747013488	7.83029814405951	8.17447478537985	7.98653535263257	7.74465404837539	8.08668437384104
MACF1	0.657292861777817	0.91604634389045	24	17.8647841894175	0.101332334699465	8.36590089407932	0.112436343888664	0.013439836941917	8.3088287502091	8.01641830676492	8.13629975633939	8.16541699702872	8.79116951174485	8.79444457173185	8.21710646670231	8.58521186171462	8.34514544381034	8.54288666156812	8.2198709946856	8.11718571396278	8.51274723703031
KIAA0754	0.261592304751703	0.790436372919642	21.4623655913979	11.8395433494806	0.407297969480353	4.25354494501713	0.407426216903522	0.0957850974117029	3.33727751054988	3.93482795889718	4.40355790055425	4.08717926935193	5.38010508820426	4.54708164808676	3.96583303996028	5.14486025829022	4.10199349408357	4.60825590538845	3.60796890082011	3.35221728947919	4.17096202548302
PABPC4	0.0585425709284405	0.577430617072887	25.7548387096774	13.8395908238203	0.161239830894643	8.2586376638599	0.171550692573429	0.0207722749872101	8.06701238456209	8.01106395600806	8.16203814814323	8.68180090007565	8.29611812534572	8.17319692889606	8.10488867336702	8.15020374710221	8.31930790425185	8.17035395777717	8.40474082781094	8.55316430301749	8.25115779309257
PPIE	0.857339771948094	0.95739464689637	24	19.5816814660439	0.176459427250899	4.99120910211133	0.191986553295719	0.0384649389292279	5.72162364013133	5.44591501428261	3.08787238373867	5.27928264948377	4.73991152034005	4.48548852984925	4.88707999629363	4.21995263081469	5.83420389817535	5.13353281342209	5.58306549097245	5.41079097710593	5.13424472971246
TRIT1	0.138813083049495	0.707847530271316	25.1069182389937	23.9035009488923	0.590180445656541	3.14912966730791	0.590226312052176	0.187425217252722	4.6533016987607	3.01779799041931	3.28815145863513	2.73383557760066	3.51007621312413	2.53373339729027	4.03389966523555	3.42696329615	2.73928441223658	2.73847288646202	1.47849147492039	4.17388893196511	2.88332107785431
CAP1	0.0257428545677185	0.517146630879166	22.9425287356322	18.3721988838268	0.107450717319215	9.06763943417479	0.112835243928928	0.0124437285743482	9.28661907567433	9.10968722318499	9.07423151080095	9.24330506420162	9.1061859658153	9.26328898587612	9.06131779597892	8.99197554304084	8.80051311895305	9.08514883416426	8.97858797640032	9.03759734368258	8.84560692105895
PPT1	0.0136042420723477	0.457860016927364	22.6818181818182	0.446156375270815	0.264974139081395	5.85804562328006	0.26545607638441	0.0453147847346014	6.40184740199188	6.06802754422085	5.93189723711192	5.73341399348666	5.91171859975397	5.93062905600209	5.88340838090235	5.78345015196147	5.78012620856231	5.26301337440713	5.65664735182702	6.29092570427065	5.90901652677683
RLF	0.677508057255816	0.919288588001516	20.2639593908629	9.3768172151478	0.260166914588857	5.0392801977364	0.262705275385023	0.0521315078893665	2.22330534612055	4.42814899927108	4.74749943312569	4.31252827992272	5.62381005661164	5.45603758304574	5.69654800556747	5.83414819262727	5.29318469439321	5.32364150246321	5.24425969946461	5.44363758153417	5.80547725237679
ZMPSTE24	0.84604028263607	0.954941080016295	24	15.8549178673676	0.07413497762679	5.91339529297609	0.0795347849340663	0.0134499354420864	6.65633530139972	5.83335776592158	6.0329980088517	6.16173284205864	5.72629759191835	5.57908686484778	5.70701005542003	5.36771678077371	5.93663353573878	5.92240495624304	6.08754239689986	5.92279607815263	5.89787235290034
SMAP2	0.156671683435102	0.720009302805343	24	3.39230077768029	0.329286549091203	4.57732069574344	0.348858019999529	0.0762144588916263	5.22085883706688	5.12750505424562	4.21970195402218	4.1351531308713	3.7879799494203	4.24649895096888	4.71115851215104	4.72873927538292	4.96992994260553	4.95340579140952	4.39040157666001	4.82456700811762	4.40935855154248
EXO5	0.00533669494580935	0.378862211896342	21.3475935828877	14.7507162719304	0.382473403645323	2.70448399042672	0.382529766237571	0.141442791893626	2.08792564986543	1.72391076161669	2.41601616123955	2.46017542375709	2.95654869781585	2.53373339729027	2.22642310856589	2.6605525835125	3.04467301241793	3.12660167564159	3.6803225623733	2.65386025029055	2.97100737545498
NFYC	0.150691273306755	0.716597567617775	20.4717948717949	1.07514204068454	0.409703375742449	4.13406245305365	0.410857503570651	0.0993834776896438	4.85442103311355	5.10757460522223	3.08787238373867	4.47046391433186	3.56027184843447	4.38786882215429	4.13033257350534	3.8280903648317	3.75477457398031	4.18668213057173	4.20662590015293	4.55075953555611	4.13344636767222
CTPS1	0.0764015767979531	0.621460969088183	26.7919463087248	15.0192479040778	0.16751836427185	5.35425028419599	0.192555658073663	0.0359631410287309	5.10290457258454	5.27775015267419	5.51900245118733	5.68588764084629	5.6355637796868	5.63688729601417	5.15501776625127	5.2038839107148	5.33129030914282	5.19972520190202	5.19571521345079	5.30751066953969	5.39424341220244
SCMH1	0.279509866730605	0.795117935879754	24	10.3659720049846	0.232440977214091	5.3859862527316	0.236004305025221	0.0438182152629013	4.67708378349157	4.66476139612511	5.20912425625723	5.49686253177422	4.98010070988429	5.90733167501244	5.30028285589533	5.73090542953948	5.9852443015999	5.86236621686536	5.40235148752707	5.3252457073232	5.26142395915718
HIVEP3	0.0510692025945984	0.563646183098854	27.5310344827586	23.9103645020614	0.341162463639648	3.48678558541208	0.341190290865536	0.0978523865341761	3.87850851762643	3.25370246600337	2.57774171512764	3.251821209927	3.65570927302241	3.54264593946525	3.31671122300271	3.77717518832426	3.69757462194504	3.25667851005203	3.27568394396651	3.48437503893763	4.09492905256418
FOXJ3	0.368246736131962	0.831928112811772	21.1216931216931	5.24653213536358	0.28613123571341	4.26142919606386	0.286131819690698	0.0671445673566483	4.50173676124614	4.89148214090528	3.95106804639	4.77299933569917	3.7011603427905	3.41630709761202	5.0438623949777	4.64602205956748	3.75477457398031	4.34130328889333	4.34660542664335	4.00810905028122	4.40935855154248
PPCS	0.439078215248064	0.858496211902931	25.7548387096774	18.5816490110106	0.239971714677874	5.90013946901286	0.282633688735321	0.0479028826724681	5.28416975036602	5.49276615061646	5.7055846258941	5.7019043508535	6.38537507266084	6.66596169282556	6.10527552213374	6.53152756122428	5.23406998055783	5.94187518529981	6.22692695488671	5.58284036059001	5.85241433835335
PPIH	0.428294994273221	0.854625547777648	22.6818181818182	20.4796164658493	0.225233701677889	5.1263456434124	0.230704256948822	0.0450036484069873	6.02938419984767	4.66476139612511	4.87747210224981	4.39365622265449	5.13717584778245	5.30377238811704	5.18526451716597	5.45128919391217	5.04063525185848	5.56876044092778	5.24425969946461	4.98936149793005	4.95229918974822
YBX1	0.330314164221435	0.812967359224485	24	19.0280899638855	0.139996991955354	8.14494955843496	0.153998308425304	0.0189072145039649	8.15007889005722	8.18756380610304	7.76855433729862	8.15672735058008	8.66064346479345	8.34992824725086	8.02142539866523	8.1749998251157	8.07451368620605	8.11996347330668	7.81234298534143	8.27151617219175	8.17703713508424
LEPRE1	0.80338582359512	0.947835059809231	24.1939393939394	11.6228806741839	0.0781093038269623	5.89107193053485	0.0781482644878507	0.0132655424020184	6.17010538176758	5.91589567936921	5.47860514570545	6.12656494356097	5.38010508820426	5.79757098367137	5.72770926541067	5.91879637549254	6.02065680312035	6.19812935667197	6.2389551296107	6.02400186641767	5.51585925117231
C1orf50	0.714779773592063	0.927410199186882	24	2.75848013398416	0.225315835829294	2.79112754060982	0.23464747266434	0.0840690614277959	2.08792564986543	1.49759015567285	2.97623917814198	2.73383557760066	1.33273602482327	2.85923311884461	3.96583303996028	3.61266992423319	2.4926020344562	3.193105601353	3.07559532079613	3.66235842369051	2.97100737545498
CCDC23	0.386546033291055	0.839078555208256	25.4267515923567	11.4150144688593	0.214842038317178	4.70424644658348	0.214873541186745	0.0456765060305885	4.57950868145081	4.6917852067418	4.71309055608521	5.27928264948377	4.15760727127685	4.48548852984925	4.71115851215104	3.97086799070439	5.10803664345716	4.83344054773995	4.80064637770815	5.28955489880602	4.47081405949245
ERMAP	0.90896318174001	0.97193964161569	24	5.6488135421822	0.122448786238049	3.46987132928759	0.135743569442307	0.0391206349055534	4.391055877816	3.17927279315463	5.10681696162902	3.49182072860579	3.45807097226723	2.75867788247208	3.31671122300271	3.55338461641874	2.35139822583205	3.5382794900112	3.27568394396651	2.95661321626145	3.74300409199177
ZNF691	0.772407866728444	0.941054586021754	20.5773195876289	6.81541984729107	0.257574749481229	1.86792802102307	0.258361717683482	0.138314600335604	-0.143520440799451	0.469789243285097	2.97623917814198	1.03892045878095	2.41749057009557	2.40657612090443	2.22642310856589	2.86942563743456	1.31005611362646	1.3524201774911	2.71129700682696	2.4097494525143	2.46701667174861
SLC2A1	0.936279144524239	0.979358246341897	24	16.1901481475255	0.0419791472800169	5.55305425848132	0.0454260603524768	0.00818037394161896	5.7101430475315	5.12750505424562	5.23360635740396	5.6199811107948	5.15361805478563	5.45603758304574	5.86484044598958	5.70389754119569	5.58890774895097	5.76734637336394	6.06068671103182	5.55304638453198	5.32936162299059
EBNA1BP2	0.525022876126198	0.890109551071512	24	7.301008156456	0.156333245072396	6.2753790855659	0.171114341447954	0.0272675704710074	5.72162364013133	6.59014787881249	6.50469020730248	5.90925691664464	6.68025802428248	6.21307378044429	6.60218521910011	6.28959499846835	6.38910920058318	6.5229735799167	5.94796689884203	5.83885868003748	6.31302737635623
CDC20	0.847292712219091	0.955581531747348	24	17.6453160563849	0.150056938117797	3.10873391753478	0.16634572399336	0.0535091546610307	3.45199916567621	1.91949497484897	4.11816895236289	3.06631173150815	3.7011603427905	3.27783342447824	3.20304788526295	2.6605525835125	2.84842270514974	3.193105601353	2.22275413067557	3.20672113395219	3.52854427855418
ELOVL1	0.827261261300995	0.952964687525423	24	19.5206265862149	0.0788883766290783	5.46983925226682	0.0859480252682349	0.0157130806417421	6.09264487998983	5.29547659559138	5.55829932405178	6.09051830859675	5.35188365319683	5.42356249755993	5.17022040735036	5.38482304857306	5.43991659175953	4.91451532228754	5.38080020555491	5.59750974578832	5.44105889539691
MED8	0.225636456091738	0.769250663133924	21.9340659340659	21.7510165606392	0.140955631599955	6.40144839128494	0.141463361902795	0.0220986491268735	6.81480590764308	6.64648620899097	6.4844315682753	5.92298712741609	6.38537507266084	6.65900400635304	6.43603755566804	6.46069200537976	6.38004845403084	6.42951820306408	6.43989565021943	6.19772495335923	6.1535079536626
PTPRF	0.211086768682907	0.757036080040955	24	10.3149981870391	0.242398908671534	6.11939415057405	0.246344062197882	0.0402562829156499	5.12035720403239	6.14826053429832	5.65209911924247	6.51895216967022	5.79078903663638	6.10458873343627	6.28361410941977	6.12628322126472	6.48519323986089	6.38753518808653	6.61623984657738	5.8511528942173	6.24429742821015
KDM4A	0.685274694552043	0.920119820633817	24	8.94172879336013	0.178143279582061	5.56811033718914	0.187011846361205	0.0335862321391446	3.9966201812684	5.99396596722775	4.90821470471296	5.32136186599973	5.6702610944118	5.62265283461918	5.83653262773413	5.84654913956512	5.76628401694027	6.29971607181339	5.40235148752707	5.92279607815263	5.66792360688676
ST3GAL3	0.213012567074152	0.758818481089016	24.95	21.8237039130124	0.612917734144371	2.78055844584267	0.635314539399203	0.228484511932878	4.17423427254792	1.22903826040335	2.23384521519896	3.16204614445389	2.41749057009557	3.04148307530452	2.71521922872531	3.21377053626933	3.04467301241793	1.09853925371774	2.96408031137214	3.86993861814307	3.27654275341902
IPO13	0.0824189707319171	0.629606154368772	27.156462585034	22.6556735671224	0.335902393419016	4.32222207082594	0.341967375759832	0.0791184187568791	5.10290457258454	3.63409398494813	4.06459070974335	3.9861630259162	4.55423219626235	4.48548852984925	4.24963511346876	4.33002843197637	4.38164545250793	4.0852734976168	3.87786680494019	4.55075953555611	4.6933870597405
DPH2	0.54924311230848	0.893553151918445	25.7548387096774	24.7029059362646	0.28288120625463	3.00622649720474	0.28418467878122	0.0945320251303293	3.33727751054988	3.01779799041931	1.78143357037484	2.8533788726151	3.7011603427905	2.95323405002601	2.71521922872531	3.92482778465313	2.84842270514974	3.6371422866925	2.01462258880931	2.86258220640917	3.46954937384047
ATP6V0B	0.935305815376618	0.97898841362164	24	2.52483639541763	0.0308884125385265	7.86562085400408	0.0319760245770922	0.00406528933578263	8.15643751795849	8.15637632411208	7.77690739966427	7.7029954878184	7.65089577419344	8.02684025216334	7.61224301369471	7.82942455121979	7.78296196751887	8.11353908542523	7.99365199092103	7.5918629459654	7.88417597251928
B4GALT2	0.507276031793276	0.885817705413201	23.6213017751479	16.2283563263365	0.0935569550885934	8.52732533792121	0.0995310863322951	0.0116720170027615	8.33709324263759	8.58535898106965	8.38058526997657	8.447778071825	8.74444362267145	8.86718635988701	8.34987799798364	8.71599974349338	8.32167598621517	8.65182715060849	8.64289443235299	8.29645541285441	8.45878811289343
SLC6A9	0.290139495472821	0.798284606019286	27.3424657534247	12.132138444909	0.341059257402688	4.00267972621942	0.351872612285874	0.087909259884308	3.14603457077113	3.17927279315463	4.64170840590597	4.50738683029103	3.40412075398645	4.28316119089979	4.24963511346876	3.61266992423319	4.22853332724806	3.77378896756028	5.03943708118969	4.13419545395355	4.05535512149987
DMAP1	0.871938120736346	0.961636395615839	24	7.90345828778516	0.158550924061412	3.56123399799186	0.171169050781491	0.0480645334954152	3.33727751054988	1.72391076161669	4.16982847141025	2.73383557760066	3.40412075398645	4.13056709408545	3.37035210566524	4.75529031299685	3.91390882979789	3.97619416091843	3.74922019815209	3.20672113395219	3.74300409199177
ERI3	0.520777053855514	0.888993834929855	24	2.96665211038138	0.202022622407592	3.87871297924535	0.211555400690018	0.0545426799616347	4.72350320479542	3.79228293426651	3.95106804639	3.93287241017493	3.7879799494203	3.20327087927678	3.81923508755698	3.92482778465313	4.30711964647505	3.12660167564159	4.15677601348424	3.60543592777466	4.24318771991567
RNF220	0.787185056515012	0.944423942202682	24	19.8643523872458	0.0601116658873659	6.67427087954628	0.0649594512421365	0.00973281612546005	6.51833186361255	6.64648620899097	6.67525213400423	6.60664085807206	6.68025802428248	6.9543913097985	6.39780110293385	6.75190165997454	6.54316545218609	6.45006027849092	7.01634474812665	6.52379051218219	7.03155914039272
TMEM53	0.121348124616785	0.681546916233642	21.695652173913	18.9876602084608	0.736228054727967	3.01057506792513	0.740154066194785	0.245851390347458	3.83688679798698	2.38452109697838	1.11868641333523	3.63216697356392	3.1655527640712	2.95323405002601	3.56695058852065	3.42696329615	1.31005611362646	3.85818801206245	3.93812928403141	3.04488875017836	3.05366813446215
KIF2C	0.444756085702024	0.860838856596402	24	13.6340799520909	0.290221287069087	2.99823290447085	0.294670664792907	0.0982814458321451	2.92550954971208	3.17927279315463	3.95106804639	4.18158292714913	3.7011603427905	2.75867788247208	3.37035210566524	3.0518473956029	2.01924513775248	2.82490201937091	2.01462258880931	3.04488875017836	1.68578321690822
RPS8	0.174805519968733	0.734563778107191	24	0.557538191425187	0.0647147900152948	11.1641906483514	0.0648326791900639	0.00580719921686731	11.2298406397813	11.1216414980416	11.1306037371362	11.1833444005929	11.0690890573004	11.1025240218535	11.4135859135472	11.1921471941027	11.1312764521493	11.124129213632	11.0942808443402	11.2505138728224	11.1556448497723
PLK3	0.0339908101646447	0.53154933407418	21.695652173913	17.6628733280477	0.728059034345435	2.9166171753574	0.731713194064293	0.250877352107285	3.83688679798698	2.62781811629297	1.48778670245275	3.69753153175087	3.28976243245586	3.12464370626046	1.97263376678769	2.27657614861564	2.84842270514974	2.98362403315668	3.36620064669432	3.86993861814307	2.20296793881591
EIF2B3	0.662410702364478	0.917441666076912	24	18.5569349819567	0.145782263995893	5.01258892354105	0.161352812784146	0.0321895162849622	4.67708378349157	4.55130053840829	5.32758035356119	4.94435462647349	4.73991152034005	5.33902497791809	4.88707999629363	5.38482304857306	4.14541839693394	5.23171630117019	5.31414466970628	5.4915464869919	5.15311412239643
HECTD3	0.224699479375402	0.768363291189224	22.3016759776536	20.835835437861	0.420060997512752	4.0017525915319	0.425349827001862	0.10629088562395	4.89554705061639	4.5805132038215	2.57774171512764	4.18158292714913	4.28247404949149	3.60189498752014	4.33305347527268	4.46483749639287	3.57588576307651	3.77378896756028	4.30143801280915	4.35746040583406	3.52854427855418
UROD	0.743490837233402	0.93512001323752	21.4623655913979	6.77595411040031	0.0975902529925104	6.43183798577143	0.0977622832147019	0.015199742815502	5.67514271810788	6.49362923566361	6.82776456527628	6.21850553048607	6.49266596843256	6.69346166770854	6.63542869799032	6.57688998398471	6.12195969178781	6.44324536753628	6.57887280627558	6.26359217674266	6.64838696338759
MUTYH	0.888512950485673	0.965935240776956	24	13.0463663715401	0.180815570484746	1.73565104500808	0.181968284394274	0.10484151461069	2.34706398050019	1.22903826040335	-0.143520440799451	2.96377018803325	2.0469417651392	0.912559716605791	0.359238786424242	1.94870438763507	2.73928441223658	1.75593354507792	1.47849147492039	2.4097494525143	2.34102482029779
TOE1	0.463360554577563	0.866556686364973	24	16.7020284749815	0.328331850706849	3.08158217392233	0.359396883817838	0.116627389286973	3.7498579842059	2.0917018378884	4.06459070974335	3.41617179738397	3.22899392356567	2.85923311884461	3.1426715690454	2.12193444840977	2.35139822583205	3.43214029271488	2.71129700682696	3.71711999555955	3.05366813446215
MMACHC	0.499039941295252	0.881572008588297	20.2639593908629	1.05974993198616	0.495342183013438	1.21956896753931	0.498162790373349	0.408474472237908	-0.143520440799451	3.17927279315463	-0.143520440799451	1.67990649727089	1.5470410830498	2.65058536388103	1.48156509460044	0.918613108998112	-0.143520440799451	1.5682386568754	1.11068651897413	1.51835709699847	1.19686695426661
PRDX1	0.145216143696237	0.71262031689832	23.7619047619048	19.2681759286986	0.0926690252435507	9.23763015042288	0.100461598600147	0.0108752566366329	9.41591607682193	9.42863448050218	9.25999136312768	9.20869230035979	9.37076048187371	9.52864350757736	9.10053211621388	9.03730651638742	9.15543201071348	9.17118192889089	9.09896202626985	9.19418565182722	9.15385246785137
AKR1A1	0.166385801116387	0.723526888383568	24.0481927710843	21.0851511165484	0.231657205825183	5.96378487394844	0.242479119017155	0.0406585958652491	6.63827613089639	5.62482869375574	5.7401708546009	5.74891444329278	6.24664886144558	5.93062905600209	6.39132866267698	5.84654913956512	5.7938368500209	5.81035178993683	6.17778562443985	5.62640848279457	6.1251183288772
NASP	0.827944542191722	0.952964687525423	24	13.9040554593865	0.0966309144225056	6.01005428915091	0.0986238760302328	0.0164098145017199	5.18813007877881	6.35680711820583	5.80695104707749	5.5151073488319	6.57432213394219	6.08395680377383	6.22658275189122	6.19578193351269	5.7938368500209	6.32958703079504	6.30909137178716	5.78860657197423	5.87532238083095
GPBP1L1	0.350948923812344	0.823069470935855	24	3.15318389810944	0.135263666320771	6.17119765473939	0.142365253103131	0.0230693069754128	6.394693449917	6.40659231105981	6.43250430177173	5.74891444329278	6.2993230991587	5.98727787082467	6.21929266204838	5.95360703613829	6.4596166898985	6.08008422994928	5.84155175985637	6.2543646956531	6.24429742821015
TMEM69	0.325413421282298	0.80984793028361	24	21.2818293902741	0.282762341165494	2.83111373701591	0.294164113032908	0.103904025185144	2.75721654305885	1.49759015567285	1.78143357037484	2.46017542375709	2.41749057009557	2.65058536388103	3.42206985569692	2.76876588767599	3.57588576307651	2.54833516378743	3.74922019815209	3.86993861814307	3.52854427855418
IPP	0.204586795139775	0.753100541498987	22.4269662921348	21.3702030436025	0.238056522554805	3.88005308849141	0.240693840800903	0.0620336462701561	3.45199916567621	3.84137958596876	3.95106804639	3.56369979950076	3.7452231346756	4.24649895096888	4.09889906333123	3.3593400316113	3.80979288591559	3.68414401869497	4.05159079894902	4.82456700811762	4.09492905256418
MAST2	0.193289247813034	0.746561910471964	21.2340425531915	8.60579813929916	0.340701054401753	4.3617204796974	0.34078714202531	0.0781313574795955	4.2711729086421	4.02258982390836	5.18421951888692	4.18158292714913	3.86987010464355	4.82086354334183	4.35982111168678	4.72873927538292	4.79008303808088	4.18668213057173	4.1051418104003	3.41980892044848	4.66737215278827
PIK3R3	0.500096783932322	0.88190144397296	24	5.50218585232716	0.259482290367426	3.1479137413403	0.287349039383137	0.0912823739766105	3.39577835659447	3.68877368507335	3.69310312299829	2.73383557760066	3.22899392356567	2.85923311884461	2.62982033772009	2.76876588767599	3.29657479922229	3.72966266627297	2.01462258880931	3.28130260041275	3.63975551236275
POMGNT1	0.842950057715979	0.954518766933404	24	21.7888757411698	0.105022787629531	4.28491951076354	0.107906060473289	0.0251827508550006	4.2711729086421	4.76994604588068	4.67784091972226	4.39365622265449	3.51007621312413	4.6348049891461	4.06676539490189	3.77717518832426	3.80979288591559	4.01347785274311	4.86415040513387	4.39152944426283	4.61389126609376
LRRC41	0.142262946629233	0.711589776168357	22.0552486187845	7.86083970213445	0.661766103318684	3.38152218414311	0.670886385059691	0.198397747678741	4.23957826826279	4.32835533386598	4.44608075511084	3.81999543281849	2.79823744626517	1.74329733962817	2.22642310856589	2.96351789057089	4.41751269417764	2.82490201937091	2.96408031137214	3.41980892044848	3.63975551236275
UQCRH	0.514688368012212	0.886882367930846	24	9.45057773781416	0.0646840888074151	8.0775932189506	0.0670029006226567	0.00829490899163667	8.05117495424878	7.95918128818409	8.0493298382356	8.19966145782189	7.85319256186826	7.98572357497618	8.2568129371628	7.92022083266208	8.1982355286338	8.33770957334051	8.02177259950304	8.08631639615177	8.0367555178205
NSUN4	0.983412723807825	0.99350117627566	24	8.12707254956922	0.0231910269634024	3.86037388574839	0.0248920766161156	0.00644809993871615	3.65724031981398	3.84137958596876	3.19148454868918	4.1351531308713	3.8295059794568	3.41630709761202	4.09889906333123	4.01548425685604	3.63801284323149	4.39879196468825	3.81497697056485	3.9635065551665	4.17096202548302
MKNK1	0.39941437255398	0.844173767924675	24	15.5265789568628	0.333815212869342	4.15747897108336	0.3549630272932	0.0853793921176957	4.10578965937334	2.38452109697838	4.71309055608521	4.03755510069735	4.39738909399684	4.38786882215429	3.65603815878624	4.58811914516812	3.63801284323149	4.37033395975742	4.89488404092592	4.25014256108372	4.40935855154248
MOB3C	0.537487445096886	0.892934730285558	24	22.1420259091697	0.212647969541659	3.15678581994267	0.216831156580496	0.0686873196181659	3.27630384786384	3.10079336319781	2.57774171512764	2.73383557760066	3.7452231346756	3.8663499546991	2.53904651296698	3.66961485251138	3.51096242397691	2.73847288646202	2.71129700682696	3.35221728947919	3.40803880409976
ATPAF1	0.139719265913903	0.710476341088996	24	9.19235709083355	0.376948763549619	4.66966009573255	0.393067219384888	0.0841746960863596	3.7498579842059	4.18355797501541	5.51900245118733	4.71103872637966	4.34107543596844	4.57691937429432	4.58070281041789	5.16480432504988	4.89558003806784	5.08181606060137	4.30143801280915	5.13724700496096	4.17096202548302
EFCAB14	0.625132320175628	0.912197432002718	24	5.82584116963004	0.145846988893404	5.37141238793242	0.161812027758983	0.0301246703981461	5.94374735222247	5.33028914915139	5.37236729795594	5.19125299422965	4.98010070988429	4.89380003951657	5.36777480645869	4.90508654856239	6.02065680312035	5.54349306784171	5.42358556457814	5.37717907890758	5.48640284156059
STIL	0.640527048013235	0.913645759952392	24	13.651299199707	0.158230939962387	3.29642120302511	0.160706855940393	0.0487519179262993	3.79402852996288	3.74145642225783	3.69310312299829	3.63216697356392	3.1655527640712	2.65058536388103	3.56695058852065	2.6605525835125	2.84842270514974	3.6371422866925	3.36620064669432	3.48437503893763	2.46701667174861
CMPK1	0.67183571835942	0.919196692097927	24	6.1346710776343	0.215995408276134	6.38399158258935	0.23966451600508	0.0375414837103954	7.4607016444665	6.93362050658116	6.50469020730248	7.09915951505252	5.47474698098795	5.35633342115027	6.18227919339391	6.11607578269223	6.53502497143823	6.14871637915277	6.63456658474608	6.46100293706125	6.07652439483614
SPATA6	0.652917296870636	0.915666022566741	24	17.2959214640954	0.358327574836715	1.70927928331389	0.395980239738597	0.231665031925552	0.800596707036333	-0.143520440799451	1.11868641333523	2.8533788726151	1.08094830016191	2.53373339729027	2.87220108593646	2.54355943810787	0.516057694760746	2.32927911853109	2.01462258880931	1.9427269333918	1.68578321690822
FAF1	0.0757689818015859	0.621460969088183	24	18.603467819426	0.426883738914596	4.19232374688692	0.472262015694104	0.112649223725813	4.72350320479542	3.45639917788337	3.82784368304379	4.50738683029103	4.60294003890508	4.74404242854931	3.78013371684523	3.61266992423319	4.30711964647505	3.6371422866925	4.15677601348424	4.74773919938046	4.47081405949245
CDKN2C	0.381082814452191	0.839000853240748	24	13.3691050194516	0.231700807223566	4.25705780860949	0.234212582908978	0.0550174776662195	2.84381561704113	3.10079336319781	3.95106804639	4.74235163962786	4.18985168449277	4.24649895096888	4.79200457042662	4.14160736321217	4.61579144784266	4.31167643021617	4.69982018413867	4.69414924787983	4.79299495852779
RNF11	0.729780874421244	0.932027966912029	24	8.99988318452597	0.105142590753845	5.95881923331511	0.110203276930078	0.0184941466782452	6.37301625107372	5.93863587715924	6.35651542286671	6.18471069853088	5.73724836165198	5.42356249755993	6.22658275189122	5.90700363210614	5.7938368500209	6.25371696821477	5.67447102381541	6.18806497395935	5.32936162299059
EPS15	0.188903540694825	0.744589671994176	24	5.01737256380593	0.208762760060004	5.22906383482984	0.229810413651227	0.0439486724412316	5.29957269506112	5.34738539785829	5.65209911924247	4.97103476184292	5.05203070898164	5.09279343218691	5.48183261637245	5.53028436640482	5.25404523522655	5.0641567938303	5.44451163905727	4.55075953555611	5.29579265899777
OSBPL9	0.659863600803082	0.91657902843185	24	12.4429604252644	0.158237870405638	4.87486616002615	0.158419990779495	0.0324973005574056	4.60452809194764	5.20458257275128	4.60464765013373	5.07307905542621	4.55423219626235	4.82086354334183	3.96583303996028	4.49665952132719	5.40460885613798	4.74753692221713	5.24425969946461	5.6547396964449	4.84033328996967
NRD1	0.71567153752458	0.928137843125572	24	16.6726122711819	0.126690548480593	6.39983656747388	0.138595631333422	0.0216561204137324	5.60248683967969	6.50890507467708	6.0329980088517	6.20732831589178	7.08355234555128	6.67977720322481	6.40424463517762	6.78449333088929	6.1327887323612	6.53584353958517	6.28608940407838	6.55418845110357	6.33797977732816
RAB3B	0.734548208785039	0.934447224216251	23.4823529411765	12.503213933166	0.0637681634092527	6.69957760655588	0.0637853678920541	0.00952080439065844	6.83079666304395	7.20146964142507	7.05768386630206	6.84164800066665	7.25717001018416	6.79850142864031	6.71533299548188	6.66354781452735	6.35251969516718	6.59852552876053	6.35402349418997	5.99104919827576	6.35437813097312
TXNDC12	0.448389977324162	0.862858503610266	22.4269662921348	0.371492187061348	0.159099277103879	5.58564331000687	0.159504096564319	0.0285560834646497	5.82103392226266	5.29547659559138	5.97609640645034	5.09750093130755	5.5758135167878	5.51887370507638	6.09734418468361	5.49920339452665	5.42237073404871	5.72301951286338	5.35892209763517	6.05621863841272	5.41001797281069
BTF3L4	0.163292795989676	0.723526888383568	24	9.53627474364908	0.372013731996336	5.37749020723701	0.384529911656366	0.0715073197416271	5.57743169506162	5.71978814500955	6.46388439656426	5.47838402603114	4.76152716530808	5.05088401754488	4.64740471631757	4.7813615284805	5.820873320628	5.59359288741124	5.35892209763517	5.55304638453198	4.79299495852779
ZFYVE9	0.855247921852116	0.957349771496774	25.7548387096774	12.9508736309922	0.146115439428703	4.09743544684971	0.150543497845263	0.036740907769763	2.08792564986543	4.02258982390836	4.64170840590597	3.76006251864646	4.39738909399684	4.31891480067819	4.69021872965579	4.43229770012861	3.63801284323149	4.39879196468825	3.99597515926405	4.52028849333581	4.34516825178632
CC2D1B	0.0365827669907643	0.535794332372179	20.2639593908629	8.52374387551987	0.933922176888883	3.90346238699683	0.943240430854363	0.241641993015348	4.89554705061639	4.795086159319	4.40355790055425	5.12151626713259	3.45807097226723	1.74329733962817	3.78013371684523	4.05876202684008	4.61579144784266	2.90644470549863	2.22275413067557	4.3225673332336	4.55835125950258
PRPF38A	0.383757035144949	0.839073614722388	24	18.5165376685637	0.226611734732456	4.68566297320946	0.250907823492794	0.0535479877505859	4.47485236965573	4.74436006480276	4.16982847141025	5.5151073488319	4.84488972502414	4.71749866524255	5.06027575815459	4.25758550366523	4.41751269417764	4.18668213057173	4.83274777537403	4.77380571228948	4.95229918974822
ZCCHC11	0.854632212694932	0.957349771496774	20.4717948717949	9.61706311211964	0.0938431592772875	3.8810279745658	0.094343872192186	0.0243089905072743	4.17423427254792	3.17927279315463	4.78110672515531	3.76006251864646	4.12462568410701	4.13056709408545	3.7399429880765	3.66961485251138	3.69757462194504	3.58855756250353	3.53179409750632	3.82077597174325	4.20752680520394
GPX7	0.113426773703095	0.672125464987159	25.2658227848101	1.79446389882616	0.212328113311993	5.71267103745421	0.227915687536407	0.0398965188161745	5.94374735222247	6.16764047509905	5.83921663005824	5.5151073488319	5.3660633766818	5.79757098367137	5.90174037413208	6.05326636524324	5.42237073404871	5.60585064238643	5.82568798828938	5.15718831968477	5.73207791579073
COA7	0.570402923749056	0.900543190876607	24.641975308642	8.53740508056533	0.123856283878499	2.98827100821968	0.132049888020391	0.044189395023801	3.21263905586283	3.51809481994805	2.97623917814198	3.251821209927	2.79823744626517	3.27783342447824	2.62982033772009	3.28839052062127	2.73928441223658	3.37599114580315	2.71129700682696	2.53696179108029	2.46701667174861
ZYG11B	0.035480183556891	0.535161676492031	27.7222222222222	26.3637300024069	0.217819509618128	5.54360563460903	0.229043924369649	0.041316778188498	5.84222477938756	5.66629321420782	5.18421951888692	5.47838402603114	5.01651394942973	5.65098268307326	5.79790356838796	5.63407938548221	5.55710286089388	5.55618207030087	5.44451163905727	5.52262411685085	5.54472624519352
ECHDC2	0.257027549631576	0.788382093436123	24	13.3465364409521	0.24889815539404	3.39745730075072	0.251509560120918	0.0740287626470958	3.00282435332305	2.38452109697838	3.19148454868918	3.76006251864646	3.7879799494203	3.27783342447824	2.79584428435286	3.21377053626933	3.80979288591559	3.5382794900112	3.45137193418339	3.54617493397983	4.17096202548302
SCP2	0.107689939938979	0.66105581097528	21.695652173913	6.95202112625765	0.433820496582088	5.2363607207	0.273427734993053	0.0522171312438729	4.79044663229007	5.44591501428261	5.61530774739152	6.04101085066921	4.88483159795405	4.9404531848629	5.3809024152652	4.97452904583802	5.42237073404871	5.11649905775957	4.73421782858611	5.55304638453198	5.27871065049102
PODN	0.309647551412929	0.806225210178691	24	8.36297041669611	0.366133814779326	8.21332883630965	0.390505850732107	0.0475453812351639	8.71280415035632	8.63319410674984	8.72079692241967	8.83308197731976	7.29100725314685	7.26507630718214	7.69340608939894	7.77207088630383	8.89736084763129	8.06108734275223	8.33920757147136	8.64958009482376	7.6781411673728
CPT2	0.275943034689389	0.794889307257078	23.4823529411765	8.86114087497906	0.345877139225128	3.3103486775537	0.361475261366553	0.109195524875548	2.08792564986543	3.39194684717034	4.16982847141025	3.49182072860579	3.02963310126675	3.65880646190827	3.01376540246237	2.96351789057089	3.80979288591559	2.98362403315668	3.36620064669432	2.95661321626145	3.83935446915123
C1orf123	0.171554494251568	0.732250659619752	26.4370860927152	0.448844401633843	0.320785079981291	4.64517193385096	0.344964902726149	0.0742631075100303	5.45896534317939	4.36239266818771	4.48738606664864	4.08717926935193	3.7879799494203	4.54708164808676	4.94125612901819	4.61736107630673	5.10803664345716	4.55867151009511	4.80064637770815	5.01143897571275	4.55835125950258
MAGOH	0.968133015198165	0.987975118171252	24	19.5818291786828	0.0234998759586965	5.68502603754522	0.0255676053470422	0.0044973594101747	5.81032061677552	5.65260369623566	5.23360635740396	5.73341399348666	5.83223543881295	5.51887370507638	5.48183261637245	5.94209655792172	5.92422053823393	5.54349306784171	5.72665773253463	5.95732622784155	5.55894599164878
LRP8	0.212664684161344	0.758487261634623	24	22.6427245951523	0.42979181463347	2.93153903103844	0.434372162402378	0.148172054952483	4.50173676124614	3.57725994530961	1.78143357037484	2.73383557760066	3.09919300457638	2.85923311884461	3.01376540246237	2.54355943810787	3.21739586568801	2.82490201937091	2.22275413067557	3.35221728947919	2.78995838108486
GLIS1	0.868186694554375	0.960796888739389	24	21.3591334851999	0.145178176669277	2.88979439763441	0.15073152481094	0.052159947757643	3.55826642967545	2.62781811629297	1.78143357037484	3.63216697356392	2.52250336936068	1.93980295292015	3.52025514104122	2.27657614861564	3.44297920204331	2.44296078456659	3.45137193418339	3.28130260041275	3.20600878316326
NDC1	0.032054751134357	0.529650511727689	24.95	14.2242111471935	0.634941355005654	3.72531625456074	0.669675713813967	0.179763453101226	3.55826642967545	2.0917018378884	4.64170840590597	4.18158292714913	3.94736063041652	3.9599029978073	3.31671122300271	3.21377053626933	3.21739586568801	4.21896053912612	4.4741964032181	3.91748101312296	3.40803880409976
YIPF1	0.354822984422754	0.82360154697206	20.5773195876289	18.5469986734898	0.2238859077164	4.7348300305279	0.224788334944077	0.0474754813783706	5.47261899351223	4.60914607212575	4.35974353902452	4.61280325525544	4.8038104738008	4.48548852984925	5.214890131458	4.52779475829656	4.76245772903893	4.74753692221713	5.24425969946461	4.00810905028122	4.66737215278827
HSPB11	0.134003397289865	0.699941177805357	27.3424657534247	9.44033488930754	0.40891840305526	4.06698482177547	0.220477291030753	0.0542114860744678	3.79402852996288	4.29349551691332	4.26790878235924	3.81999543281849	4.05631052090301	3.54264593946525	4.33305347527268	3.72439718537981	4.22853332724806	4.21896053912612	4.43290727738031	4.66658881192435	3.63975551236275
LRRC42	0.720488184635729	0.929415172962063	24	1.1513385468663	0.0770326755727146	6.67083931241973	0.0776260727215932	0.0116366275795415	6.94294092406524	7.10424491016063	6.74503277804632	6.80504340127646	6.72495400217011	6.65201260236552	6.46714493040853	6.47673653718116	6.93833035711009	6.11480838869796	6.39759838867988	6.8883250391728	6.53786517853813
TMEM59	0.807342319476939	0.948014100058202	24	4.81981344482396	0.0893478904415446	7.69429183300795	0.0980226356669506	0.012739656591454	8.12219631266475	7.75652707580198	7.5373598914241	7.93073528862937	7.1830181251931	7.14073341180121	7.94393491408929	7.51671203846073	7.91742337332264	7.75200938621181	7.74646326271821	8.04410218013758	7.46438525137361
TCEANC2	0.0415432817749397	0.543668983725284	22.9425287356322	9.56206010026862	0.688584758192885	2.83782045763699	0.70507348897011	0.248455989198561	0.800596707036333	2.62781811629297	3.82784368304379	2.73383557760066	2.79823744626517	2.65058536388103	2.53904651296698	3.13507948677412	3.51096242397691	2.82490201937091	3.53179409750632	1.9427269333918	3.27654275341902
CYB5RL	0.103920833748	0.657359321598109	26.4370860927152	22.8319144351722	0.582949286185457	2.1325203191615	0.590805014167784	0.277045432514371	1.93851410682596	2.0917018378884	-0.143520440799451	1.67990649727089	2.30422965881645	2.65058536388103	2.79584428435286	2.86942563743456	1.81925186842251	2.07090271467847	2.71129700682696	2.11574934681541	2.69013317606669
MRPL37	0.0452085694342698	0.549512355984351	23.7619047619048	14.2098786204789	0.191265415379427	6.45750032225774	0.195483219849894	0.0302722741145055	6.11892987447663	6.29646611572248	6.16614559023282	6.61512356690877	6.47314731431233	6.63792732347381	6.10527552213374	6.1564792397208	6.78201733372725	6.52942291095718	6.789804236521	6.59130674453893	6.50151563551173
SSBP3	0.93412886582133	0.978976226050782	24	8.87004323478576	0.0910680033275715	4.10319167160798	0.0957884399054631	0.0233448611646077	5.17148299206627	4.5805132038215	4.3145567550669	4.86121956558083	3.6087795911064	3.60189498752014	3.07965774307092	3.61266992423319	4.55267863388242	3.37599114580315	4.20662590015293	4.42481247301256	3.88521935452534
PARS2	0.99109297313809	0.996800724793268	24	0.128803089757817	0.0459663867202591	2.04978627386162	0.0459708661932393	0.022427150956882	2.75721654305885	2.51129226139225	0.621430200703275	2.96377018803325	1.33273602482327	0.912559716605791	1.82676129916193	2.12193444840977	2.4926020344562	1.92199662170103	2.22275413067557	3.54617493397983	1.46193788966607
DHCR24	0.415816292124069	0.850165585583231	24	3.38639240296678	0.204804327375466	8.28455439166605	0.216941805180937	0.0261862974065536	8.06250511723234	8.53588324367609	7.64622990617026	7.46565448833536	7.84309039838925	8.17075314500892	7.82650272549855	8.90719981877738	8.38645169644664	8.90219562470942	8.61085578771811	8.74490413245299	8.73410665594708
PCSK9	0.0583101141221782	0.576508990302616	21.8142076502732	8.56412347535116	0.808537649840403	1.93220956086616	0.814376408345212	0.421474163485739	1.36643998565656	0.469789243285097	2.57774171512764	1.9179140255417	0.388112665463561	1.74329733962817	1.48156509460044	2.6605525835125	3.29657479922229	2.90644470549863	0.615788778723578	2.53696179108029	2.78995838108486
USP24	0.0280450391652374	0.517146630879166	27.7222222222222	9.67489487521135	0.549059176760173	3.87430003829767	0.550244479601314	0.14202422996725	3.07620571680556	3.45639917788337	4.99669710288414	3.9861630259162	3.22899392356567	3.71355783320034	3.7399429880765	3.3593400316113	4.26836151384345	4.34130328889333	4.51433666107571	4.52028849333581	3.63975551236275
PPAP2B	0.153901923634821	0.718848309777313	24	8.30808350991167	0.176937434604931	10.0539413703284	0.188996903433498	0.0187982897922276	9.6651683483956	10.3001397143621	10.1368758919326	9.86136744013345	9.83436279168032	9.84140975080158	9.66000958824346	10.1189072268948	10.0402878661338	10.5298417871577	10.1662935213303	10.1295119948798	10.309683484798
PRKAA2	0.298729257881151	0.802432889121943	24.3414634146341	18.7252743799299	0.702866250843473	2.49179483168582	0.788794799949848	0.316556880975706	3.27630384786384	-0.143520440799451	-0.143520440799451	3.251821209927	2.79823744626517	2.40657612090443	3.26099864150207	2.76876588767599	2.19485963537634	3.0568833468849	3.6803225623733	2.65386025029055	3.46954937384047
DAB1	0.776034341286242	0.942220066233977	21.9340659340659	7.48600268200234	0.133946964037257	2.74240861261699	0.135374704964808	0.049363433421989	2.84381561704113	3.39194684717034	2.97623917814198	2.73383557760066	2.95654869781585	2.85923311884461	2.33832869721034	2.6605525835125	2.19485963537634	3.12660167564159	2.22275413067557	1.9427269333918	3.40803880409976
OMA1	0.300764704822793	0.803205617171448	24	9.35868626236179	0.397865060288143	2.68453902229335	0.41308890114604	0.153877033530005	2.34706398050019	1.22903826040335	2.41601616123955	3.33633557408249	1.73359074749619	2.11272346714772	3.31671122300271	3.13507948677412	3.21739586568801	3.77378896756028	2.84321805238965	2.53696179108029	2.58288382516223
MYSM1	0.749363581999787	0.936528901306145	24	8.45616548371338	0.321766286005367	3.01404302813807	0.342312596280566	0.113572564520431	3.60860195243064	2.38452109697838	4.21970195402218	2.8533788726151	3.7011603427905	3.12464370626046	3.1426715690454	3.8280903648317	2.94988228876972	2.6465341235078	3.60796890082011	-0.143520440799451	3.05366813446215
JUN	0.371008680507949	0.834029029202063	24	12.4784139827049	0.228628732932285	7.22602427251766	0.228935595529757	0.0316820961147965	6.01078825505445	7.37822754113932	7.5665622881476	7.36865460197998	7.61868778484146	7.59900251322215	7.27871803000855	7.01621202585589	7.16624526478243	7.20540865528531	7.2718544924084	6.98632952901094	7.24448229663419
FGGY	0.54016608709211	0.89329540462302	24	1.42781900917638	0.314882342557759	2.71429787381433	0.318589457605488	0.117374537510794	1.77182201060675	3.57725994530961	2.02530105285571	1.03892045878095	2.30422965881645	3.34873100721851	2.87220108593646	2.54355943810787	3.69757462194504	2.90644470549863	2.84321805238965	3.76987872878448	2.88332107785431
NFIA	0.823618993513173	0.952367761233258	24	7.8639557339192	0.0965395852701568	5.691063651113	0.104326184081312	0.0183315792050418	4.20727619203904	5.18569580233613	5.13308194410324	5.5151073488319	5.76961060216724	5.93062905600209	5.76823748857872	6.42805750658942	6.04379126492896	5.77821850645633	5.82568798828938	6.08773166550761	6.26178930987835
TM2D1	0.853862518870781	0.957349771496774	24	5.57340420009594	0.0778339885119712	6.20356134595968	0.0862413407682606	0.0139019082682931	6.38027823427025	5.83335776592158	6.16614559023282	6.46366100893742	5.43494390230208	6.10458873343627	6.16720375765678	6.02080554375149	6.54316545218609	6.36607646468779	6.10078506804192	6.77028454136899	6.30461307479487
INADL	0.967471221124351	0.987666139461208	24	20.1041253903485	0.0996437650797694	1.97608566054166	0.107017402424575	0.054156256766339	1.11108370047925	-0.143520440799451	1.48778670245275	1.67990649727089	3.28976243245586	2.53373339729027	2.33832869721034	2.41623494871856	3.13361774521147	1.5682386568754	1.11068651897413	1.9427269333918	3.27654275341902
KANK4	0.00545339317835991	0.378862211896342	24.4907975460123	0.817534378091433	0.780388906599875	2.38038989242221	0.7896982981235	0.331751659943375	4.67708378349157	4.02258982390836	2.85523805357272	2.73383557760066	2.30422965881645	2.65058536388103	2.62982033772009	2.86942563743456	2.01924513775248	1.09853925371774	-0.143520440799451	2.11574934681541	1.68578321690822
USP1	0.444256486634323	0.860643068668591	24	22.7011723790135	0.125838015600055	5.3513990760324	0.127067761098518	0.0237447738980303	5.53901372134743	5.79648573193773	5.20912425625723	5.21376907242701	5.2485202820841	5.32150635599559	5.56470187901505	5.48340814837886	5.15128272239635	5.21580942320927	5.38080020555491	5.72322525668784	4.84033328996967
DOCK7	0.59847887108949	0.907118990107225	24	15.4663200667344	0.212774788887089	3.90377040161416	0.225880563915494	0.0578621539376638	3.33727751054988	2.92973504935142	3.08787238373867	4.71103872637966	3.8295059794568	4.00449872603855	4.51076686543686	4.01548425685604	3.57588576307651	4.67957657420513	3.74922019815209	4.00810905028122	4.17096202548302
ATG4C	0.229744330024856	0.772648718702175	21.695652173913	6.72128916780505	0.716190434375062	2.95499685168433	0.719725937785969	0.24356233658108	-0.143520440799451	3.39194684717034	4.21970195402218	2.12216051099794	3.02963310126675	2.85923311884461	3.96583303996028	3.77717518832426	2.62120925395765	2.73847288646202	2.96408031137214	3.48437503893763	3.74300409199177
ALG6	0.582414471082119	0.902748181064822	24	19.1613869876492	0.279172774641609	2.7921427008094	0.306383166464399	0.109730482749174	2.34706398050019	2.51129226139225	2.23384521519896	2.46017542375709	3.22899392356567	3.54264593946525	2.22642310856589	4.01548425685604	1.58700327368219	3.25667851005203	2.96408031137214	3.04488875017836	2.97100737545498
ITGB3BP	0.617720888416651	0.908700919082229	24	21.8209038109631	0.261939503668336	3.78259920850546	0.268934352396211	0.0710977657351305	2.75721654305885	3.9793761285392	4.06459070974335	3.49182072860579	4.05631052090301	4.86989525048045	4.13033257350534	3.72439718537981	3.69757462194504	3.193105601353	2.84321805238965	4.84929323142977	3.74300409199177
PGM1	0.0335474859982788	0.529650511727689	26.4370860927152	9.57643677539676	0.287201997723185	6.22010094792712	0.291316756744687	0.046834731330489	5.47261899351223	6.64648620899097	6.4218907375116	6.4351999395369	6.14341022491798	6.02022930766549	6.13657190103188	6.25279852437899	6.28616641716486	6.36607646468779	6.57887280627558	6.15869077760983	6.00561999108878
ROR1	0.234236192241071	0.776833954014691	24	3.31596853820508	0.166633977327281	6.07113029856968	0.176167665433944	0.029017276317632	6.49844734356169	6.08850796909582	6.47419456176306	5.76425012355456	6.11849895255302	6.12492976189761	6.29752651444973	6.12628322126472	6.17530990812779	6.15707030081759	5.42358556457814	5.82645879713183	5.96348158841467
CACHD1	0.451703485077605	0.863148088133136	24	2.30362466538051	0.307215475282525	2.03635458294363	0.316328994443934	0.155340821826161	2.66508545013143	3.17927279315463	1.48778670245275	1.39472305060686	1.73359074749619	1.51574141544292	1.66446312551875	2.41623494871856	2.19485963537634	1.5682386568754	2.96408031137214	1.74608967210294	2.20296793881591
JAK1	0.375826234286202	0.835675999384161	24	9.7808475221951	0.118179455168221	7.31469489124531	0.121446290925113	0.0166030562765465	7.61948342814336	7.42326582536654	7.68225075539143	7.35352528154659	7.07494549297687	7.01558982738235	7.27168731343477	7.0910800863524	7.24820215982606	7.62226025481477	7.34601790454879	7.24578484031732	6.99541992032258
AK4	0.238261038924119	0.778697059155824	24	14.7479329173812	0.161014683664341	5.64893469002064	0.167637053129688	0.0296758702885756	5.04924298185497	5.52317577184763	5.32758035356119	5.68588764084629	5.9685830499824	5.53416423176346	5.91984234671403	5.54557730662294	5.52458098311297	5.86236621686536	6.07417704269614	5.53791543891531	5.75696159924386
DNAJC6	0.460109971744908	0.865042837051823	21.2340425531915	11.0908633541143	0.373335551652368	2.77256078592527	0.373373268161731	0.134667297487989	4.0703098526419	2.38452109697838	3.37874600688131	2.96377018803325	2.95654869781585	2.26711850069662	3.31671122300271	1.94870438763507	3.57588576307651	3.0568833468849	1.47849147492039	1.24781311141902	2.88332107785431
LEPROT	0.146322386483444	0.71421741505061	24	4.62074506156275	0.306007079747148	7.47689792202078	0.33440689583992	0.0447253525897462	7.62560739240797	7.90247404298473	7.02299034628196	7.68699095438127	7.1465173396788	6.89640974386361	7.30305917359583	7.8105588737859	8.08011938287709	7.2645927537139	7.05086993629938	7.84948528462752	7.6781411673728
LEPR	0.323984134705805	0.80984793028361	24	5.20915583021547	0.515402516143813	2.9665564386822	0.568945997441489	0.191786675629278	2.56666703509344	2.92973504935142	2.02530105285571	1.03892045878095	3.22899392356567	2.53373339729027	3.1426715690454	4.14160736321217	4.30711964647505	4.04982224242581	2.96408031137214	2.4097494525143	3.34378842975321
PDE4B	0.70254812567824	0.92396791860444	24	6.50538461024413	0.211315260018267	1.96894743331331	0.233994040120637	0.118842197694875	2.22330534612055	1.72391076161669	1.48778670245275	1.9179140255417	2.18131366558055	1.24544691688149	2.10510187405276	2.76876588767599	2.62120925395765	2.32927911853109	1.11068651897413	2.65386025029055	1.19686695426661
SGIP1	0.176042971626173	0.735692641857399	22.1777777777778	17.2225964634394	0.596177538232662	2.09865725753334	0.60538927854636	0.288465053725784	3.00282435332305	1.72391076161669	0.621430200703275	2.60348450962772	2.18131366558055	2.95323405002601	2.22642310856589	1.25265313499173	3.13361774521147	2.32927911853109	1.77131951437084	2.27022559071744	0.871878664623546
MIER1	0.0687329880495687	0.608477715605353	20.2639593908629	15.6687645213045	0.203513131374551	6.13892496079711	0.204125250211486	0.0332509765985119	6.17846088781178	5.70659922156253	6.0329980088517	6.2295968154253	6.4061093332912	6.34030340043572	6.29058708213377	6.2150389240503	6.03227040536214	6.31472885959075	6.16523422283926	5.68252524853727	5.920075276338
SLC35D1	0.221772541080871	0.764771244767754	24	3.68422895036682	0.375610806267261	3.9736303137512	0.401127635355194	0.10094739663301	4.3620060639562	3.45639917788337	4.3145567550669	2.73383557760066	3.7011603427905	3.71355783320034	4.03389966523555	4.61736107630673	4.61579144784266	4.34130328889333	3.45137193418339	4.48915996304216	4.05535512149987
SERBP1	0.32038178452929	0.809047159192935	24	19.0912460674302	0.140050060909349	9.0999004044447	0.153892245346925	0.0169114208405796	8.97147811768431	9.00987308540681	9.01720261392693	8.80555143097336	9.50015065980649	9.54004937465398	8.94680845062705	9.28177690351226	8.86687657780892	9.10363545708013	9.08902884899491	9.04296627566914	9.16667694369948
GADD45A	0.499263407677727	0.881572008588297	20.5773195876289	4.55181010141471	0.224233719705673	5.57775052153606	0.224343551406506	0.0402211519752095	5.56473903684243	5.71978814500955	6.55412611593952	4.50738683029103	5.62381005661164	5.71946505184426	5.39391164750931	5.70389754119569	5.80741841818638	5.23171630117019	5.80964783858565	5.66869936335778	5.57302694975747
GNG12	0.268591422663022	0.793519375437857	23.3450292397661	19.7818141357697	0.128644724141839	7.25518593891694	0.135908749133347	0.0187326348735365	7.66479180949936	7.03206614564411	7.62325144529251	7.23744604257615	7.2302922738703	7.47771314892296	7.43163311804155	7.0380022726192	7.05108656096474	7.12677886133719	7.17501070553944	7.29161061887535	7.01101913762903
DIRAS3	0.0721437945509537	0.618694229858027	22.4269662921348	20.9416565447495	0.961552891737466	2.12371985109584	0.975281826741483	0.459232806171792	3.9583140650578	1.49759015567285	-0.143520440799451	1.67990649727089	1.89875700274069	2.26711850069662	2.71521922872531	2.54355943810787	0.516057694760746	3.37599114580315	2.22275413067557	2.95661321626145	3.13184831696958
WLS	0.204459058815921	0.753100541498987	24.7950310559006	23.7886315868245	0.368154730321357	4.10436079622463	0.368281847083793	0.0897294037655155	4.57950868145081	3.88886026219497	3.46398621102222	4.03755510069735	3.45807097226723	4.57691937429432	4.1610957873201	3.66961485251138	4.96992994260553	3.48618575503843	3.74922019815209	4.82456700811762	4.71894115883935
DEPDC1	0.00634142282375516	0.383304027201497	20.3673469387755	11.4283584216838	1.10255096171459	1.72666218149936	1.10660945141398	0.640895169461028	1.58332290835637	0.898794163600483	2.85523805357272	2.8533788726151	1.33273602482327	1.24544691688149	1.97263376678769	1.25265313499173	3.13361774521147	2.32927911853109	-0.143520440799451	-0.143520440799451	1.87951701486721
LRRC40	0.401013515764594	0.844525483478256	23.7619047619048	18.1300829360975	0.271658529613293	3.05168201264769	0.297677492400885	0.0975453835514846	2.92550954971208	3.79228293426651	3.37874600688131	2.8533788726151	3.40412075398645	3.48085903571258	3.20304788526295	2.76876588767599	1.81925186842251	3.25667851005203	3.45137193418339	2.65386025029055	2.69013317606669
SRSF11	0.97979219296051	0.991815262834628	24	12.4796554640508	0.0364255482087053	8.40641777011353	0.0364746917212192	0.00433891018965223	7.70294003704104	8.03763917623782	8.52146565680929	8.29513511484588	8.96543111658656	8.7161645146775	8.82482427482652	8.85751627157252	7.97572508120753	8.69406118850071	8.1546980500406	7.76753638310216	8.73410665594708
ANKRD13C	0.84535458922385	0.954690166871218	24	3.89555463104165	0.148696739569837	3.94532652284217	0.159698949745209	0.0404780057672295	5.20458726588118	4.10531773097801	3.54446981501666	4.03755510069735	3.86987010464355	2.65058536388103	4.00026773990585	3.77717518832426	3.91390882979789	4.63242334077471	3.45137193418339	4.21251948597399	3.97279378136358
HHLA3	0.134147373007296	0.699941177805357	21.1216931216931	15.9262519875096	0.465347166033361	2.89051580798467	0.465348195272692	0.160991402983242	3.21263905586283	2.51129226139225	2.85523805357272	2.96377018803325	3.45807097226723	2.75867788247208	1.48156509460044	2.41623494871856	2.19485963537634	3.77378896756028	3.17910566384188	2.95661321626145	3.20600878316326
CTH	0.195356480841617	0.749640796309948	24	7.24568196414202	0.521569913395855	2.03791987359605	0.571502467401044	0.280434218639121	3.39577835659447	2.0917018378884	3.28815145863513	1.39472305060686	2.0469417651392	1.24544691688149	1.48156509460044	1.94870438763507	2.94988228876972	2.6465341235078	1.11068651897413	1.24781311141902	1.46193788966607
PTGER3	0.032868304480418	0.529650511727689	22.6818181818182	20.0520841438179	0.612643634434426	2.31176780020034	0.630110247675872	0.272566408971206	3.7498579842059	1.72391076161669	1.11868641333523	2.12216051099794	2.71205167935746	2.40657612090443	2.33832869721034	2.12193444840977	2.19485963537634	1.92199662170103	2.84321805238965	2.65386025029055	2.58288382516223
ZRANB2	0.612478241883841	0.907994377259621	24	14.2019594981384	0.101332734812021	6.7957417012491	0.104092876684122	0.0153173680313643	6.37301625107372	6.63956306386961	6.82776456527628	6.83440100357683	7.08783659302153	6.94869689780302	6.93594867928456	6.87201751212204	6.43357851469478	7.08360666839683	6.84593368649389	6.39535795308754	6.97965019028714
NEGR1	0.106927324204843	0.661027121095558	24.95	8.94177179114089	0.281014373723449	5.58628428627454	0.295190868859008	0.0528420777983479	5.31481292578643	5.00357049263778	6.16614559023282	5.7019043508535	5.15361805478563	5.15345965491399	5.56470187901505	5.67637439200849	6.03227040536214	5.55618207030087	6.08754239689986	5.59750974578832	5.48640284156059
FPGT	0.0809361571507099	0.627125918654377	24	19.7344841726767	0.482777680246248	2.93938390519557	0.523379098889266	0.178057414672563	3.55826642967545	2.92973504935142	2.97623917814198	3.251821209927	3.09919300457638	3.04148307530452	2.79584428435286	2.76876588767599	1.31005611362646	2.73847288646202	3.27568394396651	3.35221728947919	3.34378842975321
CRYZ	0.93198442937785	0.978562287592842	24	10.5433188090273	0.0436999371096155	5.33087794750107	0.0442350249416521	0.00829788739815136	5.48614463636031	5.44591501428261	5.41580563984667	5.95006164593243	4.88483159795405	5.17312777319183	5.62110904605935	4.83213174166592	5.36841529358344	5.27841093572722	5.2201916278081	5.39408291201187	5.19012827328639
TYW3	0.254900377075896	0.787316649639517	27.156462585034	22.8811585769423	0.235952410255392	5.68553177795344	0.238925947577305	0.0420235005112062	6.02011618932441	5.22322528220614	5.4989451908519	5.27928264948377	5.95925993011634	5.66494168710666	5.80765823244026	6.2340422557548	5.04063525185848	5.82090578250539	5.76042877603356	5.4915464869919	5.97413213566416
ACADM	0.323672370330188	0.80984793028361	24	15.2334604877541	0.192394556318407	4.43257638826034	0.202941440309482	0.0457840818822596	3.87850851762643	3.9793761285392	4.48738606664864	4.94435462647349	4.34107543596844	4.421148082847	4.55776546542476	3.8280903648317	4.45250981889181	4.2814283821862	4.69982018413867	4.82456700811762	4.79299495852779
RABGGTB	0.646038778481357	0.914913400573617	24	23.6812980182263	0.313227562988643	2.69667788390576	0.313414318389083	0.116222378749644	3.9583140650578	3.63409398494813	1.48778670245275	2.30104476948154	3.45807097226723	1.74329733962817	1.97263376678769	3.13507948677412	2.35139822583205	3.12660167564159	1.77131951437084	3.54617493397983	2.88332107785431
PIGK	0.674730531822338	0.919288588001516	24	3.07034049403034	0.167139356352562	4.60404079153364	0.175517641142608	0.0381225208658809	4.8751305811546	4.74436006480276	4.21970195402218	5.40200816845018	4.25225585641638	4.60615248212797	4.79200457042662	4.64602205956748	5.17242915315305	4.0852734976168	3.74922019815209	4.98936149793005	4.44041351378346
AK5	0.116278124061092	0.676699194458656	27.7222222222222	26.2440492074045	0.337900685456068	4.04622973792134	0.353732164687636	0.0874226595124967	4.30209043683801	4.5805132038215	4.56660969908271	3.56369979950076	3.8295059794568	4.3538037318542	4.73179871037638	3.97086799070439	4.05722083608016	3.68414401869497	3.6803225623733	2.95661321626145	4.05535512149987
ZZZ3	0.321985272146759	0.80984793028361	20.2639593908629	9.21869506829893	0.268860404502409	5.1150003179174	0.271520308470043	0.0530831459616787	3.79402852996288	4.91460733274806	5.41580563984667	5.25777366036206	5.55120286206046	5.24922378315121	5.50599922373459	5.27900388281232	4.92079148482468	5.09926178090541	4.66458233593137	5.34276537332335	5.44105889539691
USP33	0.424832212628973	0.853297703311343	22.3016759776536	6.84270394466787	0.104411168704093	5.87149263620783	0.106674387210777	0.0181681888780625	5.81032061677552	5.85742577846261	5.90166045212975	6.11464919099485	6.02329089807571	5.89554036683337	6.16720375765678	6.13641894667528	5.93663353573878	5.55618207030087	5.5253065993495	5.66869936335778	5.75696159924386
FAM73A	0.19639797844449	0.749666862039223	24	19.2198710682535	0.372275265698165	3.84982739064663	0.408116249007885	0.106008973285251	3.87850851762643	3.10079336319781	4.3145567550669	3.16204614445389	4.31207226631769	4.51661376412327	4.24963511346876	3.77717518832426	2.94988228876972	3.97619416091843	4.20662590015293	3.71711999555955	4.0146649647383
NEXN	0.789999692160636	0.94593651931835	24	4.6410806962338	0.0910822681056688	9.16042870837992	0.0995772418036053	0.0108703691686954	8.84465326824413	8.96350156830497	8.98871912848335	8.93992247458503	9.50255950898094	9.1561843548102	9.54662855493558	9.70851357859788	9.09580384179469	9.34942358480354	9.02621509941699	8.64958009482376	9.34855158681063
FUBP1	0.66381227839838	0.917550813550016	24	16.7055537903716	0.181393682100893	5.88183051533193	0.198570091978144	0.0337599139350478	4.6533016987607	5.50805108280301	5.59655413002921	5.60302305413484	6.61050532582766	6.44917254857127	6.22658275189122	6.1564792397208	5.50804092650236	6.20620278267308	5.8727653918184	5.76280850596625	6.24429742821015
DNAJB4	0.409695183319864	0.847403458477521	20.4717948717949	15.0678954412069	0.1433283793631	5.39482272135119	0.143462471614723	0.0265926201887857	5.49954464967181	5.16655849585184	5.08006493140588	5.74891444329278	5.58796317820958	5.67876692205093	5.27237646431404	5.48340814837886	5.21381426493141	5.60585064238643	4.86415040513387	5.45978463626629	5.2439276202792
PTGFR	0.512492564073867	0.886210728707654	24	10.7140247343	0.074524176945861	6.33380275153104	0.0752383270820937	0.0118788554101889	5.57743169506162	6.03675123283938	6.17880866924836	6.30493627524003	6.19197831737914	6.38315384770891	6.31814675733293	6.60635808883351	6.37093044224588	6.55493573768035	6.47082417267165	6.75073095300095	6.5234350759305
IFI44L	0.0123097454714984	0.456403839113138	26.7919463087248	26.6189547710042	0.62537653817878	4.0296801298394	0.66536023211723	0.16511490011088	5.35959082913846	4.42814899927108	3.69310312299829	3.56369979950076	3.6087795911064	3.60189498752014	3.89439531297058	4.39900700404021	4.48667804566745	3.72966266627297	2.96408031137214	3.82077597174325	4.61389126609376
IFI44	0.866074039583863	0.960304566682796	24	13.9964792639141	0.156688495689836	2.34570185387761	0.160228637565372	0.0683073329632678	2.46103990139115	2.0917018378884	0.621430200703275	3.251821209927	2.18131366558055	2.40657612090443	1.66446312551875	2.86942563743456	3.21739586568801	2.44296078456659	2.22275413067557	3.04488875017836	1.87951701486721
ELTD1	0.768929548496915	0.940301252402792	26.0915032679739	4.42018265548194	0.239658906979701	2.93248593595977	0.287620539119203	0.0980807906330395	4.89554705061639	3.79228293426651	2.97623917814198	1.9179140255417	3.7879799494203	2.11272346714772	2.22642310856589	3.13507948677412	2.62120925395765	3.43214029271488	3.27568394396651	1.74608967210294	2.20296793881591
LPHN2	0.144813436779823	0.71262031689832	21.3475935828877	1.88200127444745	0.421575037853019	2.65551581629727	0.421593919244439	0.158761592251516	4.3620060639562	3.79228293426651	2.97623917814198	2.30104476948154	2.52250336936068	1.93980295292015	3.37035210566524	2.41623494871856	2.4926020344562	2.32927911853109	2.40461027050051	2.65386025029055	1.68578321690822
TTLL7	0.265829881291354	0.791938632450722	27.9160839160839	20.7442626768538	0.671648742830691	2.74677445669612	0.731146627850707	0.266183714526801	1.93851410682596	2.62781811629297	-0.143520440799451	2.60348450962772	3.98459897320349	3.34873100721851	2.44217545159906	3.87726974292847	1.58700327368219	2.90644470549863	3.36620064669432	2.7619925480769	3.88521935452534
PRKACB	0.149821794436585	0.715571713401556	21.2340425531915	7.61982554906566	0.395438084387733	4.33180030183043	0.395538681873551	0.0913104608507492	3.50611101717806	4.5805132038215	4.60464765013373	4.08717926935193	3.98459897320349	4.48548852984925	4.90536568851324	4.92860740257016	4.48667804566745	4.89466975278224	3.27568394396651	4.3225673332336	4.34516825178632
RPF1	0.23289743846007	0.775666892498369	23.2093023255814	9.81116102889805	0.193007311912757	5.60729537520503	0.197509133573325	0.0352236007481777	4.85442103311355	5.46170171784374	5.96151329053195	5.60302305413484	5.33756317783712	5.94213816689027	5.31403620284671	5.80902185960984	5.72394227554992	5.66562423857559	5.84155175985637	5.45978463626629	5.7194732529662
GNG5	0.709933333743682	0.925858558351453	24	15.9252616911186	0.151732669100155	5.6543259168183	0.16308681198347	0.0288428389842868	6.53794603924006	5.4138137217824	5.99053358657491	6.40616607961724	5.2937285850241	5.60827652712022	5.90174037413208	5.18447643684815	5.49130904183508	5.71172167583342	5.2201916278081	5.96865503010699	4.6933870597405
CTBS	0.951409784085186	0.983566806280901	24	17.8782685856151	0.0597804071802922	3.69380502850934	0.0663331436250301	0.0179579439393961	3.79402852996288	3.32447990951331	3.95106804639	3.93287241017493	2.87956347945129	3.54264593946525	4.09889906333123	3.3593400316113	3.37163334047376	4.0852734976168	3.74922019815209	4.52028849333581	3.40803880409976
SSX2IP	0.554952792683869	0.895410634999017	24	4.43063619489537	0.372822377466062	2.6945560533738	0.405741625435969	0.15057828354617	0.800596707036333	2.62781811629297	3.08787238373867	1.39472305060686	1.73359074749619	3.04148307530452	4.00026773990585	3.13507948677412	3.63801284323149	2.44296078456659	3.27568394396651	3.54617493397983	2.46701667174861
C1orf52	0.205105369834913	0.753360218701745	21.2340425531915	16.941596908846	0.517036585272181	4.80546063999714	0.517137344754682	0.107614520957764	3.65724031981398	4.39564543826574	2.41601616123955	5.04823663802039	5.4077850418705	5.28581771408598	4.9234225133034	5.26058739487932	4.94556991171425	5.46492203446973	5.2201916278081	5.3252457073232	4.66737215278827
BCL10	0.979736402347053	0.991815262834628	24	3.64225585787408	0.0627036983850781	3.54878212097722	0.0668871402278568	0.0188479140019558	5.41721152946326	3.10079336319781	3.89077107946761	3.87753758193324	3.22899392356567	2.53373339729027	3.61218191799681	2.86942563743456	3.80979288591559	3.93792132438285	2.71129700682696	4.05137386304252	3.13184831696958
DDAH1	0.673679428744576	0.919288588001516	24.0481927710843	16.5394021440549	0.0632742661097879	7.83294339231871	0.0691965996018443	0.00883404821611518	8.10257238538106	7.80992123247542	8.32470643026475	7.8066170529756	8.11696319561546	8.10571678941632	7.87602003636789	7.77531772762696	7.69436552429942	7.71004299474326	7.49387582912333	7.62445957396124	7.36267826219081
LOC101930232	0.599586296430165	0.907170026937651	24	6.82955904080447	0.318929533136096	2.32523490354985	0.351879652531582	0.151330797587108	4.10578965937334	3.74145642225783	2.85523805357272	3.16204614445389	1.08094830016191	1.51574141544292	2.33832869721034	1.94870438763507	2.4926020344562	2.32927911853109	2.01462258880931	2.11574934681541	0.451726371562817
CYR61	0.505776689800126	0.885673789349737	24	7.61127931324827	0.253341565491147	11.2635505417636	0.27544674977265	0.0244547000300956	11.9504162234252	12.0894734761446	11.8857970447444	11.7920479616423	10.7254128955116	10.249544563555	11.0040869608064	10.8622896007614	11.5287655109989	10.7808853014888	11.3896107682789	11.4714201023234	10.5836297846153
ZNHIT6	0.214934447630658	0.759882699629473	26.2631578947368	25.4873521100663	0.293083575448886	5.39946315637335	0.299351626635183	0.0554409981077171	5.35959082913846	5.55295761833403	4.78110672515531	4.64629716126583	5.9961962777325	5.30377238811704	5.57616112759936	5.87103575930214	5.49130904183508	5.61800512703822	5.09343275529741	4.96694091243993	5.89787235290034
ODF2L	0.497778726984841	0.88107603505807	24	21.6165513376416	0.235569255176899	4.80485052884782	0.243019303420015	0.0505779112088821	4.60452809194764	4.6917852067418	5.25767992766032	5.07307905542621	4.84488972502414	5.09279343218691	5.18526451716597	5.45128919391217	3.51096242397691	4.34130328889333	4.80064637770815	4.89750953820014	4.90854995292802
SH3GLB1	0.647227203275671	0.915191077466511	24	4.86461829866377	0.0796481262249983	7.13210429107078	0.087452330786088	0.0122617851922856	7.0146924486608	7.23859623034523	7.02299034628196	6.93268879762243	7.30946836143292	7.17527844623986	7.21050102919745	7.32175835109001	7.14500732671479	7.46629524434314	6.70563056649351	7.01393138559921	7.1861306813815
SEP15	0.87595443034209	0.962928590204533	24	3.00102155882116	0.0884969079491609	6.38479534429467	0.0927586759922785	0.0145280578296321	7.19846479855933	6.76573710264958	6.45350001949184	6.53692148061847	5.9778463077441	5.87166463662015	6.31814675733293	5.74422211007838	6.8622898348074	5.9987572453854	6.48098807097464	6.64171844459394	6.21765541174231
HS2ST1	0.0846012185268421	0.635866300976074	21.2340425531915	21.0241265958881	0.313459977186173	4.18204961445616	0.313507961842453	0.0749651464580297	4.67708378349157	4.49103842996712	3.89077107946761	3.81999543281849	3.65570927302241	4.17025521278851	4.48668065839262	3.87726974292847	3.86278987978215	4.70258757148771	4.66458233593137	4.25014256108372	4.17096202548302
LMO4	0.894199263215455	0.968092453484871	24	11.5912172577039	0.0254419395850921	7.73495584080923	0.0254668828845007	0.00329244063038327	7.5144940624215	7.64341771025305	7.90055263811607	7.82135452604337	7.71876730912582	7.60625492920379	7.83129256570812	7.67805933987982	7.68703707338997	7.70150121166207	7.65516251047673	8.0387374815766	7.73247338778649
PKN2	0.711515517987256	0.925858558351453	24	4.52410544199953	0.127219849709493	4.96025362929443	0.138741136904836	0.027970573134699	4.97444077747848	5.16655849585184	5.15887729658621	4.31252827992272	5.43494390230208	5.19253136025154	4.90536568851324	5.3328834546968	4.99388547284037	5.09926178090541	4.73421782858611	4.17388893196511	5.05619787585303
GTF2B	0.141518044451218	0.711589776168357	20.3673469387755	1.48922294432933	0.405516919295663	3.64391066531535	0.406771716287561	0.111630540276255	4.391055877816	4.22114238970106	2.85523805357272	3.76006251864646	3.34807440394583	2.95323405002601	4.09889906333123	3.49155827858135	3.13361774521147	3.72966266627297	4.15677601348424	4.25014256108372	3.52854427855418
CCBL2	0.931052658902254	0.978539012278931	24	0.391658398675494	0.0587607463502218	4.24865499273108	0.0588136356645909	0.0138428833984434	4.41953227768938	4.144968178671	4.3145567550669	3.49182072860579	4.15760727127685	3.76630709836833	4.46218548779691	3.77717518832426	4.73429309538242	4.37033395975742	4.51433666107571	4.96694091243993	4.17096202548302
RBMXL1	0.327274559039231	0.810177756989702	23.2093023255814	0.236635531590382	0.304032320620023	3.9734214950078	0.304384887675233	0.0766052350745223	5.29957269506112	4.39564543826574	4.21970195402218	4.08717926935193	3.1655527640712	3.9599029978073	3.65603815878624	4.14160736321217	3.44297920204331	3.77378896756028	3.74922019815209	4.69414924787983	3.46954937384047
GBP3	0.654517346185086	0.915666022566741	24	2.99606639525795	0.158021594953434	4.57179899602413	0.165609326074387	0.0362241048257828	4.33235926765236	4.42814899927108	4.48738606664864	4.74235163962786	4.39738909399684	5.0294637471967	5.10842433779911	5.14486025829022	4.18757431986632	4.85414036518588	4.1051418104003	3.86993861814307	4.86343243456807
GBP1	0.323014586844967	0.80984793028361	27.9160839160839	23.1724014247755	0.192808283053781	5.78724009397452	0.194105969238942	0.0335403346132189	5.62711427151512	5.5821370861859	5.80695104707749	4.94435462647349	6.22347183701773	5.81018720723102	5.96412783736158	6.042527039909	5.66548135660116	5.76734637336394	5.60181577131198	6.1287060514751	5.88664142469229
GBP2	0.106146269505647	0.659905960248666	24	8.7464398328923	0.395136740140516	5.03252907660748	0.417027827072714	0.0828664515841885	3.33727751054988	4.93736768749988	4.81394893077363	4.47046391433186	4.98010070988429	4.71749866524255	4.81152751533746	5.91879637549254	5.21381426493141	5.94187518529981	5.5253065993495	5.05460552033042	5.42562191677535
LRRC8D	0.203090076076068	0.752720582671697	20.5773195876289	0.555083437809134	0.381876681133309	3.55962679757289	0.382814651678954	0.107543479541162	4.17423427254792	4.32835533386598	2.57774171512764	3.251821209927	3.34807440394583	3.27783342447824	4.06676539490189	2.76876588767599	3.96327829689076	3.48618575503843	3.99597515926405	3.76987872878448	3.69230324707535
ZNF326	0.574185634496895	0.901683593740959	24	18.077387542446	0.184311218026018	4.83418320840458	0.204529868235396	0.0423090849928497	4.47485236965573	5.08736496082372	4.84606011113143	4.54338831077815	5.46160092735747	5.51887370507638	4.88707999629363	4.92860740257016	4.14541839693394	5.0641567938303	4.80064637770815	4.25014256108372	4.84033328996967
ZNF644	0.741041393067698	0.93482663719801	24	19.1428029810217	0.118154457489295	4.98449074486628	0.129714373349868	0.0260235959879082	5.13760122783281	4.5805132038215	4.93831585356795	4.47046391433186	5.20184937571287	5.0294637471967	5.18526451716597	5.24193277111771	4.41751269417764	5.53069147016578	5.35892209763517	4.60983630598464	5.13424472971246
TGFBR3	0.755166745395117	0.937377875502297	24	3.96428668464365	0.0958404037059899	5.6237089400507	0.103117198593681	0.0183361549633739	6.09264487998983	5.59650844807145	5.67014884113982	5.49686253177422	5.2788160037152	5.19253136025154	5.48183261637245	5.66241337652057	5.9852443015999	5.29364589619639	6.0333216103879	5.87543141454366	5.50120622380966
KIAA1107	0.473321360691274	0.871286060465533	25.9220779220779	2.51968706568296	0.304580397889379	2.48138116518881	0.348873358865806	0.140596440305156	2.34706398050019	2.83594522993861	1.11868641333523	2.73383557760066	2.30422965881645	1.93980295292015	3.07965774307092	2.6605525835125	3.44297920204331	2.32927911853109	2.84321805238965	1.74608967210294	2.88332107785431
GLMN	0.904457390425742	0.970159243301272	24	17.6148962461058	0.191589683239554	1.47449130368221	0.21234582181566	0.144012936044705	-0.143520440799451	1.91949497484897	0.621430200703275	2.30104476948154	2.79823744626517	1.24544691688149	2.10510187405276	2.6605525835125	0.516057694760746	1.09853925371774	0.615788778723578	2.53696179108029	0.871878664623546
RPAP2	0.832668329035242	0.952983361296562	24	19.9728353717165	0.141952973819155	2.73129368841329	0.152979457617737	0.0560098894771761	2.22330534612055	2.83594522993861	2.72315153171117	2.73383557760066	1.89875700274069	3.48085903571258	3.61218191799681	2.27657614861564	2.01924513775248	3.37599114580315	3.07559532079613	2.53696179108029	2.78995838108486
EVI5	0.778870671024776	0.942352156564776	21.4623655913979	13.4245182590904	0.0909732838878555	5.52477062766008	0.0909736415999613	0.0164665010968051	4.60452809194764	5.20458257275128	5.28135837779344	5.12151626713259	5.82198493015427	5.73277990230034	5.63213057537759	6.03170717182614	5.57309294735484	5.66562423857559	5.94796689884203	5.37717907890758	5.66792360688676
RPL5	0.513846467295846	0.886210728707654	24	22.9830351291273	0.11203575581254	10.0829981801769	0.112710763978572	0.0111782985541107	9.87249451491542	9.89183428089059	9.90123102316714	9.73085067290981	10.2040343078	10.0039873841144	10.6662562526174	10.362337628915	9.77419120368329	10.3119453153214	10.1764923729662	10.0989081041392	10.1931528823856
FAM69A	0.180448231605341	0.741296524099447	20.5773195876289	16.315791824419	0.400982885334885	4.74120708370217	0.401838519793734	0.084754475537474	4.95511811316822	3.63409398494813	3.37874600688131	5.3822652775038	4.8038104738008	4.38786882215429	5.09255268961186	4.7813615284805	4.96992994260553	5.04627868785579	5.19571521345079	4.98936149793005	4.52975831291966
MTF2	0.209932080811373	0.756246160517804	22.5536723163842	21.1890733453608	0.409435508466068	3.57940220217407	0.41540847488862	0.116055266054289	4.67708378349157	3.10079336319781	2.97623917814198	3.76006251864646	3.40412075398645	3.27783342447824	4.00026773990585	3.87726974292847	2.62120925395765	3.43214029271488	4.34660542664335	3.41980892044848	4.09492905256418
TMED5	0.358166541794188	0.825391743173876	24	10.8924985369965	0.206605324315945	4.82268397140329	0.208079205898727	0.0431459343246537	3.7042922542316	4.7183121148968	4.90821470471296	5.09750093130755	4.69568368528308	4.74404242854931	4.94125612901819	4.92860740257016	4.96992994260553	4.9724648264328	4.73421782858611	5.52262411685085	4.55835125950258
CCDC18	0.0394095364940694	0.543084251528785	21.1216931216931	10.705228770799	0.405117017284934	3.59362770130652	0.405118058071123	0.112732339503014	2.75721654305885	3.57725994530961	3.46398621102222	4.50738683029103	3.7879799494203	3.27783342447824	3.69860045877002	4.05876202684008	3.63801284323149	3.58855756250353	3.17910566384188	3.28130260041275	3.40803880409976
LOC100131564	0.472006566912163	0.870770861724453	24	18.0089563656941	0.392410918442798	2.01231941618623	0.435480106280637	0.216407048889865	-0.143520440799451	1.72391076161669	0.621430200703275	2.12216051099794	1.89875700274069	3.48085903571258	2.44217545159906	1.52370603684634	2.35139822583205	1.75593354507792	2.96408031137214	2.53696179108029	2.88332107785431
DR1	0.20522709773468	0.753526521011818	22.3016759776536	2.40604699687103	0.170279908505668	5.42601922507049	0.170408457298904	0.031405796815379	6.02938419984767	5.59650844807145	5.87077635734027	5.25777366036206	5.1037183561112	5.66494168710666	5.3809024152652	5.16480432504988	5.54093356040505	5.13353281342209	5.19571521345079	5.44363758153417	5.42562191677535
FNBP1L	0.213196817610725	0.759044235387907	24	3.45292236561737	0.267120223778621	4.81731395839146	0.283468993878329	0.0588437864599926	4.99350806130359	4.95977453837613	4.96780177085906	3.69753153175087	4.84488972502414	4.690457361871	4.81152751533746	5.14486025829022	5.31236330760607	4.81243940016177	4.92497659335173	4.66658881192435	4.97368615550084
BCAR3	0.251551167885293	0.787193081981863	24	7.43483565449006	0.217919572103479	5.09730029723423	0.237865432617692	0.0466649831768311	5.48614463636031	5.82117149604444	5.63382071107896	5.34194999980902	4.52924739230345	5.00772064225227	4.9588719867318	4.99695311029017	5.17242915315305	5.23171630117019	4.69982018413867	5.05460552033042	4.24318771991567
DNTTIP2	0.12873134847864	0.693255647082713	23.0751445086705	19.4894593707553	0.273854825640633	5.78941146442874	0.287356285320465	0.0496348008922907	6.05683626654718	5.44591501428261	4.93831585356795	5.58586329191541	6.05864323436269	6.16477113937558	5.73794855627149	6.2340422557548	5.62002658060022	5.87254779275693	6.06068671103182	5.82645879713183	5.79350043396555
GCLM	0.890901863239803	0.967426505499634	24	14.581318210536	0.0702416502546923	6.46559579191221	0.0728181679691779	0.0112624064839107	5.86310887744891	6.09864017624673	6.28803644668307	6.38648039605844	7.23802285850522	6.59482709661139	6.60218521910011	6.75847916219776	6.70429196674902	6.17363440976135	6.41890202399078	6.18806497395935	6.68125789081258
ARHGAP29	0.826851069867766	0.952740227520932	24	16.7862407425841	0.0801432421221263	6.53779001186377	0.0878692266507124	0.0134402032630692	5.87343864235988	6.3139654602438	6.4218907375116	6.28380916236929	7.03556631399243	6.86652103184186	6.82505915257785	6.76502681247218	6.42479363322784	6.58620511103069	6.62543231632612	6.2543646956531	6.68774314921698
ABCD3	0.607440833641411	0.907994377259621	24	6.34487328685903	0.161541957401573	4.28763916173287	0.179088020340845	0.0417684449613212	4.55404771215493	4.93736768749988	4.48738606664864	4.31252827992272	4.02090026885447	4.31891480067819	4.48668065839262	4.39900700404021	4.45250981889181	4.55867151009511	3.53179409750632	4.45734494390033	3.20600878316326
F3	0.755921204085243	0.937511427407949	24	17.8613428886621	0.124935694692617	5.2026060929114	0.138625030416093	0.0266453058218208	6.20324092108456	6.02617328309596	5.57755351988894	6.1026342016135	5.69293754045889	4.690457361871	5.30028285589533	4.64602205956748	4.81718929006815	4.50732209216644	4.51433666107571	5.30751066953969	4.24318771991567
CNN3	0.298828728267058	0.802432889121943	24	6.40620894361661	0.368962401722903	7.87466791547945	0.408875884508959	0.0519229368015914	8.45527149616501	8.16845142735107	8.08340305409395	8.34188086281115	7.1382790969289	6.70701754898624	7.7012768065774	7.72918321624446	8.72021909125099	7.57003832892765	7.64615812145294	8.43766328487305	7.62844046856045
ALG14	0.285713307918301	0.796736560468129	24	9.75146910801685	0.476551921370223	3.38251420829179	0.490057330379155	0.1448796073577	1.77182201060675	4.29349551691332	2.57774171512764	4.03755510069735	2.79823744626517	3.04148307530452	3.69860045877002	3.49155827858135	3.96327829689076	3.68414401869497	4.4741964032181	2.7619925480769	2.97100737545498
RWDD3	0.0788488600719568	0.625110126968165	25.2658227848101	11.8681871899193	0.451808699203778	3.05521339367939	0.452785797403615	0.148201038376022	2.46103990139115	2.38452109697838	3.37874600688131	3.56369979950076	2.79823744626517	3.12464370626046	2.44217545159906	3.0518473956029	3.63801284323149	3.12660167564159	3.36620064669432	4.00810905028122	2.20296793881591
PTBP2	0.794611900303618	0.947324732149159	24	20.3011792171105	0.233840171801481	1.73950645073353	0.249824637598784	0.14361811506559	1.36643998565656	2.62781811629297	2.02530105285571	-0.143520440799451	2.0469417651392	1.74329733962817	2.44217545159906	1.25265313499173	0.967004039627234	2.54833516378743	2.56608773690098	2.11574934681541	1.19686695426661
DPYD	0.0182091714536734	0.473752306150405	20.9005235602094	2.90788735524762	0.557094482972939	3.67913387523169	0.557095656103739	0.151420327445589	3.91896304633503	4.60914607212575	3.95106804639	3.49182072860579	3.56027184843447	4.00449872603855	3.42206985569692	4.05876202684008	2.84842270514974	2.82490201937091	3.81497697056485	4.66658881192435	3.63975551236275
SNX7	0.886860852036125	0.965582366003569	24	1.98704357829177	0.0700825461487802	5.92829052903181	0.0716516215430263	0.0120863883428345	6.66825037056807	6.43885290168596	6.08774024335551	6.33605792771087	5.53873828734835	5.57908686484778	6.09734418468361	5.35040524486709	5.820873320628	5.9987572453854	5.44451163905727	6.16854877901197	5.60078315608845
AGL	0.107723550404121	0.66105581097528	22.6818181818182	10.2940650587067	0.53095113849323	4.85246964724611	0.537556478801103	0.110779977594745	3.21263905586283	5.02497978540782	5.08006493140588	5.34194999980902	4.88483159795405	5.0294637471967	4.79200457042662	5.12463661181513	5.19327010048217	4.83344054773995	5.35892209763517	3.54617493397983	5.0155318194905
SLC35A3	0.0123738355194389	0.456403839113138	23.9041916167665	11.3035046047663	0.325854398739691	4.83891216145566	0.326866354988865	0.0675495533050833	4.10578965937334	4.66476139612511	4.99669710288414	5.25777366036206	4.96154354070339	4.57691937429432	4.97627534024074	4.61736107630673	5.17242915315305	4.91451532228754	5.17081636088883	4.48915996304216	4.66737215278827
HIAT1	0.652183933748319	0.915666022566741	24	6.08106742580038	0.19173724668997	5.50365879519566	0.212769444181246	0.0386596357257793	6.36571752878153	5.29547659559138	5.96151329053195	5.45966576744424	4.76152716530808	4.86989525048045	5.44480629578931	5.12463661181513	6.1857472281027	5.3384086329288	5.74364206738293	5.69621989184242	5.29579265899777
SASS6	0.780233254729837	0.942928020893731	22.3016759776536	19.711685091153	0.101015435266319	4.50355200683146	0.102925876480927	0.0228543772392988	4.85442103311355	4.5805132038215	4.26790878235924	4.08717926935193	4.90439536492702	4.60615248212797	4.43726722570915	4.75529031299685	4.81718929006815	4.04982224242581	4.92497659335173	4.00810905028122	4.31196931395043
TRMT13	0.0519669137141646	0.563852245894362	27.9160839160839	23.6423020356585	0.434937438324324	3.95643467290022	0.435489133936264	0.110071104400931	4.23957826826279	3.9793761285392	2.85523805357272	3.49182072860579	4.18985168449277	4.13056709408545	4.51076686543686	3.8280903648317	4.26836151384345	3.37599114580315	4.20662590015293	3.66235842369051	4.27798838003297
DBT	0.226734980293073	0.769250663133924	24	10.7388488393559	0.296210895969202	4.61635494372506	0.298942406737429	0.0647572403728999	3.07620571680556	4.66476139612511	4.81394893077363	4.97103476184292	4.86499888389745	4.51661376412327	4.73179871037638	4.58811914516812	4.73429309538242	4.58367671977715	4.80064637770815	4.52028849333581	4.86343243456807
RTCA	0.819704356036935	0.952105093903009	21.4623655913979	8.18571687412752	0.0439874676758519	5.34275557923124	0.0440738952739825	0.00824928159643121	4.93553313444458	5.24163015798472	5.51900245118733	5.16837992975783	5.52616508216737	5.4070466458207	5.51793239768605	5.48340814837886	5.31236330760607	5.32364150246321	5.29122377187506	5.42730775681271	5.29579265899777
VCAM1	0.0738646871515075	0.620997876302353	24.4907975460123	20.5161935223676	0.853599448595032	1.23628180140078	0.917836969677561	0.74241727787111	1.58332290835637	0.469789243285097	0.621430200703275	1.9179140255417	1.89875700274069	1.93980295292015	1.48156509460044	1.52370603684634	-0.143520440799451	0.397617649676313	-0.143520440799451	3.28130260041275	1.68578321690822
EXTL2	0.772017579944281	0.941054586021754	20.4717948717949	17.1795791572554	0.0869294292822415	4.56106212279401	0.0873149393683465	0.0191435540708792	5.0123266272207	4.795086159319	4.26790878235924	4.61280325525544	4.39738909399684	4.24649895096888	4.06676539490189	4.25758550366523	4.81718929006815	4.58367671977715	4.83274777537403	4.60983630598464	4.71894115883935
SLC30A7	0.0396800925326375	0.543084251528785	23.7619047619048	4.23964062484163	0.218866082911287	4.6197813552615	0.233807751487893	0.0506101335773407	5.15464157202696	5.10757460522223	5.0250250439732	4.47046391433186	4.60294003890508	4.17025521278851	4.71115851215104	4.85686219634011	4.45250981889181	4.53322524715342	4.30143801280915	4.35746040583406	4.44041351378346
DPH5	0.0145437345545137	0.457860016927364	27.9160839160839	10.5488139821014	0.249141315179427	5.17164635784669	0.249774554331073	0.0482969130230844	4.70048018204979	5.06686818757469	5.25767992766032	5.32136186599973	5.13717584778245	5.09279343218691	4.81152751533746	5.14486025829022	5.29318469439321	5.49159066945275	5.26793282999802	5.78860657197423	5.09574901035328
LOC102606465	0.0053766585512669	0.378862211896342	23.0751445086705	9.160385396197	0.902882402293449	1.6205842586795	0.931833074103235	0.574998226172159	-0.143520440799451	2.38452109697838	1.48778670245275	1.67990649727089	1.5470410830498	0.912559716605791	1.27206713718618	1.94870438763507	3.04467301241793	2.6465341235078	1.11068651897413	0.914546842079451	1.46193788966607
S1PR1	0.33322142923443	0.814625500490841	24	5.71125045329193	0.262753683584722	2.10810351435355	0.291382216135764	0.1382200703864	1.93851410682596	2.38452109697838	1.11868641333523	2.12216051099794	1.73359074749619	1.74329733962817	2.22642310856589	2.76876588767599	2.4926020344562	2.73847288646202	2.01462258880931	1.9427269333918	2.20296793881591
COL11A1	0.950828354273428	0.983566806280901	24	8.43440595953172	0.0522661129860617	6.00881497718844	0.0556366823182824	0.00925917714715774	4.23957826826279	5.31298787416055	5.4989451908519	4.99723044015047	6.09314996361218	6.39994390096549	5.92880886509554	6.54680739844284	6.43357851469478	6.40166570909685	6.74833120083789	6.4037287929271	7.07673206017885
RNPC3	0.00150513844440481	0.277776030485597	24.7950310559006	24.2693004769561	0.478125840919077	3.06985212598803	0.478393768061774	0.155836095169504	3.14603457077113	3.39194684717034	2.97623917814198	2.12216051099794	3.1655527640712	3.34873100721851	3.69860045877002	3.28839052062127	2.84842270514974	2.73847288646202	2.71129700682696	3.12807291972406	3.63975551236275
PRMT6	0.768288071740617	0.939895701974144	24	8.47515642236651	0.195193654655335	2.71693851770922	0.207549661337746	0.0763910040602395	3.60860195243064	1.91949497484897	3.54446981501666	2.46017542375709	2.0469417651392	2.75867788247208	2.71521922872531	3.28839052062127	2.84842270514974	3.37599114580315	2.40461027050051	2.7619925480769	1.46193788966607
NTNG1	0.50454606713438	0.884784848246489	24	19.3375351054746	0.492327937829634	1.29722360889175	0.538481170933537	0.415102814381844	0.40442836398209	2.0917018378884	1.11868641333523	1.9179140255417	1.08094830016191	0.912559716605791	2.10510187405276	0.918613108998112	-0.143520440799451	-0.143520440799451	3.17910566384188	2.4097494525143	1.19686695426661
SLC25A24	0.620914935311857	0.909965005891844	27.3424657534247	9.44471449268359	0.0897758808106757	5.5022499650873	0.0904846043326892	0.0164450188389894	5.65132834865309	5.56762112277345	5.93189723711192	5.8813981519101	5.30848859645227	5.28581771408598	5.76823748857872	5.57568528665377	5.12982171936499	5.46492203446973	5.56406830632696	5.30751066953969	5.15311412239643
HENMT1	0.341569090357894	0.820660757707045	24	15.2525621247662	0.478379438447787	2.0131103482175	0.504868439617654	0.25079024608099	2.08792564986543	-0.143520440799451	2.23384521519896	2.30104476948154	2.0469417651392	2.11272346714772	2.71521922872531	2.41623494871856	1.31005611362646	2.90644470549863	2.71129700682696	1.9427269333918	1.19686695426661
PRPF38B	0.681088777562042	0.919582011487007	24	19.2839737257151	0.148115666959338	6.66076520850355	0.162174505840414	0.0243477289416195	6.38027823427025	6.47040785264638	6.34532561034238	6.51895216967022	7.53330429952897	7.02102672171428	6.88617981109112	6.76502681247218	6.40706174395298	6.84076252141125	6.13979900140591	6.30886452765543	7.02645149018957
STXBP3	0.51405558126074	0.886210728707654	22.3016759776536	18.2590822909072	0.385597162934211	2.85232466760903	0.394077484992941	0.138160108303266	4.60452809194764	2.83594522993861	2.23384521519896	2.46017542375709	3.6087795911064	2.40657612090443	2.71521922872531	3.55338461641874	3.13361774521147	2.73847288646202	2.84321805238965	3.04488875017836	0.871878664623546
CLCC1	0.0020732810557148	0.304191796494475	21.695652173913	17.6795020139378	0.444663268458064	5.11116288394647	0.446901229609078	0.0874363114141283	4.95511811316822	4.36239266818771	4.44608075511084	5.23593913649191	5.30848859645227	5.4070466458207	4.86855956036623	5.01903396136075	4.86992016721175	5.15036779782992	6.06068671103182	5.56802028289289	4.99476069993025
WDR47	0.165122864302252	0.723526888383568	21.4623655913979	9.83192888966788	0.395251718370516	3.39941145871085	0.395802817303412	0.116432747877337	2.22330534612055	3.88886026219497	2.85523805357272	4.03755510069735	3.56027184843447	2.53373339729027	3.65603815878624	3.55338461641874	3.63801284323149	3.5382794900112	3.45137193418339	3.04488875017836	3.83935446915123
TAF13	0.156774108462523	0.720009302805343	24.7950310559006	17.6863558951228	0.538778092498087	3.76577111165326	0.621352231929282	0.1649999996034	3.50611101717806	4.22114238970106	3.19148454868918	4.22656495989936	4.8038104738008	4.08975620700462	3.61218191799681	4.14160736321217	2.01924513775248	3.48618575503843	4.51433666107571	3.54617493397983	3.58522123045841
TMEM167B	0.783082956958613	0.943919909998091	24	1.94542836429362	0.0804860572215547	5.74821436128872	0.082216213770749	0.0143029136707972	5.45896534317939	6.04725218843544	5.28135837779344	6.01560510835076	5.50068508910005	5.88365189227465	6.04881807843592	5.98759750492377	5.50804092650236	6.02637877721737	5.44451163905727	5.82645879713183	5.76924432181383
SCARNA2	0.905261792804158	0.970339057862552	24	22.5901726570096	0.112933480447038	1.89021681008454	0.114230346693415	0.0604324044120136	1.58332290835637	0.469789243285097	1.48778670245275	1.9179140255417	1.5470410830498	2.75867788247208	2.33832869721034	3.0518473956029	2.01924513775248	2.07090271467847	1.47849147492039	2.27022559071744	1.68578321690822
SARS	0.764033809147676	0.939224536779871	24	17.728313338402	0.122378005260542	8.26163689717216	0.135722994620825	0.0164280996986542	7.54712347108355	8.03236315035034	8.27249537315378	8.09135186229989	8.96891941556972	8.71280883520952	8.18939340280004	8.60359417984838	8.03465181853955	7.9135774261585	8.396710125246	7.99508623705777	8.63355887969326
PSRC1	0.993621024079788	0.997518999085301	24	0.847925828834204	0.0338425750993453	2.78302319901075	0.0339846967198029	0.0122114313426791	2.34706398050019	3.74145642225783	1.11868641333523	2.96377018803325	2.71205167935746	2.85923311884461	2.10510187405276	3.61266992423319	2.62120925395765	3.5382794900112	2.40461027050051	3.60543592777466	2.58288382516223
SORT1	0.0810388811401186	0.627125918654377	24	4.60435862752825	0.24075726844686	5.9750784039598	0.263011463457672	0.0440180773667119	6.02011618932441	6.00478182616139	5.80695104707749	5.68588764084629	5.35188365319683	5.93062905600209	6.2766072705104	6.12628322126472	6.51032424796735	6.1233603923437	6.10078506804192	5.77576520286696	6.05661906848998
PSMA5	0.927404784986369	0.97747582465227	24	7.03436795195516	0.0640338110797657	4.46001085727455	0.0704306224680711	0.0157915809449644	4.74616458195032	5.18569580233613	4.48738606664864	4.64629716126583	4.18985168449277	4.2088806906708	4.48668065839262	4.18131174720341	4.73429309538242	4.34130328889333	4.15677601348424	5.01143897571275	3.58522123045841
SYPL2	0.00509549492468953	0.378862211896342	21.1216931216931	13.0793270282202	0.6732218052882	2.55617945370567	0.673221842644072	0.263370336408935	0.800596707036333	1.72391076161669	1.48778670245275	3.41617179738397	2.79823744626517	2.26711850069662	1.82676129916193	2.27657614861564	3.04467301241793	3.43214029271488	2.96408031137214	2.53696179108029	3.46954937384047
CYB561D1	0.307647830287817	0.80529960805263	23.0751445086705	19.8951885517802	0.276346862754062	4.82891164826257	0.288544601417349	0.0597535474729935	5.74431432899525	4.42814899927108	3.89077107946761	4.74235163962786	5.01651394942973	4.82086354334183	4.90536568851324	4.97452904583802	5.06345405834294	4.63242334077471	5.24425969946461	4.69414924787983	4.79299495852779
GNAI3	0.357264753499037	0.825045403463463	20.9005235602094	1.07132718329326	0.153343837471552	6.44476156304147	0.153375538006169	0.0237984813721777	6.94294092406524	6.77839864374364	6.12747548274454	6.46366100893742	6.09314996361218	6.25981146321417	6.74609540925575	6.26208600140876	6.43357851469478	6.67614147627517	6.3650412247367	6.57657382732742	6.2790716501663
AMPD2	0.696669730086577	0.923076906667392	24	17.4363685867075	0.107416705347714	5.27235214230922	0.118881986148942	0.0225481877803544	5.66328467038951	4.95977453837613	5.25767992766032	5.25777366036206	4.82449630562975	5.28581771408598	5.18526451716597	4.7016904224003	5.43991659175953	5.4100586507968	5.65664735182702	5.56802028289289	5.3126747751001
GSTM4	0.231853503427437	0.775157397508827	22.0552486187845	20.543387061929	0.20619219988988	4.14664500926523	0.208122226143785	0.0501905095996303	4.20727619203904	3.45639917788337	3.82784368304379	3.49182072860579	4.02090026885447	4.3538037318542	3.78013371684523	4.46483749639287	4.14541839693394	4.18668213057173	4.86415040513387	4.58060029071791	4.71894115883935
GSTM5	0.00468900352649759	0.378862211896342	24.7950310559006	14.1033338870066	0.356811413573993	4.99448595936169	0.373104561018749	0.0747032956053064	3.87850851762643	4.29349551691332	4.84606011113143	4.86121956558083	5.44833398249103	5.0719908998953	4.6255116242432	4.88117585992956	4.92079148482468	5.42397133023866	5.70947106278025	5.3252457073232	5.45633244400562
GSTM3	0.241563939885718	0.780666547577809	21.4623655913979	17.1987544359875	0.14292514975765	7.11422215233473	0.143159144828357	0.0201229511481273	7.26274437161843	6.48593022981848	6.88297748344371	7.00547563768421	7.12583284999739	7.26965116712211	7.1694806761028	6.95453419455345	7.22308717789274	7.41845129718644	7.03025412631043	7.30060365521466	7.25325362660439
CSF1	0.0890828267928633	0.643271866428671	20.6839378238342	9.26744225439414	0.465964839818877	5.97597116165868	0.467115662308329	0.0781656486740269	6.06587208836768	5.73285758854227	6.5443735251372	6.61512356690877	5.05203070898164	5.0719908998953	5.68600953311153	5.79629266222149	6.91969265508753	5.72301951286338	5.80964783858565	6.34408656353402	6.13464374511886
AHCYL1	0.909347936229013	0.972251108050583	24	7.10927170615125	0.0270222295834064	8.93787353366962	0.0296837010663638	0.003321114463585	8.97388027892521	8.93974462936954	9.02774058913164	8.6918605193287	8.75121212065191	8.98035674798594	8.94901373484525	8.98638281798478	8.84234662181452	9.24749044291717	9.06220107783973	8.88601974923893	8.84560692105895
STRIP1	0.0307466588653638	0.526762368317309	26.972972972973	11.8405494874111	0.595959730341688	5.79347865998476	0.175923674577352	0.0303658104054904	5.45896534317939	6.39018739867961	6.6841615382482	5.82401287577841	5.71526306425059	5.23057275051699	5.86484044598958	5.61970094445629	5.9852443015999	5.76734637336394	5.85724299005786	5.3600748357299	5.64144118532799
KCNC4	0.422579517028056	0.852636222550551	21.4623655913979	9.02226569121161	0.51379637975609	2.77394660922527	0.514703640706487	0.185549223981004	3.00282435332305	2.73563154607541	3.28815145863513	2.96377018803325	3.34807440394583	2.85923311884461	2.87220108593646	2.12193444840977	3.29657479922229	3.37599114580315	-0.143520440799451	2.4097494525143	3.63975551236275
RBM15	0.484835622578217	0.875962711757805	24	0.0333874890567466	0.402661366758134	3.01941992170394	0.402664003661121	0.133358066814995	4.47485236965573	4.10531773097801	1.78143357037484	2.30104476948154	3.51007621312413	2.75867788247208	3.89439531297058	3.42696329615	2.35139822583205	4.01347785274311	2.40461027050051	1.9427269333918	2.69013317606669
LAMTOR5	0.566586786340855	0.898245353248058	24	11.186962355052	0.118690429845746	6.37863425056917	0.119148914719296	0.0186793771266418	6.79863592313512	6.32263617318508	6.4004264527883	6.71320641788306	6.12685059545983	6.063025531568	6.28361410941977	6.13641894667528	6.66006237706122	6.54223572014633	6.2389551296107	6.65580406094111	5.86391382769891
LRIF1	0.47216344356655	0.870770861724453	21.0105263157895	12.6897848541518	0.320236187146213	4.12616605191709	0.320238604693519	0.0776116619312328	3.33727751054988	3.74145642225783	4.67784091972226	3.16204614445389	4.96154354070339	4.38786882215429	3.81923508755698	4.72873927538292	4.81718929006815	4.04982224242581	4.43290727738031	3.28130260041275	3.69230324707535
DRAM2	0.769690653310629	0.940586580678923	24	10.2083109535201	0.121352973333064	4.58257644160383	0.123578160957797	0.0269669611696749	4.44745746330877	4.74436006480276	4.35974353902452	4.74235163962786	4.34107543596844	3.8663499546991	5.32765967498788	4.01548425685604	4.89558003806784	4.89466975278224	4.86415040513387	4.72119303901782	4.24318771991567
CEPT1	0.57750547924801	0.902596171796035	24	16.371298764062	0.193001957011821	4.18961927673688	0.209757665054476	0.0500660444778762	4.57950868145081	3.17927279315463	4.16982847141025	4.39365622265449	4.42474251556539	4.24649895096888	4.03389966523555	4.90508654856239	3.91390882979789	4.11987446367031	4.43290727738031	4.28680937418343	3.69230324707535
PIFO	0.983302010621281	0.99350117627566	24	8.78356237913127	0.0913854355262609	2.48352609353932	0.0963500866886687	0.0387956812450311	2.22330534612055	3.93482795889718	2.41601616123955	2.73383557760066	0.775727526358268	1.24544691688149	2.71521922872531	2.76876588767599	0.516057694760746	3.5382794900112	4.34660542664335	3.12807291972406	1.87951701486721
WDR77	0.406471402198102	0.846075844243378	22.6818181818182	12.5843006113384	0.173452604374661	4.95099373259357	0.173454948409763	0.0350343704270654	5.10290457258454	5.14716391703764	5.13308194410324	5.16837992975783	4.96154354070339	4.91731518471215	5.12412327417016	4.21995263081469	5.33129030914282	4.9724648264328	5.11969119264239	4.13419545395355	4.76873027441662
ATP5F1	0.0254392094664178	0.517146630879166	26.972972972973	24.1454278115564	0.166290900746168	6.32367585770267	0.16632688044658	0.0263022463815856	6.68006783992868	6.3984131723149	5.97609640645034	6.24060348187823	6.33580383707085	6.47317094392559	6.35852359663113	6.40308786340046	6.32445541162919	6.27689984253299	6.06068671103182	6.31775098096002	6.2790716501663
RAP1A	0.882578375620751	0.964144825672838	21.4623655913979	0.173308643525799	0.10027869880399	5.28383585269698	0.100357424518879	0.0189932895942735	5.78865234302232	5.25980319203387	5.61530774739152	5.27928264948377	5.08669407195372	4.31891480067819	5.5988101267383	5.10412543564515	5.25404523522655	5.21580942320927	5.76042877603356	5.95732622784155	4.58638851451955
FAM212B	0.815238320020485	0.950212596601969	24	1.01211845822237	0.12623611599342	2.27464922255011	0.126989511006842	0.0558281733059808	2.22330534612055	1.91949497484897	2.23384521519896	2.30104476948154	1.89875700274069	3.20327087927678	2.62982033772009	2.6605525835125	2.01924513775248	2.44296078456659	2.22275413067557	1.24781311141902	2.69013317606669
DDX20	0.977342649331392	0.99130597412136	23.9041916167665	1.03541005582106	0.0550617153289553	3.44159981760951	0.055333398957725	0.0160778131944925	2.66508545013143	3.63409398494813	4.64170840590597	4.1351531308713	3.7011603427905	3.8663499546991	4.09889906333123	3.3593400316113	2.94988228876972	2.20586737462056	2.84321805238965	3.35221728947919	3.34378842975321
LOC643355	0.113734116114583	0.672125464987159	21.8142076502732	10.6141408820243	0.774336911923269	1.47288948117847	0.776801817608742	0.52739993566063	0.40442836398209	-0.143520440799451	2.57774171512764	1.67990649727089	2.0469417651392	-0.143520440799451	1.48156509460044	2.6605525835125	2.35139822583205	1.3524201774911	1.47849147492039	1.9427269333918	0.451726371562817
CTTNBP2NL	0.589119038759259	0.904017553851067	24	8.48351937040877	0.119796711578341	6.62913432727507	0.127350788592295	0.0192107720714483	6.75460838657586	6.47818991735525	6.6841615382482	6.31538493196784	6.72495400217011	6.62370317062653	6.79104304304429	6.54680739844284	7.02225767673222	6.92633365228862	6.70563056649351	5.93439819978879	6.59418416698937
ST7L	0.494822570129307	0.880332201941424	24	19.5469380310897	0.271175613595074	3.09003922445485	0.295269188975472	0.0955551588596949	4.20727619203904	2.38452109697838	2.97623917814198	3.06631173150815	3.7452231346756	2.26711850069662	3.26099864150207	2.76876588767599	2.62120925395765	3.0568833468849	3.27568394396651	3.12807291972406	3.52854427855418
CAPZA1	0.533277655103686	0.8924908147342	24	4.66486342808247	0.144281066554908	7.00065102096966	0.157814365706357	0.0225428128374978	7.07858650809878	7.4432820254234	6.9361550218803	6.86317309870564	6.47968291783576	6.63083277723665	7.15044238697999	6.62807076948855	7.40382318692991	7.01172592353144	7.14336356869816	7.34039268672616	6.95297809607878
MOV10	0.259880955006659	0.790436372919642	20.1616161616162	2.2264215329517	0.376364478813552	3.60725041882954	0.377541304841217	0.104661795275006	2.92550954971208	3.74145642225783	3.82784368304379	2.60348450962772	4.12462568410701	4.24649895096888	3.85730459862933	3.28839052062127	3.21739586568801	3.0568833468849	4.51433666107571	3.66235842369051	4.37762037720647
RHOC	0.347774435453651	0.82162860391341	27.156462585034	7.83614261934946	0.0775683143525075	7.79711901071412	0.082401620308288	0.0105682137460078	7.92526441016197	7.92542510208862	7.92330675898544	7.99389387862397	7.59781096912087	7.81783149138752	7.67487235605438	7.59964009803322	8.02305744788243	7.70435409565198	7.77565648348227	7.73141361096701	7.71034854015065
SLC16A1	0.761731622022802	0.939224536779871	24	18.2108935655503	0.051651680303812	7.31816788015428	0.0572986799830892	0.0078296482017684	7.3540932465491	7.30573382750879	7.07810644858517	7.03105880899689	7.53644233837724	7.32784070598804	7.29960691041858	7.39956491805251	7.21291747370352	7.64322579609774	7.38442712677294	7.23644238578492	7.32988441176709
LRIG2	0.55144814978855	0.893553151918445	27.9160839160839	21.5799876730316	0.339535422357403	1.5395582365496	0.357512660469989	0.232217692051217	0.800596707036333	2.0917018378884	1.48778670245275	1.39472305060686	2.18131366558055	1.24544691688149	2.22642310856589	2.76876588767599	-0.143520440799451	1.3524201774911	1.11068651897413	1.51835709699847	1.68578321690822
MAGI3	0.20449861031852	0.753100541498987	20.1616161616162	3.44690189156553	0.45771310321884	3.1544382941248	0.457806610069732	0.145130944841243	3.00282435332305	3.93482795889718	4.00894569780746	1.9179140255417	3.45807097226723	2.95323405002601	3.96583303996028	2.54355943810787	2.84842270514974	2.90644470549863	3.6803225623733	2.95661321626145	3.58522123045841
PHTF1	0.478481916204434	0.873714119348172	26.7919463087248	26.572577870519	0.329422507201505	3.74197943109555	0.349813064624761	0.0934834279733989	4.44745746330877	3.9793761285392	2.23384521519896	4.31252827992272	3.6087795911064	3.27783342447824	3.65603815878624	4.01548425685604	3.96327829689076	4.2505325368355	3.07559532079613	3.20672113395219	4.50058720125775
RSBN1	0.654056695529335	0.915666022566741	24.0481927710843	12.0154829661182	0.135979878369721	4.81658441626756	0.135981155741457	0.0282318639079995	4.55404771215493	4.36239266818771	4.87747210224981	4.99723044015047	4.47794100300003	4.690457361871	4.88707999629363	4.83213174166592	4.48667804566745	5.16700859654962	5.63860072116843	4.25014256108372	5.26142395915718
AP4B1	0.558896729127718	0.896858266791456	24	3.56468987822094	0.350696552614614	3.01535664675668	0.373303254364088	0.123800696931029	1.11108370047925	3.45639917788337	2.02530105285571	1.03892045878095	2.87956347945129	3.60189498752014	3.65603815878624	3.3593400316113	4.26836151384345	3.6371422866925	3.27568394396651	3.41980892044848	3.69230324707535
DCLRE1B	0.0057004719403746	0.379668341082	21.695652173913	12.4337969086969	0.655900925463439	2.12624874810993	0.656042264028283	0.308544456339576	1.58332290835637	1.49759015567285	2.41601616123955	3.41617179738397	2.30422965881645	2.26711850069662	2.10510187405276	2.12193444840977	2.62120925395765	2.07090271467847	2.01462258880931	0.914546842079451	1.19686695426661
HIPK1	0.00564681964521474	0.378887825463067	24	11.3633266873446	0.369004889832295	5.45162445699546	0.369880794300423	0.0678478125590247	5.03090288043243	4.93736768749988	5.85508279022233	5.55091904871415	5.50068508910005	5.39033953031239	5.46959579195294	5.31514624019278	5.76628401694027	6.00802330661177	5.65664735182702	4.98936149793005	5.03600812755318
OLFML3	0.414757925411338	0.849906184585915	21.2340425531915	17.9486908473734	0.0992406738822419	8.93479187335599	0.0992651489714541	0.0111099564912606	8.81682326551713	8.87490240116676	8.47601711656206	8.89360544202621	8.85540011944332	9.16848516029663	8.66899990702912	9.07731584940954	8.90527710453275	9.24749044291717	8.92561855882088	9.20978447620573	8.99427724739065
TRIM33	0.143585965588712	0.711589776168357	22.0552486187845	6.85875597761727	0.317642130174806	4.6787043914246	0.321941276482623	0.0688099203430539	4.03393545399528	4.98183869858007	5.08006493140588	4.47046391433186	4.62669085330228	4.690457361871	4.84979827519207	5.3328834546968	5.15128272239635	4.01347785274311	4.66458233593137	4.60983630598464	4.40935855154248
BCAS2	0.168128361465079	0.727234469167346	24	7.41125543204803	0.466942340179281	4.21001355968905	0.509936248036727	0.12112460941204	4.74616458195032	4.7183121148968	4.87747210224981	4.77299933569917	3.65570927302241	3.12464370626046	4.53445754083163	3.61266992423319	4.67625863181075	4.87454737745743	3.07559532079613	4.13419545395355	3.74300409199177
NRAS	0.492357664700895	0.87853149705994	24	5.82403184682625	0.27297494364903	5.66956061836514	0.302854293924855	0.0534175951737483	6.51833186361255	6.9836828715351	5.87077635734027	6.13838308516899	4.96154354070339	4.9404531848629	5.35452664697362	5.38482304857306	6.02065680312035	5.32364150246321	5.42358556457814	5.93439819978879	4.86343243456807
CSDE1	0.870934101372306	0.961636395615839	24	5.90929046298386	0.0297788756776328	10.6951093003587	0.0330449294418913	0.00308972339728991	10.4290342184047	10.8911467293847	10.6699642476756	10.5038261349051	10.7938819109684	10.7079463475095	10.5043676742794	10.7902932273541	10.675012777441	10.7327932720038	10.7144581582881	10.7784658096727	10.8460150641314
SIKE1	0.86175242507126	0.959304368789494	24	20.0065980268726	0.101199118150251	4.18216063303953	0.108965075278552	0.0260547321921869	4.17423427254792	4.02258982390836	4.67784091972226	4.43257115406088	4.22139115786202	3.8663499546991	3.89439531297058	4.67412472932503	3.29657479922229	3.72966266627297	4.39040157666001	4.79940960352405	4.24318771991567
TSPAN2	0.721455580597895	0.929415172962063	24	23.5637506102564	0.208890839775015	3.09172453769371	0.209124039300219	0.0676399325847497	5.28416975036602	3.45639917788337	3.82784368304379	4.22656495989936	2.71205167935746	2.85923311884461	3.07965774307092	2.96351789057089	2.62120925395765	1.5682386568754	3.27568394396651	1.9427269333918	2.58288382516223
NGF	0.318866444661058	0.808667056245744	27.3424657534247	11.2843233432417	0.628588479916216	1.96024776017426	0.634375187513667	0.323619901729806	-0.143520440799451	2.38452109697838	3.69310312299829	3.49182072860579	1.5470410830498	1.74329733962817	2.22642310856589	1.94870438763507	2.01924513775248	0.790233401753058	2.40461027050051	2.11574934681541	1.68578321690822
VANGL1	0.871594251990385	0.961636395615839	24	0.933582616907393	0.0956263954414581	4.34598506825688	0.0961125958166756	0.0221152613980851	4.33235926765236	4.45993636910189	4.48738606664864	4.77299933569917	4.28247404949149	3.9599029978073	4.53445754083163	5.04078194702874	3.37163334047376	4.42669946041088	3.87786680494019	4.87360280507215	4.17096202548302
SLC22A15	0.395414673287838	0.842433158549486	23.9041916167665	16.5112677987872	0.375478501369648	2.88489150999041	0.407392181585723	0.141215771953614	3.7498579842059	2.0917018378884	2.97623917814198	3.69753153175087	2.95654869781585	2.40657612090443	3.20304788526295	3.21377053626933	1.58700327368219	3.25667851005203	3.27568394396651	3.04488875017836	1.87951701486721
ATP1A1	0.21456549110695	0.759844666444806	25.7548387096774	9.17097192667087	0.20148669352448	7.64633119289618	0.208410054081942	0.0272562159321016	7.72877158645552	8.22504534958221	8.2244441365371	8.01968142270999	7.41212044409718	7.17039379652947	7.55548120039265	7.32175835109001	7.42600355861916	7.72135393385482	7.47365861905778	7.7413553136256	7.35861956585417
CD58	0.637933364626538	0.913542682075614	24	3.65320714980983	0.268066710130697	2.44317003373571	0.286036657574803	0.117076033851578	1.77182201060675	2.38452109697838	3.54446981501666	1.9179140255417	2.18131366558055	2.40657612090443	2.62982033772009	2.6605525835125	2.62120925395765	2.07090271467847	1.47849147492039	3.91748101312296	2.34102482029779
PTGFRN	0.910885581171597	0.972388914941041	24	7.81865585640934	0.0671749082671264	4.32617868454904	0.072674856311473	0.0167988568227733	3.9966201812684	4.91460733274806	3.82784368304379	4.39365622265449	3.94736063041652	4.45367695370463	3.93055630278138	3.92482778465313	4.84379563113188	4.45407734213434	4.30143801280915	4.74773919938046	4.47081405949245
TTF2	0.331497325362228	0.81334458625879	25.5897435897436	0.182248936638692	0.430393167498218	2.87768237851052	0.442388970725656	0.153730993395676	3.55826642967545	1.22903826040335	2.72315153171117	1.67990649727089	1.73359074749619	3.41630709761202	2.79584428435286	3.61266992423319	3.51096242397691	2.90644470549863	3.6803225623733	2.95661321626145	3.69230324707535
MAN1A2	0.206359821783401	0.753939136841406	27.9160839160839	24.1251664256493	0.275995994475867	6.83866830155866	0.276038937234702	0.0403644284329139	6.89811216132721	6.29646611572248	6.32268219960334	6.0659769311756	7.26853750018202	7.03721553937854	6.98405776209564	7.2110248242003	6.81600861582384	7.05259856227085	7.07119529627824	6.3869382601655	7.22677801271892
GDAP2	0.0153484181989196	0.457860016927364	23.3450292397661	2.72729051257395	0.243217194607521	3.44005349985624	0.247356270254279	0.071904774232324	3.79402852996288	4.02258982390836	3.62069973691108	3.56369979950076	3.1655527640712	3.71355783320034	3.89439531297058	3.61266992423319	3.44297920204331	2.90644470549863	3.07559532079613	3.04488875017836	3.13184831696958
WDR3	0.737206235877704	0.93482663719801	24	19.1655401176981	0.0900853353174552	4.39320376964276	0.0988582723254729	0.0225025465489646	4.2711729086421	4.25777248180286	4.48738606664864	4.47046391433186	4.55423219626235	5.05088401754488	4.35982111168678	4.46483749639287	4.30711964647505	4.37033395975742	3.81497697056485	4.48915996304216	4.24318771991567
TBX15	0.250359683528649	0.78668131283531	21.2340425531915	11.4998842190302	0.261885669808361	5.83596640507611	0.261904430642734	0.044877645357062	5.06735286038469	5.49276615061646	5.51900245118733	6.28380916236929	5.94987616941506	5.60827652712022	6.35852359663113	6.3604867310067	6.05522085132284	5.91257040996574	5.8727653918184	5.50716898214979	5.48640284156059
WARS2	0.926022971692952	0.977337230136203	24	7.73505237734109	0.101465560001504	3.94199307142492	0.10999726925221	0.0279039732590014	2.46103990139115	4.74436006480276	3.69310312299829	2.8533788726151	4.12462568410701	4.57691937429432	3.85730459862933	3.97086799070439	4.18757431986632	4.48094533753824	4.20662590015293	3.86993861814307	4.17096202548302
ZNF697	0.654687932039537	0.915666022566741	24	22.5756259810897	0.252953385534535	2.46732685761045	0.255917318689786	0.103722503526604	2.75721654305885	2.92973504935142	2.72315153171117	1.39472305060686	2.0469417651392	2.85923311884461	3.81923508755698	1.75179879173879	2.73928441223658	2.32927911853109	2.96408031137214	2.53696179108029	1.46193788966607
PHGDH	0.0322133823178082	0.529650511727689	24	18.3706770811813	0.220355718368661	6.94905879783789	0.244251133237017	0.0351488079670606	6.71495031821163	6.54640167067753	6.4004264527883	6.84885877625603	7.24187267217846	7.24198183712593	6.87694353242743	6.94879413232804	7.0624587237129	6.76626980497347	7.31794286811077	7.25968605689572	7.13484321144535
NOTCH2	0.0953984627601437	0.648439218627331	22.6818181818182	6.16062081831976	0.208775201322416	5.55639047698905	0.216148024823518	0.0389007982283935	5.45896534317939	5.5381435428139	5.90166045212975	5.56849696799288	5.58796317820958	5.53416423176346	5.83653262773413	5.54557730662294	5.7523077262978	5.43775112275556	4.92497659335173	5.42730775681271	5.79350043396555
SEC22B	0.76869654281609	0.940277540812389	24	4.87968888819314	0.112516316960846	3.9787776569006	0.1235742090566	0.0310583349241139	4.2711729086421	3.88886026219497	3.46398621102222	4.43257115406088	3.8295059794568	3.48085903571258	4.30577979052846	4.05876202684008	4.52005573223383	3.85818801206245	3.60796890082011	4.25014256108372	3.79198347603323
GPR89A	0.708089548596861	0.925628950487932	24	1.51407181241602	0.108715518219282	4.21343568118821	0.110151425096919	0.0261428993893781	4.74616458195032	4.39564543826574	4.56660969908271	4.39365622265449	4.12462568410701	3.81719552961998	4.22072157348841	4.67412472932503	3.44297920204331	4.01347785274311	4.34660542664335	3.9635065551665	4.17096202548302
RNF115	0.844731681174516	0.954690166871218	24	22.1234870805615	0.0553045939198177	6.44761772004397	0.0564136032994908	0.00874952668550984	6.8040460803213	6.43885290168596	6.31122581205827	6.58952432893379	6.38537507266084	6.78578214549564	6.40424463517762	6.738656002114	6.43357851469478	6.48366016002427	5.99127539670267	6.539069541667	5.96348158841467
POLR3C	0.196126142041248	0.749666862039223	27.3424657534247	22.1394271698389	0.190757681286541	4.60006458280132	0.197175804250311	0.0428637034765794	4.93553313444458	4.36239266818771	4.67784091972226	4.64629716126583	4.99842220916926	4.71749866524255	4.6255116242432	4.64602205956748	4.52005573223383	4.31167643021617	4.25481068303347	4.05137386304252	4.93059040007669
PIAS3	0.000152885570403383	0.161167512985904	22.8114285714286	6.43091958090391	0.868273297397915	2.44407595939298	0.905473229390821	0.370476713667978	2.34706398050019	2.83594522993861	2.85523805357272	2.60348450962772	1.73359074749619	1.74329733962817	2.62982033772009	3.21377053626933	3.57588576307651	2.20586737462056	1.11068651897413	2.11574934681541	2.97100737545498
ANKRD35	0.139078075349991	0.708525528310787	27.3424657534247	21.2297124827193	0.425017223344663	3.9189010525633	0.454782296952288	0.116048425528586	3.07620571680556	2.62781811629297	2.41601616123955	2.96377018803325	4.57879166529124	4.71749866524255	4.00026773990585	3.97086799070439	4.30711964647505	4.53322524715342	4.1051418104003	4.3225673332336	5.07610897445351
ITGA10	0.11751329891323	0.676829923249657	27.3424657534247	24.2656613541609	0.706110801802493	1.80904299580601	0.706619238203307	0.390603893794395	3.50611101717806	1.22903826040335	1.48778670245275	1.9179140255417	1.5470410830498	3.04148307530452	1.48156509460044	1.94870438763507	2.19485963537634	1.5682386568754	-0.143520440799451	0.914546842079451	2.34102482029779
PEX11B	0.140158256790935	0.711589776168357	22.6818181818182	1.01257114398809	0.274277147887333	4.89093045641225	0.274338966550423	0.0560913652310781	5.37421318815246	5.22322528220614	4.84606011113143	4.91717177698736	4.45158695305734	5.09279343218691	4.90536568851324	5.08331843581218	4.05722083608016	4.9724648264328	4.92497659335173	4.72119303901782	5.42562191677535
RBM8A	0.0868473041352885	0.638699643100445	23.3450292397661	1.32103255728821	0.211692602364279	6.81625041861693	0.212080897292347	0.0311140119959648	7.08748754275089	7.35728137097285	6.97297361809148	6.25152681123075	6.77894442134578	6.85438998490327	6.89535733413043	6.79732659955248	6.5988978639379	6.91159696968659	6.55019835007001	6.97513920590959	6.84687357361567
LIX1L	0.204594262078966	0.753100541498987	27.5310344827586	5.51604897507045	0.448486725587571	6.12471665891332	0.519153658432719	0.0847637021179082	7.30533173596037	6.99999158644982	6.77869691367786	6.64856426640449	5.38010508820426	4.77010663024052	5.67539351333621	5.89511369858735	6.66006237706122	5.72301951286338	5.77702240471316	6.36995001062385	5.82913667015328
POLR3GL	0.229057716267577	0.77123609787051	21.0105263157895	10.821519367722	0.335080472095827	6.19613639372282	0.335103232199426	0.0540826106634631	4.47485236965573	5.75864655996939	6.29967772106732	6.33605792771087	6.43329946183284	6.29614116168065	6.44856110831149	6.68442269673177	6.21661363564043	6.33695912406553	6.46058816057021	5.91109989556353	6.47925801966397
ANKRD34A	0.140382916042486	0.711589776168357	20.7916666666667	1.59259759277351	0.722396409026474	2.45063173164649	0.722633965702626	0.294876605232363	4.03393545399528	1.91949497484897	2.72315153171117	0.565595681740873	1.89875700274069	1.93980295292015	2.10510187405276	3.0518473956029	2.01924513775248	2.32927911853109	3.87786680494019	3.54617493397983	2.97100737545498
TXNIP	0.183036039229741	0.742643679485771	24	6.22583570204523	0.173058691483198	8.16394044198698	0.191968100433589	0.0235141475856806	7.66181512021452	8.16604447848955	7.69553003616625	7.65854855763541	7.79934908429294	7.84873522139263	7.94614459176862	8.35504031582351	8.74336751513205	8.54766012834597	8.48773030832172	8.6826330454677	8.52728409955971
PRKAB2	0.302060634587525	0.803700537354527	23.3450292397661	3.43568081270545	0.188637058190956	5.43274900762197	0.194158809957725	0.0357385937920796	5.76665365805121	5.44591501428261	5.7055846258941	5.76425012355456	4.94274455968146	5.09279343218691	5.80765823244026	5.36771678077371	5.55710286089388	4.89466975278224	5.38080020555491	5.64064363348964	5.44105889539691
CHD1L	0.420919574487547	0.852636222550551	24.4907975460123	11.6949794850371	0.134121131451151	6.26783866964238	0.134124499341348	0.0213988435903697	5.69857036201482	6.76573710264958	6.20380618150979	6.52796480178179	6.45998660947026	6.31396860430134	6.13657190103188	6.28959499846835	6.05522085132284	6.38753518808653	6.2389551296107	6.1287060514751	6.17212868025081
PDIA3P1	0.125837291772978	0.689941982396537	26.7919463087248	10.685095626118	0.64649640841457	2.26000251379838	0.646539725195385	0.286079206216787	1.36643998565656	3.17927279315463	3.19148454868918	2.12216051099794	3.34807440394583	1.24544691688149	1.0268935298497	1.75179879173879	2.84842270514974	1.75593354507792	2.84321805238965	2.7619925480769	2.20296793881591
BCL9	0.716513508883893	0.928573154134773	24	3.45660604884307	0.13944201028405	2.82418487873371	0.147991372651438	0.052401446437102	3.33727751054988	2.24552782558522	3.08787238373867	3.06631173150815	2.41749057009557	2.75867788247208	2.44217545159906	2.96351789057089	3.13361774521147	2.6465341235078	2.22275413067557	3.35221728947919	3.13184831696958
ACP6	0.999009995948198	0.999760613011593	24	1.64826305937317	0.0132848297717147	2.20318067856817	0.0134919597057875	0.00612385531383465	2.22330534612055	2.83594522993861	2.23384521519896	3.56369979950076	2.18131366558055	0.912559716605791	2.44217545159906	2.12193444840977	0.967004039627234	2.07090271467847	1.77131951437084	2.86258220640917	2.46701667174861
GPR89B	0.221533692803483	0.764619959491204	21.1216931216931	6.03433902091238	0.448874781331857	2.59898561840269	0.448876204033392	0.172712076917635	2.56666703509344	2.62781811629297	2.85523805357272	2.73383557760066	3.1655527640712	1.93980295292015	3.69860045877002	3.21377053626933	2.62120925395765	1.09853925371774	2.56608773690098	2.11574934681541	3.05366813446215
NBPF11	0.282812277478869	0.795117935879754	27.156462585034	11.0980964878822	0.481394269378853	2.64324247670147	0.48363509091258	0.182970383979344	2.46103990139115	1.91949497484897	3.82784368304379	3.49182072860579	2.30422965881645	1.74329733962817	2.53904651296698	2.12193444840977	3.04467301241793	2.32927911853109	2.56608773690098	4.09337890000557	2.20296793881591
PDE4DIP	0.0414196102326473	0.543668983725284	22.1777777777778	6.27476490622564	0.393299242818553	4.46428056374998	0.399565173004826	0.0895027020141388	4.97444077747848	4.66476139612511	4.96780177085906	4.18158292714913	4.18985168449277	4.24649895096888	4.00026773990585	4.7016904224003	4.89558003806784	4.34130328889333	3.74922019815209	4.28680937418343	5.03600812755318
NBPF9	0.103415130213238	0.657359321598109	26.0915032679739	7.89494444055777	0.629370946327409	2.73573819865689	0.680853772792196	0.248873877305387	2.08792564986543	3.88886026219497	4.3145567550669	2.96377018803325	2.0469417651392	2.53373339729027	2.62982033772009	2.6605525835125	3.69757462194504	2.07090271467847	2.84321805238965	2.65386025029055	1.19686695426661
NBPF19	0.808076691651862	0.948085512224291	25.9220779220779	14.5166007013743	0.225705989725851	2.78043442443727	0.248347957764306	0.0893198399435615	3.55826642967545	1.22903826040335	3.76204584414044	3.81999543281849	2.18131366558055	2.40657612090443	3.31671122300271	2.41623494871856	1.81925186842251	3.58855756250353	2.22275413067557	3.12807291972406	2.69013317606669
HIST2H2BE	0.311211756437966	0.806225210178691	24	10.5881752233879	0.163900666180869	3.75698049332557	0.165788053257165	0.0441280048037764	3.39577835659447	3.9793761285392	3.95106804639	3.63216697356392	3.94736063041652	3.91388466133393	3.52025514104122	3.77717518832426	3.91390882979789	3.72966266627297	4.1051418104003	3.12807291972406	3.69230324707535
BOLA1	0.947987701381667	0.983204527824459	24	2.11313455177662	0.0687836562790711	3.69377947168466	0.0705160824954075	0.0190904960721021	3.55826642967545	3.74145642225783	3.69310312299829	3.56369979950076	3.7011603427905	3.34873100721851	4.00026773990585	3.42696329615	4.61579144784266	2.54833516378743	4.30143801280915	4.05137386304252	3.52854427855418
SV2A	0.0853708549602132	0.6373276037871	20.7916666666667	11.3386456967433	0.32735561053518	3.91889286680281	0.32754994303225	0.0835822652379569	3.55826642967545	3.39194684717034	4.00894569780746	4.1351531308713	3.90913557967853	3.81719552961998	4.35982111168678	4.39900700404021	4.18757431986632	4.2505325368355	3.53179409750632	3.20672113395219	3.74300409199177
SF3B4	0.830787050443776	0.952983361296562	24	7.5833500324428	0.141374769599489	4.31584715415592	0.153808852467675	0.0356381602438274	5.48614463636031	4.74436006480276	5.4989451908519	4.39365622265449	3.56027184843447	4.31891480067819	4.13033257350534	3.21377053626933	4.64634180919278	4.31167643021617	3.99597515926405	4.05137386304252	3.69230324707535
OTUD7B	0.966578435329932	0.987441570428242	24	14.3814446944454	0.0442187160822836	4.35715235231361	0.0456149627531367	0.0104689850307657	5.06735286038469	4.39564543826574	4.5275416217808	4.22656495989936	4.57879166529124	3.8663499546991	3.85730459862933	4.58811914516812	3.63801284323149	4.85414036518588	4.51433666107571	4.05137386304252	4.44041351378346
VPS45	0.195200049503424	0.749640796309948	20.4717948717949	14.2830007527029	0.299653387057881	4.0757704148197	0.299700280591176	0.0735321792173208	4.8120881748159	4.22114238970106	4.35974353902452	4.88946690443523	3.7452231346756	4.04775717172464	3.31671122300271	3.42696329615	4.30711964647505	4.11987446367031	4.1051418104003	3.48437503893763	3.63975551236275
PLEKHO1	0.642686200810647	0.914251037889739	24	15.4006225275753	0.0595684938358536	6.78367769300402	0.0631234565921234	0.00930519689301017	6.71495031821163	6.82796201223412	6.99462202917481	7.01832393058468	6.92017941377235	6.97134091784726	6.73079619372418	6.6913144046981	6.63742847528177	6.5164952886917	6.83011828984853	6.47695786313782	6.81760398902488
ANP32E	0.40950718130594	0.847403458477521	21.1216931216931	13.0187695342709	0.201806382418041	5.03203191838156	0.201806397681037	0.0401043556468424	4.0703098526419	5.20458257275128	4.81394893077363	5.14513837655857	5.5635606673357	5.45603758304574	4.86855956036623	4.90508654856239	5.25404523522655	5.04627868785579	4.80064637770815	4.89750953820014	5.03600812755318
APH1A	0.86522037007854	0.960304566682796	24	15.155006100609	0.0618920511974673	7.9641845178436	0.0651447409087246	0.00817971265768255	7.61641167019831	8.20876686186024	8.03894894927719	8.14212727472289	8.12323811760289	7.94053444325358	7.59544772345899	7.93771397726785	8.00548928606273	7.40448502415489	8.1829905669589	8.31432603337353	7.97976123825397
C1orf54	0.356510974448201	0.824515923250947	22.6818181818182	17.9347219855128	0.328464736435404	2.33993477877991	0.340644313454337	0.145578550540608	2.75721654305885	1.91949497484897	1.48778670245275	3.06631173150815	2.30422965881645	2.11272346714772	2.22642310856589	2.96351789057089	1.58700327368219	2.32927911853109	3.07559532079613	2.65386025029055	1.87951701486721
MRPS21	0.211026607304101	0.757036080040955	21.5783783783784	8.95047405080422	0.114010675786358	7.63631362407018	0.114363032783148	0.0149762095185127	7.50787867924444	7.67084048769433	8.03547198733532	7.79172747802103	7.57967291387803	7.59900251322215	7.79252103957248	7.42872488050234	7.60386709896509	7.67847274132398	7.37355700976468	7.52052973617643	7.62506541001969
PRPF3	0.78069462179467	0.942928020893731	27.9160839160839	8.52921097248409	0.100255465045693	4.18100655267954	0.10245299392413	0.0245043849210112	3.91896304633503	4.55130053840829	3.89077107946761	3.9861630259162	4.25225585641638	4.45367695370463	3.78013371684523	4.05876202684008	4.34486372172258	4.76949710306643	3.81497697056485	4.60983630598464	4.0146649647383
RPRD2	0.529087960944499	0.891328614124169	24	8.27118283865259	0.127160642717869	5.19430580723445	0.135963045616463	0.0261754025777801	4.89554705061639	5.59650844807145	4.78110672515531	4.99723044015047	5.2788160037152	4.86989525048045	5.0765044871187	5.45128919391217	5.47438082728693	5.29364589619639	5.58306549097245	5.07571391829553	5.07610897445351
TARS2	0.173486208087526	0.73362086364498	20.1616161616162	11.2621748541875	0.528514363241864	1.88452503359489	0.532262997389048	0.282438804420503	2.46103990139115	0.469789243285097	2.85523805357272	2.73383557760066	1.33273602482327	1.24544691688149	2.33832869721034	1.75179879173879	2.19485963537634	1.92199662170103	1.47849147492039	0.914546842079451	2.20296793881591
ECM1	0.37531714562292	0.835353938194703	22.6818181818182	9.0355880057448	0.121363012923277	5.63739973886711	0.124438271477323	0.0220737001528173	5.74431432899525	5.49276615061646	5.87077635734027	5.73341399348666	5.48777432667635	5.53416423176346	5.81734738384306	5.2971882382137	5.99714531254907	5.75639168547704	5.33670709827451	5.47575296703705	5.64144118532799
ADAMTSL4	0.859801341404537	0.9583055272956	24	17.7971651862293	0.16132763014876	3.27065633975479	0.178970497291922	0.0547200557626727	2.84381561704113	2.38452109697838	2.23384521519896	4.22656495989936	3.09919300457638	3.8663499546991	2.53904651296698	3.8280903648317	3.96327829689076	2.32927911853109	3.45137193418339	4.05137386304252	3.69230324707535
MCL1	0.397671395422724	0.84326266926179	24.95	7.66262481937807	0.12616642596138	9.10887449812068	0.138944465070432	0.0152537467827775	9.23548098038074	9.29952913323661	9.08940141411937	9.08132273282637	8.61980607349359	8.87321107136817	8.97088313407362	8.9779528678517	9.26899573281687	9.34577395580253	9.36626768811489	9.32665201333871	8.91772431276384
ENSA	0.68273594062816	0.919787743715998	24	8.7888385670289	0.0761496951169124	6.52639873672942	0.0802750258034202	0.0123000492372074	6.8828542569038	6.84611791331816	6.5829944557943	6.84885877625603	6.44001767207981	6.05244490274128	6.46097688309977	6.50047365101742	6.50199579174399	6.33695912406553	6.70563056649351	6.4037287929271	6.22659086152455
GOLPH3L	0.977744077677085	0.991574258714819	24	22.9087352473045	0.0315545610663627	4.97359705535985	0.0317731795985366	0.00638837027706052	5.26860057970466	5.04607600896972	4.48738606664864	5.02295894160131	5.1037183561112	5.23057275051699	4.83078979388816	4.80696995683192	5.47438082728693	5.23171630117019	4.15677601348424	5.23430647388232	4.79299495852779
CTSS	0.153020407913685	0.718758472187031	23.2093023255814	21.6302360812	0.755424103378461	2.54296288376825	0.770462884676185	0.302978423159085	3.33727751054988	2.0917018378884	2.97623917814198	-0.143520440799451	3.7452231346756	3.48085903571258	2.22642310856589	2.41623494871856	2.35139822583205	2.07090271467847	2.56608773690098	3.48437503893763	3.27654275341902
CTSK	0.605813121203209	0.907994377259621	24	5.35104873648242	0.192404414707903	8.12226592429702	0.212755088754743	0.0261940560353122	8.71711214416091	8.09949084497011	8.43965105629966	8.51277791104278	7.25336085526385	7.56590777062951	8.34987799798364	7.7590099524715	8.44844357934706	8.18268129634986	7.76321736666092	8.63009225539146	7.90380638264639
ARNT	0.00721064429417295	0.394337966570017	27.156462585034	9.96851221920843	0.263117698525771	6.13520515117739	0.263669652582154	0.0429765013695677	5.61485310508098	5.7458096975038	6.29967772106732	6.25152681123075	5.87252432604857	5.87166463662015	6.02392889560538	6.19578193351269	6.28616641716486	6.35885203745468	6.8060652880351	6.46100293706125	6.1251183288772
SETDB1	0.0418472945488291	0.543668983725284	23.4823529411765	5.35394653854175	0.34397395023531	4.68557594952391	0.368819370781742	0.0787137749456855	4.2711729086421	5.02497978540782	4.96780177085906	4.18158292714913	4.31207226631769	4.54708164808676	4.69021872965579	4.90508654856239	5.21381426493141	4.79112801968338	4.15677601348424	5.15718831968477	4.81685827625577
CERS2	0.558947411424352	0.896858266791456	24	3.63071384259298	0.415001139463791	5.64510616401165	0.442549970563071	0.0783953317626494	7.51119016263018	6.29646611572248	5.65209911924247	6.66499836268761	5.35188365319683	3.81719552961998	5.27237646431404	5.63407938548221	6.32445541162919	4.18668213057173	5.11969119264239	6.11857103688622	5.69392866089894
FAM63A	0.127711067747398	0.691946225244054	22.4269662921348	9.67927716914424	0.420632456587851	2.61466012460315	0.426793420204349	0.163230936284358	1.36643998565656	2.0917018378884	3.19148454868918	2.73383557760066	2.30422965881645	2.53373339729027	1.97263376678769	2.6605525835125	3.51096242397691	2.54833516378743	2.40461027050051	3.54617493397983	2.69013317606669
PRUNE	0.521402905101056	0.889114399620347	20.9005235602094	3.73030039097116	0.133459222204791	4.56878414805146	0.133462233576418	0.0292117616528979	3.9966201812684	4.49103842996712	4.48738606664864	3.76006251864646	4.82449630562975	4.28316119089979	4.6255116242432	5.01903396136075	4.55267863388242	4.63242334077471	5.01166199998119	4.98936149793005	4.95229918974822
C1orf56	0.455421801132628	0.864117371989555	23.2093023255814	14.8291961294387	0.284750011551711	1.85559568917775	0.290704248848187	0.156663571996658	1.36643998565656	1.49759015567285	0.621430200703275	1.67990649727089	2.71205167935746	1.24544691688149	1.0268935298497	1.94870438763507	2.01924513775248	2.82490201937091	1.77131951437084	2.7619925480769	2.34102482029779
CDC42SE1	0.505257752093467	0.885186483686755	24	15.9468559441253	0.226680758606808	3.55673629314836	0.243780961227452	0.0685406342036285	3.7042922542316	3.84137958596876	2.97623917814198	4.39365622265449	3.94736063041652	3.65880646190827	3.7399429880765	3.61266992423319	3.13361774521147	3.25667851005203	4.1051418104003	2.53696179108029	3.20600878316326
MLLT11	0.155903584712912	0.718848309777313	21.4623655913979	20.7814337912928	0.293059298193246	3.6460404851605	0.293432930284862	0.0804798881085232	3.45199916567621	3.32447990951331	3.82784368304379	3.41617179738397	3.65570927302241	4.17025521278851	4.19121669606868	3.8280903648317	2.84842270514974	3.68414401869497	3.99597515926405	3.9635065551665	3.34378842975321
GABPB2	0.326731377705406	0.809904814112518	26.6133333333333	22.2620811906887	0.377654875810298	2.73616907701753	0.388793980721599	0.142094282106788	2.46103990139115	1.72391076161669	2.23384521519896	1.9179140255417	2.71205167935746	3.60189498752014	2.10510187405276	3.61266992423319	2.01924513775248	3.25667851005203	2.84321805238965	2.7619925480769	4.20752680520394
SEMA6C	0.241309075085381	0.780071992432295	20.3673469387755	16.6110644898973	0.397578046242551	2.9224263273791	0.399428237105885	0.136676922652864	3.00282435332305	1.91949497484897	1.11868641333523	3.251821209927	2.41749057009557	2.75867788247208	3.20304788526295	2.86942563743456	3.21739586568801	4.0852734976168	3.07559532079613	3.35221728947919	3.27654275341902
LYSMD1	0.187815753500926	0.744589671994176	20.4717948717949	5.61476481440916	0.420968040960148	2.73976779832436	0.421880868611878	0.153984169340883	2.34706398050019	2.83594522993861	3.82784368304379	1.39472305060686	2.41749057009557	2.53373339729027	2.44217545159906	3.21377053626933	2.84842270514974	2.54833516378743	3.27568394396651	3.04488875017836	3.46954937384047
SCNM1	0.346765990635552	0.82162860391341	24	18.5540801576087	0.48473686573739	1.60077065454582	0.536524529281166	0.335166394859601	3.39577835659447	1.49759015567285	0.621430200703275	2.8533788726151	2.0469417651392	2.11272346714772	0.731348755157157	1.25265313499173	1.58700327368219	0.397617649676313	2.01462258880931	0.914546842079451	1.46193788966607
VPS72	0.0130305736923053	0.456578797986443	27.3424657534247	11.2711470997136	0.361533936847965	5.57916157584825	0.364772165974635	0.0653811797732664	4.57950868145081	5.5381435428139	5.63382071107896	5.90925691664464	5.64722251780174	5.54929439859891	5.13965321712318	5.56070983662656	5.87347213921087	5.55618207030087	6.20256551212165	5.96865503010699	5.61446354216327
PIP5K1A	0.447020714720161	0.861763711189699	24	12.0121236086403	0.128709855155791	6.22911400756934	0.12870996629456	0.0206626441799199	5.98243703334706	6.38191445530785	6.17880866924836	5.92298712741609	6.32858111411389	6.30508241962204	6.07328514834125	6.25279852437899	6.49361897732637	6.53584353958517	6.2627147487072	6.47695786313782	5.65474315988504
PSMD4	0.231609975549309	0.775129583475864	27.5310344827586	21.8331137863088	0.120687796692352	7.38206152423618	0.12605113906655	0.0170753303332286	7.33926447536346	7.18729709645973	7.43551504514231	7.01832393058468	7.64799730724863	7.4294651216114	7.48731883035261	7.51282691194236	7.16096501866645	7.33990763526354	7.43235387678464	7.29161061887535	7.59777687300594
PI4KB	0.202213517632832	0.752292826471185	24.3414634146341	9.66454315988299	0.44732034031359	4.65672818629004	0.460829755976555	0.0989599859689669	3.9966201812684	5.02497978540782	3.62069973691108	5.3004756683424	4.09087242613498	3.71355783320034	4.35982111168678	4.61736107630673	5.78012620856231	4.93409159829817	5.5253065993495	4.96694091243993	4.27798838003297
RFX5	0.662358798222086	0.917441666076912	24	23.6464134466131	0.291278172744867	3.08688216773286	0.291491901353587	0.0944292284300801	4.03393545399528	3.25370246600337	2.97623917814198	2.46017542375709	3.09919300457638	4.00449872603855	3.31671122300271	2.6605525835125	3.75477457398031	3.5382794900112	1.11068651897413	3.86993861814307	2.34102482029779
SELENBP1	0.207614248109686	0.754002976796091	25.5897435897436	23.5956815430695	0.724293606396668	3.83303884475197	0.725374647090822	0.189242707019255	3.79402852996288	3.51809481994805	0.621430200703275	3.06631173150815	4.09087242613498	4.57691937429432	3.81923508755698	4.33002843197637	4.73429309538242	4.58367671977715	2.71129700682696	4.82456700811762	5.3126747751001
PSMB4	0.158495514295687	0.722188256442956	21.1216931216931	2.15049944809557	0.285053136447544	6.84299707058394	0.28505320040175	0.0416561920838913	7.60095400289677	6.93926955418673	6.55412611593952	6.64856426640449	6.10164921127503	6.61653815539368	7.16189548201868	6.84754769190928	7.07935063538704	6.71060277216449	7.13050774078232	7.23174837305163	6.82938317717943
POGZ	0.135534254563384	0.700596393264611	24	5.53438194275226	0.334742465878057	4.58425969067753	0.370789765426796	0.0808832375226971	4.93553313444458	4.39564543826574	5.28135837779344	4.27018679327209	4.09087242613498	3.81719552961998	4.53445754083163	5.2038839107148	4.45250981889181	4.79112801968338	4.62846220809556	4.52028849333581	4.71894115883935
TUFT1	0.0430553791435708	0.544822285929753	24.1939393939394	14.4593342763509	0.519161454276298	4.08133437025178	0.539445262933122	0.132173748582095	3.21263905586283	2.24552782558522	4.06459070974335	4.61280325525544	4.42474251556539	4.00449872603855	4.30577979052846	3.61266992423319	4.01101407680351	4.87454737745743	4.34660542664335	4.60983630598464	4.34516825178632
SNX27	0.148481534698055	0.715571713401556	24.4907975460123	22.0216016294093	0.30834342676956	4.44276357084868	0.316589828586676	0.0712596615908147	4.60452809194764	4.52148410869545	3.46398621102222	4.54338831077815	4.39738909399684	4.48548852984925	4.84979827519207	4.21995263081469	4.70556765879659	4.0852734976168	4.20662590015293	5.2713728312496	4.61389126609376
MRPL9	0.49550953111193	0.880332201941424	21.0105263157895	19.1549776683992	0.167233998700183	5.23642594579098	0.167255655718628	0.0319408041763806	5.77769493052183	5.4138137217824	5.15887729658621	4.50738683029103	5.35188365319683	4.9856448224388	4.94125612901819	4.97452904583802	5.57309294735484	5.43775112275556	5.58306549097245	5.19626262190212	5.20828521766337
THEM4	0.00831686378058083	0.40901083259603	23.0751445086705	1.37117479219505	0.730904540364636	3.32648223049471	0.731403220503592	0.219872877659959	4.0703098526419	4.22114238970106	3.28815145863513	1.67990649727089	3.51007621312413	3.04148307530452	4.35982111168678	3.72439718537981	3.04467301241793	3.0568833468849	2.84321805238965	3.82077597174325	3.58522123045841
S100A10	0.823336281084497	0.952367761233258	21.9340659340659	1.77533776154919	0.0862276208670343	7.62078040544375	0.0862333718842738	0.0113155565829813	8.27221331295834	7.65376243210466	7.80168026833641	7.6910087634548	7.21078261736516	7.0585218678526	7.86438343152365	7.58491251357379	7.62702945098972	7.61924015024116	7.75904704594625	7.9671179267291	7.10608020263543
S100A11	0.694601586496393	0.922794054950298	21.8142076502732	9.02050026493087	0.0785939454577999	8.59168800927445	0.0791084895615578	0.00920756078155571	8.79661078992636	8.80855211286068	9.07423151080095	8.73141189696661	8.89749868207475	8.43384743355485	8.65014789511707	8.60176645223778	8.486933394868	8.09843664868362	8.69839435599625	7.95292778400244	8.40863309086779
S100A9	0.389493627577375	0.839895723664792	24	7.49373670693272	0.295130773927722	4.47204967580393	0.321732832629766	0.0719430364046501	4.20727619203904	4.36239266818771	5.55829932405178	3.56369979950076	4.52924739230345	4.31891480067819	4.71115851215104	4.85686219634011	4.52005573223383	4.83344054773995	4.66458233593137	3.71711999555955	4.17096202548302
S100A8	0.18953225777934	0.744589671994176	20.7916666666667	18.5986412406531	0.326139392712165	2.87836687437083	0.32661126063169	0.113471032320396	3.21263905586283	2.73563154607541	2.41601616123955	2.8533788726151	3.09919300457638	3.20327087927678	2.22642310856589	2.41623494871856	3.13361774521147	2.73847288646202	2.96408031137214	3.91748101312296	2.46701667174861
S100A6	0.442547823606617	0.860150260308278	24	8.04086258111499	0.151780590694092	11.9462324970376	0.163282815841261	0.013668143147369	12.2012738509818	12.1596595106633	12.1457133712808	12.2146306464141	11.4066293263088	11.486141419432	11.9146178377574	11.7219293428961	12.1537588332207	12.0158780474247	12.0122433924622	12.1814718383079	11.6039255925314
S100A4	0.0916973279663303	0.646818844193268	27.9160839160839	10.6572680765429	0.178407493687532	10.9219636620106	0.179074479198073	0.0163958134946868	10.8049006710605	11.0392138179704	11.0613430109481	10.949292777068	10.8169694558	11.0986724275077	10.3872775175725	10.7934993617456	10.9887939094594	10.9811878275055	11.1431015621338	11.1870669591352	10.9046049152157
S100A3	0.236601553935057	0.777879186473307	24	22.1766888704657	0.283517218913246	4.02366950455324	0.288895083038059	0.071798909605061	5.10290457258454	4.10531773097801	4.16982847141025	3.76006251864646	3.8295059794568	4.48548852984925	3.37035210566524	3.77717518832426	3.86278987978215	3.58855756250353	4.05159079894902	4.05137386304252	4.40935855154248
S100A2	0.186564757097667	0.744589671994176	20.7916666666667	18.9662979195601	0.629491313727313	2.96200960083424	0.630403238118181	0.212829572848323	3.27630384786384	4.02258982390836	0.621430200703275	2.73383557760066	2.87956347945129	3.71355783320034	2.44217545159906	2.76876588767599	3.04467301241793	3.37599114580315	3.99597515926405	2.4097494525143	3.27654275341902
S100A16	0.981376837312736	0.992949219794159	24	5.99102532246753	0.0186705596734867	7.9945149266665	0.0207197529569808	0.00259174610930652	8.38481034467696	8.08427474600994	8.23963277944917	8.01006502917006	7.70209641675057	7.84260720728547	7.8096119321174	7.58491251357379	8.12690836262406	7.90119789321787	8.14833475739347	8.06007761175926	8.03421313499986
S100A13	0.385883500661333	0.839078555208256	24	0.370266938511879	0.109532638784929	8.64827528889119	0.109620762986192	0.0126754479158406	8.583498366883	8.62445458001769	8.58706173379852	8.51050621923999	8.98738255505375	8.69421176764646	8.65014789511707	8.98357830414323	8.53466614343155	8.40062536193869	8.48520786513595	8.52082184713961	8.97452225524607
CHTOP	0.243654281590607	0.781427482510704	20.4717948717949	0.85092547859736	0.187542412620466	5.55584690721525	0.188145451536828	0.0338644053155044	6.15324777803252	6.03675123283938	5.20912425625723	5.65331069348707	5.3660633766818	5.47200504645212	5.97282411304792	5.14486025829022	5.62002658060022	5.46492203446973	5.56406830632696	5.42730775681271	5.36216722494482
SNAPIN	0.347818052917255	0.82162860391341	24	10.718193205668	0.231582211487757	6.09730745186912	0.233787260368676	0.0383427049093627	4.50173676124614	5.56762112277345	5.97609640645034	6.2623680559811	5.87252432604857	6.4410835450961	6.19719872613275	6.40308786340046	6.55930989696178	6.23015547255037	6.2627147487072	6.56168890274018	6.20866427443635
ILF2	0.606934534715034	0.907994377259621	20.7916666666667	8.4947928870404	0.131301373820047	5.58081140739808	0.131491906669314	0.0235614316755095	5.7101430475315	5.78398262340788	6.00482772279992	5.93658789791326	5.12054408871752	5.79757098367137	5.06027575815459	5.26058739487932	5.50804092650236	5.66562423857559	5.17081636088883	5.69621989184242	5.82913667015328
INTS3	0.909717190631931	0.972251108050583	20.9005235602094	14.763566662399	0.123349460028092	2.12168457854995	0.123359412278118	0.0581422014965235	2.08792564986543	2.83594522993861	0.621430200703275	2.46017542375709	2.30422965881645	2.40657612090443	1.0268935298497	2.76876588767599	2.01924513775248	2.44296078456659	1.77131951437084	1.9427269333918	2.69013317606669
SLC27A3	0.57245019191937	0.901179100412124	24	18.3252688084685	0.135049720249263	4.81758125992402	0.149735228747618	0.0310809970125921	4.14041782319914	4.6917852067418	4.71309055608521	4.67903107657791	5.32309912827968	5.17312777319183	4.69021872965579	5.08331843581218	4.67625863181075	4.50732209216644	4.83274777537403	5.15718831968477	4.97368615550084
GATAD2B	0.122760441590999	0.682567261344456	20.7916666666667	13.7902264733256	0.157895925592028	5.01734251586861	0.157896676853088	0.0314701809481214	4.74616458195032	4.93736768749988	4.81394893077363	4.97103476184292	5.35188365319683	5.0294637471967	4.81152751533746	5.10412543564515	5.21381426493141	4.99127535730065	5.19571521345079	4.66658881192435	5.11512526484309
DENND4B	0.492229377173278	0.878452499435422	24	22.6427840546447	0.169917380825263	3.55547707522412	0.171728056592672	0.0482995820137153	4.10578965937334	3.79228293426651	4.40355790055425	3.69753153175087	3.40412075398645	4.04775717172464	3.31671122300271	3.3593400316113	2.84842270514974	3.25667851005203	2.96408031137214	3.54617493397983	3.63975551236275
CRTC2	0.370889131197515	0.834029029202063	24	1.61587625138246	0.494694841738107	1.55063314712719	0.502115067643036	0.323812933170744	4.10578965937334	1.49759015567285	1.48778670245275	2.12216051099794	1.33273602482327	0.479069990545184	1.66446312551875	1.52370603684634	1.81925186842251	1.09853925371774	-0.143520440799451	1.9427269333918	1.68578321690822
SLC39A1	0.226126496025271	0.769250663133924	24	4.9703562592823	0.117214493627157	6.8218892296324	0.128933991831158	0.0189000418346144	6.61384011823975	6.96164711391891	6.81970164133923	6.46366100893742	6.58041603745657	6.81737253564619	6.94922924118144	6.79092423471625	6.99877247439532	7.02547919996685	6.9809730368387	6.69042793485068	7.02645149018957
JTB	0.911642741405139	0.9727147042547	20.1616161616162	6.37765909663931	0.0181002240682938	7.33382376354362	0.018220371335484	0.00248442994036172	7.44693419925968	7.27031628204842	7.35411705379168	7.48891861694995	7.19498267974204	7.25588283458405	7.38352798134982	7.25355207852671	7.3948546672772	7.27614370199584	7.31226169907191	7.48940646720796	7.24007655220344
RAB13	0.463148663906005	0.866454929891479	24	13.3996722750713	0.168065174599045	7.51491406805236	0.169967926173491	0.0226174144686583	6.81480590764308	7.57974152997988	7.51256474025208	7.76910095765365	7.8781427583558	7.43354799513525	7.70910481742521	7.51671203846073	6.97489862810995	7.80347222689528	7.74224415821822	7.09370320566237	7.70715996640706
RPS27	0.716014279500242	0.928244284545116	27.7222222222222	27.7122283738083	0.0649841251778226	8.99977484376472	0.0722071074383875	0.0080232126571938	9.00474976442406	8.60326114878904	8.97970146581806	8.83671334067557	8.58688841307101	8.871707250537	9.322584606715	8.96379255648873	9.01616510668654	9.23076845702178	9.08069863594418	9.37641071225837	9.08182026227088
TPM3	0.821148939070027	0.952213245084651	27.156462585034	0.987729989919113	0.0422683602377835	7.78206266200826	0.0480045800573481	0.00616861905927649	7.84092672685231	8.26157772173478	7.8890395682502	7.57839586422477	8.0830280586774	7.82717231649766	7.77522524996211	7.78178957072926	7.81693126031228	7.58868620172006	7.68624253094776	7.46561531840253	7.55585115708877
C1orf43	0.590918507935302	0.904017553851067	24	5.59456429606011	0.146514525935314	7.42126885660488	0.162364995503405	0.0218783335627171	7.75694106996075	7.74689596693309	7.21964165502381	7.52087074444737	6.9581167678868	6.82360844649668	7.69865800231218	7.33061366358744	7.74464808508781	7.5479733880992	7.42184023341754	7.71805053207303	7.00583811677018
UBAP2L	0.421398332198734	0.852636222550551	25.1069182389937	9.29089058284737	0.0795007594262158	5.87969285919128	0.0824578881361898	0.0140241829141278	6.02011618932441	5.892791295598	5.79054355287501	5.90925691664464	5.78023868087691	5.91902739225653	5.84603041675145	5.94209655792172	5.92422053823393	6.21423128050191	5.85724299005786	5.76280850596625	5.54472624519352
HAX1	0.95640889264019	0.984778090634664	24	22.2674395403455	0.0365631379650651	6.31967106055916	0.037191314252376	0.00588500792145428	6.408966054436	5.82117149604444	6.16614559023282	6.65680471502682	6.15978193359975	6.62370317062653	6.54501833429113	6.13641894667528	6.82938401128971	6.01723023389721	6.08754239689986	6.27276101372928	6.46422652049527
ATP8B2	0.731940055742868	0.933200923601807	20.1616161616162	1.18700319534358	0.11581375329452	5.42070912179747	0.116632686343754	0.0215161307724033	6.19502811124881	5.66629321420782	5.83921663005824	5.25777366036206	5.08669407195372	4.89380003951657	5.2863971340448	5.04078194702874	5.36841529358344	5.68885706431587	5.6203254830648	5.52262411685085	5.13424472971246
IL6R	0.447380237397665	0.861780424899979	25.1069182389937	21.3819651945872	0.230468481086413	4.41092341231945	0.242820218966354	0.0550497472452529	4.30209043683801	3.57725994530961	4.11816895236289	3.87753758193324	4.60294003890508	4.9404531848629	4.41191099921225	4.90508654856239	3.96327829689076	5.11649905775957	3.87786680494019	4.89750953820014	4.84033328996967
UBE2Q1	0.952626718314008	0.983670474178021	24	14.65987633005	0.0402259818942865	6.42554491634682	0.0417850608375649	0.00650295988613545	6.92318879545726	5.91589567936921	6.08774024335551	6.65680471502682	6.2844685323618	6.42476819136835	6.42340433759334	6.19578193351269	6.91969265508753	6.63486779956937	6.17778562443985	6.46900245590149	6.38662603914762
ADAR	0.943643239015699	0.981645887892678	24	5.93127187843125	0.0272570808049533	6.45230740350588	0.0302474716773631	0.00468785347408092	6.29062452644099	6.45471664757111	6.33404832867059	6.66499836268761	6.135154169526	6.51230192441429	6.35852359663113	6.40308786340046	6.73304256328348	6.17363440976135	6.6069884290518	6.69725410042107	6.51616553650835
PMVK	0.115867653159136	0.676649136724208	26.6133333333333	11.3598770334918	0.173283350882975	5.47443282395967	0.174058996121164	0.0317948912185695	4.85442103311355	5.5381435428139	5.65209911924247	5.45966576744424	5.60001137510369	5.42356249755993	5.48183261637245	5.38482304857306	5.54093356040505	5.64201114470559	5.50552808158262	5.82645879713183	5.3126747751001
PBXIP1	0.377428230912652	0.83784955678088	22.1777777777778	14.8319062368338	0.125511980714432	5.68945617588901	0.126055763598818	0.0221560303308112	5.55193371823029	4.98183869858007	5.28135837779344	5.66969111616866	5.53873828734835	5.74597299089256	5.45725428724056	5.75741699543243	5.72394227554992	6.30724199363188	5.72665773253463	5.89930811440147	6.14410668194879
PYGO2	0.32583745195797	0.80984793028361	27.5310344827586	10.2777600241716	0.171630905973881	5.40675595783055	0.171634169618191	0.0317443899737356	5.15464157202696	5.5381435428139	5.23360635740396	5.40200816845018	5.32309912827968	5.47200504645212	5.10842433779911	5.04078194702874	5.96114364790158	5.27841093572722	5.84155175985637	5.78860657197423	5.27871065049102
SHC1	0.530243848663825	0.891804050115562	24	12.6537375336284	0.250022739107886	3.93272671454668	0.250648344545305	0.0637339847740213	3.33727751054988	3.57725994530961	4.99669710288414	4.43257115406088	4.22139115786202	3.65880646190827	3.37035210566524	3.92482778465313	3.75477457398031	2.98362403315668	4.4741964032181	4.17388893196511	3.97279378136358
CKS1B	0.537965856905867	0.892934730285558	24	13.7066345372737	0.130550353434412	5.29853688519108	0.132728511752002	0.0250500307213047	5.04924298185497	5.22322528220614	5.20912425625723	5.49686253177422	5.15361805478563	5.33902497791809	4.97627534024074	4.67412472932503	5.7938368500209	5.24744970392108	5.35892209763517	5.81395141329657	5.42562191677535
FLAD1	0.784448328742294	0.944112302137431	24	1.01748166616948	0.192502581682246	3.63774312154879	0.193663566054782	0.0532372846525591	3.60860195243064	4.55130053840829	1.78143357037484	3.49182072860579	4.09087242613498	3.65880646190827	3.69860045877002	3.77717518832426	4.26836151384345	3.89860542496474	3.27568394396651	3.28130260041275	4.09492905256418
ADAM15	0.940696543221378	0.98103447871885	24	17.7614874363932	0.058880215383842	5.9420760055904	0.0653104899982758	0.0109911906102902	6.18676828066357	6.22426560185115	6.1404810277533	6.35643887124969	6.22347183701773	6.12492976189761	5.10842433779911	5.78345015196147	6.1110487520153	5.15036779782992	5.6203254830648	6.20732068156384	6.00561999108878
EFNA4	0.222071544097326	0.76532266559567	22.3016759776536	14.3449659684041	1.39023720817024	2.07908332169007	0.356127056219849	0.171290420400447	2.46103990139115	-0.143520440799451	-0.143520440799451	2.60348450962772	2.41749057009557	1.74329733962817	1.97263376678769	2.96351789057089	2.62120925395765	2.44296078456659	2.40461027050051	2.95661321626145	2.20296793881591
SLC50A1	0.882429343753829	0.964144825672838	24	7.44660315402082	0.0872146873085541	4.31628465219779	0.0951733216187465	0.0220498250897993	4.79044663229007	4.60914607212575	4.11816895236289	4.91717177698736	4.15760727127685	3.8663499546991	4.69021872965579	3.97086799070439	4.18757431986632	4.45407734213434	4.43290727738031	3.35221728947919	4.52975831291966
DPM3	0.974503905885684	0.990159829310617	24	13.6228477571498	0.0334336210837813	6.40406957110405	0.0339393420737937	0.00529965230654773	6.51833186361255	6.13847205633961	5.99053358657491	6.83440100357683	5.64722251780174	6.25058427176283	6.26249066697194	5.96502640494923	6.80927412700619	6.40166570909685	6.86933638025416	6.81490460359259	6.7197392264552
KRTCAP2	0.816530244833834	0.951068920455237	24	19.995266723794	0.0391304461081318	7.42012757849572	0.0421456318124437	0.00567990662783023	7.78457104486926	7.37822754113932	7.40350481664998	7.61268864792342	7.19100550964683	7.47771314892296	7.49035034959705	7.23951515680534	7.36760965902872	7.43228366244219	7.47365861905778	7.26887967325417	7.36267826219081
MUC1	0.0235321729691248	0.507741237945587	27.9160839160839	20.2662273005565	0.466614277958338	4.21797123336791	0.517986112109444	0.122804562537485	3.55826642967545	3.45639917788337	3.28815145863513	3.81999543281849	4.52924739230345	4.9404531848629	4.24963511346876	4.7016904224003	3.69757462194504	3.77378896756028	4.98334167244686	4.55075953555611	4.95229918974822
THBS3	0.179178544020882	0.73970815373186	24	8.05885053400715	0.341327471001145	4.25158488901468	0.367021598015898	0.0863258308599729	4.60452809194764	4.29349551691332	5.0528074483468	4.64629716126583	3.28976243245586	4.00449872603855	3.81923508755698	3.77717518832426	4.73429309538242	4.45407734213434	4.1051418104003	4.09337890000557	4.20752680520394
GBA	0.133823326798174	0.699941177805357	25.5897435897436	22.7466347217961	0.594236685747127	2.33961103974669	0.60265071987679	0.257585859204203	3.14603457077113	2.73563154607541	0.621430200703275	2.12216051099794	2.62038826059471	2.85923311884461	1.97263376678769	2.41623494871856	2.35139822583205	2.32927911853109	1.11068651897413	3.28130260041275	2.97100737545498
FAM189B	0.286441340763221	0.796965995893422	21.9340659340659	17.209201132219	0.257060456666219	5.32483208136864	0.259401503293584	0.0487154335253536	5.38868882883524	5.29547659559138	4.11816895236289	5.45966576744424	5.01651394942973	5.30377238811704	5.18526451716597	5.04078194702874	5.73819471297439	5.82090578250539	5.84155175985637	5.50716898214979	5.34585766823481
SCAMP3	0.949796205536556	0.983566806280901	24	8.20196502469386	0.0302903535559507	5.6816414088301	0.0324474189915202	0.00571092342101918	5.98243703334706	5.77137020876671	5.80695104707749	5.8813981519101	5.5635606673357	5.73277990230034	5.39391164750931	5.41843885613356	5.94894064183393	5.32364150246321	5.82568798828938	5.37717907890758	5.81735546092721
CLK2	0.884364695477911	0.964248740239904	24	23.8497794906684	0.129605774806147	2.97387480148965	0.129622953749501	0.0435872262290838	2.34706398050019	4.22114238970106	2.85523805357272	3.06631173150815	2.0469417651392	3.65880646190827	2.71521922872531	2.76876588767599	2.94988228876972	2.20586737462056	3.6803225623733	3.48437503893763	2.78995838108486
FDPS	0.975429489361253	0.990518408722327	24	6.61628514751459	0.0778939251322818	2.86343268488119	0.0861627768031322	0.0300907289555184	4.0703098526419	3.51809481994805	3.89077107946761	3.251821209927	1.89875700274069	1.93980295292015	1.82676129916193	2.6605525835125	1.58700327368219	3.12660167564159	3.27568394396651	3.28130260041275	2.88332107785431
RUSC1	0.0246770797342987	0.516720630236782	26.6133333333333	12.4728964513834	0.419448818555246	5.07176089274066	0.432396955317149	0.0852557848174682	4.50173676124614	5.18569580233613	5.6879755284495	5.3004756683424	5.2331304604676	5.30377238811704	4.27798055422872	4.58811914516812	5.15128272239635	4.93409159829817	5.35892209763517	5.62640848279457	4.90854995292802
ASH1L	0.12037748505129	0.680694920650384	25.9220779220779	10.7968200358576	0.406700057774917	5.8734699633026	0.406928179174688	0.069282414265702	4.20727619203904	5.892791295598	6.38957335647929	6.02836390291935	5.80126279797085	6.19394634847783	5.56470187901505	6.16640574678854	5.820873320628	6.32958703079504	6.13979900140591	6.03482092448542	5.76924432181383
MSTO1	0.859434748467558	0.958178315312767	24	13.6355537940274	0.146780532462139	2.68383144911059	0.149034781712236	0.0555306041151078	1.58332290835637	3.57725994530961	2.02530105285571	3.49182072860579	2.87956347945129	2.85923311884461	1.82676129916193	2.54355943810787	2.94988228876972	1.92199662170103	2.84321805238965	3.28130260041275	2.97100737545498
YY1AP1	0.298630015645905	0.802432889121943	21.695652173913	17.3265580774772	0.181367419903089	5.58224195483031	0.182218384186659	0.0326425091676626	5.12035720403239	4.91460733274806	4.87747210224981	5.74891444329278	5.32309912827968	5.48779771792901	5.77819411617612	5.83414819262727	5.27374768952338	6.16537612748234	6.11390728791292	6.08773166550761	5.73207791579073
DAP3	0.95440395610605	0.984002729597205	20.4717948717949	20.3237895801091	0.0451316009145583	5.89308982446798	0.0453482646122442	0.00769515923954853	6.30595907474255	6.0155172018016	5.53878468204914	6.294411392164	5.47474698098795	5.47200504645212	6.144291054482	5.49920339452665	5.97324430024733	6.24590581359967	5.63860072116843	6.30886452765543	5.73207791579073
GON4L	0.0185987819208447	0.473752306150405	27.9160839160839	22.3918935211886	0.586488865847938	4.57336291768803	0.600946921064442	0.131401537966779	4.72350320479542	4.32835533386598	3.54446981501666	3.69753153175087	5.43494390230208	5.21167743751719	4.64740471631757	5.14486025829022	4.05722083608016	4.39879196468825	4.20662590015293	4.60983630598464	4.90854995292802
SYT11	0.106061211165158	0.659905960248666	24	0.907725575715424	0.258693762058259	5.36423982582787	0.259937700840436	0.0484575092241181	6.05683626654718	5.14716391703764	4.90821470471296	5.04823663802039	4.98010070988429	5.21167743751719	5.49396652136451	5.77049229331761	5.36841529358344	5.43775112275556	5.5253065993495	5.30751066953969	5.73207791579073
RIT1	0.25498956954787	0.787316649639517	24	14.7323506208287	0.24559365982744	4.69570045161389	0.255590870519077	0.0544308294689521	4.2711729086421	4.29349551691332	4.48738606664864	5.49686253177422	5.2485202820841	4.57691937429432	4.58070281041789	4.55827222683191	4.38164545250793	4.65619259422196	4.66458233593137	4.52028849333581	5.11512526484309
KIAA0907	0.864359066224569	0.959879821052523	24	11.4179411320042	0.167616310070493	3.61696888266925	0.167949026266929	0.0464336386944489	4.97444077747848	2.92973504935142	4.26790878235924	4.77299933569917	3.22899392356567	2.53373339729027	3.26099864150207	3.3593400316113	4.05722083608016	2.82490201937091	3.53179409750632	4.3225673332336	2.78995838108486
ARHGEF2	0.0776444811162089	0.622185857778293	27.9160839160839	9.98650142803386	0.51503843362156	6.35658066447059	0.393406502550005	0.061889642138722	6.08377570572796	6.89344542772297	6.9435942958832	7.15258221715953	5.93092353370512	5.81018720723102	6.40424463517762	5.83414819262727	6.78887996154732	6.1403138022528	6.67053608830368	6.23573076645072	6.1251183288772
SSR2	0.910840483857497	0.972388914941041	24	4.28361620688082	0.0384236736076441	7.55928498724444	0.0416732014652956	0.00551284963268551	7.43303410631454	7.84945896100228	7.54715984863053	7.654439194083	7.17498627281247	7.47375353952506	7.8898611890666	7.3698033903652	7.47788517485475	7.67556816392424	7.62797897000183	7.72808442737496	7.38679354121505
UBQLN4	0.921539045190794	0.975152962138619	26.972972972973	24.8473060108148	0.159864291154207	1.88936089252342	0.16102796097677	0.0852287996507128	1.58332290835637	2.62781811629297	-0.143520440799451	3.06631173150815	1.5470410830498	2.53373339729027	1.48156509460044	1.75179879173879	2.35139822583205	2.73847288646202	0.615788778723578	1.74608967210294	2.58288382516223
LAMTOR2	0.581858757288542	0.902689097025675	24	12.9096803230589	0.108830612311802	6.41535625994914	0.10935616924874	0.0170460010040982	6.19502811124881	6.39018739867961	6.90600827981584	6.81979687638047	6.3783968993756	6.44917254857127	6.2695662348382	6.02080554375149	6.36175443677275	6.24590581359967	6.15257266538509	6.71754092102139	6.38662603914762
MEX3A	0.467259414706638	0.86970025179029	24	3.87408715802897	0.336582723454833	1.42270109468918	0.361281971581868	0.253940882544128	1.36643998565656	-0.143520440799451	1.78143357037484	0.565595681740873	0.775727526358268	0.912559716605791	1.27206713718618	2.86942563743456	1.81925186842251	1.09853925371774	2.22275413067557	1.9427269333918	2.20296793881591
LMNA	0.270011264490839	0.793975261257137	24	11.1544569076828	0.190946255401275	10.2088221538865	0.191743658827585	0.0187821529200201	10.2562704458481	10.3061637589339	10.4048462233911	10.6242768029507	9.81252519948536	9.94228399233548	9.7531863613924	9.81489256706019	10.4820849062949	10.2321542815055	10.3659635647916	10.5604152458199	9.97255969636029
SLC25A44	0.0269765114795646	0.517146630879166	22.9425287356322	14.0898983525891	0.260399595689	5.20163692788285	0.26229907283634	0.0504262555178183	4.79044663229007	4.6372217111297	5.30465446887075	5.04823663802039	5.50068508910005	4.9856448224388	5.32765967498788	4.92860740257016	5.3499722155848	5.50474237004697	5.70947106278025	5.13724700496096	5.05619787585303
PMF1	0.947867329642881	0.983204527824459	24	11.6964550307132	0.0607038757176151	3.96946988122061	0.0607367108277458	0.0153009627595586	4.391055877816	4.06454667553967	3.37874600688131	3.76006251864646	3.7011603427905	4.13056709408545	3.07965774307092	4.01548425685604	4.5845801336916	4.39879196468825	3.87786680494019	4.52028849333581	3.63975551236275
SMG5	0.525792488675427	0.89056530276574	23.7619047619048	12.0493645800872	0.190855071591437	5.06998245370831	0.190859946122269	0.0376450900698225	4.8120881748159	5.06686818757469	4.60464765013373	5.55091904871415	4.76152716530808	5.23057275051699	4.6255116242432	5.22303377229483	5.50804092650236	4.76949710306643	5.96254799683786	4.60983630598464	4.97368615550084
TMEM79	0.757245056850422	0.937735451961428	24	9.2929002788403	0.223089155594389	2.86935406400946	0.232018112338889	0.0808607467614786	2.56666703509344	1.91949497484897	2.85523805357272	3.16204614445389	4.02090026885447	1.74329733962817	3.01376540246237	3.3593400316113	3.91390882979789	2.20586737462056	2.22275413067557	3.35221728947919	2.78995838108486
C1orf85	0.736465620951748	0.93482663719801	24	0.586198240274259	0.0482999380119731	6.5575841510255	0.0483971774821337	0.00738033647262692	6.63220582037659	6.38191445530785	6.51471383735311	6.47302461338135	6.3783968993756	6.65900400635304	6.36514455699342	6.48469238237251	6.64501263269223	6.71060277216449	6.3650412247367	6.83979556060938	6.84687357361567
CCT3	0.881772806767318	0.964132349529766	24	13.6764418262328	0.0399784322605774	7.03176687110557	0.0406226806940201	0.00577702324872912	7.38330122257326	6.91080048780576	7.15060901535169	7.27540314742611	6.90082995485664	6.79850142864031	6.8815690631947	6.71855666535054	7.10707160669146	7.01172592353144	6.97379342261393	7.22231427971486	7.04172051015673
MEF2D	0.703875546098362	0.924829433942254	24	4.93561788041576	0.110870223562169	5.71551312530971	0.121884492935577	0.0213252056750324	6.30595907474255	5.66629321420782	6.04687952995484	5.63674214877902	5.50068508910005	5.19253136025154	5.91081975166762	5.36771678077371	6.1327887323612	5.49159066945275	5.76042877603356	5.74973439097699	5.57302694975747
IQGAP3	0.679253936740442	0.919582011487007	24	19.0623344112272	0.251104625456943	1.98570476148354	0.276059900501556	0.139023638285134	2.34706398050019	1.22903826040335	2.23384521519896	3.251821209927	1.73359074749619	3.04148307530452	2.22642310856589	1.75179879173879	1.81925186842251	0.790233401753058	2.01462258880931	1.24781311141902	2.20296793881591
APOA1BP	0.586908020851481	0.904017553851067	24	14.7321304208693	0.134339421210039	6.09318467869659	0.139807081660174	0.0229448291874326	5.34481874717696	5.92731058253919	5.4989451908519	6.53692148061847	5.9961962777325	6.52000234938775	6.24823456803594	5.96502640494923	6.12195969178781	6.45684314889503	6.01944191772386	6.14876495232241	6.32139288719792
GPATCH4	0.80623499587765	0.948014100058202	24	18.9190294486516	0.0984402560044107	6.0150693643843	0.108471434471973	0.0180332807322624	5.67514271810788	5.88109885180475	6.10110729298736	5.79444093193699	6.3643384709342	6.4652157519753	5.97282411304792	6.59169927355935	5.62002658060022	5.71172167583342	6.40828952864022	5.64064363348964	5.99520021365922
NES	0.797713703908511	0.947583244721039	24	20.2921517701467	0.080738899164284	5.50377876343885	0.086278985288089	0.0156763178529692	5.03090288043243	4.89148214090528	5.57755351988894	5.36224845746158	5.76961060216724	5.66494168710666	5.44480629578931	5.85884439971871	5.47438082728693	5.0641567938303	5.76042877603356	5.68252524853727	6.01596505162361
CRABP2	0.708921611690074	0.925760450681143	24	21.238761912911	0.194334352082577	4.0923223793373	0.202397459879909	0.049457848409461	4.47485236965573	4.10531773097801	3.08787238373867	4.43257115406088	3.40412075398645	4.00449872603855	4.24963511346876	3.77717518832426	4.67625863181075	3.81660557996086	4.25481068303347	5.3252457073232	3.74300409199177
ISG20L2	0.979094693812198	0.991815262834628	24	23.1165749011439	0.0398485859945508	6.44617169914775	0.0400301429807417	0.00620990951668789	5.47261899351223	6.94489656850645	6.2161443677378	5.89539477810685	7.24954161638217	6.61653815539368	6.45478235187096	7.05946829378739	6.17530990812779	6.36607646468779	6.3868274297997	6.49273827016603	6.50885918130141
RRNAD1	0.205951315134144	0.753939136841406	20.7916666666667	9.00113585343829	0.777867164054457	2.44755227965592	0.778961870467607	0.318261586051643	-0.143520440799451	3.32447990951331	3.19148454868918	3.41617179738397	1.89875700274069	2.40657612090443	2.62982033772009	2.12193444840977	3.63801284323149	2.32927911853109	1.11068651897413	3.76987872878448	1.87951701486721
MRPL24	0.308784661581595	0.805796292152012	24	17.0873261638665	0.161067264174623	6.48299187073033	0.177497049289205	0.0273788788924101	6.0748516695022	6.02617328309596	6.46388439656426	6.25152681123075	6.86633109351173	6.88452846078771	6.31130603777178	6.59169927355935	6.54316545218609	6.40166570909685	6.47082417267165	6.89427803223084	6.45665162984623
HDGF	0.455388937328354	0.864117371989555	24	11.4340848179278	0.0701507659073916	8.35333558407185	0.0702824167064401	0.00841369486465439	8.33709324263759	8.33197911378529	8.57274040352958	8.43824861908028	8.20833638447588	8.19259959209194	8.42150675014483	8.03573455613747	8.41556522703353	8.40939346909549	8.44942260032746	8.42332527909153	8.28790488801463
PRCC	0.849626832254586	0.956050696515109	24	3.51312987989619	0.0894700702646174	4.22249717719285	0.095103085359582	0.0225229482386078	4.55404771215493	4.25777248180286	4.5275416217808	4.67903107657791	3.65570927302241	4.54708164808676	4.22072157348841	3.92482778465313	4.76245772903893	3.58855756250353	3.87786680494019	4.42481247301256	3.9296709584463
PEAR1	0.221643432989514	0.764619959491204	20.1616161616162	15.9707978982797	0.458068932182012	2.78912002589018	0.460240994694892	0.165012975570315	3.83688679798698	1.91949497484897	2.23384521519896	3.16204614445389	3.51007621312413	3.20327087927678	3.37035210566524	2.27657614861564	2.84842270514974	3.193105601353	1.47849147492039	2.4097494525143	2.20296793881591
ARHGEF11	0.53345686564591	0.8924908147342	24	21.8000854865193	0.182274199986167	4.22880211541825	0.18723031506746	0.0442750239801518	3.7042922542316	4.52148410869545	2.97623917814198	4.31252827992272	4.39738909399684	4.48548852984925	4.46218548779691	4.39900700404021	4.26836151384345	4.31167643021617	4.1051418104003	4.52028849333581	4.66737215278827
ETV3	0.108081236663413	0.66105581097528	24	6.27284276672184	0.417767814688347	2.04092928618057	0.4633217435199	0.227015088987707	1.93851410682596	1.91949497484897	3.28815145863513	1.39472305060686	1.73359074749619	1.93980295292015	2.22642310856589	2.6605525835125	2.35139822583205	2.07090271467847	1.77131951437084	1.51835709699847	1.68578321690822
KIRREL	0.950679145136507	0.983566806280901	24	10.8950362209866	0.0432241806859964	4.5703379368024	0.0435311366789544	0.00952470851847131	3.91896304633503	4.8679802248566	3.89077107946761	4.86121956558083	4.57879166529124	4.96322594685066	4.38610113709647	4.7813615284805	4.84379563113188	4.48094533753824	4.59141448278896	4.48915996304216	4.71894115883935
IFI16	0.8497938806447	0.956050696515109	24	11.0948305093603	0.0518715330132674	6.53185413743343	0.0521195660369522	0.00797929116914292	5.72162364013133	6.40659231105981	6.35651542286671	6.37653589954343	6.3643384709342	6.74693730414937	6.54501833429113	6.48469238237251	6.94448980034558	6.52942291095718	6.67939006578722	7.07285827771301	6.63502598115471
CADM3	0.891646514707478	0.967430314320754	24	11.0738351620549	0.196777847742117	2.15877648414436	0.197762617368614	0.0916086583400958	-0.143520440799451	2.73563154607541	2.57774171512764	1.03892045878095	3.45807097226723	2.40657612090443	0.731348755157157	3.0518473956029	1.81925186842251	1.75593354507792	2.96408031137214	2.27022559071744	3.20600878316326
DUSP23	0.180213034533768	0.741055393127647	21.0105263157895	18.2934043085996	0.188160982907953	6.07466944986847	0.188185263597871	0.0309786837211275	5.91403360022123	5.65260369623566	5.59655413002921	5.58586329191541	6.33580383707085	5.91902739225653	6.17476116677351	6.38619806399004	5.88632757394402	6.47700249463412	6.63456658474608	6.11857103688622	6.24429742821015
C1orf204	0.695906419625474	0.922909620833522	24	10.439699143911	0.314882828445008	1.15161424685248	0.3192938631857	0.277257652949653	-0.143520440799451	1.49759015567285	1.11868641333523	-0.143520440799451	2.18131366558055	1.24544691688149	1.82676129916193	1.75179879173879	1.31005611362646	2.6465341235078	0.615788778723578	0.914546842079451	-0.143520440799451
TAGLN2	0.598800332866522	0.907118990107225	24	15.0949913724965	0.108817608733283	8.80921388409225	0.114349021633589	0.0129806158799347	8.71567757508338	9.01389402340402	9.00658709874765	9.03781681292814	9.18328538862853	8.98453704953131	8.29198526947015	8.68180450152253	8.86362991496632	8.25839961390172	8.82747008981037	8.80617782433997	8.76969396308661
LINC01133	0.215484240276262	0.759996339743586	24	13.4117856689742	0.365538192029324	4.94894252899291	0.369747293422059	0.07471238375793	3.39577835659447	4.25777248180286	4.90821470471296	5.76425012355456	5.43494390230208	4.8455876869986	5.3809024152652	4.92860740257016	4.61579144784266	5.11649905775957	5.14548023194147	4.98936149793005	5.20828521766337
PIGM	0.516385584357367	0.887912535824851	24	18.661090807681	0.172270492320755	5.19267617182266	0.190466137156173	0.0366797641242702	4.97444077747848	5.31298787416055	5.15887729658621	5.34194999980902	5.61195978814979	5.60827652712022	5.63213057537759	4.90508654856239	4.55267863388242	5.4100586507968	4.92497659335173	4.69414924787983	5.41001797281069
IGSF8	0.121336288210886	0.681546916233642	27.9160839160839	11.2485389665738	0.67495439653471	3.52600342640222	0.684492519926594	0.194127014965785	1.36643998565656	3.84137958596876	4.60464765013373	4.08717926935193	3.86987010464355	3.04148307530452	3.47199760992053	3.0518473956029	3.96327829689076	3.5382794900112	3.36620064669432	4.79940960352405	3.46954937384047
PEA15	0.637956650402778	0.913542682075614	24	15.8607980362802	0.047095933158719	9.25602865728149	0.0505341624525625	0.00545959442474376	9.21328778698928	9.50680145409487	9.42984519080756	9.30490080879208	9.51930976796824	9.43908294532135	9.15790141840842	9.22947174799657	9.1340331016726	9.04744938191451	9.18541095743202	9.05098239552948	9.0830507499776
DCAF8	0.834358939482869	0.952999009769299	24	14.8022190251744	0.0503815318711771	6.45550223093067	0.0525283595948138	0.00813699038676359	5.99194948019592	6.3139654602438	6.38957335647929	6.47302461338135	6.62826220872236	6.4410835450961	6.06517547600615	6.69817334765179	6.29583435393782	6.39461774875044	6.57887280627558	6.77674395102973	6.83523690134342
PEX19	0.104595239357037	0.65776983785849	20.2639593908629	9.81489650607546	0.214354508858683	5.25345655064361	0.216318659308175	0.0411764439703368	4.60452809194764	4.76994604588068	5.13308194410324	5.5151073488319	4.82449630562975	5.24922378315121	5.2863971340448	5.51482757869234	5.50804092650236	5.53069147016578	4.95445426198801	5.77576520286696	5.51585925117231
COPA	0.539242586104663	0.892934730285558	21.5783783783784	4.58864538475747	0.0595801207704348	7.13519712942342	0.0596494769005877	0.00835989192991054	7.15678532297608	7.38652159293511	7.16340859526627	7.08701428279044	7.13414226702207	6.90819397759938	7.29960691041858	7.0487752072518	7.18197103020349	7.15624865496666	7.01634474812665	7.29161061887535	7.01101913762903
NCSTN	0.617558942818461	0.908700919082229	24	9.69132854852059	0.277226788621471	5.19661756234661	0.285484670803456	0.0549366327959183	5.47261899351223	5.29547659559138	5.57755351988894	6.11464919099485	4.39738909399684	4.2088806906708	4.81152751533746	4.25758550366523	6.04379126492896	4.79112801968338	5.29122377187506	6.1287060514751	4.93059040007669
KLHDC9	0.745737029953859	0.9354082616484	24	8.4752714570265	0.2793336114194	1.14997266847607	0.297014847705535	0.258279919034194	-0.143520440799451	-0.143520440799451	2.57774171512764	1.03892045878095	0.775727526358268	0.479069990545184	0.731348755157157	2.27657614861564	-0.143520440799451	1.75593354507792	1.47849147492039	1.74608967210294	2.34102482029779
PFDN2	0.87897790166256	0.963258032732161	24	7.50934971141727	0.0812457280305345	6.38859244978487	0.0885384653887376	0.0138588376210661	7.23497378148771	6.18676352920843	6.5829944557943	6.80504340127646	6.19991638386357	5.69246092740676	6.49759570106274	6.11607578269223	6.61443381132028	6.39461774875044	6.04706904253574	6.56915056174473	6.07652439483614
NIT1	0.438280617613313	0.857856475654593	20.7916666666667	16.8512019932781	0.246100142449194	3.37849809749257	0.246349837165781	0.0729169678528502	3.7498579842059	3.84137958596876	2.85523805357272	3.63216697356392	3.09919300457638	3.65880646190827	2.87220108593646	3.0518473956029	4.18757431986632	3.12660167564159	3.81497697056485	3.20672113395219	2.58288382516223
DEDD	0.690409630944422	0.920880918656051	27.5310344827586	4.65183421784593	0.105686318493139	5.0984436978381	0.125482978556186	0.0246120161353149	5.20458726588118	5.00357049263778	5.53878468204914	4.86121956558083	4.65005698693293	5.13351969284419	5.17022040735036	4.90508654856239	5.52458098311297	4.95340579140952	5.01166199998119	5.58284036059001	4.76873027441662
UFC1	0.292083585111867	0.798662110256317	24	19.1802947193329	0.113416321683696	7.59286448514492	0.124427611270713	0.0163874400121521	7.61641167019831	7.56154325563512	7.61395659532782	7.61691849423818	7.85067364496555	7.836453052655	7.36382763182014	7.49718092781109	7.58821632239772	7.20540865528531	7.6095678197116	7.64931292708927	7.73560656318451
USP21	0.50413903768976	0.884352936511736	24	19.6470149422351	0.260892092541335	2.61135707318882	0.283420832730057	0.108533925000139	2.92550954971208	2.51129226139225	2.97623917814198	2.73383557760066	2.52250336936068	2.95323405002601	1.82676129916193	2.6605525835125	2.35139822583205	1.5682386568754	2.96408031137214	3.60543592777466	2.46701667174861
PPOX	0.532645573029323	0.8924908147342	22.4269662921348	7.6696355608906	0.441975205534945	2.65081232254457	0.453554286889436	0.171100112607769	0.40442836398209	3.9793761285392	2.57774171512764	3.06631173150815	2.71205167935746	2.85923311884461	3.96583303996028	2.86942563743456	3.13361774521147	2.07090271467847	2.40461027050051	2.11574934681541	2.20296793881591
B4GALT3	0.963559146716647	0.986770988760531	24	1.42271773730779	0.0344704363526399	5.85159785707521	0.0348734154387146	0.00595963979249684	6.33614768952809	5.6387830350786	5.83921663005824	5.66969111616866	5.52616508216737	6.063025531568	5.25821819796827	5.89511369858735	6.02065680312035	6.1403138022528	5.6203254830648	6.19772495335923	5.89787235290034
ADAMTS4	0.0268763026523741	0.517146630879166	21.695652173913	0.416040643908144	0.523622441136411	2.56985556058517	0.524349251021291	0.204038413311406	3.45199916567621	2.51129226139225	2.02530105285571	1.39472305060686	2.18131366558055	2.65058536388103	2.71521922872531	2.96351789057089	2.4926020344562	2.82490201937091	2.84321805238965	3.54617493397983	2.58288382516223
NDUFS2	0.821908677462061	0.952213245084651	24	19.8701472468828	0.0630882806841222	8.7464610187247	0.0681662268216927	0.00779357807412166	8.54200961442089	8.9909590917591	8.80693097952281	8.61992409266227	9.23442069971306	8.92197772106328	8.50181457351705	8.99615590470854	8.46138795090255	8.50411945145506	8.658650833687	8.67400805317084	8.82369121199124
TOMM40L	0.699168855230287	0.923504700237614	24	0.469569039168199	0.178601706137709	3.73056689784056	0.178832656643135	0.0479371263243268	3.83688679798698	3.57725994530961	4.90821470471296	2.8533788726151	3.7879799494203	4.00449872603855	4.43726722570915	3.87726974292847	3.04467301241793	3.72966266627297	3.6803225623733	3.35221728947919	3.58522123045841
SDHC	0.733311248327441	0.933845269829321	24	6.98258467579911	0.221804909976425	5.99678865269221	0.244167650779449	0.0407164008806333	6.91321038585634	6.12861671102483	5.83921663005824	6.4351999395369	5.33756317783712	4.51661376412327	6.51556235674654	5.84654913956512	6.1647965277283	6.56124406675021	5.8727653918184	6.46900245590149	5.29579265899777
DUSP12	0.082609113206441	0.629606154368772	23.0751445086705	1.43957511310145	0.545960142788877	3.1601480605336	0.546455206583209	0.172920760709844	4.17423427254792	3.93482795889718	3.37874600688131	2.8533788726151	2.30422965881645	3.34873100721851	4.1610957873201	2.86942563743456	2.19485963537634	3.72966266627297	2.22275413067557	3.12807291972406	3.52854427855418
ATF6	0.432105003250776	0.856416551602786	27.3424657534247	5.06194700543588	0.165346600847322	5.55573300706028	0.195123479943974	0.0351211045772015	5.57743169506162	5.49276615061646	5.63382071107896	5.55091904871415	5.15361805478563	5.11330026693594	5.65392420715136	5.41843885613356	5.93663353573878	5.91257040996574	5.11969119264239	6.20732068156384	5.50120622380966
OLFML2B	0.105978679530696	0.659905960248666	27.7222222222222	21.5364381078676	0.706104759887375	3.40174326276041	0.745327399161119	0.219101602205073	3.7498579842059	0.898794163600483	3.19148454868918	3.06631173150815	3.51007621312413	3.76630709836833	3.65603815878624	4.49665952132719	2.84842270514974	2.44296078456659	3.60796890082011	4.09337890000557	4.34516825178632
UHMK1	0.606598537866261	0.907994377259621	27.9160839160839	9.73443807187255	0.178962924095006	4.92845849930319	0.17913079636748	0.0363462117805815	4.70048018204979	5.93863587715924	4.78110672515531	5.04823663802039	5.2331304604676	4.48548852984925	5.18526451716597	4.75529031299685	4.45250981889181	5.04627868785579	5.42358556457814	4.55075953555611	4.64087951315261
UAP1	0.225355102144944	0.769171074442607	20.0603015075377	17.1947358500376	0.367031820088098	4.39414586043678	0.371141524905003	0.0844627230622043	5.51282134574279	3.32447990951331	4.44608075511084	4.03755510069735	4.42474251556539	4.91731518471215	4.46218548779691	4.21995263081469	4.5845801336916	4.83344054773995	3.99597515926405	4.25014256108372	3.79198347603323
DDR2	0.73845669843775	0.93482663719801	24	17.1944526084752	0.094668865445951	8.09836775250234	0.104483410564165	0.0129017863546491	7.58846750407303	7.74043932168489	7.98228623628667	8.03872402365776	8.54543517498356	8.40918021711571	8.05661995096881	8.49158908011548	7.8336206031386	8.06553189713724	8.1829905669589	7.90360981208166	8.4184146690114
RGS4	0.385441066505096	0.839078555208256	24	9.59013873805925	0.305899744338547	3.96977664934783	0.315775673375355	0.079544947050669	2.08792564986543	3.88886026219497	3.95106804639	4.31252827992272	3.45807097226723	4.2088806906708	4.09889906333123	4.36492993179319	4.52005573223383	3.77378896756028	4.39040157666001	4.45734494390033	3.83935446915123
NUF2	0.373251449853324	0.834809278243391	21.2340425531915	18.6398464809124	0.469790721130358	1.97431964492537	0.469912429151818	0.238012335216155	1.93851410682596	1.22903826040335	-0.143520440799451	2.60348450962772	2.0469417651392	2.53373339729027	3.07965774307092	1.75179879173879	2.73928441223658	1.3524201774911	2.56608773690098	2.27022559071744	1.68578321690822
PBX1	0.431567118905306	0.856416551602786	24.0481927710843	7.28627139566545	0.0837792176676482	7.27838221562412	0.091866798757034	0.0126218706349096	7.12255247026438	7.53567374778543	7.2073334697932	7.51181354630573	7.02219738204711	7.34094218712477	7.36712976160608	7.38688508056904	7.28749831581759	7.3472273120739	7.19367103585384	7.18394861587765	7.08166506442534
MGST3	0.536413592213722	0.892934730285558	24	8.8758591170953	0.235757982087449	8.81079899171924	0.247938949581428	0.028140347976892	9.28565255230759	9.15408560732887	8.97789114964035	9.14421640412042	8.05704238433387	7.9885014451676	8.40071132859537	8.22334894386316	9.38336577927484	8.92561056662873	9.04174770201287	9.35282707337672	8.43585610143316
ALDH9A1	0.240324757348155	0.779168222153663	24	12.0803011313042	0.120878042913866	6.79040439631606	0.120882621793951	0.0178019768394844	6.29831217454971	6.44680657906039	6.62060840292666	6.9258860357899	6.66886426503492	6.77294972670551	6.81542182820944	7.12201403920794	6.7542356459575	6.9696614854975	7.17501070553944	6.83979556060938	6.74483479273787
TMCO1	0.704751987361109	0.925097324218256	24	2.01742317405776	0.0633217421947997	7.89119759422416	0.0647813292752601	0.00820931531643255	7.77908722053861	7.9452120698437	7.64622990617026	7.48891861694995	7.94814988769007	7.88496654540194	8.14005910712701	8.00287230578375	7.88896226555789	8.26421149400914	7.88303057091506	7.79006144438302	7.97976123825397
UCK2	0.428257436762483	0.854625547777648	23.2093023255814	19.1200051921508	0.324379207016074	4.3162053368172	0.343660048557846	0.0796208756859708	5.56473903684243	3.93482795889718	3.19148454868918	4.22656495989936	4.18985168449277	4.54708164808676	4.27798055422872	3.92482778465313	4.99388547284037	4.2814283821862	4.86415040513387	4.09337890000557	4.13344636767222
POGK	0.33396474159772	0.814676152704391	24	12.3528174742718	0.247676684212154	4.52227165999107	0.24785763080028	0.0548082135341621	3.27630384786384	4.39564543826574	4.67784091972226	4.77299933569917	4.62669085330228	4.66289950964093	4.69021872965579	4.05876202684008	5.08591755706265	4.18668213057173	4.86415040513387	4.77380571228948	4.47081405949245
TADA1	0.054679020393132	0.569299712800375	20.5773195876289	2.44733190775725	0.792669569082362	2.17858421657833	0.792962730903437	0.363980756341318	3.21263905586283	3.51809481994805	2.23384521519896	-0.143520440799451	2.30422965881645	2.11272346714772	2.79584428435286	2.12193444840977	2.01924513775248	2.32927911853109	2.01462258880931	2.53696179108029	2.58288382516223
MAEL	0.049447888344085	0.560442464758247	20.7916666666667	15.6218912219066	0.30821056310799	0.151239557912434	0.308361002822169	0.308361002822169	-0.143520440799451	-0.143520440799451	-0.143520440799451	-0.143520440799451	0.388112665463561	-0.143520440799451	0.359238786424242	-0.143520440799451	0.516057694760746	0.790233401753058	0.615788778723578	-0.143520440799451	-0.143520440799451
POU2F1	0.0763147791154741	0.621460969088183	22.4269662921348	7.80712296118813	0.456341144169087	3.87398861359295	0.468128925037816	0.120839003861616	3.07620571680556	3.88886026219497	4.87747210224981	3.76006251864646	3.09919300457638	3.91388466133393	4.30577979052846	3.77717518832426	4.14541839693394	4.21896053912612	3.6803225623733	3.28130260041275	4.20752680520394
CREG1	0.95183596147631	0.983566806280901	24	2.88797846359563	0.0474946472414235	5.18683948067606	0.0496310846006109	0.00956865636299621	5.933910610098	5.29547659559138	5.53878468204914	5.58586329191541	4.86499888389745	4.54708164808676	5.15501776625127	5.01903396136075	5.10803664345716	4.74753692221713	5.26793282999802	5.53791543891531	4.86343243456807
MPZL1	0.680694897567199	0.919582011487007	24	9.13916378392947	0.103930459183451	7.53750006484309	0.108527146963595	0.0143982946640086	8.03516173430363	7.5244432187475	7.59045405314998	7.98737432131291	7.1465173396788	7.05322471251171	7.6205679017804	7.31284834851313	7.7304595722156	7.57316309453868	7.55769109530535	7.59917055514258	7.17694027997999
MPC2	0.63046033220297	0.912322325074139	24	4.15453663243124	0.140449086044937	6.45955289261392	0.151847361059467	0.0235074104328636	7.1860868992634	6.57571269769222	6.79523891947447	6.09051830859675	6.04107534936099	6.08395680377383	6.51556235674654	6.28959499846835	6.81600861582384	6.46359427861891	6.48098807097464	6.69042793485068	6.01596505162361
DCAF6	0.0665589618396223	0.602810548216629	25.1069182389937	7.3328265776552	0.205450219485572	6.44712537661878	0.229166714930721	0.0355455651229957	6.19502811124881	6.62561630184373	6.22837792972168	6.55466972763243	6.10164921127503	6.17456191139584	6.59093162634635	6.5238265241819	6.64501263269223	6.95536297126299	6.48098807097464	6.34408656353402	6.33797977732816
GPR161	0.0220411181849872	0.493582136267043	24	21.0422090386596	0.393995784405915	4.58867716035123	0.412488838079939	0.0898927563795675	5.03090288043243	4.144968178671	4.48738606664864	3.9861630259162	4.90439536492702	5.11330026693594	5.24391960751579	4.64602205956748	4.05722083608016	4.60825590538845	4.4741964032181	4.72119303901782	4.52975831291966
TIPRL	0.743289597047392	0.93512001323752	24	8.87734842910528	0.0867362514614077	6.12891539123832	0.0912139687285781	0.0148825628852658	6.38027823427025	6.21498107892722	6.63905390448181	6.18471069853088	5.85252051694173	5.97612466103627	6.44856110831149	5.85884439971871	6.17530990812779	6.28454541566357	5.8727653918184	6.2543646956531	5.47144598682117
SFT2D2	0.762757035544783	0.939224536779871	23.4823529411765	6.88969748587406	0.158359968035483	3.92010137591855	0.170678657212849	0.0435393477988451	3.65724031981398	4.18355797501541	4.26790878235924	3.69753153175087	3.7879799494203	3.91388466133393	3.85730459862933	4.33002843197637	3.44297920204331	4.85414036518588	2.96408031137214	4.39152944426283	3.58522123045841
TBX19	0.718380843890227	0.929415172962063	22.4269662921348	11.4694502487556	0.243710585409808	3.35436187503796	0.244452228623775	0.072875926250804	1.11108370047925	2.24552782558522	2.85523805357272	3.69753153175087	3.1655527640712	4.54708164808676	3.89439531297058	3.72439718537981	4.10199349408357	3.31756788911499	3.17910566384188	3.82077597174325	3.58522123045841
DPT	0.900382233085684	0.969425743821312	24	21.7509772062	0.0208388103027673	10.6831554760717	0.0214296233723844	0.00200592637824872	9.95323316222812	9.95523968707914	9.91548767666433	10.4167406554691	10.3763558885529	10.5523737629644	10.6875441645133	10.8838830486282	10.9783252609796	11.1694817803733	11.0510170416576	11.4887370595029	11.4704231262215
ATP1B1	0.104850826342432	0.65776983785849	23.3450292397661	7.05560613637496	0.215488592562814	6.69456448857141	0.230513736791324	0.0344329697898712	6.43709452521761	6.59731166538472	7.13769486038991	6.50075621831702	6.43329946183284	6.69346166770854	6.99263508413508	6.85370416657336	7.00467971355273	6.85109716009485	6.37597545118973	6.62032875772964	6.48671544411079
NME7	0.0657200303752665	0.600651133969723	26.2631578947368	9.4032173817738	0.852271404463787	1.79897552231265	0.8699727938004	0.483593458059961	-0.143520440799451	2.24552782558522	1.11868641333523	3.33633557408249	1.08094830016191	0.479069990545184	1.66446312551875	1.75179879173879	3.13361774521147	2.20586737462056	2.56608773690098	2.86258220640917	1.19686695426661
BLZF1	0.58069236487824	0.902689097025675	20.1616161616162	14.5614649739589	0.315998125270194	1.36471997301746	0.316169986464133	0.23167389113905	-0.143520440799451	1.91949497484897	-0.143520440799451	1.39472305060686	1.5470410830498	1.51574141544292	1.48156509460044	1.52370603684634	2.19485963537634	1.75593354507792	2.01462258880931	0.480412093429477	1.68578321690822
METTL18	0.942351069710224	0.981136452937014	24	18.2535811743928	0.0935468426759594	2.16282758100712	0.103756392001419	0.0479725674448378	1.36643998565656	1.22903826040335	1.48778670245275	3.251821209927	1.5470410830498	2.85923311884461	2.44217545159906	2.27657614861564	2.35139822583205	2.20586737462056	1.47849147492039	3.04488875017836	2.58288382516223
SCYL3	0.0189501028490355	0.476398952900493	20.3673469387755	18.7771843450269	0.776547592215708	1.6992102298239	0.782599403601855	0.46056655607762	2.56666703509344	2.38452109697838	-0.143520440799451	1.39472305060686	2.71205167935746	1.93980295292015	1.27206713718618	1.75179879173879	0.967004039627234	2.07090271467847	2.40461027050051	1.51835709699847	1.19686695426661
KIFAP3	0.639749143067003	0.913645759952392	26.7919463087248	8.64399286224775	0.165276646793162	4.86003686954504	0.171442365210244	0.0352759392186036	4.6533016987607	4.89148214090528	4.21970195402218	5.16837992975783	4.67305070243542	4.51661376412327	5.39391164750931	4.75529031299685	5.31236330760607	4.99127535730065	5.48547463829677	5.01143897571275	4.17096202548302
GORAB	0.461188659600977	0.865042837051823	24	8.90726852670945	0.472070394619215	2.98403007349357	0.49603613852704	0.166230274598507	0.40442836398209	3.25370246600337	3.37874600688131	3.81999543281849	3.09919300457638	2.75867788247208	4.1610957873201	3.72439718537981	2.94988228876972	2.98362403315668	2.40461027050051	3.04488875017836	2.46701667174861
PRRX1	0.0204533803867516	0.482277816292454	24	19.9751955498448	0.123356494897452	8.33173569503991	0.132930398167085	0.0159547065620699	8.32773313751856	8.26383056870542	8.18732539128861	8.3186973106627	8.33087277256335	8.55498062697672	8.34318643919135	8.37657867871614	8.16433270502592	8.27576548306062	8.33641134470953	8.60852820001723	8.29003760778573
FMO4	0.0426191973920174	0.54469018235411	20.0603015075377	15.0680583243438	0.534948281081849	1.53956912877052	0.535962199298827	0.348124802766628	0.40442836398209	-0.143520440799451	-0.143520440799451	1.03892045878095	1.73359074749619	0.479069990545184	1.48156509460044	0.918613108998112	2.73928441223658	2.90644470549863	2.22275413067557	2.7619925480769	2.78995838108486
PRRC2C	0.519786201622695	0.888563351636562	20.6839378238342	12.960789605695	0.171685230901784	8.11920490373828	0.171705959379273	0.0211481248983155	7.41546851509087	7.70771540759433	7.93081240828728	8.01648307500233	8.65054197573591	8.28362164652686	8.39909919589853	8.56659229630714	7.95451863158221	8.33034132363458	8.0764210234088	7.61727926031175	8.30698680795982
VAMP4	0.117984849460884	0.676829923249657	20.5773195876289	2.63234875874465	0.272690733975823	4.80197240990132	0.27275775300068	0.0568011912018222	5.20458726588118	5.18569580233613	4.48738606664864	4.39365622265449	4.47794100300003	4.45367695370463	5.24391960751579	4.7016904224003	5.10803664345716	4.55867151009511	5.19571521345079	5.01143897571275	4.86343243456807
METTL13	0.0795334308052804	0.625699468488129	21.1216931216931	19.968283500622	0.236199989255396	4.64832329820026	0.236200988118458	0.0508142340722966	4.89554705061639	4.60914607212575	4.11816895236289	4.57851322829	4.18985168449277	4.690457361871	4.55776546542476	4.46483749639287	4.70556765879659	4.83344054773995	5.2201916278081	5.07571391829553	4.64087951315261
DNM3OS	0.238953066535203	0.779072324078442	24	6.12647318999476	0.171896437852818	5.48552579489058	0.190736652552064	0.0347708970268125	5.22085883706688	5.27775015267419	5.15887729658621	5.44070145270385	5.05203070898164	5.45603758304574	5.51793239768605	5.85884439971871	5.94894064183393	5.83138312802576	5.24425969946461	5.82645879713183	5.47144598682117
LOC102724528	0.623367321407404	0.911323768402693	22.9425287356322	21.8185479476386	0.496328054181202	1.261845651147	0.503175593644119	0.398761602250433	4.391055877816	0.469789243285097	0.621430200703275	1.39472305060686	0.388112665463561	0.479069990545184	1.66446312551875	0.483160316193418	0.967004039627234	2.54833516378743	-0.143520440799451	2.53696179108029	1.19686695426661
PIGC	0.153171122051492	0.718758472187031	27.156462585034	9.37941156649119	0.157894238819876	4.92638845946701	0.159625209303598	0.0324020751950341	4.72350320479542	5.00357049263778	5.20912425625723	5.09750093130755	4.76152716530808	4.96322594685066	4.64740471631757	4.97452904583802	4.96992994260553	5.15036779782992	4.69982018413867	5.21540994625252	4.71894115883935
SUCO	0.0151581080522729	0.457860016927364	23.4823529411765	20.1361359046177	0.308391645300909	5.42946343104718	0.325355043118713	0.0599239772494354	5.60248683967969	5.14716391703764	5.13308194410324	5.04823663802039	5.78023868087691	5.71946505184426	5.96412783736158	5.2038839107148	5.08591755706265	5.59359288741124	5.38080020555491	5.62640848279457	5.50120622380966
LOC101928673	0.165289920336868	0.723526888383568	24	12.9883383466749	0.534775051829678	2.34549468622135	0.537819667183469	0.229299034588694	1.77182201060675	2.0917018378884	3.62069973691108	2.30104476948154	3.40412075398645	2.65058536388103	2.10510187405276	0.918613108998112	2.84842270514974	2.82490201937091	1.47849147492039	2.27022559071744	1.68578321690822
PRDX6	0.923898898012774	0.976204719544507	24	2.49345306633545	0.0370779649352082	7.58447420667359	0.0383535709535732	0.0050568529747027	8.25256216674067	7.80992123247542	7.96045051247946	7.76147923262229	7.26853750018202	7.50513023678824	7.51139447367781	7.1472951254136	7.56041215016355	7.50934446783227	7.41124940904988	7.52820676369288	7.40264932293215
KLHL20	0.644084435437488	0.914720014870639	24	18.0428316563328	0.145586893009018	5.19197435281658	0.161563369715229	0.0311179059710845	5.92400633730722	4.7183121148968	4.87747210224981	5.36224845746158	5.26374766541302	5.17312777319183	5.2863971340448	4.61736107630673	5.7095476317412	5.11649905775957	5.11969119264239	5.25295868994243	5.07610897445351
DARS2	0.253229895791263	0.787316649639517	21.0105263157895	0.351393800269051	0.524389447839551	2.24803298954179	0.524424342742797	0.233281426554906	3.00282435332305	2.38452109697838	1.78143357037484	1.67990649727089	2.79823744626517	0.912559716605791	2.79584428435286	2.76876588767599	0.967004039627234	2.32927911853109	3.45137193418339	2.95661321626145	2.05028823089313
GAS5	0.949704975858962	0.983566806280901	24	6.30831058116681	0.0455303440898602	7.23011339453788	0.0504860543695555	0.00698274724262224	7.3540932465491	6.68061219601889	7.59518529127625	6.86317309870564	6.86633109351173	6.71374802164348	7.50241312434147	7.18196051068553	7.26798402737011	7.47634430524129	7.56726303517692	7.7413553136256	7.17694027997999
RC3H1	0.209398392749116	0.755850866323795	22.6818181818182	4.54346728835837	0.163598935522052	4.26259649046697	0.167070159105885	0.0391944579974969	3.9966201812684	4.6917852067418	4.44608075511084	3.87753758193324	4.22139115786202	4.08975620700462	4.58070281041789	4.39900700404021	4.34486372172258	4.11987446367031	4.34660542664335	4.28680937418343	4.17096202548302
RABGAP1L	0.0953755979848754	0.648439218627331	22.8114285714286	18.5139181987797	0.389723199101205	3.55839138048456	0.406675144085175	0.114286232345189	3.33727751054988	3.63409398494813	2.85523805357272	3.49182072860579	3.7452231346756	4.2088806906708	4.38610113709647	3.0518473956029	3.29657479922229	3.85818801206245	3.87786680494019	3.41980892044848	3.13184831696958
CACYBP	0.689369937069625	0.920441251116732	20.0603015075377	9.86625163712557	0.120666260706018	5.62286355455003	0.122364518516564	0.0217619576447922	4.76847549948798	5.39749118414505	5.80695104707749	5.8813981519101	5.75890364685577	5.56426753426072	6.19719872613275	5.60517775869222	5.25404523522655	5.94187518529981	5.5253065993495	5.58284036059001	5.75696159924386
MRPS14	0.629386984195516	0.912322325074139	24	5.07721436840487	0.176165456872298	4.69745694506648	0.194105987795582	0.0413215043938704	5.13760122783281	5.27775015267419	5.13308194410324	4.57851322829	4.15760727127685	4.17025521278851	4.97627534024074	4.29426162269076	5.12982171936499	4.42669946041088	4.69982018413867	5.11702618821544	4.0146649647383
RFWD2	0.120993701491464	0.681379064079872	24	18.1087119325149	0.27320072972687	4.26926524197981	0.303155089894128	0.0710087269615377	4.76847549948798	4.25777248180286	4.11816895236289	4.80300949162426	4.25225585641638	4.3538037318542	4.41191099921225	3.49155827858135	3.86278987978215	4.34130328889333	4.15677601348424	4.52028849333581	4.17096202548302
PAPPA2	0.564885052566539	0.897594739195769	23.0751445086705	8.46136167450345	0.401611466466366	2.95389482593164	0.418753706590467	0.141763241844061	0.40442836398209	2.73563154607541	3.54446981501666	3.63216697356392	3.22899392356567	3.12464370626046	3.93055630278138	3.21377053626933	2.62120925395765	2.6465341235078	2.71129700682696	2.4097494525143	3.9296709584463
LOC730102	0.654813617652524	0.915666022566741	20.1616161616162	11.5434410505189	0.194632937370067	3.83653602194338	0.19580082489398	0.0510358364352847	3.65724031981398	2.83594522993861	3.76204584414044	4.31252827992272	3.45807097226723	3.81719552961998	3.93055630278138	3.72439718537981	3.86278987978215	4.48094533753824	2.96408031137214	4.77380571228948	4.05535512149987
RASAL2-AS1	0.937205120337465	0.979857970944747	24	19.3185898261926	0.153677190963923	1.32251963009847	0.168148013690846	0.127142168527455	-0.143520440799451	1.72391076161669	1.78143357037484	0.565595681740873	2.79823744626517	1.74329733962817	1.48156509460044	1.75179879173879	-0.143520440799451	2.20586737462056	-0.143520440799451	1.9427269333918	1.68578321690822
RASAL2	0.688512778334011	0.920202663572914	20.5773195876289	17.5142498423325	0.166623830610464	4.51800963275802	0.167199047121743	0.0370072356440896	4.93553313444458	5.00357049263778	3.54446981501666	4.74235163962786	5.1037183561112	4.08975620700462	4.38610113709647	5.08331843581218	4.45250981889181	4.45407734213434	4.43290727738031	4.55075953555611	3.83935446915123
RALGPS2	0.0266355478633441	0.517146630879166	23.4823529411765	20.1192598831416	0.325379038965856	4.68234748200262	0.343390221809016	0.0733371931769039	5.53901372134743	4.74436006480276	4.67784091972226	4.80300949162426	4.96154354070339	4.82086354334183	4.55776546542476	4.52779475829656	3.80979288591559	4.58367671977715	4.59141448278896	4.74773919938046	4.71894115883935
ANGPTL1	0.598025728665644	0.907118990107225	22.5536723163842	20.3179010141574	0.247690452708821	3.40766917247313	0.253213238969702	0.0743068725729416	3.7042922542316	1.72391076161669	2.23384521519896	2.8533788726151	3.09919300457638	3.27783342447824	3.69860045877002	4.39900700404021	3.63801284323149	3.97619416091843	3.81497697056485	4.39152944426283	3.69230324707535
FAM20B	0.953059943693407	0.98381534900584	24	16.2402361117819	0.0508713487989347	6.09614180466865	0.0551159029258549	0.00904111234480227	6.88795817574634	5.78398262340788	6.15337037762708	6.63194080609942	5.68164387084904	5.59375551805197	6.13657190103188	5.70389754119569	5.97324430024733	6.06240362152047	6.41890202399078	6.03482092448542	6.1628483587398
TOR3A	0.624272460164763	0.911777616944331	24	19.5654367209077	0.111533926434304	5.27473502131082	0.121392886991266	0.0230140256336705	4.83340986950539	5.46170171784374	4.99669710288414	5.3822652775038	5.65878779385518	5.33902497791809	5.12412327417016	5.24193277111771	5.15128272239635	5.02817625069949	5.06668751517053	5.76280850596625	5.57302694975747
ABL2	0.290221829538929	0.798284606019286	21.8142076502732	18.106490316732	0.113198165350212	5.65050828914234	0.114066608707316	0.0201869642287756	5.65132834865309	5.34738539785829	5.39424994924736	5.66969111616866	5.52616508216737	5.50341938288513	5.90174037413208	5.69020160003746	5.60455106702827	5.83138312802576	5.97698319922278	5.86334322542956	5.47144598682117
SOAT1	0.767969183963759	0.939895701974144	24	4.31154850360112	0.124651818763895	4.84501012188098	0.135283775408159	0.0279222895319025	5.81032061677552	5.10757460522223	4.90821470471296	5.21376907242701	4.88483159795405	5.13351969284419	4.75214777582887	4.90508654856239	5.10803664345716	5.00984378101344	3.45137193418339	4.55075953555611	4.20752680520394
TOR1AIP2	0.88448290934556	0.964248740239904	24	1.2779947440036	0.0328733170166693	7.02289184729147	0.0331844934531196	0.00472518930587233	6.75460838657586	6.96164711391891	6.648188964759	6.77507596598158	7.16690945460175	7.11045041621183	7.20681972985745	7.23480566810259	7.17674813138724	7.16869658865237	7.05767692293778	6.94677766129164	7.12053338686105
TOR1AIP1	0.665307523899845	0.91809996877157	24	12.9441443683251	0.118752981958693	4.86619176239119	0.119370403178747	0.0245305588039732	5.49954464967181	4.66476139612511	5.41580563984667	4.83240809227985	5.15361805478563	4.66289950964093	4.64740471631757	4.25758550366523	5.12982171936499	4.74753692221713	4.92497659335173	4.39152944426283	4.81685827625577
CEP350	0.308106408022236	0.805512690395981	25.4267515923567	21.9314214425293	0.101890355818633	6.23923034719782	0.105616763111578	0.0169278512307232	6.17010538176758	6.30524232037328	6.4218907375116	6.07829980277368	6.49266596843256	6.30508241962204	6.30443272748612	6.29864932265934	5.94894064183393	6.11480838869796	6.0333216103879	6.20732068156384	6.45665162984623
QSOX1	0.130223591384161	0.697314063061464	20.9005235602094	15.0861856464005	0.180018261999446	8.68342191751215	0.180040872888294	0.0207338621339128	8.4344921179324	8.80855211286068	8.50396095159403	8.85831164088289	8.82235726747965	9.12370259962672	8.27098493357527	8.54011447002505	8.76092463434583	8.82565547468514	8.60622019945236	8.52082184713961	8.52366359298799
FLJ23867	0.0657200986277305	0.600651133969723	20.4717948717949	16.7761508049942	0.474985224175614	3.22577669882669	0.476787197014391	0.147805394337374	3.7498579842059	3.39194684717034	2.23384521519896	3.56369979950076	3.65570927302241	3.34873100721851	3.7399429880765	2.41623494871856	3.37163334047376	3.89860542496474	2.84321805238965	2.53696179108029	2.69013317606669
ACBD6	0.227732100976681	0.770616837189888	24	3.70212654914691	0.196990883202531	4.34184278067737	0.210475292534785	0.04847602807533	4.62912099846121	4.144968178671	4.26790878235924	4.50738683029103	3.98459897320349	4.13056709408545	4.75214777582887	4.95175092985586	4.34486372172258	4.21896053912612	4.30143801280915	4.05137386304252	4.27798838003297
XPR1	0.142576590410308	0.711589776168357	27.156462585034	24.1764485346354	0.448904606130492	3.65664062069954	0.449047650447383	0.1228033315348	4.30209043683801	4.18355797501541	3.46398621102222	4.43257115406088	3.65570927302241	3.41630709761202	4.1610957873201	4.25758550366523	3.04467301241793	3.12660167564159	2.01462258880931	3.41980892044848	3.79198347603323
LOC102724791	0.623921018576265	0.911648770204916	24	14.7534427362784	0.321927233109391	2.12689038799608	0.335215984480465	0.157608490955803	-0.143520440799451	2.73563154607541	1.48778670245275	2.30104476948154	2.79823744626517	3.27783342447824	1.82676129916193	2.27657614861564	2.19485963537634	1.75593354507792	2.56608773690098	2.27022559071744	2.05028823089313
STX6	0.927561997430025	0.97747582465227	24	19.8550822578743	0.0353004060638324	5.83922243169954	0.0381560929617822	0.00653444759265262	6.08377570572796	5.86931087079674	5.91685805803802	6.19606382976062	5.5635606673357	5.70602617103867	5.7582116684259	5.69020160003746	5.60455106702827	5.61800512703822	6.1269112279525	5.78860657197423	6.00561999108878
MR1	0.863546376029025	0.959755157513889	24	23.398553471957	0.0622045606311277	4.61350169248172	0.0623363741896738	0.0135117267413728	4.14041782319914	4.06454667553967	4.3145567550669	4.64629716126583	4.84488972502414	4.421148082847	4.81152751533746	5.27900388281232	4.41751269417764	4.55867151009511	4.55339025833457	5.01143897571275	4.97368615550084
IER5	0.583962328714287	0.903177183738915	24	2.21186204806379	0.0735124902895799	7.2148010318558	0.075531963037571	0.0104690292502969	6.70341628470047	7.22940376921981	7.1441663878097	7.06241271495287	7.22641139192366	7.3365882331418	7.38026321458218	7.49324277472815	7.22308717789274	7.1182471576588	7.13050774078232	7.46561531840253	7.34226962537904
GLUL	0.269899382874281	0.793975261257137	24	4.53815449761207	0.346230124730516	7.12470166547215	0.377700624188716	0.0530128336487596	7.75414874426768	6.57571269769222	7.07810644858517	6.57220228386848	6.32132204922519	6.74693730414937	6.6408955595594	7.35685807307848	8.06888612320141	7.49952343513332	6.7979576725596	7.69777092682514	7.65184735250473
RNASEL	0.739676654873691	0.93482663719801	21.695652173913	14.9926372514416	0.153019922188723	3.48455596651851	0.153222546068367	0.0439718998749373	3.55826642967545	2.51129226139225	3.54446981501666	3.49182072860579	3.56027184843447	3.48085903571258	3.20304788526295	4.14160736321217	3.37163334047376	3.85818801206245	3.17910566384188	4.28680937418343	2.88332107785431
RGS16	0.644521583462992	0.914720014870639	23.7619047619048	9.3397967012974	0.17824205131481	3.30871897359011	0.184915338835692	0.0558872906135786	1.36643998565656	2.92973504935142	2.23384521519896	3.56369979950076	3.34807440394583	3.12464370626046	3.42206985569692	3.87726974292847	3.75477457398031	3.5382794900112	3.53179409750632	3.9635065551665	4.20752680520394
DHX9	0.782474995729529	0.943704168645948	24	1.35631047807512	0.0814315231620876	6.05297997511062	0.0822981362611373	0.0135963007641758	6.75460838657586	6.07830409873594	6.33404832867059	6.40616607961724	5.90201940419213	5.69246092740676	5.91081975166762	6.31658925949261	5.57309294735484	5.93217291615212	5.76042877603356	6.20732068156384	5.89787235290034
LAMC1	0.000813315194085229	0.277776030485597	20.5773195876289	10.1058570903035	0.115916916534344	9.60998787586165	0.116296052602072	0.01210158161533	9.06344776384187	9.25152371358528	9.44826680041278	9.42314075029776	9.56842436661238	9.41966071864245	9.56399843788147	9.80380605570237	9.86790970208007	9.76190794730631	9.750322412162	9.8696093635209	10.0463292783125
LAMC2	0.3060494334599	0.803955112387859	24	14.5490033600711	0.480214731843715	1.86382231872116	0.497424362999045	0.266884003911031	-0.143520440799451	2.0917018378884	0.621430200703275	2.60348450962772	2.30422965881645	2.95323405002601	1.48156509460044	1.52370603684634	1.81925186842251	2.6465341235078	1.77131951437084	2.11574934681541	2.05028823089313
NMNAT2	0.395478798277926	0.842433158549486	24	6.61084305704643	0.500015049069155	1.31985891956912	0.553125453590033	0.419079225354331	1.36643998565656	1.91949497484897	2.23384521519896	-0.143520440799451	1.33273602482327	1.51574141544292	1.66446312551875	2.12193444840977	1.31005611362646	2.82490201937091	0.615788778723578	-0.143520440799451	0.451726371562817
SMG7	0.295120056796256	0.800460530635828	24	14.3129235145631	0.287468678302878	5.32590040079571	0.296061365873495	0.0555889790633828	5.15464157202696	5.18569580233613	5.4989451908519	6.01560510835076	4.90439536492702	5.45603758304574	4.51076686543686	4.46483749639287	5.31236330760607	5.30872165414393	5.77702240471316	5.76280850596625	5.64144118532799
ARPC5	0.605389898826583	0.907994377259621	25.1069182389937	24.417947838642	0.0519140033211178	8.18283469272793	0.0519895857947418	0.00635349334882016	8.39380849640221	8.15637632411208	8.0037963898304	8.01006502917006	8.28309974641862	8.06944367775474	8.26922102869433	8.33757507066681	8.11330371358635	8.29292480127033	8.23796358169001	8.11972858876502	8.1134261153244
RGL1	0.451128897119812	0.863148088133136	24	21.9984529885298	0.255260297138003	4.70065869949148	0.261055646293622	0.0555359712292797	5.26860057970466	5.52317577184763	4.35974353902452	4.08717926935193	4.31207226631769	5.05088401754488	4.19121669606868	4.25758550366523	4.73429309538242	4.37033395975742	5.46513851858213	4.89750953820014	4.81685827625577
COLGALT2	0.522104537130777	0.889131187989972	24.1939393939394	9.32878548759608	0.27775844725336	2.86104681988493	0.288751952689344	0.100925280454151	2.46103990139115	2.24552782558522	2.97623917814198	2.46017542375709	1.89875700274069	2.11272346714772	2.94471892120709	2.86942563743456	3.57588576307651	3.5382794900112	3.45137193418339	4.25014256108372	2.20296793881591
TSEN15	0.90066138479584	0.969425743821312	24	5.07965407672222	0.0987369773298132	5.85497841529317	0.108796245979434	0.0185818355359362	6.35838169376919	6.11869357849388	6.45350001949184	6.0659769311756	5.46160092735747	5.26763677104939	5.96412783736158	5.83414819262727	6.15420597020329	4.9724648264328	6.06068671103182	6.47695786313782	4.95229918974822
C1orf21	0.0143665879193797	0.457860016927364	22.9425287356322	9.999085279314	0.376285267873863	5.94976665572943	0.383096993950503	0.0643885745639441	4.70048018204979	5.5821370861859	6.08774024335551	6.00273247100123	5.68164387084904	5.70602617103867	6.0893690028891	5.85884439971871	6.74014157207249	6.20620278267308	6.17778562443985	6.08773166550761	6.00561999108878
EDEM3	0.277071197081957	0.795117935879754	21.5783783783784	21.5717278441632	0.23779403750678	5.21703097257469	0.238131103595979	0.0456449472598123	5.61485310508098	5.4138137217824	4.87747210224981	5.40200816845018	5.26374766541302	4.690457361871	5.54150665246694	5.43495752376561	4.52005573223383	5.08181606060137	5.70947106278025	5.4915464869919	5.09574901035328
FAM129A	0.356099822732307	0.824412883179935	24	15.447001735724	0.245664030735768	6.64945805315923	0.260657175446897	0.0391997623510168	5.48614463636031	6.07830409873594	6.79523891947447	6.87027735018542	7.1382790969289	6.67288598544239	6.98405776209564	6.76502681247218	6.10005466480264	6.61681109632928	6.93734942389314	7.01938894808813	6.81760398902488
RNF2	0.93429211588671	0.978976226050782	24	22.0580490978677	0.102933826219735	3.3627660137702	0.10513892289338	0.0312656076761946	4.0703098526419	2.38452109697838	4.06459070974335	4.22656495989936	3.22899392356567	3.20327087927678	3.7399429880765	3.3593400316113	3.04467301241793	3.12660167564159	2.01462258880931	4.21251948597399	3.13184831696958
TRMT1L	0.355892727020074	0.824412883179935	23.4823529411765	1.58880228344218	0.17246203689248	5.11285038537169	0.173346770662206	0.0339041351881069	5.17148299206627	5.80888141270273	4.84606011113143	5.02295894160131	5.2788160037152	5.0294637471967	4.79200457042662	5.53028436640482	4.89558003806784	4.70258757148771	5.11969119264239	5.17685775398448	5.29579265899777
SWT1	0.655753031893586	0.915745700325499	24	18.6126736992996	0.298688260790082	2.28899774360392	0.330407969404643	0.14434613154508	1.77182201060675	1.91949497484897	1.11868641333523	3.16204614445389	1.73359074749619	2.65058536388103	2.71521922872531	3.21377053626933	0.967004039627234	2.44296078456659	3.53179409750632	2.11574934681541	2.46701667174861
IVNS1ABP	0.0852480833756962	0.6369350967465	20.1616161616162	1.02999601860521	0.211163240262461	6.20024411038485	0.212782501888509	0.0343184071627304	6.45095573887011	6.51648276421352	6.62060840292666	6.24060348187823	6.32132204922519	6.74693730414937	6.39132866267698	6.1057956089401	5.54093356040505	6.14871637915277	6.16523422283926	5.97989556531229	5.60078315608845
HMCN1	0.251516447886544	0.787193081981863	21.0105263157895	11.151944341817	0.527184311262855	3.91336326476804	0.527213296734528	0.134721277086904	1.11108370047925	3.32447990951331	3.54446981501666	4.83240809227985	4.42474251556539	3.91388466133393	3.81923508755698	4.01548425685604	4.22853332724806	3.97619416091843	3.6803225623733	4.94416638613861	4.34516825178632
TPR	0.710427932745435	0.925858558351453	24	20.0079102259681	0.116154262436723	7.00790788849669	0.125063621361241	0.0178460709460137	6.41604975389638	7.03206614564411	6.55412611593952	6.59810797775281	7.45254940409269	7.42126454621103	7.13502877155757	7.44919838049029	6.74014157207249	7.13102586715711	7.20597850230515	6.82116771906044	7.20885376548157
C1orf27	0.942180764095765	0.98107310182879	24	19.5701575580026	0.0674729458560911	4.88063607123538	0.0734293094834804	0.0150450286421159	5.13760122783281	4.02258982390836	4.44608075511084	4.57851322829	4.98010070988429	4.9404531848629	5.5988101267383	5.10412543564515	4.96992994260553	5.3530261402947	5.2201916278081	4.17388893196511	4.95229918974822
PTGS2	0.0358178029339224	0.535161676492031	25.2658227848101	24.6463654672502	0.620813176100561	0.801651355918696	0.623043937971104	0.623043937971104	2.56666703509344	1.72391076161669	1.11868641333523	-0.143520440799451	1.5470410830498	0.479069990545184	1.27206713718618	1.25265313499173	-0.143520440799451	0.397617649676313	-0.143520440799451	-0.143520440799451	0.871878664623546
RGS2	0.0271974545889957	0.517146630879166	20.5773195876289	1.6642140431532	0.717825878158999	1.82832741819534	0.718623888639791	0.39304988892477	2.75721654305885	2.51129226139225	1.48778670245275	1.9179140255417	1.08094830016191	1.51574141544292	1.97263376678769	1.75179879173879	0.516057694760746	1.75593354507792	2.84321805238965	3.04488875017836	1.68578321690822
UCHL5	0.182224593917671	0.741928012701406	26.4370860927152	11.0921431577003	0.214561530069988	4.93276999676174	0.214769033679261	0.0435392353221926	4.72350320479542	4.89148214090528	5.32758035356119	4.80300949162426	5.30848859645227	4.3538037318542	4.83078979388816	4.97452904583802	4.61579144784266	5.13353281342209	5.35892209763517	4.96694091243993	4.88616755703515
TROVE2	0.568075226374158	0.89890305952817	26.2631578947368	13.0300982046165	0.129338792556688	5.57551773484998	0.13501612551674	0.0242158902433072	5.08523822440431	5.55295761833403	5.55829932405178	5.82401287577841	5.42142837963326	5.57908686484778	5.86484044598958	5.79629266222149	4.99388547284037	5.92240495624304	5.85724299005786	5.69621989184242	5.34585766823481
GLRX2	0.495745971947301	0.880437165156246	21.4623655913979	7.84817529476844	0.237669830233076	4.26399670155355	0.238140034768338	0.0558490194613831	3.21263905586283	4.5805132038215	4.67784091972226	4.27018679327209	3.98459897320349	4.2088806906708	4.79200457042662	4.83213174166592	3.75477457398031	4.55867151009511	4.55339025833457	3.76987872878448	4.24318771991567
CDC73	0.00845754006645227	0.41179987120018	20.6839378238342	1.05429236622504	0.334196895646991	5.55780043373029	0.334557720286369	0.0601960657413926	6.23563246572849	5.5821370861859	5.4989451908519	5.19125299422965	5.4077850418705	5.63688729601417	5.79790356838796	5.6483159385069	5.29318469439321	5.24744970392108	6.11390728791292	5.64064363348964	5.41001797281069
B3GALT2	0.142749813141787	0.711589776168357	20.3673469387755	11.6306461118019	0.278394601279465	4.3830037203633	0.279284065930039	0.0637197875585853	4.17423427254792	3.45639917788337	4.56660969908271	4.18158292714913	4.47794100300003	4.48548852984925	4.13033257350534	4.88117585992956	4.70556765879659	4.39879196468825	4.25481068303347	4.00810905028122	4.88616755703515
CFH	0.20014195314001	0.750680358571615	27.9160839160839	11.7369153703207	0.687517440967199	2.97706747755949	0.706259606779546	0.237233321751416	0.40442836398209	2.83594522993861	4.35974353902452	3.56369979950076	3.22899392356567	3.20327087927678	2.71521922872531	3.13507948677412	2.73928441223658	3.68414401869497	2.40461027050051	4.17388893196511	2.88332107785431
ASPM	0.400756868736766	0.844525483478256	24	10.8116996878623	0.709120671435471	3.46152021074901	0.714935186482653	0.206537920611463	-0.143520440799451	3.39194684717034	3.62069973691108	4.97103476184292	4.52924739230345	4.17025521278851	3.85730459862933	3.92482778465313	3.44297920204331	4.18668213057173	1.77131951437084	2.95661321626145	3.63975551236275
ZBTB41	0.161036937975906	0.723526888383568	22.8114285714286	7.17523010878363	0.230419794729984	4.20282490563457	0.240411670608814	0.0572023998160151	3.65724031981398	4.52148410869545	4.56660969908271	4.27018679327209	4.25225585641638	4.421148082847	4.09889906333123	4.36492993179319	4.18757431986632	4.11987446367031	3.74922019815209	3.86993861814307	4.52975831291966
DENND1B	0.257264248943884	0.788382093436123	20.4717948717949	9.0829198155828	0.513483374300249	2.85410101679897	0.516414139645833	0.180937583009945	2.46103990139115	3.63409398494813	3.19148454868918	3.16204614445389	3.8295059794568	3.20327087927678	3.52025514104122	3.0518473956029	4.01101407680351	1.3524201774911	1.11068651897413	2.11574934681541	2.34102482029779
C1orf53	0.108493892640981	0.66105581097528	21.9340659340659	8.98379469202999	0.701473633844057	1.85776889536709	0.707655552508742	0.380916891370879	0.40442836398209	1.49759015567285	2.23384521519896	2.60348450962772	0.775727526358268	1.51574141544292	1.82676129916193	2.96351789057089	1.81925186842251	3.193105601353	0.615788778723578	2.53696179108029	1.68578321690822
NEK7	0.810472159476885	0.948839382062916	24	22.4827237204091	0.0784586082327401	6.27664751780513	0.0794991826241463	0.0126658669932681	6.89304410174922	6.5240208601562	6.52466830497055	6.57220228386848	6.24664886144558	6.09430965035086	6.39780110293385	5.96502640494923	6.47671800453902	5.63005806692279	6.00542739491287	6.62032875772964	5.7194732529662
PTPRC	0.00686791409210885	0.394337966570017	21.4623655913979	17.9878623066312	1.04673856310073	2.07783703594382	1.04873347532241	0.504723641546816	2.75721654305885	2.0917018378884	-0.143520440799451	3.06631173150815	2.79823744626517	2.75867788247208	2.10510187405276	1.25265313499173	1.31005611362646	2.73847288646202	2.40461027050051	2.65386025029055	0.871878664623546
ZNF281	0.676086144734242	0.919288588001516	27.7222222222222	25.8710922245981	0.0945713093228261	5.98930330018102	0.0977270482517262	0.0163169309273038	6.45095573887011	5.90438973832231	6.16614559023282	6.16173284205864	5.70414348750694	6.15491346854583	6.0405693017439	5.94209655792172	5.820873320628	6.26921353566599	5.33670709827451	5.92279607815263	5.90901652677683
KIF14	0.253471212363671	0.787316649639517	27.9160839160839	10.5989348665569	0.725647230880745	1.59181446979743	0.727872516789864	0.457259643381989	-0.143520440799451	2.83594522993861	3.37874600688131	1.03892045878095	2.87956347945129	1.74329733962817	1.48156509460044	0.918613108998112	0.967004039627234	3.0568833468849	1.11068651897413	1.24781311141902	0.871878664623546
DDX59	0.0567602967806871	0.57343803090747	20.7916666666667	0.921856252629213	0.673030299106629	2.8479735355539	0.673435952394521	0.236461450216231	3.7042922542316	3.9793761285392	2.57774171512764	1.03892045878095	2.95654869781585	3.04148307530452	3.07965774307092	3.0518473956029	2.19485963537634	3.6371422866925	2.96408031137214	3.12807291972406	2.58288382516223
CAMSAP2	0.906596094462493	0.971201657268815	24	1.15635554433412	0.0617103250698689	6.44528809694787	0.0621897954625284	0.00964887752526966	6.55087555851176	6.32263617318508	6.37863799531983	5.71774519501426	6.9392727881262	6.63792732347381	6.47328671929068	6.97161861211303	6.50199579174399	6.69920689249721	6.25088385049364	6.16854877901197	6.2354713093518
TMEM9	0.110821122153267	0.66533415581354	23.7619047619048	15.6419548927756	0.225248643380179	6.00608230406093	0.237915850432633	0.0396124858748222	5.9535174783413	5.24163015798472	6.00482772279992	6.20732831589178	6.07599976406634	6.23195093313246	5.84603041675145	5.67637439200849	5.84741242736255	6.40166570909685	6.08754239689986	6.03482092448542	6.31302737635623
PHLDA3	0.81029637269818	0.948839382062916	24	21.2793559792821	0.10485901970777	8.27417007350349	0.109094236010625	0.0131849158334295	8.15007889005722	8.35962644792489	8.43965105629966	8.29513511484588	8.54854696662849	8.32156875283923	7.78266313550048	8.23282732557567	8.05472042162265	7.55114625907722	8.68526779131748	8.14989853916783	9.07565203192001
CSRP1	0.537931427460336	0.892934730285558	20.0603015075377	11.6225678814582	0.162955441482484	7.06915233852177	0.16413298997344	0.0232181995964402	7.51779041327328	7.00538711173348	6.89069533856401	7.46565448833536	6.97671778424556	6.65201260236552	7.12335951893538	6.77803363250284	7.80343937036376	6.53584353958517	6.98811709835858	6.87634485085536	7.08658125872225
RPS10P7	0.406852461402294	0.846075844243378	21.5783783783784	8.233947548976	0.602859365720649	1.78001564314045	0.604921998061027	0.339840832518625	-0.143520440799451	2.24552782558522	2.57774171512764	0.565595681740873	1.89875700274069	2.75867788247208	2.62982033772009	1.94870438763507	3.04467301241793	1.5682386568754	1.47849147492039	-0.143520440799451	2.58288382516223
NAV1	0.0773369496776403	0.622185857778293	27.7222222222222	21.2654693913135	0.166159911746666	7.26010161208025	0.0972478429768086	0.0133948322176367	7.38691098996539	7.41112143452305	7.29718289436887	7.25383580630627	7.35283439604591	7.3963793721377	7.23961806932262	7.4079566504542	7.101569860771	7.09669451584537	7.02331620012118	7.01938894808813	7.32573226638888
IPO9	0.398028562717715	0.84326266926179	22.8114285714286	8.49705006168922	0.173737041654525	5.51145638954236	0.179709288054962	0.0326064973308958	4.70048018204979	5.42995365160365	5.7055846258941	5.53312431415842	5.4077850418705	5.82269405893487	5.49396652136451	5.9763560953598	5.50804092650236	5.67728741794387	5.17081636088883	5.66869936335778	5.44105889539691
SHISA4	0.113763380201408	0.672125464987159	26.6133333333333	19.5910735214951	0.185854464288126	6.45184746400057	0.213568865802233	0.0331019707136421	5.89387890061968	5.82117149604444	6.04687952995484	6.16173284205864	6.4265498204163	7.06379964471474	6.52741701437315	6.45260232650183	6.58319279172162	6.46359427861891	6.789804236521	6.75073095300095	6.85841713586164
LMOD1	0.638769401154386	0.913645759952392	24	12.506964516236	0.14039349097477	7.49943084329465	0.14060503956434	0.0187487614063482	6.96725676417353	6.91080048780576	6.95835874147357	7.41796961746782	8.03945487538208	7.55844913443945	7.6205679017804	8.01115831084248	7.61934991183334	7.99038607355512	7.54805522347047	7.0463713095305	7.66505416129632
TIMM17A	0.677740972770525	0.919288588001516	26.0915032679739	11.620244060423	0.0726944635162216	6.38703463713322	0.0730074507691773	0.0114305706665067	6.5444252832181	6.59731166538472	6.67525213400423	6.37653589954343	6.34299058017014	6.4652157519753	6.49759570106274	6.02080554375149	6.48519323986089	6.14871637915277	6.70563056649351	6.13877036341236	6.03643525511537
RNPEP	0.0172172452352692	0.473412126604232	27.5310344827586	9.38112720527108	0.392662565938886	5.83353611628794	0.395534941008085	0.0678036328435001	5.79952715981231	6.26981255715976	5.99053358657491	6.49157145170471	5.6355637796868	5.60827652712022	5.214890131458	5.83414819262727	5.93663353573878	6.14871637915277	5.80964783858565	6.22632276391038	5.17173990014447
ARL8A	0.0674781537609737	0.6068820637867	25.5897435897436	9.8521337509279	0.21428275488737	7.98573177430459	0.217809700199145	0.0272748580036188	7.51779041327328	8.24114220829833	8.24866979838894	7.73836944540268	7.88308143329949	7.91739775679719	7.58980556073545	7.86947304530363	8.0773192572077	8.27576548306062	8.31668452072475	8.14740833478642	7.94769753365562
UBE2T	0.0890431463775413	0.643271866428671	21.1216931216931	2.83729816230931	0.372357191153835	2.65436051864488	0.372357191423209	0.140281317781696	3.33727751054988	3.25370246600337	2.85523805357272	3.06631173150815	2.18131366558055	2.26711850069662	3.1426715690454	2.27657614861564	2.19485963537634	2.20586737462056	2.56608773690098	3.35221728947919	2.46701667174861
PPP1R12B	0.484171658386578	0.875933570347693	24	13.3947876473145	0.224083156245019	5.90902854511382	0.226602747434939	0.0383485619852551	4.67708378349157	5.06686818757469	5.99053358657491	5.95006164593243	6.25429252583363	6.00932890610145	6.31130603777178	6.51608415866449	5.47438082728693	6.20620278267308	6.3868274297997	5.78860657197423	5.97413213566416
KDM5B	0.589185931365774	0.904017553851067	21.695652173913	9.55180392156562	0.109039139369394	6.09127282615032	0.109471391539729	0.0179718417913838	5.85270461722074	6.13847205633961	6.56381322184406	5.95006164593243	6.44670474253301	6.28714414357065	6.0893690028891	6.25279852437899	5.83420389817535	6.19812935667197	5.67447102381541	5.73654071025461	6.0666060614125
PCAT6	0.213765729322712	0.759044235387907	27.7222222222222	13.6496780508949	0.304487220417229	3.47374948407809	0.335504763142952	0.0965828896645358	2.84381561704113	3.57725994530961	3.76204584414044	3.41617179738397	3.51007621312413	4.13056709408545	2.94471892120709	3.55338461641874	2.62120925395765	3.81660557996086	3.99597515926405	3.66235842369051	3.52854427855418
RABIF	0.690596381918189	0.920906760376606	24	1.47864328147959	0.172962094488967	3.83308788821945	0.175143011899854	0.0456924070116252	3.55826642967545	3.32447990951331	3.28815145863513	3.56369979950076	3.8295059794568	4.3538037318542	4.55776546542476	4.58811914516812	4.05722083608016	3.72966266627297	4.05159079894902	2.95661321626145	4.13344636767222
KLHL12	0.10734090970711	0.66105581097528	27.3424657534247	9.39395549528945	0.370717284593761	4.51215421279901	0.3739853052372	0.0828839812647287	3.83688679798698	5.14716391703764	4.21970195402218	4.77299933569917	4.22139115786202	4.51661376412327	4.06676539490189	4.46483749639287	4.89558003806784	4.67957657420513	5.14548023194147	5.01143897571275	3.9296709584463
ADIPOR1	0.656992912135806	0.91604634389045	20.3673469387755	19.876600563389	0.111719795687223	4.61022040181198	0.112521667613443	0.0244070039621573	5.43126416483052	5.39749118414505	4.60464765013373	5.14513837655857	4.50382226099888	4.71749866524255	4.46218548779691	4.05876202684008	4.76245772903893	4.04982224242581	4.59141448278896	4.25014256108372	4.0146649647383
CYB5R1	0.225932485639095	0.769250663133924	24	3.91270095377488	0.221694555039765	5.92962484469726	0.238205396835871	0.0401720855997986	6.1102213121123	6.5240208601562	6.0329980088517	5.44070145270385	5.72629759191835	5.53416423176346	6.03227309036846	5.57568528665377	6.35251969516718	5.92240495624304	5.82568798828938	6.04555945181874	6.08637500637189
TMEM183A	0.045575806112387	0.549512355984351	24	20.0882777324413	0.364651309915274	5.27154033640415	0.391798869808379	0.074323413045462	5.20458726588118	5.55295761833403	4.93831585356795	5.14513837655857	5.38010508820426	5.82269405893487	5.63213057537759	4.92860740257016	4.34486372172258	5.53069147016578	5.24425969946461	5.53791543891531	5.47144598682117
BTG2	0.707618681449193	0.92549581062746	24	5.03121889641876	0.357443970571642	2.35711423805389	0.393567732828763	0.166970156335615	1.36643998565656	3.45639917788337	2.23384521519896	-0.143520440799451	2.52250336936068	2.40657612090443	2.71521922872531	2.6605525835125	2.62120925395765	3.58855756250353	3.27568394396651	1.24781311141902	2.78995838108486
FMOD	0.995652255509391	0.998465088820317	24	19.1515922400621	0.00719012793509181	6.57493414629507	0.0078923388334356	0.0012003677387222	5.97286144940903	6.07830409873594	6.27630047284042	6.37653589954343	5.9961962777325	6.57278431048428	6.80084404685886	6.56942793970249	6.71153350842929	6.81459732158692	7.27769670339969	7.0029539312295	7.02645149018957
PRELP	0.576201006690159	0.9024198246916	24	7.47745927516433	0.222498695475711	3.84914966608409	0.242640354327238	0.0630373914699157	3.00282435332305	3.88886026219497	4.40355790055425	2.60348450962772	4.05631052090301	3.41630709761202	3.47199760992053	3.61266992423319	4.14541839693394	4.45407734213434	4.1051418104003	4.09337890000557	4.6933870597405
ATP2B4	0.836788023845463	0.95339076057333	24	14.8104915760084	0.0678912729579739	7.03921376623422	0.0707996410978642	0.0100578904759899	6.57005513405778	6.51648276421352	6.9435942958832	6.57220228386848	7.40183366656132	7.31903981602436	7.28571464973872	7.1321796968101	7.28749831581759	7.36536565905571	6.97379342261393	7.0029539312295	7.08658125872225
ZC3H11A	0.302487973377409	0.803700537354527	24	8.7826293734544	0.191593055624887	5.19838790880642	0.202006805625876	0.0388595097498712	4.6533016987607	5.56762112277345	5.15887729658621	4.94435462647349	5.16987498173225	5.0719908998953	5.32765967498788	5.22303377229483	5.76628401694027	5.21580942320927	5.44451163905727	5.15718831968477	4.74405049114279
ZBED6	0.631205599070136	0.912322325074139	24	6.27121521475924	0.175444166290192	4.04903588319882	0.194576306374577	0.0480549720939637	3.27630384786384	3.9793761285392	3.46398621102222	3.76006251864646	3.8295059794568	4.6348049891461	3.96583303996028	4.61736107630673	4.45250981889181	4.48094533753824	4.15677601348424	3.41980892044848	4.58638851451955
SNRPE	0.111464788663645	0.666245809046578	21.3475935828877	0.217181095079913	0.323390066106206	5.09581150539589	0.323515151357494	0.0634864831666022	5.61485310508098	5.24163015798472	5.28135837779344	4.39365622265449	5.32309912827968	5.53416423176346	4.9234225133034	5.3328834546968	4.45250981889181	5.30872165414393	4.80064637770815	5.58284036059001	4.88616755703515
SOX13	0.131821646151586	0.698394508546968	24	3.37775122590499	0.542219726491452	2.84421972008349	0.574217171968467	0.201889174705395	2.92550954971208	3.74145642225783	2.85523805357272	1.67990649727089	2.41749057009557	2.85923311884461	2.87220108593646	3.13507948677412	3.51096242397691	3.31756788911499	1.47849147492039	3.66235842369051	2.88332107785431
ETNK2	0.856614073481005	0.957349771496774	24	4.00345128153912	0.157571990625524	2.77244054273788	0.169708040176561	0.0612125084597732	3.7042922542316	3.10079336319781	3.08787238373867	1.9179140255417	1.89875700274069	2.40657612090443	2.71521922872531	1.94870438763507	3.63801284323149	3.0568833468849	2.96408031137214	3.48437503893763	2.20296793881591
PPP1R15B	0.155513582422211	0.718848309777313	21.8142076502732	7.3761382404567	0.365622915155099	4.41746982133117	0.368459738205416	0.0834096786414228	3.83688679798698	4.95977453837613	5.4989451908519	3.9861630259162	4.52924739230345	4.690457361871	4.53445754083163	4.43229770012861	4.45250981889181	4.37033395975742	3.74922019815209	3.82077597174325	4.61389126609376
MDM4	0.52110535570194	0.888993834929855	24	8.74735226202585	0.327564269622836	4.62374910422909	0.345703090971131	0.0747668359978563	2.46103990139115	5.31298787416055	4.78110672515531	4.47046391433186	4.62669085330228	5.17312777319183	4.81152751533746	4.64602205956748	4.96992994260553	5.08181606060137	4.1051418104003	4.74773919938046	4.6933870597405
NFASC	0.342748227463522	0.821072027670207	20.9005235602094	12.4353874275407	0.108029850800797	6.5540789815909	0.10803725226345	0.016483971671215	5.77769493052183	5.75864655996939	6.16614559023282	6.28380916236929	6.3783968993756	6.63083277723665	6.55083804189303	6.98850308121243	6.72590844989167	6.96491104250522	6.94471224498218	6.71754092102139	7.13484321144535
RBBP5	0.460437044705873	0.865042837051823	21.2340425531915	14.9126876041176	0.158535458065579	4.98647007915696	0.158543214953182	0.0317946788883542	4.33235926765236	3.93482795889718	4.48738606664864	4.67903107657791	5.33756317783712	5.0294637471967	4.79200457042662	5.66241337652057	4.99388547284037	5.19972520190202	5.42358556457814	5.28955489880602	5.41001797281069
DSTYK	0.845548015842138	0.954690166871218	21.3475935828877	7.21370181792699	0.0621594032162347	6.44228561225312	0.0622130891031133	0.00965699021241545	6.15324777803252	6.61153339707078	6.67525213400423	6.56346263894631	6.83608949256962	6.52000234938775	6.49759570106274	6.63523631463204	5.89906946862533	6.31472885959075	6.28608940407838	6.18806497395935	6.59418416698937
TMCC2	0.0559037716351731	0.572779425580489	22.4269662921348	11.5088589354113	0.870402061264924	2.79325836410727	0.872898743668194	0.312501970775329	0.40442836398209	2.51129226139225	3.08787238373867	2.73383557760066	3.34807440394583	3.34873100721851	1.48156509460044	2.6605525835125	4.14541839693394	3.97619416091843	1.77131951437084	3.20672113395219	2.34102482029779
NUAK2	0.34492991217671	0.821269581888713	24	4.1342120271981	0.320162129594336	2.75861843114349	0.345969600740223	0.125414082946156	3.27630384786384	3.10079336319781	2.41601616123955	2.96377018803325	1.89875700274069	3.54264593946525	2.62982033772009	3.61266992423319	3.04467301241793	2.90644470549863	2.22275413067557	1.9427269333918	2.46701667174861
ELK4	0.0573747977218098	0.575490407640929	20.0603015075377	11.2577584980211	0.342268530845968	3.95304196351604	0.345330945957152	0.0873582798119343	3.7042922542316	3.84137958596876	4.35974353902452	4.77299933569917	4.31207226631769	3.91388466133393	4.06676539490189	3.61266992423319	4.30711964647505	3.48618575503843	3.17910566384188	3.82077597174325	3.63975551236275
NUCKS1	0.704346780156142	0.925065802472165	24	15.9548232849643	0.105696709072987	9.9314592356276	0.113693825154529	0.011447846933376	9.35824256479955	9.88453276182726	9.98563243759736	9.83709837012444	10.5903904510384	10.2191198304023	9.93216922992329	10.1328965627152	9.68135412192711	9.85470934462866	9.833983674849	9.71675394556245	10.0240793279835
RAB7L1	0.950354535074504	0.983566806280901	24	16.4208032559451	0.038086691402504	6.37419534903476	0.0414403849301157	0.00650127312718631	6.42309884193885	5.46170171784374	6.56381322184406	6.294411392164	6.31402627483761	6.4410835450961	6.61890270854859	6.36910818910535	6.64501263269223	6.32217707295982	6.48098807097464	6.41205134332999	6.50151563551173
SLC41A1	0.251066046716415	0.787193081981863	27.7222222222222	24.2293722597764	0.225009367142018	4.99857435156444	0.225128366372583	0.0450385150922327	5.86310887744891	5.22322528220614	4.71309055608521	5.04823663802039	5.13717584778245	5.23057275051699	4.83078979388816	5.18447643684815	5.23406998055783	4.15366497496151	4.86415040513387	4.77380571228948	4.52975831291966
RAB7B	0.00635482395970044	0.383304027201497	21.8142076502732	16.1267741617411	0.858024466364099	3.59503273198709	0.544700289009354	0.151514695308012	3.79402852996288	2.38452109697838	2.02530105285571	3.69753153175087	3.7011603427905	3.81719552961998	3.52025514104122	3.49155827858135	3.69757462194504	4.2505325368355	4.34660542664335	3.76987872878448	3.63975551236275
SRGAP2	0.637956925153161	0.913542682075614	24	8.19695268448568	0.207164837056007	4.78768066244972	0.221947401329391	0.0463580211333116	4.33235926765236	4.74436006480276	5.87077635734027	4.50738683029103	4.18985168449277	4.08975620700462	5.12412327417016	4.10077927728111	4.67625863181075	5.09926178090541	5.17081636088883	5.15718831968477	5.05619787585303
IKBKE	0.93205301129231	0.978562287592842	24	20.8225084619358	0.0931826349705482	3.30458468219383	0.0981401308779328	0.0296981739964914	4.3620060639562	2.51129226139225	3.37874600688131	3.76006251864646	3.22899392356567	3.20327087927678	2.87220108593646	3.42696329615	3.91390882979789	2.54833516378743	2.84321805238965	4.09337890000557	2.88332107785431
RASSF5	0.193561129283157	0.747349707590126	23.4823529411765	10.7934180342044	0.451202352049656	2.44053343588943	0.455491089767482	0.186635873563225	-0.143520440799451	2.0917018378884	1.78143357037484	2.96377018803325	2.18131366558055	2.85923311884461	2.10510187405276	2.86942563743456	2.73928441223658	3.193105601353	2.71129700682696	2.65386025029055	3.20600878316326
EIF2D	0.0308803344703154	0.526762368317309	26.972972972973	9.58437492419512	0.611703116701074	4.80033263117779	0.617047288704641	0.128542610713467	4.55404771215493	4.95977453837613	5.39424994924736	5.68588764084629	4.18985168449277	3.60189498752014	4.51076686543686	4.29426162269076	5.19327010048217	4.83344054773995	5.5253065993495	5.52262411685085	4.44041351378346
DYRK3	0.780688954155824	0.942928020893731	27.156462585034	21.8810534347061	0.16979342600436	1.54788197855554	0.177128863655384	0.114433055045112	2.84381561704113	2.51129226139225	1.11868641333523	3.06631173150815	2.18131366558055	1.74329733962817	1.27206713718618	1.52370603684634	1.31005611362646	0.790233401753058	0.615788778723578	-0.143520440799451	1.19686695426661
MAPKAPK2	0.166371757857737	0.723526888383568	21.4623655913979	14.0149240499128	0.151124178179373	8.46035723916006	0.151137642884302	0.0178642152585163	8.14369211261212	8.34480528938176	8.28132948996198	8.4829631921856	8.30350479357493	8.76071843922384	8.0003144259768	8.51119552665395	8.65786026004757	8.69692880825362	8.68746386289769	8.37518550706627	8.4794936418456
YOD1	0.00453102672656569	0.37772286438734	23.4823529411765	9.04694211883865	0.685321686670219	2.23696837700795	0.71348303270248	0.31895088014467	1.77182201060675	2.24552782558522	3.46398621102222	2.46017542375709	2.30422965881645	0.912559716605791	2.10510187405276	1.94870438763507	3.04467301241793	2.44296078456659	2.01462258880931	1.74608967210294	2.05028823089313
PFKFB2	0.359513360412072	0.826287524708155	20.9005235602094	7.22506453589812	0.521433259637075	3.44403292503274	0.521723353770405	0.151486169013743	1.11108370047925	4.32835533386598	4.26790878235924	2.12216051099794	3.40412075398645	3.76630709836833	3.93055630278138	3.66961485251138	3.69757462194504	4.2505325368355	2.71129700682696	3.71711999555955	4.09492905256418
CD55	0.155233041305198	0.718848309777313	27.3424657534247	26.645700547429	0.292347872080034	5.73421139340561	0.311215025660141	0.0542733785535079	6.48503708686119	5.71978814500955	5.08006493140588	5.34194999980902	5.21757469753675	5.87166463662015	5.79790356838796	5.73090542953948	6.15420597020329	5.60585064238643	6.06068671103182	5.59750974578832	5.70675749327963
CD46	0.111725768237704	0.6667192807417	21.695652173913	1.2275376234105	0.386268395055022	5.12154345135668	0.386452729946855	0.0754563021123027	5.78865234302232	5.82117149604444	4.35974353902452	4.31252827992272	4.67305070243542	5.05088401754488	5.18526451716597	5.48340814837886	5.27374768952338	5.32364150246321	5.29122377187506	5.59750974578832	5.05619787585303
CD34	0.685909022960669	0.920119820633817	26.2631578947368	23.3499107554798	0.322530935064549	0.732939458882965	0.323874841538302	0.323874841538302	1.77182201060675	0.469789243285097	-0.143520440799451	-0.143520440799451	1.89875700274069	-0.143520440799451	1.0268935298497	-0.143520440799451	2.01924513775248	0.397617649676313	-0.143520440799451	1.74608967210294	0.871878664623546
PLXNA2	0.187843367890704	0.744589671994176	21.695652173913	6.65219224916364	0.496003388586401	1.58590790093333	0.498419578057913	0.314280279305366	1.58332290835637	2.0917018378884	2.02530105285571	1.39472305060686	0.388112665463561	2.11272346714772	0.359238786424242	2.27657614861564	2.35139822583205	1.09853925371774	1.47849147492039	1.51835709699847	2.20296793881591
TRAF3IP3	0.450671912349261	0.863148088133136	21.0105263157895	12.0263037995814	0.570917613949767	1.80838970028389	0.570931302090074	0.315712538066572	-0.143520440799451	0.469789243285097	1.78143357037484	2.8533788726151	2.95654869781585	1.74329733962817	1.82676129916193	1.25265313499173	3.44297920204331	-0.143520440799451	2.40461027050051	2.27022559071744	1.87951701486721
C1orf74	0.0383612495537118	0.538948280219818	20.1616161616162	6.94359507615106	0.5875060695014	2.60813986213097	0.592646284456148	0.22722948759808	1.58332290835637	3.32447990951331	3.46398621102222	2.12216051099794	2.71205167935746	2.11272346714772	2.94471892120709	3.21377053626933	2.4926020344562	2.54833516378743	1.77131951437084	3.48437503893763	2.69013317606669
DIEXF	0.949678583514144	0.983566806280901	24	19.7732612195738	0.0432495677495025	3.89308013757004	0.0468427968968469	0.0120323227988019	4.8120881748159	4.02258982390836	4.44608075511084	3.69753153175087	4.22139115786202	4.08975620700462	3.7399429880765	3.66961485251138	3.57588576307651	3.97619416091843	3.6803225623733	2.95661321626145	3.74300409199177
SERTAD4-AS1	0.778552916387455	0.942352156564776	24	8.22019318676554	0.171294364292053	4.28151160975314	0.183403187368293	0.042836083160561	3.39577835659447	3.74145642225783	5.41580563984667	4.80300949162426	3.94736063041652	4.45367695370463	5.01046461932489	4.33002843197637	4.30711964647505	3.72966266627297	3.93812928403141	4.39152944426283	4.09492905256418
SERTAD4	0.554674390901132	0.895410634999017	24	16.3106876296686	0.205236170383626	5.36385965130489	0.222736877957455	0.0415254858324395	4.6533016987607	5.5381435428139	4.74749943312569	5.45966576744424	5.94987616941506	6.04178610263533	5.73794855627149	5.31514624019278	5.17242915315305	5.70033466594225	5.26793282999802	4.82456700811762	5.22621648628642
HHAT	0.374613354455754	0.835173668791168	20.5773195876289	10.7091669706591	0.61474539607145	2.61175331237062	0.616354075127524	0.23599245465035	-0.143520440799451	1.49759015567285	2.85523805357272	1.03892045878095	3.6087795911064	3.34873100721851	2.94471892120709	3.66961485251138	4.18757431986632	2.90644470549863	1.77131951437084	2.4097494525143	3.20600878316326
RCOR3	0.950951147813178	0.983566806280901	24	13.8842643899676	0.0463340966308105	4.56487905489243	0.0472706452816619	0.0103552897488049	3.9583140650578	5.31298787416055	4.44608075511084	4.71103872637966	4.88483159795405	4.66289950964093	4.51076686543686	4.43229770012861	4.70556765879659	4.0852734976168	4.51433666107571	4.79940960352405	4.27798838003297
TRAF5	0.26436085214396	0.790959971425464	24	10.4969648252272	0.237881957357099	4.83764232151904	0.240979188966401	0.0498133538923424	3.60860195243064	4.81979567893203	4.74749943312569	4.77299933569917	5.2331304604676	4.82086354334183	4.99347125546994	5.04078194702874	4.92079148482468	5.27841093572722	4.86415040513387	4.55075953555611	5.0155318194905
LINC00467	0.559110115429788	0.896858266791456	24	20.5118798848201	0.192396884096537	3.23605044396712	0.204369827074995	0.0631540918825898	3.91896304633503	2.73563154607541	2.57774171512764	3.76006251864646	2.95654869781585	3.34873100721851	3.31671122300271	3.13507948677412	3.13361774521147	3.5382794900112	2.71129700682696	3.71711999555955	3.34378842975321
LPGAT1	0.0722484628651004	0.618694229858027	27.7222222222222	8.83422510450446	0.320795509394754	5.52424358316243	0.326147425989694	0.0590392912766868	5.57743169506162	5.16655849585184	5.7055846258941	6.0659769311756	5.4077850418705	4.89380003951657	5.39391164750931	5.54557730662294	5.97324430024733	5.66562423857559	5.74364206738293	5.91109989556353	5.03600812755318
INTS7	0.169256407586157	0.728886037030362	24	22.6081856191199	0.552645012269299	3.00248589354034	0.558832947390198	0.186123421459695	4.0703098526419	2.0917018378884	3.89077107946761	2.96377018803325	3.65570927302241	3.65880646190827	3.47199760992053	3.61266992423319	2.01924513775248	1.92199662170103	1.77131951437084	2.95661321626145	3.46954937384047
RPL21P28	0.754437202829556	0.937318164156761	22.1777777777778	7.48681032357443	0.202957797633726	2.00167796397972	0.206561956554947	0.10319440003439	2.75721654305885	2.73563154607541	2.57774171512764	2.30104476948154	1.73359074749619	1.51574141544292	1.0268935298497	1.25265313499173	2.62120925395765	1.09853925371774	2.40461027050051	1.51835709699847	2.46701667174861
PPP2R5A	0.171053282464329	0.7322162677791	23.7619047619048	6.49141078399949	0.290873569425984	4.77150165676143	0.318503352178106	0.0667511771114598	4.33235926765236	4.76994604588068	5.08006493140588	4.1351531308713	4.8038104738008	3.8663499546991	4.9588719867318	4.95175092985586	5.17242915315305	5.09926178090541	4.62846220809556	5.2713728312496	4.93059040007669
NENF	0.17464498518168	0.734563778107191	23.3450292397661	5.29758782518064	0.132508141999132	6.65601522062406	0.140860312732397	0.0211628591677394	6.93309866312287	6.79095002926756	6.85957305702738	6.79760969755814	6.19197831737914	6.58016939019033	6.56240749849747	6.64946151170317	6.71873888298643	6.64678125771489	6.53076044634432	6.64877844314684	6.67474334793417
NSL1	0.197590325338487	0.749666862039223	21.4623655913979	19.8009421337304	0.33452410671006	4.77716018950618	0.335108900086348	0.0701481396463259	5.13760122783281	4.8679802248566	3.37874600688131	4.43257115406088	4.82449630562975	4.60615248212797	4.84979827519207	4.85686219634011	5.21381426493141	4.85414036518588	5.26793282999802	5.34276537332335	4.66737215278827
TATDN3	0.47991836664706	0.873714119348172	21.5783783783784	18.812656378143	0.377122954882269	2.47642875600135	0.37842863369889	0.152812243349141	3.39577835659447	3.10079336319781	1.78143357037484	3.16204614445389	3.1655527640712	1.24544691688149	1.97263376678769	2.12193444840977	1.81925186842251	1.92199662170103	3.45137193418339	3.04488875017836	2.05028823089313
ANGEL2	0.523634355180828	0.889981588338932	20.4717948717949	5.66958257632179	0.246368919211206	3.83624209057866	0.24692673434722	0.0643668278792004	2.56666703509344	4.29349551691332	3.28815145863513	4.31252827992272	3.51007621312413	4.45367695370463	3.93055630278138	4.18131174720341	3.51096242397691	3.43214029271488	4.1051418104003	4.09337890000557	4.52975831291966
RPS6KC1	0.146009497965233	0.71421741505061	24	2.14599795212549	0.291959373890532	4.29826444799266	0.299532247440065	0.0696867889503519	3.87850851762643	4.81979567893203	3.89077107946761	3.93287241017493	4.45158695305734	4.421148082847	4.53445754083163	4.7813615284805	4.73429309538242	3.6371422866925	4.1051418104003	4.35746040583406	4.58638851451955
SMYD2	0.25830822377024	0.790436372919642	21.5783783783784	10.0049051822029	0.305956777047655	4.6771834551225	0.306629365246713	0.0655585499668373	4.33235926765236	4.39564543826574	5.08006493140588	5.3822652775038	4.57879166529124	4.08975620700462	5.09255268961186	4.75529031299685	4.99388547284037	4.63242334077471	4.1051418104003	5.11702618821544	3.9296709584463
PTPN14	0.743759554691795	0.93512001323752	24	15.9319397598468	0.10842061939398	7.70883576054475	0.116554117137363	0.0151195486267729	6.8828542569038	7.68435885171017	7.43551504514231	7.47500520513334	8.17449418820157	8.13107891196567	7.66685585671907	8.1224266170001	7.45217757238658	7.87104628337251	7.85204063848205	7.61006303131384	7.79688217512164
CENPF	0.40851956616681	0.84674125185526	24	12.1408636157945	0.542968571519234	5.16926217125007	0.543031855715736	0.105050167262926	2.34706398050019	5.44591501428261	5.57755351988894	5.97663741260247	6.22347183701773	6.16477113937558	5.65392420715136	5.14486025829022	4.96992994260553	5.43775112275556	4.4741964032181	4.42481247301256	4.81685827625577
KCNK2	0.103459362619602	0.657359321598109	24	19.0260281674775	0.161624152644157	7.32684570431177	0.177794473886957	0.0242661686982608	7.64382484278572	7.49789359021955	7.61395659532782	7.45151378550424	7.59781096912087	7.78625126007777	7.0917720322913	7.1014652762774	7.0960470534907	6.91652594178212	7.09123827680245	7.28256117264925	7.12531911644851
KCTD3	0.744323039853448	0.93512001323752	24	3.97009010144581	0.072456879871433	5.91239711206024	0.0779700218668372	0.0131875481956028	6.02938419984767	6.03675123283938	6.1404810277533	5.83857460185876	6.32132204922519	5.42356249755993	6.03227309036846	6.03170717182614	5.88632757394402	5.64201114470559	5.67447102381541	5.97989556531229	5.86391382769891
GPATCH2	0.588740116649474	0.904017553851067	24	0.0781046089259767	0.197717753697715	4.51775881735459	0.197724839168291	0.0437661343072914	3.9966201812684	4.25777248180286	4.60464765013373	3.87753758193324	5.1037183561112	4.45367695370463	4.97627534024074	5.14486025829022	3.75477457398031	4.72523729791641	4.34660542664335	4.35746040583406	5.32936162299059
RRP15	0.342546351009626	0.821072027670207	20.1616161616162	13.7261112947582	0.238638125383875	4.71868042298955	0.238650042852103	0.0505755892451189	5.45896534317939	4.29349551691332	5.0250250439732	4.54338831077815	5.21757469753675	4.6348049891461	4.60328117553385	4.39900700404021	5.01744971683539	4.58367671977715	4.25481068303347	3.9635065551665	4.95229918974822
TGFB2	0.335863572587413	0.817235696146184	24	19.1761888791001	0.388572730055033	3.120027465052	0.426330495207529	0.13664318663311	3.00282435332305	1.91949497484897	2.02530105285571	3.33633557408249	4.15760727127685	3.41630709761202	3.56695058852065	4.01548425685604	2.84842270514974	2.73847288646202	3.17910566384188	3.20672113395219	3.27654275341902
LYPLAL1	0.550157085782412	0.893553151918445	24	21.9543261668747	0.276365819909919	3.11881281307471	0.282908128840556	0.0907101983339772	4.0703098526419	3.63409398494813	2.41601616123955	4.22656495989936	2.95654869781585	2.40657612090443	4.09889906333123	3.13507948677412	2.19485963537634	2.73847288646202	3.07559532079613	3.04488875017836	2.78995838108486
EPRS	0.770460084709179	0.941054586021754	24	18.0846487415392	0.070005254164527	7.75849239211007	0.0776839272814779	0.0100127606441269	7.72592414879742	7.74043932168489	7.55203497627886	7.76910095765365	8.21814074523215	7.90274661060697	7.86438343152365	8.04113955229998	7.68703707338997	7.53841269114074	7.85595098048978	7.33164502942063	7.63516699063954
BPNT1	0.177945793542178	0.738354265512114	26.0915032679739	8.15018087254502	0.346632741009113	3.59520104215817	0.37092377788305	0.103171915432131	3.9583140650578	3.74145642225783	3.37874600688131	3.49182072860579	3.56027184843447	2.85923311884461	3.1426715690454	3.42696329615	4.45250981889181	4.01347785274311	3.74922019815209	4.09337890000557	2.88332107785431
IARS2	0.811501844829963	0.949206136727142	21.0105263157895	19.727042255831	0.0944012200146465	6.05680175191314	0.0944126023809351	0.0155878640655711	6.86225607731103	6.24265729496229	5.79054355287501	6.11464919099485	5.60001137510369	5.57908686484778	6.09734418468361	5.83414819262727	6.29583435393782	6.29215068452128	6.2389551296107	6.04555945181874	5.79350043396555
RAB3GAP2	0.0573854452642981	0.575490407640929	26.7919463087248	24.6199888301197	0.290099896492747	5.65861814524699	0.291231482654989	0.0514668908874177	6.05683626654718	5.80888141270273	5.39424994924736	5.23593913649191	5.75890364685577	5.65098268307326	5.80765823244026	5.79629266222149	5.38662557247989	5.91257040996574	4.95445426198801	5.69621989184242	5.98470463219723
C1orf115	0.324190642742036	0.80984793028361	22.6818181818182	13.4162095297156	0.473898711989742	3.13931455245736	0.47455009825677	0.151163602858881	1.11108370047925	3.57725994530961	1.48778670245275	3.69753153175087	3.02963310126675	3.81719552961998	2.71521922872531	3.28839052062127	3.44297920204331	4.31167643021617	3.53179409750632	3.12807291972406	2.97100737545498
MARC2	0.422382699102875	0.852636222550551	27.156462585034	11.4426293021789	0.529905611287952	2.30530512853465	0.535481110957889	0.232282097640699	-0.143520440799451	1.72391076161669	3.62069973691108	1.67990649727089	3.22899392356567	1.24544691688149	3.07965774307092	2.6605525835125	2.01924513775248	2.73847288646202	2.71129700682696	3.66235842369051	2.05028823089313
HLX	0.200815544480259	0.751112933875177	24	14.833615343582	0.280697760510843	4.44252180591131	0.292901236874715	0.0659312997597388	3.50611101717806	3.25370246600337	4.35974353902452	4.77299933569917	4.67305070243542	4.82086354334183	4.53445754083163	4.46483749639287	4.34486372172258	4.60825590538845	4.83274777537403	4.39152944426283	4.97368615550084
DUSP10	0.733021353043585	0.933689917479007	24	4.27831318201034	0.157641594943526	3.00738735477463	0.170951771635272	0.0568439484071991	3.7042922542316	2.73563154607541	2.97623917814198	3.63216697356392	3.02963310126675	2.11272346714772	3.01376540246237	2.96351789057089	3.44297920204331	2.44296078456659	2.56608773690098	3.20672113395219	3.34378842975321
TAF1A	0.16586858965357	0.723526888383568	20.3673469387755	12.9425857642436	0.548526469655101	1.32771609395044	0.548853888040044	0.413381965121024	0.800596707036333	-0.143520440799451	1.78143357037484	1.03892045878095	1.73359074749619	1.51574141544292	1.0268935298497	1.25265313499173	2.84842270514974	0.790233401753058	1.77131951437084	0.480412093429477	1.46193788966607
MIA3	0.975796084752351	0.990518408722327	24	6.66777419095189	0.0245235607172201	5.71657975056338	0.027111779385825	0.00474265742258789	5.53901372134743	5.75864655996939	5.7401708546009	5.58586329191541	6.135154169526	5.835093418817	5.48183261637245	6.25279852437899	5.65048832950728	5.6538660015712	5.35892209763517	5.78860657197423	5.53036494721143
AIDA	0.00710521297644995	0.394337966570017	23.7619047619048	9.04077901282136	0.780627955046859	2.18513736257038	0.815645320032641	0.37326958661912	2.34706398050019	2.73563154607541	2.85523805357272	3.16204614445389	2.0469417651392	1.24544691688149	1.48156509460044	3.28839052062127	2.19485963537634	2.73847288646202	2.01462258880931	0.480412093429477	1.19686695426661
BROX	0.0695176512209438	0.610292814913683	26.6133333333333	0.888244980520352	0.236566056991487	5.41812115074693	0.261513763406965	0.0482665034854219	5.88369497115875	5.88109885180475	5.37236729795594	5.32136186599973	4.94274455968146	5.26763677104939	5.7481156872907	5.67637439200849	5.08591755706265	5.55618207030087	5.2201916278081	5.21540994625252	5.20828521766337
DISP1	0.00762400850304856	0.39564134715889	22.5536723163842	20.3738604446683	0.973763857214112	2.45509086291827	0.995011259590517	0.405284901923257	3.87850851762643	2.0917018378884	1.11868641333523	2.46017542375709	2.71205167935746	3.12464370626046	3.47199760992053	2.54355943810787	0.516057694760746	2.73847288646202	2.84321805238965	2.65386025029055	2.58288382516223
CAPN2	0.877407912159088	0.962928590204533	24	5.79872606671827	0.026707062577416	7.32605727878219	0.0296279214850169	0.00404418370722074	7.33179253863651	7.18254180586559	7.38722936297424	7.40824055008606	7.39838837649484	7.16549255226261	7.49639434445963	7.55121524334899	7.22814527298098	7.30650159389654	7.23028286337146	7.31842328096249	7.23565731215729
TP53BP2	0.0815521026365096	0.628430908551927	27.156462585034	24.4943400266595	0.299044438682752	4.20516180734866	0.299790242998269	0.0712910125061956	4.52812931778989	3.51809481994805	4.00894569780746	3.63216697356392	4.25225585641638	4.3538037318542	4.38610113709647	4.55827222683191	4.30711964647505	4.39879196468825	3.6803225623733	4.45734494390033	4.40935855154248
FBXO28	0.439965309648533	0.858877565122103	22.3016759776536	17.1196016739623	0.230228971784656	3.25252552342642	0.234564244996828	0.072117572424066	3.83688679798698	2.24552782558522	2.57774171512764	3.06631173150815	3.28976243245586	2.95323405002601	3.20304788526295	3.28839052062127	3.57588576307651	3.85818801206245	3.27568394396651	3.76987872878448	3.20600878316326
DEGS1	0.0333662348917363	0.529650511727689	25.9220779220779	23.6880101268797	0.278761788695527	5.89668307461747	0.0912025420105432	0.0154667532333777	6.03859305162675	6.0155172018016	5.83921663005824	6.11464919099485	5.9778463077441	5.91902739225653	5.93771999955716	6.12628322126472	5.88632757394402	5.71172167583342	5.6203254830648	5.37717907890758	6.09615881455495
NVL	0.33738724310141	0.817521129980162	24	2.5246757134935	0.691606109837956	2.2119256503318	0.715955384391465	0.323679678963924	0.800596707036333	3.45639917788337	2.41601616123955	-0.143520440799451	2.87956347945129	2.75867788247208	2.71521922872531	3.66961485251138	1.58700327368219	3.0568833468849	0.615788778723578	2.53696179108029	2.97100737545498
CNIH4	0.974830332665731	0.990309544004219	24	11.7659040761524	0.020603224406324	6.54999516260314	0.0206098546053853	0.00314654501167515	6.78228264622901	6.61859203321871	6.67525213400423	6.78262638396335	6.4061093332912	6.10458873343627	6.77123899443598	6.37767843180172	6.1857472281027	6.76626980497347	6.58830569223825	6.58395909256765	6.48671544411079
WDR26	0.122671630450783	0.682567261344456	21.9340659340659	9.4669629371757	0.261064270491782	5.60976066256177	0.263032355946334	0.0468883383388796	5.61485310508098	5.38098185929628	5.87077635734027	5.73341399348666	5.4077850418705	4.8455876869986	5.18526451716597	5.41843885613356	6.08897615315255	5.70033466594225	5.63860072116843	5.81395141329657	5.99520021365922
DNAH14	0.238652085404882	0.778697059155824	25.7548387096774	25.2510951661191	0.596415443409594	1.76185365051415	0.60503287367162	0.343406998359402	2.84381561704113	-0.143520440799451	2.02530105285571	0.565595681740873	1.73359074749619	1.93980295292015	2.10510187405276	2.76876588767599	2.01924513775248	1.75593354507792	1.47849147492039	0.914546842079451	2.97100737545498
LBR	0.557972032913112	0.896765731583835	24	5.55443212878547	0.181283065017022	5.00536325472406	0.200836184548713	0.0401241976512222	4.72350320479542	5.67985405443413	4.35974353902452	4.88946690443523	4.62669085330228	4.45367695370463	5.4068046190176	5.08331843581218	5.10803664345716	5.45140054288714	5.38080020555491	4.87360280507215	5.05619787585303
ENAH	0.51364365005026	0.886210728707654	24	23.1747024500324	0.112318102228547	8.52585302086133	0.112765081331475	0.0132262520894458	8.63449515936111	8.62094389145452	8.43701806394403	8.27118170137284	8.87412461462657	8.64047409647556	8.93127634635707	8.71092184183574	8.26620177588686	8.55400028112368	8.43119150526046	8.00612349113929	8.56827970353575
SRP9	0.39799635911884	0.84326266926179	24	7.61333770838103	0.268938755363495	5.03181953763829	0.292390978242244	0.0581083991695535	5.10290457258454	5.12750505424562	5.57755351988894	4.83240809227985	4.98010070988429	3.9599029978073	5.35452664697362	5.2971882382137	5.38662557247989	4.65619259422196	5.67447102381541	4.87360280507215	4.47081405949245
EPHX1	0.319961301191146	0.809047159192935	24	17.9017086599267	0.266653437383523	3.86291889122571	0.2958954728819	0.076598934954084	4.10578965937334	3.25370246600337	3.54446981501666	4.47046391433186	4.09087242613498	3.81719552961998	3.52025514104122	3.97086799070439	3.04467301241793	3.89860542496474	4.1051418104003	3.91748101312296	4.47081405949245
TMEM63A	0.671701112414247	0.919196692097927	24	12.8280829144299	0.163547553867566	5.56129554332452	0.164202780603958	0.0295259943163888	5.44518123925241	5.25980319203387	4.71309055608521	5.6199811107948	5.2485202820841	6.00932890610145	5.67539351333621	5.77049229331761	5.84741242736255	6.40166570909685	5.94796689884203	4.98936149793005	5.20828521766337
PYCR2	0.556546862016996	0.896011948739579	24	6.13182764141698	0.159373755065356	7.02435779414463	0.176839336871991	0.025175160784008	7.61024846342506	7.26132435108673	7.1949193745021	6.99251189203228	6.54346042333983	6.39994390096549	7.18827099826124	6.65652185517019	7.4127362980136	7.1096646995228	7.13050774078232	7.07809781326567	6.73234157583275
SDE2	0.640265129383624	0.913645759952392	24	13.2267675988052	0.199156300919299	3.65753427593033	0.200895342715308	0.0549264415749619	4.33235926765236	3.01779799041931	4.26790878235924	4.43257115406088	3.51007621312413	3.12464370626046	2.79584428435286	3.49155827858135	3.21739586568801	3.68414401869497	3.6803225623733	3.91748101312296	3.88521935452534
ACBD3	0.694598193230204	0.922794054950298	25.9220779220779	15.8441582998553	0.103091386074991	8.0301361120156	0.119639763501475	0.014898846275153	7.45383434441108	8.10201133166522	8.10014256286434	7.99714264222516	8.46866472747348	8.30160350218996	8.13425658742032	8.17990830645287	7.78639511596871	7.9135774261585	8.24394437158209	7.57343032373683	8.13494293426776
PARP1	0.27414755264108	0.79440594460158	27.9160839160839	21.6283150309338	0.281841115466396	5.73845777135647	0.296227938972066	0.0516215245933652	6.22760250456495	5.16655849585184	5.51900245118733	5.53312431415842	6.38537507266084	5.93062905600209	5.49396652136451	5.91879637549254	5.40460885613798	6.00802330661177	4.95445426198801	5.66869936335778	6.14410668194879
ITPKB	0.132229777340482	0.699546379737819	21.8142076502732	8.11447966806934	0.503626493480941	2.26008577929371	0.507478973233803	0.224539695742165	1.36643998565656	1.49759015567285	3.28815145863513	2.12216051099794	2.0469417651392	2.53373339729027	3.01376540246237	2.54355943810787	2.84842270514974	1.92199662170103	1.77131951437084	1.51835709699847	2.78995838108486
PSEN2	0.804973002115035	0.947891610443225	24	15.1228056969497	0.102448651935897	4.76188299211932	0.107737967374736	0.0226250765827378	5.06735286038469	4.39564543826574	4.99669710288414	4.57851322829	4.78282372185011	5.21167743751719	4.9588719867318	4.67412472932503	4.79008303808088	4.83344054773995	5.2201916278081	3.82077597174325	4.50058720125775
ADCK3	0.009818695806179	0.432179714604775	23.9041916167665	23.2026876917164	0.469326036450936	4.05522128096785	0.470996981948551	0.116145815311992	4.57950868145081	4.45993636910189	4.26790878235924	3.251821209927	4.34107543596844	4.57691937429432	4.09889906333123	3.87726974292847	3.80979288591559	3.43214029271488	3.53179409750632	4.35746040583406	4.61389126609376
CDC42BPA	0.19019653520304	0.744802607208665	24	10.4145070623985	0.291252922428037	6.5769689412219	0.295462663331239	0.0449238343637892	4.9156786210899	6.59731166538472	6.46388439656426	6.49157145170471	6.82586642796841	6.44917254857127	6.53917505537299	6.85983448104303	6.89446182974052	6.81459732158692	6.82214509726571	6.8883250391728	6.66819925491095
JMJD4	0.788672533749039	0.945170176581837	22.5536723163842	6.70963049832178	0.0729317950136097	4.17324780450453	0.075233836156926	0.0180276464953075	4.30209043683801	4.18355797501541	4.11816895236289	4.57851322829	4.31207226631769	4.421148082847	3.89439531297058	4.46483749639287	4.10199349408357	3.89860542496474	3.6803225623733	3.9635065551665	4.34516825178632
SNAP47	0.591067253932354	0.904017553851067	21.5783783783784	9.78000614956705	0.282143241781155	3.37134786145052	0.2828247024082	0.0838906912105221	2.66508545013143	3.93482795889718	2.02530105285571	4.27018679327209	2.87956347945129	3.12464370626046	3.07965774307092	3.0518473956029	4.41751269417764	3.25667851005203	3.36620064669432	3.28130260041275	4.20752680520394
ARF1	0.914645401646255	0.973006716536763	24	10.5539889002008	0.0449520301166107	8.73278752993892	0.0454945671122929	0.00520962716158183	9.22845647264222	8.82847518490331	8.82315419518415	9.01235426171491	8.35950414028015	8.39877641781396	8.6144697184258	8.34633412233422	8.86362991496632	8.70407301919285	8.87834035825953	8.87402032251803	8.55237639044292
C1orf35	0.197314163953196	0.749666862039223	21.5783783783784	5.36117989273559	0.165001925608352	5.21956451696598	0.165320762359561	0.0316732865016214	5.18813007877881	4.8679802248566	5.37236729795594	4.97103476184292	5.2485202820841	5.13351969284419	5.31403620284671	5.41843885613356	5.50804092650236	4.85414036518588	5.03943708118969	5.59750974578832	5.53036494721143
MRPL55	0.194657005713136	0.749631238336091	24	17.9098176772093	0.166567378614829	5.24303734673029	0.184836119628848	0.0352536339921586	4.93553313444458	4.84408910689381	4.84606011113143	5.36224845746158	5.38010508820426	5.71946505184426	5.13965321712318	5.26058739487932	5.19327010048217	5.19972520190202	5.44451163905727	5.21540994625252	5.61446354216327
GUK1	0.0735267280286283	0.620997876302353	27.3424657534247	9.84847285550126	0.152436855384869	7.98944941151854	0.0931697004626375	0.0116615921402935	8.12436036274264	8.08427474600994	7.97504432100477	8.14505913404545	7.91477719873634	8.16830521456674	7.82169692972359	7.73252791343531	8.01722513203405	7.96681969549256	8.17675111602065	8.10183361725663	7.69755174248109
GJC2	0.010350410144801	0.441457028036396	20.4717948717949	19.0877969535208	0.626279313789077	1.45349608113049	0.629900923802448	0.433369537063031	-0.143520440799451	0.898794163600483	-0.143520440799451	-0.143520440799451	1.73359074749619	2.11272346714772	1.27206713718618	0.918613108998112	1.81925186842251	2.44296078456659	3.07559532079613	2.65386025029055	2.46701667174861
IBA57	0.186977014713532	0.744589671994176	27.5310344827586	0.0248189584967509	0.537768232482992	3.15498377220879	0.594496134853726	0.188430805917433	3.79402852996288	3.39194684717034	3.69310312299829	2.46017542375709	2.62038826059471	3.04148307530452	3.96583303996028	3.13507948677412	3.37163334047376	4.01347785274311	1.11068651897413	3.12807291972406	2.97100737545498
TRIM11	0.267272884791401	0.792274986247516	24	19.7787788828957	0.203618346239557	6.7655035358246	0.22050552581615	0.0325926259070787	6.58898307284192	6.89925367584296	6.5443735251372	6.30493627524003	7.26475828015945	7.34961087247013	6.53917505537299	6.85370416657336	6.76123138364486	6.41565916964181	6.90751652292052	6.87031724252293	6.75104106399296
RNF187	0.0929583364167166	0.648439218627331	24	18.9815697203035	0.166243817237442	8.47054369829295	0.183007741731195	0.0216051942177073	8.07374699203325	8.10201133166522	8.34169850120527	8.30303201510451	8.66351666099772	8.85506092970723	8.54181387514415	8.45358639218485	8.33814460794772	8.34686727913823	8.71140256285771	8.61935051724426	8.81334882269711
RAB4A	0.179594931952708	0.73970815373186	23.0751445086705	19.4620787458315	0.3204260157663	4.91881527204878	0.336323544648729	0.0683749086004289	5.933910610098	4.795086159319	4.64170840590597	4.88946690443523	4.65005698693293	4.690457361871	4.99347125546994	4.49665952132719	4.52005573223383	5.04627868785579	5.6203254830648	5.07571391829553	4.74405049114279
CCSAP	0.594915203176051	0.90595722332539	24	13.7138409548536	0.246309697008335	3.50576823664595	0.250453041574383	0.0714402734774042	1.93851410682596	2.73563154607541	3.08787238373867	3.69753153175087	4.31207226631769	3.8663499546991	4.13033257350534	3.55338461641874	4.18757431986632	3.43214029271488	3.17910566384188	3.82077597174325	3.40803880409976
NUP133	0.61746527753423	0.908700919082229	24	7.73994128197474	0.134469194925189	5.12373762090677	0.145758825349125	0.0284477535997111	4.60452809194764	4.42814899927108	5.41580563984667	4.97103476184292	5.05203070898164	4.6348049891461	5.72770926541067	5.48340814837886	5.19327010048217	5.23171630117019	5.35892209763517	5.25295868994243	5.19012827328639
ABCB10	0.740826088516917	0.93482663719801	24	19.4275101146358	0.295060681654825	2.2010764238659	0.322117476026969	0.146345430142408	1.93851410682596	3.74145642225783	2.23384521519896	3.251821209927	1.73359074749619	2.53373339729027	2.53904651296698	2.6605525835125	0.516057694760746	1.09853925371774	3.07559532079613	2.53696179108029	0.871878664623546
TAF5L	0.230696328365843	0.774270626293719	22.1777777777778	21.6750303925622	0.613892577562734	3.05218675856982	0.617660089675586	0.202366414159075	3.83688679798698	3.32447990951331	0.621430200703275	3.49182072860579	2.41749057009557	2.75867788247208	4.03389966523555	2.6605525835125	3.44297920204331	2.44296078456659	3.93812928403141	3.76987872878448	3.74300409199177
URB2	0.510010172655221	0.886175894504666	21.4623655913979	19.0975406324508	0.54727229778331	1.44777484597952	0.548334650240491	0.378743042651432	4.03393545399528	0.898794163600483	-0.143520440799451	2.73383557760066	0.775727526358268	0.479069990545184	1.82676129916193	1.75179879173879	0.516057694760746	2.20586737462056	1.47849147492039	1.9427269333918	0.451726371562817
GALNT2	0.325225585380536	0.80984793028361	24.641975308642	7.44395219095251	0.239949698743075	6.57303189823987	0.265538764380571	0.0403982163013201	7.24694097822922	6.9782054056055	7.09824396244158	6.87734678961202	6.05864323436269	5.93062905600209	6.21929266204838	6.08501285716602	6.96281190179523	6.45684314889503	6.54051213461652	6.56168890274018	6.34620225295488
COG2	0.564700137824136	0.897594739195769	24	1.39574619259925	0.223755456607382	3.46382783785927	0.226274762084826	0.0653250602156571	3.33727751054988	3.57725994530961	2.97623917814198	3.56369979950076	3.02963310126675	4.13056709408545	3.93055630278138	3.66961485251138	3.63801284323149	3.85818801206245	2.22275413067557	3.9635065551665	3.34378842975321
AGT	0.690593575947841	0.920906760376606	24	6.3783068761494	0.122871444679593	4.72509405821014	0.136188962519822	0.0288224870959309	4.2711729086421	4.89148214090528	4.56660969908271	4.94435462647349	3.94736063041652	4.77010663024052	4.97627534024074	4.46483749639287	5.17242915315305	4.79112801968338	4.73421782858611	5.21540994625252	4.66737215278827
C1orf198	0.0899236634721317	0.643799604975496	24.4907975460123	8.54501575292684	0.259293674761772	7.17231071856228	0.276273637517667	0.0385194741776396	6.61998803311891	7.32312179103545	7.18867203791581	7.52087074444737	6.74679322222399	6.98809370234624	6.92702656321863	6.98850308121243	7.8336206031386	7.20137536710723	7.09785786609404	7.43735383971804	7.22231778515023
TTC13	0.341649237590984	0.82066136246367	27.156462585034	5.90415592916926	0.639721863323999	2.04728111381502	0.737359875297106	0.360165426389865	3.39577835659447	0.898794163600483	2.23384521519896	3.251821209927	0.775727526358268	1.93980295292015	1.0268935298497	3.0518473956029	3.44297920204331	2.98362403315668	1.11068651897413	2.27022559071744	0.451726371562817
ARV1	0.331122430056437	0.81334458625879	27.9160839160839	3.02612171548071	0.308749082146977	3.25944963907452	0.370593064305372	0.11369804885545	3.65724031981398	3.25370246600337	3.76204584414044	2.8533788726151	2.52250336936068	2.75867788247208	3.56695058852065	3.28839052062127	3.91390882979789	3.193105601353	2.84321805238965	4.17388893196511	2.58288382516223
C1orf131	0.55574149581456	0.895763793751782	25.5897435897436	23.318811918966	0.155758485574277	4.5986769824605	0.156416600534124	0.0340133914886178	5.48614463636031	4.81979567893203	4.35974353902452	4.91717177698736	4.923697381596	4.17025521278851	4.60328117553385	4.90508654856239	4.01101407680351	4.63242334077471	3.99597515926405	4.52028849333581	4.47081405949245
GNPAT	0.72506788954676	0.930237502223685	20.3673469387755	8.47702402884334	0.275382084674357	4.28325376026746	0.277519904640032	0.0647918428775751	2.08792564986543	4.49103842996712	3.62069973691108	4.35366244075031	4.42474251556539	5.35633342115027	4.81152751533746	4.97452904583802	4.14541839693394	4.83344054773995	3.07559532079613	4.79940960352405	4.74405049114279
EXOC8	0.0089576675917622	0.419447549701069	25.4267515923567	21.2310022396279	0.512213236305872	3.40780137903248	0.54454784512372	0.159794478772799	4.74616458195032	3.63409398494813	3.46398621102222	3.41617179738397	3.98459897320349	3.91388466133393	3.69860045877002	2.86942563743456	2.4926020344562	3.12660167564159	2.40461027050051	3.20672113395219	3.46954937384047
SPRTN	0.19603347527709	0.749666862039223	21.9340659340659	19.7748995397297	0.517186627842081	2.9527346068375	0.521952355458247	0.176769139444361	3.45199916567621	3.32447990951331	2.41601616123955	1.67990649727089	3.51007621312413	3.04148307530452	3.20304788526295	3.72439718537981	2.35139822583205	3.25667851005203	3.99597515926405	2.86258220640917	1.87951701486721
EGLN1	0.182525728822647	0.742518713480373	20.6839378238342	15.53043712309	0.423257205042986	4.42533954873245	0.423588568444406	0.0957188852470618	3.9583140650578	3.01779799041931	3.08787238373867	5.14513837655857	4.8038104738008	4.48548852984925	4.71115851215104	4.55827222683191	4.55267863388242	4.37033395975742	5.17081636088883	4.25014256108372	4.79299495852779
TSNAX	0.769604951803428	0.940586580678923	24	0.983339222722778	0.0814043738158138	5.56090636146961	0.0818631917253197	0.0147211958634177	5.7101430475315	5.18569580233613	5.57755351988894	5.65331069348707	5.86255709177907	5.51887370507638	5.8554660870777	5.83414819262727	5.84741242736255	4.9724648264328	5.42358556457814	5.34276537332335	5.58697180257263
SIPA1L2	0.886741397231024	0.965582366003569	24	15.9543300655874	0.0737356405852793	4.73315577601807	0.0793135310617174	0.0167570083924942	4.10578965937334	5.34738539785829	4.5275416217808	4.86121956558083	5.08669407195372	4.54708164808676	4.9234225133034	4.52779475829656	4.34486372172258	4.91451532228754	4.51433666107571	5.09651792280596	4.6933870597405
NTPCR	0.275386699514309	0.794889307257078	22.9425287356322	18.3878264891407	0.207189647162368	4.76442137029176	0.217568816000831	0.0456653177986036	4.97444077747848	4.55130053840829	4.56660969908271	4.08717926935193	5.03438162191135	4.57691937429432	4.84979827519207	4.49665952132719	4.73429309538242	5.29364589619639	5.01166199998119	5.15718831968477	4.61389126609376
PCNXL2	0.759903308523507	0.938754897099379	24	18.8000648706799	0.205480241918695	3.49300267369848	0.226799373655094	0.0649296307050786	1.93851410682596	3.25370246600337	3.37874600688131	3.06631173150815	4.28247404949149	3.54264593946525	4.22072157348841	4.05876202684008	3.21739586568801	2.82490201937091	3.93812928403141	4.45734494390033	3.27654275341902
KCNK1	0.677076820270795	0.919288588001516	24	5.87901327579616	0.228297872186905	2.15102034128962	0.253322785704686	0.117768661152135	2.46103990139115	2.0917018378884	2.57774171512764	2.46017542375709	1.33273602482327	1.74329733962817	2.10510187405276	3.49155827858135	1.31005611362646	2.44296078456659	2.22275413067557	2.27022559071744	1.46193788966607
COA6	0.338793138510399	0.81917813583134	23.0751445086705	9.9522013153027	0.236082960507948	4.04140137204192	0.240795587744836	0.059582200721423	3.79402852996288	3.88886026219497	4.64170840590597	4.39365622265449	4.15760727127685	3.65880646190827	4.41191099921225	4.43229770012861	3.44297920204331	4.53322524715342	3.6803225623733	3.60543592777466	3.63975551236275
IRF2BP2	0.525135514863346	0.890109551071512	23.6213017751479	6.54966722821606	0.139818171644409	6.36264127026562	0.151990183828155	0.02388790713983	6.76574187386996	6.05767726263042	6.83578267752775	6.47302461338135	6.03221052769979	6.03104796756496	6.24105334091012	6.3604867310067	6.69701389303399	6.16537612748234	6.17778562443985	6.62032875772964	6.24429742821015
TOMM20	0.25410092565783	0.787316649639517	24.641975308642	9.73311722177666	0.222016086503455	6.1873352034719	0.228043314996558	0.0368564668790848	5.66328467038951	5.90438973832231	6.86741679526293	6.32575845854991	5.91171859975397	5.87166463662015	6.6408955595594	6.08501285716602	6.15420597020329	6.45006027849092	6.25088385049364	6.27276101372928	5.89787235290034
RBM34	0.410891014336925	0.847664927214759	24	14.4150302097768	0.201920998663762	5.52869598614925	0.208466153535319	0.0377062066819334	4.41953227768938	4.8679802248566	5.41580563984667	5.63674214877902	5.94043097385268	5.59375551805197	5.66469879651253	5.85884439971871	5.54093356040505	5.21580942320927	6.19022877038412	5.64064363348964	5.7194732529662
ARID4B	0.522047727830781	0.889131187989972	20.2639593908629	11.9716864214001	0.147631964348815	6.75099327736038	0.148117512828943	0.0219401066989148	6.21952759880386	6.53151977411018	6.55412611593952	6.84885877625603	7.07925533761647	6.67288598544239	7.0553893011384	6.92560274015677	6.63742847528177	6.75530690827538	6.89996090009083	6.14876495232241	7.22677801271892
GGPS1	0.575357173988827	0.902013156086772	24	12.8587063379392	0.158924940973832	4.48925323902634	0.159609319739616	0.0355536458384855	4.52812931778989	3.74145642225783	4.44608075511084	4.97103476184292	4.65005698693293	4.00449872603855	4.51076686543686	5.01903396136075	4.14541839693394	4.83344054773995	4.39040157666001	4.72119303901782	4.24318771991567
B3GALNT2	0.464337304370458	0.867348678813946	24	7.97033399712819	0.225359879070628	5.0994210657323	0.242880763830287	0.0476290858706347	5.53901372134743	5.29547659559138	5.39424994924736	5.3004756683424	4.50382226099888	4.24649895096888	5.10842433779911	4.75529031299685	5.19327010048217	5.71172167583342	4.86415040513387	5.4915464869919	4.76873027441662
LYST	0.459032133985449	0.865042837051823	20.3673469387755	17.6330273056256	0.192229903993238	4.21085213658463	0.193524722265549	0.0459585651522104	4.72350320479542	4.18355797501541	3.82784368304379	4.1351531308713	4.60294003890508	4.3538037318542	4.43726722570915	3.92482778465313	4.34486372172258	4.53322524715342	3.36620064669432	4.48915996304216	3.69230324707535
NID1	0.817527172527643	0.951472259335642	24	5.46943382223615	0.0591650862423589	6.72116329758251	0.0655002666948004	0.0097453764764739	6.76018587003869	6.5240208601562	6.72790148090841	6.84885877625603	6.93452308208034	6.45721645081515	6.59656939550553	6.92560274015677	6.80250805415742	6.687720279346	6.2627147487072	6.97513920590959	6.88123080817755
GPR137B	0.0341550131193317	0.532471632504196	27.7222222222222	24.8299674106948	0.495793338324561	3.79356606520989	0.499193245652719	0.131589443039026	4.391055877816	3.63409398494813	3.76204584414044	2.8533788726151	3.7011603427905	4.24649895096888	4.03389966523555	4.10077927728111	3.51096242397691	4.11987446367031	2.71129700682696	3.76987872878448	4.05535512149987
ERO1LB	0.871345742944143	0.961636395615839	24	17.9607579984851	0.198247438949101	2.54434967517525	0.220003363686587	0.0864674245969882	2.75721654305885	2.38452109697838	0.621430200703275	1.9179140255417	3.28976243245586	3.27783342447824	2.62982033772009	3.3593400316113	2.94988228876972	3.25667851005203	3.17910566384188	1.24781311141902	2.20296793881591
LGALS8	0.165983315942524	0.723526888383568	21.4623655913979	12.4251057741339	0.225236540369981	3.97338647341633	0.225262102432932	0.0566927239371335	3.07620571680556	3.45639917788337	3.82784368304379	4.03755510069735	4.15760727127685	4.04775717172464	3.78013371684523	4.29426162269076	4.05722083608016	4.01347785274311	4.51433666107571	3.66235842369051	4.34516825178632
HEATR1	0.469248589718934	0.870622409486834	25.7548387096774	9.9567860627909	0.265649590189839	3.66852420323773	0.268989032867428	0.0733234995778484	2.66508545013143	4.52148410869545	3.95106804639	3.251821209927	4.31207226631769	3.76630709836833	3.07965774307092	4.10077927728111	3.44297920204331	3.93792132438285	3.87786680494019	3.28130260041275	3.46954937384047
MTR	0.407927541930998	0.846410462573257	24	3.1388184082154	0.196174719598283	5.57335546775431	0.206393212752981	0.0370321279428718	5.52597697361203	6.15798304616369	5.32758035356119	5.68588764084629	5.76961060216724	5.33902497791809	5.95537882422216	5.53028436640482	5.76628401694027	5.54349306784171	4.62846220809556	5.74973439097699	5.61446354216327
FMN2	0.233114214948901	0.775684554368826	21.8142076502732	2.98433196052159	0.404997734137238	3.62162934352147	0.40514908730604	0.111869285582962	5.08523822440431	4.45993636910189	4.06459070974335	4.1351531308713	2.30422965881645	3.91388466133393	3.85730459862933	2.86942563743456	3.63801284323149	3.12660167564159	3.17910566384188	3.48437503893763	3.63975551236275
GREM2	0.340570450395189	0.819702421821628	24	4.46857952997549	0.314051377836971	5.70018314223482	0.342073291154123	0.0600109299330353	7.61641167019831	6.84611791331816	6.26446824617178	6.04101085066921	5.03438162191135	5.19253136025154	5.2863971340448	5.4017288591288	5.7095476317412	5.51777526115398	5.26793282999802	4.84929323142977	5.20828521766337
FH	0.345071643667782	0.821269581888713	24	3.22207501672897	0.212075571358423	5.23424514532674	0.223631473802668	0.0427246847622968	6.02938419984767	5.6387830350786	5.91685805803802	4.77299933569917	4.71796707944594	5.00772064225227	5.50599922373459	5.04078194702874	5.21381426493141	5.183459638275	5.29122377187506	5.01143897571275	4.86343243456807
OPN3	0.112558208726778	0.669146693046713	25.2658227848101	19.9023753867855	0.685865412207615	1.42749632111342	0.767152412585494	0.537411131110398	1.11108370047925	-0.143520440799451	1.48778670245275	-0.143520440799451	1.89875700274069	3.34873100721851	1.27206713718618	1.25265313499173	0.967004039627234	1.5682386568754	1.47849147492039	2.4097494525143	2.20296793881591
CHML	0.308567498774819	0.805796292152012	23.9041916167665	11.9083897678597	0.34772986108097	3.27353369751581	0.3477679588694	0.106236254459	3.83688679798698	3.01779799041931	2.97623917814198	3.69753153175087	3.7879799494203	2.40657612090443	3.52025514104122	3.77717518832426	3.37163334047376	3.81660557996086	3.45137193418339	2.65386025029055	1.87951701486721
CEP170	0.0546846416239546	0.569299712800375	26.4370860927152	0.389900595668489	0.378224475967162	4.39778828791354	0.405706217657027	0.0922523302843003	4.97444077747848	4.49103842996712	4.3145567550669	4.27018679327209	3.94736063041652	4.17025521278851	4.90536568851324	4.52779475829656	4.81718929006815	4.37033395975742	3.36620064669432	4.66658881192435	4.27798838003297
SDCCAG8	0.654802548332957	0.915666022566741	24	10.9283322522745	0.231434471003416	4.274101243215	0.232981396442986	0.054510032211529	2.75721654305885	4.76994604588068	4.40355790055425	4.54338831077815	5.2937285850241	4.6348049891461	4.33305347527268	4.33002843197637	4.38164545250793	4.0852734976168	3.6803225623733	3.71711999555955	4.40935855154248
AKT3	0.127671011816277	0.691946225244054	22.1777777777778	8.62190850170285	0.291599411631313	5.51343249193188	0.296081669634606	0.0537018762935575	4.83340986950539	5.75864655996939	6.11435162857293	5.53312431415842	5.69293754045889	5.74597299089256	5.214890131458	5.91879637549254	5.40460885613798	5.45140054288714	5.11969119264239	5.07571391829553	5.64144118532799
ZBTB18	0.357055177687129	0.825045403463463	22.3016759776536	7.75864392763398	0.157635293900386	4.28002556546445	0.161036776209583	0.0376251902579718	4.17423427254792	4.7183121148968	4.35974353902452	4.83240809227985	4.31207226631769	4.08975620700462	4.06676539490189	4.29426162269076	4.05722083608016	4.21896053912612	3.74922019815209	4.3225673332336	4.40935855154248
ADSS	0.813446930455915	0.95017807719931	24	14.292393783643	0.0514384511861473	5.96583800890752	0.0529503757952736	0.00887559731193071	6.0748516695022	6.3984131723149	5.94678125833176	5.90925691664464	6.09314996361218	6.04178610263533	5.84603041675145	5.84654913956512	6.1647965277283	5.76734637336394	6.0333216103879	5.97989556531229	5.41001797281069
DESI2	0.659656159766116	0.916522270462922	20.4717948717949	4.9700786458074	0.136428957474774	4.86270814166449	0.136582836152797	0.0280878128346904	5.63927211037741	5.02497978540782	5.13308194410324	5.40200816845018	4.45158695305734	4.54708164808676	4.77221380733966	4.72873927538292	4.92079148482468	4.34130328889333	4.7678144052149	5.28955489880602	4.40935855154248
COX20	0.613390782674721	0.907994377259621	24	14.479628702245	0.445346935660839	3.56092983832387	0.460510849480713	0.129323202194143	3.39577835659447	-0.143520440799451	4.11816895236289	4.57851322829	3.7452231346756	3.48085903571258	3.81923508755698	4.05876202684008	3.69757462194504	3.72966266627297	3.36620064669432	4.28680937418343	3.79198347603323
HNRNPU-AS1	0.902578354950021	0.970159243301272	24	3.13990460767341	0.180517130301832	2.02123007284142	0.189925674134257	0.0939653910191737	0.40442836398209	2.0917018378884	2.41601616123955	-0.143520440799451	2.41749057009557	3.04148307530452	2.22642310856589	2.27657614861564	2.73928441223658	2.73847288646202	1.11068651897413	3.20672113395219	1.87951701486721
HNRNPU	0.197635729441638	0.749666862039223	27.3424657534247	6.84764767769151	0.0936853904330591	8.11011504041949	0.103347300233079	0.0127430128571558	8.20018007709339	8.22735592602244	8.33888035113798	8.20809705685834	7.92199376391991	7.96612726204372	8.1668331652527	7.94925933512163	8.28574002384591	8.08536466775861	8.01828735295026	8.18674482951516	7.92591886442659
EFCAB2	0.303554781577508	0.803700537354527	20.7916666666667	16.9040634591511	0.385131929786441	3.45259390440326	0.385530766842263	0.111664093002822	3.9583140650578	3.57725994530961	1.78143357037484	3.16204614445389	3.6087795911064	3.20327087927678	3.07965774307092	3.3593400316113	4.26836151384345	3.81660557996086	4.05159079894902	2.95661321626145	3.69230324707535
KIF26B	0.78719160286105	0.944423942202682	21.4623655913979	14.698929269533	0.175929946011848	2.84864936262621	0.175985403316884	0.0617785416575947	3.87850851762643	1.91949497484897	3.37874600688131	2.12216051099794	3.56027184843447	2.75867788247208	2.10510187405276	3.21377053626933	3.37163334047376	2.6465341235078	2.56608773690098	2.7619925480769	2.46701667174861
SMYD3	0.32585663413481	0.80984793028361	21.0105263157895	11.9724304287407	0.269439400565489	5.88389832861567	0.269446308560159	0.0457938416865121	4.8751305811546	5.61073806094924	6.00482772279992	6.19606382976062	6.2156626747058	6.12492976189761	6.15960655126675	6.00982091063731	5.52458098311297	6.23805213687691	5.7934273445573	5.13724700496096	6.17212868025081
TFB2M	0.386108236877565	0.839078555208256	26.972972972973	9.55153233956951	0.424300825235505	2.20963388466334	0.428271233907433	0.19381999745749	1.36643998565656	2.73563154607541	3.08787238373867	2.46017542375709	2.30422965881645	0.912559716605791	2.10510187405276	1.75179879173879	3.04467301241793	1.09853925371774	2.96408031137214	2.7619925480769	2.34102482029779
CNST	0.172730173710069	0.733303561537654	22.9425287356322	5.14173486530077	0.340430501613927	4.913795514043	0.353689329259402	0.0719788457310857	5.12035720403239	5.92731058253919	5.20912425625723	4.80300949162426	4.09087242613498	4.48548852984925	4.77221380733966	4.75529031299685	5.38662557247989	4.53322524715342	5.11969119264239	5.03318368902423	4.86343243456807
SCCPDH	0.315503646286356	0.806436875589202	26.0915032679739	8.36011499535659	0.175879138087546	5.68642955395383	0.186579588268402	0.0328113777719572	5.51282134574279	6.0155172018016	5.97609640645034	5.74891444329278	5.4077850418705	5.66494168710666	5.7582116684259	5.26058739487932	6.15420597020329	5.75639168547704	5.48547463829677	5.94590776129083	5.2439276202792
AHCTF1	0.611618033342964	0.907994377259621	27.7222222222222	10.7666000051804	0.135317838278766	3.96133445272495	0.135851020863054	0.0342942567673386	3.7498579842059	4.18355797501541	3.54446981501666	3.93287241017493	4.02090026885447	3.71355783320034	3.52025514104122	4.36492993179319	3.63801284323149	4.04982224242581	4.55339025833457	4.45734494390033	3.88521935452534
ZNF670	0.396245258862846	0.842865177212424	20.3673469387755	20.3265852010868	0.452862862037802	3.22739449567167	0.4558041564494	0.141229761983138	3.00282435332305	3.9793761285392	2.72315153171117	3.93287241017493	3.34807440394583	3.71355783320034	3.37035210566524	3.8280903648317	1.31005611362646	3.97619416091843	3.45137193418339	3.76987872878448	1.87951701486721
ZNF496	0.0428488488400441	0.54469018235411	25.2658227848101	10.661074980785	0.708135078340005	3.05456113405143	0.711168867258329	0.232821945951714	1.11108370047925	2.92973504935142	4.64170840590597	3.49182072860579	3.09919300457638	3.04148307530452	2.79584428435286	3.0518473956029	3.29657479922229	3.25667851005203	3.17910566384188	3.20672113395219	2.34102482029779
SH3BP5L	0.617947491981281	0.908700919082229	24	17.5213612413544	0.174199224024427	5.81342228999687	0.192937909347694	0.0331883526988365	5.56473903684243	6.09864017624673	6.24050862691873	5.74891444329278	6.39231965561969	6.30508241962204	5.01046461932489	5.77049229331761	5.49130904183508	5.24744970392108	5.70947106278025	6.11857103688622	5.85241433835335
ZNF672	0.486671676721249	0.87634350035029	24	20.6853815520704	0.166332644879476	3.65812315654622	0.175842562813609	0.0480690658265395	3.21263905586283	3.39194684717034	3.89077107946761	2.96377018803325	3.8295059794568	3.91388466133393	4.22072157348841	3.72439718537981	3.21739586568801	3.81660557996086	3.87786680494019	3.91748101312296	3.69230324707535
ZNF692	0.67645389439494	0.919288588001516	24	16.7271348931445	0.157668515972136	2.61086891467195	0.17267176413256	0.0661357462882258	2.34706398050019	1.49759015567285	2.85523805357272	2.73383557760066	2.79823744626517	3.12464370626046	2.22642310856589	2.76876588767599	2.35139822583205	2.73847288646202	2.40461027050051	2.7619925480769	3.27654275341902
ZMYND11	0.697079708072393	0.923273741854613	27.3424657534247	24.6455827296716	0.0404157849986796	6.90449324671494	0.0405868063649586	0.00587831791772253	6.89811216132721	6.9671876874466	6.7703542359959	6.88438175649254	6.79475526290828	7.06379964471474	6.96238866468368	6.94303114081212	6.82938401128971	7.06152623579292	6.74833120083789	7.01393138559921	6.79375310528636
DIP2C	0.485710936273232	0.875962711757805	24	16.6080747462743	0.169236113122419	5.52197721160255	0.184893692113397	0.0334832406995281	5.37421318815246	4.52148410869545	5.55829932405178	5.6199811107948	5.5635606673357	6.09430965035086	5.17022040735036	5.61970094445629	5.58890774895097	5.54349306784171	5.48547463829677	5.76280850596625	5.81735546092721
LARP4B	0.0180887907798023	0.473752306150405	26.972972972973	10.1124894795182	0.467463635208729	6.03901709568898	0.29160786840484	0.048287306325562	5.53901372134743	6.54640167067753	6.4004264527883	6.24060348187823	5.68164387084904	5.90733167501244	5.88340838090235	5.63407938548221	6.1857472281027	6.23805213687691	6.27444941561922	6.16854877901197	5.95275182946464
GTPBP4	0.712233025125546	0.926408062468263	24	19.4515553050994	0.0863310500916486	6.22674266875127	0.0941990140348012	0.0151281366592418	6.3211323433685	6.45471664757111	6.11435162857293	6.25152681123075	6.44001767207981	6.42476819136835	6.55083804189303	6.37767843180172	5.86050112276163	6.1403138022528	6.46058816057021	5.6120314721889	5.97413213566416
[truncated: 9,908 more rows]
