# Supplementary material for: Fibroblasts as an in vitro model of circadian genetic and genomic studies
Source: Mamm Genome. 2024 Jul 3;35(3):432–44. doi: 10.1007/s00335-024-10050-7 (PMC11329553; doi:10.1007/s00335-024-10050-7)
Supplement: Supplementary file 6 — Supplementary file6 (ZIP 46445 kb) [file 335_2024_10050_MOESM6_ESM.zip › MetaCycle_Results/metaoutARSER/meta3dSubjectID_2014L01145_QuoteOrderedDesignTable.csv]

CycID	ARS_pvalue	ARS_BH.Q	ARS_period	ARS_adjphase	ARS_amplitude	meta2d_Base	meta2d_AMP	meta2d_rAMP	X2014L01145_TP_0	X2014L01145_TP_4	X2014L01145_TP_8	X2014L01145_TP_12	X2014L01145_TP_16	X2014L01145_TP_20	X2014L01145_TP_24	X2014L01145_TP_28	X2014L01145_TP_32	X2014L01145_TP_36	X2014L01145_TP_40	X2014L01145_TP_44	X2014L01145_TP_48
LOC102723897	0.385753888762431	0.859862641327056	21.8142076502732	13.5432481583626	0.327450076555378	2.75540003774653	0.327489355047567	0.118853651216249	2.12772676749597	2.33649565961216	1.53280767156155	3.37262714729297	3.30485047955678	3.08324588042633	2.58586162931501	3.25124939765512	3.3434550745926	2.4383775949412	3.0294367300879	1.94488388115783	2.91233941198123
LINC01128	0.225695146564113	0.811781199971433	24	0.371754460432301	0.223005657816784	2.67852002354471	0.223186519362504	0.0833245663279167	3.28691745375472	3.73786136501205	3.43911653422011	2.35229411764066	2.6380788006313	2.81881739813575	2.71594455860083	2.32436316940032	2.17725634772014	2.17546589276678	2.46598845419078	2.46800669307282	2.44277984371822
NOC2L	0.150943441583003	0.764192677757863	25.5897435897436	14.3985429056835	0.800526371879688	1.60324954844263	0.867318640278646	0.540975446474408	1.6849494221339	0.730333828333133	1.95886952280503	2.4935159347048	2.9174221950467	1.90458571812376	-0.143520440799451	2.90117195913933	-0.143520440799451	1.8537218338029	2.28246644286496	1.94488388115783	0.326410908281649
KLHL17	0.338836015324321	0.850552458681252	24	23.1101611750769	0.279402458652334	4.22661263371545	0.280693893833646	0.0664110762350366	3.8460131814956	4.27585179826491	3.06367030048645	4.188609258278	4.42755249855481	4.89556867902579	4.29274953762811	4.7853262080315	4.64516926031539	3.71103638055647	3.88406509440307	4.56206113568602	4.64140255223642
HES4	0.193450445977228	0.781812394412812	26.0915032679739	12.266585690591	0.555575040776323	2.00727661925367	0.564739766489189	0.281346258444024	1.50095188332549	2.62791413095304	1.26089272494625	2.84937488519289	2.9174221950467	0.888727897471734	1.90217788480581	2.20104805210502	1.07804971260856	2.66068236441675	3.08659534092853	1.94488388115783	1.20140701709577
ISG15	0.315877225539483	0.842680933254861	20.7916666666667	19.5581274577781	0.204344930334424	5.92237180822889	0.204626964949477	0.0345515228654094	6.10149954272902	5.99640138231697	5.61819728772557	5.87454435408286	6.31657247783069	5.67400257650027	6.17559190529535	6.2083062302259	5.14867636773439	6.27910899703289	6.09215688894265	5.95195882816735	5.63537404807168
AGRN	0.96190927795172	0.991976941300156	24	0.0166717026424806	0.0342727675005404	5.63899665936756	0.0342728234632336	0.00607782297694736	5.27183814863327	5.47964484927945	5.15778747029448	5.71061782377911	5.43063780058306	6.02789092553676	5.40119578632599	6.2477899392654	5.31814312267407	5.98213704721128	5.70189548920413	5.57291378921023	6.03873687679457
C1orf159	0.0119385672810717	0.545117134819209	20.2639593908629	8.31830659401967	0.410430833191848	3.0872167483619	0.41446968766051	0.134253510991877	3.03918338561148	3.5648882538256	3.68194027744804	3.63902270402339	3.15135204017712	2.91244973907408	2.58586162931501	3.72407446159155	2.7938275511377	2.4383775949412	2.46598845419078	3.08364717041405	3.15748208699094
SDF4	0.553930820526211	0.898270115670844	24	16.9576671194735	0.079839914602907	9.02531233630725	0.0878040863383379	0.00972864794774109	9.24529381372215	8.92681487252988	9.16114725366182	9.40359609887252	9.20878560345451	8.83003447061475	9.1132266168676	8.85077389152321	8.82498921608637	8.87100870098709	8.80957750409687	9.14220227216268	8.91794615206522
B3GALT6	0.314850942995783	0.84214038579445	24	17.6375343052664	0.207919559788743	6.17769328427614	0.230478316995216	0.037308151504032	6.26209068472783	5.57397049522595	5.85960650776566	6.60776566311773	6.64363950936488	6.35417776534329	6.48023521717255	6.42358299306467	5.81699534312709	6.20157476098489	5.96074188260109	6.06505695768357	6.03873687679457
UBE2J2	0.447966188044733	0.877441801017351	24	19.6982330881347	0.144665567740067	6.68566802005733	0.156968076875386	0.023478293628172	6.53791206240035	6.48328194940856	6.37360636554807	6.86337038956627	6.85728589905117	6.82664161306749	6.48936056353965	7.18731364617612	6.24928189121631	6.5739355159823	6.62804337230689	7.14805078321789	6.76311116449796
SCNN1D	0.0747069079508507	0.678409873385342	23.0751445086705	6.89809640389435	0.415132337812122	3.26756091384688	0.438716120683399	0.134264098589336	1.99468321523746	3.31468121812232	2.55477277137898	3.04564259770179	2.6380788006313	2.71868385062296	2.71594455860083	4.39305156631408	3.60408562152947	3.85303157800641	3.47699666970161	3.96616372332801	4.1687914492018
ACAP3	0.528552482523144	0.891362332034368	24	10.6644911214184	0.260093703093394	2.68754774041914	0.262778759907304	0.0977764063332777	2.73990578484915	2.62791413095304	1.95886952280503	2.95084376245853	2.71314668268234	1.4842816222483	3.39721168527061	2.32436316940032	3.16099432224756	3.43807079012683	3.194536908011	2.35391834579359	2.34718386630823
PUSL1	0.272782946460782	0.830553271215329	22.4269662921348	21.9602915445392	0.575786419557869	1.83249793497011	0.579821826255121	0.316410630096878	3.22885690038068	2.53716152850742	2.13245066680616	2.02009102484683	2.71314668268234	1.21702005258073	2.71594455860083	2.20104805210502	-0.143520440799451	0.44021705493566	2.84297138102797	0.804604995088569	1.88517192638136
CPSF3L	0.940815483270681	0.987018192482446	24	21.3404173900308	0.05127754547194	4.44331486335332	0.0532645592378901	0.0119875725389607	4.51413200684076	5.09037894462593	3.88972117623473	4.4535538312979	4.72827054203028	4.08672518938733	4.29274953762811	4.00781641278699	4.47307648170289	4.6602878651282	4.17507461943769	4.73155212530154	4.70062093808168
GLTPD1	0.989120555614411	0.996693701254416	24.7950310559006	10.2415776164595	0.0324864690186183	3.88881718751071	0.0329447514457334	0.00847166371089349	3.76661835283441	4.189094403856	4.15419505616955	4.0582506598209	3.39880033541971	4.27477592506823	3.74072727826631	4.55290405564835	2.61606506134521	4.63429504782497	3.85145564309931	3.66497762792154	3.63326129111627
DVL1	0.109314704592413	0.715729003737129	26.972972972973	21.4313542162154	0.241097174989921	5.97955199337507	0.255984325731391	0.0428099506476412	6.2764924464355	5.90862034009627	5.48043297580859	6.21768940893362	6.38704122194411	5.90797277267875	6.28444561390563	6.01131590670314	5.67666258863097	5.92967157583343	5.41997720607721	6.07409348510381	6.05395555210568
MXRA8	0.738025886665813	0.932706134742356	24	21.5369308956173	0.0757288735344158	10.6567768725112	0.0782754628172656	0.00734513481455869	10.6650418365255	10.6481886589304	10.4363683740434	10.8326015157496	10.940467571472	10.613720400899	10.5197552429663	11.0990997872989	10.2393454508792	10.6230544554185	10.4189174343138	10.7512011029255	10.8128954152283
AURKAIP1	0.57743226419386	0.898270115670844	22.3016759776536	16.5601894597915	0.0469609528141346	7.20071683279492	0.0477075096557978	0.00662538338384851	7.39226712188981	7.38781445690097	7.17046618579914	7.49165275455787	7.09687850185882	7.25973588133892	7.25479543434932	7.05556863211548	7.14147892042769	7.17925385226907	7.15448935203954	7.07790791030479	6.90833991458956
CCNL2	0.799615525927853	0.948613864771394	24	16.7862083900313	0.0565767567148563	7.11781228492699	0.0620308424250428	0.0087148747314399	7.23524132619732	7.00742090407547	6.77163387404805	7.10265171011843	7.1852226758086	6.81456440931123	7.11439829821218	7.2740102297639	6.85630331899308	7.47487193324877	7.33634123655712	7.18188347057207	7.15763484924435
LOC148413	0.336995053608536	0.849896102732667	24	19.7559935339595	0.630991398185067	2.01167598312404	0.6837019964009	0.339866858349197	1.04285392661137	2.22462232809331	1.76151003423154	2.62213809074332	2.71314668268234	2.81881739813575	2.58586162931501	3.18770212780808	-0.143520440799451	0.44021705493566	3.08659534092853	2.23002713374832	1.88517192638136
MRPL20	0.563828810322808	0.898270115670844	24	0.374298776511232	0.07056352315166	6.77549616200916	0.0706215365798288	0.010423079711241	7.1000773357773	6.77896035590411	6.89123415892922	6.54424390983387	6.86964406265025	6.56350316299438	6.73930022908567	6.78199970400601	6.57539321457041	6.84718374086292	6.7959649984494	6.68243123821757	6.9817967389942
VWA1	0.987449246254574	0.996404310707206	24	4.71304980352154	0.0607795564658218	1.69722415110897	0.0665447219653456	0.0392079749288655	2.56322463782187	1.66286817262761	0.925540474308466	2.4935159347048	1.53615245258237	0.888727897471734	0.557581560161646	2.06619896183358	1.5435431020306	2.4383775949412	0.304848856339979	3.22016104340262	1.88517192638136
ATAD3B	0.169501495828773	0.769526927332325	21.8142076502732	21.0471954455814	0.505102057048814	3.53774082568956	0.507245434045074	0.143381174325059	4.58527182473329	4.15897583151104	2.28737201771253	3.91493247051481	3.57012500220574	2.91244973907408	3.85809334124853	3.6315812417414	2.41328024243574	3.7599375162211	3.78393856415392	4.18215122370959	3.50624523114176
ATAD3A	0.800153501928218	0.948613864771394	24	2.34624807927754	0.0645902610479564	5.51738980859046	0.0665735700129629	0.0120661349519494	6.1725237356896	6.07914632890935	6.03388655125352	5.60561983729115	5.64710328647611	5.31110202638296	5.36198868762088	5.69444097577166	5.25879648389952	5.08171831535338	5.17845044863814	5.59819117082419	4.75750412171594
TMEM240	0.424198250898554	0.871197751565451	22.1777777777778	11.869096873288	0.284296950217853	3.05564507639098	0.284677279752143	0.0931643802323977	1.04285392661137	2.44031463690908	2.28737201771253	2.95084376245853	2.85249186793678	3.50002408305494	3.39721168527061	2.64140456967619	3.55559076534119	4.10092275304767	3.24562283799549	3.01021923453843	4.25032577652155
SSU72	0.00817616369807761	0.534323254864691	27.156462585034	26.4091756882763	0.247692086569292	6.69228304722531	0.261265266889358	0.0390397813490093	6.7995994279719	6.95141234952132	6.48186672770546	6.76927334596837	6.35223706470907	6.71412470461641	7.00412086162779	7.06444114931234	6.71441490996683	6.50388975514558	6.34732699001359	6.45920344486714	6.70645301872223
C1orf233	0.121802959308428	0.737656453953105	24.3414634146341	17.1607740830556	0.444760530743512	2.7717953586223	0.499550028074411	0.180226157937832	2.96998097133116	2.53716152850742	2.97524968743516	3.5768921402183	3.15135204017712	2.61107848411726	2.442876621971	2.64140456967619	1.5435431020306	2.17546589276678	3.47699666970161	3.15351819447919	2.6965795696333
MIB2	0.574495020069907	0.898270115670844	22.0552486187845	18.8959301086407	0.173423820330584	4.60272291862141	0.175812578397509	0.0381975151461361	4.79987059933687	4.3576866048804	3.3714398899959	4.84485033651281	4.61538913752785	4.59024726122307	4.81234167907809	4.82763305619542	4.83997886303704	4.78365950045029	4.52444567416491	4.94362098128862	4.55846276397072
CDK11B	0.649778248614843	0.910936523398312	24	9.82176963775658	0.152750883072061	4.61804079149827	0.156826873935564	0.0339596120987669	3.68259848224619	4.57855431652616	4.4775611903291	4.64739148069047	4.33551690346724	5.16655555185444	4.89706752309059	4.96663980319568	4.57391321239001	5.06235431754237	4.87202833385824	4.04180983454403	4.60052859671005
SLC35E2B	0.244367152377662	0.822062227573175	20.5773195876289	15.0420416133811	0.209677799734666	6.90490162447564	0.209817877044552	0.030386801790313	6.75401308800517	6.03836699794056	6.39079978986916	6.74122137841144	7.50865102988547	6.75261365228821	6.60301866009452	7.01495288636783	6.99004719575046	6.99748568901432	6.99569194117018	7.17769752064278	7.46426816083764
CDK11A	0.539489581139981	0.89396944770507	27.7222222222222	2.19397804903041	0.256804738204338	3.59683430894607	0.306223025660111	0.0851368173670027	3.34273150653438	4.12821505480608	3.06367030048645	3.29756352083255	2.9174221950467	3.37401867194696	3.6782580303205	4.24482005324774	2.87511736273973	4.37652348965812	4.32511696544739	2.85110106774689	4.2236564006998
SLC35E2	0.311041426399244	0.84080258802619	22.5536723163842	13.2580559179169	0.287023110544572	5.89483223004042	0.287194996248006	0.0487197913427363	4.53823715827386	5.4674084104768	5.27354065709882	5.45831821360825	6.70928693801044	6.12888097775885	5.12494272004786	6.14279473375514	6.13840440288244	6.43780228238221	6.11980305077359	5.94212124980673	6.71126045049596
NADK	0.242057284620827	0.820887438954857	21.0105263157895	0.0280786523687574	0.329842552953866	3.46857460034302	0.32986865925934	0.0951020800379264	4.33307827267522	3.73786136501205	3.68194027744804	3.91493247051481	2.97955567410479	3.87043588670466	3.91337981904933	3.67856895865172	2.30008958988816	3.7599375162211	3.38884827033729	3.45964527642391	2.44277984371822
GNB1	0.838498232891517	0.956998927952625	24	7.99733042906515	0.0214750437289816	8.16042492539702	0.0231285649680949	0.00283423537126281	8.2601817787111	8.24744799730866	8.28795242461173	8.22739882325903	8.17077567710304	8.05447535882715	8.16197616681467	8.0461791049293	8.27804363232202	7.97434816042673	8.14486117186895	8.17737887226992	8.04295458080301
C1orf86	0.747657652226503	0.9362950728463	24	22.2599427506366	0.0984464353081568	4.72577645447427	0.100152047209009	0.0211927178896046	4.83920953957338	4.7700548037958	4.3069173484255	4.89663595350617	5.00713393126622	4.61830877675753	4.37382549552375	5.28778628287346	4.62180611698229	4.40754697877718	4.48246943829938	5.21271694407897	4.70062093808168
SKI	0.304185922770987	0.839123061963385	24	12.0630629375624	0.0637357344846383	6.17739484494494	0.0637372235313489	0.0103178160262017	6.26930953627828	6.18007401419364	6.22814312490086	6.37200755986777	6.16438406286502	6.23236893961125	6.17559190529535	6.26328574484254	6.22622929233759	6.07201937294126	6.24433895742728	5.98107536723399	5.83357656934004
RER1	0.301294584696964	0.837110444109343	27.5310344827586	12.7937861759928	0.161678726701272	6.75685451914882	0.171418854933717	0.0253696234613189	6.96433443499313	6.96017184928034	7.08325886807908	7.36869271683215	6.88189726436536	6.68124711218585	6.86381202432491	6.43046260155621	6.74717354228847	6.51104936531165	6.35316211599668	7.01360440853626	6.091314362575
TNFRSF14	0.969101506149624	0.993848366604889	24	16.6192662088599	0.0557329661901779	3.54307311673141	0.0609035431553741	0.0171894683368994	2.12772676749597	3.20103452222725	2.78027594164479	3.63902270402339	3.72324685104539	3.77394211781202	3.39721168527061	4.42095412077653	3.86511374741395	3.0231355663691	3.85145564309931	4.56206113568602	3.67323089999944
FAM213B	0.67226442184569	0.916348033274162	24	6.12465623237973	0.158403026438019	3.17722165662998	0.175765029884261	0.055320354976647	3.88413004168391	3.61011431472481	3.98337055173985	3.21837892828741	2.6380788006313	3.30663324655226	2.94546130409644	2.43796284722243	3.69644299785843	3.0231355663691	2.62877763600589	3.15351819447919	2.77214204605057
MEGF6	0.619869605975002	0.907956104515912	24	6.45497782457623	0.147782960376897	6.68549359210121	0.163710912464082	0.024487483266382	6.31188015832003	7.02004290555332	6.66966848123635	6.87632548165613	6.47594530851579	7.15347611345254	6.85677783944384	7.09073593114081	6.85630331899308	6.39973526726542	6.80450816348381	5.87131332698674	6.50525039524491
TPRG1L	0.670077627700201	0.916053439976459	24	21.7393055154133	0.0820291227534593	7.69567656076227	0.0843776461150697	0.0109642921514248	7.58394005097628	7.75800973482295	7.28064127725039	7.76327420721093	7.8349329168383	7.84482680938388	7.50475098740397	8.18282599726007	7.4673018344237	7.56362543207728	7.7814467420335	7.69668399974821	7.85156122571977
WRAP73	0.490469401470545	0.885915039077998	27.7222222222222	13.8748727955258	0.377996753426358	3.49460529921474	0.420423822238936	0.120306525699313	4.06092910519144	2.62791413095304	4.15419505616955	4.22956977965755	3.89428974100202	3.30663324655226	2.94546130409644	1.91743355745889	4.49895407104036	2.94069746995196	3.08659534092853	3.9267993178791	4.08237170717163
TP73-AS1	0.674716934141039	0.91677374839855	21.0105263157895	15.8019879763798	0.1800725419841	3.97796148797018	0.180082194724257	0.0452699693722141	4.30525379776057	3.25897662995373	4.50939502923513	3.44397760333051	4.15881331869421	4.40934814028419	3.61296093117822	3.25124939765512	4.47307648170289	3.85303157800641	4.2011905294182	3.56596137784797	4.42436385800237
LRRC47	0.593226099395602	0.902575995342466	24	1.85017193798085	0.107015075554	6.89410628788926	0.109103213307432	0.0158255774935022	6.62489962127859	6.87472770688143	6.6048404535811	6.91450704532302	6.73202686351261	7.26418297190538	6.75451882546033	7.57031127841493	6.76860655312254	6.8358241070334	6.78737094209319	6.93642416259222	7.05169391957303
CEP104	0.747756736419596	0.936312599859039	24	3.12543689032176	0.0982830619021675	5.37507098135057	0.10336473324078	0.0192303940914298	5.52199274767209	5.51574351185933	5.60352390288335	5.0416943344709	5.24072737470965	6.08932917558616	4.97709243006469	5.63612177175135	5.48280593023232	5.32861760820678	5.19153697846494	4.92376306081232	5.39362463742563
DFFB	0.128860127906001	0.747566755687934	23.3450292397661	14.5984563521584	0.427946672856195	2.56524852802001	0.436598911203124	0.170197509689291	2.73990578484915	1.66286817262761	3.22574662616593	2.74022583789905	3.20435369013261	2.36831211583906	2.71594455860083	1.34855140065225	3.02512527461264	2.553807615867	2.70376500103699	2.46800669307282	2.134593872487
C1orf174	0.449246374675732	0.877441801017351	25.4267515923567	14.3613957918169	0.249408099943921	3.96546388720965	0.268404108704081	0.0676854250444194	4.12599751380553	3.61011431472481	4.07130967031433	4.22956977965755	4.10407927482196	3.82299559271406	4.29274953762811	2.64140456967619	4.57391321239001	4.02293100807584	3.91595373206139	4.36997388116675	3.71212294465596
NPHP4	0.226460927271314	0.811829243368075	26.6133333333333	17.7680294127477	0.524076578918697	3.25768461117577	0.631635495771857	0.193890929037445	4.27688211635614	2.10333900965509	3.73675763484685	4.0582506598209	4.47145825843679	3.08324588042633	4.01797595686259	3.05153876586629	1.72990207293818	3.10111654728425	3.24562283799549	2.35391834579359	3.09998996812672
KCNAB2	0.796768407718722	0.947712202743747	23.4823529411765	10.1742348876257	0.184138113983434	2.2100337088812	0.187594956302606	0.0848833008966067	2.46604630699185	0.730333828333133	2.97524968743516	2.4935159347048	1.69273170736563	1.4842816222483	2.83526232166021	2.20104805210502	2.04298334758568	2.4383775949412	2.96991977622347	1.58914396551833	2.61683963325814
RPL22	0.469470230393299	0.8837514893804	24	14.834884662839	0.094063250403334	7.85860011193816	0.0981559930267203	0.0124902643764262	7.76847411689115	7.65387441681886	7.96247609338464	7.5932288804776	7.8116365906848	7.95069961246315	7.99902453845276	7.47037652197609	8.01883472855974	8.10547892659258	8.09524053411582	7.89838704921653	7.76172819466236
ICMT	0.0937846364790683	0.69879747122235	27.3424657534247	11.7919982378255	0.299057000887705	5.82921922830475	0.305400419536952	0.0523913079223422	5.94801401009167	5.8343349930191	6.48186672770546	6.14461217881942	6.30448563044889	5.59147238440423	5.86098905098934	4.92827124658686	6.12184552442974	5.77172552858772	5.81614558418188	5.61066569712985	5.56275573473076
GPR153	0.375964413444026	0.858916237385226	24	13.8853625582735	0.407175510898222	2.63924035935976	0.415414987196845	0.157399452355153	3.22885690038068	2.33649565961216	3.3714398899959	2.74022583789905	3.48700434511899	1.21702005258073	2.71594455860083	1.0950798669275	2.7938275511377	2.76018297573215	3.08659534092853	2.7644371198687	2.34718386630823
ACOT7	0.352106117080904	0.852433685609404	21.8142076502732	11.7907501119181	0.214852274174963	4.15165540106566	0.215061014521524	0.051801268107734	4.56194616072498	3.99816111921524	4.60088719168869	5.01850831434493	4.38226849389117	3.55912651544274	4.33385697564044	3.93227799651243	3.97981857518295	4.17491364409625	3.47699666970161	4.14832488904372	3.46129377566491
PLEKHG5	0.24268511222468	0.820887438954857	20.9005235602094	10.2858894939697	0.320330917105265	2.01552516057619	0.320469206133046	0.159000350083167	1.84811254031946	1.66286817262761	1.26089272494625	2.84937488519289	1.16042707151778	1.7096858811296	1.90217788480581	2.43796284722243	2.61606506134521	2.31290248854171	1.68489971407991	2.09448875733782	2.34718386630823
NOL9	0.627179896844626	0.908242955043406	24	19.1265798429672	0.11118476965571	5.28880063983648	0.122098217588166	0.0230861826533021	5.53403017601949	5.15284150883181	5.17773617682855	5.17349084991954	5.33880521225164	5.41073684910232	5.12494272004786	4.62664438069509	5.59503530847035	5.32861760820678	5.15191579365432	5.56010705343622	5.61499624460513
ZBTB48	0.476672307277374	0.8837514893804	24	15.7158320575231	0.397411074468464	2.12505361460893	0.424772004645353	0.199887664821823	0.367711745238265	1.27067157382887	2.28737201771253	2.84937488519289	3.30485047955678	1.7096858811296	3.04783688562624	2.06619896183358	1.32948977595216	1.66120819571977	2.37714366119344	2.67223259349027	2.44277984371822
KLHL21	0.999265450422216	0.999810603422992	24	15.1424916265978	0.00260687684988731	5.91518939485942	0.00274294097822443	0.000463711437643599	5.76606331003701	5.68381579178147	5.95516724073953	5.9622168539219	6.0818128788926	5.6055594589179	6.14126712518377	5.78310939113379	5.96358560874188	5.84154410230147	5.87411172630002	6.07409348510381	6.16324929404168
PHF13	0.0896120517889997	0.69879747122235	21.1216931216931	12.5975764144253	0.305379712522351	5.46723636906348	0.305379803651425	0.0558563382003064	5.53403017601949	4.97410657191894	6.13937721040549	5.66655096450556	6.00919921565427	5.10838503308955	5.54816551104152	5.00401432519772	5.58298790664514	5.52529897189929	5.21735921375985	4.88320791525345	5.35728190802213
THAP3	0.30873850302739	0.84080258802619	24	21.7967403929937	0.189644360358772	5.76130289595889	0.194815756398908	0.0338145311775843	5.53403017601949	5.22729876994673	5.23597880915638	5.36948046177174	6.10290293620094	6.13860179540406	6.04552932971134	6.2083062302259	5.63058540525822	5.98213704721128	5.54759751545952	5.83986985966894	6.19791494754756
CAMTA1	0.311167483006687	0.84080258802619	20.4717948717949	2.17381766431484	0.248562908531828	4.47702799834554	0.248812576233949	0.0555753898179542	4.51413200684076	5.1374775676374	4.60088719168869	4.30815888608283	4.53490886407677	4.47220213567213	5.12494272004786	3.58301149252325	4.15279404948015	4.63429504782497	4.25204549129293	4.63715066361185	4.64140255223642
VAMP3	0.549284086194957	0.896173718068488	24	8.76795372861784	0.0634336467416801	6.38713235162083	0.0669084211085706	0.0104755025299564	6.36675475511179	6.33626838825465	6.36493219889014	6.74122137841144	6.28616334353023	6.30322789813029	6.46180951821711	6.48434942916517	6.51960052600752	6.18376404619396	6.39336024405802	6.27554872550153	6.27136837574204
PER3	0.130690890319705	0.747566755687934	24	16.7558603718167	0.70067982416141	1.67676410388587	0.767782277548029	0.457895225553021	1.04285392661137	1.27067157382887	0.925540474308466	0.516457393539153	2.6380788006313	2.61107848411726	-0.143520440799451	0.787378269324489	1.32948977595216	2.553807615867	2.96991977622347	2.35391834579359	2.6965795696333
PARK7	0.431283366049596	0.874165069075291	21.3475935828877	0.508771103126886	0.0984416905712031	8.5057109897925	0.0984723155382547	0.0115771997962815	8.72009843896146	8.59124973757915	8.43609104356219	8.4538574999518	8.61802474020452	8.25770011942711	8.46228630313943	8.50629887091534	8.10138976772308	8.6601645619746	8.50078396835035	8.73400565952847	8.67260203286348
ERRFI1	0.556804007715715	0.898270115670844	24	2.23812240536509	0.228131464912583	3.90567802225015	0.234540175167818	0.0600510779003472	4.41346986577082	3.81714536748694	4.15419505616955	3.44397760333051	2.85249186793678	3.30663324655226	3.80060347563317	4.07959570395309	3.3434550745926	4.46766157531254	4.30116868856661	4.66133641780904	4.32749761616564
RERE	0.204678923776232	0.789814242499239	20.6839378238342	16.6069497172359	0.136590038031146	6.28041444336728	0.136811211836495	0.0217837872118425	6.4768627127942	5.66250563996251	6.05561079894056	6.19718516389534	6.38129852456944	6.17684302843631	6.12964162133783	6.32365634859557	6.27945665079687	6.46016950522872	6.42694619664914	6.5000079006993	6.42558520237195
ENO1	0.568613244669813	0.898270115670844	25.5897435897436	13.7989803956701	0.084505994185147	9.27035126996319	0.0893605277993279	0.00963938961934101	9.58967912512723	9.58389899070533	9.3520970678183	9.59795666481981	9.34188120960368	9.00496458893321	9.12498461059699	9.12334878366399	8.97657638523213	9.25155056730814	9.12048357582846	9.4932328518164	8.93859186824012
LOC102724571	0.848863289555131	0.959615127176314	24	13.5254239726587	0.169335941337667	2.429979182047	0.171605465884991	0.0706201382928851	0.367711745238265	2.53716152850742	0.925540474308466	1.82006159905392	3.352590036877	2.49479565949875	2.28414553023988	2.90117195913933	3.50540892888703	2.31290248854171	3.0294367300879	3.28386088604486	2.61683963325814
H6PD	0.88537705571436	0.970745795958173	24	21.5206315648334	0.0430359932050933	5.78648587344617	0.0445010683163066	0.00769051705811973	5.50985403685515	5.50381070462459	5.44794629370797	5.13088259698446	5.75762197115862	5.88505663647934	5.45807823468616	5.89676097928561	5.8475292274814	6.33665834497652	5.99099712836207	6.17833460632636	6.31623647429718
SPSB1	0.794099380915236	0.946510854238052	24	5.61972516037606	0.167535540569203	3.22310892942092	0.185691631225433	0.0576125831585826	3.34273150653438	3.51819842153553	2.42725882378807	3.51196499675862	3.44357631637954	2.36831211583906	4.01797595686259	2.97831349894874	3.94258782696267	3.55352440447374	2.37714366119344	3.45964527642391	2.97763941804517
SLC25A33	0.433431818849704	0.874534560300869	22.0552486187845	17.5876410309175	0.264868678658796	2.212639887856	0.268308993652854	0.121261934725781	2.2495304454255	2.22462232809331	2.67192584087311	2.02009102484683	2.6380788006313	2.22966456719654	3.04783688562624	1.34855140065225	2.04298334758568	2.553807615867	1.95424999864083	2.46800669307282	1.20140701709577
TMEM201	0.131894537636362	0.748582230153302	25.9220779220779	8.83348794331344	0.340499450201932	2.81964427925259	0.355563403392304	0.126102220059671	2.2495304454255	3.25897662995373	3.68194027744804	2.95084376245853	2.6380788006313	2.61107848411726	3.04783688562624	2.32436316940032	3.22441343989173	3.10111654728425	2.37714366119344	2.93285272891917	2.24480113722503
PIK3CD	0.743672394355181	0.933939147260634	24	17.5216114555479	0.10574471548106	5.66210298992712	0.117119959198124	0.0206848867649494	5.52199274767209	5.66250563996251	5.19741280271283	6.10112932297924	6.09590711739792	5.44247588331108	5.66552506506209	6.02046391896831	5.09878121543329	5.78359912993579	5.49578719669035	5.71833303945981	5.78879578829856
LOC101929074	0.327561858009276	0.845895261933483	25.2658227848101	21.7154150097846	0.488375852459273	1.33617672454882	0.509329324619219	0.381184101819467	2.56322463782187	0.358582086321589	0.48784801583033	1.82006159905392	1.16042707151778	1.21702005258073	1.90217788480581	2.43796284722243	-0.143520440799451	1.66120819571977	0.92239042066678	1.94488388115783	1.20140701709577
CLSTN1	0.390321740290402	0.859862641327056	24	20.0453212992002	0.107856845060787	6.90063898361519	0.11601696178016	0.0168124954885525	6.79460483157385	6.98613569274039	6.57506569429817	6.9759798188968	7.26535331710929	6.8797717519023	7.10848798139686	7.07764844598991	6.65810796266726	6.8128329320812	6.7959649984494	6.9803449132772	6.85720494492882
CTNNBIP1	0.0632604127830932	0.669786378640154	27.3424657534247	14.5499053988978	0.299965881602224	5.34570479544554	0.34136091390611	0.0638570454165266	5.13627623954579	5.29810115967981	5.84720376718207	5.71061782377911	5.73077584273423	5.54836655284881	5.21571090859659	4.71944466962376	5.21262740863924	5.29582957551395	4.87202833385824	5.79684994664209	5.24241501147859
LZIC	0.805701862034025	0.948972983289633	24	22.6167185945765	0.0753066999949591	4.00095503390248	0.0761397736762109	0.019030399749818	4.0272602317516	3.99816111921524	4.19391783377112	3.75579058954717	3.72324685104539	4.04598391242023	4.20684458355384	3.53274945698863	3.86511374741395	4.02293100807584	4.46101425682373	3.75763238331172	4.49297081675498
NMNAT1	0.32317245266383	0.845747632017644	24	19.1474617531676	0.190883114054932	4.42562022846533	0.209541014325612	0.0473472651308524	3.95746940766429	4.62336054489998	4.19391783377112	4.38268719866198	4.71005971348682	4.75096994055697	4.55857441468933	3.89297190360065	4.44672623567602	4.02293100807584	4.68110895386983	4.56206113568602	4.81222930883549
UBE4B	0.438767369807048	0.875052034512966	24	12.122598865016	0.203194002539078	5.02024150205632	0.203211942565946	0.0404785193068321	5.03826428933385	4.74998980918574	5.03193037450076	5.08697756491159	4.69161607169762	5.04777013215314	4.33385697564044	4.30595208576585	5.81699534312709	5.04272687420578	5.51673512268404	5.12847461522282	5.2687429884776
KIF1B	0.685473790214682	0.918140187191093	20.7916666666667	20.2411468039774	0.0549261747477081	6.15007513673838	0.0549922018672167	0.00894171219774418	6.0933877239729	6.36952666288059	5.95516724073953	6.01002267455092	5.9009789425582	6.17684302843631	6.08217952283871	6.2083062302259	6.21065367491026	6.38422269370493	6.38198889878773	6.12715532645603	6.091314362575
PGD	0.896976162149323	0.974276039412969	24	2.19256833920095	0.068012736106042	6.1883620309006	0.0698503318807056	0.0112873699909474	5.87417984800744	6.35631521372642	5.25488197418797	5.87454435408286	6.28616334353023	6.12888097775885	6.45250766273507	6.7927178875089	6.3090131968988	6.53231744846374	6.421402554709	6.11844610867923	6.1059911550511
APITD1	0.0527135927927045	0.64084819290416	26.4370860927152	12.7571981980994	0.475421196065218	3.17443074662995	0.493205912823585	0.15536830133944	3.49828085516364	2.94274863099207	3.68194027744804	4.14645173156189	3.25547697204305	3.08324588042633	2.71594455860083	2.32436316940032	3.22441343989173	3.31256780208598	2.90784146427069	3.9267993178791	2.34718386630823
DFFA	0.0842516877748477	0.696914234648861	25.1069182389937	24.7860252244926	0.237803711381682	5.26791741482177	0.239023897323332	0.0453735088273814	5.68201014819743	5.68381579178147	5.21682467001604	4.94662695478747	5.2279852109295	5.47353166880126	5.28022550510032	5.76144793359635	4.81958772149518	5.04272687420578	5.31626047461371	4.82015405694797	5.31999996340652
PEX14	0.53043368321838	0.892333865864106	27.9160839160839	22.5772641598801	0.226797586065512	3.76569964893196	0.231213481332012	0.0613998733004607	4.06092910519144	3.69652323727143	3.50376022001861	4.26939939779937	4.0178760711501	3.00037383756551	4.20684458355384	4.30595208576585	3.02512527461264	3.37668358615924	3.59987608159908	3.40339713681503	4.27651108241161
TARDBP	0.177450039451914	0.773024637422352	26.6133333333333	14.8366893852261	0.194560306032188	6.3219294920483	0.221166158434259	0.0349839647393159	6.51380143286949	5.71520219605474	6.59002988509271	6.55233877423607	6.4705464566267	6.39530324293821	6.1061057406056	6.11744010678357	6.00028518859079	6.6077230213939	6.29977636623903	6.4242953538615	6.431423785499
SRM	0.166377884002054	0.769526927332325	21.3475935828877	5.5384516514629	0.236308908395678	7.32022177345774	0.236428804278363	0.0322980384468168	7.95686156309758	8.30702835749284	7.48258306968358	7.93408080074049	7.37921726078914	7.32929494620139	7.16082888985935	7.6926705280884	6.76860655312254	6.9081115450378	6.43796998158199	6.99944412252304	7.08170448450579
EXOSC10	0.904732082517	0.976205942265481	24	22.3820223764479	0.0502100274120579	4.41745272007395	0.0509650700737306	0.0115372078216329	4.63082136029014	4.50862257076141	4.19391783377112	4.4535538312979	3.79411538008462	4.72539568962184	4.55857441468933	4.39305156631408	4.24742627495321	4.80711652587776	4.56523503332456	4.3990309895713	4.19648471997698
MTOR	0.0459046853366966	0.631768937772262	24	7.59885963527771	0.295669665093326	4.98018843779866	0.321560034532555	0.0645678448815263	4.91480862169733	5.3389725718863	4.98741390598196	5.01850831434493	4.9769896731699	4.61830877675753	4.72232794070556	4.98544808906649	5.72131357914978	4.87528254583502	4.98156141912729	4.42751439881369	5.04329731269808
UBIAD1	0.942018851844884	0.987423837464384	24	17.7755906887739	0.0439868884798074	4.12704188328078	0.0487934251935743	0.0118228567999863	3.99278679768399	4.38396485174935	4.34269908308879	4.52110180357146	4.13170584883106	4.30961397059237	3.96662558969554	4.27570984252722	3.55559076534119	3.7599375162211	4.39466515655953	3.71204870304194	4.30222957805086
FBXO44	0.404841556498881	0.86334656192694	24	16.5209797517558	0.362333855879894	2.39030247606451	0.395120620055458	0.165301514771469	2.12772676749597	1.66286817262761	0.925540474308466	2.02009102484683	2.71314668268234	3.23594550726387	2.442876621971	2.90117195913933	2.51823264502502	3.43807079012683	2.84297138102797	2.35391834579359	1.74217297042677
MAD2L2	0.483741149118566	0.884581817400188	24	12.4066158089833	0.137115400773423	4.80896765953603	0.137248409279953	0.0285400982075215	4.30525379776057	4.33092081361857	4.96462973768525	4.87097548847886	5.05120127932683	4.50263120639865	5.10132942546762	5.02234466254292	4.79890423330674	4.94037257512068	4.75349090548383	5.24508313672956	4.49297081675498
AGTRAP	0.870079802689363	0.96631732917804	24	1.74804416556802	0.0517634282909516	5.2283934654416	0.052668254304092	0.0100735062600426	5.16752103777956	5.64087598912508	5.57372167712881	5.17349084991954	5.41947335126596	5.12803697028162	4.97709243006469	5.41809973488148	4.86008580711405	4.83019825341389	5.32815969514802	5.17960793431429	5.31999996340652
MTHFR	0.361273450648592	0.854055734074087	24	4.15283586133408	0.155666085581991	4.67673961187872	0.168292182717211	0.0359849375171018	4.21840796301278	4.21859703946261	4.37761479465903	4.4535538312979	4.18542083312413	4.61830877675753	5.30110481127313	5.00401432519772	5.06453256650652	4.7598147708029	5.04060969721311	4.68512339116478	4.94876084185183
CLCN6	0.218201727304341	0.803400124285998	22.9425287356322	12.1762256102215	0.261082329241802	3.17757814238292	0.261182221777108	0.0821953733547662	2.73990578484915	2.62791413095304	3.43911653422011	3.69858768459097	3.352590036877	3.23594550726387	3.04783688562624	2.64140456967619	3.55559076534119	3.37668358615924	2.54967790561064	3.45964527642391	3.2127706486081
KIAA2013	0.924431828017588	0.982180924544322	24	18.3412881075445	0.0513673821797958	6.8361112896909	0.0569479138901695	0.00833045447578493	7.11217204798729	6.2243767301685	6.66966848123635	7.12995313407293	6.6768365885548	6.47419597618016	7.17786221491235	6.51703441011635	7.11662226988053	6.74157574665125	6.94636338623337	7.08239318060385	7.00547407213438
PLOD1	0.601471153040075	0.904178766127457	22.5536723163842	22.2567549570023	0.109661292498145	8.49667936813811	0.110330609231481	0.0129851444842338	8.63743106387092	8.97838820247885	8.46681741956999	8.53575251129135	8.78934314955901	8.50319116792245	8.57587319945429	8.92936969385952	7.80471072661047	8.49846904729834	8.28576383864948	8.44454719036623	8.15834421253716
MFN2	0.8281316423068	0.9555274799293	27.156462585034	11.8736003266956	0.0490239442985818	5.61441841221446	0.0500520736318051	0.0089149169080299	5.30030822300845	5.88120961435035	5.74394545727706	5.71061782377911	5.3269039665498	5.73934520907898	5.72853617540288	5.56287674330647	5.41646480589245	5.52529897189929	5.82457042417794	5.67146991788374	5.58387947341205
MIIP	0.108833918689344	0.715417228947157	21.0105263157895	6.83742429692507	0.417937451862687	3.99414677133848	0.417983328509309	0.104648965708699	3.72521997620769	4.09678408910251	3.98337055173985	4.41855560128182	2.78450098360699	4.40934814028419	3.6782580303205	4.84833015505714	4.2165667937973	3.80723531225535	3.5600679415163	4.36997388116675	4.32749761616564
TNFRSF1B	0.567703840810311	0.898270115670844	24	19.2576133626813	0.251586909591475	4.11799744728849	0.27560904683537	0.0669279304718474	3.39646644704352	4.68806405562621	3.62495750346954	4.41855560128182	4.63482676859478	4.59024726122307	3.47277026907384	4.42095412077653	3.3434550745926	3.80723531225535	3.85145564309931	4.90362798745536	4.47046240205884
VPS13D	0.973064906164492	0.994760890694358	24	7.03367615533077	0.021853729935987	5.30283671984798	0.0240371362914975	0.00453288259876623	5.56955132301425	4.92125614311697	5.09623091958052	5.36948046177174	5.43063780058306	4.89556867902579	5.43936551136257	5.33254478156565	5.57083905373968	5.27915181876057	5.35166769170852	5.24508313672956	5.42907431293716
DHRS3	0.979569192697283	0.995194626685863	24	16.9273727600748	0.0420319817622387	6.95608473374564	0.0462011114741969	0.00664182701082754	5.85511540031364	6.10307187031309	6.43290771121611	6.63850760133539	7.3530503669054	7.4590944047213	7.48207363124674	7.74879106734355	7.03495930360458	7.1382272459021	7.18752380027084	6.64046367907635	7.34251141698506
PDPN	0.952483709696044	0.990187127207867	24	2.86326819348222	0.0580753325672579	3.12970398181541	0.0606478338027758	0.019378137406975	2.82074355144453	2.79390255314031	2.42725882378807	2.19573339055383	3.0963287101504	2.22966456719654	3.14342663197679	3.53274945698863	3.50540892888703	3.66041937687744	3.71310593488149	4.3990309895713	3.2127706486081
PRDM2	0.140346411515026	0.754087847808274	24	3.66523234098076	0.171063371735846	5.9962968722647	0.182590306752259	0.0304505114809798	5.91156921256284	5.97062328687865	5.8719035311203	5.423436778003	5.78397765081539	6.04866241337523	6.03310273480524	6.23212588643628	6.20280234990821	6.26223568226091	6.13342996941959	5.77484917044526	6.40792632756324
KAZN	0.460571017287063	0.879969148919856	24	12.9443800986285	0.171370701550944	4.03459516514785	0.172262134800765	0.0426962626359198	4.0272602317516	3.65396560241722	4.3069173484255	4.61684027708829	3.52916321389882	3.77394211781202	3.85809334124853	3.85256485436407	3.60408562152947	4.43791736324916	4.2011905294182	4.3990309895713	4.0217416644469
TMEM51	0.928138271329029	0.983608673824919	24	12.6836580235313	0.117760833631432	2.13393373344006	0.118082979329882	0.0553358229824333	0.367711745238265	3.0117828345085	1.26089272494625	2.19573339055383	2.18985958413007	2.71868385062296	1.90217788480581	3.18770212780808	1.5435431020306	2.553807615867	2.37714366119344	2.5737303717556	1.74217297042677
EFHD2	0.318337073340653	0.843482098492787	27.9160839160839	10.7888926055134	0.186578357949279	4.99532342032839	0.187603317120582	0.0375557899528855	5.27183814863327	4.86639577421618	5.3281110772382	5.2748112397166	5.33880521225164	4.47220213567213	5.00281047483835	4.60248065095579	4.89947803752857	5.40746862702116	4.68110895386983	5.03900645510638	4.93238447545164
CASP9	0.0472274785234365	0.63972630629592	23.4823529411765	16.5694294192925	0.586275024438575	2.57819827106855	0.623660637293093	0.241897857232917	2.82074355144453	1.02565304320376	2.97524968743516	2.4935159347048	3.20435369013261	3.08324588042633	2.10576616698022	1.91743355745889	2.61606506134521	2.31290248854171	3.29496150605703	3.01021923453843	2.34718386630823
DNAJC16	0.198363572947855	0.783374675787117	24	4.55699218817616	0.174274845192781	4.82901834233549	0.190192691796353	0.0393853736543003	4.60822634931777	4.95670399838616	4.81980797781723	4.52110180357146	4.57571012378427	4.56162908245288	5.23753790106756	5.04044502053277	4.99349519387501	5.06235431754237	4.64350898556419	5.14572120903368	4.68115031415395
PLEKHM2	0.410034213742409	0.864747076727492	27.3424657534247	11.4557366597655	0.136135247961833	7.33172940299996	0.137869640390647	0.0188045183901951	7.0038205474787	6.91583261715869	7.40431799825106	7.55747980825274	7.3442215283319	6.81456440931123	7.56209618525459	7.3412623897218	7.22137122408588	7.63417787290754	7.36838668031709	7.80648999860694	7.42968312374835
FBLIM1	0.519713365980676	0.890126020900586	24	17.2939486953079	0.0790873067364168	6.25790820353615	0.0873956805321632	0.0139656379879108	6.60791664996783	6.28140704053076	6.25655821001379	6.51140246229317	6.26136594347752	6.05893707509425	6.29489254566612	6.02046391896831	6.21846250319781	6.05252386986361	6.40464266068412	6.32180477058427	6.04636628166788
FLJ37453	0.246874645478206	0.822723590499899	21.3475935828877	3.96506220039973	0.395789338792471	3.36459497493079	0.395839273128814	0.117648417143272	2.96998097133116	3.31468121812232	3.73675763484685	2.02009102484683	3.72324685104539	3.16161503086897	3.39721168527061	4.21325437956665	2.61606506134521	3.71103638055647	3.14157540440518	4.00448252462203	4.37674356538189
SPEN	0.192840579868733	0.781812394412812	20.3673469387755	19.6932854267917	0.165702329095474	5.96709418595543	0.166926751314973	0.0279745460877531	6.04373500257732	6.14208661859565	5.3281110772382	5.75337846835082	6.0675795888272	6.10924061259863	5.78890999858851	6.11744010678357	5.7646240203615	6.22788522147315	6.03522259596482	6.09199848755576	6.17024938191283
ZBTB17	0.745956500306037	0.935442202776938	24	20.0377762236914	0.116672152708131	3.73975785422394	0.125523881963642	0.0335647084267413	2.73990578484915	3.96372947281485	3.3714398899959	3.63902270402339	3.352590036877	4.20246969872584	4.06756123725301	3.37051685975502	3.60408562152947	3.94048088152757	3.94715273449789	4.36997388116675	4.11175724443167
HSPB7	0.140047017586404	0.754087847808274	27.9160839160839	0.013557116624856	0.154108665583197	7.5641941625147	0.172423876323062	0.022794744901913	8.14717102006954	8.35763061883088	7.68081984669053	7.54941381915459	7.73940171564123	7.52728139519702	7.53591210233782	7.8160045402009	7.49649718666889	7.08164466183601	7.32450958235081	6.99944412252304	6.97381714687974
EPHA2	0.980614242349265	0.995194626685863	24	6.58617559169788	0.0964681226073379	2.92867679604782	0.106741361926365	0.0364469585959126	4.06092910519144	2.79390255314031	4.15419505616955	3.44397760333051	0.928088848794115	3.08324588042633	4.29274953762811	0.787378269324489	3.90437077857201	2.76018297573215	3.0294367300879	2.93285272891917	1.88517192638136
ARHGEF19	0.272023927447101	0.830553271215329	24	21.5786576803474	0.293914745773638	4.09116435761873	0.303488409625206	0.0741814268742438	4.83920953957338	4.03179013171485	4.50939502923513	3.75579058954717	4.57571012378427	4.23907575267072	3.54456776981696	4.42095412077653	3.16099432224756	3.7599375162211	3.88406509440307	4.2152025807954	4.49297081675498
RSG1	0.586457617869038	0.899927433695565	27.3424657534247	1.23058767136849	0.384948335011958	1.39190760969041	0.444056956751	0.319027609059316	2.65426820286027	2.22462232809331	0.48784801583033	-0.143520440799451	2.38614186289278	0.888727897471734	1.38116433731381	1.56407418107486	1.5435431020306	1.8537218338029	2.28246644286496	-0.143520440799451	0.96425490937819
FBXO42	0.306531156540984	0.84080258802619	24	4.96044994689664	0.218405056167858	4.10630609649987	0.240202480836773	0.0584959998577593	3.44827162528919	4.12821505480608	3.62495750346954	3.63902270402339	3.75911622515082	4.50263120639865	3.80060347563317	4.82763305619542	4.49895407104036	4.43791736324916	4.12138026004365	4.07819567089761	4.57964899337201
SZRD1	0.921238325395383	0.981937409749257	24	1.61704332436531	0.0478773499095573	6.2893184041482	0.0485965035371077	0.0077268314965665	6.05213003790567	6.5310968173137	6.25655821001379	6.59997672204272	6.20396251629668	6.05893707509425	6.61140166470589	5.88679112993816	6.53218669881587	5.83013979930717	6.19969824619829	6.64653430804011	6.3960325072331
NECAP2	0.650957947269946	0.911206452351617	24	12.7795542565368	0.208347265027225	5.33257676614749	0.209087480627153	0.0392094647290391	5.50985403685515	5.25603802075423	6.03388655125352	6.12303456646117	4.63482676859478	5.12803697028162	5.54816551104152	4.04415242222067	5.37514463229223	5.5671170844842	5.11117567800334	5.77484917044526	5.01246837026149
CROCCP2	0.907561036894985	0.976833202875077	24	20.0440651778095	0.13419546841315	2.42006931543424	0.144353011387627	0.0596482962149064	2.82074355144453	2.62791413095304	1.95886952280503	3.51196499675862	1.16042707151778	2.22966456719654	3.23307447455715	2.43796284722243	1.32948977595216	2.66068236441675	3.194536908011	2.35391834579359	2.0152663988473
LOC101927663	0.122947617283381	0.739298131467937	26.4370860927152	0.953177394419998	0.595849681164932	3.05739816497581	0.655134892202337	0.214278565254363	2.96998097133116	3.31468121812232	3.14698327992459	0.967588811644572	2.71314668268234	3.00037383756551	2.83526232166021	4.47519066236834	2.87511736273973	3.66041937687744	2.70376500103699	3.56596137784797	3.41489655607691
CROCC	0.521907457849449	0.891362332034368	21.5783783783784	15.3312712576656	0.135031097278938	4.69622444237787	0.135182364296565	0.0287853287157028	5.08810243056833	4.09678408910251	4.50939502923513	4.97098752117535	4.94620210313555	4.30961397059237	4.75296080027718	4.50156300290352	4.59805839214844	4.87528254583502	4.58520524450796	4.70852452105175	4.91582008071849
ATP13A2	0.0506439442456418	0.64084819290416	21.8142076502732	9.01915630512517	0.302087930065491	3.05797018035318	0.304066351616907	0.09943404732017	2.89729110670082	3.73786136501205	3.22574662616593	3.37262714729297	3.0963287101504	3.16161503086897	3.14342663197679	3.18770212780808	3.3434550745926	3.10111654728425	2.28246644286496	2.23002713374832	2.77214204605057
SDHB	0.159506447926461	0.769526927332325	27.7222222222222	8.03482036596389	0.367148676125232	4.50548084070931	0.382417354580457	0.0848782556403575	4.58527182473329	4.12821505480608	5.31014931364635	4.76351044387706	3.79411538008462	4.16491059068278	4.69103051487071	3.89297190360065	5.13223564145002	4.87528254583502	4.6049027921209	4.84147968097325	4.08237170717163
RCC2	0.451060382828268	0.878133418929892	26.6133333333333	14.1521068438488	0.396292654040501	6.16392638080063	0.437251315938938	0.0709371411866447	6.47061325146681	5.1979753615737	7.05657329546222	7.08043237335894	6.23613485434536	6.25041261837734	6.63626231750743	4.33557337561018	6.9103335451143	5.89725133810458	5.74691485197875	6.43134487132268	5.97620411389371
ARHGEF10L	0.839740142115637	0.957763321293581	24	17.586051975737	0.0773866043401766	5.7309290369035	0.0857534396897655	0.0149632702023648	5.81621366210715	4.99130172565475	5.44794629370797	5.49237615812765	5.62783146188556	6.1578491148141	5.54816551104152	5.59996403507775	6.09664529983739	5.99240500954468	5.97594881565251	5.50771205417685	6.23844330278474
ALDH4A1	0.903016670415636	0.976090605537121	24	23.2735684403447	0.0473868847709565	5.80671110775288	0.0475331727487751	0.0081859028056882	5.27183814863327	5.82477449738237	5.70323518595909	5.58997629838831	5.9009789425582	6.11909421708652	5.77405174791714	6.34565954480428	5.46977951408936	5.83013979930717	5.94537294960127	5.77484917044526	5.98417055088763
IFFO2	0.684358161717622	0.917959617682237	24	14.4630395200841	0.13884856132289	3.56701192316416	0.143517617299715	0.0402346895359986	4.15746329709211	3.69652323727143	4.19391783377112	3.8638111621369	3.20435369013261	3.72316187765299	2.94546130409644	2.81967145433662	3.3434550745926	3.55352440447374	3.81809203636361	3.3448666976177	3.59215270115176
UBR4	0.46315247138884	0.881513938459159	21.695652173913	11.1960987971665	0.141503525323239	6.83989465092368	0.141712989989152	0.02071859249616	6.68551406127829	7.19720955677324	6.68368749498925	6.96389302666871	7.15188126183544	6.66115480031027	6.45250766273507	7.3412623897218	6.60548151110055	7.04265120287202	6.72573493029011	6.47974992954526	6.72082752051019
EMC1	0.628607970308225	0.908242955043406	21.3475935828877	10.6004209795146	0.136521230387766	6.25085986691077	0.136584634441169	0.0218505353422153	6.80457679276363	6.32274739128104	6.66966848123635	6.54424390983387	6.29840401974362	6.17684302843631	6.29489254566612	5.57534540798519	6.92472452995642	5.74768107765763	5.85778625594905	5.80772578548771	6.06901536329556
MRTO4	0.0887902109082581	0.69879747122235	23.6213017751479	5.65591106919634	0.245892480785296	5.14119976960946	0.266685111272539	0.0518721549878224	5.00405592909002	5.68381579178147	5.44794629370797	5.25510843512287	4.57571012378427	5.22247121651826	5.05291074620167	5.5248108378276	4.95662025007255	5.1566754007636	5.05500172178204	4.82015405694797	5.13201815903068
AKR7A2	0.874055406139913	0.967074681220795	24	20.6784222853684	0.0496682403059884	6.82789390456552	0.0525180290577026	0.00769168791896224	6.73328073980227	6.70271769925829	6.56752498813321	6.74122137841144	7.21781092603022	6.64760276440369	6.83546713300606	7.16273606851145	6.62323781830298	7.01269850995434	6.53869723229732	7.11778201377925	6.89572508168089
PQLC2	0.845827884110288	0.959115554926758	24	7.29269581296135	0.128093932020373	3.36748525979525	0.14022818167648	0.0416418100921416	2.96998097133116	3.14066759369899	2.55477277137898	3.37262714729297	3.39880033541971	3.50002408305494	3.91337981904933	4.18098258118404	3.60408562152947	3.71103638055647	3.71310593488149	2.35391834579359	3.31737051685313
CAPZB	0.406507708659001	0.863871699034065	20.1616161616162	13.5549956256437	0.286458965756686	9.12928725272997	0.286509657862	0.0313835735397989	9.58462425703544	8.69065362103406	9.53333766064687	9.8891111448908	9.36824962312003	8.93556559030763	9.22123788039878	7.89770669531191	9.60937274938738	8.93761658950085	8.48359691776279	9.18766515934269	8.8693088972737
MINOS1	0.866874694036258	0.964768575067118	24	3.47191326136342	0.0652390638708387	5.65016236565882	0.0692680804841944	0.0122594849495299	5.9569831525007	5.67320006223672	5.97810015397086	5.33235485543911	5.46362194029776	5.41073684910232	6.04552932971134	5.24159460442737	5.9820520919738	5.63422809189463	5.59761153556726	5.87131332698674	5.30735543374379
RPS14P3	0.119340713333743	0.732758972232422	24	6.71390892906593	0.335151530686411	6.14579853743019	0.370325736039777	0.0602567321047634	6.02679694312568	6.31593907421196	6.20888397182627	6.39919073660508	5.06559626657296	6.05893707509425	6.31556216509316	6.59870407899169	6.46812820053119	6.48946305279336	6.14692937899012	6.03760271996291	5.69483536324887
TMCO4	0.451610732081347	0.878133418929892	24	8.82180597727681	0.297599057483566	3.40830306090793	0.313437929028133	0.0919630453709234	3.03918338561148	2.94274863099207	3.68194027744804	3.29756352083255	2.47509971387562	3.87043588670466	3.74072727826631	3.42664600594127	4.39253642127471	3.49695220563062	4.14847722553774	2.67223259349027	2.91233941198123
OTUD3	0.760583957246647	0.940283773232457	27.7222222222222	11.4033025373615	0.129074658384513	2.04296233918894	0.131100453486206	0.0641717426559381	1.84811254031946	2.53716152850742	1.76151003423154	2.35229411764066	2.0807015364524	2.07626198800104	1.38116433731381	2.64140456967619	1.5435431020306	2.17546589276678	1.95424999864083	2.5737303717556	1.74217297042677
CAMK2N1	0.960021624976502	0.991476452002258	24	2.08607356226514	0.0235278667015974	6.23650262703548	0.0241060549164446	0.00386531624502874	5.97475586917784	5.84383254972765	5.75726420616573	6.12303456646117	5.86850690551085	6.56350316299438	5.9429839053643	6.48434942916517	6.52590733770006	6.49669443696221	6.35897373626201	6.53315159871973	6.62217602307208
MUL1	0.317045694174233	0.843192249696282	24	23.3343726957306	0.214678101658172	4.8591023245365	0.215234914348881	0.0442952010419767	4.93310523033217	5.16804355474211	4.07130967031433	4.81824335663538	4.51406719681932	5.10838503308955	4.86937477507946	5.34716093321335	4.93782320465603	4.58086084201516	4.95110553512578	5.43942350918239	4.64140255223642
CDA	0.244338462703948	0.822062227573175	21.3475935828877	6.59555132508294	0.421861471438758	2.18559315331885	0.422183361041587	0.193166491394108	2.36184633617361	3.0776639935856	2.55477277137898	3.13459447207165	0.651014115519813	2.22966456719654	1.90217788480581	2.81967145433662	1.72990207293818	2.31290248854171	1.825851689802	2.09448875733782	2.0152663988473
DDOST	0.514124218434655	0.887979857648265	24	18.5702074951989	0.219246301801967	5.97392405984387	0.242632551911315	0.0406152722198575	6.47061325146681	5.47964484927945	6.36493219889014	6.25784383075933	6.52885090776141	5.70049581525551	6.54293276087553	5.25715673801655	5.57083905373968	5.98213704721128	5.33996157428433	6.17833460632636	6.02335594992009
HP1BP3	0.213228002303837	0.796997601002521	24	13.9303533339299	0.134209848021702	6.61465337950056	0.137051991019603	0.0207194516713967	6.43253708276081	6.28837988802911	6.6340131180038	6.86986247730594	6.55459351206714	6.79625689584452	6.61973623983272	6.23997917179148	6.90065918076387	6.56708201116752	6.74805129209676	6.57194440111125	6.64747848978654
EIF4G3	0.628382135430565	0.908242955043406	24	8.83626422934506	0.111786449308799	6.68123921296228	0.117689394336974	0.0176149050476511	6.42609219553894	7.11330879874078	6.66966848123635	6.29691083531006	6.45422761057475	6.91978352974502	6.48936056353965	6.52990384428948	7.08279952118087	6.89722343866731	6.89128351839973	6.61592245002202	6.39004862332593
ECE1	0.953827126078951	0.990309050708058	24	20.9466135204948	0.0273095489662867	7.74931002325787	0.0286653086290003	0.00369907882675588	7.50968826849101	7.34832236612514	7.43779062687748	7.78060516978752	7.77706502500324	7.6748697021824	7.50475098740397	8.12038051256919	7.49649718666889	8.03272320871367	7.73750853665385	8.01324737054376	8.32756550823727
NBPF3	0.963427274886455	0.99284076913753	24	14.4250442188169	0.0984052612123443	0.732864089001142	0.101619768703382	0.101619768703382	-0.143520440799451	1.66286817262761	0.48784801583033	-0.143520440799451	1.53615245258237	1.21702005258073	0.557581560161646	0.395744218863993	-0.143520440799451	2.553807615867	-0.143520440799451	0.40706708637385	1.20140701709577
USP48	0.56840025724343	0.898270115670844	27.7222222222222	26.125816661135	0.121174059460447	7.83317875341789	0.126310611000452	0.0161250770570425	7.67100240515846	7.9216693150993	7.61284359245516	7.59714686536358	7.7857858928348	8.0773994747382	7.54906354623131	8.32804867439546	7.62249571020918	8.01016125422583	7.8797205879873	7.44829126860423	8.23044272615588
HSPG2	0.801523097349537	0.948906904559259	24	20.1863151722955	0.213011253299618	1.8778825232773	0.228275849645924	0.121560239693554	2.65426820286027	2.22462232809331	2.13245066680616	1.31074761462518	2.97955567410479	3.43839660920028	1.02736109382209	2.20104805210502	1.32948977595216	2.02354459596383	0.92239042066678	0.40706708637385	1.88517192638136
LINC00339	0.208318333380319	0.793195481147761	21.9340659340659	21.3837087059629	0.259271418811757	1.62318345976647	0.260485456283089	0.16047813616864	1.84811254031946	1.02565304320376	1.76151003423154	0.967588811644572	1.53615245258237	1.7096858811296	2.28414553023988	1.0950798669275	1.72990207293818	1.66120819571977	1.825851689802	2.09448875733782	1.88517192638136
CDC42	0.579659872152063	0.898502245854741	24	15.3595545472107	0.138933232375937	7.27069343501252	0.14705830409541	0.020226173116754	7.6573106346335	7.17480714028335	7.52602658379638	7.58536084480845	7.19834644144246	7.21449435662111	7.40219009484048	6.34565954480428	7.43750344073265	7.35664744827353	7.05058957783803	7.40954960800848	7.0667772346229
WNT4	0.605523653410718	0.90435956262442	24	20.5426037148279	0.215551917581877	0.164254734190425	0.228772641176687	0.228772641176687	-0.143520440799451	0.730333828333133	-0.143520440799451	-0.143520440799451	-0.143520440799451	-0.143520440799451	-0.143520440799451	-0.143520440799449	-0.143520440799451	-0.143520440799451	0.92239042066678	1.58914396551833	0.326410908281649
ZBTB40	0.468007872827479	0.8837514893804	24	15.5275340616744	0.176991630852923	3.84181160824139	0.188209307384734	0.0489897284346245	3.68259848224619	3.5648882538256	3.3714398899959	3.81081163341454	4.42755249855481	3.87043588670466	3.47277026907384	3.48067293808365	3.86511374741395	4.31240042973753	3.81809203636361	3.61631880695083	4.53696076823622
EPHB2	0.315043038624912	0.84214038579445	24	1.31489592081785	0.28760460602381	3.84781919168002	0.290484114106781	0.0754931818872579	4.73877472798031	3.77804793405658	3.68194027744804	4.30815888608283	2.97955567410479	3.30663324655226	3.85809334124853	4.00781641278699	3.65100324174181	3.43807079012683	3.94715273449789	4.24751367663501	4.35233070497975
KDM1A	0.597063322013626	0.903558470737163	24	18.6761053191295	0.112075562103538	4.28690467382578	0.123892388104772	0.0289001966526599	4.56194616072498	4.12821505480608	4.63013909837132	4.26939939779937	4.0759133263219	4.27477592506823	4.52346898399035	3.76818841004344	4.01611265365302	4.27923745840307	4.6243350216168	4.24751367663501	4.35233070497975
LUZP1	0.86259223315	0.964683374971111	24	6.91298197826826	0.0589709190495221	6.14179120117646	0.0649859930687901	0.010580951214418	5.46025132080603	6.40845025848892	5.73050260505997	6.10112932297924	5.88483428178021	6.37076889830291	6.14126712518377	6.2477899392654	6.23395449254588	6.27910899703289	6.48124160878453	6.02833396710953	6.46026744353688
HNRNPR	0.192340398164811	0.781812394412812	27.9160839160839	27.2692588288392	0.160857034689507	6.42142181389463	0.175203856872361	0.0272842778359858	6.73328073980227	6.57737767484395	6.31176258517894	6.21768940893362	6.10986499499549	6.70106343907776	6.32578697435696	6.2477899392654	6.73633643689336	6.41508281479977	6.26305578929861	6.14441760480028	6.57019957808482
ZNF436	0.00545287651582993	0.528352772590699	24	18.5591241758167	0.618473573960853	2.7772642038823	0.684516626380488	0.246471554785321	2.82074355144453	1.97091610974166	1.76151003423154	2.74022583789905	3.79411538008462	3.23594550726387	2.94546130409644	2.54326678440314	2.04298334758568	2.85326169996853	3.24562283799549	2.93285272891917	3.31737051685313
C1orf213	0.378199126218912	0.859862641327056	24	14.2288900252349	0.3979437951229	1.88689127054574	0.409035768888099	0.216777604132852	2.2495304454255	0.358582086321589	1.53280767156155	2.4935159347048	2.0807015364524	0.888727897471734	1.90217788480581	2.06619896183358	1.32948977595216	3.17509775047576	1.95424999864083	2.5737303717556	1.58342468531679
TCEA3	0.50864321927043	0.887355262480592	24	21.9119716110704	0.214879687876268	3.27956802043547	0.2201697276262	0.0671337585481656	3.03918338561148	3.46994688758476	2.88105403911691	2.02009102484683	3.30485047955678	3.82299559271406	3.61296093117822	2.81967145433662	3.60408562152947	3.55352440447374	3.81809203636361	3.28386088604486	3.59215270115176
ASAP3	0.125573924483906	0.740631623379726	21.0105263157895	15.3169908410962	0.236273967605031	4.61355495302267	0.236282380376111	0.0512148186771473	3.88413004168391	3.99816111921524	3.56563117361977	4.76351044387706	4.42755249855481	4.64583487224642	4.52346898399035	4.86873452510728	4.91877801362181	5.22792959090272	4.98156141912729	5.09335030557389	4.71983228167796
ID3	0.934214756315957	0.984872502251465	24	23.5987543074957	0.0623599663609417	7.87971834142725	0.062418873269406	0.00792145995133375	9.45766900415619	8.36754152101753	8.96703800525137	8.58393220281813	8.33574982683723	7.43562993071401	8.09181482410481	7.07325943423728	7.62249571020918	6.97176898701046	7.17769264589967	6.96098946187522	7.4528316894768
RPL11	0.654617589146407	0.911939733000008	24	12.0089382137532	0.0413793646589503	10.7049680590099	0.0413793840801253	0.00386543741672337	10.6103091916294	10.7546100615259	10.6982965135702	10.6513491219664	10.6597871448356	10.5957490151461	10.8877461001245	10.5485622910756	10.7891413787991	10.7883367127169	10.8646836732468	10.7223935589717	10.5522407327303
TCEB3	0.591485973825488	0.901823130689379	24	14.7512870503146	0.212357515018314	5.89431672778055	0.221110919201886	0.0375125615764363	6.23284855186042	5.76604157011696	6.3822286905445	6.16587181639376	6.06040993672507	5.78956875387746	5.19354860914916	4.6504100495914	6.29431061327938	5.58079135962847	5.94537294960127	6.12715532645603	6.27136837574204
PITHD1	0.29760719372647	0.836291041442971	24	9.46377750485782	0.0953638060562315	5.82560607113463	0.0987497587590597	0.0169509845934067	5.80632208712633	5.68381579178147	5.77046112220492	6.03334437238929	5.78397765081539	5.86177061120941	5.80361678342594	6.10888856719643	5.8675319407023	5.95088726526964	5.78194545088644	5.50771205417685	5.69483536324887
LYPLA2	0.475617513993473	0.8837514893804	24	21.2178038012121	0.201436778228087	5.39591905707712	0.209909787347857	0.0389015819413647	5.44757950908791	5.00829434584979	5.39780204520833	5.58997629838831	5.41947335126596	5.88505663647934	5.10132942546762	6.01131590670314	4.54935704688001	5.36067699863497	5.09733590844684	5.61066569712985	5.82473092166736
GALE	0.441720555478348	0.875052034512966	24	18.3412478614427	0.425180191809478	2.25898998966423	0.471371708001608	0.208664806023187	3.16836139261188	3.14066759369899	0.48784801583033	3.44397760333051	2.47509971387562	2.07626198800104	2.10576616698022	1.34855140065225	2.30008958988816	1.8537218338029	2.54967790561064	2.5737303717556	1.88517192638136
HMGCL	0.682389943176462	0.91774858649643	23.2093023255814	16.9021312326201	0.0887766002022445	5.20810044908395	0.0936665642614376	0.0179847845058197	4.93310523033217	5.00829434584979	4.91795265478735	5.15234401563696	5.06559626657296	5.45808733869106	5.10132942546762	5.69444097577166	4.95662025007255	5.45279019421263	5.5270961174641	5.38236549912431	5.01246837026149
FUCA1	0.267234766736121	0.830553271215329	27.3424657534247	24.0111308964922	0.329651470028824	3.66133706856227	0.329651887139099	0.0900359297617322	3.63867939070635	3.81714536748694	3.06367030048645	3.69858768459097	3.6099558182766	3.16161503086897	5.00281047483835	3.67856895865172	3.60408562152947	3.0231355663691	3.78393856415392	3.61631880695083	3.67323089999944
PNRC2	0.664119690438932	0.913773889696145	26.6133333333333	13.0232181436036	0.0912638591186482	5.29061283612791	0.0959549336604358	0.0181368277423723	5.16752103777956	5.41739761839335	5.48043297580859	5.40567461540281	5.05120127932683	5.86177061120941	5.10132942546762	5.16116171027832	5.361104000703	5.08171831535338	5.53738323300961	5.19625741617039	4.98096623264269
SRSF10	0.101414515954385	0.70243258598249	27.7222222222222	7.08043685793726	0.193502059646427	5.89969752061579	0.209213334243017	0.0354617051996219	6.12556487632453	6.05481730751997	6.36493219889014	5.84848433582145	5.8519926306365	5.95274111385586	5.58268218052727	5.82548035106654	6.20280234990821	5.87522589021025	6.13342996941959	5.38236549912431	5.63537404807168
STPG1	0.0485833000850255	0.64084819290416	22.0552486187845	4.153587994481	0.317717331467655	2.9483168642407	0.319143425695548	0.108245972326227	2.89729110670082	3.46994688758476	2.78027594164479	3.04564259770179	2.29133623918534	3.30663324655226	3.47277026907384	3.25124939765512	2.95207012313528	2.85326169996853	2.46598845419078	2.93285272891917	3.0401113265383
NIPAL3	0.265184750402469	0.830495945206042	24	5.2839409814881	0.184581411024746	6.43049017977454	0.203948021367119	0.0317157814825043	5.84548786411198	6.7640307590516	6.32076138309106	6.21768940893362	6.16438406286502	6.67458071819362	6.43372207230447	6.87571198131949	6.43499976071147	6.70458234639184	6.28763972728936	6.2988621241971	6.61192946115378
RCAN3	0.49410161940598	0.885915039077998	24	15.1785022252433	0.357612902035061	2.708080768375	0.376649019374479	0.139083377339772	2.82074355144453	3.65396560241722	3.50376022001861	3.13459447207165	3.0391233340961	3.77394211781202	1.02736109382209	1.56407418107486	2.41328024243574	2.17546589276678	2.84297138102797	2.23002713374832	2.77214204605057
SRRM1	0.661844019266094	0.913436402199123	24	6.91999196377729	0.0680964849247916	7.24157732957312	0.0750345152827339	0.0103616259093593	6.91455821790088	7.61557553460842	7.12495493799723	7.13535196395406	7.19834644144246	7.40373824790841	7.23322993075789	7.3154799806455	7.37948098971888	7.26221401902797	7.28537251435212	7.10019610402088	7.1541083130544
CLIC4	0.605052657147993	0.90435956262442	24	12.9906070234008	0.15365701097733	7.92193644454365	0.154535808515725	0.0195073274820532	8.2216269113694	7.919425279824	8.66355546921201	8.15748009667841	7.86404888927258	7.9058668812186	8.10077387217756	6.819170064236	8.20721075671191	7.82148291437869	7.82408623676339	7.67011166976206	7.66096670517464
RUNX3	0.240738576481403	0.820422289993432	24.7950310559006	17.4488939859612	0.264250544581585	3.46713085267169	0.304383937244599	0.0877913035817635	3.03918338561148	3.25897662995373	3.14698327992459	3.21837892828741	3.64871644097794	3.96087835299459	2.71594455860083	3.48067293808365	3.3434550745926	3.43807079012683	3.6763413016805	4.53613693484113	3.59215270115176
SYF2	0.423124563471009	0.87043231430393	27.156462585034	8.85400333886308	0.10897129236447	7.2223179913796	0.111623301992573	0.0154553291790537	6.68551406127829	6.99894446666533	6.99043900232158	6.87632548165613	7.0250382741895	7.4590944047213	6.88471111018425	7.42631682681412	7.30442647557905	7.75970735999458	7.65014935070426	7.4586790832006	7.43259708851574
C1orf63	0.486713534743385	0.885328688995155	24	10.2709069867736	0.157839932645787	5.94326329524353	0.160541182002017	0.0270122951023388	6.12556487632453	5.65173134956684	6.20888397182627	5.50910829542342	5.80128436221053	6.04866241337523	5.72853617540288	5.56287674330647	6.50051296089037	6.41508281479977	6.0781325687805	5.61066569712985	5.87700911346848
TMEM50A	0.682179105189317	0.917689348839028	24	8.82702199905149	0.155982484446211	5.91281110146653	0.164260758742396	0.0277804847683457	5.74550464377034	5.43006377980932	6.59002988509271	6.2872428141931	5.27829222145448	5.7771758269218	6.43372207230447	5.4455265606459	6.37338129926451	5.71084591017525	5.89025452357624	6.11844610867923	5.67528596789203
TMEM57	0.815443431990369	0.951083557535413	24	17.3605136635064	0.0722995698572334	5.33711361572436	0.0799549201846508	0.0149809290079727	5.28614341306573	5.55096093039032	5.36337733265547	4.92184797384783	5.51697310024513	5.71356219751319	5.53059247321944	4.96663980319568	5.61883243886285	5.32861760820678	5.46378371848521	5.11101935120208	4.99680328332386
LDLRAP1	0.551387917684546	0.897458462639446	24	20.3065547124047	0.0894031486896966	6.37101049943356	0.0955005247097306	0.0149898551757561	6.15703999482774	6.40845025848892	6.08759585802382	6.22783327596447	6.4705464566267	6.31184547910772	6.12964162133783	6.32365634859557	6.15477537750686	6.58754561973077	6.32374757533779	6.88600194478712	6.80868375386035
MAN1C1	0.13808517473957	0.754087847808274	21.3475935828877	20.3239491419907	0.745316882582033	3.55717950728922	0.745843029108646	0.209672586829058	3.80686185827903	2.53716152850742	0.48784801583033	1.58776421592318	2.6380788006313	4.04598391242023	3.85809334124853	4.00781641278699	4.62180611698229	4.68582064990466	5.21735921375985	4.36997388116675	4.99680328332386
SEPN1	0.489950584047389	0.885915039077998	27.3424657534247	20.7606781774241	0.23927493066136	4.12417574344442	0.261203199911344	0.0633346433712335	4.46467870426668	3.99816111921524	3.22574662616593	4.58562808384497	4.71005971348682	3.55912651544274	4.72232794070556	4.11418907442094	3.65100324174181	4.31240042973753	3.59987608159908	4.3990309895713	4.1405561708177
MTFR1L	0.977906487707631	0.995081717940909	27.7222222222222	21.76676535664	0.0294776869427427	5.46204184487025	0.0308465574944956	0.00564744071367112	4.67497668807629	5.74592029017866	5.17773617682855	5.01850831434493	5.70342066549944	5.70049581525551	5.45807823468616	5.86664232767169	5.1649318471442	5.83013979930717	5.53738323300961	5.52099027367148	5.58387947341205
PAQR7	0.318425738129005	0.843513919685019	24	4.10640475025759	0.260445683669379	4.75776738819624	0.281243022144787	0.0591123943643262	4.48961724279778	4.93908893981265	4.57102988068167	4.4535538312979	4.15881331869421	5.25857952067299	4.06756123725301	5.48571327081705	4.93782320465603	4.7598147708029	4.87202833385824	4.56206113568602	5.42907431293716
STMN1	0.0676538505460446	0.674943763743132	24	12.36964668689	0.375955236618634	7.17657868446615	0.376256698998836	0.0524284224477677	6.24021483927792	7.17856511734553	7.85817279273834	7.9616945608838	7.57304212276509	7.34617303409415	7.01679851029302	7.03765820362993	7.02163186412398	6.92964429636607	7.10000860271333	6.94137079902676	6.71605191585723
PAFAH2	0.0255850226191245	0.597444400148604	25.7548387096774	1.07638605625093	0.457489414011179	3.48379559548762	0.489011310134795	0.140367394335128	3.54661449727996	3.5648882538256	3.43911653422011	2.62213809074332	2.55888947227325	3.96087835299459	3.47277026907384	4.18098258118404	3.82475854521253	3.17509775047576	3.74895691843378	3.28386088604486	3.95845140554573
ZNF593	0.183793854687957	0.777634340070627	27.5310344827586	24.0734933208171	0.212844744463569	5.77805351954529	0.212856415891306	0.0368387754061608	5.87417984800744	5.56251158480876	5.11704296943628	6.03334437238929	5.6374995535787	5.72651129991389	5.9429839053643	6.17592230238289	5.97284839650804	5.39203942896619	5.6554259199967	5.99065174359276	5.86842657860936
CEP85	0.41753111673976	0.867871629883702	26.6133333333333	24.0552575206643	0.427599604788884	1.24579565404471	0.427612827177425	0.343244757508263	1.6849494221339	0.730333828333133	0.48784801583033	1.82006159905392	1.53615245258237	1.21702005258073	1.66506419318636	1.56407418107486	2.04298334758568	-0.143520440799451	1.35344565302819	-0.143520440799451	2.24480113722503
SH3BGRL3	0.408449766755645	0.864028221370418	24	14.8478864623133	0.151807464386424	9.09383481987404	0.158467233993007	0.0174257875947654	9.32453126207373	9.41179404993809	9.54873865514855	9.58420467057567	9.2613189469672	8.82100738052529	9.28420097503245	8.63694782474417	8.77820563796746	8.90537640577404	8.89305648537198	9.30936153095641	8.34468327451932
DHDDS	0.0510294332221493	0.64084819290416	22.4269662921348	20.1235759264908	0.326087904545454	5.01102682181832	0.332685945888539	0.066390773332125	5.8357956486111	5.10624994408863	4.94147996231161	5.25510843512287	5.30280283148237	5.20407241111201	5.10132942546762	4.86873452510728	4.66816008007775	4.5253711788809	4.71775381956449	5.58560783976325	4.27651108241161
HMGN2	0.365886272910839	0.855467431329951	24	1.61560029820171	0.303766412940726	3.59820407349483	0.308321270122236	0.0856875440704986	4.21840796301278	4.24750842658998	3.14698327992459	2.62213809074332	3.75911622515082	3.6705288525333	3.91337981904933	3.93227799651243	3.4534184997098	4.0624538432574	3.59987608159908	2.5737303717556	3.85798447878255
ARID1A	0.819245404450975	0.951931177842983	22.1777777777778	15.2308784254661	0.0847712793938265	5.02137735127261	0.0852894544753451	0.0169852708746793	5.43479540838059	4.86639577421618	5.09623091958052	4.94662695478747	5.58849787048098	5.18543592990537	4.55857441468933	4.67379056027916	5.31814312267407	4.78365950045029	4.64350898556419	4.77653316112145	5.29459910021763
PIGV	0.308686671349739	0.84080258802619	22.1777777777778	19.0621698011046	0.326466715137097	3.29749814439659	0.332079591432682	0.100706528674469	3.34273150653438	3.31468121812232	2.42725882378807	3.44397760333051	3.8282855420412	2.61107848411726	4.06756123725301	3.25124939765512	2.95207012313528	3.24546954543845	3.81809203636361	3.88633064093152	2.77214204605057
ZDHHC18	0.383406625105714	0.859862641327056	21.695652173913	7.39762105027468	0.0881048807456567	3.90250414110767	0.0885772688823939	0.0226975464162486	3.88413004168391	3.99816111921524	3.93730561101754	4.10302512691083	3.89428974100202	3.72316187765299	3.6782580303205	3.97054153994714	3.86511374741395	3.66041937687744	3.97769129997605	3.88633064093152	4.1687914492018
GPN2	0.187733371022099	0.780810817002729	25.9220779220779	22.9880549102592	0.225429291812817	3.20526309496831	0.227616904843372	0.0710134856638412	3.39646644704352	3.46994688758476	3.14698327992459	2.74022583789905	3.64871644097794	3.23594550726387	3.61296093117822	2.81967145433662	3.4534184997098	2.76018297573215	2.84297138102797	3.28386088604486	3.26601835205635
GPATCH3	0.912798270628525	0.978867249774856	24	9.67163751812483	0.0819913579283933	4.23653175421241	0.0844730291478221	0.0199391941447931	3.03918338561148	4.15897583151104	3.98337055173985	4.188609258278	3.57012500220574	4.82508016106494	4.72232794070556	4.69679819805104	4.05151603845903	4.78365950045029	4.56523503332456	4.3990309895713	4.0217416644469
NUDC	0.403312632201423	0.862287322515767	24	19.2828094875907	0.1108537370056	6.24116585910974	0.121378532856808	0.0194480543534412	6.50159331175144	6.14976453853368	6.05561079894056	6.39018646730895	6.34635385728377	6.34581009607167	5.90256891688342	6.47106524063069	6.04488456732616	6.11023740282345	6.18013540562952	6.50669783432084	6.17024938191283
TRNP1	0.0951551703083182	0.69879747122235	24	23.5395261573063	0.241695031276121	8.61784018332867	0.241995598266841	0.0280807711815062	9.23519119698065	8.92121826173945	8.60582707876115	8.51104554465914	8.62533124953971	8.50882367003368	8.43656905351848	8.85972121197545	7.9664710030463	8.51280641638731	8.42108242614182	8.70811804998842	8.95995651904205
FAM46B	0.863761450050352	0.964683374971111	24	20.4495886263069	0.179734866323993	3.34371442716911	0.191246235344589	0.0571957442868421	4.33307827267522	3.14066759369899	3.50376022001861	3.5768921402183	2.9174221950467	2.07626198800104	3.3174760839123	3.53274945698863	1.72990207293818	4.02293100807584	3.6763413016805	4.3403194873775	3.41489655607691
SLC9A1	0.20180191754431	0.786169561643202	24	20.2621071241246	0.464439774472819	4.42210880752718	0.496711090301588	0.1123244840688	5.56955132301425	4.30364904445174	3.62495750346954	5.423436778003	4.21154650045675	4.4411174064601	4.11549875333099	4.60248065095579	3.3434550745926	4.02293100807584	4.39466515655953	5.19625741617039	4.51513345101117
WDTC1	0.96866073027691	0.993766798057721	24	15.1595781012417	0.019870740556985	4.60945904058892	0.0209176471312875	0.00453798307937996	4.24794127281889	4.3576866048804	4.34269908308879	4.81824335663538	4.61538913752785	4.50263120639865	4.55857441468933	5.00401432519772	4.52437566185021	4.55338277792572	4.66243145901364	5.00160559266375	4.71983228167796
TMEM222	0.440529635352795	0.875052034512966	24	4.60127862164027	0.227432869598821	4.0807023063231	0.248439389544754	0.0608815274664349	4.48961724279778	3.77804793405658	3.98337055173985	4.22956977965755	3.30485047955678	3.72316187765299	4.52346898399035	4.42095412077653	4.73501273528689	3.85303157800641	4.0937645965015	4.36997388116675	3.63326129111627
LOC644961	0.853685908824602	0.962298682719312	24	11.0229766745406	0.0856824445571992	1.99220066208184	0.0861592406247631	0.0432482742650669	1.29000947026807	1.82509846765002	2.42725882378807	2.4935159347048	1.69273170736563	2.61107848411726	2.10576616698022	2.06619896183358	1.89491887329102	1.66120819571977	1.95424999864083	1.77795105599192	2.0152663988473
MAP3K6	0.500386078382929	0.886595746583639	21.5783783783784	6.9294140095512	0.169468398543825	4.11997927680425	0.170016849365815	0.0412664331403365	3.72521997620769	4.60113136884312	3.68194027744804	4.41855560128182	3.8282855420412	3.82299559271406	4.41271650910964	4.21325437956665	4.01611265365302	4.24529420443114	4.27681615801772	3.71204870304194	4.68115031415395
WASF2	0.543106315120815	0.89449633405084	26.6133333333333	13.8648778070797	0.0834677365200719	8.48446988862727	0.0909265515965589	0.0107168217684924	8.2456154418038	8.55556951792018	8.24132117743867	8.58984308717439	8.71481311634711	8.22841329176297	8.50790184473576	8.66638540297065	8.25164933678254	8.53931088540152	8.66811562132574	8.71246503905459	8.3978357759438
AHDC1	0.307405699445771	0.84080258802619	22.5536723163842	17.2251596347437	0.274453841580919	4.16212665422173	0.282242224987684	0.0678120221789501	4.06092910519144	3.89229831791775	3.93730561101754	3.21837892828741	4.67293358676852	4.47220213567213	4.16189450548124	3.42664600594127	4.66816008007775	4.6602878651282	4.39466515655953	4.18215122370959	4.2236564006998
IFI6	0.847674169800004	0.959615127176314	24	2.87101154331787	0.0598636020358656	6.1554588542422	0.0625281817256446	0.0101581674423104	5.71410667506929	6.28837988802911	5.98943134150341	6.05629505600507	5.98668278532481	6.14825755272384	6.38565922051378	6.45090675445816	5.71027971839649	6.46016950522872	6.39901248143447	6.00016497244662	6.47730083451279
FAM76A	0.0208630425777705	0.582914726950102	25.5897435897436	22.7694668155679	0.279259726714114	3.51824059946157	0.283073163518807	0.0804587280250613	3.59338120405531	3.0117828345085	3.30043161553329	2.74022583789905	3.48700434511899	3.87043588670466	3.61296093117822	3.6315812417414	3.39948422169096	3.55352440447374	3.71310593488149	3.71204870304194	4.1687914492018
STX12	0.784214849473767	0.944264956323687	21.5783783783784	0.00900327744461659	0.0515446976225589	6.59271552606146	0.0516169629074144	0.00782939332106307	6.75401308800517	6.51929084514423	6.973420632591	6.41703241433646	6.5698214394574	6.71412470461641	6.73930022908567	6.4576575949846	6.5384388472786	6.41508281479977	6.81722879762708	6.33689964935958	6.52176386384982
PPP1R8	0.871731857081448	0.966817934376458	23.2093023255814	17.4173097613399	0.0567024876881471	4.83237177057448	0.0601482570062625	0.0124469432117206	5.02126149797261	5.39172672511901	4.76811275468467	4.89663595350617	4.69161607169762	4.98449637295532	5.05291074620167	4.60248065095579	4.87991636684801	4.71090940309643	5.12488394321055	4.45544632502888	4.2236564006998
RPA2	0.848148858194691	0.959615127176314	24	1.19895390221136	0.114199222035229	4.91077088554141	0.115152267383158	0.0234489187272402	5.55780784874474	5.44261970559623	5.21682467001604	5.21487673451609	4.15881331869421	4.4411174064601	5.30110481127313	4.57790529832932	3.97981857518295	5.21044324633804	5.23009905609918	4.63715066361185	4.98096623264269
XKR8	0.82103244371962	0.952899658309832	24	22.595173207418	0.122319530587742	3.04373356713537	0.123714410371504	0.0406456109389161	2.73990578484915	3.81714536748694	2.42725882378807	3.91493247051481	3.25547697204305	2.81881739813575	3.47277026907384	2.97831349894874	2.61606506134521	2.66068236441675	2.54967790561064	3.22016104340262	3.2127706486081
EYA3	0.715701281775702	0.927040970275841	24	16.2189441822769	0.138086176665799	4.37919067050596	0.149530097794105	0.0341456011041484	4.67497668807629	3.73786136501205	5.00984383603466	4.38268719866198	4.86622989871371	4.08672518938733	4.55857441468933	3.81099339195862	4.1198184198966	4.40754697877718	4.30116868856661	4.14832488904372	4.75750412171594
DNAJC8	0.267144427747665	0.830553271215329	20.1616161616162	1.54625780824491	0.1215025160065	7.82126822378032	0.122191901531645	0.0156230291604275	7.75568081416183	7.99596111250479	7.67029740730914	7.44023326876826	7.85785902919274	7.95895282674165	7.66232418673648	8.09678924065093	7.58069736667269	7.99492151315109	7.98305891629844	7.89073553344635	7.94227396683194
ATPIF1	0.392345727417002	0.859862641327056	24	6.70800418526646	0.110022223974859	7.23765020564241	0.121577602854	0.0167979384744539	7.05484182385023	7.60444362155394	7.40431799825106	7.08043237335894	7.07925102943907	6.91413505413674	7.37782774056881	7.08638661429968	7.24067166406889	7.3919800304792	7.32450958235081	7.30212687298219	7.20612205980548
SESN2	0.479504351223654	0.884486548445718	24	19.2439796682999	0.11417915122096	7.50904463598425	0.125114204108243	0.0166618005583135	7.68186302718949	7.97450488405245	7.5644166339226	7.75277480737482	7.87634950218258	7.77175000462776	7.26545849259209	7.72380661373724	7.00366823959948	7.10075316173369	7.44415179502019	7.2352236235227	7.2628893454497
MED18	0.155276154860712	0.769179456287082	21.9340659340659	19.4288702937252	0.265693655773505	3.80583640944278	0.268318977962353	0.0705019735731728	4.0938301177005	3.81714536748694	4.02801004571955	3.5768921402183	3.98795776499018	3.91636573292871	3.47277026907384	3.58301149252325	3.39948422169096	3.43807079012683	4.64350898556419	3.88633064093152	3.7499940044432
PHACTR4	0.3788817892394	0.859862641327056	26.2631578947368	23.423020169679	0.140556457961951	5.54233582735963	0.141018243007903	0.0254438286312009	5.56955132301425	5.45506729800698	5.07511423906597	5.29424858550767	5.93273616174977	5.50393300342691	5.68153772212226	5.86664232767169	5.40282248765691	5.63422809189463	5.59761153556726	5.22899080356184	5.78879578829856
SNHG3	0.637836932771874	0.910736992856356	26.7919463087248	14.1033934027223	0.170581273597017	3.69924655939576	0.188580577702057	0.0509781045070053	3.68259848224619	3.77804793405658	3.06367030048645	4.52110180357146	4.15881331869421	3.00037383756551	3.85809334124853	3.6315812417414	3.22441343989173	4.0624538432574	3.63861523022447	3.66497762792154	3.85798447878255
RCC1	0.20161739168282	0.785900736123893	24	10.7910599748599	0.292457538310005	5.29435739532064	0.294938541717314	0.0557080906509999	5.25738961637274	5.27019577087688	5.8220737523296	5.19433218919968	5.13549246077808	5.04777013215314	5.12494272004786	4.30595208576585	6.05364134914277	5.64728364149938	5.38622670566653	5.21271694407897	5.08833963227343
TRNAU1AP	0.0923201467917026	0.69879747122235	20.0603015075377	1.7965240605682	0.30324553039519	4.38410064182661	0.305142749604319	0.0696021315507901	4.56194616072498	4.64525240265455	4.19391783377112	3.9643041372891	4.0759133263219	4.12634747259397	4.86937477507946	3.72407446159155	4.52437566185021	4.40754697877718	5.02607265291003	4.68512339116478	4.57964899337201
SNHG12	0.78632279829507	0.944560103745324	24	4.5286195826644	0.0925096501419119	4.91122019846983	0.100897422233632	0.0205442676475935	4.79987059933687	5.18308708171719	5.31014931364635	4.41855560128182	4.86622989871371	4.94071760520759	5.12494272004786	4.39305156631408	5.2887749418586	4.73556930507405	5.09733590844684	4.63715066361185	5.08833963227343
TAF12	0.607422052519983	0.904634632001694	24	13.2537802415759	0.0959353697444521	4.95199256210099	0.0968098691396159	0.0195496798360582	5.19810347928193	4.84763539548387	4.94147996231161	5.36948046177174	4.74625436171746	4.61830877675753	5.21571090859659	4.76369826005585	4.81958772149518	5.1566754007636	5.02607265291003	5.00160559266375	4.57964899337201
GMEB1	0.0365713027275145	0.624698956980656	27.7222222222222	24.9498051201725	0.268067402828967	3.5569539535703	0.270467002531179	0.0760389383898819	3.72521997620769	3.61011431472481	3.3714398899959	3.21837892828741	3.30485047955678	3.96087835299459	3.61296093117822	3.85256485436407	3.28516172494409	3.7599375162211	3.14157540440518	3.3448666976177	3.82287820798061
YTHDF2	0.868135274302142	0.965628278421184	24	6.44929500586781	0.0718326169648871	5.6023925292108	0.0795781852489443	0.0142043216061754	5.74550464377034	5.55096093039032	5.80934266507608	5.36948046177174	5.07984904068251	5.41073684910232	5.84685845810493	4.96663980319568	5.99119744432528	5.8070571290211	5.86597208328475	5.68332918083945	5.69483536324887
SRSF4	0.835519151838713	0.956274987303658	26.4370860927152	8.17707181490382	0.104095601095329	6.71715347098733	0.110619050438857	0.0164681439714965	6.0933877239729	7.2119535455025	6.2751953657445	6.35359665985526	6.71842596453445	7.22821640038614	6.46180951821711	7.18731364617612	6.68653611937697	7.05739753172146	7.2069873818985	6.55267838403521	6.30991154821858
MECR	0.594126663203873	0.902575995342466	27.7222222222222	10.1374564375806	0.152867260739353	4.06069328198516	0.152867263894966	0.0376456071117574	3.44827162528919	4.53231180082361	4.15419505616955	3.91493247051481	4.04718652200692	3.72316187765299	3.74072727826631	4.11418907442094	4.15279404948015	3.85303157800641	4.14847722553774	4.92376306081232	4.1687914492018
PTPRU	0.581531149835532	0.898507269417326	24	0.122871877364956	0.138913814287302	3.9991077967907	0.138926133685714	0.0347392820461612	3.92126570010579	3.77804793405658	3.14698327992459	3.37262714729297	3.95740585659586	3.6705288525333	3.85809334124853	4.62664438069509	4.08607140153817	4.43791736324916	4.2011905294182	4.82015405694797	4.25032577652155
LAPTM5	0.442399037853502	0.875052034512966	25.7548387096774	6.90609403584087	0.205771659392866	3.90733725829931	0.233137661688102	0.0596666338931737	3.72521997620769	4.48453785771381	4.19391783377112	3.8638111621369	3.57012500220574	4.00405859607328	3.85809334124853	3.97054153994714	3.4534184997098	4.6602878651282	3.88406509440307	3.15351819447919	3.95845140554573
SDC3	0.961992978445978	0.991976941300156	24	8.24853642856517	0.0252762659851689	5.6815169476048	0.0270424528108034	0.00475972404204547	5.76606331003701	5.85326799077391	5.38069236419312	6.09005070057742	5.57849459729007	5.44247588331108	5.69737460184111	5.7504940071417	5.6422433988735	5.77172552858772	5.43105416622298	5.93221612925807	5.50855227543926
PUM1	0.435946359935391	0.874534560300869	24	5.7685617968215	0.111153840811057	6.22109689042188	0.123296431273629	0.019819082300978	6.0352908305139	6.07108215541699	6.32970439883962	5.91277246575584	5.88483428178021	6.04866241337523	6.61140166470589	6.11744010678357	6.37338129926451	6.61438659453437	6.27540012233126	6.29113277534662	6.31623647429718
SNRNP40	0.486259565356973	0.885328688995155	21.2340425531915	6.09362361951766	0.343101157006268	2.25594475270722	0.343162560080955	0.152114789012074	2.73990578484915	2.22462232809331	2.28737201771253	3.21837892828741	1.16042707151778	2.91244973907408	2.442876621971	1.75154547621004	3.09465867929671	1.1762018956445	1.52867062128742	2.35391834579359	2.77214204605057
ZCCHC17	0.0797633996330306	0.693448924605432	24.4907975460123	2.81978319378396	0.18274123944858	6.04827220326714	0.195362511144724	0.0323005487483176	5.9569831525007	6.41483663748628	5.85960650776566	5.68138997839782	5.70342066549944	6.24141898767772	6.07006594913849	6.12594125587066	6.29431061327938	6.13825085322361	6.00589009567024	6.00961588114381	6.22505995645695
SERINC2	0.576323864542621	0.898270115670844	24	14.4937681983439	0.134354188916686	6.95061863809744	0.138977507649661	0.0199949838835788	6.3257957217607	6.75901969546319	6.79765001591686	7.2885810328727	7.31439564043435	6.86813299154754	6.81383691079401	7.25087765847632	6.55703435010241	7.1428437985491	6.6846743817988	7.42375814737146	7.02104579693065
TINAGL1	0.031299334084775	0.621409982669307	20.6839378238342	9.95063293710597	0.672184215887644	3.17633736031464	0.673625216966053	0.212076092855365	3.44827162528919	3.0117828345085	3.98337055173985	3.81081163341454	3.0391233340961	1.90458571812376	3.39721168527061	3.25124939765512	3.69644299785843	2.85326169996853	2.90784146427069	1.58914396551833	3.89225673475417
PEF1	0.0967608206194532	0.69879747122235	23.2093023255814	15.9366323338892	0.29536774124925	5.36009920952986	0.307135938650649	0.0573004205042669	5.52199274767209	5.31185401951301	5.19741280271283	5.83527564920033	5.64710328647611	5.00589745213789	5.77405174791714	4.92827124658686	5.06453256650652	5.53937345605464	5.58774647763056	5.4533422575419	4.57964899337201
COL16A1	0.574208029975564	0.898270115670844	24	16.1424967289197	0.183870356257386	6.43512121140401	0.198732850631223	0.0308825341594248	6.57333892283174	5.68381579178147	6.51360674013342	6.92701293371524	6.40978611511708	6.47419597618016	6.89161073215497	5.67139541294818	6.89579756159638	6.06230455211003	6.57909120121237	6.47974992954526	6.40199167419512
SPOCD1	0.158285576991369	0.769526927332325	26.2631578947368	15.103434348072	0.272772428681139	4.12982378845114	0.31083567259184	0.0752660860400575	5.24279491756211	5.00829434584979	4.86971473734348	5.21487673451609	4.81602835044751	3.87043588670466	3.96662558969554	3.67856895865172	3.02512527461264	3.7599375162211	3.34266849114531	3.75763238331172	3.15748208699094
PTP4A2	0.390762840268262	0.859862641327056	21.4623655913979	18.7402173238865	0.03283010221401	9.21077839351524	0.0328950055976635	0.00357136000805566	9.16725832647746	9.27894476423286	9.24153279310168	9.13107249516933	9.3180310535114	9.28759139769015	9.17532809205695	9.18261577509908	9.19415019084586	9.17923664294224	9.23077066790478	9.22870744578194	9.12666913383442
KHDRBS1	0.744939216508692	0.934592536593507	27.7222222222222	8.17216772558019	0.0903371515004564	6.39769960146436	0.0936485189250091	0.0146378424681856	6.36000849468146	6.5310968173137	6.73170827901798	6.44338791916379	6.1441800773921	6.37076889830291	6.82108307803859	5.79381936414488	6.74176516521482	6.31227488773223	6.44891017097048	6.38125918351054	6.16324929404168
TMEM39B	0.638038679768089	0.910736992856356	24	17.3126315617864	0.15555652621115	5.49822824623763	0.171935689322191	0.0312711080046275	5.69278852676624	4.64525240265455	5.60352390288335	5.86157318581074	5.73077584273423	5.27630033243371	5.66552506506209	5.00401432519772	5.55858702659545	5.46758642133748	5.12488394321055	5.99065174359276	5.82473092166736
KPNA6	0.245433351199735	0.822188802922549	25.4267515923567	1.30981099260334	0.102986185891214	7.25228090291757	0.109349331306379	0.0150779227625323	6.91455821790088	7.19720955677324	7.02388507181956	6.85684895550412	7.09687850185882	7.32929494620139	7.15510612964214	7.48697060733434	7.32627199375809	7.53229948376246	7.1578270440197	7.61235384651195	7.61553145600626
TXLNA	0.327160367370935	0.845895261933483	24.0481927710843	20.1271239107962	0.145855231342006	6.24152878990415	0.156791365334814	0.0251206668450249	6.28363977131892	6.01333439331945	5.74394545727706	6.07888634537369	6.54435152444664	6.02789092553676	6.45250766273507	5.90666240384574	6.35224276407147	6.39199983024659	6.17355506230917	6.60972135479915	6.64245337300386
CCDC28B	0.610250168949669	0.906429144956393	24	13.8833128928749	0.135559111659715	3.9616992498964	0.138296491152551	0.0349083770445643	3.39646644704352	3.89229831791775	3.56563117361977	4.34590424696722	4.15881331869421	3.91636573292871	4.06756123725301	4.24482005324774	3.4534184997098	4.55338277792572	3.74895691843378	4.07819567089761	3.95845140554573
TMEM234	0.186953257024487	0.780810817002729	20.1616161616162	0.775847922032469	0.86961075769452	3.25900646145682	0.877088233225702	0.269127491337846	3.59338120405531	3.77804793405658	-0.143520440799451	3.63902270402339	1.69273170736563	4.34363054845739	4.41271650910964	3.72407446159155	2.61606506134521	4.02293100807584	4.0937645965015	3.88633064093152	3.54983830806487
EIF3I	0.0860393342395562	0.69879747122235	20.1616161616162	4.49104761123031	0.113971806208977	6.95220470748978	0.114035777200817	0.0164028221260463	7.0038205474787	7.13281012646504	7.12495493799723	6.86337038956627	6.73202686351261	6.95321769945593	7.16082888985935	6.85540675285131	7.07421846744963	6.81861516635369	7.0068398588767	6.98514347216719	6.85286074531694
MTMR9LP	0.0900242154257742	0.69879747122235	20.2639593908629	12.5936029980795	0.551326631306729	1.99893477098771	0.552213030375931	0.276253651890337	1.99468321523746	1.48005636492714	1.53280767156155	2.62213809074332	2.47509971387562	0.888727897471734	1.02736109382209	2.81967145433662	2.17725634772014	2.66068236441675	1.35344565302819	2.35391834579359	1.74217297042677
FAM167B	0.959707631757435	0.991476452002258	24	0.243097460931611	0.108157150763548	1.71818201306859	0.108194683055197	0.0629704433129098	1.84811254031946	1.82509846765002	1.76151003423154	-0.143520440799451	1.16042707151778	1.4842816222483	1.02736109382209	2.43796284722243	0.386551574481497	3.49695220563062	2.96991977622347	1.94488388115783	2.24480113722503
HDAC1	0.83026036577454	0.955676909115547	24	20.2717758010419	0.0614612366648737	6.02394436638477	0.0657146980646927	0.0109089151671782	6.07702596012639	5.77599794241791	6.18936423754902	5.90014197913304	6.19088997081884	5.86177061120941	6.2526431079706	5.83588146828116	5.91635802571452	6.21039833584313	5.62680831422599	6.47974992954526	6.03106691074108
MARCKSL1	0.541586010548705	0.89396944770507	24	19.0295795686334	0.246404825996117	4.21100498558288	0.271041494064354	0.0643650375604666	5.24279491756211	3.92845594034526	4.07130967031433	4.61684027708829	4.42755249855481	3.77394211781202	3.96662558969554	3.18770212780808	4.33623144829813	3.7599375162211	4.30116868856661	4.48284771836672	4.71983228167796
BSDC1	0.477485391304914	0.8837514893804	22.1777777777778	14.1530147586916	0.29780530058452	4.92948091457741	0.298366620598617	0.0605269856540655	5.10433975750093	3.85521114634252	5.29196110119588	5.52564859890295	4.53490886407677	5.16655555185444	5.05291074620167	3.76818841004344	5.82724527627287	4.91900054090143	4.73573301538414	5.26099794860974	4.57964899337201
ZBTB8A	0.732308455863359	0.931621983731926	24	20.2904413269873	0.105902418066974	4.9240302118853	0.11317439087663	0.0229840975799574	4.96901669877053	4.92125614311697	4.60088719168869	4.30815888608283	5.2279852109295	5.31110202638296	4.37382549552375	5.27255279506964	4.91877801362181	5.00265227686893	5.20450586810478	4.862494660284	5.10304656454419
ZBTB8OS	0.378253797516847	0.859862641327056	23.6213017751479	14.5127808779509	0.198673296547728	4.74093870014352	0.203634520285591	0.0429523630582751	4.60822634931777	4.48453785771381	4.91795265478735	4.67730911098856	4.61538913752785	5.02698570053092	4.72232794070556	3.76818841004344	5.22818184620167	4.89730713536059	5.05500172178204	4.66133641780904	4.7759774656841
RBBP4	0.361082660025356	0.854055734074087	24	21.3449186836544	0.292988881303012	3.71595431970169	0.304307088785135	0.0818920424214375	3.22885690038068	4.24750842658998	2.78027594164479	3.21837892828741	3.89428974100202	4.34363054845739	4.33385697564044	4.07959570395309	3.50540892888703	3.43807079012683	4.34867419107422	3.61631880695083	3.50624523114176
SYNC	0.17166153564151	0.769526927332325	26.972972972973	9.12589740838475	0.69791676896711	2.04861599284209	0.711328146857398	0.347223759524866	0.744421165765378	3.61011431472481	1.26089272494625	2.84937488519289	2.29133623918534	1.4842816222483	0.557581560161646	1.75154547621004	2.7938275511377	2.85326169996853	2.62877763600589	1.37185302979298	2.77214204605057
KIAA1522	0.81868668277967	0.951603280585982	21.8142076502732	6.31043765011437	0.111875643785443	2.6942479931656	0.112617907378521	0.0417993843418257	2.65426820286027	2.79390255314031	3.56563117361977	2.74022583789905	2.0807015364524	3.00037383756551	2.94546130409644	1.91743355745889	2.61606506134521	2.85326169996853	2.54967790561064	2.46800669307282	2.91233941198123
YARS	0.731374774503545	0.931621983731926	24	12.9664219821552	0.0405112098722738	7.14640332838214	0.0407318145175905	0.00569962436290476	7.32803931599794	7.41673988614118	7.20974948552316	7.4226779579503	7.27157555609907	7.00195956413763	6.97842637487777	7.21546811018019	7.00366823959948	6.89722343866731	7.20052865365651	7.01360440853626	6.90414721427459
S100PBP	0.615660087875505	0.90738011416003	27.156462585034	10.0431616889487	0.154957930872243	4.54628098982664	0.155184926801169	0.0341344776419301	4.43930148198464	4.55561832640865	4.86971473734348	4.67730911098856	4.61538913752785	3.77394211781202	5.23753790106756	4.00781641278699	4.52437566185021	4.73556930507405	4.6243350216168	4.73155212530154	4.40075018333607
TMEM54	0.0485089070992833	0.64084819290416	23.7619047619048	3.20395321829864	0.593747564956975	3.55835962212182	0.618705082533411	0.17387368007635	4.36037625032493	3.69652323727143	3.88972117623473	3.5768921402183	2.29133623918534	3.16161503086897	4.62632205652983	3.58301149252325	4.27763946690274	2.66068236441675	3.47699666970161	3.28386088604486	3.85798447878255
AK2	0.707643323144631	0.924678508968787	24	10.9691926110344	0.0516881805201987	6.13296098882414	0.0520080575106263	0.00848008940630776	6.19544215024365	6.35631521372642	6.58256719140509	6.26771020709982	6.38704122194411	5.89656020482015	6.18685438659709	6.04756498071553	5.94487968656696	5.8640857718045	6.08516176995273	5.96172977923392	5.90245456255219
ADC	0.6425616075992	0.910736992856356	24	16.0913229791122	0.278999177335865	1.81423931139025	0.301163314315795	0.165999773252082	1.84811254031946	0.358582086321589	0.48784801583033	2.4935159347048	2.47509971387562	2.22966456719654	1.90217788480581	1.75154547621004	2.41328024243574	2.31290248854171	1.35344565302819	1.37185302979298	2.44277984371822
ZNF362	0.951931465900597	0.990116925401518	24	10.5001505866142	0.0341983231450874	4.63585597530757	0.0346417397157688	0.00747256599434594	4.41346986577082	3.92845594034526	4.54054157562683	4.0582506598209	4.26241996298963	4.94071760520759	4.48748797482948	4.67379056027916	4.99349519387501	5.1196836148441	5.11117567800334	4.66133641780904	5.04329731269808
PHC2	0.969558065266848	0.994131284960529	26.7919463087248	23.4532309366304	0.0365457668183048	5.93555567820429	0.0366567541076907	0.00617579146671919	6.24754370599743	5.39172672511901	6.10853194700095	6.14461217881942	6.0818128788926	5.50393300342691	6.32578697435696	5.63612177175135	6.42828179768175	5.63422809189463	5.62680831422599	6.07409348510381	5.94389104092211
CSMD2	0.773286580677606	0.941040615923891	24	8.53858652765092	0.255097286128501	1.90208746337082	0.270773388336826	0.14235590820675	2.82074355144453	3.14066759369899	2.42725882378807	2.4935159347048	1.36048676138294	1.90458571812376	0.557581560161646	1.34855140065225	2.41328024243574	2.17546589276678	0.304848856339979	2.93285272891917	0.680299926038661
SMIM12	0.245159560510078	0.822188802922549	27.5310344827586	6.97411340904745	0.0931499441771084	5.47612491934936	0.101686475393672	0.0185690569319141	5.43479540838059	5.35234305620968	5.71693331496903	5.423436778003	5.39688186921462	5.37828382468637	5.54816551104152	5.49886387394813	5.68795555963485	5.51108582761791	5.48519805701536	5.59819117082419	5.21559762580177
ZMYM6NB	0.640834566566564	0.910736992856356	27.9160839160839	8.29286097977283	0.278498088284617	3.43339210643813	0.286558654705056	0.0834622570977883	3.95746940766429	2.53716152850742	4.23257613855227	3.21837892828741	3.39880033541971	3.00037383756551	3.39721168527061	2.64140456967619	4.86008580711405	2.94069746995196	3.94715273449789	3.84469394465922	2.91233941198123
ZMYM6	0.273982577201894	0.830886089211396	24	9.03190022917266	0.316930853930058	3.04947567608951	0.331898698712445	0.108837955755743	3.16836139261188	3.46994688758476	3.56563117361977	4.14645173156189	2.38614186289278	3.00037383756551	3.39721168527061	3.05153876586629	2.95207012313528	3.43807079012683	2.18113689320516	2.7644371198687	1.88517192638136
ZMYM1	0.0475656907392619	0.639869023098824	21.8142076502732	11.9321299584998	0.768331879038171	2.23198374643002	0.76892951479576	0.344504979494423	0.744421165765378	1.82509846765002	2.55477277137898	2.62213809074332	3.0963287101504	1.7096858811296	1.02736109382209	1.91743355745889	2.51823264502502	2.553807615867	3.0294367300879	0.804604995088569	3.36695747340195
SFPQ	0.611736945508406	0.906647661166099	24	9.90498838423917	0.0902425544495604	8.01367810035666	0.0924784092455373	0.0115400703756021	8.46582288011835	7.92390986531741	7.97962329129277	8.11165278037642	8.04565676665892	7.74971954154995	7.80436912799496	7.77335019784713	8.34912203788633	8.11255669873967	8.02934800286669	7.69375557256295	8.06001469904855
ZMYM4	0.510510386009395	0.887568387643904	24	16.0687093685044	0.144713526155385	5.54957594634458	0.156120183400367	0.0281319122235278	5.67115063781686	5.39172672511901	5.93186389225442	5.10909709280815	5.47445117523772	5.63332754833592	5.43936551136257	5.1938749198522	5.21262740863924	6.03276130614304	5.89025452357624	5.70675919649421	5.38161183052873
KIAA0319L	0.0737094578548343	0.678409873385342	22.6818181818182	0.624672806466781	0.191352068866648	5.75139649386985	0.191573021722421	0.033308957559544	5.52199274767209	5.69435397823143	5.54329080808214	5.08697756491159	5.71259681052814	5.98542864579714	5.77405174791714	6.11744010678357	5.54623005777551	5.85285896244305	6.02063089212929	5.97143499943636	6.22505995645695
NCDN	0.0099639143579755	0.535137327794066	26.972972972973	26.2346241192292	0.482509833172019	5.25120791494359	0.505574845328545	0.0962778190308956	5.10433975750093	5.64087598912508	4.63013909837132	4.79113644160233	4.91474316330727	5.29380611569968	5.43936551136257	6.07416632120504	5.48280593023232	4.83019825341389	5.13846317965109	4.75421794114174	5.95203741261777
PSMB2	0.311994897733698	0.84080258802619	24	15.5682116955929	0.171747645484993	6.23744291682839	0.182836504901322	0.029312733974372	6.61359988253087	6.14208661859565	6.64838117931678	6.76927334596837	6.31054171199958	5.99616195586767	6.22012372092493	5.64797573691082	5.93543497964318	6.12897334424367	6.15363200923824	6.3885216224568	6.02335594992009
C1orf216	0.129175755983971	0.747566755687934	27.3424657534247	22.032640527585	0.303271721850838	4.50572542004045	0.314612244380276	0.0698249926595509	4.63082136029014	4.09678408910251	3.88972117623473	4.0582506598209	4.9769896731699	4.50263120639865	4.84114004012302	4.27570984252722	4.30723288570179	4.91900054090143	4.03689498090035	4.68512339116478	5.16041939310079
CLSPN	0.307791182343633	0.84080258802619	20.2639593908629	5.1108758934434	0.403703003162221	4.07300124979986	0.404450288615014	0.0993003104614536	4.12599751380553	6.04661559940573	5.09623091958052	5.3510370768277	4.44967239589283	4.50263120639865	4.11549875333099	3.76818841004344	2.7938275511377	2.76018297573215	3.59987608159908	3.80181979665925	3.15748208699094
AGO4	0.622417687242786	0.907983110137425	20.7916666666667	12.2680660781487	0.154731049913589	3.69158272019872	0.154766829427402	0.0419242479873433	3.54661449727996	3.81714536748694	2.78027594164479	3.91493247051481	3.68646287768943	3.55912651544274	3.85809334124853	3.89297190360065	4.01611265365302	4.17491364409625	3.14157540440518	3.45964527642391	3.89225673475417
AGO1	0.206258426754642	0.79065846391892	24	19.7959179487823	0.219614343438209	4.81625494779602	0.23772837185856	0.049359590477524	4.48961724279778	4.68806405562621	4.60088719168869	4.94662695478747	4.76401676253925	5.37828382468637	4.69103051487071	5.11065756762391	4.41988574497454	4.37652348965812	5.12488394321055	5.21271694407897	4.91582008071849
AGO3	0.448908621807131	0.877441801017351	22.5536723163842	1.7784381104398	0.337818763925036	2.01386137252486	0.337896947653193	0.167785604442851	2.65426820286027	2.53716152850742	2.88105403911691	0.967588811644572	2.97955567410479	1.4842816222483	2.10576616698022	2.81967145433662	0.773340271243775	1.8537218338029	1.68489971407991	1.94488388115783	2.0152663988473
ADPRHL2	0.333447823752289	0.847761969336307	24.7950310559006	22.1363036558875	0.170295875447338	5.8278959832684	0.174736622571621	0.0299827970631736	6.0933877239729	5.97926726466003	5.44794629370797	5.78119729978535	6.17105633383152	5.48881241402563	6.00792375261105	5.70582716294744	5.6422433988735	5.8640857718045	5.38622670566653	6.26769311524867	6.02335594992009
COL8A2	0.307277695286797	0.84080258802619	24	18.3830235484305	0.230042132335401	3.70719340120794	0.254967568304346	0.0687764410190384	3.88413004168391	2.94274863099207	2.97524968743516	4.10302512691083	3.72324685104539	3.91636573292871	3.54456776981696	4.00781641278699	3.78324195923754	3.43807079012683	4.03689498090035	4.11368635954418	3.7499940044432
TRAPPC3	0.434505012262796	0.874534560300869	21.1216931216931	20.2833901051755	0.0949536896504801	6.69703787403689	0.0949540590057358	0.0141785160531724	6.80457679276363	6.47107645107189	6.6267750683178	6.35359665985526	6.86553642582643	6.52696127949721	6.56899087347671	6.76577163027248	6.77391542063411	6.56708201116752	7.05058957783803	6.98514347216719	6.77693472950403
MAP7D1	0.771429875773442	0.940883559039567	24	14.4829609526129	0.0355409919652182	7.19816183378385	0.0367541765473915	0.00510605032174874	7.46323076588327	7.25173936050011	7.30351833781751	7.31736642557739	7.32938565955511	6.97508429891902	7.16082888985935	7.03765820362993	7.23298244449874	7.0912305480705	7.10347459248384	7.28666176685111	6.9936839787032
THRAP3	0.501716733114457	0.886595746583639	24	10.0763367362651	0.117238305385639	7.57569709978796	0.119704499275313	0.0158011200419646	7.02955672146051	7.88763668026919	7.70851015994298	7.39593783672028	7.60542313477167	7.89443757614333	7.44033386688357	7.46032767466826	7.78906459927394	7.62760529542219	7.69907921366699	7.30212687298219	7.53918016693332
EVA1B	0.732797154732332	0.931621983731926	24	20.3261729778554	0.066262080162997	7.06746449522124	0.0707435853264211	0.0100097546120331	6.66923380091765	6.68168695947713	6.70446385447553	7.08601937163268	6.92200558274164	6.9641924271731	7.22778780652415	7.44342247211108	6.90065918076387	7.17925385226907	7.24200260935646	7.71123763061199	7.18554104090256
STK40	0.725411563394718	0.931312026232822	24	8.15904813885702	0.123055279368736	3.92957255508227	0.131969363836181	0.0335836435099027	3.54661449727996	4.38396485174935	3.73675763484685	4.188609258278	3.352590036877	4.37686350769115	4.06756123725301	3.53274945698863	4.44672623567602	3.98229486850369	3.94715273449789	3.66497762792154	3.78689631628477
LSM10	0.503961877106265	0.886595746583639	24	20.8900142596831	0.216067106671548	4.88946332924725	0.227142994226624	0.0464556085057281	4.46467870426668	4.189094403856	4.15419505616955	4.84485033651281	5.26587896856383	5.14742480842373	5.38172542081024	5.40418828357414	5.33260602636027	4.21053306313395	4.95110553512578	5.50771205417685	4.86495426956808
OSCP1	0.388247274910335	0.859862641327056	24	3.93314582563777	0.289930679290189	2.6543693479542	0.311690540434204	0.117425459525605	2.65426820286027	2.87024433918086	2.67192584087311	1.58776421592318	2.47509971387562	1.90458571812376	2.442876621971	2.43796284722243	3.16099432224756	3.24546954543845	2.28246644286496	3.61631880695083	3.31737051685313
MRPS15	0.0897941980056776	0.69879747122235	24.641975308642	3.81499139230553	0.344399550376294	5.52333957656346	0.383727251970142	0.0694737751773161	5.40888225420522	5.66250563996251	5.27354065709882	5.29424858550767	4.91474316330727	5.67400257650027	5.72853617540288	5.91649633644217	6.42153240580105	5.1196836148441	5.7110124499944	5.05734946366874	5.73315694533446
LINC01137	0.580808830345527	0.898502245854741	24	11.2947198130879	0.329239875293881	1.74890484242363	0.330198180179958	0.188802828015714	1.6849494221339	0.730333828333133	0.925540474308466	2.95084376245853	0.651014115519813	1.90458571812376	2.10576616698022	2.32436316940032	2.17725634772014	2.17546589276678	2.77504655191225	0.804604995088569	1.20140701709577
ZC3H12A	0.528395440042498	0.891362332034368	24	21.5847317518645	0.229291310377547	3.64125139878911	0.236725027711639	0.0650119977407662	3.88413004168391	3.14066759369899	3.50376022001861	3.75579058954717	2.85249186793678	4.16491059068278	3.23307447455715	3.93227799651243	2.70768246432334	4.10092275304767	3.74895691843378	4.07819567089761	4.42436385800237
MEAF6	0.471176268457801	0.8837514893804	24	17.3388158356183	0.166390927924415	5.71879510918576	0.183965367570682	0.0321685537002696	5.8260378788784	5.47964484927945	5.54329080808214	5.93770647070435	5.8352871287253	5.7771758269218	6.2526431079706	4.88885433140058	5.94487968656696	5.73550688823422	5.7110124499944	5.64745486620586	5.73315694533446
SNIP1	0.245745090222852	0.822188802922549	27.5310344827586	8.16695284944763	0.339934009338395	3.61596556400595	0.353775667620881	0.0978371229921092	3.34273150653438	3.89229831791775	4.86971473734348	3.37262714729297	3.15135204017712	3.50002408305494	3.85809334124853	2.81967145433662	4.01611265365302	3.7599375162211	3.85145564309931	3.40339713681503	3.41489655607691
DNALI1	0.918379539484028	0.98067427971686	24	0.0257630229770059	0.102904709400382	2.1745988867734	0.102905110652278	0.047321421563388	2.2495304454255	2.22462232809331	1.76151003423154	1.31074761462518	0.928088848794115	2.61107848411726	2.71594455860083	1.75154547621004	2.70768246432334	2.76018297573215	3.14157540440518	2.46800669307282	1.74217297042677
GNL2	0.510498170516449	0.887568387643904	27.7222222222222	4.00663939185142	0.125590589922912	6.27432476378839	0.15027551528789	0.0239508665785343	6.40002081970307	6.79862915364031	6.72494525475505	5.9622168539219	6.17105633383152	6.32892773668956	6.35603366451173	6.01131590670314	6.66954653356312	5.8640857718045	6.36476203942682	6.01900528087869	5.91917223754285
RSPO1	0.516278795255694	0.888926907055806	24	16.5671816925255	0.310285520780157	2.05826709863126	0.338700092462032	0.164555947421628	0.367711745238265	1.27067157382887	0.48784801583033	2.02009102484683	2.85249186793678	2.81881739813575	2.10576616698022	2.43796284722243	2.04298334758568	2.66068236441675	2.46598845419078	1.94488388115783	3.15748208699094
C1orf109	0.884798618565077	0.970382262015836	24	10.5057958375445	0.150656412851789	2.45719700414402	0.152595450343335	0.0621014310557867	2.89729110670082	2.79390255314031	3.50376022001861	3.13459447207165	2.0807015364524	1.21702005258073	2.83526232166021	0.787378269324489	2.17725634772014	2.553807615867	2.37714366119344	2.67223259349027	2.77214204605057
CDCA8	0.0662293321200075	0.671503973644517	24	12.5778948244556	0.635686031840693	3.50055995963796	0.636929918916329	0.18195086679281	2.82074355144453	3.42002555286111	4.86971473734348	5.01850831434493	4.0178760711501	3.72316187765299	3.85809334124853	3.42664600594127	3.02512527461264	3.31256780208598	2.96991977622347	3.01021923453843	1.40502360267588
YRDC	0.261180203784094	0.827353606758254	24	12.8642266485353	0.407396452046034	3.33999362356541	0.409173313580797	0.122507213994022	3.54661449727996	3.20103452222725	3.30043161553329	4.30815888608283	2.47509971387562	3.43839660920028	2.10576616698022	2.43796284722243	3.39948422169096	4.13839248904103	3.63861523022447	3.61631880695083	3.41489655607691
C1orf122	0.0993709085635048	0.699107202107209	24	17.2757801040907	0.194160035007836	7.09106640614947	0.214510602799482	0.0302508241374606	7.28594983798677	7.29738671355285	7.13008322419184	7.38237959091629	7.1852226758086	7.09974979476165	7.27604331731404	6.52990384428948	6.81569740500634	7.03273590796858	7.1103816910979	7.30596738456741	6.69193385189589
MTF1	0.272850303274348	0.830553271215329	24	18.5977971713494	0.182213205750149	4.63476349325106	0.201594297965062	0.043496134863972	4.83920953957338	4.189094403856	4.794191899342	4.97098752117535	4.71005971348682	5.02698570053092	4.86937477507946	4.62664438069509	4.30723288570179	4.24529420443114	4.80548960003878	4.3403194873775	4.55846276397072
INPP5B	0.738968134799327	0.933165636370415	24	8.45590027672964	0.150298560111741	3.80603852803285	0.159897000673752	0.042011398333478	3.44827162528919	3.51819842153553	4.15419505616955	3.29756352083255	3.25547697204305	4.20246969872584	3.14342663197679	4.55290405564835	4.08607140153817	3.7599375162211	4.46101425682373	4.04180983454403	3.46129377566491
SF3A3	0.00414490800227185	0.518301905193175	20.4717948717949	6.04674505006007	0.278864929325503	5.84828719923109	0.279683042888504	0.0478230691073578	5.73511439483202	6.03007096381306	6.16957677378153	5.90014197913304	5.30280283148237	6.00681600199061	5.84685845810493	5.99284400083155	5.75391769295698	5.64728364149938	5.69272054813685	6.05596347172166	6.23844330278474
FHL3	0.351931496284174	0.852433685609404	24	21.9117701392749	0.154322291876411	5.67154977106433	0.15812219266706	0.0278798915728085	5.92076708608305	6.08716567686423	5.6327229336448	5.69607791641331	6.0818128788926	5.48881241402563	5.71303952150902	5.68296421000289	5.45663440702142	5.24520652593542	5.29216349222008	6.12715532645603	5.44069990890894
UTP11L	0.351194471961002	0.852433685609404	27.3424657534247	26.7291350301011	0.0985547235915634	6.12047123586259	0.10527647834111	0.0172007145012377	6.39342868856335	6.35631521372642	5.8220737523296	6.26771020709982	6.19744105012254	5.88505663647934	6.17559190529535	6.23212588643628	6.1301487208382	6.10077739028485	5.85778625594905	5.99065174359276	6.09867142243412
RRAGC	0.328496260675601	0.845895261933483	24	15.3713694141955	0.127306391562828	8.04950571189636	0.134795318394943	0.0167457882781211	7.4569218439559	7.65657153663102	7.82377075104399	8.06148873766297	8.46761096654431	8.06725592214168	8.12732196543848	8.2426803631488	7.91933933921772	8.16796254459554	8.15825453443578	8.15838610588898	8.25039739903174
RHBDL2	0.669018488932351	0.915517116671868	24	21.1668887851911	0.200098905131784	2.0335181582615	0.208795521840205	0.102676989134294	2.56322463782187	2.79390255314031	1.53280767156155	2.19573339055383	2.0807015364524	1.7096858811296	1.90217788480581	1.0950798669275	2.41328024243574	1.1762018956445	2.54967790561064	2.23002713374832	2.34718386630823
AKIRIN1	0.539552086837129	0.89396944770507	24	3.56282901331003	0.134289117578732	6.44882824557909	0.142938423734876	0.0221650225888502	6.3801533676265	6.77400097022618	6.36493219889014	6.40813915609477	6.41541674771037	6.82061564885883	6.24188455277035	7.06444114931234	6.25688495474755	6.3685415065907	6.34732699001359	5.90208607773514	6.57548230209248
NDUFS5	0.157195494250984	0.769179456287082	24	6.96241930090498	0.12444393750526	8.10945699144132	0.137034032537075	0.01689805281435	8.14912893877194	8.46615480513977	8.25312105166035	8.08957270294235	7.99014192543284	7.93405017666786	8.07978222074368	8.11184643601535	8.37380663046913	7.92963065643895	8.1879425823407	7.9895631764431	7.83403654774866
MACF1	0.347159052521736	0.852433685609404	24	21.3013501719677	0.0428890931560017	8.49728112767401	0.044595936572113	0.00524825951996252	8.42277088954027	8.49356585666591	8.38337986261235	8.41665136619088	8.50901595533041	8.58189513717839	8.41038503928971	8.49485801303835	8.42532145829833	8.53755898950124	8.55874458889709	8.52912228204092	8.73530647285311
KIAA0754	0.813289317299837	0.951083557535413	24	21.9369407061623	0.109609060592401	4.5048860400746	0.112246152289997	0.0249165353554956	4.0272602317516	4.74998980918574	3.30043161553329	4.48772311163468	4.63482676859478	4.87245306986126	4.55857441468933	4.92827124658686	4.64516926031539	4.80711652587776	4.22684207826211	4.84147968097325	4.57964899337201
PABPC4	0.192833835215531	0.781812394412812	23.7619047619048	12.2351327997473	0.173692876263875	8.67900551309636	0.173705186871708	0.0200144113988166	8.33948507841042	8.29149498529097	8.82879223579776	8.66642463974666	8.6660500642768	8.58189513717839	8.74922142916433	8.17874601142139	9.1891916267148	8.8751763147134	8.71191582653105	8.94450802531525	8.61219766113647
PPIE	0.859103128042438	0.963990327705988	24	3.84306764402706	0.0987586123130871	4.87868971730776	0.10591861075852	0.0217104626233475	5.05506902725116	4.84763539548387	4.89403529690883	4.89663595350617	4.96167801365881	3.87043588670466	5.5128027412683	4.69679819805104	5.21262740863924	4.55338277792572	4.87202833385824	5.42536916710605	4.68115031415395
TRIT1	0.0115761893479414	0.542797678037522	27.5310344827586	12.925950352894	0.476669901052388	2.9231570567134	0.508086358385207	0.173814252374268	3.28691745375472	2.62791413095304	3.93730561101754	3.44397760333051	3.352590036877	3.00037383756551	2.28414553023988	2.20104805210502	2.51823264502502	2.85326169996853	3.194536908011	2.85110106774689	2.77214204605057
CAP1	0.907559309914196	0.976833202875077	24	21.5965750847297	0.0313768637787658	8.85146152513461	0.0323848070021914	0.00365869601423805	9.33574944169978	9.46276682988635	9.12049887700893	8.86796349227614	9.06035591599441	8.71454644106076	8.64691530541825	8.74299113184592	8.64692993818948	8.5976438414973	8.67278929256279	8.84771081585906	8.3783212843096
PPT1	0.91762911185547	0.980475449616953	24	18.0800585883676	0.0333360617038695	5.99953268253184	0.0369928401755348	0.00616595360556043	6.0352908305139	5.8054613134366	6.14951413400217	6.09005070057742	5.98668278532481	5.90797277267875	5.91616676479887	6.10028603616671	5.77525148038133	6.07201937294126	5.78194545088644	6.4383601097834	5.93569840830024
RLF	0.00813581664737695	0.534323254864691	27.9160839160839	18.8945940730458	0.162259732207828	5.55493128481863	0.189220560762918	0.0340635286128649	5.30030822300845	5.35234305620968	5.21682467001604	5.423436778003	5.76646080304349	5.71356219751319	5.58268218052727	5.48571327081705	5.31814312267407	5.62105331743561	5.70189548920413	5.7298147711594	5.92745898634477
ZMPSTE24	0.255735410593281	0.826227446364857	21.9340659340659	18.396880573816	0.201607591524405	5.49307029073041	0.20375452300396	0.0370930121443735	5.96589687866925	5.58533910756479	5.95516724073953	5.49237615812765	5.73077584273423	5.29380611569968	5.49479090426098	5.05832109855067	5.11560539744008	5.49673126387757	5.56781165592422	5.82923454667782	4.81222930883549
SMAP2	0.156818620447448	0.769179456287082	24	22.2984893453697	0.13139284636473	4.35166912402643	0.133572278955639	0.0306944933423729	4.65306794561355	4.60113136884312	4.11334752042834	4.22956977965755	4.42755249855481	4.4411174064601	4.48748797482948	4.30595208576585	4.49895407104036	4.02293100807584	4.37185293147781	4.42751439881369	4.11175724443167
EXO5	0.320610538928593	0.845075565020889	20.1616161616162	6.68544415018628	0.339786048428528	2.71054869870474	0.342440837600834	0.126336353139301	1.6849494221339	2.79390255314031	3.22574662616593	2.95084376245853	2.71314668268234	3.30663324655226	2.58586162931501	3.48067293808365	1.72990207293818	2.553807615867	2.37714366119344	3.15351819447919	3.0401113265383
NFYC	0.859601650597272	0.964029409210394	24	12.0537199422609	0.110772929068563	3.92936262754757	0.110774807024332	0.0281915459387036	4.27688211635614	3.81714536748694	2.88105403911691	4.26939939779937	3.98795776499018	3.55912651544274	3.47277026907384	3.58301149252325	4.89947803752857	4.21053306313395	3.71310593488149	4.31004273686533	3.99044357089015
CTPS1	0.367339838533242	0.856762946846078	23.0751445086705	4.10682045286305	0.203890227764228	4.89257713841348	0.210043731066263	0.0429311025915423	5.28614341306573	6.03007096381306	5.75726420616573	5.36948046177174	4.51406719681932	5.12803697028162	4.62632205652983	4.76369826005585	4.30723288570179	4.37652348965812	4.39466515655953	4.63715066361185	4.60052859671005
SCMH1	0.155635937588776	0.769179456287082	27.7222222222222	17.9553005644858	0.286266284663682	5.67753704269667	0.342086483550453	0.0602526202784529	6.12556487632453	5.12194824577673	5.46428107492642	5.95001371347809	6.26760536632189	5.47353166880126	5.77405174791714	5.16116171027832	5.33260602636027	5.74768107765763	5.27996236857918	6.07409348510381	5.97620411389371
HIVEP3	0.336778356464256	0.849896102732667	24	0.611013305950738	0.336810142661423	2.884480264789	0.337546671579884	0.117021660955817	3.28691745375472	2.44031463690908	1.26089272494625	2.19573339055383	2.71314668268234	2.71868385062296	3.54456776981696	3.25124939765512	3.4534184997098	3.66041937687744	2.70376500103699	3.01021923453843	3.59215270115176
FOXJ3	0.436556122379817	0.874534560300869	20.5773195876289	15.8690335749665	0.303106949805176	4.46832898638184	0.303586308334854	0.0679417986589835	4.51413200684076	4.40977299839276	4.54054157562683	3.81081163341454	5.00713393126622	4.20246969872584	4.92423870055634	4.30595208576585	5.18100620776981	5.1566754007636	4.14847722553774	4.36997388116675	3.09998996812672
PPCS	0.764009246318726	0.940297350030336	24	7.77852078138031	0.0868975241658243	5.95632219920034	0.0941050027813098	0.0157991793650692	5.60421886509689	5.95317838993146	5.55858647617859	5.68138997839782	5.62783146188556	6.4033895081394	5.74386814001552	6.08292554167589	6.50051296089037	6.17477554889182	6.23804566104547	5.77484917044526	6.04636628166788
PPIH	0.685954667119735	0.918140187191093	21.695652173913	4.84785531821358	0.0931669669087228	5.25355860033068	0.0933856106505761	0.0177756864927133	5.25738961637274	5.10624994408863	5.52783123371972	5.44098291352045	5.03666121233273	4.96277304175724	5.88884168458189	5.25715673801655	4.93782320465603	5.29582957551395	5.25524612742305	5.26099794860974	5.18827229109991
YBX1	0.605600784101978	0.90435956262442	27.3424657534247	24.3076262756902	0.082984437410641	8.2745822796193	0.0830645321684502	0.0100385166720793	8.1972327556005	8.57280618419994	8.10992348473935	8.07559905566035	8.30422976861638	8.65821723832361	8.06154302913682	8.50303930186698	8.18745432878306	8.19932646683903	8.26424773248757	8.10427751061791	8.27495876472141
LEPRE1	0.0676267116450282	0.674943763743132	27.9160839160839	12.7508670494606	0.232308878334074	5.8729039030247	0.247350285539962	0.0421172029415584	5.9023123217181	6.03836699794056	5.94356261734034	6.26771020709982	6.32855890279097	5.70049581525551	5.58268218052727	5.63612177175135	5.9820520919738	5.45279019421263	6.0710689516833	6.07409348510381	5.56275573473076
C1orf50	0.96048531891303	0.991476452002258	24	23.068022787531	0.0634103788433301	3.081658244998	0.0637316810859881	0.020680969795867	3.03918338561148	3.3683146908993	1.76151003423154	2.74022583789905	3.6099558182766	2.91244973907408	2.83526232166021	4.11418907442094	3.09465867929671	3.49695220563062	3.08659534092853	3.22016104340262	2.84394306144001
CCDC23	0.510125983504324	0.887505842365456	21.4623655913979	13.4213325466378	0.373811400691293	3.37085425696964	0.373812811041207	0.11089557202549	2.96998097133116	1.27067157382887	3.73675763484685	3.75579058954717	2.9174221950467	3.16161503086897	4.11549875333099	2.20104805210502	3.90437077857201	4.40754697877718	2.96991977622347	4.00448252462203	3.7499940044432
ERMAP	0.186723470604359	0.780810817002729	21.2340425531915	19.5215356710957	0.264881226373929	3.2489357866041	0.264945745767232	0.081548470997687	3.49828085516364	2.79390255314031	2.55477277137898	2.62213809074332	3.0963287101504	3.87043588670466	3.04783688562624	3.05153876586629	3.50540892888703	3.71103638055647	3.24562283799549	3.56596137784797	3.78689631628477
ZNF691	0.827000325642852	0.955012234586414	24	19.3029121859787	0.142711745818187	2.0095789724583	0.156199025200058	0.0777272390589263	1.50095188332549	2.10333900965509	0.925540474308466	2.19573339055383	2.0807015364524	1.7096858811296	2.10576616698022	2.64140456967619	2.17725634772014	1.43899100890314	2.70376500103699	3.01021923453843	1.58342468531679
SLC2A1	0.309241434789724	0.84080258802619	20.7916666666667	13.9093150613373	0.148844812796798	5.25508370621661	0.148846713919303	0.0283243278776362	5.64918327071553	5.12194824577673	5.70323518595909	5.49237615812765	5.66612106385805	5.04777013215314	5.53059247321944	4.94758307287537	5.361104000703	5.00265227686893	5.09733590844684	4.75421794114174	4.68115031415395
EBNA1BP2	0.578010200713361	0.898270115670844	27.3424657534247	9.20872610442122	0.0973001937267037	6.48081410201094	0.0985248949399273	0.015202549153409	6.5849571578476	7.10148020422925	6.79118983087741	6.52791663420736	6.31054171199958	6.81456440931123	6.31556216509316	6.23997917179148	6.46156309114948	6.27069700763984	6.62322222714173	6.22776034183672	6.04636628166788
CDC20	0.547630721007243	0.89582239847087	24	19.138521395975	0.478843162820239	2.94511833286938	0.525732331105398	0.178509747889548	3.44827162528919	2.33649565961216	1.76151003423154	4.97098752117535	4.31156042203512	3.50002408305494	3.47277026907384	3.25124939765512	1.89491887329102	2.553807615867	1.15395759695029	2.46800669307282	3.31737051685313
ELOVL1	0.0994277327606127	0.699107202107209	24	4.90371091071749	0.174979206740797	5.41185781747578	0.192256864858766	0.0355251138043459	5.67115063781686	5.4674084104768	5.70323518595909	5.52564859890295	4.9305583794516	5.27630033243371	5.6493326848339	5.64797573691082	5.361104000703	5.43784064369118	5.27996236857918	5.22899080356184	5.22906862926374
MED8	0.131007623248986	0.747566755687934	20.9005235602094	19.9471683376261	0.179840135879901	6.29554360251971	0.179938677328219	0.0285819126494812	6.65827732509003	6.41483663748628	6.19915711730546	5.92529333415876	6.66742939874751	6.45097781490634	6.2526431079706	6.18408668734937	6.1050943785461	6.17477554889182	6.49713961487269	5.99065174359276	6.431423785499
PTPRF	0.582876992614471	0.898795071822764	24	17.1619732720543	0.157221713900007	6.17797138670563	0.173444855552117	0.0280747262645717	6.68551406127829	6.57737767484395	6.29359482857924	6.69077839512135	6.4321779808211	6.02789092553676	6.36597659849506	5.24159460442737	5.94487968656696	5.88628064622501	6.31181175714654	5.57291378921023	6.24508870492754
KDM4A	0.108393858907586	0.714842331794651	24	15.5065989948823	0.267271568027436	5.7195567364846	0.284048028072537	0.0496625947008475	5.55780784874474	5.3389725718863	5.6327229336448	6.0448653517288	6.13738204627041	5.72651129991389	5.45807823468616	5.02234466254292	5.63058540525822	5.85285896244305	5.89825868844928	5.62303328417355	6.2582883772659
ST3GAL3	0.80489470144448	0.948972983289633	21.2340425531915	10.866066911662	0.232830171906643	2.70130577603777	0.232857650782387	0.0862018853429983	2.46604630699185	3.46994688758476	2.42725882378807	2.19573339055383	4.0178760711501	2.81881739813575	3.39721168527061	3.12122625950301	2.70768246432334	2.85326169996853	1.95424999864083	0.40706708637385	2.97763941804517
IPO13	0.970821129265671	0.994333804534671	24	11.1804602593073	0.037395062790521	4.36536263720729	0.0375418216910283	0.00859993196694545	4.33307827267522	4.43512756918944	4.23257613855227	4.84485033651281	3.89428974100202	3.96087835299459	5.10132942546762	4.24482005324774	3.94258782696267	4.73556930507405	4.56523503332456	4.3403194873775	4.08237170717163
DPH2	0.790498811411946	0.945678230668514	24	3.25400191318526	0.170864626176785	3.09480778651653	0.180332935560138	0.0582695107417699	3.68259848224619	3.99816111921524	2.78027594164479	3.8638111621369	1.83396859656877	3.72316187765299	2.442876621971	3.42664600594127	2.7938275511377	3.17509775047576	2.77504655191225	3.08364717041405	2.77214204605057
ATP6V0B	0.592209666832608	0.902086818082228	24	21.4596699823397	0.0965807630500112	7.51991907148437	0.100020210036518	0.0133007029843972	7.88818713954314	7.44821338464107	7.5143074981131	7.60883738035023	7.77925018909088	7.12930279640874	7.65828413159366	7.73774024791834	7.04816475191701	7.43778310134522	7.49517905361469	7.55863975286345	7.53376257561523
B4GALT2	0.248205443596139	0.822723590499899	21.9340659340659	21.6918212165743	0.131372774036072	8.52376968890479	0.131868257439217	0.0154706499884513	8.73972099007894	8.93350227262679	8.50679371801855	8.5151928677586	8.78500004338579	8.63264936612211	8.40798094003726	8.79322618350454	8.05852912642167	8.34666708443836	8.43490484580926	8.57917311995862	8.25204789665241
SLC6A9	0.467382454129564	0.883332116116422	21.1216931216931	12.7170257407016	0.176066459159379	4.04498455278213	0.176066498056738	0.0435271125907365	4.33307827267522	3.89229831791775	4.37761479465903	4.41855560128182	4.44967239589283	3.50002408305494	4.52346898399035	3.53274945698863	4.36465859858517	3.71103638055647	3.97769129997605	3.56596137784797	3.63326129111627
DMAP1	0.956607861314624	0.990789959327103	24	16.4481145966522	0.0417449871322634	4.2544460319831	0.045448912166638	0.0106826862592621	3.63867939070635	4.03179013171485	3.98337055173985	4.26939939779937	4.28719940755107	4.56162908245288	4.11549875333099	4.27570984252722	4.52437566185021	4.40754697877718	3.74895691843378	5.09335030557389	4.35233070497975
ERI3	0.0385261244357682	0.625351445396246	27.156462585034	24.4670175324656	0.271717625992087	3.91332906817263	0.272322653467518	0.069588488144873	4.0938301177005	4.30364904445174	3.68194027744804	3.81081163341454	3.6099558182766	4.23907575267072	4.52346898399035	4.00781641278699	3.55559076534119	3.80723531225535	3.6763413016805	3.61631880695083	3.78689631628477
RNF220	0.477141139697632	0.8837514893804	24	11.4692541706206	0.074079410378052	6.98446533950168	0.0742017291600141	0.0106238238080094	6.6472370036838	6.61113933341172	6.75180918630568	7.15142828136586	6.98394615007657	6.9641924271731	6.96540546102312	7.3154799806455	7.00818015854854	7.11021333262487	7.12409746696359	6.96585272375418	7.12558132626898
TMEM53	0.718793385772046	0.927993714637541	24	23.3690330463955	0.141691611277562	3.01102316958445	0.14202196105449	0.047167342479829	2.73990578484915	1.97091610974166	2.55477277137898	3.29756352083255	2.55888947227325	3.23594550726387	3.96662558969554	3.12122625950301	3.16099432224756	3.17509775047576	2.77504655191225	3.22016104340262	3.50624523114176
KIF2C	0.572350137075633	0.898270115670844	24	15.4295527099433	0.330967868950148	2.97341572178624	0.350998761081166	0.118045639736615	2.89729110670082	2.87024433918086	4.3069173484255	4.34590424696722	4.61538913752785	3.00037383756551	3.54456776981696	2.43796284722243	2.17725634772014	1.8537218338029	1.68489971407991	2.35391834579359	2.34718386630823
RPS8	0.8732449065677	0.967074681220795	24	8.22703086293962	0.0195049327302092	11.3655142464238	0.020879909064891	0.00183712840547104	11.1638599147592	11.3989241215279	11.3161388372441	11.220726446881	11.258547587629	11.3903995655432	11.470896063712	11.3330033772052	11.4708236202465	11.4335322732918	11.5353251103861	11.4179406586133	11.3300719766932
PLK3	0.742842702160361	0.933939147260634	24	2.18658459481718	0.162500208524421	2.66585525499399	0.166867987580476	0.0625945415708073	3.88413004168391	2.44031463690908	3.30043161553329	3.51196499675862	2.6380788006313	1.90458571812376	3.23307447455715	2.54326678440314	2.41328024243574	1.8537218338029	2.28246644286496	2.09448875733782	2.6965795696333
EIF2B3	0.199345108869594	0.783986268048968	23.9041916167665	21.4786983894803	0.268402219916425	4.72825717920791	0.277424826422131	0.058673802187005	5.15198322153629	5.28421593436946	3.93730561101754	4.58562808384497	4.79889865751568	5.10838503308955	4.62632205652983	5.00401432519772	4.66816008007775	4.40754697877718	4.77103287178393	5.07546217680325	4.27651108241161
HECTD3	0.421210050341465	0.869115956114285	20.5773195876289	9.55867551429966	0.147660231476677	4.30577030322208	0.148209921794575	0.0344212327544892	4.41346986577082	4.33092081361857	4.54054157562683	4.10302512691083	4.67293358676852	4.04598391242023	4.25043636506689	4.11418907442094	4.66816008007775	3.94048088152757	4.0937645965015	4.00448252462203	4.71983228167796
UROD	0.861480094721582	0.964683374971111	23.4823529411765	22.6889913251044	0.0346475587747318	6.6037810191384	0.0349123067925533	0.00528671479132545	6.77951644920302	6.76902447741829	6.55232429396876	6.63088331123876	6.66742939874751	6.54168928572166	6.57757335812678	6.88575842168009	6.26444815977847	6.60102852742219	6.72573493029011	6.36662370076628	6.52722661492416
MUTYH	0.519979923066901	0.890126020900586	24	17.9135082006988	0.33975210631881	1.82371711767123	0.377017496984082	0.206730250723044	1.6849494221339	2.71329423894123	1.95886952280503	2.74022583789905	2.47509971387562	1.4842816222483	2.28414553023988	1.34855140065225	-0.143520440799451	1.8537218338029	1.825851689802	1.58914396551833	1.88517192638136
TOE1	0.541267454902623	0.89396944770507	23.0751445086705	14.8267066022189	0.21021293048505	3.11720480037599	0.21397395157098	0.0686428917166978	3.49828085516364	2.87024433918086	3.06367030048645	3.21837892828741	3.15135204017712	2.61107848411726	3.14342663197679	3.18770212780808	3.28516172494409	3.37668358615924	3.194536908011	3.80181979665925	1.88517192638136
MMACHC	0.0578268405457794	0.658041937296542	21.9340659340659	18.4727939683886	0.733684491643087	1.79168584191473	0.741506338625375	0.413859573636495	2.12772676749597	2.10333900965509	1.95886952280503	1.58776421592318	2.6380788006313	1.90458571812376	2.10576616698022	1.34855140065225	0.386551574481497	2.31290248854171	2.18113689320516	2.7644371198687	-0.143520440799451
PRDX1	0.763337219104195	0.940297350030336	24	0.941777020034684	0.0485952878051606	8.80463259822829	0.0488466886412847	0.00554783951474748	8.98415292059723	9.14706679564099	8.77905698390087	8.90794212888425	8.76639457379944	8.70148901043229	8.73202577045394	8.91472547482221	8.43708145223641	8.93628753527934	8.59613048050691	8.86993367273518	8.73530647285311
AKR1A1	0.210341401632936	0.793640699738711	20.5773195876289	5.28718027685773	0.18869610140242	5.6970978773886	0.188928666024312	0.0331622643827408	5.76606331003701	6.42119487044425	5.6327229336448	5.97431763839905	5.61809814298119	5.76467552013507	5.56552707030727	6.13439260483907	5.31814312267407	5.45279019421263	5.39756482820517	5.74120584617254	5.55207673766421
NASP	0.167227048755825	0.769526927332325	20.4717948717949	4.55712652613201	0.168160703634392	6.31385495797609	0.16826110178135	0.0266495038136394	6.34642059019335	6.85137522997317	6.5599446608774	6.21768940893362	6.30448563044889	6.1862470262416	6.29489254566612	6.18408668734937	5.92592803459563	6.29578724596836	6.27540012233126	6.30655028305143	6.60677875974279
GPBP1L1	0.172295156545158	0.769526927332325	20.4717948717949	14.2834190993983	0.127094253239153	6.15286470481537	0.127114174299375	0.0206593481894527	6.06877496273686	5.85326799077391	6.13937721040549	6.10112932297924	6.55968736805849	6.03831405183483	5.9693116461169	6.16771145109551	6.21846250319781	6.19269688856875	6.05683711001448	6.31419768858968	6.091314362575
TMEM69	0.0482357937123283	0.64084819290416	24	17.4602173079478	0.567050711140193	2.82367904781271	0.627715817815426	0.222304237551951	2.82074355144453	2.94274863099207	2.78027594164479	3.69858768459097	3.86166507527064	3.30663324655226	2.83526232166021	1.91743355745889	1.5435431020306	2.85326169996853	2.28246644286496	2.93285272891917	2.84394306144001
IPP	0.947585368019959	0.988175643450685	24	3.44532789423662	0.0712225727386251	3.6698104758421	0.075565887043456	0.0205912233181786	2.56322463782187	3.85521114634252	3.06367030048645	3.29756352083255	4.15881331869421	4.27477592506823	4.11549875333099	4.24482005324774	3.97981857518295	3.80723531225535	3.194536908011	3.56596137784797	3.63326129111627
MAST2	0.736226592864064	0.931949548818148	22.9425287356322	21.1055735676907	0.103583775179632	4.50707130530787	0.105961738831455	0.0235101092602343	4.8196741504835	4.70900270895445	4.37761479465903	4.89663595350617	4.35908206783858	4.72539568962184	4.33385697564044	5.00401432519772	3.69644299785843	4.60782531625338	4.41712227721211	4.3990309895713	4.35233070497975
PIK3R3	0.741341281296393	0.933515352185669	20.4717948717949	8.10976766016334	0.116620739696325	3.57989916823836	0.117280679034599	0.0327608889309338	3.80686185827903	3.89229831791775	4.27022553526321	4.10302512691083	3.57012500220574	4.27477592506823	3.04783688562624	3.48067293808365	3.3434550745926	2.76018297573215	3.38884827033729	3.08364717041405	3.54983830806487
POMGNT1	0.585179359304235	0.899345484606676	24	11.7524144056831	0.242676992089285	3.95757959981271	0.242764341669378	0.0613416194284169	4.46467870426668	3.89229831791775	4.41170541502077	4.64739148069047	4.47145825843679	2.49479565949875	3.6782580303205	3.48067293808365	3.78324195923754	3.60796169811748	4.46101425682373	3.61631880695083	4.19648471997698
LRRC41	0.204758803280566	0.789814242499239	20.5773195876289	15.6416653005082	0.588748225331499	3.00266415573971	0.589518963660324	0.196331968240083	3.92126570010579	1.66286817262761	2.55477277137898	3.21837892828741	3.0963287101504	2.49479565949875	3.14342663197679	1.34855140065225	4.41988574497454	3.37668358615924	3.0294367300879	3.22016104340262	2.6965795696333
UQCRH	0.363163412102612	0.854812874176929	27.156462585034	14.9622609878215	0.101249304785562	8.10276658709277	0.116803468650274	0.0144152577264579	8.09124184681082	8.17781007670736	8.15086671719149	8.17068626492201	8.36077110626472	7.92002734853868	8.31352318178453	7.97502886323133	7.87556284550644	8.08403485567353	8.07066082160848	8.38406676942611	7.79607440479755
NSUN4	0.963714373778287	0.992944349233466	24	14.1376270280802	0.0598382942602453	3.81087829255515	0.0613788805529116	0.0161062295463017	3.72521997620769	4.57855431652616	3.62495750346954	3.21837892828741	3.92619292773189	4.89556867902579	3.3174760839123	3.81099339195862	4.15279404948015	3.89741872339902	4.06560998858	3.01021923453843	3.26601835205635
MKNK1	0.823660613339717	0.953825077279791	24	15.421270820748	0.0927962746914925	3.95743062026449	0.0983900932253826	0.0248621145046901	3.44827162528919	3.69652323727143	3.56563117361977	4.38268719866198	4.38226849389117	3.6705288525333	4.55857441468933	3.6315812417414	3.97981857518295	4.0624538432574	3.71310593488149	3.96616372332801	4.32749761616564
MOB3C	0.366474181808688	0.855650731301252	24	17.3652932271659	0.327947175007703	3.46452958559829	0.362690050029357	0.104686665553968	3.16836139261188	2.10333900965509	2.78027594164479	4.14645173156189	3.79411538008462	3.82299559271406	3.23307447455715	4.07959570395309	2.7938275511377	3.7599375162211	3.38884827033729	3.88633064093152	4.0217416644469
ATPAF1	0.0202970565238685	0.582118464013312	24.4907975460123	18.0618821982636	0.34173112218845	4.80998715015201	0.388606715521473	0.0807916327820525	4.85848393210928	4.80936652161273	4.86971473734348	4.76351044387706	5.60829871075383	4.96277304175724	5.10132942546762	4.30595208576585	4.2165667937973	4.60782531625338	4.95110553512578	4.73155212530154	4.75750412171594
EFCAB14	0.969779614971932	0.994198771745347	24	9.07131791001583	0.0234760116292508	5.29746528324769	0.0245587201249343	0.00463593790837988	5.62687623624482	5.32547701369231	5.31014931364635	5.08697756491159	5.14907433467819	5.24063833214327	5.47655134603618	4.88885433140058	5.6422433988735	5.48223243815085	5.38622670566653	5.14572120903368	5.08833963227343
STIL	0.490392869654068	0.885915039077998	24	14.0705941029442	0.279117650833355	3.07553865180109	0.285879932940442	0.0929528012184226	3.80686185827903	3.0776639935856	4.54054157562683	4.84485033651281	3.25547697204305	3.23594550726387	3.14342663197679	2.32436316940032	2.61606506134521	1.8537218338029	2.54967790561064	2.35391834579359	2.134593872487
CMPK1	0.440426351238513	0.875052034512966	24	12.9940728572746	0.254096521165586	5.998250308958	0.255559856046306	0.0426057338195179	6.4768627127942	5.96192720594695	6.61950052191015	6.42587118723296	5.73077584273423	6.00681600199061	5.9429839053643	4.62664438069509	6.6407782399645	5.88628064622501	6.08516176995273	5.82923454667782	5.49746285033237
SPATA6	0.0699550396617625	0.675245961070592	27.9160839160839	6.5240771157936	0.604250203303406	2.0528270869721	0.664899756526447	0.323894672252775	1.6849494221339	1.02565304320376	2.55477277137898	0.967588811644572	2.0807015364524	1.21702005258073	1.38116433731381	2.20104805210502	3.16099432224756	3.49695220563062	2.96991977622347	1.77795105599192	2.61683963325814
FAF1	0.193605869859788	0.781812394412812	24	18.9801455958504	0.314351028437849	4.36771587349138	0.346057800550568	0.0792308406897227	4.51413200684076	4.68806405562621	4.96462973768525	4.188609258278	4.67293358676852	4.98449637295532	4.06756123725301	3.93227799651243	3.39948422169096	4.31240042973753	4.12138026004365	4.79850846630038	4.2236564006998
CDKN2C	0.0037319025858733	0.499687918721829	25.1069182389937	11.4563204875808	0.442624584428145	3.91728416406402	0.442624937752631	0.112992808081971	3.03918338561148	3.5648882538256	4.60088719168869	4.4535538312979	4.0178760711501	3.72316187765299	3.61296093117822	3.93227799651243	3.78324195923754	4.24529420443114	4.14847722553774	3.88633064093152	3.71212294465596
RNF11	0.0884103540696755	0.69879747122235	24.4907975460123	11.6576201426775	0.266958641849138	5.76147181219033	0.266976377635786	0.0463382250818112	5.43479540838059	5.60781105317446	5.92006952685875	5.66655096450556	5.72171496011021	5.81403973844128	5.90256891688342	5.28778628287346	6.3090131968988	6.11963578822829	6.06397057999219	5.67146991788374	5.17441305761169
EPS15	0.56297921588652	0.898270115670844	24	15.5165370095873	0.114210302729776	5.15879661942096	0.121412302696593	0.0235350047023603	4.65306794561355	5.16804355474211	4.91795265478735	4.58562808384497	5.30280283148237	5.42669364608478	5.10132942546762	4.94758307287537	5.45663440702142	5.40746862702116	5.56781165592422	5.38236549912431	5.07348123111621
OSBPL9	0.734991066660191	0.931639739276224	27.7222222222222	9.89521046601859	0.124789479218702	4.90654026036526	0.124863957413522	0.0254484730151235	4.95117269990045	5.39172672511901	4.76811275468467	5.49237615812765	4.35908206783858	5.29380611569968	4.95090759155617	4.69679819805104	4.62180611698229	5.00265227686893	5.38622670566653	4.3990309895713	4.57964899337201
NRD1	0.755875978376647	0.938592858347121	27.156462585034	6.36330394073257	0.0702121306777914	6.66952880531291	0.0794581745906357	0.0119136114274429	6.6361115435223	6.70271769925829	6.84207902349346	6.50307394347841	6.58489031051488	6.76521845072873	6.52529547684374	6.86559509006292	6.31630867973631	7.17475253173922	6.67072366643951	6.39574768576415	6.74915386287307
RAB3B	0.320033925413533	0.844828726406215	24	7.33689281834815	0.162371879308847	6.72403192757143	0.177595731875345	0.0264120893220519	6.92830475670599	7.45752308388246	7.09903645065877	7.14608938890312	6.4705464566267	6.80848768150121	6.54293276087553	6.71596254920402	6.42153240580105	6.73547567880163	6.54380876371616	5.92224253265271	6.55957574216212
TXNDC12	0.0276976998620381	0.613250481452449	26.7919463087248	12.0103390072436	0.257549215971579	5.74015923360626	0.262616139076378	0.0457506714341422	5.78633312296989	5.77599794241791	5.95516724073953	6.18682271481139	6.17769788844469	5.32819303714912	5.77405174791714	5.24159460442737	5.83742290002836	5.73550688823422	5.82457042417794	5.65951236068269	5.44069990890894
BTF3L4	0.675953256309974	0.91677374839855	27.5310344827586	16.5731832219833	0.191978076121452	5.20395437891973	0.230848123234785	0.0443601358555157	5.47281279894991	4.09678408910251	5.44794629370797	5.83527564920033	5.29059957859671	5.27630033243371	5.6493326848339	4.39305156631408	5.8970254304587	4.85291650325899	4.90418118402509	5.42536916710605	5.13201815903068
ZFYVE9	0.198306435891467	0.783374675787117	24	14.8973772478801	0.264626243727527	4.27581141432395	0.27659915924145	0.0646892793996582	4.27688211635614	3.3683146908993	4.4775611903291	4.26939939779937	4.81602835044751	3.77394211781202	4.33385697564044	3.76818841004344	4.39253642127471	4.37652348965812	4.6243350216168	4.48284771836672	4.42436385800237
CC2D1B	0.66450714869084	0.914071591146252	24	13.2742743509904	0.254677560299817	3.64634710705146	0.257074503455529	0.0705019286173791	4.21840796301278	3.0117828345085	4.23257613855227	4.4535538312979	2.9174221950467	3.61590270316002	3.61296093117822	1.91743355745889	4.18503276843843	3.94048088152757	3.51913013492201	3.71204870304194	3.82287820798061
PRPF38A	0.688224322590151	0.919191703578349	22.6818181818182	1.97785988342214	0.0816508015380455	4.88699694909732	0.0817361611372742	0.0167252326916987	5.02126149797261	5.12194824577673	5.05368387735887	5.15234401563696	4.72827054203028	4.94071760520759	4.95090759155617	4.94758307287537	4.39253642127471	5.02282871805164	4.41712227721211	5.14572120903368	4.75750412171594
ZCCHC11	0.0959711328185135	0.69879747122235	22.3016759776536	9.46370529155904	0.230062442214914	4.15692458441715	0.233273661429022	0.0561168856186332	3.88413004168391	4.3576866048804	4.02801004571955	4.22956977965755	4.10407927482196	4.00405859607328	3.74072727826631	4.44832724699519	4.30723288570179	4.40754697877718	4.2011905294182	3.61631880695083	4.49297081675498
GPX7	0.45638735182758	0.879127578479438	25.4267515923567	4.46080228533392	0.129047374086128	5.20925169844517	0.15201457493124	0.0291816528997078	5.70348697681666	5.37871792870915	5.41471118944541	5.15234401563696	5.3269039665498	4.87245306986126	5.23753790106756	4.92827124658686	5.72131357914978	4.94037257512068	5.04060969721311	4.862494660284	5.14628866410937
COA7	0.266798814070185	0.830553271215329	24	6.30938800671018	0.253897503934812	2.85328773697633	0.281531139905207	0.0986690323085151	2.46604630699185	3.0117828345085	3.22574662616593	2.4935159347048	2.29133623918534	2.91244973907408	2.83526232166021	3.6315812417414	2.95207012313528	2.94069746995196	3.0294367300879	2.93285272891917	2.34718386630823
ZYG11B	0.494782278256779	0.885915039077998	24	18.0331926990882	0.114775346469156	5.38245333613903	0.127371422572256	0.0236641944886089	5.32822732562476	5.45506729800698	5.58869974293474	5.23513282038941	5.53777313094198	5.41073684910232	5.56552707030727	5.34716093321335	4.75662582119836	5.58079135962847	5.57781349833983	5.30771537396171	5.2817289680207
ECHDC2	0.299485863043876	0.836856891044899	20.1616161616162	18.7852417608422	0.364157455216423	3.46928006984615	0.368699238783035	0.106275432181924	2.89729110670082	2.94274863099207	2.67192584087311	2.19573339055383	4.31156042203512	3.08324588042633	4.29274953762811	3.42664600594127	3.90437077857201	4.17491364409625	3.88406509440307	4.18215122370959	3.09998996812672
SCP2	0.223522789257697	0.809865759439143	26.972972972973	10.6489466427962	0.29549995472312	5.00246605324565	0.295555406691206	0.0590819414955243	5.08810243056833	4.74998980918574	5.36337733265547	5.19433218919968	4.72827054203028	4.80079730823258	5.21571090859659	4.00781641278699	5.40282248765691	5.45279019421263	5.17845044863814	5.3968429508191	4.60052859671005
PODN	0.445252732828273	0.876636509789538	24.95	14.2962311404416	0.378774609934697	6.49612665163494	0.400518142091797	0.0616549158552805	6.79460483157385	5.18308708171719	6.95041261618816	7.27397005390187	6.51318193876524	6.14825755272384	6.85677783944384	4.80663470692323	7.20574278400849	6.48946305279336	6.60866136451134	6.69420110335656	6.75847371772493
CPT2	0.603244291556019	0.90435956262442	27.156462585034	23.9076726060252	0.257715154177092	3.4109286458708	0.25773764540098	0.0755623093180185	3.39646644704352	1.97091610974166	3.3714398899959	3.5768921402183	3.15135204017712	3.72316187765299	3.61296093117822	3.89297190360065	3.69644299785843	3.17509775047576	3.63861523022447	2.46800669307282	4.51513345101117
C1orf123	0.657883590065427	0.912861347259643	24	18.8267864102599	0.135406704498762	4.69350975837623	0.14940186816339	0.0318315878425013	4.79987059933687	4.50862257076141	4.74155349329536	5.0416943344709	4.81602835044751	4.27477592506823	5.19354860914916	4.00781641278699	4.52437566185021	4.40754697877718	4.90418118402509	4.75421794114174	5.07348123111621
MAGOH	0.333631872793593	0.847761969336307	24	19.2699436220458	0.128853615232042	5.96537114080397	0.141122990811667	0.0236570344879913	5.9023123217181	5.57397049522595	5.84720376718207	6.18682271481139	6.0818128788926	6.1578491148141	5.91616676479887	6.15114821260901	5.59503530847035	5.88628064622501	5.96836538539016	6.01900528087869	6.30991154821858
LRP8	0.096566041228484	0.69879747122235	26.0915032679739	22.1613684501641	0.683159654677006	2.21238495670365	0.704882221674485	0.318607401274653	3.34273150653438	3.14066759369899	2.55477277137898	3.04564259770179	2.18985958413007	2.71868385062296	2.58586162931501	2.7332897097455	-0.143520440799451	1.43899100890314	0.646412539222943	1.94488388115783	2.53243316651942
GLIS1	0.828309430261705	0.9555274799293	24	15.5014600161441	0.163163298358824	2.62073394078303	0.173380499893246	0.0661572306883785	3.10521772108157	2.44031463690908	2.13245066680616	3.13459447207165	2.47509971387562	1.21702005258073	2.442876621971	1.75154547621004	2.70768246432334	2.66068236441675	3.34266849114531	3.51378244576534	3.0401113265383
NDC1	0.676404056615248	0.91677374839855	24	13.8881693092135	0.15430398353803	3.70059371721041	0.157435406659041	0.0425432832377285	3.39646644704352	3.69652323727143	4.54054157562683	4.26939939779937	4.35908206783858	3.82299559271406	4.11549875333099	3.31211525662196	3.74049515664736	2.85326169996853	3.24562283799549	3.45964527642391	3.15748208699094
YIPF1	0.646180369560911	0.910936523398312	24	15.0475924542905	0.174181639437984	4.55127136868236	0.182800004221439	0.0401646022426392	4.53823715827386	3.69652323727143	5.07511423906597	5.31342753063752	4.71005971348682	4.67284559760022	4.69103051487071	4.07959570395309	4.75662582119836	3.89741872339902	4.41712227721211	4.50973835739109	4.68115031415395
HSPB11	0.577460492392897	0.898270115670844	24	14.983290493898	0.18910486896087	4.01742874072822	0.19811684824868	0.0493143403491379	4.06092910519144	4.09678408910251	4.3069173484255	4.41855560128182	4.33551690346724	4.12634747259397	4.16189450548124	2.81967145433662	4.62180611698229	3.49695220563062	3.85145564309931	3.96616372332801	3.82287820798061
LRRC42	0.278428224676863	0.831713340134773	20.0603015075377	10.5414869955336	0.142495899483557	6.83171678780401	0.144204951593722	0.0211081571547516	6.70161265329443	6.44010314697372	6.98478848894368	7.12453402486585	6.84898791740466	6.99126946022937	6.89161073215497	6.67019634648089	6.92948980047914	6.64725046397226	6.44345044640416	6.95610975068766	7.07052355163946
TMEM59	0.657111198255771	0.91264061916023	24	12.3168306292241	0.15436906868372	7.26206526272453	0.154460031175497	0.0212694358405625	7.27881397668538	6.99468749852864	7.78852828812491	7.25425567905788	6.92200558274164	7.16303315778066	7.60050226463933	6.20027814138165	7.75457107928839	7.42267641086199	7.45232968791903	7.31742795614908	7.10380970285644
TCEANC2	0.672408899251101	0.916348033274162	24	5.24034583878537	0.25233196335563	2.89534769260838	0.278657683612329	0.0962432540740178	3.03918338561148	3.31468121812232	1.95886952280503	3.63902270402339	2.38614186289278	2.49479565949875	1.90217788480581	4.14797234175932	2.61606506134521	3.17509775047576	2.54967790561064	3.15351819447919	3.31737051685313
CYB5RL	0.260027687469765	0.827353606758254	26.7919463087248	22.4145283826464	0.349725013531918	2.22645045154266	0.358410436490513	0.160978402300477	2.36184633617361	2.33649565961216	1.53280767156155	2.19573339055383	2.29133623918534	2.36831211583906	2.58586162931501	2.81967145433662	1.07804971260856	2.17546589276678	2.62877763600589	1.58914396551833	2.84394306144001
MRPL37	0.422947477409074	0.870353203484438	24	18.6543816688626	0.160479420013231	6.46908277557755	0.177442819274536	0.0274293629298466	6.67468099283739	6.57737767484395	6.33859231973636	6.80358825053849	6.55459351206714	6.42737986933315	6.39540074048477	6.56158396297588	5.65380794231566	6.71081416266675	6.31181175714654	6.73465552242953	6.38403981658149
SSBP3	0.784959574938804	0.944264956323687	21.8142076502732	11.7613798971037	0.238347159313826	3.45903646370276	0.238588885844868	0.0689755336055254	4.24794127281889	2.33649565961216	3.43911653422011	4.188609258278	3.20435369013261	2.07626198800104	3.91337981904933	2.06619896183358	4.52437566185021	3.43807079012683	3.38884827033729	3.71204870304194	4.05237516368345
PARS2	0.15737023143086	0.769179456287082	24	18.648755202768	0.573848025101943	1.77774479528078	0.634545464629304	0.356938446009673	1.29000947026807	1.48005636492714	1.53280767156155	3.04564259770179	2.47509971387562	2.07626198800104	2.10576616698022	1.34855140065225	0.386551574481497	0.854641661439628	1.825851689802	2.35391834579359	2.44277984371822
DHCR24	0.765820852814917	0.940365169697458	24	3.9315347455982	0.0943569458411598	8.32234900963573	0.101434339171771	0.012188186178485	8.2601817787111	7.9328374310272	7.68779240978925	8.00362552934799	7.93828386650403	7.694773217903	8.06459895248049	8.49485801303835	8.333027394086	9.05615566968174	8.69937298767712	8.82246155991238	9.25485179637375
PCSK9	0.114056379112913	0.71991327002891	24	1.7330969839636	0.744915350162344	1.58957803731692	0.757721135541021	0.476680677357618	3.10521772108157	2.22462232809331	0.925540474308466	0.967588811644572	-0.143520440799451	0.463020845641358	2.28414553023988	1.34855140065225	2.17725634772014	1.43899100890314	1.52867062128742	3.01021923453843	2.0152663988473
USP24	0.444093936394337	0.87663375758389	27.7222222222222	20.8121828002979	0.203574513855329	3.82203137905339	0.22129544360322	0.0578999546722793	3.92126570010579	3.61011431472481	3.78956814526867	3.81081163341454	4.0759133263219	3.61590270316002	4.95090759155617	3.37051685975502	3.60408562152947	3.60796169811748	3.74895691843378	3.88633064093152	3.54983830806487
PPAP2B	0.370454000461663	0.858854476302025	24	17.8994230325918	0.143663719469815	9.83223581838651	0.159417696005243	0.0162137787325166	10.1853303859989	9.75284739378438	9.72006495035432	9.96156395807461	10.0595817318246	9.84279122881347	9.3878730968743	9.6315799160352	9.49588952627807	9.97239435048065	9.78995209509113	9.8587656765516	10.1562341883775
PRKAA2	0.12181654831963	0.737656453953105	27.9160839160839	24.1804623221497	0.362550139696804	2.47111872028635	0.362667369087379	0.146762422262478	2.73990578484915	1.82509846765002	1.76151003423154	2.4935159347048	2.29133623918534	2.22966456719654	2.94546130409644	2.7332897097455	2.70768246432334	2.4383775949412	1.68489971407991	3.15351819447919	2.77214204605057
DAB1	0.082664692593361	0.695661389485511	24.641975308642	21.9561465258238	0.432915188215195	3.65934715632973	0.44583257481538	0.121833910741211	4.27688211635614	4.30364904445174	3.22574662616593	3.29756352083255	4.55545372809556	3.77394211781202	3.47277026907384	4.24482005324774	2.7938275511377	3.10111654728425	3.194536908011	3.9267993178791	3.67323089999944
OMA1	0.983265698742565	0.995194626685863	24	9.72681201978707	0.0537253463657404	2.65770092974822	0.0552796184521624	0.0207997889579695	0.744421165765378	3.31468121812232	2.13245066680616	2.95084376245853	2.78450098360699	3.00037383756551	2.94546130409644	3.6315812417414	1.89491887329102	2.66068236441675	2.90784146427069	2.7644371198687	2.77214204605057
MYSM1	0.692305340792265	0.919780868385884	22.9425287356322	3.35566170149774	0.174018273321819	2.88181096595465	0.1766626560041	0.061302652426259	2.96998097133116	3.14066759369899	3.3714398899959	2.19573339055383	2.55888947227325	3.23594550726387	2.58586162931501	2.81967145433662	3.55559076534119	2.02354459596383	3.5600679415163	2.67223259349027	2.97763941804517
JUN	0.0114013161732025	0.542797678037522	26.7919463087248	13.3756058176398	0.285778400686123	7.44919808977668	0.306006521038594	0.0410791225244176	7.69532483148976	7.58191875024672	7.80785809256358	8.06997147836698	7.80092170171064	7.64107454143385	7.20026492789109	6.79804726576479	7.56240630461701	7.17475253173922	7.33634123655712	7.36606458022686	6.90414721427459
FGGY	0.438337880641574	0.875052034512966	20.1616161616162	3.39081733475951	0.33398564571862	2.64979380128704	0.334074648196946	0.12607571503665	3.22885690038068	2.94274863099207	3.43911653422011	2.84937488519289	1.69273170736563	2.07626198800104	3.04783688562624	1.75154547621004	2.70768246432334	2.4383775949412	3.34266849114531	3.3448666976177	2.134593872487
NFIA	0.584301948381612	0.899089639989587	24	15.2397717024016	0.130546028919638	6.22650978030924	0.137726293261235	0.0221193410306335	5.81621366210715	5.55096093039032	6.12916855663079	6.0448653517288	6.46512732524602	6.29455853269389	6.08217952283871	6.38868408455156	5.94487968656696	6.55327654888998	6.76565912165351	5.92224253265271	6.89572508168089
TM2D1	0.0690404843117709	0.675245961070592	24	15.7755466311547	0.356208780277492	5.99889574206379	0.381345654710361	0.0635693086039811	5.99231230353411	5.21271156586709	6.03388655125352	6.17638529653385	6.19744105012254	5.72651129991389	6.2526431079706	5.30286059877183	5.74313131884583	6.53231744846374	6.23172479184647	6.60349349048212	5.77048689399203
INADL	0.420185083758615	0.868696593645773	24	16.7293646985287	0.500147142047446	1.83582985424759	0.547763492028448	0.298373779444254	1.99468321523746	0.358582086321589	1.26089272494625	2.4935159347048	3.30485047955678	1.4842816222483	2.58586162931501	2.7332897097455	0.386551574481497	2.31290248854171	2.07214905675533	1.11593053292944	1.58342468531679
KANK4	0.631489729594849	0.909293950345299	24	22.2180903369739	0.387645042123063	0.902006946924897	0.394678085033265	0.394678085033265	4.0938301177005	2.87024433918086	0.48784801583033	0.967588811644572	1.96260325345921	-0.143520440799451	0.557581560161646	-0.143520440799449	-0.143520440799451	1.1762018956445	-0.143520440799451	-0.143520440799451	0.680299926038661
USP1	0.809648449716334	0.950084045442218	24	15.4556318685787	0.0946646471760882	5.4498180704748	0.100465963984709	0.0184347372124216	5.56955132301425	5.79570689442883	6.01183016997707	5.78119729978535	5.2279852109295	5.82612131682011	5.43936551136257	4.6504100495914	5.27386357858767	5.1566754007636	5.67419374208497	4.90362798745536	5.47502495673399
DOCK7	0.393861542458512	0.859862641327056	24	7.35478058445292	0.259316675467699	4.14450916330787	0.283526465341049	0.0684101431964883	3.92126570010579	3.69652323727143	4.74155349329536	4.26939939779937	3.20435369013261	4.27477592506823	4.59284587000168	3.81099339195862	4.87991636684801	4.13839248904103	4.25204549129293	3.88633064093152	4.11175724443167
ATG4C	0.0601482374269203	0.662630853511781	21.695652173913	13.0630371634994	0.541582236140013	3.36933351421165	0.541584053311228	0.160739223655616	3.63867939070635	3.20103452222725	3.62495750346954	3.69858768459097	3.48700434511899	3.16161503086897	1.66506419318636	3.37051685975502	3.78324195923754	3.66041937687744	3.94715273449789	2.46800669307282	3.15748208699094
ALG6	0.174508675247945	0.769526927332325	24	7.04259542737463	0.312399667659836	2.70865711980345	0.343560578617641	0.126837972996217	2.56322463782187	2.94274863099207	2.28737201771253	2.62213809074332	2.38614186289278	2.07626198800104	2.28414553023988	2.54326678440314	3.82475854521253	2.85326169996853	2.70376500103699	2.93285272891917	3.09998996812672
ITGB3BP	0.0535666220882867	0.643179183131923	26.6133333333333	10.9186894139155	0.26832233300899	4.08726303743967	0.268460258310322	0.0656821584153511	3.88413004168391	3.81714536748694	4.65880966466833	3.91493247051481	4.28719940755107	4.00405859607328	3.85809334124853	3.76818841004344	4.2165667937973	4.55338277792572	4.0937645965015	4.3403194873775	3.82287820798061
PGM1	0.271712361197469	0.830553271215329	23.0751445086705	11.250429878532	0.156172326837854	6.25066885415084	0.156946893949608	0.0251088159702118	5.96589687866925	5.72551440450157	6.47382140280944	6.12303456646117	6.13738204627041	6.37899345917063	6.29489254566612	6.16771145109551	6.63495509598065	6.3685415065907	6.55397781415889	5.88164401406405	6.34745173552029
ROR1	0.166014318055886	0.769526927332325	20.1616161616162	14.9969970534622	0.175012247649236	6.20248258188449	0.175271962914651	0.0282583563276043	6.10956600618887	5.88120961435035	6.24714856254246	5.73926527529363	6.58987849299244	6.02789092553676	5.98229751071221	6.20027814138165	6.47466357009367	6.48219523926084	6.28763972728936	6.14441760480028	6.19104813356295
CACHD1	0.448588926350709	0.877441801017351	24	5.55192807385192	0.282692731395286	1.63699482895341	0.313177865216794	0.191312678377255	1.6849494221339	1.48005636492714	1.95886952280503	0.967588811644572	1.53615245258237	1.21702005258073	1.66506419318636	2.20104805210502	2.70768246432334	1.1762018956445	1.52867062128742	2.23002713374832	0.96425490937819
JAK1	0.353141135202072	0.852433685609404	27.9160839160839	11.8008262738079	0.0721993217807533	7.35752114748079	0.0743112325726731	0.0101000365589322	7.46637491104787	7.52106124628859	7.5143074981131	7.41825554780398	7.3530503669054	7.45131524022821	7.36796642775303	7.09507217542399	7.38989128562545	7.26645094838543	7.35681598110194	7.46899263695821	7.04409271110751
AK4	0.81285673117598	0.951083557535413	24	14.6585786917893	0.0907321843379834	5.36678225581256	0.0942456426972239	0.0175609216481906	5.08810243056833	5.09037894462593	5.09623091958052	5.84848433582145	5.314903726523	4.96277304175724	5.36198868762088	5.33254478156565	5.66528052186687	4.78365950045029	5.86597208328475	5.89190125196356	5.39362463742563
DNAJC6	0.979608653855369	0.995194626685863	24	18.7415191707026	0.0689933361397812	1.44751391940969	0.076208649916207	0.0526479565372924	0.744421165765378	1.02565304320376	1.95886952280503	1.82006159905392	0.651014115519813	0.463020845641358	2.10576616698022	1.0950798669275	-0.143520440799451	2.02354459596383	2.37714366119344	2.09448875733782	2.61683963325814
LEPROT	0.445948028650209	0.876636509789538	21.3475935828877	10.159229468146	0.108491872369795	7.42151971378822	0.108554954663023	0.0146270519852345	6.98201737208785	6.8700873535999	7.48258306968358	7.34092315629414	7.11082702987794	7.30360170678405	7.63380329263555	7.23131307756501	7.9097253784879	7.45273324506721	7.72406182561718	7.57145946269244	7.75242940796112
LEPR	0.76795807373824	0.940616368907126	27.3424657534247	25.2750636966471	0.0860231204837766	3.47867131303455	0.0874189398963554	0.025129979819823	3.03918338561148	3.5648882538256	2.97524968743516	2.95084376245853	3.57012500220574	3.61590270316002	3.14342663197679	3.53274945698863	3.60408562152947	3.80723531225535	3.59987608159908	3.45964527642391	4.30222957805086
PDE4B	0.909183175565044	0.977253284971237	24	3.9111242946533	0.148994004326043	1.51851444103871	0.160083793772418	0.105421317997421	1.04285392661137	2.22462232809331	-0.143520440799451	1.58776421592318	0.928088848794115	2.36831211583906	2.10576616698022	1.56407418107486	2.87511736273973	1.43899100890314	1.825851689802	0.804604995088569	1.20140701709577
SGIP1	0.229974943590247	0.812927812164175	24	7.88522184166426	0.452515243570864	1.91019310977917	0.488752949232562	0.255865727255745	1.50095188332549	3.14066759369899	1.95886952280503	2.02009102484683	1.36048676138294	1.4842816222483	1.90217788480581	2.7332897097455	2.30008958988816	2.02354459596383	2.07214905675533	1.77795105599192	0.326410908281649
MIER1	0.931341271145801	0.984281539239838	24	17.6690373832207	0.0299933212825286	6.09281183126815	0.0332537701004501	0.0054578692106972	5.91156921256284	6.19499326031306	5.90817794448286	5.68138997839782	6.20396251629668	6.12888097775885	6.18685438659709	6.04756498071553	6.06234530009089	6.37640340562228	6.39336024405802	5.95195882816735	6.15621507543323
SLC35D1	0.410797216835227	0.865164048567117	21.2340425531915	19.674868694203	0.138968006089327	3.77832568857873	0.139001009270716	0.0367890490994181	4.36037625032493	3.99816111921524	3.78956814526867	3.69858768459097	4.15881331869421	3.43839660920028	3.61296093117822	3.37051685975502	3.69644299785843	3.60796169811748	3.81809203636361	3.9267993178791	3.71212294465596
SERBP1	0.516683665703169	0.889240579217595	20.5773195876289	2.09977040844517	0.12317488002417	9.23784209421637	0.123256268946258	0.0133425390571925	9.21570569812851	9.73700668812997	9.13460131215921	9.18803410040003	9.23608702867674	9.30496152722026	9.02655659994686	9.58223809266179	8.6938971743166	9.44245734563456	9.2582402886424	9.34152466137805	9.12756851522457
GADD45A	0.624626411341145	0.908242955043406	27.3424657534247	5.20718057312725	0.14507543387448	5.68611912814541	0.170477751612399	0.0299813893747953	5.43479540838059	5.82477449738237	5.97810015397086	5.49237615812765	4.88258291922711	6.25041261837734	5.38172542081024	5.77231931668926	5.9820520919738	5.55331195943767	6.17355506230917	5.57291378921023	5.6654110245356
GNG12	0.206090227539036	0.790566861182295	27.3424657534247	7.57491220425782	0.125477272479642	7.46179542186469	0.134172917672451	0.0179813181797099	7.74536385760162	7.75297767748858	7.96247609338464	7.55345245073137	7.34126653458091	7.37934814555974	7.60889986140842	7.17507719428977	7.55933512060748	7.41124167004163	7.31258009292123	7.35868791769892	6.9166889373719
DIRAS3	0.448712079492836	0.877441801017351	20.5773195876289	18.9400843711318	0.32597908318621	3.0044902435315	0.327303245401036	0.108938029040268	4.0272602317516	3.61011431472481	1.95886952280503	2.74022583789905	3.30485047955678	2.22966456719654	2.442876621971	2.20104805210502	3.22441343989173	3.31256780208598	3.194536908011	3.45964527642391	3.36695747340195
WLS	0.916178833088294	0.979513557177925	24	17.549038830715	0.0695148393880509	4.15462665705993	0.077009498877989	0.0185358409394325	3.8460131814956	3.20103452222725	4.41170541502077	3.5768921402183	3.64871644097794	4.23907575267072	4.33385697564044	3.89297190360065	4.47307648170289	4.49680491488822	4.46101425682373	5.19625741617039	4.2236564006998
DEPDC1	0.435272998598822	0.874534560300869	24	13.5940097883257	0.524067709048109	2.00043070985513	0.53172220638718	0.265803861022353	1.50095188332549	2.53716152850742	3.56563117361977	3.81081163341454	3.15135204017712	1.21702005258073	3.04783688562624	1.0950798669275	1.07804971260856	1.43899100890314	0.646412539222943	2.5737303717556	-0.143520440799451
LRRC40	0.138990825525944	0.754087847808274	27.7222222222222	8.00782587774606	0.537389358334318	2.9162803027016	0.56027373941525	0.192119303105473	2.65426820286027	3.42002555286111	4.23257613855227	2.62213809074332	2.29133623918534	3.00037383756551	3.3174760839123	1.91743355745889	3.55559076534119	3.31256780208598	3.5600679415163	2.5737303717556	1.88517192638136
SRSF11	0.389794284238838	0.859862641327056	24	6.60828150379614	0.151723463764505	8.58661597055623	0.167843591799472	0.0195471175577216	8.20289889737003	8.78117818087767	8.64755146783196	8.17331305386914	8.41377399346325	8.88881335947662	8.36648612428165	8.9558373492303	8.76360269511245	8.77910498414992	8.72659994694565	8.27269417874276	8.6275375051437
ANKRD13C	0.495676683353363	0.885915039077998	25.7548387096774	13.5876782407362	0.256315253216867	3.86649923742131	0.27001720756925	0.0698350603450095	3.16836139261188	3.42002555286111	3.98337055173985	4.10302512691083	3.68646287768943	4.04598391242023	4.62632205652983	2.7332897097455	4.44672623567602	4.13839248904103	3.85145564309931	4.48284771836672	3.54983830806487
HHLA3	0.370203312352917	0.858854476302025	24	16.4301841171364	0.202201202445207	2.96505312132746	0.22005278687603	0.0742154618725724	2.56322463782187	1.82509846765002	2.67192584087311	2.84937488519289	3.25547697204305	2.71868385062296	3.23307447455715	3.25124939765512	3.09465867929671	2.94069746995196	3.47699666970161	3.66497762792154	2.91233941198123
CTH	0.0920413090552524	0.69879747122235	24	17.2531737731725	0.482013966819676	2.67076105731587	0.532387909379184	0.199339400999892	4.0938301177005	3.0776639935856	3.43911653422011	3.21837892828741	3.48700434511899	3.23594550726387	2.10576616698022	1.56407418107486	2.61606506134521	1.43899100890314	2.46598845419078	2.67223259349027	1.20140701709577
PTGER3	0.517155681292122	0.889297011474291	24	13.2645918752456	0.289059401181431	2.99385264225909	0.291739325180668	0.0974461204478415	3.03918338561148	3.31468121812232	3.3714398899959	3.29756352083255	2.71314668268234	2.61107848411726	3.04783688562624	1.75154547621004	2.7938275511377	3.17509775047576	4.27681615801772	2.09448875733782	3.15748208699094
ZRANB2	0.738633184618417	0.933063892037775	24	8.05352315308495	0.0667196506033795	6.7679172604109	0.0717520959548989	0.0106017986322934	6.4389533070227	6.76902447741829	6.56752498813321	6.55233877423607	6.52885090776141	7.10966821215523	6.46180951821711	6.90564382729548	6.94369189458764	7.07199465657946	6.92693251639885	6.65257949977085	7.01716859424552
NEGR1	0.649442539855901	0.910936523398312	24	10.8303665976175	0.181427644849812	5.01296821763917	0.18286945733669	0.0364792772260605	3.8460131814956	4.09678408910251	4.94147996231161	4.22956977965755	4.96167801365881	5.14742480842373	5.28022550510032	4.52746190087762	6.3803592058304	5.10082584616652	5.7110124499944	5.30771537396171	5.46367377418084
FPGT	0.0499409646869269	0.64084819290416	27.3424657534247	7.15841756945614	0.578203350896279	2.64457787170466	0.629315044861426	0.237964270817928	3.54661449727996	2.53716152850742	3.68194027744804	3.13459447207165	1.83396859656877	2.49479565949875	1.90217788480581	2.64140456967619	3.4534184997098	2.76018297573215	3.194536908011	1.77795105599192	1.74217297042677
CRYZ	0.292483723048511	0.834961130660887	27.156462585034	18.7122056286094	0.199631887220528	4.67149884004893	0.236069696178892	0.0505340372034471	4.60822634931777	3.92845594034526	5.00984383603466	4.48772311163468	4.61538913752785	5.14742480842373	4.89706752309059	4.21325437956665	4.71307093188991	4.55338277792572	4.6243350216168	5.00160559266375	4.88210958039657
TYW3	0.217385669572157	0.80292225992871	23.0751445086705	20.6959629257089	0.350914927267064	5.68366410186941	0.208913022670952	0.0367567503861178	5.8260378788784	5.81515022307524	5.61819728772557	4.81824335663538	5.3269039665498	6.2593505307584	5.80361678342594	5.70582716294744	5.63058540525822	5.8070571290211	5.96836538539016	5.56010705343622	5.92745898634477
ACADM	0.101742136989187	0.70243258598249	20.4717948717949	2.20414760783818	0.245833206927115	4.55356273409615	0.246069925110625	0.0540389886951822	4.96901669877053	5.21271156586709	4.23257613855227	4.55372566563219	4.23720746267942	4.53243170736581	4.52346898399035	4.33557337561018	4.47307648170289	4.49680491488822	4.52444567416491	5.00160559266375	4.49297081675498
RABGGTB	0.981292961804546	0.995194626685863	24	2.2526863457908	0.0949841078336926	2.57264910565792	0.0976853575585456	0.0379707272724096	3.59338120405531	2.79390255314031	4.11334752042834	2.84937488519289	-0.143520440799451	3.37401867194696	2.28414553023988	0.787378269324489	2.7938275511377	2.553807615867	2.77504655191225	3.61631880695083	2.134593872487
PIGK	0.617258049525539	0.907956104515912	23.6213017751479	11.9090532626789	0.166840624309192	4.4994460994976	0.16690467176078	0.0370944929820176	4.6965576955213	4.33092081361857	4.94147996231161	4.4535538312979	4.51406719681932	4.50263120639865	4.65903904719248	3.53274945698863	5.38904993331648	4.46766157531254	4.30116868856661	4.42751439881369	4.08237170717163
AK5	0.120646994044123	0.735115417331829	27.5310344827586	9.96571418639643	0.385897721620126	4.65886912078849	0.3861804505315	0.0828914572440577	4.95117269990045	5.41739761839335	5.11704296943628	5.10909709280815	4.18542083312413	4.80079730823258	3.80060347563317	4.30595208576585	4.54935704688001	4.73556930507405	4.77103287178393	5.22899080356184	3.89225673475417
ZZZ3	0.194690062536318	0.781812394412812	22.8114285714286	15.9024307594562	0.155203203415873	5.26142701371854	0.159130706317412	0.0302447807225108	5.05506902725116	5.15284150883181	5.00984383603466	4.94662695478747	5.67553676082915	5.34508394599943	5.38172542081024	5.12768948235216	5.42997932804652	5.49673126387757	5.41997720607721	5.11101935120208	5.10304656454419
USP33	0.0517801601756438	0.64084819290416	20.5773195876289	4.29981044239066	0.125901457286769	6.09553258639779	0.125939367557614	0.0206609292580353	5.76606331003701	5.98785975993333	6.08759585802382	5.76735493526146	5.84366405944751	6.2682334109566	6.28444561390563	6.09163190193739	6.19490806311358	6.13825085322361	6.21259430446822	6.32180477058427	6.48854571838341
FAM73A	0.91948763013669	0.981095886941156	24	17.7142097109048	0.0771858779769165	3.87577921594131	0.0855969808810369	0.022085102404433	4.27688211635614	3.89229831791775	4.11334752042834	3.5768921402183	3.0963287101504	4.27477592506823	3.54456776981696	3.31211525662196	3.60408562152947	4.5253711788809	4.27681615801772	3.9267993178791	3.95845140554573
NEXN	0.636338171687077	0.910736992856356	24	5.59534890477125	0.15555213567469	9.00129276022214	0.172381265769406	0.0191507231640305	8.72141494506503	9.16517335803585	9.20433306862241	8.33454440913847	8.72050996855133	9.52659628299623	9.04524062553392	9.07916051216467	9.49428229231584	9.01771476207804	9.33911462012082	8.38224897621792	9.00469954830431
FUBP1	0.914012128958436	0.979183929995327	24	15.4233314313774	0.043181549490338	6.09240609648611	0.0457871556825246	0.00751544709223062	6.00101104743772	6.16499887109734	6.13937721040549	6.30651449856779	5.87669369119782	6.53434407670827	5.80361678342594	6.16771145109551	5.69916081888722	6.37640340562228	5.93762664726958	5.98107536723399	6.18414847914291
DNAJB4	0.124619167558009	0.740631623379726	22.3016759776536	19.292501460744	0.191861368592806	5.89426469594018	0.195808463836453	0.033220168068007	6.73328073980227	6.45257237759029	6.17950443007777	5.99821890845062	6.24880555607632	5.75206595643332	5.74386814001552	5.51189568733023	5.55858702659545	5.58079135962847	5.86597208328475	5.8609081312428	5.21559762580177
PTGFR	0.475821162371816	0.8837514893804	24	14.0732590277691	0.155010655253564	6.42194072044259	0.158775397650077	0.0247238964920147	5.69278852676624	6.21708677718933	5.74394545727706	5.86157318581074	6.19088997081884	6.59208455607936	6.18685438659709	6.51703441011635	6.62323781830298	7.26645094838543	7.05775392925885	7.02762705886603	6.37194659805195
IFI44L	0.304573456511301	0.839350442136328	27.5310344827586	27.0472262933983	0.345282863990125	3.85966013774607	0.373526718685611	0.0967771009246786	4.0938301177005	3.0117828345085	4.02801004571955	3.44397760333051	3.352590036877	3.6705288525333	4.45058659125292	4.14797234175932	4.1198184198966	3.89741872339902	4.25204549129293	2.7644371198687	4.71983228167796
IFI44	0.579657867514003	0.898502245854741	24	0.414443551092495	0.259571406363692	2.25332805957815	0.259832977701121	0.115310762938693	3.10521772108157	2.22462232809331	2.13245066680616	0.967588811644572	1.96260325345921	3.00037383756551	2.28414553023988	2.64140456967619	2.04298334758568	3.17509775047576	2.18113689320516	1.58914396551833	2.24480113722503
ELTD1	0.442250441910656	0.875052034512966	26.7919463087248	10.3637241550306	0.290146892419775	3.7541340588884	0.290317597554114	0.077332773150908	4.41346986577082	4.82862784466523	4.96462973768525	4.52110180357146	3.0963287101504	4.23907575267072	3.96662558969554	2.7332897097455	3.39948422169096	3.37668358615924	4.0937645965015	2.67223259349027	2.61683963325814
LPHN2	0.716698921528942	0.927357212422207	20.4717948717949	17.227092562474	0.160509633905142	2.23157904534413	0.161232673015017	0.0722504870940628	2.73990578484915	2.53716152850742	1.95886952280503	2.19573339055383	2.78450098360699	1.21702005258073	1.90217788480581	1.56407418107486	2.30008958988816	2.17546589276678	2.70376500103699	2.35391834579359	2.44277984371822
TTLL7	0.689356009831452	0.919267360557367	24	4.08177367666764	0.306520291579264	2.61717751252971	0.330790707555411	0.126392155660727	1.84811254031946	2.33649565961216	3.50376022001861	0.516457393539153	2.9174221950467	2.61107848411726	2.71594455860083	3.31211525662196	2.04298334758568	3.80723531225535	2.62877763600589	2.23002713374832	3.71212294465596
PRKACB	0.783991955102519	0.944264956323687	24	9.14631104692595	0.100690273969991	3.95153716365128	0.10512371210441	0.0266032452057909	3.28691745375472	3.99816111921524	4.41170541502077	3.63902270402339	3.98795776499018	4.30961397059237	4.29274953762811	3.72407446159155	4.24742627495321	3.80723531225535	4.14847722553774	3.51378244576534	3.9257336852121
RPF1	0.18213731922533	0.777572328887455	23.6213017751479	14.2621844317307	0.189546154947802	5.69503135328749	0.193361848969779	0.0339527277331248	5.53403017601949	5.85326799077391	5.38069236419312	5.9622168539219	6.03136962111142	5.73934520907898	5.40119578632599	5.36163049044738	5.85756525057716	5.96137924950769	5.38622670566653	5.92224253265271	5.45223257131573
GNG5	0.457989464081331	0.879127578479438	24	13.1968288790002	0.128842925679181	5.28340119570054	0.129914418519638	0.0245891640077149	5.73511439483202	5.59661883383278	5.89618752914388	5.52564859890295	5.26587896856383	5.06825937695037	5.10132942546762	4.60248065095579	5.14867636773439	5.26227900775094	5.23009905609918	5.22899080356184	4.89906328968683
CTBS	0.339381657479511	0.851072636792282	24.1939393939394	17.9493129988717	0.257005142898621	3.69587623138485	0.28809567792646	0.077950575151839	4.0938301177005	3.99816111921524	3.56563117361977	3.9643041372891	3.89428974100202	3.37401867194696	3.39721168527061	2.7332897097455	3.39948422169096	3.43807079012683	4.0937645965015	4.04180983454403	4.05237516368345
SSX2IP	0.0728571110803562	0.678404901595014	21.9340659340659	2.66221683350461	0.509270682023248	2.78357493113386	0.509412935696853	0.183006726350043	2.46604630699185	3.92845594034526	3.14698327992459	1.82006159905392	2.71314668268234	3.00037383756551	3.47277026907384	3.42664600594127	1.89491887329102	2.553807615867	3.0294367300879	2.67223259349027	2.91233941198123
C1orf52	0.995061036826149	0.997963147031985	24	8.46415612700407	0.0128369580937241	4.91875416901691	0.0136536698240177	0.00277583903461201	5.16752103777956	4.90320015797602	5.27354065709882	4.30815888608283	5.05120127932683	4.80079730823258	4.45058659125292	5.02234466254292	4.75662582119836	5.06235431754237	5.30426229358245	4.77653316112145	5.05846820857508
BCL10	0.227871897236563	0.812358199291059	22.0552486187845	20.0847655714601	0.440036675663006	2.92723699483345	0.444886727709142	0.151981793238594	3.39646644704352	2.94274863099207	2.88105403911691	3.04564259770179	2.9174221950467	2.49479565949875	3.23307447455715	1.91743355745889	1.5435431020306	3.43807079012683	3.51913013492201	3.45964527642391	3.59215270115176
DDAH1	0.149138532547173	0.764192677757863	24	4.76339240516954	0.0780047422890148	7.906133443452	0.0854874299432581	0.0108127987662617	8.16856335666341	8.26168988030975	8.25076878512825	7.90592817123557	7.96923907386493	7.91437982932588	7.93367363473516	8.07938636174154	7.74108160296546	7.76570603694393	7.67831213741933	7.59362344685399	7.54457749026308
LOC101930232	0.686594316022783	0.918575544500268	24	10.4503867765732	0.222219375509047	2.05595770104368	0.225290775700028	0.109579479959954	3.34273150653438	2.33649565961216	2.42725882378807	3.44397760333051	1.83396859656877	2.36831211583906	1.02736109382209	1.75154547621004	1.89491887329102	2.02354459596383	1.52867062128742	0.40706708637385	2.134593872487
CYR61	0.716089444506057	0.927040970275841	26.7919463087248	15.5169678145546	0.211486795006171	10.8638801350163	0.247571153930728	0.022788465157376	11.6877222381395	10.3316205732575	11.6302939383769	11.499560818602	11.1104272082627	10.7696424045752	11.0857408835629	9.38209461439379	11.5497371572173	10.2283867039934	10.3480019368256	10.7976302005896	10.8506955408451
ZNHIT6	0.645213010909795	0.910936523398312	27.9160839160839	5.56725847197165	0.114593966565014	5.56634445990072	0.130896334018289	0.0235156726216371	5.19810347928193	5.88120961435035	5.21682467001604	5.0416943344709	5.61809814298119	5.63332754833592	5.25903958165642	5.34716093321335	6.07959723265275	5.74768107765763	6.02063089212929	5.46712800356995	5.91917223754285
ODF2L	0.0956395244272401	0.69879747122235	27.9160839160839	4.61384924699923	0.214401348646176	4.69358870961785	0.252230560123648	0.0537393827471059	4.73877472798031	4.92125614311697	5.09623091958052	4.7066189131684	4.13170584883106	4.82508016106494	4.55857441468933	4.69679819805104	5.19690344123349	4.60782531625338	4.66243145901364	4.50973835739109	4.44759724598251
SH3GLB1	0.335325671856538	0.849896102732667	24	18.9274820856602	0.0704982697653827	7.12814399041976	0.077672255663802	0.0108965609797156	7.12416620758774	6.95579874743767	7.09379640494928	7.13535196395406	7.32938565955511	7.07970602073492	7.27076061232884	7.12506634756403	6.92948980047914	7.1382272459021	7.16447935155252	7.068895318212	7.26942334432932
SEP15	0.329146780654749	0.846365026669115	22.3016759776536	13.4309170322976	0.263263182299532	6.11465639568805	0.263397828589232	0.0430764725839665	6.50159331175144	5.58533910756479	6.5599446608774	6.46927058031146	6.24248411547616	5.95274111385586	6.15279969693174	5.05832109855067	6.8105403540843	6.06230455211003	5.90621869060576	5.89190125196356	5.87700911346848
HS2ST1	0.50264301972429	0.886595746583639	24	3.65571523637666	0.164195669881906	4.3366428265166	0.175214528486978	0.0404032648055821	4.38716728611219	4.57855431652616	4.74155349329536	3.69858768459097	4.18542083312413	4.34363054845739	4.48748797482948	3.85256485436407	4.86008580711405	4.34481818782383	4.03689498090035	4.53613693484113	4.42436385800237
LMO4	0.790104502964016	0.945678230668514	24	10.7203994347648	0.0625124322106004	7.39464457832107	0.0631056369991585	0.00853396486210652	7.42818522208774	7.44509675343839	7.61284359245516	6.9759798188968	7.65624260143452	7.35870326936495	7.37782774056881	7.33394288289387	7.70262593406529	7.29161449845473	7.63585907614084	7.14805078321789	7.10380970285644
PKN2	0.874855142314032	0.96721861775994	24	18.5200588666031	0.0611260773016283	5.0701822204681	0.0676775845924064	0.013348156269255	4.95117269990045	4.86639577421618	4.89403529690883	4.48772311163468	5.16252953717817	5.18543592990537	5.00281047483835	4.7853262080315	5.27386357858767	5.26227900775094	5.64594965225161	4.82015405694797	5.58387947341205
GTF2B	0.0324561808016968	0.623618324958792	22.9425287356322	11.1779265301479	0.354388172184515	3.48439552385679	0.356338767114215	0.102267025851242	3.10521772108157	2.94274863099207	3.98337055173985	3.81081163341454	3.30485047955678	3.30663324655226	3.80060347563317	3.31211525662196	3.90437077857201	3.85303157800641	3.43359559668083	3.15351819447919	2.91233941198123
CCBL2	0.853614821284155	0.962298682719312	24	2.77695226836529	0.0842381689431577	4.12602522838398	0.0877693947887982	0.0212721420569632	4.60822634931777	3.99816111921524	3.84051357412256	3.9643041372891	4.13170584883106	3.87043588670466	3.91337981904933	3.81099339195862	4.69079025732743	4.37652348965812	3.5600679415163	4.56206113568602	4.37674356538189
RBMXL1	0.300326910282315	0.837110444109343	24.641975308642	9.33715330102982	0.151115877997535	3.86210890199141	0.156958738881698	0.0406406817790056	3.63867939070635	4.06465307975848	4.19391783377112	4.22956977965755	3.52916321389882	3.91636573292871	3.85809334124853	3.67856895865172	3.97981857518295	3.66041937687744	4.12138026004365	3.45964527642391	3.78689631628477
GBP3	0.729374584473727	0.931621983731926	24	3.99876163291277	0.167514810742418	1.82282485219296	0.180394792585608	0.0989644135960636	1.29000947026807	1.48005636492714	1.53280767156155	2.02009102484683	1.16042707151778	2.36831211583906	2.71594455860083	1.56407418107486	2.41328024243574	2.17546589276678	1.15395759695029	1.77795105599192	2.134593872487
GBP1	0.51268304181182	0.887979857648265	24.1939393939394	5.35595802795531	0.147464599657709	5.14296044881158	0.164923952391333	0.0320679021417408	4.71782062884802	5.49177837511387	5.31014931364635	4.73534509438342	4.88258291922711	5.29380611569968	4.95090759155617	5.72833344272005	5.08175851868557	5.10082584616652	5.44204672548635	5.14572120903368	4.99680328332386
GBP2	0.856338390582632	0.963315032710211	24	0.326810969182155	0.109134849160967	4.35756682602443	0.109203269060363	0.0250606068524697	3.80686185827903	2.53716152850742	3.3714398899959	3.29756352083255	3.89428974100202	4.69935989718193	4.52346898399035	5.22586277227657	4.97517553312146	5.21044324633804	5.12488394321055	4.68512339116478	5.40553824340749
LRRC8D	0.3205939793086	0.845075565020889	24	18.1311976741599	0.281654896011796	4.21848972627438	0.312521572693835	0.0740837581628633	4.41346986577082	4.50862257076141	4.50939502923513	4.55372566563219	5.05120127932683	4.34363054845739	4.52346898399035	3.12122625950301	3.69644299785843	4.0624538432574	3.63861523022447	4.00448252462203	4.42436385800237
ZNF326	0.39113965720956	0.859862641327056	25.5897435897436	3.53422806639957	0.190860660262162	4.80719972456312	0.222426535091129	0.0462694599424705	4.75942883597552	5.4674084104768	4.54054157562683	4.67730911098856	4.63482676859478	5.16655555185444	4.29274953762811	5.25715673801655	4.95662025007255	4.98218965622707	4.41712227721211	4.56206113568602	4.79421725068218
ZNF644	0.462051986496065	0.88102929464611	24	3.10557668400493	0.157118184618476	5.02974571914994	0.165152424526857	0.0328351439115631	5.22805106460525	5.43006377980932	4.65880966466833	5.0416943344709	4.79889865751568	5.16655555185444	4.95090759155617	4.82763305619542	5.54623005777551	4.78365950045029	5.02607265291003	4.61255252940243	5.42907431293716
TGFBR3	0.15373494301712	0.768651560962338	24	12.0310056969684	0.23231841425758	5.61448890380811	0.232319726317968	0.0413786063697435	5.24279491756211	4.92125614311697	5.66134270304887	5.75337846835082	5.2279852109295	5.10838503308955	5.40119578632599	5.17761103486439	5.8475292274814	6.23654981691096	5.94537294960127	6.32180477058427	5.91083761506573
KIAA1107	0.249380951629754	0.823091779164311	21.4623655913979	20.9977263929302	0.449333261663048	1.65693650222706	0.449851048646662	0.271495647565265	2.2495304454255	1.82509846765002	1.95886952280503	0.516457393539153	2.38614186289278	1.90458571812376	1.02736109382209	1.91743355745889	0.386551574481497	1.66120819571977	2.37714366119344	1.58914396551833	2.24480113722503
GLMN	0.598233060190039	0.903628188299426	24	9.22029919848752	0.25634130622045	1.98608147096196	0.267106269734336	0.134489079949456	2.82074355144453	3.0117828345085	2.42725882378807	2.35229411764066	0.928088848794115	2.49479565949875	1.02736109382209	1.34855140065225	2.17725634772014	2.4383775949412	2.07214905675533	1.11593053292944	1.40502360267588
RPAP2	0.569268478832239	0.898270115670844	20.7916666666667	17.1266485086832	0.178348391243888	2.83245859406565	0.178548169348103	0.0630364622883397	2.65426820286027	2.33649565961216	2.28737201771253	3.04564259770179	2.38614186289278	3.43839660920028	2.94546130409644	3.31211525662196	2.61606506134521	3.49695220563062	2.77504655191225	2.93285272891917	2.44277984371822
EVI5	0.279146679707967	0.831713340134773	24	0.622007777997869	0.210092379820864	5.80433962852053	0.210568435613095	0.0362777592438655	6.3395783434405	6.11095968262814	5.38069236419312	5.36948046177174	5.36231716094392	6.07926944648621	6.1061057406056	5.80445041624967	5.87743024924927	6.0227775703197	5.99846282947759	5.3968429508191	5.81583070359749
RPL5	0.543896549597872	0.894531669397899	24	6.23254112428655	0.107351912820985	10.2447447678731	0.11907864893483	0.0116233885404597	9.84290643154664	10.3538105075577	10.2796322630667	9.85270252561574	9.88846078884389	10.4160829378359	10.3666134776157	10.2487167762537	10.5240246120239	10.3615891090763	10.6363961647648	10.0896164517597	10.3138850097671
FAM69A	0.507589802117293	0.887355262480592	24	3.11211012609292	0.11659476958594	4.28886796618598	0.122578671517188	0.028580658692134	3.63867939070635	4.12821505480608	3.93730561101754	4.01204197369636	3.95740585659586	4.20246969872584	4.86937477507946	4.14797234175932	4.75662582119836	4.27923745840307	4.6243350216168	4.50973835739109	4.7759774656841
MTF2	0.436456866547681	0.874534560300869	20.4717948717949	2.31843739239123	0.198573809222696	3.69622967470927	0.198735198867598	0.0537670048556248	4.43930148198464	3.5648882538256	4.23257613855227	3.75579058954717	3.79411538008462	3.37401867194696	4.06756123725301	3.76818841004344	3.09465867929671	3.17509775047576	4.17507461943769	3.51378244576534	3.41489655607691
TMED5	0.0939957025335145	0.69879747122235	21.8142076502732	6.67418417210077	0.200094036142715	4.8015278244771	0.201528862100612	0.0419718201096874	4.41346986577082	5.04169068523472	5.00984383603466	4.79113644160233	4.26241996298963	4.94071760520759	4.86937477507946	4.96663980319568	5.06453256650652	4.71090940309643	4.80548960003878	4.862494660284	4.7759774656841
CCDC18	0.764233133126354	0.940297350030336	24	4.54938809396082	0.0734642952508347	3.48851613889732	0.0801612484543591	0.0229786090310871	3.54661449727996	3.96372947281485	3.62495750346954	3.21837892828741	3.6099558182766	3.82299559271406	3.74072727826631	3.42664600594127	3.65100324174181	3.49695220563062	3.24562283799549	2.93285272891917	3.09998996812672
LOC100131564	0.0669771393377527	0.671847257313246	23.2093023255814	10.2078668451829	0.398684455981382	2.27715583609288	0.40552285574117	0.178083049615507	1.29000947026807	1.27067157382887	2.88105403911691	2.4935159347048	1.69273170736563	1.90458571812376	2.58586162931501	2.43796284722243	2.51823264502502	2.85326169996853	2.62877763600589	2.35391834579359	2.24480113722503
DR1	0.109407746030029	0.715729003737129	24	15.3721157786527	0.199129348512104	5.24024150855791	0.210847663287526	0.0402362492154584	5.35561637778155	5.22729876994673	5.23597880915638	5.55817095391324	5.26587896856383	5.36177938435631	4.97709243006469	4.55290405564835	5.21262740863924	5.34473635406383	5.39756482820517	5.17960793431429	5.31999996340652
FNBP1L	0.652691404640255	0.911206452351617	24	3.96620794977165	0.121206468449631	4.85990017517305	0.130415731033872	0.0268350637529769	4.85848393210928	5.27019577087688	5.13755905303303	4.22956977965755	4.55545372809556	5.16655555185444	4.62632205652983	5.14452266853791	4.73501273528689	5.04272687420578	5.09733590844684	4.66133641780904	4.71983228167796
BCAR3	0.285865281348898	0.834924985183812	24	13.0291580884344	0.364413995747115	4.75016118051402	0.366662058290296	0.0771893930240528	4.8196741504835	4.50862257076141	6.03388655125352	5.23513282038941	4.81602835044751	4.56162908245288	5.02807807774325	3.58301149252325	4.62180611698229	4.5253711788809	5.41997720607721	3.84469394465922	4.40075018333607
DNTTIP2	0.764734719282008	0.940297350030336	27.9160839160839	0.959327867209689	0.0757814983076461	5.86683306877872	0.0877521480281846	0.0149573282551998	5.96589687866925	6.08716567686423	5.55858647617859	5.63640704946776	5.49586879322055	6.19559012222033	5.87498258202083	5.65973309668462	5.7646240203615	6.34469543544307	5.98349259246435	5.75250768489347	5.91083761506573
GCLM	0.247245780641031	0.822723590499899	21.2340425531915	6.54742211177844	0.216099233899341	6.05142734357942	0.216144417390361	0.0357179232466025	5.50985403685515	5.86264212337573	6.05561079894056	5.79490811087499	5.97909853257923	6.41942732582555	6.26332202730301	6.7383124835265	6.06234530009089	5.84154410230147	5.96836538539016	5.78589149650088	6.55423434219119
ARHGAP29	0.982235029036039	0.995194626685863	24	22.5202909659851	0.0177211120929725	6.57631703552117	0.0179448773413643	0.00272871232400099	6.12556487632453	6.62221989913291	6.5599446608774	6.13386371285447	6.55968736805849	6.93659746620965	6.67676779941397	6.46437699319864	6.92948980047914	6.5252628670532	6.6846743817988	6.77400643741667	6.51628034947546
ABCD3	0.749934088890963	0.936906756829718	24.3414634146341	11.2608217808768	0.150237836092845	3.90545111035494	0.150563057510067	0.0385520272193046	3.16836139261188	4.09678408910251	4.4775611903291	3.5768921402183	3.68646287768943	4.69935989718193	4.11549875333099	3.31211525662196	3.86511374741395	4.58086084201516	3.74895691843378	3.45964527642391	3.85798447878255
F3	0.762872727265111	0.940297350030336	24	17.544718760803	0.215966582179307	5.71292500150134	0.239242756372419	0.0418774544230052	6.95092852934419	6.20975980084365	7.30351833781751	6.62321851447292	6.09590711739792	5.88505663647934	5.78890999858851	4.24482005324774	5.87743024924927	3.80723531225535	5.37479877066166	5.3968429508191	4.68115031415395
CNN3	0.582988877080885	0.898795071822764	25.5897435897436	12.5980086902283	0.278682164362082	7.28739778190274	0.283538418830769	0.0389080474699622	7.33149196808521	6.38261822549831	7.92165514502687	7.87075621073675	6.63883409147715	7.36699670462349	7.84758859297862	5.96468497061193	8.03661165029296	7.37638339064451	7.32450958235081	7.75122366088454	6.86585429664244
ALG14	0.174140442872305	0.769526927332325	22.8114285714286	11.6960190889554	0.362569148096292	3.02353121197108	0.363363875641143	0.120178642179209	2.89729110670082	2.62791413095304	3.73675763484685	3.8638111621369	3.72324685104539	3.23594550726387	3.04783688562624	2.43796284722243	3.55559076534119	2.553807615867	2.18113689320516	2.23002713374832	2.6965795696333
RWDD3	0.312212278336039	0.84080258802619	23.7619047619048	14.7905588962645	0.284230340980068	3.06517142296183	0.294136637370244	0.095960909450873	2.89729110670082	2.71329423894123	2.28737201771253	3.21837892828741	2.78450098360699	3.00037383756551	3.54456776981696	2.43796284722243	3.60408562152947	3.60796169811748	3.81809203636361	3.15351819447919	2.53243316651942
PTBP2	0.120491212537291	0.735115417331829	26.7919463087248	10.6960213002032	0.402776707844017	2.40540409486027	0.402811458291404	0.167461034572988	2.46604630699185	2.44031463690908	3.30043161553329	3.29756352083255	2.18985958413007	2.22966456719654	2.442876621971	2.20104805210502	1.72990207293818	3.24546954543845	1.95424999864083	2.35391834579359	1.58342468531679
DPYD	0.0823927990637552	0.695661389485511	21.0105263157895	17.5073577249663	0.212268455765497	4.28416351407078	0.21229272492061	0.0495528997022085	4.71782062884802	4.40977299839276	4.34269908308879	4.22956977965755	4.69161607169762	4.40934814028419	3.91337981904933	3.76818841004344	4.24742627495321	4.37652348965812	4.06560998858	4.42751439881369	3.95845140554573
SNX7	0.388388149793525	0.859862641327056	24	16.7332787749357	0.304329747307905	5.91422334824068	0.333328841418191	0.0563605433530587	6.22544445964784	5.16804355474211	6.37360636554807	6.34430234737416	6.25509941888481	5.84998512064339	6.29489254566612	4.60248065095579	6.07959723265275	5.67304556315174	5.67419374208497	6.27554872550153	5.9601380428936
AGL	0.143145634128566	0.759120268891923	21.1216931216931	1.52981563925194	0.279456170205454	4.34281216870638	0.279456377408426	0.0643491743488573	4.6965576955213	4.66681702659349	4.34269908308879	3.81081163341454	3.75911622515082	4.59024726122307	4.06756123725301	4.27570984252722	3.97981857518295	4.80711652587776	4.46101425682373	4.75421794114174	4.70062093808168
SLC35A3	0.0723444910758665	0.678404901595014	26.2631578947368	2.88427764757584	0.32509895331202	4.44976518774896	0.382753422170833	0.0860165437997998	4.6965576955213	4.50862257076141	4.63013909837132	3.91493247051481	3.48700434511899	4.23907575267072	4.69103051487071	4.84833015505714	4.49895407104036	4.6602878651282	4.82241419229712	4.45544632502888	4.37674356538189
HIAT1	0.729434008355935	0.931621983731926	27.156462585034	10.1998837713521	0.166694659136522	4.3483200306671	0.166778634603266	0.0383547285910507	4.24794127281889	4.24750842658998	4.4775611903291	4.34590424696722	4.35908206783858	4.30961397059237	4.48748797482948	3.25124939765512	5.5337663340344	4.13839248904103	4.39466515655953	4.63715066361185	4.19648471997698
SASS6	0.5678721241067	0.898270115670844	24	7.37972742138524	0.210068416808302	3.78732732213696	0.229562131660375	0.0606132272535786	3.44827162528919	3.81714536748694	4.50939502923513	3.21837892828741	3.25547697204305	4.34363054845739	4.06756123725301	3.67856895865172	4.41988574497454	3.80723531225535	3.97769129997605	3.3448666976177	3.26601835205635
TRMT13	0.351813214054304	0.852433685609404	21.2340425531915	17.7707795178128	0.273449200139153	3.42497774282185	0.273514852188225	0.0798588699624294	3.59338120405531	3.20103452222725	2.42725882378807	3.21837892828741	3.0963287101504	3.50002408305494	3.47277026907384	3.97054153994714	3.50540892888703	3.94048088152757	4.30116868856661	3.01021923453843	3.15748208699094
DBT	0.140128611480507	0.754087847808274	23.0751445086705	6.18915996138363	0.195531518103462	4.84321751823769	0.206425768385353	0.0426216182956956	4.12599751380553	4.60113136884312	4.81980797781723	4.7066189131684	4.67293358676852	4.89556867902579	5.23753790106756	5.07597838670606	5.22818184620167	4.7598147708029	4.78836410223713	4.82015405694797	5.2687429884776
RTCA	0.114957845539928	0.722854932755067	24	7.49849922717493	0.205067073721033	5.20388462813831	0.223527699587844	0.0429540075464377	5.10433975750093	5.55096093039032	5.44794629370797	5.10909709280815	4.84968938866036	5.24063833214327	5.36198868762088	5.02234466254292	5.57083905373968	5.43784064369118	5.13846317965109	4.79850846630038	4.93238447545164
VCAM1	0.859596800946889	0.964029409210394	24	18.4008847999373	0.148769546621042	3.19682292839178	0.164869159626728	0.0515728156734875	2.56322463782187	1.97091610974166	3.22574662616593	2.84937488519289	3.25547697204305	2.07626198800104	4.16189450548124	2.20104805210502	3.4534184997098	3.17509775047576	4.03689498090035	4.27911694581737	4.32749761616564
EXTL2	0.0696911098040084	0.675245961070592	22.3016759776536	20.7553094028775	0.246163970665084	4.54892816104799	0.24938648282183	0.0548231306348825	4.67497668807629	4.86639577421618	4.65880966466833	4.34590424696722	4.71005971348682	5.06825937695037	4.59284587000168	4.11418907442094	4.49895407104036	4.10092275304767	4.54498450378697	4.90362798745536	4.30222957805086
SLC30A7	0.383180746818422	0.859862641327056	24	11.2226986831421	0.170126567632996	4.30921828744043	0.170727521504684	0.0396191397410251	4.48961724279778	4.09678408910251	4.37761479465903	4.52110180357146	4.0759133263219	4.20246969872584	4.65903904719248	3.89297190360065	4.59805839214844	4.6602878651282	4.54498450378697	3.71204870304194	4.0217416644469
DPH5	0.833054269190035	0.956274987303658	24	9.21812517598142	0.0907484331228936	5.28168824904615	0.0945647752487117	0.0179042705267184	5.50985403685515	4.66681702659349	5.25488197418797	5.55817095391324	5.36231716094392	4.47220213567213	5.53059247321944	5.40418828357414	5.55858702659545	5.29582957551395	5.12488394321055	5.70675919649421	5.14628866410937
LOC102606465	0.869942714794128	0.96631732917804	24	18.7475550773485	0.163676382445206	1.75444484053119	0.18078010829749	0.103041203759222	1.50095188332549	1.27067157382887	1.76151003423154	2.19573339055383	1.96260325345921	1.90458571812376	2.94546130409644	1.91743355745889	2.17725634772014	0.854641661439628	1.35344565302819	2.67223259349027	0.326410908281649
S1PR1	0.457399976952968	0.879127578479438	27.7222222222222	12.0667320756859	0.240954389052971	1.35872482858985	0.249461149368803	0.183599463349548	1.04285392661137	1.48005636492714	2.42725882378807	0.967588811644572	1.96260325345921	1.21702005258073	1.02736109382209	1.56407418107486	1.07804971260856	0.854641661439628	1.68489971407991	1.58914396551833	0.96425490937819
COL11A1	0.939562595433682	0.986540725205366	27.9160839160839	27.382921385493	0.0390881157627751	7.61370164653574	0.0427737955177044	0.00561800258316749	7.19410964245723	7.64846500309378	7.49057981713978	7.08601937163268	7.82227248655222	7.84482680938388	7.5750121466762	7.75154059648917	7.7464925383847	7.6601727825127	8.06177986666376	7.2710290830635	7.79607440479755
RNPC3	0.110462769044765	0.717255226429084	20.0603015075377	14.5552635404512	0.386455355898616	3.60062840277139	0.404011183871929	0.112205742631193	3.59338120405531	3.0117828345085	3.3714398899959	4.01204197369636	3.39880033541971	3.6705288525333	2.71594455860083	3.31211525662196	4.01611265365302	3.98229486850369	3.88406509440307	3.40339713681503	3.78689631628477
PRMT6	0.455107919735384	0.879060478983354	24	7.63309104090744	0.309471699232187	2.84315800387877	0.336304571819872	0.118285572367441	1.84811254031946	2.94274863099207	3.22574662616593	2.19573339055383	3.0963287101504	2.61107848411726	3.23307447455715	2.43796284722243	4.01611265365302	3.10111654728425	2.07214905675533	3.3448666976177	2.6965795696333
NTNG1	0.301286208813694	0.837110444109343	20.9005235602094	6.64600493093359	0.274853354923731	2.3876692874609	0.274984725296988	0.115168682170977	3.22885690038068	2.53716152850742	2.97524968743516	2.74022583789905	1.96260325345921	1.7096858811296	2.442876621971	1.91743355745889	2.41328024243574	2.17546589276678	1.825851689802	2.5737303717556	2.77214204605057
SLC25A24	0.590720423510832	0.901823130689379	24	13.4371049608261	0.133955120773867	5.21157861866926	0.135552373678376	0.0260098491449005	5.3824951313228	5.15284150883181	5.34585196141751	5.57416127109859	5.16252953717817	4.72539568962184	5.54816551104152	4.44832724699519	5.24357037057478	5.29582957551395	5.49578719669035	5.02042721939957	5.22906862926374
HENMT1	0.204043649710308	0.789207845839096	24	15.8319856357735	0.376782112356614	2.4206753520393	0.403979714030412	0.166887192737382	2.12772676749597	1.27067157382887	2.42725882378807	3.21837892828741	2.0807015364524	2.49479565949875	2.10576616698022	1.91743355745889	1.72990207293818	2.76018297573215	3.14157540440518	2.7644371198687	3.2127706486081
PRPF38B	0.890218240033804	0.972690051964252	27.3424657534247	2.00569631041313	0.0568349141843846	6.9870298553221	0.0672204188707738	0.00962074304284978	6.59648257647718	6.92481015037711	6.92703171449707	6.58427153854099	6.7046956228248	7.51240480181854	6.7005362143781	7.42975421971798	6.90065918076387	7.18821457776246	7.38841475673012	6.85488045138316	7.10380970285644
STXBP3	0.187926768418436	0.780834321984704	27.9160839160839	6.68158667944878	0.273953309375341	3.06664754446826	0.2995070058842	0.0976659370016169	2.12772676749597	3.46994688758476	3.3714398899959	2.35229411764066	2.71314668268234	3.00037383756551	2.83526232166021	3.05153876586629	3.50540892888703	3.37668358615924	3.5600679415163	3.3448666976177	3.36695747340195
CLCC1	0.0900981875448221	0.69879747122235	20.7916666666667	17.0432467972279	0.254961660361216	5.06980755109375	0.255239372479401	0.0503449825081301	5.02126149797261	4.93908893981265	5.09623091958052	4.61684027708829	5.45271080320754	5.32819303714912	4.52346898399035	5.11065756762391	5.09878121543329	5.32861760820678	5.36327958896234	5.17960793431429	4.62111032304447
WDR47	0.24396198183894	0.821971110886618	25.1069182389937	25.0573588177201	0.306702515626831	3.14613371617812	0.309538414029836	0.0983869224750748	3.54661449727996	3.89229831791775	2.42725882378807	2.74022583789905	3.64871644097794	2.91244973907408	2.83526232166021	3.67856895865172	2.95207012313528	3.0231355663691	2.77504655191225	2.93285272891917	3.67323089999944
TAF13	0.785342864437876	0.944264956323687	24	0.238960806482125	0.121213334697389	3.71942146516028	0.121253978989206	0.0326002256332036	3.63867939070635	4.43512756918944	4.07130967031433	3.63902270402339	3.0391233340961	4.37686350769115	3.91337981904933	3.72407446159155	3.55559076534119	3.37668358615924	3.71310593488149	4.07819567089761	2.91233941198123
TMEM167B	0.496920754954572	0.885915039077998	21.3475935828877	13.5645596738397	0.159267948119742	5.80890100543914	0.159268640687035	0.0274180332110849	6.12556487632453	5.12194824577673	5.8719035311203	6.25784383075933	5.91694493207328	5.63332754833592	5.83258809183922	5.28778628287346	6.0272099181547	5.6857560431474	5.66484034932886	5.71833303945981	6.091314362575
SCARNA2	0.806333823496735	0.948972983289633	24	8.50304619036906	0.253121958644534	1.73134667609631	0.268939061738907	0.155335188181541	0.744421165765378	2.33649565961216	0.48784801583033	-0.143520440799451	1.69273170736563	2.07626198800104	0.557581560161646	2.7332897097455	2.51823264502502	3.10111654728425	2.90784146427069	1.58914396551833	1.74217297042677
SARS	0.909737054394503	0.977352746839096	24	23.5123773198584	0.0563587955656351	8.46831399752549	0.0564373741397264	0.00666453489516542	8.19912394322417	8.81657895565917	8.18822358922965	8.20703308489122	8.57464977222131	9.00629253188714	8.25587039460615	9.08134772917927	8.27617425617104	8.48216733946387	8.50209760702185	8.28442105586233	8.27007982959148
PSRC1	0.0841717075876649	0.696914234648861	22.5536723163842	11.9668210081419	0.658877749591053	2.5005821623852	0.659663462095259	0.263803954142436	1.6849494221339	2.53716152850742	2.97524968743516	2.95084376245853	3.98795776499018	1.90458571812376	1.02736109382209	2.97831349894874	3.02512527461264	2.31290248854171	1.95424999864083	2.7644371198687	1.40502360267588
SORT1	0.40187347912187	0.861614085563589	20.4717948717949	12.4210915030345	0.174845910933503	5.52938249278155	0.175018796954352	0.0316525031832821	5.50985403685515	4.92125614311697	5.64710378602772	5.3510370768277	5.91694493207328	5.6055594589179	5.45807823468616	5.79381936414488	6.04488456732616	5.1196836148441	5.47453061978582	5.27673911313011	5.48628752449783
PSMA5	0.720605143527076	0.929388068374583	24	14.0825560511665	0.165514447067892	4.20086230754162	0.169568809904078	0.0403652387272153	4.36037625032493	3.5648882538256	4.65880966466833	4.34590424696722	3.98795776499018	3.96087835299459	4.62632205652983	2.97831349894874	4.66816008007775	4.46766157531254	4.06560998858	4.61255252940243	4.1687914492018
SYPL2	0.544360420246447	0.894775596853829	24	2.89681120334597	0.234789484539156	2.89424232215023	0.245408740727013	0.0847920503576531	1.29000947026807	2.10333900965509	2.28737201771253	1.58776421592318	2.29133623918534	3.00037383756551	3.85809334124853	3.67856895865172	2.7938275511377	4.13839248904103	3.38884827033729	3.45964527642391	3.9257336852121
CYB561D1	0.154781065433688	0.769061245177516	23.4823529411765	16.7598193186967	0.239923908198105	4.70276769205023	0.256026219629884	0.0544416046879547	4.48961724279778	4.84763539548387	4.15419505616955	4.94662695478747	4.99214053158753	4.69935989718193	4.37382549552375	4.60248065095579	4.52437566185021	4.49680491488822	5.39756482820517	4.79850846630038	4.70062093808168
GNAI3	0.65124953412377	0.911206452351617	20.4717948717949	2.9851475791968	0.100996046741013	6.24150294445886	0.101013340876924	0.0161841373425294	6.3257957217607	6.1343676185936	6.6340131180038	6.21768940893362	6.22335188338352	6.23236893961125	6.4242367446621	5.84620813501939	6.27197192204108	6.07201937294126	6.11980305077359	6.80147126848294	6.00780927452639
AMPD2	0.300708427508603	0.837110444109343	21.1216931216931	1.64541192571818	0.149536199115255	5.27619723855219	0.149536292617651	0.0283416797850197	5.50985403685515	5.43006377980932	4.94147996231161	5.19433218919968	5.13549246077808	5.12803697028162	5.40119578632599	5.4455265606459	5.13223564145002	5.48223243815085	5.06925159145845	5.80772578548771	5.16041939310079
GSTM4	0.381367941579132	0.859862641327056	24	19.993259023336	0.238537169183896	3.49416104150238	0.256930896443225	0.0735314982313331	3.80686185827903	2.79390255314031	2.78027594164479	3.81081163341454	3.0963287101504	3.08324588042633	3.74072727826631	3.48067293808365	2.95207012313528	3.7599375162211	4.0937645965015	4.04180983454403	4.11175724443167
GSTM5	0.308532952027611	0.84080258802619	21.695652173913	20.712496340041	0.499486964325812	1.33973418351586	0.501237490314756	0.374132045357954	1.50095188332549	0.358582086321589	0.48784801583033	0.967588811644572	0.307765955517266	2.07626198800104	0.557581560161646	1.91743355745889	-0.143520440799451	2.4383775949412	2.37714366119344	2.23002713374832	2.84394306144001
GSTM3	0.231673013386548	0.813216667540232	24	4.47022498206196	0.176656580289497	5.29733091106263	0.192426212435526	0.0363251259296779	4.60822634931777	5.12194824577673	5.21682467001604	4.48772311163468	5.13549246077808	4.84896105119002	5.43936551136257	5.70582716294744	5.40282248765691	5.6857560431474	5.59761153556726	5.89190125196356	5.79786383360679
CSF1	0.490781401747908	0.885915039077998	26.2631578947368	13.6867598444002	0.28683751058902	5.24864568364953	0.307375021224718	0.058562730226246	4.77979142143196	3.77804793405658	5.64710378602772	5.33235485543911	5.41947335126596	4.98449637295532	5.43936551136257	4.27570984252722	6.22622929233759	5.21044324633804	5.38622670566653	6.10086834162959	5.68509377859192
AHCYL1	0.181857506306597	0.777572328887455	23.6213017751479	14.817702553257	0.0922954993797314	8.66611881872034	0.0951902843059216	0.0109841886889773	8.51675490812518	8.28104570407848	8.72585309390416	8.47743063365429	8.79259192049084	8.53482177322065	8.61600356068072	8.57930554465885	8.6396783934736	8.89035538152182	8.88401602823546	8.82112033139923	8.81563008212673
STRIP1	0.236464388010085	0.81586388301937	20.0603015075377	12.8123989657402	0.126542406835615	5.75368536245957	0.126807295531314	0.0220393169843245	5.67115063781686	5.61891711288339	6.10853194700095	5.71061782377911	6.00919921565427	5.88505663647934	5.49479090426098	5.59996403507775	5.8970254304587	5.62105331743561	5.66484034932886	5.53414739730552	5.78879578829856
KCNC4	0.543168348248611	0.89449633405084	24	0.728924373875426	0.365373431704527	3.15068594361633	0.366509096504049	0.116326762826565	4.33307827267522	4.30364904445174	1.76151003423154	2.95084376245853	3.25547697204305	3.43839660920028	1.90217788480581	4.18098258118404	3.3434550745926	3.0231355663691	2.28246644286496	3.56596137784797	2.97763941804517
RBM15	0.584442405201193	0.899089639989587	27.7222222222222	6.72178123350985	0.150574492793352	3.07276427782525	0.165263297210082	0.0537832655770937	3.28691745375472	3.0776639935856	2.97524968743516	3.5768921402183	2.47509971387562	3.37401867194696	2.94546130409644	2.97831349894874	3.22441343989173	3.66041937687744	2.70376500103699	3.15351819447919	2.61683963325814
LAMTOR5	0.244463288982474	0.822062227573175	27.9160839160839	8.31965594934009	0.207415755785753	5.87573524049169	0.213245185886993	0.0362925110065286	5.80632208712633	5.60781105317446	6.39932026859769	5.79490811087499	5.58849787048098	5.82612131682011	5.99516753000311	5.34716093321335	6.35932341209696	6.12897334424367	6.03522259596482	5.96172977923392	5.72367155636376
LRIF1	0.406721476538868	0.863871699034065	24	5.12662229124902	0.265451511080395	4.17750873392521	0.292696982770483	0.0700649601025401	4.21840796301278	4.50862257076141	4.3069173484255	3.04564259770179	3.89428974100202	4.30961397059237	3.91337981904933	4.14797234175932	4.83997886303704	4.55338277792572	4.48246943829938	3.61631880695083	4.53696076823622
DRAM2	0.86361216650317	0.964683374971111	24	14.6599224977811	0.128692663251091	4.25354937848542	0.133680693070474	0.0314280336668089	4.06092910519144	3.65396560241722	4.7144961052064	4.41855560128182	3.48700434511899	4.40934814028419	4.78295673042539	2.81967145433662	4.66816008007775	4.49680491488822	4.52444567416491	4.53613693484113	4.62111032304447
CEPT1	0.0492728812783032	0.64084819290416	25.1069182389937	14.5519753849411	0.424392341330267	4.17959579925775	0.455356980346177	0.108947611734858	4.18825742156572	3.65396560241722	4.65880966466833	4.22956977965755	4.99214053158753	4.56162908245288	3.14342663197679	3.93227799651243	4.08607140153817	4.0624538432574	4.5036102168932	4.18215122370959	3.99044357089015
PIFO	0.209159680413503	0.793640699738711	24	21.9444531738941	0.596003959929328	0.975612166836775	0.610243547281632	0.610243547281632	-0.143520440799451	0.358582086321589	1.26089272494625	-0.143520440799451	1.83396859656877	1.7096858811296	1.38116433731381	1.56407418107486	-0.143520440799451	-0.143520440799451	1.52867062128742	1.37185302979298	2.77214204605057
WDR77	0.935872002492889	0.985040038763342	24	8.3208472643232	0.061028615036458	4.6517080102622	0.0651655779878575	0.0140089571065283	5.3824951313228	4.74998980918574	5.05368387735887	4.73534509438342	5.06559626657296	4.75096994055697	3.96662558969554	4.21325437956665	5.13223564145002	4.31240042973753	4.0937645965015	4.11368635954418	4.86495426956808
ATP5F1	0.198476664004003	0.783374675787117	25.1069182389937	14.409793142845	0.18013562932544	6.27964798028493	0.192230213458817	0.0306116225085112	6.4389533070227	5.8054613134366	6.56752498813321	6.2872428141931	6.30448563044889	6.17684302843631	6.28444561390563	5.88679112993816	6.34512719324335	6.31227488773223	6.58406184288685	6.58464694657387	5.99209323937176
RAP1A	0.835255209697137	0.956274987303658	24	9.34030428591337	0.141979546949051	5.0621650530999	0.147481707342107	0.0291341166862573	5.60421886509689	4.86639577421618	6.2751953657445	5.29424858550767	4.51406719681932	4.67284559760022	4.92423870055634	4.11418907442094	5.55858702659545	4.40754697877718	5.38622670566653	5.12847461522282	4.94876084185183
FAM212B	0.944082997729345	0.987552311493395	24	12.6802565246358	0.0609154457621339	3.04403891448115	0.0610804377316571	0.0200655903053947	2.73990578484915	3.25897662995373	3.22574662616593	3.04564259770179	3.68646287768943	2.81881739813575	2.94546130409644	2.64140456967619	2.61606506134521	3.60796169811748	2.28246644286496	3.01021923453843	3.63326129111627
DDX20	0.242959222769654	0.820887438954857	27.5310344827586	14.6346383624443	0.337344927043548	3.61113353306136	0.385987620775167	0.106888215913728	4.12599751380553	3.20103452222725	4.02801004571955	4.01204197369636	4.47145825843679	3.08324588042633	3.85809334124853	2.64140456967619	3.16099432224756	3.66041937687744	3.85145564309931	3.15351819447919	3.85798447878255
LOC643355	0.767506231386747	0.940616368907126	24	16.278599524834	0.205455251969047	1.92830596537583	0.222804016663209	0.115543912980524	-0.143520440799451	1.66286817262761	1.26089272494625	1.31074761462518	2.38614186289278	2.36831211583906	2.10576616698022	2.64140456967619	1.07804971260856	2.553807615867	3.0294367300879	1.94488388115783	2.77214204605057
CTTNBP2NL	0.481447962124157	0.884486548445718	24	1.79800076298826	0.137471333641478	6.42238605042895	0.140009309771875	0.0218002014629009	6.53791206240035	6.70792782882261	6.39079978986916	6.17638529653385	5.93273616174977	6.88555611006853	6.07006594913849	6.47772262477526	6.46812820053119	6.34469543544307	6.6376375968055	6.22776034183672	6.75847371772493
ST7L	0.0574004004122142	0.657381067229893	24	4.55106137692325	0.42356860522662	2.77763480301518	0.462197461860238	0.166399651011902	2.82074355144453	3.46994688758476	2.67192584087311	1.82006159905392	2.38614186289278	2.61107848411726	2.83526232166021	3.18770212780808	3.3434550745926	3.31256780208598	2.37714366119344	2.67223259349027	2.77214204605057
CAPZA1	0.426601294425212	0.871610463128214	24	14.2719847847656	0.159497554029148	6.78709381023671	0.164107201335618	0.024179303531668	7.15956175030401	6.64955460714701	7.47856801228932	6.90189180199634	6.9259557623175	6.80238524980339	6.7005362143781	6.11744010678357	7.01267801079556	6.53231744846374	6.68003911631418	6.87052511469134	6.26484319995672
MOV10	0.884113557462386	0.969968652673589	24	12.0323942701271	0.121715839970126	3.80629965215952	0.121716590331367	0.0319776689841828	2.65426820286027	3.0776639935856	4.02801004571955	4.30815888608283	3.25547697204305	3.82299559271406	4.59284587000168	4.55290405564835	2.95207012313528	4.27923745840307	4.00759681081034	4.27911694581737	3.54983830806487
RHOC	0.909225657173348	0.977253284971237	24	16.6208841083656	0.0265359765751634	7.77489600124905	0.0289988035426631	0.0037297995417565	8.06451885380177	7.9527247279961	7.88572225350763	8.1171203993012	8.04928289290306	7.58529961257499	7.84403601344728	7.70122904743679	7.68300674638364	7.52877646112251	7.42488781708958	7.75684654393532	7.46995257819322
SLC16A1	0.934725771966314	0.985040038763342	21.9340659340659	18.7652671453843	0.0298676843177687	7.21877915133156	0.0301843753673335	0.004181368446736	7.49744514369609	7.23739841768757	7.43364877367524	7.13535196395406	7.24019247711335	7.28621509812166	7.2113371664505	7.03314563735323	7.49328228211647	6.84151510449427	7.43592728147727	6.98514347216719	7.01716859424552
LRIG2	0.509001409992664	0.887373139574164	24	23.347833618261	0.236596371086712	2.14062185838286	0.23718554872494	0.110802170778599	2.12772676749597	2.44031463690908	2.78027594164479	2.19573339055383	1.53615245258237	1.90458571812376	2.83526232166021	1.75154547621004	1.07804971260856	2.02354459596383	2.28246644286496	2.5737303717556	2.53243316651942
MAGI3	0.830416172301767	0.955747260747688	24	1.56615020238016	0.189360942705356	3.48403245738861	0.192033079650728	0.0551180512809181	3.44827162528919	3.20103452222725	4.15419505616955	1.31074761462518	3.98795776499018	3.96087835299459	3.47277026907384	4.24482005324774	3.82475854521253	3.66041937687744	3.5600679415163	3.66497762792154	2.97763941804517
PHTF1	0.0153891583190044	0.551483667390515	24	8.38909573487765	0.550677455138246	3.091601482692	0.586915872929541	0.189842020782862	2.56322463782187	3.42002555286111	3.78956814526867	2.84937488519289	2.55888947227325	2.36831211583906	2.28414553023988	3.05153876586629	3.4534184997098	3.85303157800641	3.43359559668083	2.67223259349027	3.54983830806487
RSBN1	0.794178000470732	0.946510854238052	24	8.5607534602852	0.0751573879251156	4.97366540327838	0.07972732496856	0.0160298931480208	4.71782062884802	4.46004423227866	5.21682467001604	4.64739148069047	5.16252953717817	4.47220213567213	5.34197819737203	5.14452266853791	5.06453256650652	5.1196836148441	5.0833620870219	5.19625741617039	4.98096623264269
AP4B1	0.77408372109947	0.941113387137175	20.7916666666667	16.40525984259	0.109835287790687	3.44371163909815	0.109926200367	0.0319208493298202	3.59338120405531	3.31468121812232	3.22574662616593	3.04564259770179	4.04718652200692	2.71868385062296	3.74072727826631	3.05153876586629	3.69644299785843	3.49695220563062	3.71310593488149	3.28386088604486	3.71212294465596
DCLRE1B	0.860553352616553	0.964260079345634	24	15.3048966386328	0.0861237763626213	2.22723915177774	0.0910234843065612	0.040868302909415	1.99468321523746	2.22462232809331	1.76151003423154	1.58776421592318	2.71314668268234	2.36831211583906	2.28414553023988	2.20104805210502	2.41328024243574	3.0231355663691	1.95424999864083	2.35391834579359	2.0152663988473
HIPK1	0.425514887391234	0.871610463128214	24	2.81639533534082	0.165974399252436	5.30664993764312	0.173111459998708	0.0326216091192918	5.54596799807428	4.99130172565475	5.13755905303303	4.67730911098856	4.8987526530576	5.06825937695037	5.63295650123826	5.05832109855067	5.85756525057716	5.69835551811645	5.33996157428433	5.57291378921023	5.63537404807168
OLFML3	0.253374775420286	0.825321929668016	22.5536723163842	0.299158781101534	0.132366584926461	9.0480065062133	0.132725796699081	0.0146690651258857	9.36215364277948	9.24976988028811	9.00939762043454	9.14049993663524	9.03406210452375	8.84049517953075	8.95425395824596	9.06043405524983	8.59538660408622	9.00635991780801	9.02684626105853	9.28232502923094	9.25731921175005
TRIM33	0.0262276266657356	0.602523598809508	21.2340425531915	13.9070496995264	0.387092141555631	4.87685783432694	0.387094497519334	0.0793737506134946	4.63082136029014	4.60113136884312	5.00984383603466	5.17349084991954	5.2279852109295	5.16655555185444	4.41271650910964	4.21325437956665	5.5337663340344	4.73556930507405	5.02607265291003	4.31004273686533	4.68115031415395
BCAS2	0.64356013763998	0.910736992856356	23.6213017751479	19.2023050112471	0.146280863402034	3.92291081849544	0.157756641525128	0.0402141799353044	4.0272602317516	4.03179013171485	4.63013909837132	3.37262714729297	4.10407927482196	4.16491059068278	4.11549875333099	3.18770212780808	3.82475854521253	3.85303157800641	3.88406509440307	4.18215122370959	3.67323089999944
NRAS	0.572023880312464	0.898270115670844	24	16.3971775488577	0.327091178994689	5.19330399250999	0.355700600768768	0.068492158610737	5.75582059718469	5.1979753615737	5.73050260505997	5.38769103991345	5.53777313094198	5.27630033243371	5.25903958165642	2.90117195913933	5.75391769295698	5.10082584616652	4.77103287178393	5.50771205417685	5.18827229109991
CSDE1	0.270279002023731	0.830553271215329	27.3424657534247	20.5048449315667	0.0820247885712063	10.7770057667452	0.0905390614222257	0.00840113324441225	10.7108310786809	10.4381318204093	10.5654818757353	10.6949618872254	10.8666047334471	10.8506068968962	10.6887151248506	10.8122416856734	10.7313021756081	10.9094408634736	10.8214040609922	10.7808251841146	11.1874923836849
SIKE1	0.912992023940383	0.978911062207929	24	8.41380990222089	0.0766947502747959	4.0158894038334	0.0816866714616302	0.0203408668036664	4.06092910519144	3.85521114634252	4.23257613855227	3.5768921402183	3.52916321389882	4.20246969872584	3.6782580303205	3.25124939765512	4.91877801362181	3.98229486850369	4.39466515655953	4.14832488904372	4.32749761616564
TSPAN2	0.0383361695579327	0.625351445396246	25.9220779220779	2.58231217107307	0.753801156828446	2.52011011642007	0.865470062583445	0.343425494364065	4.79987059933687	4.189094403856	3.62495750346954	2.35229411764066	2.71314668268234	1.90458571812376	2.28414553023988	2.90117195913933	3.65100324174181	0.854641661439628	1.35344565302819	0.40706708637385	1.74217297042677
NGF	0.882275011689715	0.969236873322047	24	6.65629346773997	0.110276147113207	2.65611291162751	0.121930266134606	0.0459055281877661	3.59338120405531	2.62791413095304	3.93730561101754	3.13459447207165	2.6380788006313	2.36831211583906	3.23307447455715	2.43796284722243	2.87511736273973	1.43899100890314	2.70376500103699	1.77795105599192	1.74217297042677
VANGL1	0.138584795504413	0.754087847808274	24	14.1722082425774	0.321176853755368	4.21331522985248	0.32970214608264	0.0782524278617015	3.72521997620769	4.43512756918944	4.3069173484255	4.34590424696722	4.67293358676852	4.20246969872584	3.3174760839123	3.97054153994714	3.60408562152947	4.7598147708029	4.37185293147781	4.45544632502888	4.32749761616564
SLC22A15	0.112965004234123	0.717666643696406	25.9220779220779	13.0121241867209	0.511345603452326	2.79413572708659	0.529651483653323	0.189558251776689	1.99468321523746	2.79390255314031	3.14698327992459	3.13459447207165	3.20435369013261	2.81881739813575	3.23307447455715	1.75154547621004	3.3434550745926	2.553807615867	3.34266849114531	3.40339713681503	1.58342468531679
ATP1A1	0.264042233606513	0.82975203936765	27.9160839160839	14.0914959637674	0.228395442349635	7.57986577266284	0.256748300452742	0.0338724072632944	8.02668109771944	7.25530243224782	7.96247609338464	8.09789238333464	8.11130780685778	7.37934814555974	7.45438172835917	6.84514595339401	7.74108160296546	7.38029838640638	7.36550269381208	7.38434289005231	7.68560361132583
CD58	0.213896506318247	0.798411518156713	24	4.62437186783323	0.353553518306051	2.45259551685492	0.386395096382482	0.157545381505864	2.73990578484915	1.97091610974166	2.67192584087311	1.82006159905392	1.69273170736563	2.36831211583906	3.04783688562624	2.97831349894874	3.22441343989173	2.4383775949412	2.77504655191225	1.94488388115783	2.34718386630823
PTGFRN	0.684705986848357	0.918044940285679	24	17.5313014389546	0.123831976017097	4.80967009178216	0.137163657654663	0.0285183089561635	5.31433530973694	4.43512756918944	4.76811275468467	5.08697756491159	5.14907433467819	4.50263120639865	4.48748797482948	4.50156300290352	4.57391321239001	4.85291650325899	4.73573301538414	4.73155212530154	5.36949815680484
TTF2	0.41918599909599	0.868411970056129	21.3475935828877	13.1192606803125	0.220323468829983	3.04729963967683	0.220324191267002	0.0723014528661079	3.49828085516364	3.61011431472481	2.78027594164479	3.21837892828741	3.25547697204305	3.00037383756551	2.71594455860083	2.54326678440314	3.69644299785843	3.43807079012683	2.18113689320516	2.67223259349027	2.61683963325814
MAN1A2	0.23629723205557	0.81586388301937	27.7222222222222	5.86812682614444	0.164015193911117	7.12234597249607	0.186372745943765	0.0261673255783234	6.55573423275796	7.30428293737338	7.20974948552316	6.70537154113224	6.84064193183136	7.2818355077874	6.85677783944384	7.25475893681519	7.52825824723256	7.25370264735823	7.42488781708958	7.24325754082033	7.22305143536416
GDAP2	0.808857749560049	0.950084045442218	24	16.033787626511	0.138007192200923	3.2198615568149	0.148752465717006	0.0461984042146685	2.56322463782187	3.20103452222725	3.50376022001861	2.4935159347048	4.0178760711501	3.55912651544274	3.14342663197679	2.43796284722243	3.86511374741395	2.94069746995196	3.194536908011	3.40339713681503	3.46129377566491
WDR3	0.876526949427148	0.967432552808058	24	7.35000670518719	0.073476606707721	4.55807501136802	0.0803442339347619	0.017626790637359	4.91480862169733	4.68806405562621	4.74155349329536	4.7066189131684	3.98795776499018	4.34363054845739	4.62632205652983	4.24482005324774	4.44672623567602	5.1196836148441	4.22684207826211	4.90362798745536	4.27651108241161
TBX15	0.620766100125427	0.907983110137425	22.6818181818182	21.1762181390445	0.127123294006935	5.98943644583873	0.129287065496595	0.0215858481287367	5.9569831525007	5.79570689442883	6.20888397182627	5.62109556697643	6.05320447611791	6.14825755272384	6.41468864060394	5.37595636466359	6.33078989321749	5.60775712048632	6.2506049205031	6.07409348510381	6.16324929404168
WARS2	0.33485991525209	0.849144369345405	20.3673469387755	13.3889039803941	0.255822187014009	3.80091732655662	0.255859580031325	0.0673152184194221	3.72521997620769	3.25897662995373	3.56563117361977	4.22956977965755	3.39880033541971	3.77394211781202	4.16189450548124	3.18770212780808	4.30723288570179	4.43791736324916	3.29496150605703	3.71204870304194	3.9257336852121
ZNF697	0.00681970596591519	0.534323254864691	22.0552486187845	17.4220821962834	0.549982767872535	3.20350482109503	0.543943345284158	0.169796324857169	2.96998097133116	2.94274863099207	2.88105403911691	3.29756352083255	3.48700434511899	3.61590270316002	2.10576616698022	2.54326678440314	3.50540892888703	3.7599375162211	4.14847722553774	3.3448666976177	2.77214204605057
PHGDH	0.600899978949813	0.904178766127457	25.9220779220779	17.5166572249729	0.0893730327960876	6.93001322280123	0.106914584341842	0.0154277605113465	6.6472370036838	6.97753289232542	6.89123415892922	7.10265171011843	6.94943236721875	7.33353301581116	7.16082888985935	7.08638661429968	6.59951384327901	6.97176898701046	6.88324045279802	6.84435562288233	6.64245337300386
NOTCH2	0.142273208864224	0.756681677303973	27.9160839160839	8.61054249453524	0.243547728422317	5.19853959687202	0.248345892972177	0.0477722422508059	5.16752103777956	4.95670399838616	5.29196110119588	5.15234401563696	5.00713393126622	5.12803697028162	5.25903958165642	4.6504100495914	5.55858702659545	5.92967157583343	5.37479877066166	5.38236549912431	4.94876084185183
SEC22B	0.858156747752325	0.963920334176286	24	15.6836819199618	0.160925257974663	3.65772879337857	0.171855042537061	0.0469840855473381	4.30525379776057	3.77804793405658	4.60088719168869	3.51196499675862	4.15881331869421	2.71868385062296	4.25043636506689	2.06619896183358	3.86511374741395	3.10111654728425	4.17507461943769	3.45964527642391	3.46129377566491
GPR89A	0.361387626374397	0.854055734074087	27.156462585034	11.3025069680284	0.153121910469288	4.00425694393517	0.154325433808478	0.0385403424328747	4.0272602317516	4.53231180082361	4.02801004571955	4.38268719866198	4.18542083312413	4.23907575267072	3.47277026907384	4.21325437956665	3.90437077857201	3.7599375162211	4.0937645965015	3.84469394465922	3.46129377566491
RNF115	0.0789206489801322	0.692084163924521	23.0751445086705	17.1186878753956	0.109212556444049	6.36292945990846	0.114771722049211	0.0180375600220566	6.3395783434405	6.23884704955778	6.36493219889014	6.26771020709982	6.55968736805849	6.41143070255431	6.23104516503624	6.3744846612309	6.12184552442974	6.5252628670532	6.42694619664914	6.48653424212144	6.32253379223074
POLR3C	0.338035091046704	0.85022586100067	24	5.08543936371208	0.222873675398565	4.57678600847789	0.245601165725177	0.0536623659638519	4.51413200684076	4.93908893981265	4.65880966466833	4.10302512691083	4.26241996298963	4.80079730823258	4.16189450548124	5.17761103486439	4.89947803752857	4.34481818782383	4.96641384265953	4.14832488904372	4.57964899337201
PIAS3	0.306299108826582	0.84080258802619	27.7222222222222	9.08521715652935	0.329343878757789	2.56767131256259	0.332960472558568	0.129674102339161	2.65426820286027	3.14066759369899	3.14698327992459	2.84937488519289	1.83396859656877	2.61107848411726	1.90217788480581	2.20104805210502	2.95207012313528	2.17546589276678	2.77504655191225	3.40339713681503	2.0152663988473
ANKRD35	0.235947536928409	0.81586388301937	21.4623655913979	15.8189502914901	0.241707597925843	3.79919553666835	0.241922973433139	0.0636774209429846	3.22885690038068	2.94274863099207	2.88105403911691	3.69858768459097	3.75911622515082	4.04598391242023	3.54456776981696	4.24482005324774	3.90437077857201	4.63429504782497	3.81809203636361	4.48284771836672	3.89225673475417
ITGA10	0.125933831543083	0.740631623379726	20.2639593908629	1.33784658492327	0.621772617984589	2.2397998881905	0.624776457169211	0.278942980782965	2.65426820286027	2.79390255314031	2.67192584087311	0.516457393539153	2.55888947227325	2.49479565949875	3.23307447455715	2.06619896183358	1.07804971260856	3.31256780208598	2.28246644286496	2.09448875733782	2.134593872487
PEX11B	0.639387800014745	0.910736992856356	24	13.8534100840013	0.117288982656682	4.72315196500285	0.119585338540502	0.0253189690754381	4.46467870426668	4.06465307975848	5.13755905303303	5.01850831434493	5.07984904068251	4.61830877675753	5.05291074620167	4.71944466962376	4.59805839214844	4.55338277792572	4.6243350216168	4.58752770828964	4.7759774656841
RBM8A	0.208561061355703	0.793570511465476	23.7619047619048	22.3181806366986	0.108061970573235	6.87206808568279	0.10962881807649	0.0159528131429444	7.05484182385023	6.82284395733829	6.81048424495634	6.85029790860471	6.88189726436536	6.83264251220366	6.73163030313157	7.11656002624152	6.66954653356312	6.62762211171516	6.973134304478	7.10901585443711	6.96579317380145
LIX1L	0.776609887385025	0.941394935267457	24	16.8891774393808	0.255590855080634	5.50552675505167	0.280756840074132	0.0509954546704399	6.3801533676265	4.57855431652616	6.33859231973636	5.80848984549268	5.2279852109295	5.89656020482015	6.14126712518377	3.42664600594127	6.23395449254588	5.51108582761791	4.88819432953264	5.75250768489347	5.30735543374379
POLR3GL	0.321880029961588	0.845671207940701	24	5.23017530765521	0.214535476315952	6.34631922391818	0.236887289187422	0.0373267213370918	5.74550464377034	6.08716567686423	6.25655821001379	5.57416127109859	5.97909853257923	6.73989775458444	6.30526437199621	6.99188450843885	6.719926598286	6.86405722356236	6.33558545489786	6.35924990384784	6.59121539371166
ANKRD34A	0.00953712080979785	0.535137327794066	22.1777777777778	3.88624578089681	0.906354547783609	2.0893223997057	0.910839026797336	0.43594948626676	2.2495304454255	2.53716152850742	2.55477277137898	1.31074761462518	0.651014115519813	1.90458571812376	3.3174760839123	2.97831349894874	1.07804971260856	2.66068236441675	1.35344565302819	2.35391834579359	3.46129377566491
TXNIP	0.815171580401689	0.951083557535413	24	17.9697653526222	0.0503885225095403	8.0422105607616	0.0559185264258892	0.00695312886965666	7.81114184045663	7.62662221049394	7.88875108157424	7.89004713322703	7.92255357505519	7.96169343938668	7.9100830360152	7.65204541524914	8.31128470103533	8.16569595580435	8.21863101070731	8.53076422353962	8.65898105379322
PRKAB2	0.843851056960886	0.958859874150474	24	18.1374380446616	0.0866920833568484	5.40067320584625	0.0961913069004526	0.0178109845262115	5.67115063781686	5.1374775676374	5.55858647617859	5.36948046177174	5.71259681052814	5.27630033243371	5.68153772212226	5.00401432519772	5.75391769295698	4.7598147708029	5.84955371720128	5.02042721939957	5.41735427345289
CHD1L	0.469259221472414	0.8837514893804	24	15.2987831550578	0.11862085440024	6.02299292615732	0.125348294191346	0.0208116289904591	6.22544445964784	6.39559205783443	6.2376771396676	6.38112564667436	6.23613485434536	5.67400257650027	6.05784980208057	5.65973309668462	5.4957157796729	6.09125493707157	5.98349259246435	5.99065174359276	5.78879578829856
PDIA3P1	0.00967653220929687	0.535137327794066	24.7950310559006	23.5651280918367	0.949465640164625	2.1164342599491	0.583813954554457	0.275847903997026	3.16836139261188	1.82509846765002	2.28737201771253	2.19573339055383	1.83396859656877	2.36831211583906	2.83526232166021	2.32436316940032	2.61606506134521	0.854641661439628	0.92239042066678	1.94488388115783	2.6965795696333
BCL9	0.161303250065967	0.769526927332325	20.9005235602094	17.6981000567776	0.30102414808915	2.56594659554657	0.301192382857505	0.117380612433732	2.73990578484915	2.53716152850742	2.13245066680616	2.35229411764066	3.20435369013261	2.61107848411726	2.71594455860083	2.64140456967619	2.17725634772014	3.24546954543845	2.18113689320516	2.7644371198687	1.88517192638136
ACP6	0.597567829060252	0.903619127522195	24	21.3484236273382	0.183770460850948	2.40021355261656	0.190852385289458	0.0795147519608841	2.46604630699185	2.53716152850742	2.55477277137898	2.19573339055383	2.47509971387562	3.08324588042633	2.28414553023988	2.06619896183358	1.72990207293818	2.94069746995196	1.68489971407991	2.35391834579359	2.97763941804517
GPR89B	0.335996154005349	0.849896102732667	24	19.3010617340042	0.295880600706471	2.85179732381624	0.323855365015708	0.113561844774554	2.73990578484915	3.0117828345085	3.06367030048645	2.84937488519289	3.39880033541971	3.37401867194696	2.83526232166021	3.05153876586629	1.5435431020306	2.66068236441675	3.14157540440518	2.35391834579359	3.15748208699094
NBPF11	0.548579075456498	0.895898507913818	24	14.5245170084539	0.485909088443165	2.00274956602065	0.503014425726016	0.251161919722932	1.84811254031946	0.730333828333133	3.14698327992459	2.84937488519289	2.97955567410479	2.22966456719654	3.04783688562624	-0.143520440799449	3.09465867929671	0.854641661439628	2.18113689320516	0.804604995088569	2.0152663988473
PDE4DIP	0.795048108514794	0.946817169390221	24	2.66917650277533	0.126806208797726	3.58648815740671	0.131752457067027	0.0367357847801436	3.39646644704352	3.25897662995373	3.98337055173985	2.62213809074332	3.57012500220574	3.6705288525333	4.16189450548124	3.67856895865172	4.18503276843843	3.17509775047576	4.14847722553774	3.45964527642391	3.41489655607691
NBPF9	0.858291000846451	0.963920334176286	24	14.3458452426618	0.145974344544157	3.08236853765489	0.15045518804939	0.0488115506667669	3.34273150653438	3.25897662995373	3.14698327992459	3.81081163341454	2.71314668268234	3.00037383756551	3.04783688562624	1.34855140065225	3.4534184997098	3.43807079012683	2.46598845419078	3.45964527642391	3.46129377566491
NBPF19	0.688401898525647	0.919250375146756	21.5783783783784	14.2578832311417	0.267984602313472	3.16864936240259	0.268064185373549	0.0845988794324319	3.63867939070635	1.97091610974166	4.15419505616955	3.13459447207165	2.78450098360699	3.30663324655226	3.74072727826631	1.91743355745889	3.94258782696267	3.7599375162211	2.54967790561064	3.40339713681503	2.44277984371822
HIST2H2BE	0.500538902353614	0.886595746583639	22.0552486187845	17.1468086793683	0.186591969112378	3.4875946578488	0.188802638798705	0.0541354880142986	3.39646644704352	2.87024433918086	3.50376022001861	2.84937488519289	4.13170584883106	3.08324588042633	3.74072727826631	3.31211525662196	3.78324195923754	3.37668358615924	4.0937645965015	3.66497762792154	3.41489655607691
BOLA1	0.624265108692769	0.908242955043406	20.2639593908629	4.53757122145114	0.179745085997765	3.46999603640741	0.179864059259589	0.0518340820486375	3.22885690038068	3.73786136501205	3.43911653422011	3.69858768459097	2.6380788006313	3.43839660920028	3.80060347563317	3.76818841004344	2.70768246432334	4.17491364409625	3.6763413016805	3.3448666976177	3.7499940044432
SV2A	0.150977361091021	0.764192677757863	21.1216931216931	4.84287708624296	0.284134480307591	3.55280926605775	0.284134901026429	0.0799747128957783	3.59338120405531	3.89229831791775	3.50376022001861	3.44397760333051	3.44357631637954	3.30663324655226	3.39721168527061	4.36459869949933	2.87511736273973	3.60796169811748	3.34266849114531	3.84469394465922	3.99044357089015
SF3B4	0.279434557127128	0.831713340134773	24	14.4992270874906	0.350562204468933	3.95903678087461	0.362674636334384	0.0916067862987278	3.99278679768399	3.73786136501205	4.54054157562683	4.94662695478747	4.40508816343989	3.16161503086897	3.74072727826631	3.18770212780808	3.22441343989173	4.02293100807584	3.78393856415392	4.50973835739109	3.9257336852121
OTUD7B	0.20342154516699	0.788408249080302	22.9425287356322	20.3486716569938	0.220004024469819	4.35685431395196	0.227346332260473	0.0521813023521216	4.77979142143196	4.21859703946261	4.41170541502077	3.91493247051481	4.67293358676852	4.27477592506823	3.96662558969554	4.21325437956665	4.05151603845903	4.21053306313395	4.69954773234518	4.66133641780904	4.73879115970044
VPS45	0.0375746747942839	0.625351445396246	24	18.8137030098344	0.634207422586672	3.78844003614195	0.699880832522143	0.184741166771873	4.43930148198464	3.46994688758476	3.73675763484685	4.30815888608283	4.18542083312413	3.72316187765299	4.48748797482948	2.90117195913933	2.17725634772014	3.71103638055647	4.25204549129293	4.11368635954418	3.89225673475417
PLEKHO1	0.392448492086056	0.859862641327056	24	2.16034292168121	0.0956249020566337	6.84322745645874	0.098136869436063	0.0143407288535236	6.99513877802231	6.93817256462019	6.95619911136521	6.95170411604762	7.10735252058567	6.84456994330278	6.96540546102312	7.1122879834505	6.90550447216761	6.39199983024659	6.46516645822075	6.70005022261768	6.71126045049596
ANP32E	0.0279955999832155	0.615286897396211	22.9425287356322	10.8332337200158	0.37108451752881	5.12042623032484	0.374259009276427	0.0730913780302004	4.83920953957338	5.1979753615737	5.44794629370797	5.99821890845062	5.25335798178756	5.10838503308955	4.48748797482948	4.7853262080315	5.40282248765691	5.1566754007636	4.56523503332456	4.68512339116478	5.16041939310079
APH1A	0.581032700989256	0.898502245854741	24	18.225774443455	0.107403669633739	8.22736336234964	0.119139253824641	0.0144808547498765	8.11146636081423	7.59322514569951	8.15841587745916	8.24498602089472	8.31932523447562	8.53849783646784	8.21244498773105	7.95130784358397	8.4202519670057	8.27697842960244	8.03116902786848	8.42348946909434	8.68120344677156
C1orf54	0.615908976182347	0.90738011416003	24.4907975460123	22.7018866581916	0.125771826426541	4.15125107027302	0.127249163849837	0.0306532083209962	4.12599751380553	4.189094403856	3.50376022001861	4.10302512691083	4.13170584883106	3.82299559271406	4.72232794070556	3.89297190360065	3.94258782696267	4.63429504782497	4.12138026004365	4.24751367663501	4.62111032304447
MRPS21	0.0805913694002284	0.695087959678554	20.3673469387755	4.63272143767897	0.128765534630876	7.56674850074662	0.128865290673082	0.017030470969184	7.60976199428094	7.76552506384955	7.68081984669053	7.60495105820711	7.46316362836002	7.34197198756922	7.71384060157874	7.54517693181762	7.27477483776614	7.5807392456423	7.59211880843891	7.71123763061199	7.69291338250664
PRPF3	0.656432712435809	0.912585601531713	24	21.3356225556387	0.119659190360029	4.52655398892515	0.124311317360634	0.0274626830177613	4.73877472798031	4.68806405562621	4.15419505616955	4.30815888608283	4.94620210313555	4.59024726122307	4.86937477507946	4.36459869949933	4.93782320465603	4.02293100807584	4.77103287178393	4.14832488904372	4.40075018333607
RPRD2	0.246724642998511	0.822723590499899	23.2093023255814	18.6437439179071	0.139742103601983	5.15249798979244	0.148558103704098	0.0288322487458326	4.98664268754459	4.68806405562621	4.794191899342	5.0416943344709	4.96167801365881	5.44247588331108	5.00281047483835	5.1938749198522	5.08175851868557	5.52529897189929	5.19153697846494	5.76372167459396	5.33253463201729
TARS2	0.657322742527692	0.912654291556808	24	10.1861258465569	0.167236050149386	2.82030569492794	0.170376545357464	0.060410666001161	2.82074355144453	2.22462232809331	3.84051357412256	3.44397760333051	2.9174221950467	2.91244973907408	3.23307447455715	2.54326678440314	3.09465867929671	2.31290248854171	2.28246644286496	2.35391834579359	2.53243316651942
ECM1	0.612455969908453	0.906695209588674	21.0105263157895	2.05101116377067	0.196208076966324	3.8812443180809	0.196210075863041	0.0505533946804098	4.38716728611219	3.85521114634252	3.98337055173985	4.41855560128182	3.0391233340961	4.20246969872584	4.20684458355384	3.97054153994714	3.82475854521253	3.66041937687744	3.6763413016805	4.58752770828964	2.97763941804517
ADAMTSL4	0.811486493197624	0.950563910064579	25.4267515923567	11.4079684276729	0.148677207915671	1.2059366398691	0.14869668194129	0.123303892613654	0.367711745238265	1.27067157382887	1.53280767156155	2.02009102484683	0.307765955517266	1.21702005258073	1.90217788480581	1.0950798669275	1.07804971260856	0.854641661439628	1.52867062128742	1.77795105599192	0.680299926038661
MCL1	0.196786875417029	0.782290939796176	24	16.4922819731771	0.23520220935925	8.96780793556686	0.256323554934532	0.0285826320965169	9.1040652842743	8.38065102831189	9.09187358831642	9.31716228671873	9.20635166437431	8.78587062488423	9.05141524649771	8.26978469997159	8.91663918699358	8.9188974807297	8.97953274313303	9.33402112058586	9.12666913383442
ENSA	0.816882009590536	0.951107296399784	24.641975308642	9.44941645044715	0.106780467148641	6.2555958538612	0.110542430578724	0.0176709674283854	6.14923535791626	5.79570689442883	6.61950052191015	5.73926527529363	6.1441800773921	6.31184547910772	6.29489254566612	5.53761139569045	7.15374847012219	6.25372443877307	6.58901541756634	6.15297190116252	6.51628034947546
GOLPH3L	0.0169461467993772	0.556008551493033	22.8114285714286	1.39438328494241	0.251321671619951	4.89124691364139	0.251350868573883	0.0513878920879829	5.00405592909002	5.27019577087688	4.54054157562683	4.55372566563219	4.69161607169762	4.89556867902579	4.95090759155617	5.16116171027832	4.59805839214844	4.87528254583502	5.06925159145845	4.96320927524602	5.38161183052873
CTSS	0.0258478712617296	0.59879994813489	20.3673469387755	2.70662805138075	0.86135095461707	2.59045587788729	0.861926329440826	0.332731522971853	2.56322463782187	3.89229831791775	1.76151003423154	2.19573339055383	1.16042707151778	3.30663324655226	3.74072727826631	3.18770212780808	1.32948977595216	3.10111654728425	3.14157540440518	2.93285272891917	2.77214204605057
CTSK	0.766744400289577	0.940616368907126	24	12.7098256799663	0.109929183082337	7.38416397090985	0.110253270109719	0.0149310430461818	7.03380179978	7.08154777796746	7.13008322419184	7.14608938890312	6.99150502817899	6.68124711218585	7.19469677870179	6.85028547526738	7.64584777874359	7.99747267564781	7.81565856052975	8.57917311995862	7.73836787542808
ARNT	0.250468618674294	0.823963133002072	20.7916666666667	13.6380846537363	0.300650786679633	5.99164897389331	0.300650834271165	0.0501783124447301	6.0352908305139	5.10624994408863	5.95516724073953	6.35359665985526	5.95610357648556	5.84998512064339	6.17559190529535	5.05832109855067	6.65810796266726	6.1657306988104	5.85778625594905	5.81852024926999	6.37194659805195
SETDB1	0.0258318270984752	0.59879994813489	26.4370860927152	19.6195998654354	0.404346319675508	4.71780463212212	0.463894872379233	0.0983285465491112	5.1203963676894	3.96372947281485	4.50939502923513	4.64739148069047	5.44171651565835	4.98449637295532	5.05291074620167	4.44832724699519	4.15279404948015	4.73556930507405	4.41712227721211	4.77653316112145	5.02796518785083
CERS2	0.959519281738057	0.991476452002258	24	9.65988007617109	0.0903249213011527	5.10021895000005	0.0930848427701694	0.0182511464081691	5.54596799807428	4.06465307975848	5.54329080808214	5.82194491129617	3.92619292773189	5.32819303714912	5.59963569389629	4.30595208576585	6.27945665079687	4.68582064990466	4.87202833385824	5.69509175239177	4.55846276397072
FAM63A	0.835881487249181	0.956274987303658	24	20.2909059271759	0.151895122162135	2.32343728784108	0.162323224693467	0.0698633983120311	2.96998097133116	1.82509846765002	2.13245066680616	2.84937488519289	1.53615245258237	2.22966456719654	2.71594455860083	2.32436316940032	1.5435431020306	3.17509775047576	1.825851689802	3.15351819447919	2.0152663988473
PRUNE	0.951305128040992	0.99006069702327	24	18.3264986744466	0.0567330168066132	4.7906685310892	0.0629018157168955	0.0131300705337245	5.05506902725116	4.30364904445174	4.74155349329536	5.52564859890295	4.51406719681932	4.84896105119002	5.14817574008574	4.21325437956665	4.97517553312146	4.46766157531254	4.83914253820062	4.36997388116675	5.2817289680207
C1orf56	0.229035989139056	0.812358199291059	26.0915032679739	22.1959079384775	0.499399907300396	1.66162055686821	0.514710016911888	0.309763871651904	2.12772676749597	1.02565304320376	0.48784801583033	0.967588811644572	2.0807015364524	2.22966456719654	1.02736109382209	2.54326678440314	1.89491887329102	0.44021705493566	2.62877763600589	1.77795105599192	2.34718386630823
CDC42SE1	0.296393532671324	0.835264030877029	24	17.3503043592907	0.215577971555933	3.65153672240788	0.238377782132026	0.065281496600926	3.72521997620769	3.69652323727143	4.07130967031433	4.0582506598209	4.13170584883106	3.91636573292871	3.80060347563317	3.89297190360065	2.7938275511377	3.37668358615924	3.38884827033729	3.66497762792154	2.91233941198123
MLLT11	0.824747647815408	0.954012731689346	24	20.0891462554354	0.120225164882738	3.46315354555637	0.129172739057994	0.0372991660227532	3.92126570010579	3.81714536748694	4.07130967031433	3.8638111621369	2.97955567410479	3.37401867194696	3.54456776981696	2.81967145433662	2.41328024243574	3.60796169811748	3.5600679415163	3.40339713681503	3.71212294465596
GABPB2	0.0443530457061021	0.628200178868266	20.0603015075377	18.8597155917838	0.301845883404749	3.22910509597034	0.306416467923599	0.0948920703466671	2.89729110670082	3.0117828345085	2.55477277137898	2.74022583789905	3.57012500220574	3.30663324655226	3.23307447455715	3.37051685975502	2.70768246432334	3.89741872339902	3.81809203636361	3.3448666976177	3.50624523114176
SEMA6C	0.000187403666805253	0.312223064256969	20.6839378238342	6.69512665350329	0.554777432357366	3.1021816049583	0.555849658114922	0.179180244388817	2.73990578484915	3.31468121812232	3.56563117361977	3.13459447207165	2.18985958413007	2.91244973907408	3.14342663197679	3.89297190360065	2.95207012313528	2.94069746995196	2.84297138102797	3.3448666976177	3.85798447878255
LYSMD1	0.436407676183499	0.874534560300869	24	20.169987358492	0.331446441181744	2.73003914197586	0.355352870179901	0.130164020257495	2.96998097133116	2.94274863099207	3.56563117361977	2.84937488519289	3.30485047955678	3.43839660920028	1.90217788480581	3.18770212780808	1.5435431020306	1.66120819571977	2.46598845419078	3.15351819447919	2.6965795696333
SCNM1	0.855570562956731	0.963161056622021	24	6.00472804186133	0.1960092859492	1.84233267847253	0.217522458054113	0.118069043987462	3.10521772108157	2.44031463690908	1.53280767156155	1.82006159905392	1.36048676138294	1.90458571812376	-0.143520440799451	2.64140456967619	1.5435431020306	2.553807615867	1.68489971407991	1.37185302979298	2.134593872487
VPS72	0.0747837811428322	0.678409873385342	25.5897435897436	15.3958435175379	0.288917831127778	5.74484417857598	0.326215912324406	0.0567841184519764	5.42189701082097	5.24173995680815	5.68940574793537	6.10112932297924	6.34044656028936	5.7771758269218	5.83258809183922	5.16116171027832	5.88726110816124	5.8070571290211	5.50629917982799	6.08307376308148	5.79786383360679
PIP5K1A	0.307061154398204	0.84080258802619	24	13.4445376801318	0.196069439963299	6.09317646893843	0.198431120492341	0.0325661207260115	5.8260378788784	5.78588607416469	6.19915711730546	6.27750956682042	6.50792090195835	5.71356219751319	6.04552932971134	5.36163049044738	6.43499976071147	6.18376404619396	5.96836538539016	6.38125918351054	6.34126248134526
PSMD4	0.489516156013946	0.885729680236284	24	1.94514481535446	0.102439711700775	7.51157472090043	0.104641174168083	0.0139306574261887	7.19410964245723	7.61557553460842	7.15041599701368	7.4004290838421	7.46587942908002	7.85665434145846	7.41661244966445	7.91742920777584	7.6017479079587	7.46384505453457	7.40255218883751	7.49949816462646	7.75708629313104
PI4KB	0.0504048650131852	0.64084819290416	26.0915032679739	14.2239907396985	0.311051424933139	4.42574083654148	0.339596519172686	0.0767321295383544	4.12599751380553	3.89229831791775	4.3069173484255	4.89663595350617	4.79889865751568	4.08672518938733	4.55857441468933	3.76818841004344	4.54935704688001	4.58086084201516	4.54498450378697	4.94362098128862	4.49297081675498
RFX5	0.00332932499811112	0.488453294261917	22.1777777777778	14.4419397405684	0.539036835619353	2.91270783499385	0.540558229650594	0.185586148791245	2.12772676749597	2.10333900965509	2.42725882378807	3.51196499675862	3.20435369013261	3.23594550726387	2.442876621971	2.7332897097455	3.3434550745926	3.31256780208598	3.08659534092853	3.28386088604486	2.24480113722503
SELENBP1	0.634998525462554	0.910407885878603	24	1.96218975971427	0.29421910630546	3.12025458532146	0.300648969875004	0.0963539870398206	2.89729110670082	3.14066759369899	3.14698327992459	2.62213809074332	2.38614186289278	2.36831211583906	2.71594455860083	4.21325437956665	1.5435431020306	3.71103638055647	4.00759681081034	3.51378244576534	4.55846276397072
PSMB4	0.0491675213892151	0.64084819290416	26.2631578947368	12.9118114567415	0.249147722394127	6.71342398748449	0.258978440672489	0.0385762080803016	6.82920924753375	6.44635123370388	6.81685879682041	6.83046437062448	6.77207674957428	6.48946972391608	6.60301866009452	6.08292554167589	6.69775236593057	7.02275199577371	7.11382287910272	6.99944412252304	6.6016096034204
POGZ	0.687297162144539	0.918807722674802	24	16.8207075496464	0.0861415605534375	4.8024432858216	0.0945065640931079	0.0196788506325775	4.79987059933687	4.43512756918944	4.68692154767343	5.01850831434493	5.13549246077808	4.56162908245288	4.78295673042539	4.50156300290352	4.91877801362181	4.6602878651282	4.73573301538414	4.92376306081232	5.24241501147859
TUFT1	0.67824414900622	0.91677374839855	24	21.2436880345408	0.138450292408278	4.46420193106062	0.144176152810084	0.0322960643439868	4.30525379776057	4.21859703946261	4.41170541502077	4.38268719866198	4.9305583794516	4.4411174064601	5.17104053979075	4.14797234175932	4.89947803752857	3.71103638055647	4.5036102168932	4.48284771836672	4.53696076823622
SNX27	0.90997262257997	0.977352746839096	24	11.9046245888087	0.0422827335322886	4.57397367962659	0.0422849929441877	0.0092446952925273	4.33307827267522	4.21859703946261	4.41170541502077	4.58562808384497	4.23720746267942	4.4411174064601	5.02807807774325	4.36459869949933	4.71307093188991	5.04272687420578	4.56523503332456	4.96320927524602	4.51513345101117
MRPL9	0.222556733240725	0.808522381175615	27.156462585034	25.6976417744708	0.178650793990961	5.27972894292376	0.183718741602951	0.0347970025713503	5.48526584829735	5.25603802075423	4.98741390598196	4.73534509438342	5.3854520662981	5.29380611569968	5.17104053979075	5.33254478156565	5.30353376004391	5.64728364149938	5.0113876365463	5.21271694407897	5.7141233901628
THEM4	0.0194325565370705	0.582118464013312	23.4823529411765	3.27667970415741	0.537759324105524	3.61672961632169	0.554722611535412	0.153376854336039	3.54661449727996	4.189094403856	3.22574662616593	3.69858768459097	2.47509971387562	3.30663324655226	4.69103051487071	3.89297190360065	3.69644299785843	3.49695220563062	3.43359559668083	3.61631880695083	4.25032577652155
S100A10	0.774751596667116	0.941212350299921	24	11.8631367608419	0.118788401244428	7.56872935907561	0.118801471207628	0.0156963560951183	7.75568081416183	7.29045736671129	8.09688671348209	7.5413024801094	7.26535331710929	6.90277132167522	7.81891995210853	6.86050991521502	7.74108160296546	7.76270981625387	7.78792356126371	8.13050301168543	7.32065657691227
S100A11	0.141483997565589	0.755904082631521	24.4907975460123	5.8341968606645	0.147100419708713	8.42678190126574	0.167266664891076	0.0198494118930445	8.72928885256008	8.97407005316136	8.61865402851961	8.79990109455902	8.25640411862989	8.21469312951452	8.48299196052619	8.68376388018305	8.36503910969709	8.14283203245486	8.28118018121934	8.07306611352461	7.91960572303841
S100A9	0.783912696932726	0.944264956323687	24	2.69267503784024	0.157726410717255	4.63990304782045	0.163978065334935	0.0353408387298011	4.8196741504835	5.41739761839335	3.56563117361977	4.30815888608283	5.10793899854276	4.27477592506823	5.21571090859659	4.67379056027916	5.361104000703	4.55338277792572	4.64350898556419	4.07819567089761	4.42436385800237
S100A8	0.653051416928085	0.911206452351617	24	15.3233340235174	0.316337417973821	2.28188041277819	0.334503905499044	0.146591339154266	1.29000947026807	2.94274863099207	1.53280767156155	3.13459447207165	2.29133623918534	3.23594550726387	2.83526232166021	2.54326678440314	2.41328024243574	1.8537218338029	2.37714366119344	2.67223259349027	0.326410908281649
S100A6	0.487810221666017	0.885342054504424	24	13.2057747416667	0.160569172329555	11.8049806578033	0.161924294087903	0.0137166081657972	11.9263231223307	11.4532570447844	12.0833476312284	12.1058447952164	11.7199327447832	11.4163543017833	11.9338885150836	11.0909813686196	12.1083956583565	11.8953166784915	11.7380448390765	12.2343784331862	11.6047600870975
S100A4	0.76443322269167	0.940297350030336	24	17.720964649458	0.119065763215674	9.56705121714958	0.132044949441555	0.0138020531556114	9.36552570451669	9.24350468576668	9.32328257875446	9.5532791293791	9.29071972796892	9.22964912864428	9.27763190099526	9.26382062510237	9.28526258482544	10.1514397501066	9.54304028787863	10.8289969232041	10.0058753197623
S100A3	0.281193736876785	0.832073009795528	27.9160839160839	21.2420525620918	0.522960547133546	2.46763863733036	0.55790298179774	0.226087796388742	3.28691745375472	0.730333828333133	1.76151003423154	2.4935159347048	3.6099558182766	2.07626198800104	2.58586162931501	3.42664600594127	2.30008958988816	1.43899100890314	2.54967790561064	2.85110106774689	2.53243316651942
S100A2	0.930135747003246	0.983965945012855	21.695652173913	14.0745994331367	0.10733759002846	2.47274675926759	0.107375440888217	0.0434235493326543	3.16836139261188	1.27067157382887	2.42725882378807	3.29756352083255	1.69273170736563	3.00037383756551	2.28414553023988	1.91743355745889	2.41328024243574	3.0231355663691	1.68489971407991	2.5737303717556	3.2127706486081
S100A16	0.440646903698975	0.875052034512966	24	17.1716021578269	0.104690664071042	7.98049756859228	0.115508585106277	0.0144738575650807	8.49228505259812	8.4240362648956	8.22942399502561	8.50480211959152	8.17576067525566	7.79652250871778	8.07675832357704	7.7069066499503	7.58372345744116	7.67618491903301	7.73973752051214	7.96061916068723	7.35485284349663
S100A13	0.150485590262724	0.764192677757863	27.7222222222222	25.2263468664851	0.207355940610161	8.90391457958532	0.210421810013404	0.0236325054707796	8.64299943283445	8.97515080278654	8.61317072294719	8.72668079390245	8.61802474020452	9.1986200948768	8.89368403557153	9.57604694441802	8.67699456210133	8.8751763147134	8.78819979148969	8.88541681502393	9.10491404462303
CHTOP	0.301258006383525	0.837110444109343	23.9041916167665	19.7882341851239	0.109781663825596	5.61598470486541	0.118446126099583	0.0210908918603299	5.71410667506929	5.85326799077391	5.54329080808214	5.52564859890295	5.62783146188556	5.72651129991389	5.47655134603618	5.24159460442737	5.46977951408936	5.6857560431474	5.59761153556726	5.83986985966894	5.76124457050232
SNAPIN	0.309213749043849	0.84080258802619	24	17.660383521469	0.134408949173691	6.32022550604134	0.149012542643543	0.0235770927004276	5.87417984800744	5.72551440450157	6.17950443007777	6.31605465513521	6.59980341362185	6.54899728734663	6.27392248105513	6.4576575949846	6.21065367491026	6.24516268468927	6.45976802312173	6.5000079006993	6.75847371772493
ILF2	0.809281442068347	0.950084045442218	24	16.3407725563058	0.0677182727616692	5.68164466960356	0.0735448866242825	0.0129442953407036	6.1175876187203	5.8343349930191	6.32076138309106	5.73926527529363	5.64710328647611	5.51889675936531	5.77405174791714	5.17761103486439	5.361104000703	5.66022210475772	5.61714155903809	5.7298147711594	5.33253463201729
INTS3	0.323904296494657	0.845895261933483	24	4.56485640239003	0.489987449036227	1.67923863393173	0.534831766386755	0.318496582665272	1.04285392661137	2.10333900965509	1.26089272494625	-0.143520440799451	0.651014115519813	2.07626198800104	1.38116433731381	2.81967145433662	2.61606506134521	2.66068236441675	1.68489971407991	2.46800669307282	1.40502360267588
SLC27A3	0.733814353096497	0.931621983731926	24	8.49351571567138	0.127394967060458	4.67098315318842	0.135391038991007	0.028985554978632	4.38716728611219	3.85521114634252	3.93730561101754	4.89663595350617	4.81602835044751	4.04598391242023	4.29274953762811	5.28778628287346	4.93782320465603	5.00265227686893	4.78836410223713	4.79850846630038	5.59432647956596
GATAD2B	0.0473953821535602	0.63972630629592	24	12.7966793437526	0.190770962277965	5.28262050798839	0.191478681781161	0.0362469122079859	5.28614341306573	5.05810335464862	5.05368387735887	5.71061782377911	5.24072737470965	5.02698570053092	5.05291074620167	5.17761103486439	5.46977951408936	5.42273455889651	5.51673512268404	5.38236549912431	5.08833963227343
DENND4B	0.313157901387869	0.840946522225676	21.8142076502732	6.34716481397585	0.240687454482728	3.73304676206953	0.24229884572117	0.0649064587626125	3.34273150653438	3.96372947281485	4.07130967031433	4.10302512691083	3.6099558182766	4.00405859607328	3.54456776981696	4.47519066236834	3.09465867929671	3.43807079012683	3.47699666970161	3.56596137784797	3.99044357089015
CRTC2	0.675206371252009	0.91677374839855	24	17.0219959877267	0.40797990523529	1.72285590163248	0.449145695440853	0.260698352668536	3.10521772108157	1.02565304320376	2.13245066680616	2.4935159347048	-0.143520440799451	3.16161503086897	1.66506419318636	-0.143520440799449	2.17725634772014	1.8537218338029	2.18113689320516	2.09448875733782	0.680299926038661
SLC39A1	0.00217949941262408	0.457025089519773	24.7950310559006	23.224233538153	0.195441885064444	6.89740519008589	0.196346990830694	0.0284667908321403	6.85342818038781	6.57167311148025	6.39079978986916	6.68342609150763	6.69083335082044	6.90277132167522	7.04182441061165	7.01952262695709	6.99914216568712	6.84151510449427	6.96553602641987	7.43081028389561	7.39424858987289
JTB	0.289851030037557	0.834961130660887	24	20.0009106963091	0.105366438116739	7.19662772825766	0.113468878509408	0.0157669512435486	7.24625848293994	7.02004290555332	7.20974948552316	7.24429653900203	7.1852226758086	7.0746512614001	7.55342085354225	6.94940847832244	6.99914216568712	7.15660547638762	7.30055113678142	7.36238096367124	7.31118790914813
RAB13	0.441160746467903	0.875052034512966	24	4.0282986765508	0.174294023522161	7.90096854579225	0.187838134749365	0.0237740643644759	7.50968826849101	8.23306411951377	7.56062327404324	7.51669119102198	7.30835574901194	8.1798107807035	7.94366698845048	8.46836168554784	7.84814157271666	8.3163362255189	8.11254456498039	7.90092856301536	7.90708944090115
RPS27	0.0300457837797397	0.621409982669307	20.2639593908629	2.18089126656996	0.164264593264133	8.93661128573742	0.164645452616263	0.0184237008136443	9.04325053828883	9.14033825380605	8.83665588446498	8.76723713610626	8.8663911351997	8.73551589855551	9.2005507225001	8.90857957133873	8.76360269511245	8.94952330043969	9.23867264670233	9.05017745647906	8.92106190745599
TPM3	0.445875849574834	0.876636509789538	24	23.0647292691227	0.104218241840276	7.50104966135391	0.104750030422097	0.0139647162932114	7.89052974233316	8.1262048268322	7.79176796110081	7.63575239417694	7.26535331710929	7.63765107317121	7.4729019297276	7.42287122434779	7.09557615503108	7.19711999065477	7.42488781708958	7.56185537568244	7.09279943075553
C1orf43	0.749259606235601	0.936523590491435	24	14.3295297928534	0.112485119049918	7.42856909174059	0.115892970568846	0.0156009817149982	7.28950457635447	7.03255543540723	7.76234562644522	7.54536385022468	7.3442215283319	7.30360170678405	7.88955088344914	6.58026340388934	7.85316618170957	7.24514076356658	7.62142583534321	7.56506384713681	7.44419444536875
UBAP2L	0.154264041598671	0.768651560962338	21.5783783783784	14.1905268961191	0.142162537466854	5.9525039329325	0.142199619087455	0.0238890424415731	5.87417984800744	5.89040451058229	5.92006952685875	6.07888634537369	6.157680790106	6.1862470262416	5.78890999858851	5.84620813501939	6.15477537750686	5.77172552858772	6.09911825466171	5.50771205417685	5.86842657860936
HAX1	0.872538831685575	0.967035623945516	26.972972972973	12.4239038191216	0.031988220889714	6.32074384774603	0.0331266655681956	0.00524094416197685	6.26209068472783	6.63868279382947	6.32970439883962	6.30651449856779	6.50792090195835	6.14825755272384	6.40507692364888	6.33836236938889	6.1709626650198	6.25372443877307	6.28763972728936	6.45920344486714	6.0764867245941
ATP8B2	0.361141362711873	0.854055734074087	27.7222222222222	9.38977762393603	0.268945862807205	5.32160924140023	0.270451255764337	0.0508213293190192	6.0352908305139	5.31185401951301	6.10853194700095	5.80848984549268	5.3269039665498	5.08846170230995	5.17104053979075	4.27570984252722	6.0272099181547	5.21044324633804	5.06925159145845	4.98253516656994	4.99680328332386
IL6R	0.927642773157041	0.983408581485557	24	4.33698372427447	0.0856194842449816	4.20647345152805	0.0929780772618559	0.0221035692565897	2.12772676749597	3.99816111921524	3.14698327992459	3.51196499675862	3.68646287768943	4.87245306986126	4.81234167907809	4.39305156631408	4.83997886303704	4.83019825341389	4.69954773234518	4.77653316112145	5.02796518785083
UBE2Q1	0.216429265615817	0.801881359877593	22.0552486187845	17.8425925663365	0.16583135995842	6.063631765472	0.168064644717356	0.0277168289925459	5.8929956512966	5.92660903683261	6.30270730484934	5.73926527529363	6.16438406286502	6.2858367566715	5.9693116461169	5.98351859299582	5.75391769295698	6.33665834497652	6.3177920097508	6.31419768858968	5.78879578829856
ADAR	0.586749942832952	0.900118133154193	24	14.8117184563376	0.132021816536955	6.44254517639573	0.137681900959541	0.02137073116134	6.6472370036838	5.86264212337573	6.22814312490086	6.64609181064973	6.5698214394574	6.2682334109566	6.52529547684374	5.91649633644217	7.03937456374595	6.43780228238221	6.421402554709	6.62824524680575	6.46026744353688
PMVK	0.131523179315338	0.747767901776734	21.0105263157895	0.690702130521474	0.177504590474057	5.44720968869679	0.177514047382524	0.0325880694020047	5.76606331003701	5.69435397823143	5.43142444334493	5.57416127109859	5.52741060077907	5.18543592990537	5.61639229353158	5.37595636466359	4.99349519387501	5.31231673628118	5.63641072835156	5.74120584617254	5.20199965184885
PBXIP1	0.108340571511291	0.714842331794651	27.5310344827586	18.376100387787	0.184668743142303	5.80103375166037	0.219466379940863	0.0378322880603906	5.50985403685515	5.02508914810765	5.36337733265547	5.78119729978535	5.90898402371595	5.70049581525551	5.9562078317725	5.89676097928561	5.42997932804652	6.11963578822829	6.02794519189182	6.32937195204487	6.31623647429718
PYGO2	0.573160600125006	0.898270115670844	24	16.3693758721363	0.108751361693002	5.60616648077157	0.118187470207897	0.0210816911365841	5.35561637778155	4.88491532682513	5.39780204520833	5.72501265456658	5.8352871287253	5.31110202638296	5.47655134603618	5.87675190350591	5.48280593023232	5.66022210475772	5.7110124499944	6.18669071571575	5.92745898634477
SHC1	0.262411635650503	0.82861845936783	27.5310344827586	24.6582403404302	0.285426488893196	3.74047071258494	0.286674180955565	0.0766412045390543	4.21840796301278	4.03179013171485	2.97524968743516	3.04564259770179	4.10407927482196	3.91636573292871	3.85809334124853	3.85256485436407	3.4534184997098	4.27923745840307	3.34266849114531	3.61631880695083	3.71212294465596
CKS1B	0.54060108850428	0.89396944770507	24	15.2341135197938	0.210482156138514	5.33377178939059	0.222024564222412	0.0416261836818818	4.98664268754459	5.00829434584979	5.66134270304887	6.48627126421278	5.70342066549944	5.41073684910232	5.38172542081024	5.14452266853791	4.79890423330674	4.98218965622707	4.75349090548383	5.480783265067	5.39362463742563
FLAD1	0.727155945371809	0.931621983731926	26.2631578947368	22.6017874733699	0.1345347924117	3.8171089732954	0.137084847330898	0.0359132653246075	3.54661449727996	4.38396485174935	3.06367030048645	4.14645173156189	3.57012500220574	4.34363054845739	3.80060347563317	4.27570984252722	3.3434550745926	3.80723531225535	3.88406509440307	3.61631880695083	3.82287820798061
ADAM15	0.964321563836331	0.993025301289876	24	12.4927562912846	0.03285407211339	6.37834689310948	0.0329008467895763	0.00515820906904875	6.3395783434405	5.77599794241791	6.44941268056134	6.48627126421278	6.4866827769912	6.81456440931123	6.04552932971134	6.76032145271789	6.56317996637817	6.33665834497652	5.97594881565251	6.40293773600924	6.44879908728216
EFNA4	0.137058615143566	0.754087847808274	22.3016759776536	2.6627795219096	0.411287392858092	1.86008141353677	0.411859960541384	0.221420394582767	1.29000947026807	1.82509846765002	1.53280767156155	0.967588811644572	0.928088848794115	2.07626198800104	2.442876621971	1.0950798669275	2.30008958988816	2.31290248854171	1.825851689802	2.7644371198687	3.46129377566491
SLC50A1	0.533529182142821	0.893510254528258	24	1.82273744098173	0.185647289061174	4.1186680783379	0.189166574654212	0.0459290651871492	4.0272602317516	4.50862257076141	4.91795265478735	4.188609258278	3.64871644097794	4.53243170736581	4.20684458355384	4.60248065095579	3.55559076534119	3.37668358615924	4.17507461943769	4.07819567089761	3.89225673475417
DPM3	0.930552112461058	0.983981843108644	24	9.91070310079747	0.0474133044731555	6.53322225245203	0.0485819088042208	0.00743613288006346	6.46433660092387	6.34298166199467	6.1188871502953	6.69809341961833	6.58987849299244	5.80185613012393	6.82108307803859	6.56158396297588	6.62323781830298	6.85283019117444	6.43246861832784	7.07790791030479	6.50525039524491
KRTCAP2	0.326002339702442	0.845895261933483	21.4623655913979	0.850841914686934	0.160651544922118	7.27080546937971	0.160720559446728	0.0221049181034463	7.61543797636766	7.80738791123266	7.2289971646601	7.47471574089306	7.47938227255121	7.05425323710673	7.26013681487286	7.39148479138014	6.52590733770006	7.15660547638762	7.28537251435212	7.32122800419445	7.16816302917551
MUC1	0.0776285247177959	0.691886423070754	26.7919463087248	26.3949024762605	0.190743145893691	4.1454230043734	0.201100235670053	0.0485113908659968	3.88413004168391	3.42002555286111	3.68194027744804	3.69858768459097	3.95740585659586	3.91636573292871	4.11549875333099	4.69679819805104	4.49895407104036	4.34481818782383	4.17507461943769	4.63715066361185	4.79421725068218
THBS3	0.361669345035286	0.854055734074087	24	19.6029974097003	0.269172944423461	4.19744589836758	0.292715301157845	0.0697365274610649	4.21840796301278	4.33092081361857	4.34269908308879	4.64739148069047	4.63482676859478	4.12634747259397	4.16189450548124	4.39305156631408	2.87511736273973	3.80723531225535	4.30116868856661	4.31004273686533	4.53696076823622
GBA	0.771138549571687	0.940883559039567	24	10.1407897747727	0.213389394298962	2.45056783644191	0.217592564417874	0.088792712114351	2.82074355144453	2.71329423894123	2.28737201771253	2.95084376245853	3.25547697204305	2.07626198800104	1.02736109382209	3.18770212780808	1.72990207293818	3.10111654728425	1.825851689802	1.58914396551833	3.09998996812672
FAM189B	0.494676526362047	0.885915039077998	24	13.1245053306528	0.114212622455012	5.42722550697896	0.11505233147005	0.0211991064904346	5.10433975750093	4.92125614311697	5.13755905303303	5.80848984549268	5.69418578254594	5.27630033243371	5.42040687834681	5.41809973488148	5.68795555963485	5.32861760820678	5.49578719669035	5.35296732428588	5.79786383360679
SCAMP3	0.371878641380783	0.858854476302025	22.5536723163842	20.2880248650884	0.145906513865538	5.38080861454484	0.14919666703095	0.0277275550421283	5.64918327071553	5.75601600882119	5.34585196141751	5.57416127109859	5.64710328647611	5.31110202638296	5.36198868762088	5.57534540798519	4.59805839214844	5.32861760820678	5.40881453895423	5.3380404963314	5.17441305761169
CLK2	0.0209298895450097	0.583069631780473	21.0105263157895	20.9998893686865	0.526491411767635	3.38992335854918	0.526533863673914	0.155323235360478	4.27688211635614	3.31468121812232	3.56563117361977	2.74022583789905	3.86166507527064	3.61590270316002	3.74072727826631	3.31211525662196	2.70768246432334	3.24546954543845	3.34266849114531	4.31004273686533	2.61683963325814
FDPS	0.131559310963264	0.747767901776734	24	7.5706643176601	0.462249483531447	2.98147540542439	0.503050068752936	0.168725211631028	3.03918338561148	2.22462232809331	3.30043161553329	3.13459447207165	2.0807015364524	1.90458571812376	3.04783688562624	2.97831349894874	3.82475854521253	3.24546954543845	3.6763413016805	2.46800669307282	3.63326129111627
RUSC1	0.946942457541543	0.987964504974667	24	20.4352954542922	0.0340602184705171	5.27177608657824	0.0362558325899157	0.00687734683614916	5.22805106460525	5.51574351185933	5.09623091958052	5.49237615812765	5.59843226091146	5.24063833214327	5.17104053979075	5.7504940071417	4.81958772149518	5.13829806670777	5.21735921375985	5.05734946366874	5.22906862926374
ASH1L	0.0784283496918114	0.691886423070754	20.9005235602094	16.6025245292944	0.183699746952585	5.96337279185086	0.18377226614727	0.0308168334534445	5.56955132301425	5.70481574621102	5.74394545727706	5.68138997839782	6.0675795888272	6.17684302843631	5.9562078317725	5.55029937654664	6.06234530009089	6.39973526726542	6.2506049205031	5.89190125196356	6.27136837574204
MSTO1	0.807647276775627	0.949503272824679	24	16.8281534780523	0.158679975099564	2.96683306551146	0.174112869347105	0.0586864395476493	3.80686185827903	3.46994688758476	2.13245066680616	4.10302512691083	2.6380788006313	3.72316187765299	2.442876621971	2.7332897097455	3.02512527461264	2.76018297573215	2.96991977622347	2.09448875733782	2.61683963325814
YY1AP1	0.291973016410375	0.834961130660887	22.3016759776536	17.3277421300991	0.142287338321373	5.75753461460999	0.145094902321306	0.0252008736435768	5.92990669004399	5.79570689442883	5.6327229336448	5.73926527529363	5.80986048057535	5.54836655284881	5.54816551104152	5.51189568733023	5.78580122646658	5.9081392347109	5.89025452357624	6.23583581109808	5.44069990890894
DAP3	0.924868654588535	0.982455321468504	24	17.0474557947017	0.0582927394617675	5.80104241455984	0.0642001002791045	0.0110669937730451	5.99231230353411	5.67320006223672	6.15958032840277	5.86157318581074	5.45271080320754	5.95274111385586	6.17559190529535	4.92827124658686	5.91635802571452	5.83013979930717	5.97594881565251	5.56010705343622	5.91917223754285
GON4L	0.725131352076666	0.931312026232822	26.2631578947368	0.78935825788281	0.142954932509177	4.91075656808927	0.154743550765148	0.0315111426558367	4.51413200684076	4.95670399838616	4.23257613855227	4.94662695478747	4.67293358676852	5.61951031044213	4.78295673042539	5.56287674330647	5.13223564145002	5.00265227686893	5.09733590844684	4.2152025807954	5.08833963227343
SYT11	0.225900086256245	0.811823824024729	22.3016759776536	16.0029089328766	0.23415065847755	5.43443387455447	0.237083571317087	0.043626176486787	5.27183814863327	4.62336054489998	5.23597880915638	5.49237615812765	5.05120127932683	5.50393300342691	5.6493326848339	4.69679819805104	5.75391769295698	5.87522589021025	5.97594881565251	5.61066569712985	5.6654110245356
RIT1	0.751429826329915	0.937093656342203	24	17.4073668618065	0.0826007725257624	4.66636474668647	0.0913913447722296	0.0195851266957058	4.41346986577082	4.66681702659349	4.91795265478735	4.58562808384497	4.63482676859478	5.06825937695037	4.72232794070556	4.55290405564835	4.15279404948015	4.94037257512068	4.73573301538414	4.42751439881369	4.83001925651222
KIAA0907	0.0971739113728238	0.69879747122235	22.9425287356322	13.8330236462209	0.513677434858429	3.15032140338221	0.51631747890351	0.163893588238072	2.89729110670082	1.66286817262761	3.93730561101754	3.5768921402183	3.20435369013261	3.16161503086897	3.39721168527061	2.06619896183358	3.60408562152947	3.49695220563062	3.47699666970161	3.01021923453843	2.77214204605057
ARHGEF2	0.4825408568698	0.884486548445718	26.972972972973	11.709446657318	0.261963013347852	6.17277461556536	0.265726742642638	0.0430481848426116	6.37346961578008	5.96192720594695	7.00725895763273	6.57635436548714	6.1305518308673	6.1673773296301	6.55167119893273	5.02234466254292	6.88602489718454	5.64728364149938	6.42694619664914	6.02833396710953	5.59432647956596
SSR2	0.920094900044777	0.98155349298039	27.9160839160839	4.77226215005713	0.0228088086704833	7.55617641220678	0.0267224124502399	0.00353649928118018	7.81361283776066	7.44197337484787	7.54150540501934	7.57347774535878	7.59305475950268	7.32929494620139	7.60889986140842	7.33394288289387	7.69983947490242	7.59765242611194	7.5495541730656	7.51617104569069	7.64094970317304
UBQLN4	0.978387963603778	0.995081717940909	24	4.39824711988911	0.0731429680911318	2.10796333307053	0.0795424606264183	0.0377342714545959	3.16836139261188	1.82509846765002	1.95886952280503	3.04564259770179	1.53615245258237	0.463020845641358	3.23307447455715	2.43796284722243	1.72990207293818	1.8537218338029	2.62877763600589	2.35391834579359	1.20140701709577
LAMTOR2	0.466417808646029	0.88232105317877	27.7222222222222	21.6739935586237	0.0907431523564651	6.5967381719269	0.0952838911842967	0.014444091716386	6.60221094078054	6.08716567686423	6.52921866883034	6.77620193277746	6.4705464566267	6.67458071819362	6.66875717181507	6.82961661046031	6.494093904138	6.58075661718019	6.58406184288685	6.58464694657387	6.80419073237996
MEX3A	0.0447360848844678	0.628200178868266	24.1939393939394	18.0477612115278	0.450016354791421	2.16695794909654	0.504412326335507	0.232774395343394	1.50095188332549	1.48005636492714	1.95886952280503	2.35229411764066	1.83396859656877	2.71868385062296	2.28414553023988	1.56407418107486	1.5435431020306	2.02354459596383	3.14157540440518	3.08364717041405	2.6965795696333
LMNA	0.170151501854115	0.769526927332325	26.4370860927152	13.8763774206895	0.220972348957194	10.1968142336648	0.239801337637855	0.0235172802154374	10.1476341158057	9.95699404989597	10.1903951701331	10.7324046714174	10.4137146986298	9.92021018559634	10.2864289122667	9.76070046856995	10.198967329274	10.3163284008392	9.96591472925532	10.7259813263109	9.98319869713578
SLC25A44	0.593787417952935	0.902575995342466	27.3424657534247	16.6915465920101	0.126717501465031	5.12697679944248	0.152686509915154	0.0297810027015838	5.02126149797261	4.74998980918574	5.38069236419312	4.92184797384783	5.36231716094392	5.51889675936531	5.05291074620167	4.69679819805104	5.60698293956228	4.83019825341389	5.0113876365463	5.480783265067	5.02796518785083
PMF1	0.343181360897558	0.851324132971035	20.0603015075377	4.2004663131224	0.238815050588833	4.09029875606245	0.238841864077197	0.0583922784914419	4.27688211635614	4.33092081361857	4.07130967031433	3.9643041372891	3.92619292773189	3.6705288525333	4.97709243006469	4.52746190087762	3.94258782696267	4.17491364409625	3.91595373206139	4.36997388116675	3.41489655607691
SMG5	0.11165034929059	0.717468804057467	25.5897435897436	18.972690307389	0.259851366881557	4.85431926714166	0.302009910924712	0.0622146781669229	5.16752103777956	4.7700548037958	4.68692154767343	5.25510843512287	5.021973111422	4.91831975102406	5.38172542081024	4.50156300290352	4.08607140153817	4.91900054090143	4.80548960003878	4.73155212530154	4.88210958039657
TMEM79	0.266557656924781	0.830553271215329	27.3424657534247	24.9654557520491	0.416910111192141	3.44504492065862	0.42082701441892	0.122154289453638	3.59338120405531	3.65396560241722	2.55477277137898	3.21837892828741	3.6099558182766	3.30663324655226	3.3174760839123	4.7853262080315	3.60408562152947	2.17546589276678	3.85145564309931	3.28386088604486	3.54983830806487
C1orf85	0.196214496858061	0.78194497538387	24	17.7256004251172	0.150829831396665	6.55291856456726	0.167275276220123	0.0255268358017767	6.70161265329443	6.25317367086743	6.44941268056134	6.59997672204272	6.74550073762408	6.37899345917063	6.29489254566612	6.47772262477526	6.31630867973631	6.60102852742219	6.64241088829732	7.02296796978388	6.69193385189589
CCT3	0.764834115668026	0.940297350030336	24.4907975460123	0.782651580063405	0.0597219468588744	7.07941068965362	0.0603974043983406	0.00853141695630258	7.60120592967289	6.93373216394118	7.18532305397892	7.40936984943087	6.94164920283078	6.84456994330278	7.20581166914585	7.2352472767604	6.92948980047914	6.9081115450378	6.89528829833931	7.08239318060385	6.90414721427459
MEF2D	0.84282492014588	0.958500924315644	24	15.8120754416879	0.108350768548985	5.46008527728737	0.116110303107218	0.0212652911466802	5.55780784874474	5.27019577087688	5.80934266507608	6.03334437238929	5.65664351176523	5.24063833214327	5.68153772212226	4.44832724699519	5.75391769295698	4.85291650325899	5.39756482820517	5.38236549912431	5.83357656934004
IQGAP3	0.0781863272537494	0.691886423070754	21.695652173913	10.4142827853406	0.895198535609841	2.40095388112557	0.897570718335441	0.373839216734417	0.744421165765378	2.22462232809331	3.30043161553329	4.41855560128182	2.97955567410479	2.22966456719654	3.04783688562624	2.06619896183358	2.95207012313528	2.17546589276678	0.304848856339979	2.09448875733782	1.58342468531679
APOA1BP	0.0758540261131857	0.683058677045414	24	21.2382252531324	0.15382017466472	6.13354870772263	0.160204561129635	0.0261193916872176	6.1725237356896	6.23884704955778	6.06635146942841	6.03334437238929	6.29840401974362	6.2593505307584	6.05784980208057	6.33102809702289	5.75391769295698	5.95088726526964	6.09215688894265	6.43134487132268	6.17024938191283
GPATCH4	0.0617322088700105	0.666183337903241	21.0105263157895	4.04694984474124	0.256680560232561	6.19211394492779	0.256683856190328	0.0414533483190484	6.21800217259878	6.67105549595964	6.33859231973636	6.05629505600507	5.88483428178021	6.70760885287062	6.00792375261105	6.46437699319864	6.13840440288244	5.67304556315174	6.16030364362291	6.26769311524867	6.34126248134526
NES	0.674079895921946	0.91677374839855	25.4267515923567	1.67168818277483	0.147600626492666	4.39038118719566	0.158995280612106	0.0362144592537451	4.87750421017452	4.33092081361857	4.11334752042834	4.4535538312979	3.75911622515082	4.20246969872584	4.86937477507946	4.33557337561018	4.57391321239001	4.71090940309643	4.00759681081034	4.98253516656994	3.89225673475417
CRABP2	0.73505054674629	0.931639739276224	24	18.6904939144483	0.232517029356571	4.4828246562173	0.256990399390099	0.0573277830605476	5.18289329334671	4.46004423227866	4.57102988068167	5.21487673451609	4.0178760711501	4.53243170736581	4.62632205652983	2.90117195913933	4.91877801362181	4.10092275304767	3.94715273449789	5.57291378921023	4.27651108241161
ISG20L2	0.156287316140246	0.769179456287082	26.6133333333333	25.131145664331	0.331164965458191	6.59493658955054	0.335391888172079	0.0508559686083255	6.56162636434859	6.88855988051267	5.71693331496903	6.31605465513521	6.38129852456944	7.00195956413763	6.30526437199621	7.50663480281749	6.33797635341556	6.63419461276413	6.47590310238718	6.4383601097834	7.0667772346229
RRNAD1	0.446958139435152	0.877019858477962	24	17.0153660435787	0.291364231339611	2.74883710993207	0.320729621281401	0.116678292839741	3.10521772108157	2.62791413095304	1.95886952280503	3.63902270402339	2.85249186793678	2.22966456719654	2.10576616698022	2.32436316940032	2.70768246432334	2.31290248854171	3.24562283799549	3.56596137784797	2.97763941804517
MRPL24	0.0506393864591252	0.64084819290416	24.95	20.6232806150521	0.19454279508355	6.60430353818325	0.210374828061018	0.0318542033758323	6.66376596403028	6.80350473807699	6.64121503535211	6.39018646730895	7.03238543041636	6.76521845072873	6.75451882546033	6.66437212420856	6.1301487208382	6.3685415065907	6.491859721232	6.67651010064307	6.54887309283479
HDGF	0.53945123628679	0.89396944770507	23.7619047619048	16.4304410546346	0.081092374934237	8.28154697441603	0.0872156371150221	0.0105313219117702	8.34803337940454	8.0254736321619	8.326437356604	8.43208791725295	8.17410092234166	8.2487519446277	8.50565499904329	8.00067925908001	8.26679086812477	8.42266671929504	8.21061818562456	8.53404251103268	8.1245057231331
PRCC	0.100635862466889	0.701202994340682	21.5783783783784	10.9677528927169	0.202085260287126	4.22281856288957	0.202335163232403	0.0479147186219504	3.80686185827903	4.189094403856	4.37761479465903	4.22956977965755	4.53490886407677	3.91636573292871	4.29274953762811	4.07959570395309	4.59805839214844	4.34481818782383	3.88406509440307	4.31004273686533	4.05237516368345
PEAR1	0.750566570915257	0.936955208521541	24	1.65617204962559	0.16949167488396	3.13077710306462	0.17215906430585	0.0549892434492792	3.22885690038068	3.14066759369899	3.62495750346954	2.4935159347048	3.30485047955678	3.96087835299459	3.85809334124853	2.7332897097455	3.60408562152947	2.85326169996853	2.84297138102797	1.94488388115783	3.26601835205635
ARHGEF11	0.43967150061332	0.875052034512966	27.9160839160839	21.4754868638711	0.27549558748389	4.34353418160373	0.291235307587015	0.0670503086681097	4.30525379776057	4.78984455823531	3.73675763484685	4.52110180357146	4.28719940755107	5.08846170230995	4.33385697564044	4.52746190087762	3.39948422169096	4.43791736324916	4.46101425682373	3.45964527642391	4.88210958039657
ETV3	0.0261340825631146	0.602520803059995	25.5897435897436	11.1677432445012	0.671147227340104	2.09932069829436	0.671155803900402	0.319701417913755	-0.143520440799451	1.82509846765002	2.88105403911691	2.35229411764066	2.18985958413007	2.22966456719654	1.66506419318636	1.56407418107486	2.7938275511377	2.4383775949412	2.77504655191225	2.23002713374832	2.34718386630823
KIRREL	0.162484303696781	0.769526927332325	24	5.34162655615626	0.248334312972828	4.33384079112736	0.274572280428458	0.063355414668344	3.92126570010579	4.74998980918574	4.3069173484255	3.9643041372891	4.33551690346724	3.72316187765299	4.81234167907809	4.71944466962376	4.41988574497454	4.49680491488822	4.32511696544739	4.31004273686533	4.30222957805086
IFI16	0.521471570014717	0.891278766492358	24.95	10.3712146609105	0.120598280541113	6.84409244787988	0.121876259544545	0.0178075121680011	6.48308521944709	6.15740181334536	6.82320530656891	6.77620193277746	6.4377220622754	6.82664161306749	6.66875717181507	6.59258334004202	7.55008214534543	6.86405722356236	7.31258009292123	7.21494089255568	7.202712214447
CADM3	0.439593037546806	0.875052034512966	26.7919463087248	8.8122800657242	0.382409151998111	0.398085458222589	0.394429511356818	0.394429511356818	0.744421165765378	-0.143520440799451	1.53280767156155	-0.143520440799451	0.651014115519813	-0.143520440799451	-0.143520440799451	-0.143520440799449	1.5435431020306	-0.143520440799451	1.52867062128742	-0.143520440799451	0.326410908281649
DUSP23	3.97805251056704e-05	0.279506851951147	22.5536723163842	1.49357569065498	0.282305724817313	5.68110798546821	0.282307049196102	0.0496922519195586	5.40888225420522	5.37871792870915	5.19741280271283	5.21487673451609	5.29059957859671	5.6055594589179	5.98229751071221	5.78310939113379	5.80667206575527	5.55331195943767	6.0781325687805	6.39574768576415	6.59642185946341
C1orf204	0.733474427022899	0.931621983731926	20.0603015075377	4.33635018515102	0.16213902057917	2.44259991391876	0.162180976446457	0.0663968648824947	1.99468321523746	2.33649565961216	3.30043161553329	1.82006159905392	2.38614186289278	2.81881739813575	1.90217788480581	2.06619896183358	2.30008958988816	2.17546589276678	3.08659534092853	2.67223259349027	3.15748208699094
TAGLN2	0.777077512213263	0.941394935267457	20.1616161616162	8.80666815987834	0.0566261514357477	8.78877259515038	0.0573339620548025	0.00652354597119047	8.8131789108301	8.55845663473359	8.95263716448625	8.97872765567135	8.72050996855133	9.03650264732812	8.76245555490283	8.83918805118942	8.67557703129958	8.78058694367906	8.36587287846386	9.04903214403858	8.72345770005345
LINC01133	0.439229531045349	0.875052034512966	20.6839378238342	11.6078066072433	0.252883286587397	6.38134862198845	0.253114918802553	0.0396648003104524	5.73511439483202	6.28140704053076	6.93291255955955	6.66860811337576	6.58489031051488	7.16303315778066	6.44314544362081	6.25555864676577	6.96705571770172	5.73550688823422	6.2189993610864	5.63529574987937	5.97620411389371
PIGM	0.565284225918762	0.898270115670844	26.0915032679739	23.7714552803493	0.118200747529218	5.67749697614579	0.118260916101842	0.0208297629393234	5.55780784874474	5.84383254972765	4.98741390598196	5.58997629838831	5.72171496011021	5.89656020482015	5.40119578632599	5.83588146828116	5.72131357914978	5.75975339417736	5.74691485197875	5.50771205417685	6.23176714860716
IGSF8	0.0240166985140764	0.592087737783017	20.7916666666667	4.63943578904421	0.488450872298323	3.23843651591319	0.488579305778007	0.150868884839089	3.34273150653438	3.46994688758476	3.73675763484685	3.21837892828741	3.20435369013261	3.00037383756551	3.74072727826631	4.04415242222067	2.30008958988816	2.4383775949412	3.38884827033729	3.40339713681503	3.59215270115176
PEA15	0.721705144724545	0.930043730243459	24	0.94665787927611	0.05237734001571	9.08760253110141	0.0526511016253514	0.00579372848285985	9.13205342788814	9.2190808087646	9.26270048465192	9.27742685548207	9.16683960490256	9.28431108639191	9.05909654444227	9.34616474563154	8.94397835693924	8.64234338706382	9.00199132983566	8.83845979098491	9.01542887669004
DCAF8	0.465743342284752	0.88232105317877	22.1777777777778	12.4720434167098	0.130844194658032	6.63266521179661	0.130875761504246	0.0197320017406389	6.16480263758699	5.93551996679718	6.18936423754902	6.95170411604762	6.53403630667241	6.79010239845665	6.57757335812678	6.94461078702335	6.72541730980388	6.97694913115301	6.421402554709	6.91646624421953	6.88299897176811
PEX19	0.00696868016508323	0.534323254864691	26.7919463087248	11.7749803601315	0.233463531275712	5.11556640382334	0.236672353478157	0.0462651317166501	4.77979142143196	4.82862784466523	5.3281110772382	5.36948046177174	5.09396238413589	4.96277304175724	5.12494272004786	4.80663470692323	5.27386357858767	5.21044324633804	5.40881453895423	5.41117656344696	4.99680328332386
COPA	0.949337587295029	0.989252917669934	24	14.4618560615136	0.0221806253057768	7.23830423933877	0.0229258252045206	0.00316729228925239	7.3071480624213	7.54454875617415	7.59811537560288	7.33154657022487	7.30229046503645	7.29058143355828	6.94565105466206	7.24698591017179	6.91514650781666	7.13359587307886	7.06843418649206	7.33632888738781	7.05925528893504
NCSTN	0.800183962918943	0.948613864771394	24	15.2413888140299	0.254299429835931	4.51322130931486	0.26829826248751	0.059447176218407	5.15198322153629	3.81714536748694	5.13755905303303	5.15234401563696	4.13170584883106	4.30961397059237	5.28022550510032	2.20104805210502	5.58298790664514	4.31240042973753	4.14847722553774	5.12847461522282	4.1405561708177
KLHDC9	0.358928137416617	0.854055734074087	24	12.2369767948405	0.385757424074723	1.2064968965367	0.385884635164124	0.319838895791463	1.29000947026807	0.730333828333133	0.48784801583033	1.82006159905392	0.651014115519813	1.21702005258073	0.557581560161646	2.06619896183358	1.32948977595216	2.17546589276678	1.52867062128742	1.58914396551833	-0.143520440799451
PFDN2	0.714711757049157	0.926692872699749	24	17.9141300541821	0.0956470625986851	6.18270536307486	0.106138119511565	0.0171669379791986	6.55573423275796	6.14208661859565	6.47382140280944	6.63088331123876	6.28616334353023	6.48946972391608	6.22012372092493	5.58770723344749	6.39421457746499	5.66022210475772	5.85778625594905	5.99065174359276	6.08391959281829
NIT1	0.383470969513497	0.859862641327056	24	13.1240292780626	0.388526151628975	3.26448315509885	0.391380264569113	0.119890422457169	3.92126570010579	2.33649565961216	2.67192584087311	3.63902270402339	4.31156042203512	2.81881739813575	2.71594455860083	2.7332897097455	3.94258782696267	4.02293100807584	3.08659534092853	2.23002713374832	3.63326129111627
DEDD	0.8380497053624	0.956998927952625	24	18.3701020458385	0.0498292725652855	5.16775611407711	0.0552329702182459	0.0106879986204825	5.30030822300845	4.90320015797602	5.17773617682855	5.2748112397166	5.49586879322055	5.31110202638296	5.07732320035457	5.09342217595629	5.37514463229223	4.91900054090143	4.88819432953264	5.07546217680325	5.29459910021763
UFC1	0.314003684045086	0.841569647323033	24	0.63362028417674	0.0945621162991022	7.70418668629555	0.0947844371692373	0.0123029777222095	7.51880290716558	7.59322514569951	7.59069449656538	7.57744966377042	7.79661336413847	7.78108961235585	7.67437691102069	8.10541258546606	7.66597530019234	7.52877646112251	7.59704484322062	7.92610044791518	7.89234853334682
USP21	0.0558560233897656	0.652249966217695	24.0481927710843	8.66388515916262	0.536338182256924	2.34676163389067	0.567628517228989	0.241877363696254	1.50095188332549	2.44031463690908	2.42725882378807	3.04564259770179	2.18985958413007	0.888727897471734	2.442876621971	2.20104805210502	3.28516172494409	2.17546589276678	2.70376500103699	2.23002713374832	2.61683963325814
PPOX	0.648303632565512	0.910936523398312	20.1616161616162	18.811674543448	0.190582524876918	3.48696401710919	0.192961259030614	0.0553378979776755	3.59338120405531	3.46994688758476	3.06367030048645	3.29756352083255	4.21154650045675	3.61590270316002	4.55857441468933	3.76818841004344	3.39948422169096	3.17509775047576	3.6763413016805	2.5737303717556	2.91233941198123
B4GALT3	0.125861250186477	0.740631623379726	24.95	19.3250212677342	0.192998617747197	5.62162166648308	0.218485479367101	0.0388652051541894	5.60421886509689	5.24173995680815	5.51220420221244	5.31342753063752	6.00173271739601	5.78956875387746	5.6493326848339	5.4455265606459	5.5211939947213	5.74768107765763	5.37479877066166	6.12715532645603	5.79786383360679
ADAMTS4	0.312632288205774	0.84080258802619	24	7.2942002439566	0.356508162807729	2.11892331884986	0.390268299776737	0.184182361062774	2.89729110670082	2.87024433918086	2.55477277137898	3.37262714729297	1.16042707151778	1.21702005258073	1.90217788480581	2.43796284722243	1.89491887329102	1.8537218338029	2.07214905675533	1.77795105599192	1.40502360267588
NDUFS2	0.153167054235602	0.768651560962338	25.5897435897436	0.237321788132061	0.208467929619096	8.80668699747519	0.214632690539504	0.0243715588621507	8.84855127442449	8.81053701567938	8.37692312042483	8.53166395520136	8.76198172397298	8.92155755579373	8.6989750341852	9.47485985206066	8.6323902154714	9.00889095105335	8.65045325805366	8.63519796563236	9.17619046132569
TOMM40L	0.840849620725643	0.957795888297793	24	3.53872906790066	0.104505601975111	3.8500023063908	0.111163234708257	0.0288735501596278	4.15746329709211	3.46994688758476	4.41170541502077	3.29756352083255	3.0963287101504	3.91636573292871	3.85809334124853	3.37051685975502	4.33623144829813	3.80723531225535	4.30116868856661	4.04180983454403	4.05237516368345
SDHC	0.56382697998914	0.898270115670844	25.7548387096774	10.4112623191009	0.229948470528975	5.47096377079767	0.231033429886386	0.0422290184262545	5.34198684715365	5.44261970559623	6.22814312490086	5.36948046177174	5.12178150774601	5.31110202638296	5.91616676479887	4.21325437956665	6.15477537750686	5.53937345605464	5.60740959473245	5.7298147711594	5.11760508498604
DUSP12	0.627839178886819	0.908242955043406	22.4269662921348	14.8980382995786	0.232076152540268	3.39731123177407	0.233810121404208	0.0688221082653394	3.80686185827903	2.53716152850742	3.98337055173985	3.37262714729297	3.0391233340961	3.61590270316002	3.91337981904933	2.32436316940032	4.2165667937973	3.37668358615924	3.74895691843378	3.01021923453843	2.91233941198123
ATF6	0.878276777694713	0.968287141694478	24	9.37553024162481	0.0283693133109752	5.30385049225094	0.0294421604966729	0.00555109170963409	5.18289329334671	5.02508914810765	5.39780204520833	5.0416943344709	5.44171651565835	5.22247121651826	5.42040687834681	5.31777903471318	5.5337663340344	5.32861760820678	5.33996157428433	5.36774129219846	5.30735543374379
OLFML2B	0.575524793145989	0.898270115670844	24	14.0987301524787	0.211769062138524	2.86836142747058	0.217033655226871	0.0756646819847453	2.56322463782187	1.66286817262761	2.67192584087311	2.35229411764066	2.47509971387562	3.6705288525333	2.71594455860083	2.64140456967619	3.28516172494409	3.94048088152757	3.29496150605703	2.67223259349027	3.15748208699094
UHMK1	0.0428507468644032	0.625351445396246	23.4823529411765	9.0538954982079	0.339742267695016	4.71467257450538	0.353652216991434	0.0750109814420221	4.56194616072498	4.64525240265455	5.41471118944541	4.38268719866198	4.8987526530576	4.20246969872584	4.37382549552375	4.74174113890795	5.04709844633428	5.22792959090272	4.34867419107422	4.56206113568602	4.60052859671005
UAP1	0.378349883559518	0.859862641327056	24	12.5475308505973	0.246129793141109	4.73812440683916	0.2465622481815	0.0520379430784055	5.27183814863327	4.99130172565475	5.64710378602772	4.97098752117535	4.61538913752785	4.56162908245288	4.33385697564044	3.6315812417414	5.09878121543329	4.55338277792572	4.83914253820062	4.75421794114174	4.08237170717163
DDR2	0.513184113724579	0.887979857648265	24	11.2378719009031	0.0864221522367135	8.21540382116082	0.0867156833112295	0.0105552551279186	7.69800218425066	8.25458651272487	8.07045434119337	8.00657447634955	8.21018154054503	8.48996250987568	8.09480735940344	8.33722958440908	8.31493131516295	8.50386227175688	8.38308655746762	8.12616506755185	8.22541063214399
RGS4	0.0240763276542904	0.592087737783017	21.0105263157895	0.400697752741852	0.53087522697717	4.15419568657162	0.530909524781474	0.127800798238184	4.77979142143196	4.189094403856	4.37761479465903	3.69858768459097	3.86166507527064	4.40934814028419	4.45058659125292	3.53274945698863	3.22441343989173	4.58086084201516	4.27681615801772	5.21271694407897	4.08237170717163
NUF2	0.00255742724040831	0.467339077289375	27.9160839160839	11.7024549182524	1.41845641665129	1.88506223697644	1.45563715216692	0.772195805323492	0.744421165765378	2.79390255314031	3.98337055173985	3.29756352083255	2.9174221950467	3.08324588042633	-0.143520440799451	0.395744218863993	2.04298334758568	1.8537218338029	2.28246644286496	2.23002713374832	0.326410908281649
PBX1	0.665280191259392	0.914071591146252	22.9425287356322	18.260703592168	0.0666341425166695	6.72165626340138	0.0699768369040205	0.0104106538867565	6.50159331175144	6.46493475933311	6.20888397182627	6.86986247730594	6.4866827769912	6.68788284378694	6.89847751399843	6.77120129574717	6.62323781830298	7.07199465657946	6.87109114867178	7.00889973914976	6.9166889373719
MGST3	0.451176291705568	0.878133418929892	25.1069182389937	14.7998769531928	0.254817586808649	8.09935523425344	0.27605437249171	0.0340834997981362	8.40485609229262	7.45752308388246	8.26715467428065	8.66081993079558	8.35198953368527	7.65129647177654	8.4715255242628	7.01495288636783	8.48318564095558	8.09121835341535	7.86957848496835	8.55032313034481	7.93201435188723
ALDH9A1	0.00942402271008858	0.535137327794066	24.95	12.6516319438006	0.120752428241819	6.92998235466511	0.121973150642753	0.017600788054048	6.71753358666905	6.84192736121608	6.96196249021656	6.92701293371524	7.03604502478613	6.85049688290548	6.90531176685257	6.87571198131949	6.82595653105383	7.19711999065477	7.0930515421938	6.94137079902676	6.85286074531694
TMCO1	0.959286585505653	0.991476452002258	24	16.0986284182828	0.0154793360925272	7.78519874766514	0.0167121256847201	0.00214665369843413	7.8037033531822	7.91041407021573	7.69126609498849	7.65842937878766	7.74164463234573	8.00484965477305	7.66232418673648	7.76248660946256	7.88540639423925	7.79826019612975	7.95455537380404	7.60924895173141	7.71701521282986
UCK2	0.069880932266135	0.675245961070592	21.4623655913979	17.4593326087105	0.242685549105468	4.19705808138559	0.243109009688555	0.0579236705745793	4.43930148198464	3.99816111921524	3.93730561101754	4.41855560128182	4.0759133263219	4.12634747259397	4.45058659125292	4.00781641278699	4.08607140153817	4.43791736324916	4.6243350216168	4.18215122370959	3.63326129111627
POGK	0.578633103108479	0.898502245854741	23.7619047619048	1.98941198277421	0.161083385235983	4.33608264374322	0.16360998380345	0.0377322106716606	4.89627698718563	4.62336054489998	4.65880966466833	4.4535538312979	3.98795776499018	4.12634747259397	5.17104053979075	3.97054153994714	4.62180611698229	3.66041937687744	4.46101425682373	4.04180983454403	3.85798447878255
TADA1	0.560683339203865	0.898270115670844	24	16.3407900888316	0.407487262817482	2.21308590492135	0.44254845343706	0.1999689449257	2.46604630699185	2.33649565961216	3.78956814526867	2.74022583789905	2.29133623918534	2.91244973907408	2.442876621971	1.56407418107486	-0.143520440799451	2.66068236441675	2.70376500103699	0.804604995088569	2.0152663988473
MAEL	0.0785322635480803	0.691886423070754	21.1216931216931	1.31975503158732	0.214336952257769	0.0235521548431041	0.21433716072985	0.21433716072985	-0.143520440799451	-0.143520440799451	-0.143520440799451	-0.143520440799451	-0.143520440799451	-0.143520440799451	0.557581560161646	-0.143520440799449	-0.143520440799451	-0.143520440799451	0.646412539222943	0.40706708637385	0.326410908281649
POU2F1	0.0742331724773216	0.678409873385342	20.5773195876289	10.7042462016479	0.35286808786443	4.07584193993954	0.35379352668733	0.0868025629798044	3.8460131814956	3.65396560241722	4.44500904100904	4.4535538312979	4.21154650045675	3.16161503086897	4.37382549552375	3.76818841004344	4.54935704688001	3.89741872339902	4.0937645965015	3.75763238331172	4.40075018333607
CREG1	0.403876719706015	0.862547201123312	26.6133333333333	13.3414096676878	0.387723642544701	4.44189332705848	0.412929439734619	0.0929624845376623	3.92126570010579	4.03179013171485	4.81980797781723	4.41855560128182	4.38226849389117	4.59024726122307	5.07732320035457	2.54326678440314	5.2887749418586	4.34481818782383	5.24272738220304	4.862494660284	4.32749761616564
MPZL1	0.985419527109108	0.995949638501536	24	9.82679858031643	0.0171765062770071	7.02006274017478	0.0176328342777666	0.00251177730604265	7.28950457635447	6.8700873535999	7.13008322419184	6.71261313013276	7.03604502478613	6.7206112601461	7.18349559102167	6.62892421403714	7.30809044405608	7.08164466183601	7.32153644508504	6.87052511469134	7.09279943075553
MPC2	0.891545536572371	0.97307747316429	27.5310344827586	10.6933701917232	0.0647456104547837	6.04064129266453	0.0648836122030509	0.0107411794641477	6.16480263758699	5.74592029017866	6.52921866883034	5.82194491129617	5.86850690551085	6.06913907933586	6.22012372092493	5.37595636466359	6.33797635341556	5.98213704721128	6.33558545489786	5.90208607773514	6.22505995645695
DCAF6	0.169570750376541	0.769526927332325	20.2639593908629	14.4343277905031	0.14247758370346	6.43576728700555	0.142525285026009	0.0221458108520769	6.24021483927792	6.14976453853368	6.25655821001379	6.24790951484648	6.5698214394574	6.17684302843631	6.41468864060394	6.19220512895525	6.95775554304375	6.56708201116752	6.59887183194617	6.54619877726202	6.51077591336076
GPR161	0.846318455035476	0.959172121480729	24	18.8480728042357	0.0653278169990679	4.74561444030503	0.0720587144565069	0.0151842749475188	4.89627698718563	4.90320015797602	4.02801004571955	4.73534509438342	4.88258291922711	4.77609872903487	4.37382549552375	4.74174113890795	5.01158514142513	4.85291650325899	4.75349090548383	4.92376306081232	4.83001925651222
TIPRL	0.547001799104723	0.89582239847087	24	11.6534941271141	0.148314308203039	6.07888095104658	0.148418824616476	0.0244154846610251	5.72464877244872	5.69435397823143	6.45759489244583	5.98631776969404	6.35809637823894	5.73934520907898	6.46180951821711	5.45904689218446	6.55703435010241	6.0227775703197	6.19969824619829	6.01900528087869	6.19791494754756
SFT2D2	0.502144092976474	0.886595746583639	24	4.22569604581456	0.173754681233724	3.38607244653832	0.188185656106968	0.0555763820999624	3.03918338561148	2.94274863099207	3.62495750346954	3.21837892828741	3.0963287101504	3.00037383756551	3.80060347563317	4.11418907442094	3.4534184997098	3.10111654728425	3.51913013492201	3.9267993178791	3.26601835205635
TBX19	0.253407498447525	0.825321929668016	24	21.2727782074712	0.261794773619248	3.37867883279931	0.272415125569954	0.080627706583242	3.54661449727996	3.31468121812232	2.78027594164479	3.91493247051481	3.20435369013261	3.43839660920028	3.23307447455715	3.53274945698863	3.09465867929671	2.85326169996853	3.29496150605703	4.24751367663501	3.67323089999944
DPT	0.0677814446403951	0.675245961070592	26.972972972973	25.4759861704165	0.203266605668094	8.97473301663543	0.207671185182958	0.0231395390590475	7.84776963834201	7.78043928464576	8.01609082850711	7.73865567875926	8.5721313701915	8.75933865934218	8.96410624903024	9.48398190767157	9.45102477939611	9.45550502110435	10.0132090270858	9.88403524936346	10.6074375837692
ATP1B1	0.728338574642856	0.931621983731926	24	3.25592241853557	0.147105445935838	5.88234871115985	0.155265351615918	0.0263951287555178	5.49761232472237	6.12660709657096	5.57372167712881	4.7066189131684	5.76646080304349	6.17684302843631	5.80361678342594	5.86664232767169	6.31630867973631	6.28747222243938	6.47590310238718	5.480783265067	6.4941354626956
NME7	0.835198433918134	0.956274987303658	24	11.5158432271673	0.12964534995453	1.45687018314776	0.12982355305942	0.0891112705587257	2.56322463782187	1.27067157382887	1.95886952280503	1.82006159905392	1.53615245258237	0.888727897471734	1.38116433731381	0.787378269324489	1.07804971260856	2.02354459596383	1.35344565302819	0.40706708637385	1.74217297042677
BLZF1	0.776939171199536	0.941394935267457	24	20.7343682975625	0.194894387516755	2.02866299548552	0.20576000899134	0.101426412099608	1.29000947026807	2.62791413095304	2.42725882378807	2.19573339055383	1.83396859656877	2.71868385062296	2.28414553023988	1.91743355745889	0.386551574481497	2.4383775949412	1.825851689802	1.94488388115783	2.61683963325814
METTL18	0.848491851549939	0.959615127176314	24	19.8290067392902	0.18998054045074	1.89711582699632	0.20548256366435	0.10831313551882	3.10521772108157	2.22462232809331	1.26089272494625	1.58776421592318	1.53615245258237	1.4842816222483	1.02736109382209	0.395744218863993	2.17725634772014	2.4383775949412	2.37714366119344	2.23002713374832	2.91233941198123
SCYL3	0.976323046516714	0.99493252089577	24	1.81866596116766	0.0799207279911537	1.81596819126567	0.0814292292817127	0.0448406693869231	2.36184633617361	1.02565304320376	2.55477277137898	2.19573339055383	2.55888947227325	-0.143520440799451	2.28414553023988	2.32436316940032	1.5435431020306	0.44021705493566	2.18113689320516	2.46800669307282	1.88517192638136
KIFAP3	0.919933482151962	0.981476443436125	24	0.0468113498890461	0.0452317153502512	4.55931444359286	0.0452322976255894	0.00992085502879797	4.41346986577082	4.43512756918944	3.98337055173985	4.30815888608283	4.53490886407677	4.61830877675753	4.75296080027718	4.55290405564835	5.19690344123349	4.34481818782383	5.0113876365463	4.48284771836672	4.68115031415395
GORAB	0.845604530403635	0.959115554926758	24	11.8870222059563	0.121876427655515	3.03661644712954	0.12188556569268	0.0401386107909334	3.76661835283441	2.44031463690908	3.22574662616593	3.51196499675862	2.47509971387562	3.6705288525333	3.04783688562624	2.54326678440314	3.69644299785843	3.0231355663691	3.08659534092853	2.09448875733782	2.77214204605057
PRRX1	0.605741961213165	0.90435956262442	25.9220779220779	9.00046246579601	0.114786047601137	8.74067444482604	0.119159230126521	0.0136327271858359	8.330885824704	8.87680319309858	8.37692312042483	8.40552325096471	8.42498246387645	8.76562551463003	8.77743309521265	8.79988249572256	8.7448007642564	9.33662234020801	9.18406553405062	9.13897633362069	8.46199223113
FMO4	0.534467885972044	0.893510254528258	20.5773195876289	11.0509449602269	0.296170879911176	1.40737593002206	0.296823346622863	0.210905515925806	0.367711745238265	0.358582086321589	0.48784801583033	0.967588811644572	1.69273170736563	0.888727897471734	2.58586162931501	1.34855140065225	2.30008958988816	2.17546589276678	0.646412539222943	1.58914396551833	2.53243316651942
PRRC2C	0.605439330962557	0.90435956262442	24	6.22487885584592	0.116774088849715	8.29944129542965	0.129533994607555	0.0156075559783629	7.84293932829689	8.53958626504928	8.20046397061642	7.94641887997883	8.04384028003211	8.7546054734923	8.18181325627082	8.5480164183722	8.52471630033999	8.50386227175688	8.43077200749942	8.02494524003782	8.34313547958925
VAMP4	0.174308993309571	0.769526927332325	22.5536723163842	17.0373260032089	0.214387425389734	4.49293164125371	0.220213900152978	0.0490134098927732	4.30525379776057	4.33092081361857	3.88972117623473	4.30815888608283	4.78156313051884	4.47220213567213	4.69103051487071	4.11418907442094	4.93782320465603	4.6602878651282	4.68110895386983	4.862494660284	4.25032577652155
METTL13	0.178471016098846	0.77336600433124	20.9005235602094	1.76711532708596	0.237177921895087	4.58264804270435	0.237200753516204	0.0517606308199538	5.02126149797261	4.72964181009122	4.63013909837132	4.58562808384497	4.10407927482196	4.77609872903487	4.59284587000168	5.00401432519772	3.86511374741395	4.7598147708029	4.73573301538414	4.73155212530154	4.42436385800237
DNM3OS	0.460677205728912	0.879969148919856	23.6213017751479	13.821881208823	0.179611569473993	5.45565223958416	0.181893991845768	0.0333404667046066	6.13349826682018	4.95670399838616	5.67544245908016	5.44098291352045	5.65664351176523	5.02698570053092	5.49479090426098	4.90869740206477	5.74313131884583	5.79537580688459	5.47453061978582	5.29231037877868	5.13201815903068
LOC102724528	0.836670625564029	0.956542707917566	24	16.393380423128	0.174914529240688	1.67439998184083	0.190197023852687	0.113591152601176	0.744421165765378	0.358582086321589	2.13245066680616	1.31074761462518	1.96260325345921	2.36831211583906	1.66506419318636	2.43796284722243	1.32948977595216	1.1762018956445	2.84297138102797	1.11593053292944	2.24480113722503
PIGC	0.563988493969604	0.898270115670844	24	17.8484375570664	0.11844570081723	4.73461581676972	0.131419655418177	0.0277571951989636	4.46467870426668	4.12821505480608	4.7144961052064	4.84485033651281	4.72827054203028	5.12803697028162	4.84114004012302	4.39305156631408	4.75662582119836	4.87528254583502	4.56523503332456	4.862494660284	5.24241501147859
SUCO	0.531925619914841	0.892787290027419	24	6.45691161060413	0.138598171453159	5.45854662399236	0.153533879424642	0.0281272452175827	5.69278852676624	5.87195573911733	5.96667926424194	5.21487673451609	5.73077584273423	4.80079730823258	5.38172542081024	5.31777903471318	5.59503530847035	5.26227900775094	5.29216349222008	5.54718561389339	5.2687429884776
LOC101928673	0.601232114564252	0.904178766127457	24	23.2529393840064	0.32600848081064	1.69034441291247	0.327072609579288	0.193494655338163	1.04285392661137	1.97091610974166	2.88105403911691	0.516457393539153	0.928088848794115	2.22966456719654	2.442876621971	1.91743355745889	0.386551574481497	1.43899100890314	2.70376500103699	2.09448875733782	1.74217297042677
PRDX6	0.279067796531591	0.831713340134773	26.6133333333333	12.3179627686727	0.104594953706109	7.42250472952836	0.10730371182318	0.0144565366723584	7.53086686896799	7.58758302396695	7.61284359245516	7.54941381915459	7.70303254731098	7.22365687219031	7.36796642775303	7.11656002624152	7.56240630461701	7.24942805692134	7.31258009292123	7.53265344155755	7.17513937316625
KLHL20	0.743209871218872	0.933939147260634	26.972972972973	20.8408816218546	0.112556212827585	5.00678420259175	0.122560404467879	0.0244788669750207	4.95117269990045	4.64525240265455	4.94147996231161	4.34590424696722	5.3269039665498	5.50393300342691	4.81234167907809	4.57790529832932	5.42997932804652	5.06235431754237	5.13846317965109	4.79850846630038	5.50855227543926
DARS2	0.16887618099304	0.769526927332325	24	7.06197819432245	0.769570138632798	2.59519477186206	0.846056649923235	0.326008921987843	1.99468321523746	3.51819842153553	2.78027594164479	1.82006159905392	3.0391233340961	0.463020845641358	3.54456776981696	3.31211525662196	3.86511374741395	2.4383775949412	3.34266849114531	1.37185302979298	2.0152663988473
GAS5	0.0157318589864638	0.551483667390515	24.1939393939394	14.222188203383	0.24109065507165	7.14290473616205	0.248942475095926	0.0348517142942725	6.80457679276363	6.63868279382947	7.14535960584118	7.08043237335894	7.11775104531372	7.04394504392552	7.1665290391786	6.69896990377744	7.25592823956156	7.47487193324877	7.74861917663312	7.39880061123996	7.09647886574921
RC3H1	0.25097340628009	0.824438654900994	24	15.8788236957469	0.266868173541215	4.36495472571907	0.286487473342342	0.0656335497947569	4.0938301177005	3.89229831791775	4.76811275468467	4.34590424696722	4.18542083312413	4.50263120639865	4.48748797482948	3.42664600594127	3.97981857518295	4.87528254583502	4.75349090548383	4.66133641780904	4.62111032304447
RABGAP1L	0.0979199638921162	0.69879747122235	20.5773195876289	2.69609943792195	0.515501713150357	3.36053753910205	0.515609174441375	0.153430565331268	3.76661835283441	4.21859703946261	3.22574662616593	2.19573339055383	2.9174221950467	2.81881739813575	3.54456776981696	3.6315812417414	2.61606506134521	3.94048088152757	4.00759681081034	3.56596137784797	4.11175724443167
CACYBP	0.683099469046295	0.917959617682237	20.5773195876289	3.07981071760822	0.0868908845267397	5.52369065294646	0.0868949794979074	0.0157313262015416	5.52199274767209	5.89954117485246	5.79649823115194	5.57416127109859	5.71259681052814	5.53370690188014	5.77405174791714	5.09342217595629	5.37514463229223	5.13829806670777	5.7110124499944	5.21271694407897	5.61499624460513
MRPS14	0.440168562633547	0.875052034512966	24	12.9279253372214	0.14566518061744	4.59980285869835	0.146396912340975	0.0318267797203819	4.0938301177005	4.06465307975848	4.60088719168869	4.84485033651281	4.42755249855481	4.80079730823258	4.97709243006469	4.21325437956665	4.91877801362181	4.89730713536059	4.48246943829938	4.75421794114174	4.57964899337201
RFWD2	0.77456011216232	0.941212350299921	20.2639593908629	3.56247518579157	0.125612831484822	4.04390857732083	0.125616829362438	0.0310632218707727	4.51413200684076	3.96372947281485	4.68692154767343	4.01204197369636	4.26241996298963	3.43839660920028	4.59284587000168	3.42664600594127	3.82475854521253	3.98229486850369	3.81809203636361	4.50973835739109	3.7499940044432
PAPPA2	0.0126957148903547	0.545117134819209	21.9340659340659	14.9681231669931	0.52262276632186	3.57912869899097	0.524056916685136	0.146420249384404	2.96998097133116	3.0776639935856	3.62495750346954	3.69858768459097	4.31156042203512	3.82299559271406	3.54456776981696	3.6315812417414	3.55559076534119	3.89741872339902	4.00759681081034	3.28386088604486	2.34718386630823
LOC730102	0.16241520218687	0.769526927332325	24	9.80866606777703	0.4231244302624	3.09128368380856	0.434544365257761	0.140570846840685	2.73990578484915	2.79390255314031	3.22574662616593	3.21837892828741	1.96260325345921	3.30663324655226	2.442876621971	2.54326678440314	3.90437077857201	3.98229486850369	3.71310593488149	2.5737303717556	3.41489655607691
RASAL2-AS1	0.52572242361603	0.891362332034368	24	1.22280147750041	0.353621830169018	1.98414580030843	0.356689997265122	0.179770053798302	1.50095188332549	2.87024433918086	1.53280767156155	1.82006159905392	2.78450098360699	1.21702005258073	2.28414553023988	2.43796284722243	1.89491887329102	1.43899100890314	0.646412539222943	3.45964527642391	2.24480113722503
RASAL2	0.103763340227906	0.707484373892378	26.4370860927152	9.43109543939209	0.300031663136068	4.71855094618853	0.305406535929629	0.0647246452168382	4.63082136029014	5.04169068523472	5.60352390288335	4.4535538312979	4.53490886407677	4.77609872903487	4.16189450548124	4.36459869949933	4.71307093188991	5.1196836148441	4.80548960003878	4.70852452105175	4.49297081675498
RALGPS2	0.605426324355585	0.90435956262442	24	18.5683418332833	0.184037069757217	4.90588372311982	0.203671336593623	0.041515728477988	5.49761232472237	5.12194824577673	5.8220737523296	5.10909709280815	4.83295703997122	5.18543592990537	4.81234167907809	4.27570984252722	4.2165667937973	4.87528254583502	4.27681615801772	5.4533422575419	4.32749761616564
ANGPTL1	0.67868181028066	0.91677374839855	24	6.42726925627811	0.334813112859116	2.7877650796176	0.370976615184064	0.13307312653294	3.34273150653438	1.02565304320376	3.78956814526867	2.62213809074332	0.928088848794115	3.16161503086897	2.58586162931501	2.64140456967619	3.82475854521253	3.10111654728425	3.14157540440518	2.5737303717556	3.46129377566491
FAM20B	0.411201149941194	0.865504486218994	24	16.3753063859878	0.177737472704984	5.81877429187592	0.193185934569388	0.0332004516551039	5.63807286713344	5.37871792870915	6.30270730484934	5.78119729978535	6.0240172766819	5.93053058737673	6.05784980208057	5.05832109855067	5.74313131884583	5.84154410230147	5.83294635151745	5.95195882816735	6.02335594992009
TOR3A	0.108769670360935	0.715417228947157	25.9220779220779	23.0607669574619	0.215947436959956	5.02551203982644	0.217755252987519	0.0433299634468768	5.08810243056833	4.66681702659349	4.98741390598196	4.87097548847886	4.53490886407677	5.50393300342691	5.10132942546762	4.96663980319568	4.99349519387501	4.80711652587776	5.11117567800334	5.09335030557389	5.61499624460513
ABL2	0.00677300768868117	0.534323254864691	20.2639593908629	5.3139355010945	0.359604847166709	5.74947376774661	0.360460730040462	0.0626945603374303	5.79636222389346	5.84383254972765	5.96667926424194	5.63640704946776	5.25335798178756	5.42669364608478	6.46180951821711	5.86664232767169	5.60698293956228	5.6857560431474	5.50629917982799	6.25185239471645	5.97620411389371
SOAT1	0.815271973112327	0.951083557535413	24	10.0129830264007	0.0695621661821088	4.92478420466454	0.0711195507695045	0.0144411506807026	4.71782062884802	4.92125614311697	5.23597880915638	4.73534509438342	5.14907433467819	4.75096994055697	5.02807807774325	5.02234466254292	4.49895407104036	5.24520652593542	5.05500172178204	4.48284771836672	5.11760508498604
TOR1AIP2	0.598589193029204	0.903628188299426	24	18.473261183603	0.0665395566686586	7.00883063349239	0.0737004644849071	0.0105153724406925	6.68551406127829	6.91583261715869	6.95041261618816	6.92077354026534	7.13491707966115	7.03876319523831	7.16082888985935	6.84514595339401	6.8909195042497	6.98211074198397	7.27618809126216	6.94630053263499	7.37619951703681
TOR1AIP1	0.613464018717605	0.906923617841062	24	13.3630974631516	0.141823303774901	4.77494170508345	0.143347513150976	0.0300207881068719	4.75942883597552	4.38396485174935	4.91795265478735	4.34590424696722	4.59568603981275	5.20407241111201	4.59284587000168	4.21325437956665	5.21262740863924	5.45279019421263	4.71775381956449	4.862494660284	4.68115031415395
CEP350	0.982771222504638	0.995194626685863	24	20.8934688458343	0.0170825208531263	6.23265241479838	0.0179565027825904	0.00288103709103939	6.38680629756623	6.14976453853368	6.21854568545877	5.87454435408286	6.2297575267259	6.43528881637577	6.31556216509316	6.08292554167589	6.33078989321749	6.46016950522872	6.43796998158199	5.78589149650088	6.3288037419899
QSOX1	0.686018594973207	0.918140187191093	24	19.1192748694577	0.0868681963418474	8.82254493644908	0.0954071889912595	0.0108140213145414	9.10910315497229	8.93905152380148	8.78719567318513	9.13512037298139	9.21444887661843	8.73871508704459	8.80510365114417	9.04818611000399	8.2363472033198	8.86961681671642	8.42247064280471	8.71824072465459	8.69704270841847
FLJ23867	0.775815823730729	0.941394935267457	26.2631578947368	9.83086304164999	0.144509217443548	3.85192532411848	0.146032234368733	0.037911491547971	3.72521997620769	4.38396485174935	4.41170541502077	4.34590424696722	3.72324685104539	3.08324588042633	3.96662558969554	4.07959570395309	3.60408562152947	3.10111654728425	3.94715273449789	4.50973835739109	3.2127706486081
ACBD6	0.415351128637238	0.867471751135718	24	9.93857464899295	0.178581310192295	4.35466005059381	0.182871304319089	0.041994392718245	4.06092910519144	4.33092081361857	4.50939502923513	4.26939939779937	3.68646287768943	4.47220213567213	4.45058659125292	4.27570984252722	4.64516926031539	4.83019825341389	4.58520524450796	4.58752770828964	3.7499940044432
XPR1	0.837330022339478	0.956998293085128	24	17.1185796355133	0.133646892412317	3.38312978892316	0.147347134775811	0.0435534974916559	3.22885690038068	2.44031463690908	4.3069173484255	3.5768921402183	3.68646287768943	3.50002408305494	3.23307447455715	3.18770212780808	3.28516172494409	2.85326169996853	2.90784146427069	4.14832488904372	3.59215270115176
LOC102724791	0.504271750326305	0.886595746583639	22.5536723163842	9.93934039248552	0.358192316184742	2.704813709025	0.363332029371724	0.134327931036217	1.04285392661137	2.10333900965509	3.06367030048645	3.21837892828741	2.97955567410479	3.08324588042633	2.71594455860083	3.81099339195862	2.87511736273973	2.4383775949412	1.95424999864083	3.45964527642391	2.0152663988473
STX6	0.849306398252832	0.959721462967156	24	18.9920842346679	0.0791936178439008	5.37766848405674	0.0871648577025114	0.0162086707205791	4.75942883597552	4.82862784466523	5.39780204520833	4.89663595350617	5.76646080304349	5.20407241111201	5.84685845810493	5.16116171027832	5.73226369205472	5.24520652593542	5.44204672548635	6.0468123046252	5.60469837922366
MR1	0.914690626210763	0.979300997355831	24	19.0034922316719	0.0854608055480863	4.49863871910877	0.0940456213799083	0.0209053509854954	3.72521997620769	4.50862257076141	4.50939502923513	3.75579058954717	4.53490886407677	4.40934814028419	4.72232794070556	5.05832109855067	3.60408562152947	5.10082584616652	5.12488394321055	4.98253516656994	4.47046240205884
IER5	0.465922974645879	0.88232105317877	24	21.4789625112173	0.0762717528038677	7.45972295108575	0.0789498745684841	0.0105834861544011	7.12416620758774	6.92481015037711	7.27138790291713	7.14073066572165	7.47399629116674	7.2552750402712	7.50024394331464	7.67539965123524	7.27477483776614	7.68254034260222	7.71729117714921	7.95329150521373	8.04486014249904
GLUL	0.657217990810339	0.912654291556808	24	5.04510610219711	0.114715179947326	7.75692001644478	0.126335775669422	0.0162868477954637	7.84293932829689	7.40395568335674	7.54534929978051	7.69544979157346	7.18851482632974	7.42375301162946	7.84403601344728	7.73774024791834	7.92888965744561	8.39002973324856	7.53935378341958	8.31713872555803	8.01406493686871
RNASEL	0.212263645741991	0.795453202826496	21.1216931216931	19.8025278855448	0.220940493228754	3.74658724495861	0.220941461536857	0.0589713910530589	3.49828085516364	2.87024433918086	3.43911653422011	3.04564259770179	3.352590036877	4.12634747259397	4.20684458355384	3.72407446159155	4.01611265365302	4.10092275304767	4.41712227721211	4.04180983454403	3.99044357089015
RGS16	0.923484879330851	0.982147977652685	24	3.5692484270904	0.137494241697527	0.796976617080464	0.146375686090784	0.146375686090784	1.6849494221339	-0.143520440799451	-0.143520440799451	0.516457393539153	-0.143520440799451	1.21702005258073	1.38116433731381	1.0950798669275	1.07804971260856	2.4383775949412	0.646412539222943	-0.143520440799451	0.96425490937819
DHX9	0.636164761985262	0.910736992856356	24	13.2583782728024	0.148231117218074	5.78774963548892	0.149592110291339	0.0258463340179887	5.96589687866925	6.27440032805628	6.12916855663079	5.72501265456658	5.79265695798355	6.00681600199061	5.10132942546762	4.84833015505714	6.07099705382129	5.9081392347109	5.72007215871132	5.78589149650088	5.77048689399203
LAMC1	0.420300356565825	0.868696593645773	24	4.76869060073875	0.0857691305318598	9.75325821907695	0.0940061461040414	0.0096384350739499	9.23149990718145	9.58319036382083	9.41857165225549	9.42909735830558	9.63819609496525	9.82484064274155	9.71111858742331	10.0530942193337	9.98160265593578	9.89446406511355	10.0482514392895	9.74171623940054	10.2664949694263
LAMC2	0.500996397233744	0.886595746583639	22.1777777777778	9.83716104999942	0.243431943827638	2.90558625814812	0.245828533151819	0.0846054845084856	2.36184633617361	2.94274863099207	3.22574662616593	3.21837892828741	3.0963287101504	2.36831211583906	2.94546130409644	2.06619896183358	3.55559076534119	2.31290248854171	3.29496150605703	2.5737303717556	3.54983830806487
NMNAT2	0.208103750686064	0.79284655162691	20.5773195876289	10.0874007863344	0.460613994781531	2.57267320105701	0.462128730308441	0.179629783572422	1.50095188332549	1.66286817262761	3.14698327992459	2.4935159347048	3.15135204017712	2.61107848411726	2.83526232166021	2.64140456967619	3.09465867929671	2.66068236441675	1.15395759695029	3.22016104340262	2.91233941198123
SMG7	0.107273797924191	0.713114591192922	20.3673469387755	15.3482588312572	0.298491606091711	5.40546471343672	0.299006296219785	0.055315557879145	5.58119997723071	4.68806405562621	5.27354065709882	5.76735493526146	5.6374995535787	5.31110202638296	5.40119578632599	4.60248065095579	5.78580122646658	5.46758642133748	5.40881453895423	5.56010705343622	5.33253463201729
ARPC5	0.691006417872588	0.919267360557367	24	15.8807955826449	0.0421884719420204	8.05171824315183	0.0452923941283781	0.00562518368882323	8.09327710434128	8.24565783575661	8.10992348473935	8.16013101898413	8.29814707696523	8.13680721515655	7.9699823795448	8.13097760388037	7.7785387768875	8.03272320871367	7.96221155081773	7.77358488622831	7.95651594747802
RGL1	0.469816200604811	0.8837514893804	24	18.9792045318299	0.162719491659179	4.80238709183524	0.179134734523316	0.0373011860763725	5.03826428933385	4.84763539548387	4.81980797781723	4.94662695478747	4.44967239589283	5.10838503308955	4.59284587000168	4.60248065095579	4.08607140153817	5.04272687420578	5.15191579365432	4.73155212530154	5.05846820857508
COLGALT2	0.654957687539748	0.911949593401952	21.0105263157895	6.30976687328134	0.268646133707857	2.14367769568899	0.268670988554191	0.12533180202159	2.36184633617361	1.97091610974166	2.67192584087311	1.31074761462518	3.0391233340961	0.463020845641358	2.94546130409644	2.54326678440314	1.89491887329102	2.17546589276678	1.95424999864083	2.35391834579359	2.44277984371822
TSEN15	0.327627584035991	0.845895261933483	20.6839378238342	13.7925134017028	0.250776270365067	5.58813564414678	0.25077741554631	0.0448767588182981	6.00101104743772	5.1374775676374	6.04478956545029	6.14461217881942	5.59843226091146	5.71356219751319	5.81817515939504	4.6504100495914	6.0272099181547	5.51108582761791	5.13846317965109	5.17960793431429	5.24241501147859
C1orf21	0.000529628497726198	0.368911146246158	27.156462585034	10.6434434986261	0.379528274401814	5.98689964448979	0.379719106927284	0.0634249994948168	5.43479540838059	5.89954117485246	6.13937721040549	6.29691083531006	5.9009789425582	5.90797277267875	5.6493326848339	5.49886387394813	6.28690274897038	6.56019579339923	6.20616068480307	6.32937195204487	5.94389104092211
EDEM3	0.65933070037802	0.912990885749443	24	14.22282704925	0.1534641225819	5.16499954727504	0.157719650713889	0.0305362370839121	5.52199274767209	5.1979753615737	5.54329080808214	5.36948046177174	4.88258291922711	4.98449637295532	5.12494272004786	4.14797234175932	5.60698293956228	4.91900054090143	5.48519805701536	5.4533422575419	4.7759774656841
FAM129A	0.247498737479782	0.822723590499899	24	14.7851212758691	0.244592230934423	7.08374298137169	0.254900051443633	0.0359838085760523	6.29782906351176	7.02422581837496	7.27138790291713	7.10265171011843	7.66335856841626	7.63765107317121	7.24405297750525	6.82961661046031	7.16994721934777	6.91352493751652	7.13090676408677	6.92148166719022	6.69193385189589
RNF2	0.0685946251943181	0.675245961070592	20.6839378238342	19.706648596923	0.372002317210066	3.36210502371197	0.372907833468414	0.110914986545156	3.44827162528919	3.25897662995373	3.14698327992459	3.04564259770179	3.57012500220574	3.50002408305494	4.01797595686259	2.32436316940032	3.4534184997098	3.24546954543845	4.03689498090035	3.51378244576534	3.31737051685313
TRMT1L	0.699956933240102	0.923020516353336	24	8.74897278213481	0.0985182765721175	5.23897871128639	0.103969083825919	0.0198452961074144	5.25738961637274	4.68806405562621	5.43142444334493	5.01850831434493	5.20215820696731	5.10838503308955	5.10132942546762	4.88885433140058	5.68795555963485	5.55331195943767	5.12488394321055	5.19625741617039	5.77967038516983
SWT1	0.694187747410786	0.920897163653802	22.9425287356322	17.9271620577032	0.249145491637537	2.04666145704776	0.261514408521074	0.127776094879072	0.744421165765378	1.97091610974166	1.26089272494625	2.02009102484683	1.69273170736563	1.7096858811296	3.54456776981696	1.0950798669275	2.04298334758568	2.4383775949412	3.24562283799549	2.67223259349027	2.134593872487
IVNS1ABP	0.28980092805914	0.834961130660887	24.7950310559006	20.0076445845645	0.125947529891399	5.91182288371996	0.138839191866929	0.0234850053186245	6.48308521944709	6.37608729386478	6.08759585802382	6.19718516389534	6.18430900821959	6.27706193251122	5.6493326848339	5.77231931668926	5.66528052186687	5.32861760820678	5.78194545088644	5.38236549912431	5.7141233901628
HMCN1	0.737139704478166	0.932354633112384	24	10.100308215258	0.122090786195714	3.58851888185723	0.124597728342405	0.0347212129696026	3.80686185827903	3.42002555286111	3.22574662616593	3.8638111621369	3.8282855420412	3.08324588042633	3.3174760839123	3.18770212780808	4.47307648170289	3.37668358615924	3.51913013492201	3.61631880695083	3.82287820798061
TPR	0.291854824284433	0.834961130660887	26.4370860927152	2.12094599926483	0.19833147806762	7.18548522882994	0.229116988481813	0.0318860844028374	6.99077822261891	7.70427684423517	7.0726437977086	6.61551277832661	6.86964406265025	7.41578039529259	6.96540546102312	7.55150168930889	7.12910412738173	7.35266765341293	7.41655242702673	6.87052511469134	7.43259708851574
C1orf27	0.889902033165825	0.972634284163363	24	1.18448141452026	0.078061038269104	4.8847720552334	0.078697050892432	0.0161106905301995	4.89627698718563	5.00829434584979	5.11704296943628	4.73534509438342	4.10407927482196	5.48881241402563	4.75296080027718	5.12768948235216	4.47307648170289	4.94037257512068	5.47453061978582	4.50973835739109	4.94876084185183
PTGS2	0.0406982304673148	0.625351445396246	20.7916666666667	6.57522603576094	0.679379376296945	2.15187922887623	0.680100679515447	0.316049651109192	2.73990578484915	2.94274863099207	2.28737201771253	3.13459447207165	0.651014115519813	1.7096858811296	1.90217788480581	2.7332897097455	2.41328024243574	1.43899100890314	1.35344565302819	2.7644371198687	2.53243316651942
RGS2	0.198551187576556	0.783374675787117	22.4269662921348	7.0793789941124	0.539649410218087	1.81960232161067	0.554088643165178	0.304510846455017	1.6849494221339	2.33649565961216	2.55477277137898	2.35229411764066	0.651014115519813	0.888727897471734	2.28414553023988	1.75154547621004	2.61606506134521	0.854641661439628	2.70376500103699	1.11593053292944	1.88517192638136
UCHL5	0.605649498129484	0.90435956262442	24	1.50339158376797	0.143528004427863	4.8372606235012	0.145397612266625	0.030057841324536	4.51413200684076	5.28421593436946	4.91795265478735	4.38268719866198	4.88258291922711	5.22247121651826	5.17104053979075	4.84833015505714	5.27386357858767	4.17491364409625	4.99655160471184	4.70852452105175	4.64140255223642
TROVE2	0.321785527310702	0.845671207940701	24	3.32641384799917	0.177748402639639	5.69818598370206	0.187971985215511	0.0329880396591385	6.12556487632453	6.18755292259317	5.68940574793537	5.13088259698446	5.61809814298119	5.76467552013507	5.49479090426098	5.64797573691082	5.93543497964318	5.87522589021025	5.57781349833983	5.30771537396171	5.84236831172055
GLRX2	0.907082196239912	0.976833202875077	24	10.5786823496271	0.0679978121672995	4.38665317115561	0.0687912100118248	0.0156819350260377	4.12599751380553	4.80936652161273	4.63013909837132	4.01204197369636	4.13170584883106	5.00589745213789	4.62632205652983	4.18098258118404	4.30723288570179	4.91900054090143	4.39466515655953	3.9267993178791	3.89225673475417
CDC73	0.0657211745336868	0.671503973644517	24.0481927710843	6.19364375429715	0.243158164463649	5.64593079871475	0.270402217103353	0.0478932928410862	5.79636222389346	5.91764272549799	5.92006952685875	5.82194491129617	4.99214053158753	5.32819303714912	5.53059247321944	5.83588146828116	5.59503530847035	5.8070571290211	5.7110124499944	5.41117656344696	5.7141233901628
B3GALT2	0.248008153117546	0.822723590499899	20.3673469387755	10.5286829220643	0.2302731442364	4.54662968485111	0.231597786758267	0.0509383439627657	3.80686185827903	3.81714536748694	4.81980797781723	3.9643041372891	4.47145825843679	4.59024726122307	4.01797595686259	4.57790529832932	5.22818184620167	4.58086084201516	4.71775381956449	4.84147968097325	5.46367377418084
CFH	0.270422927014163	0.830553271215329	20.6839378238342	12.1832289401443	0.206275021445957	3.77617742350802	0.206380005003676	0.0546531536677512	2.96998097133116	3.25897662995373	3.93730561101754	3.44397760333051	4.15881331869421	3.43839660920028	3.91337981904933	3.42664600594127	4.1198184198966	4.21053306313395	3.6763413016805	4.04180983454403	4.1687914492018
ASPM	0.0426091114824603	0.625351445396246	24	12.165096202605	0.544583897220841	4.27428346340024	0.544671081185251	0.127429798666642	3.54661449727996	4.38396485174935	5.05368387735887	5.50910829542342	5.05120127932683	4.04598391242023	4.72232794070556	3.76818841004344	3.90437077857201	4.55338277792572	3.78393856415392	3.28386088604486	3.41489655607691
ZBTB41	0.949300734097236	0.989252917669934	24	14.344131632466	0.0501051056413456	4.26283280190236	0.0516410269861678	0.0121142511062414	4.30525379776057	3.81714536748694	4.57102988068167	4.0582506598209	4.79889865751568	4.53243170736581	4.37382549552375	3.89297190360065	4.95662025007255	3.89741872339902	3.91595373206139	4.00448252462203	4.25032577652155
DENND1B	0.0302739021358347	0.621409982669307	24	7.88158306057297	0.433721126818959	2.71512423055468	0.468496654317876	0.17255072495234	2.82074355144453	3.25897662995373	2.67192584087311	3.13459447207165	2.38614186289278	2.36831211583906	2.442876621971	2.54326678440314	3.74049515664736	2.85326169996853	2.37714366119344	1.94488388115783	2.53243316651942
C1orf53	0.414464233774053	0.867061232525774	22.6818181818182	13.7353455430351	0.32932613835786	1.73717313294864	0.330233589611131	0.190098259838154	1.84811254031946	2.22462232809331	1.26089272494625	0.967588811644572	2.29133623918534	1.90458571812376	1.02736109382209	1.34855140065225	2.70768246432334	2.66068236441675	1.52867062128742	1.37185302979298	0.96425490937819
NEK7	0.60169766320659	0.904269912553767	24	10.8398316307391	0.155939738204483	6.07008508138845	0.157159252939847	0.0258907825561975	6.60221094078054	6.62772843059206	6.70446385447553	6.53610336928816	6.11679361805145	5.64701370769534	6.05784980208057	5.00401432519772	6.43499976071147	5.73550688823422	5.8412739308746	5.80772578548771	5.645456019152
PTPRC	0.662870110250573	0.913436402199123	24	9.01205367154035	0.292110919288062	2.17852278963417	0.306070169092825	0.140494361844258	1.50095188332549	3.51819842153553	1.26089272494625	1.82006159905392	1.96260325345921	2.36831211583906	2.28414553023988	2.43796284722243	2.17725634772014	3.60796169811748	2.46598845419078	1.11593053292944	1.58342468531679
ZNF281	0.137749699907266	0.754087847808274	27.9160839160839	11.1817202454999	0.304658055104356	6.31685646011983	0.308509311342777	0.0488390567825131	7.14000486529824	6.67105549595964	6.77163387404805	6.86986247730594	6.76768127239726	5.95274111385586	6.27392248105513	5.31777903471318	6.44168658623385	6.27910899703289	6.11294101833165	6.2988621241971	5.50855227543926
KIF14	0.0628198248769625	0.669786378640154	20.6839378238342	11.8221024493082	0.79449385315756	2.30316579145641	0.79509470023579	0.345218178901925	0.744421165765378	2.10333900965509	2.88105403911691	4.188609258278	2.71314668268234	2.61107848411726	1.66506419318636	2.06619896183358	3.02512527461264	1.8537218338029	1.35344565302819	2.35391834579359	1.20140701709577
DDX59	0.0123547889684743	0.545117134819209	24.641975308642	10.1819552106296	0.661150387966713	3.0443474491354	0.671923586919621	0.22071185965007	1.50095188332549	3.61011431472481	3.3714398899959	3.21837892828741	3.0963287101504	3.16161503086897	2.28414553023988	3.31211525662196	3.3434550745926	3.98229486850369	3.24562283799549	2.5737303717556	2.44277984371822
CAMSAP2	0.430596664678119	0.873422165802917	26.0915032679739	1.1941163379455	0.187947226977656	6.38346579104525	0.205338003347325	0.0321671659359989	6.22544445964784	6.74388121786431	6.56752498813321	5.62109556697643	6.1305518308673	6.83264251220366	6.37585147538236	6.52348347723724	6.25688495474755	6.61438659453437	6.51286433815225	5.88164401406405	6.69193385189589
TMEM9	0.235882529369734	0.81586388301937	24	16.8043391810052	0.204514858761342	5.84896013926354	0.224306694555622	0.038349841547025	5.54596799807428	5.3389725718863	5.36337733265547	6.42587118723296	6.11679361805145	5.71356219751319	5.9429839053643	5.83588146828116	5.65380794231566	5.67304556315174	6.11980305077359	6.07409348510381	6.16324929404168
PHLDA3	0.276624912988974	0.831713340134773	27.5310344827586	24.095206145171	0.354261017683595	8.28740597523794	0.354293616016798	0.0427508459312114	7.97904531367652	7.70427684423517	7.55300650022738	8.26728760021234	7.9730621881035	8.74985670790471	8.11558308342384	9.68145421188206	7.7219818963118	8.51814640750483	8.0220408297725	8.2805226784992	8.8948893213788
CSRP1	0.855763872282216	0.963161056622021	24	3.89677937515879	0.0827868774426412	6.94072048438321	0.0889152251108624	0.0128106621367225	7.44422062498028	7.32816338687111	7.44603883035789	7.58930022638128	7.06499231689268	6.67458071819362	7.26545849259209	6.67599715062436	7.18994318823293	5.8070571290211	6.71671082367708	6.54619877726202	6.52722661492416
RPS10P7	0.491783525276637	0.885915039077998	24	21.1694124912552	0.492332193154647	1.87626059330943	0.513695453037321	0.273786836897343	0.367711745238265	1.66286817262761	2.42725882378807	-0.143520440799451	2.97955567410479	3.00037383756551	3.14342663197679	1.0950798669275	1.5435431020306	1.43899100890314	2.37714366119344	1.77795105599192	3.09998996812672
NAV1	0.73175402532708	0.931621983731926	24	21.9227404608785	0.0419757628167901	7.38453672290322	0.0429989905079955	0.00582284199015947	7.73236303758534	7.66730987422861	7.42949499532492	7.6281134909192	7.54249282233949	7.45131524022821	7.24405297750525	7.23917077664708	7.31174513083189	7.10075316173369	7.20052865365651	7.07340865201428	7.41502435592478
IPO9	0.0607873140824129	0.664193590533357	26.6133333333333	5.57305005689223	0.195068497242441	5.72993223243965	0.229861115182011	0.0401158523098522	5.91156921256284	5.65173134956684	6.09810187969772	5.66655096450556	5.3739309867366	5.75206595643332	5.43936551136257	5.91649633644217	5.99119744432528	5.96137924950769	5.58774647763056	5.56010705343622	5.60469837922366
SHISA4	0.576616730524482	0.898270115670844	24	23.6712688985671	0.0768786075699455	6.50330209959153	0.0769273726018016	0.0118289711017167	6.12556487632453	6.17255613312919	6.30270730484934	6.16587181639376	6.50264060963147	6.70106343907776	6.71616702764009	6.94940847832244	6.42828179768175	6.64725046397226	6.56909824360381	6.67651010064307	6.66244966670697
LMOD1	0.503121823223227	0.886595746583639	24	5.14181664082986	0.20132163309028	6.94721493999134	0.222032852165004	0.0319599802342204	6.08523003699677	7.10148020422925	6.7847005878737	6.24790951484648	6.89404727214182	7.36699670462349	6.91211379745441	7.62531192459816	7.21357816643234	7.06227966875011	7.22619186947305	6.5133568891268	7.33006350508993
TIMM17A	0.57076841933401	0.898270115670844	24	13.1969523110014	0.121200573195691	5.95050292593147	0.122208715489285	0.0205375439707317	6.54981793831026	6.28837988802911	6.28442442923905	6.06763492011263	5.8352871287253	5.70049581525551	5.90256891688342	5.58770723344749	5.69916081888722	6.320448582742	5.88220570321499	5.96172977923392	5.16041939310079
RNPEP	0.0512656110522898	0.64084819290416	25.9220779220779	15.2625146841836	0.366824955464573	5.80604017337812	0.416585067121175	0.0717502901601169	6.21800217259878	5.3655907637046	6.01183016997707	6.39919073660508	6.24880555607632	5.63332754833592	5.88884168458189	4.84833015505714	5.72131357914978	5.62105331743561	5.94537294960127	6.03760271996291	5.5304786357441
ARL8A	0.546082248247671	0.89582239847087	24	19.2655874389845	0.177010349270886	7.5949520397806	0.193881668053022	0.0255277014308339	7.88584072672102	6.89314129028263	7.33938343368332	7.88684983932229	8.1540335054238	7.50114581333097	7.64200981572658	7.36300070058448	7.61954994415189	7.31225396300253	7.3997357636776	7.50619045689237	8.29431116359976
UBE2T	0.0325323173916268	0.623618324958792	25.9220779220779	10.673160851146	1.00261642912822	1.98363907777404	1.0038989462645	0.506089518760153	2.12772676749597	2.33649565961216	4.11334752042834	3.44397760333051	2.38614186289278	0.888727897471734	-0.143520440799451	0.787378269324489	2.61606506134521	2.02354459596383	1.35344565302819	2.23002713374832	1.58342468531679
PPP1R12B	0.537045494433241	0.893774079794042	24	5.44257128231724	0.221313598580668	4.2848301197365	0.244950270789215	0.0571668570151572	3.63867939070635	3.81714536748694	4.15419505616955	3.13459447207165	4.31156042203512	4.27477592506823	4.45058659125292	4.92827124658686	5.31814312267407	4.17491364409625	4.85567913671741	4.27911694581737	4.40075018333607
KDM5B	0.477518713429033	0.8837514893804	24	18.8066728993832	0.0973901368675878	6.25140895854924	0.107485190381152	0.01719375441502	5.9569831525007	6.18755292259317	5.8840966242287	6.10112932297924	6.54435152444664	6.56350316299438	6.16424081057024	6.28622178092878	6.42828179768175	6.10077739028485	6.36476203942682	6.28336179276341	6.42558520237195
PCAT6	0.0198286726236775	0.582118464013312	23.2093023255814	3.82163231752717	0.625193092824507	3.26890189192235	0.644507540826446	0.197163317265367	3.49828085516364	3.0776639935856	3.3714398899959	2.84937488519289	1.53615245258237	2.91244973907408	3.96662558969554	3.76818841004344	3.97981857518295	2.94069746995196	3.47699666970161	3.84469394465922	3.85798447878255
RABIF	0.237804141657642	0.817238218238817	24	20.6487293522026	0.195774831691152	3.85514666790614	0.207176877024467	0.0537403359382411	3.72521997620769	3.77804793405658	4.02801004571955	3.44397760333051	4.23720746267942	4.23907575267072	3.91337981904933	3.48067293808365	3.86511374741395	3.43807079012683	3.88406509440307	3.96616372332801	4.25032577652155
KLHL12	0.0999155231187744	0.700046662529494	27.3424657534247	15.0871441605229	0.399792921949886	4.4581696949411	0.46426145523984	0.104137232767667	4.73877472798031	4.06465307975848	4.81980797781723	4.79113644160233	4.94620210313555	4.34363054845739	4.89706752309059	3.12122625950301	4.24742627495321	4.27923745840307	4.83914253820062	4.63715066361185	4.37674356538189
ADIPOR1	0.593409962072305	0.902575995342466	24	7.14573153821926	0.220882133142811	4.40707295072249	0.242479860431913	0.0550206141679958	4.27688211635614	4.30364904445174	4.65880966466833	4.58562808384497	3.352590036877	4.30961397059237	5.12494272004786	3.97054153994714	5.18100620776981	4.55338277792572	4.37185293147781	4.70852452105175	3.82287820798061
CYB5R1	0.169924380119544	0.769526927332325	24	15.8578501258459	0.135566894197715	5.91922656575286	0.145452560966605	0.024572899744733	5.55780784874474	5.58533910756479	5.8840966242287	5.88739993794518	6.30448563044889	5.80185613012393	6.03310273480524	5.7504940071417	5.78580122646658	6.01272426333852	6.08516176995273	6.00016497244662	6.18414847914291
TMEM183A	0.455728835284917	0.879127578479438	24	6.52709004040781	0.198520924728008	5.35970519237464	0.219784684772916	0.0410068608037637	5.18289329334671	5.3655907637046	5.54329080808214	4.52110180357146	4.86622989871371	5.06825937695037	5.23753790106756	5.80445041624967	5.54623005777551	5.88628064622501	5.84955371720128	5.67146991788374	5.10304656454419
BTG2	0.102991498136631	0.705677736921225	21.3475935828877	2.59262196010657	0.502320601463594	2.62116826469001	0.502320739072372	0.191640020154059	3.03918338561148	2.87024433918086	3.78956814526867	2.62213809074332	2.18985958413007	2.91244973907408	3.85809334124853	2.7332897097455	1.32948977595216	2.02354459596383	2.77504655191225	2.5737303717556	2.24480113722503
FMOD	0.191221216103167	0.781812394412812	20.1616161616162	16.203152199324	0.144763044460699	5.08360850516049	0.145579793043639	0.028637097623835	4.71782062884802	4.68806405562621	4.68692154767343	4.87097548847886	5.09396238413589	4.82508016106494	5.00281047483835	4.76369826005585	5.46977951408936	5.26227900775094	5.74691485197875	5.24508313672956	5.5304786357441
PRELP	0.934420158980217	0.984994676637447	24	20.971463278216	0.0549271807180721	4.11437827864009	0.0576151725399865	0.0140033727183272	4.27688211635614	3.69652323727143	3.93730561101754	3.8638111621369	3.89428974100202	3.77394211781202	3.39721168527061	4.18098258118404	3.82475854521253	4.5253711788809	4.48246943829938	4.66133641780904	5.01246837026149
ATP2B4	0.114823262291328	0.722421485565336	24.3414634146341	11.8550808409441	0.0931968130051983	7.47042312510431	0.0931972300156407	0.01247549549134	7.28238631925813	7.59603795358376	7.50249243755594	7.44458892020462	7.51128261551642	7.62041080446154	7.36301037857729	7.42631682681412	7.49970494304755	7.65371783410199	7.49517905361469	7.36606458022686	7.2759278839499
ZC3H11A	0.506479660520173	0.886649404942493	24	18.2523427764477	0.0800722403991248	5.42301597919646	0.0888116743358378	0.0163768048400619	5.39574902001	5.24173995680815	5.46428107492642	5.19433218919968	5.39688186921462	5.66057125214512	5.54816551104152	5.47244169237544	5.19690344123349	5.6857560431474	5.5270961174641	5.43942350918239	5.2817289680207
ZBED6	0.972878219931377	0.994760890694358	24	3.39379294912877	0.0532383956673258	4.64158827870477	0.0564049878628344	0.0121520877070497	4.71782062884802	4.99130172565475	5.13755905303303	3.91493247051481	4.83295703997122	4.37686350769115	4.16189450548124	5.34716093321335	3.55559076534119	5.19274235348801	4.90418118402509	4.56206113568602	4.68115031415395
SNRPE	0.144590344455473	0.760914466947884	24	9.83833480695602	0.180266826716241	5.51467086634127	0.185007763147388	0.0335482874012628	5.86467911474857	5.61891711288339	6.03388655125352	5.66655096450556	5.44171651565835	5.14742480842373	5.40119578632599	5.14452266853791	5.81699534312709	5.43784064369118	5.56781165592422	5.26099794860974	5.13201815903068
SOX13	0.13360678507907	0.749688851878627	24.3414634146341	16.0236237357136	0.253875969434307	3.05827359339653	0.277986917650076	0.0908966804834955	3.54661449727996	3.25897662995373	3.30043161553329	3.29756352083255	3.72324685104539	2.81881739813575	2.71594455860083	2.64140456967619	2.51823264502502	2.85326169996853	3.38884827033729	2.67223259349027	2.91233941198123
ETNK2	0.828767900855097	0.955600971404854	24	2.0223214085316	0.177264896131642	2.09178856826581	0.181369948506656	0.0867056791772318	2.36184633617361	1.66286817262761	0.48784801583033	2.19573339055383	1.16042707151778	1.4842816222483	2.94546130409644	2.43796284722243	3.16099432224756	2.02354459596383	2.96991977622347	2.5737303717556	1.88517192638136
PPP1R15B	0.57129177507774	0.898270115670844	24	10.3286508842725	0.125722194311468	4.28147566975958	0.12773622850292	0.0298346267398252	3.80686185827903	4.53231180082361	4.4775611903291	4.34590424696722	4.35908206783858	4.56162908245288	3.91337981904933	4.42095412077653	4.59805839214844	3.80723531225535	4.52444567416491	4.11368635954418	4.08237170717163
MDM4	0.883373157031697	0.969406211097655	24	15.9798479073401	0.0600955476728362	4.94980230917923	0.0646845230212407	0.0130681023161846	5.15198322153629	5.00829434584979	5.21682467001604	4.58562808384497	5.3739309867366	5.04777013215314	5.23753790106756	4.76369826005585	4.86008580711405	5.02282871805164	5.11117567800334	4.2152025807954	4.71983228167796
NFASC	0.0363772907954948	0.624698956980656	22.5536723163842	5.01478923651242	0.138907327003156	6.08851176127496	0.1418692246671	0.0233011333852449	5.86467911474857	5.78588607416469	6.06635146942841	5.80848984549268	5.75762197115862	5.95274111385586	6.18685438659709	6.23997917179148	6.30168063436169	6.10077739028485	6.36476203942682	6.20325912517573	6.6374106918109
RBBP5	0.279116856255732	0.831713340134773	20.6839378238342	1.4531637572959	0.213385945634058	5.17188238352685	0.213551517105657	0.0412908688306307	4.89627698718563	4.70900270895445	4.7144961052064	5.06451361083327	5.10793899854276	5.22247121651826	5.58268218052727	5.79381936414488	4.52437566185021	5.26227900775094	5.6554259199967	5.62303328417355	5.39362463742563
DSTYK	0.69091595118613	0.919267360557367	24	23.3368471921418	0.0933169197550734	6.53846703592199	0.0935571669273657	0.0143087311465161	6.43253708276081	6.55442282115503	6.46573096068265	6.51140246229317	6.55459351206714	7.0897627167026	6.2526431079706	6.97786432777005	6.39421457746499	6.22788522147315	6.57410337453132	6.27554872550153	6.78151330611318
TMCC2	0.970110235176668	0.994232988173993	24	18.0390799280526	0.0615851270146789	2.20798988014339	0.0683435642890929	0.0309528430830736	2.46604630699185	1.97091610974166	2.13245066680616	2.35229411764066	2.47509971387562	1.4842816222483	3.14342663197679	1.0950798669275	2.70768246432334	1.8537218338029	2.62877763600589	1.77795105599192	2.61683963325814
NUAK2	0.707348292369684	0.924678508968787	24	2.61138531563296	0.257001580665624	2.54320822370651	0.266631785774782	0.104840721766065	2.89729110670082	2.53716152850742	2.67192584087311	0.516457393539153	3.20435369013261	1.7096858811296	2.10576616698022	3.12122625950301	3.02512527461264	2.85326169996853	2.54967790561064	3.45964527642391	2.61683963325814
ELK4	0.776827000623793	0.941394935267457	24	11.5390011538986	0.105181783138706	4.10005824521673	0.10531288297988	0.0256857041245064	4.63082136029014	4.40977299839276	4.34269908308879	3.9643041372891	4.18542083312413	4.00405859607328	3.54456776981696	3.31211525662196	4.57391321239001	4.10092275304767	4.2011905294182	3.75763238331172	4.1687914492018
NUCKS1	0.844880139815207	0.959115554926758	24	8.32099295356306	0.0706215725696113	10.070056475648	0.0754085179632086	0.00748839076976041	9.57591734915146	10.348816177263	10.1493116302271	10.0240176146516	10.091146723801	10.6058580772068	9.79170535299129	10.4764369566236	9.97643119017568	10.0701564181165	9.96448596148955	9.80821318362794	9.98518478841373
RAB7L1	0.557737577643376	0.898270115670844	24	5.28849709427994	0.17306022767721	6.01832930648757	0.191228404617196	0.0317743338522632	5.24279491756211	5.74592029017866	5.51220420221244	5.83527564920033	5.49586879322055	6.1673773296301	6.00792375261105	6.94461078702335	5.7646240203615	6.78356894373116	6.10604619128297	6.09199848755576	6.57548230209248
SLC41A1	0.0788005523582178	0.692084163924521	20.6839378238342	12.6350070608269	0.270818106688379	5.08923089899374	0.2708871183862	0.0532275158589799	5.02126149797261	4.55561832640865	5.15778747029448	4.89663595350617	5.3269039665498	5.27630033243371	4.75296080027718	5.1938749198522	5.66528052186687	5.1566754007636	4.78836410223713	4.66133641780904	5.25563905708779
RAB7B	0.71910236320559	0.927993714637541	24	4.17597394971269	0.171556298763354	3.04553591238713	0.185577830673341	0.0609343760874857	1.84811254031946	2.87024433918086	2.42725882378807	1.58776421592318	2.78450098360699	3.37401867194696	3.54456776981696	3.48067293808365	3.60408562152947	3.85303157800641	3.71310593488149	3.08364717041405	3.50624523114176
SRGAP2	0.14856449385948	0.764192677757863	23.2093023255814	15.5593184420997	0.27441766092448	4.97171075060394	0.283533777670345	0.0570294194278906	4.58527182473329	4.80936652161273	4.50939502923513	5.3510370768277	5.21512950228032	5.18543592990537	5.10132942546762	4.62664438069509	4.54935704688001	5.52529897189929	5.24272738220304	4.50973835739109	5.17441305761169
IKBKE	0.537612743925551	0.893774079794042	24	23.0728094181686	0.208717366359925	3.42662141482073	0.209764185369656	0.0612160375997156	3.63867939070635	4.09678408910251	3.06367030048645	3.13459447207165	4.04718652200692	2.91244973907408	3.04783688562624	3.93227799651243	2.70768246432334	3.17509775047576	3.51913013492201	3.61631880695083	3.85798447878255
RASSF5	0.634817986707001	0.910407885878603	22.8114285714286	14.2899641364796	0.170935481254665	3.6879974438728	0.172234208884788	0.0467012820659452	3.44827162528919	2.94274863099207	3.22574662616593	4.0582506598209	3.79411538008462	3.23594550726387	4.06756123725301	2.90117195913933	4.05151603845903	3.85303157800641	4.12138026004365	3.45964527642391	4.55846276397072
EIF2D	0.533640010989541	0.893510254528258	24	19.1787720188356	0.271658749890541	4.53265868221559	0.298041750780632	0.0657542894085612	4.51413200684076	4.40977299839276	4.81980797781723	4.64739148069047	4.55545372809556	4.84896105119002	5.36198868762088	3.18770212780808	4.71307093188991	4.27923745840307	4.00759681081034	5.36774129219846	4.30222957805086
DYRK3	0.690825594754456	0.919267360557367	22.9425287356322	4.41068414003456	0.292199075994296	1.78598624361154	0.300758909178535	0.168399342522568	1.50095188332549	1.66286817262761	2.78027594164479	1.31074761462518	0.307765955517266	1.4842816222483	2.71594455860083	2.06619896183358	2.04298334758568	1.66120819571977	2.18113689320516	3.08364717041405	0.680299926038661
MAPKAPK2	0.498973343833867	0.886595746583639	24	18.1253208518343	0.088219476917612	8.44387470056304	0.0978887652035771	0.0115928727835161	8.26560646039324	8.29149498529097	8.1483415265467	8.6035416939028	8.64103620807756	8.27763286884045	8.39103912882632	8.64436372254781	8.18546372402377	8.45086342354634	8.49155485283061	8.7885509986971	8.59409256253827
YOD1	0.954076810804335	0.990309050708058	24	12.3888095170491	0.0769275078735628	2.33157637000338	0.0769957462726994	0.0330230428062657	1.6849494221339	1.97091610974166	1.95886952280503	3.44397760333051	2.0807015364524	2.36831211583906	3.74072727826631	2.20104805210502	2.51823264502502	2.02354459596383	2.28246644286496	1.94488388115783	2.0152663988473
PFKFB2	0.379607481924705	0.859862641327056	25.4267515923567	2.11539001214976	0.377145141524591	3.11606954419622	0.413736790330316	0.13277521071406	2.82074355144453	3.51819842153553	3.14698327992459	2.35229411764066	2.29133623918534	3.16161503086897	3.6782580303205	3.85256485436407	2.17725634772014	3.94048088152757	3.5600679415163	2.23002713374832	3.85798447878255
CD55	0.663354229915167	0.913436402199123	25.1069182389937	10.8294554345348	0.0849514602291317	5.15027548316908	0.0852206348682503	0.0165468109709371	4.91480862169733	5.1374775676374	5.52783123371972	4.89663595350617	5.20215820696731	5.20407241111201	5.28022550510032	4.71944466962376	5.4957157796729	5.08171831535338	5.26765717716224	5.12847461522282	5.05846820857508
CD46	0.351795575749761	0.852433685609404	25.2658227848101	10.3846706293814	0.192470917294952	5.01541980336312	0.194061226190765	0.0386929178013445	4.75942883597552	4.48453785771381	5.25488197418797	4.87097548847886	4.78156313051884	5.00589745213789	4.97709243006469	4.69679819805104	5.78580122646658	4.91900054090143	5.63641072835156	5.05734946366874	4.89906328968683
CD34	0.604003496747058	0.90435956262442	24	1.0828474098116	0.315779114532246	0.921072027650703	0.317933632389696	0.317933632389696	1.50095188332549	2.10333900965509	0.925540474308466	-0.143520440799451	0.651014115519813	0.888727897471734	1.02736109382209	-0.143520440799449	0.773340271243775	1.1762018956445	1.52867062128742	-0.143520440799451	2.134593872487
PLXNA2	0.526372640305241	0.891362332034368	23.2093023255814	22.8871389927812	0.328723181172308	2.15360568158683	0.330245928885233	0.153345587685253	3.80686185827903	2.62791413095304	3.62495750346954	2.02009102484683	2.55888947227325	2.07626198800104	1.90217788480581	1.34855140065225	1.72990207293818	0.44021705493566	2.46598845419078	1.37185302979298	2.44277984371822
TRAF3IP3	0.0015494314011073	0.433925462094811	21.3475935828877	7.90193228724931	0.360374045098058	2.10279169901433	0.36070238011231	0.171535002863758	2.12772676749597	2.53716152850742	2.28737201771253	2.62213809074332	1.83396859656877	1.90458571812376	2.10576616698022	2.43796284722243	2.17725634772014	1.8537218338029	1.52867062128742	1.58914396551833	2.34718386630823
C1orf74	0.0703795286335369	0.675790866564956	20.3673469387755	2.5171738123289	0.684793459432759	2.13579792337446	0.685447167339631	0.320932593780528	3.22885690038068	2.53716152850742	2.55477277137898	2.74022583789905	1.16042707151778	2.81881739813575	3.3174760839123	1.0950798669275	1.5435431020306	0.854641661439628	2.77504655191225	2.35391834579359	1.88517192638136
DIEXF	0.0554773078714064	0.650926696525913	26.972972972973	13.2266428439992	0.334693659937085	3.93363027770137	0.357499049226893	0.0908827276557876	3.8460131814956	4.189094403856	3.78956814526867	4.7066189131684	3.98795776499018	4.30961397059237	3.47277026907384	3.37051685975502	4.05151603845903	3.7599375162211	4.12138026004365	4.2152025807954	3.46129377566491
SERTAD4-AS1	0.576290065028167	0.898270115670844	21.2340425531915	15.9905660313128	0.207428037154298	3.52860393867012	0.207453956583368	0.0587920776003993	2.56322463782187	2.22462232809331	2.97524968743516	3.44397760333051	3.15135204017712	3.91636573292871	4.16189450548124	2.97831349894874	4.47307648170289	3.7599375162211	3.94715273449789	4.3403194873775	3.67323089999944
SERTAD4	0.23482902042821	0.81541765250616	22.8114285714286	16.1937648568195	0.248162569612112	4.95129570718429	0.25530898325934	0.051564075013514	4.60822634931777	4.3576866048804	4.60088719168869	4.79113644160233	5.36231716094392	5.45808733869106	4.25043636506689	5.39014138137851	4.95662025007255	4.91900054090143	5.37479877066166	5.11101935120208	4.98096623264269
HHAT	0.8277633945958	0.95549233128419	24	4.00762720397944	0.234338814598585	1.79532560153841	0.252414575493257	0.140595430309112	2.82074355144453	2.10333900965509	1.26089272494625	0.967588811644572	1.16042707151778	2.22966456719654	2.442876621971	1.56407418107486	3.02512527461264	1.8537218338029	2.77504655191225	-0.143520440799451	1.40502360267588
RCOR3	0.0197480330654196	0.582118464013312	22.4269662921348	12.2655514865959	0.176433475715531	4.72011449932633	0.176519415012758	0.037397273951289	4.30525379776057	4.30364904445174	4.7144961052064	4.79113644160233	4.84968938866036	4.4411174064601	4.59284587000168	4.76369826005585	4.71307093188991	5.13829806670777	4.71775381956449	4.92376306081232	4.83001925651222
TRAF5	0.890605384419339	0.97281746230322	24	5.08345004094336	0.0805111117708638	4.22347299753154	0.0887185792621471	0.0210060723281526	3.63867939070635	4.06465307975848	3.56563117361977	4.76351044387706	4.0759133263219	4.50263120639865	3.91337981904933	4.7853262080315	4.52437566185021	3.89741872339902	4.12138026004365	4.27911694581737	4.79421725068218
LINC00467	0.793751477358046	0.946510854238052	24	15.1367018597414	0.1562589404581	3.01217496551933	0.164388768303978	0.0545747741036804	3.28691745375472	2.87024433918086	2.78027594164479	3.75579058954717	2.0807015364524	3.77394211781202	3.23307447455715	2.81967145433662	2.51823264502502	3.71103638055647	3.24562283799549	2.35391834579359	2.61683963325814
LPGAT1	0.734892136552495	0.931639739276224	24	16.6913776712171	0.0889486136225047	5.06740301223743	0.0973437989594569	0.0192098001134661	5.19810347928193	4.88491532682513	5.23597880915638	5.19433218919968	4.94620210313555	4.94071760520759	5.17104053979075	4.39305156631408	5.27386357858767	4.83019825341389	5.36327958896234	5.19625741617039	5.21559762580177
INTS7	0.192058539384881	0.781812394412812	21.2340425531915	2.7836859645759	0.261891230986644	3.41945849880878	0.26189123282469	0.0765885104076928	4.06092910519144	3.81714536748694	3.56563117361977	3.51196499675862	3.64871644097794	3.23594550726387	3.74072727826631	3.31211525662196	3.55559076534119	2.31290248854171	3.34266849114531	3.71204870304194	3.09998996812672
RPL21P28	0.472336538667405	0.8837514893804	27.156462585034	11.0090942704397	0.296132972548019	2.13427862931608	0.297174077667503	0.139238651217124	1.84811254031946	1.97091610974166	3.22574662616593	2.02009102484683	1.83396859656877	3.00037383756551	1.66506419318636	1.34855140065225	2.30008958988816	2.4383775949412	2.54967790561064	1.37185302979298	2.34718386630823
PPP2R5A	0.0407958996666729	0.625351445396246	24.95	14.1389890992575	0.237225581474292	5.0173515439192	0.249458175580278	0.0497190945056679	4.91480862169733	4.72964181009122	5.11704296943628	5.19433218919968	5.29059957859671	4.87245306986126	5.00281047483835	4.50156300290352	5.25879648389952	4.96143262093067	5.21735921375985	5.3380404963314	4.71983228167796
NENF	0.499881373649983	0.886595746583639	20.2639593908629	2.57511758201688	0.089624288194721	6.57063074935009	0.089745208268641	0.0136585377709009	6.66376596403028	6.80350473807699	6.32076138309106	6.89554257130404	6.4866827769912	6.53434407670827	6.6444549043786	6.67599715062436	6.3090131968988	6.46754884288179	6.59395204205104	6.77400643741667	6.39004862332593
NSL1	0.128339246780501	0.746824469366807	20.5773195876289	7.40043577105875	0.193797396989463	4.65310629059069	0.194494302213228	0.0417988092398675	4.41346986577082	4.68806405562621	4.94147996231161	4.81824335663538	4.13170584883106	4.37686350769115	4.95090759155617	4.42095412077653	4.89947803752857	4.60782531625338	4.71775381956449	4.77653316112145	4.86495426956808
TATDN3	0.23200010955307	0.813216667540232	20.7916666666667	15.3766875416667	0.492004359678627	2.68066564174477	0.492195608275418	0.183609473934639	3.16836139261188	1.97091610974166	2.13245066680616	2.95084376245853	2.55888947227325	1.7096858811296	2.58586162931501	1.56407418107486	4.01611265365302	2.85326169996853	3.6763413016805	2.67223259349027	2.24480113722503
ANGEL2	0.508448857065771	0.887355262480592	24	4.02160238988501	0.181365270223258	4.27690800606871	0.195425242412024	0.0456931133741305	3.8460131814956	4.09678408910251	4.15419505616955	4.26939939779937	3.20435369013261	4.75096994055697	4.75296080027718	4.30595208576585	4.57391321239001	4.49680491488822	4.43923517959522	4.24751367663501	4.55846276397072
RPS6KC1	0.743099612601392	0.933939147260634	24	18.3739860941717	0.0709726757498251	4.40977112629423	0.0786673007715429	0.0178393160367149	4.27688211635614	4.48453785771381	4.65880966466833	4.22956977965755	4.59568603981275	4.82508016106494	4.20684458355384	4.42095412077653	4.27763946690274	4.37652348965812	4.12138026004365	4.63715066361185	4.2236564006998
SMYD2	0.855711294208614	0.963161056622021	24	8.81192437967749	0.109569854675959	4.37643481113732	0.115432632437901	0.0263759515266041	4.58527182473329	3.99816111921524	5.13755905303303	4.67730911098856	3.98795776499018	3.87043588670466	4.65903904719248	3.48067293808365	4.81958772149518	4.10092275304767	4.32511696544739	4.63715066361185	4.53696076823622
PTPN14	0.336863308345002	0.849896102732667	25.2658227848101	21.7563037113115	0.137496767165666	7.78429205139204	0.143197749538155	0.0183957318909364	7.85977512932126	7.80981300775242	7.49057981713978	7.58141067701437	8.00888523396492	7.91154775768915	7.54906354623131	8.16849527932115	7.41048919408087	7.73240030721484	7.93912004026427	7.70543378406099	8.07501172038132
CENPF	0.168838244621159	0.769526927332325	24	13.3346006376141	0.588390432160829	5.7675872136952	0.594456505565541	0.103068490087848	4.41346986577082	5.81515022307524	6.81048424495634	7.12995313407293	7.0433364815216	6.59914229918004	5.71303952150902	5.58770723344749	5.08175851868557	5.48223243815085	4.99655160471184	4.79850846630038	4.94876084185183
KCNK2	0.767373519362404	0.940616368907126	24	16.8006382712059	0.0619576363290361	8.07993609662229	0.0679488632162387	0.00840957928425249	8.099365706202	8.35597216215178	8.12284350472465	7.92787196548428	8.08858010022832	8.30810212544621	7.95359159548022	8.17055126075657	7.91454036713482	8.18596818923328	8.07066082160848	8.26482296730639	7.55531193561796
KCTD3	0.514492783619538	0.887979857648265	24	14.5980854190845	0.14559081447333	5.76741894481775	0.15099528735065	0.0261807385236555	5.62687623624482	5.45506729800698	5.77046112220492	5.45831821360825	5.3739309867366	6.17684302843631	5.47655134603618	5.20995749973989	6.05364134914277	6.19269688856875	6.29977636623903	5.82923454667782	5.93569840830024
GPATCH2	0.132502464848974	0.749258542239522	26.2631578947368	4.6044579735174	0.287658281855304	4.60676004747331	0.345783556065037	0.0750600318882878	4.0938301177005	5.22729876994673	4.54054157562683	4.30815888608283	4.23720746267942	4.47220213567213	4.69103051487071	5.11065756762391	4.69079025732743	4.83019825341389	4.96641384265953	4.04180983454403	4.68115031415395
RRP15	0.7530516664162	0.93760811690924	24	22.0880226077769	0.077426201158903	4.75076362087007	0.0790359078623665	0.0166364639813192	5.10433975750093	5.22729876994673	5.00984383603466	4.89663595350617	4.78156313051884	5.18543592990537	4.48748797482948	4.44832724699519	4.39253642127471	4.6602878651282	4.43923517959522	4.24751367663501	4.94876084185183
TGFB2	0.253483715029737	0.825321929668016	24	16.7534597640538	0.385879810290904	3.27159540699333	0.422815067151157	0.129238189492304	3.28691745375472	2.22462232809331	3.78956814526867	3.37262714729297	4.21154650045675	3.61590270316002	3.80060347563317	2.32436316940032	3.16099432224756	3.10111654728425	3.194536908011	2.85110106774689	3.46129377566491
LYPLAL1	0.461051499877664	0.880164661301933	24	9.67119561468399	0.255688853330529	3.01781306034658	0.263430671793259	0.0872919118996075	1.99468321523746	3.0776639935856	2.97524968743516	3.51196499675862	2.0807015364524	3.55912651544274	3.3174760839123	2.90117195913933	3.60408562152947	3.10111654728425	3.34266849114531	2.93285272891917	2.61683963325814
EPRS	0.362195742579017	0.854055734074087	26.7919463087248	9.20453819706962	0.132520796667547	7.79786004473786	0.135103348416276	0.017325695465315	7.82345472082493	8.41927961215127	8.2856563140757	7.72081020740478	7.96540580152209	8.00484965477305	7.50924399512405	7.64909937327626	7.76260463523193	7.68886789172919	7.84287041148598	7.2710290830635	7.48125465879266
BPNT1	0.610230842165492	0.906429144956393	27.7222222222222	9.73264649045407	0.246804461161991	3.27898209924636	0.247213195937729	0.0753932740268844	3.54661449727996	2.33649565961216	4.44500904100904	3.04564259770179	2.71314668268234	3.55912651544274	3.39721168527061	2.81967145433662	3.28516172494409	3.89741872339902	3.43359559668083	3.66497762792154	2.6965795696333
IARS2	0.156658810249793	0.769179456287082	27.156462585034	10.9309853440129	0.198704213220149	5.74104921499011	0.199229943132621	0.0347027060162494	5.74550464377034	5.89040451058229	6.00067422494751	5.5420014174991	6.04596284752159	5.57724640034995	5.75903887901018	5.22586277227657	5.78580122646658	6.10077739028485	5.81614558418188	5.89190125196356	5.36949815680484
RAB3GAP2	0.352759658439278	0.852433685609404	24	5.55512189545171	0.111481729918833	5.59269152793147	0.123506753788585	0.0220835984197872	5.47281279894991	5.69435397823143	5.68940574793537	5.38769103991345	5.44171651565835	5.25857952067299	5.9562078317725	5.4455265606459	5.68795555963485	5.8070571290211	5.61714155903809	5.58560783976325	5.67528596789203
C1orf115	0.100380489153362	0.701202994340682	26.2631578947368	24.0538294188863	0.480130554793334	0.6271699106231	0.480144332830746	0.480144332830746	0.367711745238265	0.358582086321589	0.48784801583033	-0.143520440799451	1.16042707151778	0.463020845641358	0.557581560161646	1.34855140065225	0.773340271243775	-0.143520440799451	-0.143520440799451	1.11593053292944	1.88517192638136
MARC2	0.25137399128488	0.824438654900994	24	4.16671510493374	0.369417927603912	2.03725554680302	0.399519288519645	0.196106614679044	1.84811254031946	2.22462232809331	2.13245066680616	0.967588811644572	2.18985958413007	1.7096858811296	2.442876621971	1.75154547621004	3.16099432224756	1.8537218338029	1.95424999864083	1.58914396551833	2.84394306144001
HLX	0.396861562960505	0.859862641327056	21.2340425531915	14.1232005828125	0.135604659961707	5.40454392058107	0.135606293993954	0.0250911632853146	4.8196741504835	5.12194824577673	4.74155349329536	5.55817095391324	5.3739309867366	5.27630033243371	5.28022550510032	5.82548035106654	5.45663440702142	5.8070571290211	5.60740959473245	5.77484917044526	5.38161183052873
DUSP10	0.998380868528225	0.999652691290681	24	13.1942529912434	0.0161901488554128	2.21815219825134	0.016324218736086	0.00735937720998364	1.84811254031946	1.02565304320376	2.28737201771253	1.58776421592318	1.53615245258237	2.36831211583906	2.94546130409644	0.787378269324489	3.65100324174181	2.553807615867	2.46598845419078	2.85110106774689	2.91233941198123
TAF1A	0.440479188859629	0.875052034512966	20.1616161616162	2.74565924291218	0.471782946984531	1.48283954333727	0.472501605473995	0.318646483091883	1.29000947026807	2.22462232809331	0.48784801583033	0.967588811644572	-0.143520440799451	1.21702005258073	2.28414553023988	2.64140456967619	1.32948977595216	2.85326169996853	1.95424999864083	2.23002713374832	0.680299926038661
MIA3	0.525017860768864	0.891362332034368	24	9.62282476748108	0.0817659869323441	6.01820709188618	0.0843391553549509	0.0140140001942868	5.71410667506929	5.77599794241791	5.77046112220492	6.03334437238929	5.67553676082915	6.27706193251122	5.92963764456612	6.02955428973766	6.31630867973631	6.32857622984602	6.16030364362291	5.93221612925807	6.22505995645695
AIDA	0.272744964921134	0.830553271215329	20.3673469387755	16.420548302198	0.344144915992799	2.20925280151173	0.345590840389376	0.156428834288633	3.49828085516364	1.82509846765002	1.95886952280503	2.02009102484683	2.0807015364524	2.49479565949875	2.10576616698022	1.56407418107486	3.02512527461264	2.4383775949412	1.825851689802	1.58914396551833	1.88517192638136
BROX	0.901647736281061	0.975922600005304	24	18.9337000310256	0.0744637269128735	5.09032642572854	0.0820335202249377	0.0161155716478825	5.64918327071553	5.1374775676374	5.74394545727706	5.13088259698446	5.39688186921462	4.47220213567213	5.54816551104152	4.6504100495914	4.87991636684801	4.49680491488822	5.38622670566653	4.96320927524602	4.73879115970044
DISP1	0.581291833436573	0.898507269417326	24	2.65711444425172	0.331956714812681	2.46612844585803	0.344798245442196	0.139813579467566	2.12772676749597	1.82509846765002	2.28737201771253	2.74022583789905	-0.143520440799451	2.91244973907408	2.58586162931501	2.81967145433662	2.30008958988816	2.85326169996853	3.14157540440518	3.45964527642391	3.41489655607691
CAPN2	0.7992437024479	0.948613864771394	24	6.71092761678471	0.0607085536881291	7.14090028473981	0.0670823065724062	0.00939409652810332	7.13210727196324	7.2119535455025	7.34821210660543	6.85684895550412	6.83645076337765	6.98049955292844	7.26013681487286	6.8086473225664	7.32265396824917	7.37638339064451	7.21981873604535	7.39880061123996	7.0667772346229
TP53BP2	0.706197389120161	0.924574745305498	23.2093023255814	18.5505676703522	0.118069551988387	4.25606651734148	0.125569003096357	0.0295035339754965	4.12599751380553	3.99816111921524	4.54054157562683	4.14645173156189	4.13170584883106	4.23907575267072	5.02807807774325	3.85256485436407	4.15279404948015	4.27923745840307	4.48246943829938	4.50973835739109	3.85798447878255
FBXO28	0.0891013748183841	0.69879747122235	24	9.39847004271124	0.51809371991604	3.10172564337885	0.537372827984664	0.173249632549473	3.39646644704352	3.46994688758476	3.84051357412256	3.13459447207165	2.6380788006313	2.81881739813575	1.66506419318636	2.97831349894874	4.18503276843843	3.17509775047576	3.24562283799549	3.01021923453843	2.34718386630823
DEGS1	0.36996219220795	0.858854476302025	24	5.7285671528565	0.12240233645156	5.5926541482107	0.135750140591	0.0242729367834111	5.71410667506929	5.52757842966674	5.8719035311203	5.55817095391324	5.12178150774601	5.42669364608478	5.83258809183922	5.47244169237544	5.81699534312709	5.5671170844842	5.73802266491175	5.54718561389339	5.51955711032775
NVL	0.799828188428796	0.948613864771394	24	3.98242090871562	0.206134342218709	2.2285449405822	0.221889840810695	0.099567137628702	1.99468321523746	3.31468121812232	1.76151003423154	0.967588811644572	2.0807015364524	3.08324588042633	2.10576616698022	2.81967145433662	2.51823264502502	2.66068236441675	2.77504655191225	1.11593053292944	1.88517192638136
CNIH4	0.358140370594177	0.854055734074087	24	14.3022162300431	0.166610614547257	6.50020690682206	0.171547410781956	0.0263910692753356	6.24021483927792	5.91764272549799	6.69757159258422	6.65363635838717	6.87374003741961	6.2593505307584	6.84970918969893	6.23212588643628	6.69775236593057	6.41508281479977	6.45976802312173	6.77400643741667	6.29076867351707
WDR26	0.483751589240235	0.884581817400188	24	11.3272562749776	0.140106370121789	5.47197356200415	0.140477548666366	0.0256721906775653	5.22805106460525	4.80936652161273	5.70323518595909	5.40567461540281	5.2279852109295	5.34508394599943	5.49479090426098	4.92827124658686	6.0272099181547	5.74768107765763	5.5270961174641	5.82923454667782	5.72367155636376
DNAH14	0.218770587801441	0.803521878560433	20.6839378238342	9.69579649704071	0.395503710459601	2.14669136080031	0.396407495265168	0.184659752446846	2.46604630699185	1.66286817262761	2.42725882378807	1.82006159905392	2.47509971387562	1.21702005258073	2.442876621971	2.20104805210502	2.7938275511377	2.4383775949412	0.92239042066678	2.09448875733782	2.6965795696333
LBR	0.223881683199505	0.809865759439143	24	18.4403686281274	0.140883275659622	4.91761731016768	0.156085038674115	0.0317399725983951	5.07168027261679	4.97410657191894	4.98741390598196	5.21487673451609	5.21512950228032	4.91831975102406	5.14817574008574	4.52746190087762	4.54935704688001	4.85291650325899	4.68110895386983	4.84147968097325	4.964953400804
ENAH	0.280144925420763	0.831713340134773	24	2.52244022591589	0.145005838394059	8.63776711884512	0.150102664321662	0.0173774845114985	9.15756504835686	9.38926910792023	8.87534376407826	8.34390159440391	8.57087051868783	8.72587554620027	8.54994022144465	8.57930554465885	8.58334214771908	8.44339802260727	8.62415092465439	8.13482795143444	8.43172772768896
SRP9	0.866796189110431	0.964768575067118	24	2.3779121929966	0.170674201363355	4.57994410396064	0.176048424915157	0.0384389898476958	4.75942883597552	4.60113136884312	5.61819728772557	3.75579058954717	3.75911622515082	4.80079730823258	5.30110481127313	3.05153876586629	5.48280593023232	4.10092275304767	5.12488394321055	4.42751439881369	4.89906328968683
EPHX1	0.290448488155564	0.834961130660887	24	6.2277747540186	0.416155428891073	3.30457205089808	0.461623504326092	0.139692370817165	3.10521772108157	3.65396560241722	2.55477277137898	3.63902270402339	1.53615245258237	3.08324588042633	3.47277026907384	3.72407446159155	3.86511374741395	4.0624538432574	3.74895691843378	3.22016104340262	3.26601835205635
TMEM63A	0.41445857723733	0.867061232525774	24	10.2415330679239	0.136960485084302	5.2457532407225	0.139382342613805	0.0265705107003104	5.18289329334671	5.16804355474211	5.23597880915638	4.9949435692699	5.70342066549944	4.82508016106494	5.07732320035457	5.5248108378276	5.38904993331648	5.5671170844842	5.09733590844684	5.32295761207857	4.98096623264269
PYCR2	0.793181541976693	0.946510854238052	27.9160839160839	12.9199301782136	0.145951797590687	6.5530098763958	0.156452867620411	0.0238749628905582	7.11618119096298	6.20239542315105	7.28983567894697	6.76927334596837	6.42102549015566	6.59208455607936	6.94565105466206	5.27255279506964	6.91514650781666	6.31227488773223	6.76127727015921	6.10968399588337	6.6016096034204
SDE2	0.795874290868237	0.947096430919658	22.0552486187845	0.127568561153516	0.149868616298981	3.26936568112394	0.15033884305356	0.0459841014180696	2.89729110670082	3.96372947281485	3.88972117623473	2.4935159347048	3.75911622515082	3.00037383756551	3.91337981904933	2.81967145433662	3.28516172494409	2.94069746995196	3.5600679415163	3.66497762792154	2.53243316651942
ACBD3	0.446125450274574	0.876636509789538	27.3424657534247	25.8489581153908	0.09079049975189	8.0232363892983	0.0938090638571404	0.0116921724981538	8.12744428689662	8.30702835749284	7.82693232899079	7.79432158273273	8.14558899286271	8.09747509778724	7.84403601344728	8.26401934215276	7.87309142821579	8.05248629075535	7.99430449876	7.83068549118813	8.08615805766
PARP1	0.5969088189873	0.903558470737163	25.2658227848101	11.2783810907518	0.123358737218795	5.88456805632525	0.12336711435938	0.0209645148426441	5.50985403685515	6.37608729386478	5.85960650776566	5.82194491129617	5.90898402371595	5.88505663647934	5.84685845810493	5.93596536281575	5.42997932804652	6.46016950522872	5.87411172630002	5.98107536723399	5.56275573473076
ITPKB	0.43785468786951	0.874914288236079	20.0603015075377	3.75387807001411	0.353084065500247	2.44791619132217	0.353104225246229	0.144246860451342	2.2495304454255	1.82509846765002	3.22574662616593	1.31074761462518	2.55888947227325	2.22966456719654	3.14342663197679	2.54326678440314	1.89491887329102	3.10111654728425	2.07214905675533	3.80181979665925	2.44277984371822
PSEN2	0.243451172083765	0.821498613784373	24	20.6440802514223	0.257159042543967	3.91701489852469	0.272170955675757	0.0694842789028625	3.59338120405531	3.61011431472481	3.56563117361977	3.21837892828741	4.35908206783858	4.64583487224642	4.20684458355384	4.11418907442094	3.60408562152947	4.10092275304767	4.03689498090035	3.71204870304194	4.32749761616564
ADCK3	0.0963320602659871	0.69879747122235	20.0603015075377	16.5335387913712	0.409336424928238	4.54698126215702	0.412714799268433	0.0907667693076542	4.33307827267522	4.09678408910251	3.06367030048645	4.76351044387706	4.71005971348682	4.91831975102406	4.16189450548124	4.80663470692323	4.30723288570179	5.19274235348801	4.93563304887281	4.27911694581737	5.07348123111621
CDC42BPA	0.143596210137631	0.759991862088261	26.4370860927152	9.50963768478387	0.164618665541982	6.52197984979007	0.167240882277681	0.0256426554711088	6.42609219553894	6.81803340200362	6.84831578930678	6.76231132377139	6.1441800773921	6.62703298826309	6.33593982703215	6.23997917179148	6.62323781830298	6.51104936531165	6.66604328785292	6.46608483743054	6.35361455078255
JMJD4	0.270067229127694	0.830553271215329	24	21.1625020097809	0.449281751436849	3.96131721415161	0.468862660141168	0.118360291487432	4.56194616072498	4.53231180082361	4.02801004571955	3.9643041372891	4.10407927482196	4.04598391242023	3.54456776981696	4.36459869949933	1.89491887329102	3.80723531225535	4.30116868856661	4.11368635954418	4.57964899337201
SNAP47	0.635682909608302	0.91069583873581	24	2.10057937438735	0.202276300210589	3.3674358993665	0.207313362026889	0.061564159859996	3.80686185827903	3.51819842153553	3.06367030048645	2.02009102484683	3.8282855420412	2.71868385062296	3.39721168527061	3.25124939765512	3.82475854521253	3.85303157800641	3.38884827033729	3.45964527642391	3.82287820798061
ARF1	0.671848764000514	0.916225529689138	24	15.6431476217932	0.0978331153501611	8.58297126388773	0.10436284042061	0.012159290438232	8.88660201145904	8.41927961215127	8.83194284058266	8.94837713749143	8.80872693546821	8.2754316701518	8.6076473309684	8.06840198531459	8.71475070894966	8.21475638704376	8.49023157492643	8.7110174975368	8.54107543123285
C1orf35	0.0374097710174335	0.625351445396246	24.1939393939394	11.6547247729128	0.47899380214168	5.50910292990435	0.17106719695728	0.0310517336731354	5.27183814863327	5.91764272549799	5.43142444334493	5.73926527529363	5.33880521225164	5.57724640034995	5.42040687834681	5.1938749198522	5.30353376004391	5.88628064622501	5.69272054813685	5.80772578548771	4.88210958039657
MRPL55	0.369287932394368	0.858395523461687	24	2.98811489866859	0.152363500271709	5.40441419400937	0.159645296356155	0.0295397966597595	5.76606331003701	5.61891711288339	5.39780204520833	5.3510370768277	5.27829222145448	5.22247121651826	5.19354860914916	5.98351859299582	5.09878121543329	5.53937345605464	5.04060969721311	5.58560783976325	5.29459910021763
GUK1	0.80354431643357	0.948972983289633	24	6.47014911633127	0.0429692974927824	7.93380267087392	0.0475947948101788	0.00599898898228284	8.28175918460379	8.37901883969406	8.01331812775979	8.29649669735842	7.80521721154058	7.78108961235585	7.90327140136579	7.97267423560815	7.71923260750158	7.87795511909426	7.72855800265515	7.84395413718085	7.53104613177977
GJC2	0.0432850756264014	0.625898780805415	27.7222222222222	13.8293752905757	0.520692993460891	1.90167735826367	0.578047219028884	0.303967030220452	1.50095188332549	1.66286817262761	1.76151003423154	2.19573339055383	2.55888947227325	2.36831211583906	1.02736109382209	1.0950798669275	1.5435431020306	2.76018297573215	1.68489971407991	2.7644371198687	2.134593872487
IBA57	0.311967796803896	0.84080258802619	26.0915032679739	24.9252081880005	0.325370227119967	3.33160206283137	0.328062359356821	0.0984698511916565	3.59338120405531	4.06465307975848	2.88105403911691	3.69858768459097	2.55888947227325	4.23907575267072	3.23307447455715	3.89297190360065	2.87511736273973	2.94069746995196	3.194536908011	2.5737303717556	3.54983830806487
TRIM11	0.776794390978146	0.941394935267457	25.9220779220779	24.019612999013	0.0933658566062223	7.13242404428214	0.0933662003812726	0.0130903883170157	7.22041967672703	7.03255543540723	6.83581517905934	7.1830532685326	7.45498541665463	7.17725105631476	6.70837278982174	7.75702398414698	6.91994346740798	7.10075316173369	7.00313344936405	6.77400643741667	7.55798311350363
RNF187	0.83585986867194	0.956274987303658	24	21.2534849153148	0.050766121213688	8.4331200063136	0.0528521247905103	0.00626720890381515	8.15303682273585	8.25814256835081	8.07045434119337	8.35782455366291	8.55437837789407	8.49753658944377	8.65504778986026	8.92450478523839	8.33841225014094	8.44339802260727	8.54351467892145	8.53404251103268	8.34003489914985
RAB4A	0.544606988688645	0.894955277441779	24	10.8610737342713	0.129046676234089	4.7158285180325	0.130019666160565	0.027570906292159	3.99278679768399	4.33092081361857	4.94147996231161	4.188609258278	4.74625436171746	4.82508016106494	4.84114004012302	4.94758307287537	5.02945106532558	4.85291650325899	5.11117567800334	4.90362798745536	4.47046240205884
CCSAP	0.822469330020371	0.953110472622427	24	15.6593872695967	0.0758604975316332	3.96382764157712	0.080959428243839	0.0204245581706542	4.15746329709211	3.77804793405658	3.98337055173985	4.0582506598209	3.89428974100202	3.96087835299459	3.96662558969554	3.42664600594127	4.39253642127471	3.60796169811748	4.41712227721211	3.75763238331172	4.08237170717163
NUP133	0.0157192570342675	0.551483667390515	21.3475935828877	0.804180436836248	0.247894623988356	4.93982801845975	0.247953845503235	0.0501948336210596	5.30030822300845	5.22729876994673	4.84497714820125	4.94662695478747	4.71005971348682	5.32819303714912	5.14817574008574	4.74174113890795	4.64516926031539	4.63429504782497	5.17845044863814	4.79850846630038	5.08833963227343
ABCB10	0.945173633572366	0.987552311493395	24	15.54420348725	0.128929615899988	1.89503784314568	0.137163772258031	0.072380492428766	3.44827162528919	3.42002555286111	2.67192584087311	1.31074761462518	2.29133623918534	0.888727897471734	1.38116433731381	-0.143520440799449	1.5435431020306	2.553807615867	1.825851689802	1.77795105599192	1.58342468531679
TAF5L	0.16475388229115	0.769526927332325	23.2093023255814	18.3478646930169	0.330003979767183	3.11149744094941	0.351160563381203	0.112859023684125	3.44827162528919	2.79390255314031	3.3714398899959	3.29756352083255	2.97955567410479	3.72316187765299	3.47277026907384	2.43796284722243	2.30008958988816	3.60796169811748	2.96991977622347	3.15351819447919	2.91233941198123
URB2	0.706635901703849	0.924574745305498	24	12.9397478557892	0.240159763798521	2.05475954186884	0.241396887526742	0.117481818484311	2.56322463782187	2.79390255314031	1.95886952280503	2.19573339055383	3.15135204017712	1.90458571812376	2.10576616698022	1.91743355745889	3.22441343989173	1.1762018956445	1.68489971407991	1.94488388115783	-0.143520440799451
GALNT2	0.117728486484896	0.727739022086602	27.9160839160839	7.7466917930501	0.156544643829495	5.97994863107008	0.164072623261952	0.0274371292103545	6.29075186178125	6.20975980084365	6.54466346217748	6.11212351926205	5.84366405944751	5.80185613012393	5.90256891688342	5.86664232767169	6.08814644784058	5.79537580688459	5.90621869060576	6.02833396710953	5.48628752449783
COG2	0.830954902071049	0.955763768916348	24	2.02173502634557	0.11257838477955	3.26975775424967	0.115183995805851	0.0352270732154845	4.06092910519144	2.79390255314031	2.88105403911691	3.44397760333051	2.71314668268234	3.16161503086897	2.58586162931501	3.53274945698863	3.69644299785843	3.0231355663691	3.5600679415163	3.40339713681503	3.7499940044432
AGT	0.044555260846364	0.628200178868266	22.6818181818182	12.4885688983203	0.769742594410416	1.15303896624226	0.769796653122114	0.667624144248022	-0.143520440799451	0.358582086321589	1.76151003423154	1.58776421592318	2.9174221950467	1.4842816222483	0.557581560161646	1.0950798669275	1.89491887329102	0.854641661439628	0.92239042066678	-0.143520440799451	0.680299926038661
C1orf198	0.0729858706205229	0.678404901595014	22.0552486187845	14.5786377615581	0.208410079450168	6.56025848367966	0.208928375631965	0.0318475828584695	6.35323053944827	5.77599794241791	6.35620556340279	6.79679025431018	6.73653215131403	6.41143070255431	6.74692959428259	6.43046260155621	6.67523198830082	6.71081416266675	6.81722879762708	6.50669783432084	6.65248616409327
TTC13	0.979866495001435	0.995194626685863	24	23.5816307588595	0.0452117025446672	2.07554043857518	0.045258128582993	0.0218054670204653	2.12772676749597	1.97091610974166	1.95886952280503	0.967588811644572	2.78450098360699	2.36831211583906	2.28414553023988	1.75154547621004	3.22441343989173	1.8537218338029	2.07214905675533	1.77795105599192	1.88517192638136
ARV1	0.0315377664338692	0.621409982669307	21.4623655913979	20.3520687241915	0.530280197013959	3.03727981438463	0.531077519839043	0.174853010685366	3.28691745375472	2.71329423894123	3.06367030048645	3.21837892828741	2.97955567410479	3.37401867194696	3.91337981904933	2.43796284722243	2.04298334758568	2.85326169996853	3.6763413016805	3.75763238331172	2.61683963325814
C1orf131	0.828790277111303	0.955600971404854	24	5.33406070321614	0.0605289966211289	4.710833654732	0.0669186067038093	0.0142052578393614	4.41346986577082	4.92125614311697	4.4775611903291	4.52110180357146	4.49292002487365	4.96277304175724	4.95090759155617	4.62664438069509	4.79890423330674	5.1196836148441	4.69954773234518	4.45544632502888	4.81222930883549
GNPAT	0.629499785099635	0.908242955043406	25.4267515923567	8.36342168650494	0.136206107511339	4.37962115820083	0.145688592089346	0.0332651128549199	3.80686185827903	4.80936652161273	4.4775611903291	3.69858768459097	4.42755249855481	4.47220213567213	4.06756123725301	4.11418907442094	4.87991636684801	4.43791736324916	4.75349090548383	4.50973835739109	4.44759724598251
EXOC8	0.172245890090757	0.769526927332325	24	9.40421355632824	0.234106749567909	3.82224765760123	0.242782865991403	0.0635183503896159	3.54661449727996	3.20103452222725	3.88972117623473	3.44397760333051	3.79411538008462	3.23594550726387	3.85809334124853	4.07959570395309	4.41988574497454	4.0624538432574	4.41712227721211	3.80181979665925	3.7499940044432
SPRTN	0.825240340202429	0.954106170358807	27.5310344827586	15.9223511937627	0.1054310753494	3.43432079513901	0.12547387525347	0.0365352809880392	3.44827162528919	3.5648882538256	2.88105403911691	4.188609258278	3.8282855420412	3.23594550726387	3.14342663197679	3.25124939765512	3.97981857518295	2.76018297573215	3.43359559668083	3.28386088604486	3.67323089999944
EGLN1	0.735586001800755	0.93165333276351	22.3016759776536	20.9562086906311	0.112946184942628	4.38081799380916	0.114283456290595	0.0260872413444469	4.27688211635614	3.69652323727143	4.54054157562683	3.69858768459097	4.23720746267942	4.59024726122307	4.33385697564044	4.07959570395309	4.91877801362181	4.10092275304767	4.99655160471184	4.75421794114174	4.84759250483636
TSNAX	0.0396299830014382	0.625351445396246	27.3424657534247	24.5093889624485	0.284491500428363	5.46909307268777	0.285242646504466	0.0521553834819425	5.19810347928193	5.35234305620968	4.91795265478735	4.81824335663538	5.54806176005058	5.54836655284881	5.91616676479887	5.67139541294818	5.61883243886285	5.31231673628118	5.77326722084074	5.24508313672956	5.98417055088763
SIPA1L2	0.0490106556453109	0.64084819290416	21.9340659340659	14.127423172079	0.553123122289183	3.53327201969652	0.553634985283131	0.156691865839043	3.34273150653438	1.82509846765002	2.42725882378807	4.188609258278	3.48700434511899	3.23594550726387	2.442876621971	3.58301149252325	4.15279404948015	4.27923745840307	4.03689498090035	3.9267993178791	4.11175724443167
NTPCR	0.785203730359301	0.944264956323687	24	19.6481164430908	0.0768240340540926	4.43962756454611	0.0834558487917543	0.0187979391465659	4.33307827267522	4.06465307975848	4.65880966466833	4.10302512691083	4.53490886407677	4.56162908245288	4.81234167907809	3.93227799651243	4.57391321239001	4.49680491488822	4.5036102168932	4.3990309895713	4.7759774656841
PCNXL2	0.795123360808345	0.946817169390221	21.1216931216931	16.2650301674602	0.098170506784283	3.96174445343562	0.0981707720324981	0.0247796830881821	3.49828085516364	3.92845594034526	3.14698327992459	4.22956977965755	3.75911622515082	4.08672518938733	4.16189450548124	4.36459869949933	4.01611265365302	4.37652348965812	3.94715273449789	4.27911694581737	3.59215270115176
KCNK1	0.831693550229533	0.955828828723927	24	17.1343253599123	0.167725307771199	2.06596785320031	0.184960653766791	0.0895273629162601	2.46604630699185	0.730333828333133	2.88105403911691	2.02009102484683	1.69273170736563	2.91244973907408	2.71594455860083	1.34855140065225	2.17725634772014	2.31290248854171	1.95424999864083	1.58914396551833	2.0152663988473
COA6	0.42931474377605	0.873144983572506	22.1777777777778	15.1177038791556	0.281505057698572	4.43650793015634	0.283078005963797	0.0638064915966063	4.0272602317516	4.24750842658998	4.54054157562683	4.30815888608283	4.44967239589283	4.69935989718193	4.75296080027718	3.12122625950301	5.33260602636027	4.40754697877718	5.0113876365463	4.14832488904372	4.25032577652155
IRF2BP2	0.625546005312004	0.908242955043406	20.1616161616162	16.867349343079	0.111043466366173	6.30986968711038	0.111952529178223	0.0177424471074127	6.56749452964765	5.99640138231697	6.48186672770546	6.20747371307727	6.28616334353023	5.98542864579714	6.30526437199621	5.7504940071417	6.46156309114948	6.6601892234484	6.29977636623903	6.68832817343985	6.22505995645695
TOMM20	0.774378250182373	0.941212350299921	24.7950310559006	9.83513356729713	0.0888609218553437	5.997281126638	0.0909514700150142	0.0151654504923968	5.66020876495227	5.84383254972765	6.2376771396676	6.02173064843871	5.80128436221053	5.81403973844128	6.54293276087553	5.55029937654664	6.3663694784444	5.8186446281116	6.39901248143447	5.88164401406405	5.97620411389371
RBM34	0.500019668897145	0.886595746583639	24	3.58584605542484	0.147265909241763	5.42602721957324	0.156849703893715	0.0289069143125403	5.19810347928193	5.53931705103735	5.38069236419312	5.13088259698446	5.16252953717817	5.98542864579714	5.5128027412683	6.00210951727229	5.5211939947213	5.39203942896619	5.45295616033225	5.02042721939957	5.33253463201729
ARID4B	0.840724640461841	0.957795888297793	24	11.4581769984841	0.0564096976740916	6.77628536522255	0.05650675980932	0.00833889908168946	6.56162636434859	6.52520590763683	6.90326564160855	6.44338791916379	6.66742939874751	7.17252730846458	6.59458665989184	6.72718079600467	6.97168341901708	6.94029133997934	7.08956039055319	6.44534140100144	6.9936839787032
GGPS1	0.288127386500617	0.834961130660887	24	22.8928964986197	0.12929270274982	4.639349336689	0.13021439554656	0.028067383181688	4.6965576955213	4.66681702659349	4.50939502923513	4.52110180357146	4.28719940755107	4.87245306986126	5.07732320035457	4.52746190087762	4.66816008007775	4.63429504782497	4.6243350216168	4.90362798745536	4.44759724598251
B3GALNT2	0.975230388338142	0.994815338350848	24	17.0716066324749	0.0530789014079322	4.60310673646757	0.0584794673866818	0.0127043474624182	4.75942883597552	3.99816111921524	5.57372167712881	4.30815888608283	4.15881331869421	4.64583487224642	5.07732320035457	3.53274945698863	4.99349519387501	4.31240042973753	5.0113876365463	4.75421794114174	4.70062093808168
LYST	0.952913938301544	0.990309050708058	24	9.85493847326792	0.0360859512112623	4.3808477833976	0.0370211752343484	0.00845068741594951	3.8460131814956	4.03179013171485	4.60088719168869	4.30815888608283	3.95740585659586	4.37686350769115	4.92423870055634	4.11418907442094	4.47307648170289	4.60782531625338	4.46101425682373	4.84147968097325	4.37674356538189
NID1	0.272719117451186	0.830553271215329	24	6.89574709122237	0.142990456286192	6.60799634132207	0.157615683183047	0.0238522655040563	6.45803252354973	6.57167311148025	6.44941268056134	6.22783327596447	6.21691767174933	6.55626845663454	6.60301866009452	6.59870407899169	7.124955495554	6.92429116328347	6.90326466109818	6.565550939746	6.6674057326254
GPR137B	0.468878320058028	0.8837514893804	24	4.97553750347278	0.160614451448258	4.00279081822042	0.17668830362745	0.0441412783358994	3.68259848224619	3.73786136501205	3.84051357412256	3.51196499675862	3.44357631637954	4.27477592506823	4.37382549552375	4.00781641278699	4.62180611698229	4.27923745840307	4.30116868856661	3.75763238331172	4.25032577652155
ERO1LB	0.555555302074498	0.898270115670844	24	4.92995863142574	0.183693169457812	3.37673953448737	0.201922506928544	0.0597980699625382	3.22885690038068	3.69652323727143	2.88105403911691	2.74022583789905	3.30485047955678	2.91244973907408	3.61296093117822	3.89297190360065	3.82475854521253	3.71103638055647	3.43359559668083	3.80181979665925	2.91233941198123
LGALS8	0.615805918712227	0.90738011416003	24	14.4720813837896	0.116581604419529	4.0759563070099	0.120528722144138	0.0295706609849695	4.48961724279778	4.24750842658998	4.02801004571955	4.10302512691083	4.38226849389117	3.87043588670466	3.85809334124853	3.37051685975502	4.44672623567602	4.02293100807584	4.17507461943769	3.84469394465922	4.05237516368345
HEATR1	0.78210447830431	0.94346389818687	24	20.3186319958747	0.164691303814606	3.87088183496331	0.175865840247705	0.0454330170089968	3.76661835283441	4.06465307975848	2.67192584087311	4.26939939779937	4.47145825843679	3.30663324655226	4.45058659125292	4.07959570395309	3.22441343989173	4.40754697877718	3.51913013492201	3.96616372332801	4.2236564006998
MTR	0.197802954021814	0.783374675787117	24	6.9498966679912	0.196504030290595	5.70329944908732	0.216426503775702	0.0379475960727148	5.36911835067632	5.45506729800698	6.13937721040549	5.15234401563696	5.44171651565835	5.72651129991389	5.66552506506209	5.69444097577166	6.08814644784058	6.03276130614304	5.74691485197875	5.58560783976325	5.99209323937176
FMN2	0.864108434982873	0.964683374971111	24	17.1103581822483	0.111601767667218	3.42487465285103	0.123027487239067	0.0359217488840512	4.0272602317516	4.189094403856	4.3069173484255	4.0582506598209	3.44357631637954	3.23594550726387	4.01797595686259	2.43796284722243	3.09465867929671	2.4383775949412	3.78393856415392	2.7644371198687	2.6965795696333
GREM2	0.459925570942645	0.879969148919856	24	14.7140170343384	0.246390777380007	6.02121746607961	0.256298319030778	0.0425658632119881	6.95092852934419	6.81320675256373	7.09379640494928	6.74828567141441	6.4321779808211	5.99616195586767	5.61639229353158	4.47519066236834	5.67666258863097	5.73550688823422	5.48519805701536	5.4533422575419	5.60469837922366
FH	0.703018940334648	0.923814236857233	27.156462585034	10.4213953474592	0.15262934769467	5.24545296414459	0.152629347912519	0.0290974581138789	5.22805106460525	5.31185401951301	5.71693331496903	5.2748112397166	5.24072737470965	5.36177938435631	5.42040687834681	4.21325437956665	6.08814644784058	5.08171831535338	5.04060969721311	5.3380404963314	4.964953400804
OPN3	0.813532366884942	0.951083557535413	24	17.2361504844556	0.146421874930117	2.23233677995052	0.161689438868942	0.0724305760318684	2.12772676749597	2.53716152850742	1.26089272494625	2.95084376245853	2.47509971387562	2.81881739813575	2.28414553023988	2.97831349894874	1.72990207293818	2.31290248854171	2.18113689320516	1.58914396551833	1.74217297042677
CHML	0.622897537116269	0.907983110137425	24	6.59095566305562	0.308355615826535	3.25717369290849	0.341177286328727	0.104746420822303	3.16836139261188	3.20103452222725	3.50376022001861	1.82006159905392	2.9174221950467	3.55912651544274	2.94546130409644	2.43796284722243	4.79890423330674	3.89741872339902	3.47699666970161	2.5737303717556	3.99044357089015
CEP170	0.278769693885714	0.831713340134773	21.9340659340659	20.0126723481432	0.214322595616403	4.26487026811713	0.216179186271133	0.0506883381394325	4.96901669877053	3.89229831791775	4.44500904100904	4.26939939779937	3.86166507527064	4.27477592506823	4.48748797482948	3.89297190360065	4.15279404948015	4.21053306313395	4.66243145901364	4.45544632502888	4.0217416644469
SDCCAG8	0.846681449647968	0.959316584835898	24	13.3901238204449	0.111761581364567	4.40576583090247	0.113009983842976	0.0256504744419944	4.18825742156572	4.88491532682513	3.78956814526867	4.22956977965755	4.15881331869421	4.89556867902579	4.29274953762811	3.72407446159155	4.89947803752857	4.83019825341389	4.98156141912729	3.75763238331172	4.53696076823622
AKT3	0.55113360211483	0.897458462639446	24	3.7089986729903	0.0879696212446611	5.63472930953506	0.0940087842312011	0.0166838155068283	5.3824951313228	5.89954117485246	5.6327229336448	5.38769103991345	5.47445117523772	5.76467552013507	5.84685845810493	5.57534540798519	5.87743024924927	5.46758642133748	5.84955371720128	5.480783265067	5.6654110245356
ZBTB18	0.944749123532048	0.987552311493395	24	17.3537459474053	0.0752627783472797	4.11665854908997	0.083225790718826	0.0202168311329158	3.99278679768399	4.30364904445174	3.62495750346954	5.06451361083327	4.51406719681932	3.82299559271406	4.65903904719248	4.52746190087762	3.16099432224756	4.27923745840307	3.81809203636361	3.56596137784797	4.1687914492018
ADSS	0.121459402385698	0.736791214913021	24	16.8097319749663	0.268657010939607	5.87292873946185	0.294685761680782	0.0501769687244297	6.36000849468146	5.58533910756479	6.06635146942841	6.44338791916379	6.24248411547616	5.96371945384556	5.63295650123826	5.16116171027832	5.6422433988735	5.69835551811645	5.61714155903809	5.94212124980673	5.90245456255219
DESI2	0.664155177189183	0.913773889696145	21.5783783783784	7.52354273860535	0.150616318078295	4.6348924078557	0.151135782795634	0.0326082613135687	4.91480862169733	4.48453785771381	5.03193037450076	5.0416943344709	3.95740585659586	4.4411174064601	4.69103051487071	4.30595208576585	5.25879648389952	4.0624538432574	4.83914253820062	4.75421794114174	4.49297081675498
COX20	0.280837541621871	0.832073009795528	24	12.179880039689	0.402390279772885	3.26317808156331	0.402466750231229	0.12333582175767	3.16836139261188	3.51819842153553	2.28737201771253	3.37262714729297	3.39880033541971	3.50002408305494	1.90217788480581	2.97831349894874	3.90437077857201	4.55338277792572	3.194536908011	3.08364717041405	3.15748208699094
HNRNPU-AS1	0.865282864864237	0.964768575067118	24	4.69160011010126	0.127207016665592	2.96600591056587	0.139213741623801	0.0469364343233023	3.16836139261188	3.0117828345085	3.56563117361977	1.58776421592318	2.71314668268234	3.50002408305494	2.94546130409644	2.81967145433662	3.3434550745926	3.66041937687744	2.90784146427069	2.7644371198687	2.61683963325814
HNRNPU	0.190719483582677	0.781812394412812	27.7222222222222	11.8848160888716	0.167417003211788	8.10349329986266	0.172315607337297	0.0212643610552769	8.03517566517244	7.78291006702226	8.39833415841281	8.37161443048684	8.0200154365801	8.10740911212255	8.11263337749242	7.59195026837323	8.35267437221911	8.18372973476949	8.14317822508204	8.23088277682658	8.15305377705414
EFCAB2	0.830220154227739	0.955676909115547	24	19.8630314653112	0.129527131352021	3.24304365213693	0.139977645029087	0.0431624301254323	2.82074355144453	3.42002555286111	3.14698327992459	3.75579058954717	3.0391233340961	3.16161503086897	3.85809334124853	2.54326678440314	3.3434550745926	2.31290248854171	3.94715273449789	3.28386088604486	3.59215270115176
KIF26B	0.0955638556529839	0.69879747122235	23.9041916167665	22.0359999018829	0.339449514350544	3.05683121978187	0.346566304024852	0.113374366822118	3.03918338561148	3.42002555286111	2.97524968743516	2.19573339055383	3.20435369013261	3.77394211781202	3.54456776981696	2.7332897097455	3.16099432224756	2.66068236441675	3.0294367300879	3.40339713681503	2.91233941198123
SMYD3	0.930776718004169	0.983981843108644	24	8.97255469251632	0.046902772976207	6.05287187274899	0.0491966176423427	0.00812781414783184	5.9835607921459	6.44635123370388	6.24714856254246	5.6515577345642	5.68489140483937	6.32892773668956	6.05784980208057	5.77231931668926	6.26444815977847	6.26223568226091	6.24433895742728	6.13581228401559	5.57335626507888
TFB2M	0.491960549372119	0.885915039077998	24	10.8261452026427	0.428375411781654	1.98239295421819	0.431804053266837	0.217819606525554	1.6849494221339	1.82509846765002	2.67192584087311	2.4935159347048	1.69273170736563	0.888727897471734	1.66506419318636	-0.143520440799449	3.16099432224756	2.4383775949412	1.52867062128742	3.01021923453843	2.44277984371822
CNST	0.815765722368129	0.951083557535413	24	23.2656447888839	0.0960520767145777	4.1749347095231	0.0963550743894911	0.0230794206600892	4.15746329709211	4.03179013171485	4.44500904100904	4.55372566563219	3.52916321389882	4.34363054845739	4.92423870055634	3.72407446159155	3.86511374741395	4.13839248904103	4.2011905294182	4.07819567089761	4.37674356538189
SCCPDH	0.209816021832327	0.793640699738711	23.9041916167665	11.6388034487437	0.173977438640259	5.33703148915694	0.174141141527262	0.0326288390617628	5.05506902725116	5.09037894462593	5.78353841413011	5.33235485543911	5.314903726523	5.42669364608478	5.32168624886091	4.80663470692323	5.65380794231566	5.46758642133748	5.40881453895423	5.14572120903368	5.39362463742563
AHCTF1	0.0115837295620569	0.542797678037522	21.9340659340659	16.7094194945665	0.472125393766789	3.98607855267267	0.475830725302814	0.119373143056543	4.0938301177005	3.3683146908993	3.93730561101754	3.75579058954717	4.35908206783858	4.69935989718193	3.3174760839123	3.18770212780808	4.1198184198966	4.27923745840307	4.37185293147781	4.00448252462203	3.9257336852121
ZNF670	0.126339301786025	0.741460094321824	26.2631578947368	25.2888182782553	0.372888260157131	3.58829276303779	0.378913210237341	0.105597072273601	3.99278679768399	3.3683146908993	3.06367030048645	3.81081163341454	3.39880033541971	3.43839660920028	3.47277026907384	4.00781641278699	4.08607140153817	3.10111654728425	2.70376500103699	3.80181979665925	4.35233070497975
ZNF496	0.965050037368019	0.993210868985941	25.1069182389937	2.76124723336	0.0534362470160882	3.39743234413909	0.059058529331797	0.0173832834180433	3.39646644704352	2.71329423894123	3.22574662616593	3.51196499675862	3.15135204017712	3.08324588042633	3.91337981904933	3.6315812417414	2.7938275511377	4.27923745840307	3.51913013492201	2.85110106774689	4.11175724443167
SH3BP5L	0.732430714402079	0.931621983731926	24	0.553474523447379	0.0901968717082554	6.03817470766219	0.0903588003166692	0.0149645885870125	6.31188015832003	6.01333439331945	5.97810015397086	5.97431763839905	6.1305518308673	6.1578491148141	5.40119578632599	6.43730955971005	5.83742290002836	5.98213704721128	5.83294635151745	6.07409348510381	6.45454466099601
ZNF672	0.193194152895248	0.781812394412812	23.4823529411765	0.0241167234234026	0.190678733207292	3.50615035742805	0.190888177301521	0.0544438081205245	3.34273150653438	3.31468121812232	3.43911653422011	3.37262714729297	2.9174221950467	3.50002408305494	3.85809334124853	3.67856895865172	3.3434550745926	3.24546954543845	3.97769129997605	4.14832488904372	3.67323089999944
ZNF692	0.613871756221166	0.906923617841062	21.3475935828877	19.2123824309829	0.247571248692201	2.57873096366876	0.24779094232384	0.0960902652564067	2.56322463782187	1.27067157382887	2.88105403911691	1.58776421592318	1.83396859656877	3.6705288525333	2.442876621971	2.20104805210502	2.95207012313528	3.0231355663691	3.24562283799549	2.7644371198687	3.15748208699094
ZMYND11	0.0796171459611423	0.693122685250324	26.7919463087248	12.5945683002342	0.140825100897615	6.85032091609011	0.14623484970588	0.0213471531475849	6.74885786546242	6.79862915364031	7.15041599701368	6.77620193277746	7.11082702987794	6.85049688290548	6.7005362143781	6.84514595339401	6.69775236593057	6.8358241070334	7.10693227537111	6.82842299964889	6.65747651659305
DIP2C	0.387546825668476	0.859862641327056	24	17.6430724764679	0.159557894509177	5.83987484289018	0.176875588004257	0.030287564847318	5.53403017601949	5.3389725718863	5.64710378602772	5.82194491129617	6.31657247783069	5.90797277267875	5.92963764456612	6.15114821260901	5.79627438694682	5.64728364149938	5.81614558418188	6.32937195204487	5.6654110245356
LARP4B	0.56089058724009	0.898270115670844	24	15.2419492529935	0.150502813527704	5.75277467613858	0.158790228861791	0.0276023723856982	5.67115063781686	5.3655907637046	6.04478956545029	5.68138997839782	5.97909853257923	5.81403973844128	6.12964162133783	4.92827124658686	6.1789887052812	5.64728364149938	5.8412739308746	5.69509175239177	5.70451161023415
GTPBP4	0.859391595310409	0.963990327705988	24	18.281348553569	0.0663865713910822	6.43806628086885	0.0736224518083415	0.0114354914343016	6.63051647407198	6.73879955147025	6.52921866883034	6.34430234737416	6.45968776144904	6.45875879414709	6.31556216509316	5.65973309668462	6.71441490996683	6.33665834497652	6.36476203942682	6.67056456123351	6.47730083451279
IDI2	0.212308801953964	0.795453202826496	23.4823529411765	5.1328235566698	0.620750829643681	2.00181621640559	0.663568314125886	0.331483134509407	1.6849494221339	3.25897662995373	2.28737201771253	1.31074761462518	1.69273170736563	1.90458571812376	1.02736109382209	2.90117195913933	3.28516172494409	0.44021705493566	2.46598845419078	1.58914396551833	2.44277984371822
[truncated: 9,907 more rows]
