# Supplementary material for: Fibroblasts as an in vitro model of circadian genetic and genomic studies
Source: Mamm Genome. 2024 Jul 3;35(3):432–44. doi: 10.1007/s00335-024-10050-7 (PMC11329553; doi:10.1007/s00335-024-10050-7)
Supplement: Supplementary file 6 — Supplementary file6 (ZIP 46445 kb) [file 335_2024_10050_MOESM6_ESM.zip › MetaCycle_Results/metaoutARSER/meta3dSubjectID_2014L00478_QuoteOrderedDesignTable.csv]

CycID	ARS_pvalue	ARS_BH.Q	ARS_period	ARS_adjphase	ARS_amplitude	meta2d_Base	meta2d_AMP	meta2d_rAMP	X2014L00478_TP_0	X2014L00478_TP_4	X2014L00478_TP_8	X2014L00478_TP_12	X2014L00478_TP_16	X2014L00478_TP_20	X2014L00478_TP_24	X2014L00478_TP_28	X2014L00478_TP_32	X2014L00478_TP_36	X2014L00478_TP_40	X2014L00478_TP_44	X2014L00478_TP_48
LOC102723897	0.489012141528677	0.744926868788763	24	8.2993774387571	0.376699974362992	1.74467624017595	0.402469442070348	0.230684314259796	1.41890382568673	2.51828615997935	1.64023869014112	1.8720311405709	0.586517577969968	1.89414944266486	-0.143520440799451	1.74642348181574	2.66354149148149	1.75542836930389	2.29325684940232	2.18570412574362	2.02192326935502
LINC01128	0.726356107615445	0.869127823748786	20.9005235602094	17.7329682198069	0.148158087090468	2.96741910040143	0.148241450650098	0.0499563579104967	3.73171710612689	3.0251817651992	3.01683038943228	2.76749367806755	3.46500586734277	2.7068063731664	3.38109227575296	3.62508435157273	2.66354149148149	3.2291516607753	2.60892888096651	2.56463557550236	1.71028876489987
NOC2L	0.0176827241404174	0.429283425654206	27.156462585034	9.12030628194027	0.486104860995301	2.12179216120971	0.494343912701945	0.232984135646963	1.83109912661561	2.84320449120556	2.07830491553214	2.15304865897807	2.16451907769086	1.47497464543229	1.44220935725488	1.91210659750605	2.1781341988143	2.71220215254112	3.01768307010503	2.03349885003032	2.02192326935502
KLHL17	0.735542906539543	0.872389382207534	24	12.5434442678515	0.207398259156528	4.08893881308139	0.207757255654091	0.0508095780228921	4.65663331529135	4.07240855434794	4.48999289220367	4.02285877473741	4.48365334056398	3.60314428508461	2.31685280403026	4.32887834753443	3.44112872142309	4.59710879691979	4.23945050568323	4.15053058684394	4.54790552675318
HES4	0.315269914438851	0.645576041587159	24	6.52449988311601	0.588231372478308	1.82213575990932	0.651252458884548	0.357411600833166	2.15131921093718	1.23414474216175	1.64023869014112	1.70791355308234	1.06896523072008	0.458305775291369	2.31685280403026	2.4321263027667	2.31563150706923	2.54775178904148	2.8677774554478	-0.143520440799451	3.0011130998141
ISG15	0.000564237360826558	0.272972070211966	27.5310344827586	10.3850583094844	0.364347799994741	5.94233997468939	0.364431645689939	0.0613279696621512	5.2990437618041	6.03436846392181	5.78387673953359	6.12483505471241	6.1308755114602	5.63348333985688	5.53003313844516	5.76542562121354	6.18705885692099	6.38380639229335	6.41999398506145	6.34122573364373	5.8992894729521
AGRN	0.979977156158004	0.989236641258846	24	16.5015207954124	0.0354735251789681	5.16134985655621	0.0386669533520857	0.00749163579813699	5.46708167027001	5.07495465129998	4.5927504680129	5.10269688187456	5.07477848606814	5.05485245078165	5.04742339475308	4.90189909301904	5.17807437356332	5.59115598844348	5.75638778315567	4.41979655444078	5.82091336140767
C1orf159	0.0432048366873719	0.445990640626492	22.0552486187845	14.2347518629338	0.48073385395167	3.0638013927425	0.481486548947429	0.157153316167285	2.73400121416108	2.39139402799914	2.55630858271826	3.47752058492607	2.64894872868561	3.60314428508461	2.02729970119914	3.24490727255187	3.31560042919251	3.94280183571214	3.49770233602102	2.95198788883688	2.68441575645219
SDF4	0.00163521872269212	0.417182061872477	27.5310344827586	10.9680550289867	0.143457344199455	9.17272978636804	0.144234994160983	0.0157243260752472	9.15686526880829	9.33932447163286	9.4116260306378	9.24096865365499	9.3541644701141	9.1531503047732	9.07558611837327	8.97248713444126	9.16447730137181	9.19951131650187	9.28893070765183	9.07015014134876	8.92870999921707
B3GALT6	0.322539799725758	0.648379239346409	22.9425287356322	7.34296968056094	0.140752055939351	6.18415568937207	0.147619920112953	0.0238706668343827	5.49563736090211	6.12689591001058	6.08351706586633	6.14101799797826	6.21434794741268	6.05554526179906	6.48697535271767	6.59785423589431	6.33187500418031	6.12389671980678	6.21795475434649	6.24918987009829	6.23772459749401
UBE2J2	0.00770419031300684	0.417462167383436	24.3414634146341	9.7583006781651	0.174813248047513	6.58618758746578	0.179664481013598	0.0272789802336512	6.22382458762033	6.70894509272212	6.72749811615297	6.67881758140955	6.62498123499904	6.44512079553135	6.40451250901785	6.61598507631406	6.64404338522239	6.74357567987814	6.70057866382252	6.34122573364373	6.63130764131599
SCNN1D	0.625102537919119	0.821328755493968	24	4.30928785173736	0.23862586498771	3.53754107331277	0.258965144438741	0.0732048445719473	2.99627465238526	2.93706048728048	1.87583536006694	2.84856485172607	2.50482130096439	3.71033025116514	3.98684763428832	3.8459950914429	4.68903974148145	4.73735531819546	4.00820649481427	3.61980869764561	4.33881276409771
ACAP3	0.026844866205618	0.431371382673798	22.6818181818182	20.8037567673517	0.685488913942347	3.08666904915201	0.699824588979854	0.226724853826527	4.21649066624073	3.18675470455072	2.07830491553214	1.8720311405709	3.98304528231797	3.9479026193039	2.76436756178778	3.11494711463458	2.94364079242703	2.85981052842965	2.94467641137918	3.56533501496886	3.31884289560443
PUSL1	0.679163695907375	0.845324885167374	24	2.02456509801008	0.276315155406275	1.62769807227252	0.282727599573352	0.173697815577443	2.41321381862592	0.472672557897069	1.64023869014112	1.31015933669366	-0.143520440799451	1.47497464543229	2.66482093146691	1.74642348181574	2.02613870204901	2.14901464783826	1.88858621151708	2.44904175186301	1.31224570282063
CPSF3L	0.0460665706046309	0.45337536668359	20.9005235602094	10.0479092955198	0.651015688359199	4.22059425696078	0.651322278874314	0.154320041022689	3.41036037736119	4.43611078715526	4.80738964726577	4.76957099200031	4.27731001827728	2.98815899708197	2.76436756178778	4.66702969660488	4.2824183874463	4.6385894730033	3.73268791013838	4.77218209099716	4.75177546374735
GLTPD1	0.187384942527797	0.562776962815867	24	11.4678871565545	0.704546383454084	3.87655623887046	0.705715706421063	0.182047070372618	3.86901280426169	4.58850992449374	3.93380305913049	4.33567516594256	4.44467836319727	4.26164286604192	0.8570550704552	4.03752790880044	4.52857648049432	4.15777300942164	4.38452234769097	2.67165072010618	3.62592430875028
DVL1	0.0157806219311105	0.42616227804204	27.7222222222222	10.6409838972944	0.311809825993225	5.78823154814425	0.312597602971776	0.0540057183911374	5.34684713415156	5.86560667530221	5.89529714097134	6.13294921706239	6.06814967615595	5.24512642954533	5.38116730079766	5.89975835987462	5.72650829547273	5.97801839408448	5.99202787179763	6.20533222174445	5.78006852520712
MXRA8	0.0688149465613642	0.47290867623873	27.156462585034	7.78980964343759	0.250096338812608	10.6037162308259	0.266185941377625	0.0251030804279541	10.4546468334799	11.0661409588407	10.8316061278789	10.7666710998793	10.3779451916242	10.4970457934364	10.0828368281507	10.7678835985547	10.6791070111831	10.6681304621954	10.9737314491017	10.1937012240277	10.6181789654744
AURKAIP1	0.594750429850705	0.804701061118549	23.3450292397661	9.12642939371109	0.0659806687228994	7.04299590997246	0.068444258680078	0.00971806026227632	7.07069221817507	6.98645619773531	7.10316266897304	7.16376911301883	6.97193637289142	7.04056704679182	6.70311040022579	7.15989570435871	7.23117922279839	6.96354591719764	6.88260746665433	7.26642006870402	6.95862812402547
CCNL2	0.0801190774955661	0.483145689996345	20.6839378238342	13.8982640381661	0.167095735539812	7.32808970320425	0.167098167065575	0.0228024183427381	7.10816113110657	6.85436300049915	7.30330440112399	7.13173460993612	7.5092497732514	7.07607423339238	6.93977090399974	7.37744430740704	7.45605233639966	7.70854443627251	7.42917119538873	7.60364409848282	7.47599681313641
LOC148413	0.648425564393317	0.831617122445695	20.0603015075377	13.4030884946403	0.308337354292687	2.6292963098396	0.308499089453255	0.117331427537764	2.63479154675381	1.72994828521981	2.55630858271826	2.76749367806755	3.30011830298164	1.89414944266486	3.85755845454493	3.04529578514669	2.94364079242703	3.33387479569723	1.5377734686283	2.77127300331964	1.31224570282063
MRPL20	0.322900814837469	0.648630990593558	24	9.89589689771861	0.143003976439679	6.78886866552468	0.146576453095104	0.0215907038884771	6.77118406765416	6.68884935665724	7.06196307821086	6.74912770424735	6.78175451438429	6.46055646091138	6.20634439185427	7.02618412306043	6.78687787176337	6.9179481630589	6.85796776698873	7.07985233096934	6.74178819096673
VWA1	0.116193395096838	0.51142512117857	26.7919463087248	9.36054942691783	0.923720828781856	2.01050280180571	0.938006730918429	0.466553307001596	2.15131921093718	3.0251817651992	2.68593431897992	3.2576756504028	0.586517577969968	1.47497464543229	-0.143520440799451	0.393561577079503	3.37972941538501	2.14901464783826	2.70047002147028	2.56463557550236	2.27805425130621
ATAD3B	0.65158419342483	0.833350382799995	24	10.6476227292816	0.157118811740263	3.722324034213	0.158781379888335	0.0426565173877737	4.1461830129101	3.8000516593961	3.58070516262485	3.9874969149675	3.74715376094786	3.29411908199421	3.98684763428832	3.47423262591112	4.55659059884752	3.52295064246393	3.68865338592473	3.77187912541629	2.68441575645219
ATAD3A	0.9399583500502	0.96901833276676	20.9005235602094	0.772448550834395	0.0442276648153208	5.45279077230272	0.0442392003927973	0.00811312999895556	6.50937269801653	6.14667585789543	5.92185776702913	5.74542831533825	5.67229461485998	5.01358961489321	5.30054740336464	4.82084698649076	5.39530389509166	4.98257325647921	5.30995761814507	5.05517000037009	5.07245724509439
TMEM240	0.091972226121415	0.49129241565051	22.9425287356322	17.7379111840101	0.403479605792868	3.63978005286913	0.423212580793903	0.116274218399625	2.63479154675381	3.18675470455072	2.25582519013742	3.13376355732449	4.32100731688515	3.71033025116514	3.81175244559224	3.11494711463458	4.10408323837674	3.76692291544414	4.61373885285842	4.32461295208497	4.25186815686228
SSU72	0.177764958347098	0.555458460818058	20.0603015075377	17.5021396030078	0.1174169550563	6.66566169060228	0.118869819178816	0.0178331611618404	6.86171891096427	6.56936246735735	6.28109868145295	6.61072655686849	6.80502201921826	6.81297154009953	6.47967049311154	6.5671204408017	6.76902990531246	6.6654582193903	6.58522401919701	6.79625725672792	6.76290415003823
C1orf233	0.448779118913781	0.725870516460236	24	13.1157657785332	0.191757656779964	4.03927316289434	0.193145892257017	0.0478169919359002	2.52825241225533	3.89666406044266	3.98508207138795	3.8366870027185	4.32100731688515	3.99105913867254	3.81175244559224	3.8459950914429	4.24847143410976	4.0995504357893	4.35665158804586	4.9314123352963	4.47300168680374
MIB2	0.554181037984024	0.781320710054606	24	17.9150985068696	0.193772513631249	4.62314692155933	0.215026778225721	0.0465109116958791	5.01330394152591	4.69980520575729	4.30057579393507	4.12402346502426	5.02280087963619	4.60503855396148	3.85755845454493	4.1075462925244	5.02607222974481	4.5325620224364	4.91065329525902	5.18729532173122	4.70889548335176
CDK11B	0.291651817612741	0.633081625950188	21.0105263157895	9.54732341565583	0.682719777192832	4.20855535223351	0.682796637220626	0.16224014657625	1.83109912661561	4.26569057790873	4.12881363697469	4.76957099200031	3.01096452334231	5.19063192533591	5.0073450675833	4.6436532573891	4.76303972316221	4.77504312893097	4.11187966945204	2.32337305027693	5.43015207067588
SLC35E2B	0.772746098334268	0.891517935213911	27.7222222222222	4.4131157978818	0.190685799755003	1.82491666877519	0.226546851206611	0.124140929327288	0.839608978701183	2.39139402799914	0.544261825194254	1.31015933669366	1.71832823801555	2.3569573204147	0.8570550704552	1.74642348181574	2.94364079242703	2.45791722319418	2.17056068900396	1.67035095084561	2.77034210908
CDK11A	0.15631753458911	0.53936954405991	22.1777777777778	11.6556699528919	0.919657994522322	3.22237285632732	0.921428337132152	0.285947150815547	3.21812327958012	2.09825111924309	3.20160364683693	3.9874969149675	2.50482130096439	3.9479026193039	0.441825759599175	3.57653217047113	4.14155748244118	4.46499159087628	3.33582800140294	1.18388346448593	4.36666764618857
SLC35E2	0.109276909481933	0.505480752247992	23.3450292397661	9.63416981026966	0.353831681121785	7.21889665073079	0.363614560623821	0.0503698249492201	5.86745315713886	6.98095762907817	7.47903332059013	7.08649247302565	6.74212150190316	7.44150099098233	6.93443742825373	7.67708178227103	7.58745837182232	7.44773099828059	7.92529620115581	6.95828497187056	7.36989161198041
NADK	0.627460852284396	0.822659265880793	24	9.6102833218172	0.425379571836642	3.18130642933044	0.438898852416339	0.137961828627968	4.10970111357953	4.37033820201526	3.82543023280469	3.47752058492607	2.90008843214465	3.42577195658348	-0.143520440799451	4.07296183465311	2.85618046483744	3.47795368047272	3.08717254417184	2.77127300331964	2.77034210908
GNB1	0.0606964878398689	0.469055546814924	24.641975308642	16.4005931878021	0.112426505212508	8.18336641667692	0.126197351783005	0.015421202639274	8.34619405737408	8.20058724526378	8.22378134546137	8.31709804948051	8.53610750918686	8.29866174394615	8.12206921151953	8.03020734254553	8.20265251545904	8.01255723532054	8.0194035942615	8.16018620932061	7.8827831307873
C1orf86	0.447089530276975	0.724847428037837	21.695652173913	18.5225057035424	0.185046692839219	4.85878595906523	0.1860484320349	0.0382911356051366	5.28275071472185	4.7779813551558	4.45404692923363	4.63892132851861	5.2203392537284	4.11328455435324	4.8799627699187	4.8415408947769	4.7868862783051	5.04560738532158	5.23539497715733	5.24041486979643	4.64208681662109
SKI	0.0373918454555937	0.439884670772878	24	17.2978480015451	0.226590837966339	6.16229876912392	0.250406425724171	0.0406352296611822	6.62374665805933	6.13681978259954	6.15242832132808	6.40499070025986	6.69307837361103	6.12499920274428	5.9765548732797	5.78692394707137	5.79865779616178	6.1528145330339	6.01003193410294	6.14160155780238	6.06146466462793
RER1	0.465311731195447	0.734319717372266	24.1939393939394	20.9586397682854	0.190778213825272	6.92689095638387	0.200988333154599	0.0290156629316312	7.76225787875322	7.16678514568843	7.20939917004543	6.93230588089276	7.65295675502186	6.3735406495163	7.55111175254063	6.42352627268998	6.5840614117355	6.52321325459025	6.57920689841007	6.76033580482173	6.65973102383706
TNFRSF14	0.753127608215124	0.882203129742306	24	16.9423722838746	0.0985518681027239	4.15390070866166	0.108354774285145	0.0260850660342472	3.68288632822075	3.89666406044266	3.44078046240903	4.30727479375571	4.44467836319727	4.33046732139737	4.10549732049151	4.00120173244427	4.50000759642655	4.36967396139403	3.77541810764494	4.59317193927624	4.52336716237884
FAM213B	0.532401352780139	0.76916143659112	21.8142076502732	17.2613698280225	0.274264906447756	2.65591705729257	0.276104250636852	0.103958160093415	2.73400121416108	2.51828615997935	2.41387584263118	2.38815029101086	3.46500586734277	2.90033322787176	2.85748655328471	3.04529578514669	3.17810001326038	2.14901464783826	2.60892888096651	3.03450947814822	1.06266416665931
MEGF6	0.42070271280623	0.712075162610711	22.1777777777778	8.35969558560823	0.175195034027891	4.63883362804879	0.17804016630109	0.0383803732956852	4.84596291972103	4.87603360072564	4.77861374085914	5.35938222246764	4.13766728283327	4.78746646398619	4.47229324315806	4.71267604344731	4.5840710871821	4.41811982730042	4.58999625346097	3.90943773854977	4.75177546374735
TPRG1L	0.039232501680216	0.441882429087959	24.7950310559006	8.57809168898638	0.304659430462209	7.41569487318259	0.324340516013304	0.0437370363209276	6.85622391984092	7.57712091681247	7.41503248675241	7.72705242054154	6.89451175612747	7.33665819255698	6.99717354619927	7.72798404211295	7.66027028280088	7.62845264205754	7.85730816155818	7.09915370006412	7.48237626823636
WRAP73	0.0394084037273484	0.441882429087959	25.2658227848101	18.7940101253445	0.611037827817513	3.93255605101183	0.708061257721482	0.180051154652787	4.25040000842076	3.58494160940971	3.70825059248063	3.66825209139218	5.14939388661426	3.9479026193039	4.44254492155653	2.89501322127256	3.37972941538501	3.65008787446126	3.54786128965456	5.05517000037009	3.91714930837359
TP73-AS1	0.80640672140833	0.908911150504688	27.5310344827586	9.43609207814748	0.123818750585131	3.98157195863776	0.124612638205041	0.0312973467513759	3.63234470313085	4.26569057790873	4.37935114575212	3.19704953579767	4.23224773594329	3.60314428508461	4.14297357838227	3.80443649954761	3.94362068298334	4.15777300942164	4.00820649481427	4.90971315391805	3.57907163263291
LRRC47	0.13536197522282	0.523558233867104	24	8.41260278689885	0.283720183860305	6.92860005559161	0.302196978127195	0.0436158784895243	6.55757083579347	7.19555591646339	6.83622048584216	7.03978550697313	6.57171240333412	6.97221294239069	6.50147503860909	7.048606368755	7.25274454207782	7.26776719126414	7.23234583167558	6.15088012299017	7.26649093178849
CEP104	0.40080805882575	0.698747129169606	24	7.09437222753703	0.276030020020159	5.14733547441742	0.303295661922905	0.0589228472537498	5.07136977868078	5.30359586191296	4.68867314652509	5.56527953070733	4.36341989989019	5.49042871258493	4.50144052789613	5.55600123193302	5.55658402451379	5.48144641418749	5.23539497715733	4.38876125126466	5.62725373960705
DFFB	0.201140549933383	0.575259330100955	24	15.439955638337	0.414975153872763	2.81178528593332	0.440216256950654	0.156561121204009	2.28820113824228	1.72994828521981	3.44078046240903	3.06757356889178	3.92758895911203	2.4832374104969	3.17944340910617	2.19542084896014	2.44115720955346	2.78789332414616	2.70047002147028	3.18661359547821	2.85143712650029
C1orf174	0.712686744193412	0.861518722740229	24	20.9520822896913	0.256866238829685	4.03642518119504	0.26957814803677	0.0667863606868486	3.99437047546066	3.8000516593961	4.12881363697469	3.87589298280096	4.82454306463042	3.85751220360217	6.18853294040031	3.67205562610387	4.06560957685424	3.52295064246393	3.54786128965456	4.11304361546111	3.07050394025668
NPHP4	0.101845840845376	0.499371664930747	21.2340425531915	1.27338046620783	0.767809325145614	3.02428945500337	0.767845205208142	0.253892762790222	3.34908401278607	3.52575016199754	3.51243853233866	2.27538320653625	4.32100731688515	3.07094368327666	4.17950092925433	2.53734766452988	1.85622319640014	2.02936580174095	2.40633109803581	4.88768261082673	2.5930457299225
KCNAB2	0.838094753818021	0.925405565690148	24	6.78865404605986	0.214371566773156	1.98528574299095	0.236648707724245	0.119201333389781	2.73400121416108	1.92582084017837	2.55630858271826	2.59025433846869	0.586517577969968	1.47497464543229	0.441825759599175	2.63541373118016	1.17820256749211	2.45791722319418	2.03645149535971	2.86445818690091	2.27805425130621
RPL22	0.152146713274994	0.5364378189292	24	20.41554478789	0.259019280436406	7.96662727495108	0.275865295428345	0.0346276141593482	8.31047447458174	7.50998533894084	7.76231740994674	7.76147959055283	8.37701038971782	7.82812884597848	8.47417626521022	7.83505461593733	7.79277706638924	7.93560223984208	7.68030025157156	8.58153477959317	7.8803697688437
ICMT	0.148845999487402	0.534271625620826	24	18.338515608434	0.311236921816193	6.24108992258954	0.345055171547701	0.0552876462008308	6.85622391984092	6.04494725462175	6.02346474434666	6.47687893412508	7.06482381447868	5.99323042536698	6.7093694340004	5.80810661358506	6.06559571746423	5.97801839408448	5.93662702072972	6.52371591586867	5.68370667770083
GPR153	0.578527793416364	0.795764979844209	24	0.985480786190282	0.222114480478472	3.23726551347868	0.223371794448696	0.0690001464256376	3.73171710612689	3.89666406044266	2.91473812046802	3.2576756504028	2.77997639330072	2.98815899708197	3.31695739123544	3.67205562610387	2.31563150706923	3.97554365598417	2.60892888096651	3.77187912541629	3.07050394025668
ACOT7	0.943354167974239	0.970791103000891	24	3.13639579255125	0.065446049447261	3.35720123229056	0.0688504958707224	0.0205083017391087	3.82468363362403	3.69650211829967	4.25951409438415	3.9874969149675	3.61296630849053	2.90033322787176	4.38114229288293	2.7272360003609	2.94364079242703	2.78789332414616	2.8677774554478	2.56463557550236	3.13670982018935
PLEKHG5	0.0650048458425199	0.470928692048158	27.5310344827586	10.8906976399977	0.621563112969949	2.78471588752403	0.62426357763407	0.224174961772894	2.63479154675381	2.93706048728048	2.80486735808522	2.6815940952688	3.21002293960977	2.90033322787176	0.8570550704552	2.63541373118016	2.94364079242703	3.28246323220272	3.73268791013838	3.56533501496886	2.49549535232771
NOL9	0.578385612198369	0.795764979844209	24	15.3936121590165	0.16632817941117	5.08276084433515	0.176220416822217	0.0346702160930153	5.85648601002604	5.01164691651435	5.26705034640408	5.01760775494435	5.6890667816933	4.8117418127957	4.58550739729552	4.57116155985225	5.14154871668285	4.9663747968042	5.36695174389867	4.50908709713679	5.17053207157757
ZBTB48	0.592386926553	0.803380051736408	21.5783783783784	13.9603193042793	0.40810152690245	2.14582644730431	0.408164420123822	0.190213155698858	2.63479154675381	0.472672557897069	1.87583536006694	2.15304865897807	2.34468080484641	2.7068063731664	-0.143520440799451	2.97211044717295	3.10410123107648	1.41698966293284	2.94467641137918	2.03349885003032	2.68441575645219
KLHL21	0.000472506973633102	0.270274171814806	21.3475935828877	13.8175241591315	0.32813969484227	5.65733765999495	0.32814572814669	0.0580035606619569	5.21567366622316	5.26791767565118	5.54848411545308	5.73480460001156	5.84686417374735	5.776014853283	5.50146353512983	5.56846873860297	5.94360560071663	6.10182150384187	5.78803511457272	5.22292477263185	5.45631348034855
PHF13	0.370937195922403	0.68154832257975	23.3450292397661	17.187235287346	0.229855096854844	5.42285537910832	0.24498127665442	0.0451756979539259	5.5780621271998	5.76681828647296	5.49641890556327	5.08607580578711	6.08091491830567	5.2803451277154	5.24992038583192	4.99720247748587	5.51435598440217	5.24677593953098	5.46157499307608	6.01521353787493	4.64208681662109
THAP3	0.0714785273597485	0.47411408177194	22.6818181818182	10.8307108421068	0.419103004091479	5.74919343342726	0.422332224874966	0.0734593869149401	4.34759314579045	5.38911211903603	5.89529714097134	5.9055585883868	5.43440618727645	6.05554526179906	4.8575944038313	6.03167443051145	6.07531084129194	6.05663113160607	6.37901825608114	5.4352587065819	6.3183861494547
CAMTA1	0.635317921530374	0.82669999231613	24	17.6102979139026	0.174388053030962	4.91085986197756	0.193274718906004	0.0393565942295438	5.42315955561675	5.15526249892182	5.13706247581203	4.74860124738227	5.62077546768543	4.63255500740989	4.47229324315806	4.52072763896449	4.7868862783051	4.84758785593981	4.35665158804586	5.67278705841344	4.44714386527155
VAMP3	0.553325395344553	0.780936255533608	24	5.58822452464241	0.0853727651238344	6.32491133248677	0.094604497367594	0.0149574424674817	6.68081580708374	6.3984082503129	6.4180078651724	6.14101799797826	6.2599640071979	6.19126252023872	5.9765548732797	6.43718715198699	6.47085106456583	6.30226397407599	6.44005352959913	6.12286346254552	6.39477568379366
PER3	0.0120758266463616	0.420498484856744	25.2658227848101	14.3549540197257	0.925101472659645	1.82737313166488	0.990189482612391	0.541864967506801	1.41890382568673	0.903075389908508	1.87583536006694	2.38815029101086	2.64894872868561	2.90033322787176	-0.143520440799451	0.784049441541552	2.1781341988143	2.02936580174095	2.51118342401998	2.67165072010618	1.31224570282063
PARK7	0.0223950196549139	0.429284245739625	23.9041916167665	9.43433081686667	0.170432747822528	8.5462422368601	0.176554474796258	0.0206587257771346	8.46106087302394	8.61865137270843	8.79386859947239	8.63820687277981	8.72889215807954	8.15662760378531	8.38900870372359	8.73461362788026	8.52325011508673	8.64309336937806	8.51636083268416	8.35340912147578	8.40171795199337
ERRFI1	0.26580552615951	0.618451862657436	24	17.2676746745492	0.394819588151679	4.57041924462312	0.436159010718071	0.0954308537955661	4.63111972334431	4.9454331285564	4.34050107352332	4.36352723501805	5.67229461485998	4.22595891115376	4.58550739729552	3.71754570755776	4.47086152984003	4.51038833265596	4.35665158804586	5.67278705841344	3.83976380590329
RERE	0.994849675835963	0.997205851056562	24	3.67379997418119	0.0132150439694256	6.10550910159642	0.0141088070626625	0.00231083220545416	5.83429838997826	5.84153648588417	6.53446278750265	5.97941702671984	6.35761390723273	6.35713986121389	6.72180662272936	5.99519868497509	6.12292871253722	6.0794032510157	5.72403062770937	5.79618277468769	6.03567007061675
ENO1	0.344432846763941	0.664586892125269	21.9340659340659	18.2182447152223	0.0453363411900247	9.06011583591289	0.0458158679891099	0.00505687441737808	9.48969256447797	9.44992783504459	9.23091902229132	9.2484568684869	9.15125198338064	9.09004146980252	8.9894852623227	8.93205344690151	8.96596900505273	8.90026375923342	8.89743835640593	8.86698486265815	8.56239608800508
LOC102724571	0.901102794769935	0.951505874164678	24	4.5084307998412	0.16316336261134	2.35860263629657	0.177878801929651	0.0754170283676747	1.15813915390314	0.903075389908508	1.3585129212174	3.8366870027185	1.42987755105829	1.89414944266486	2.85748655328471	3.24490727255187	2.66354149148149	2.14901464783826	1.88858621151708	3.86502640398493	3.48053861013227
H6PD	0.0527102368844015	0.468747215650836	22.3016759776536	2.48845138063358	0.220447537190706	6.15899103581431	0.220654552365507	0.0358264123266958	6.2066543098353	5.99126009857842	5.89529714097134	5.658163986913	5.47365590746189	6.00380494603003	6.17049883782152	6.26404396937524	6.35598739663082	6.35298691818182	6.51761374749382	6.77240927343773	6.75238480303871
SPSB1	0.115132111380657	0.51142512117857	21.9340659340659	20.3980114513499	0.527640791311054	2.98013950854292	0.531672239920229	0.178405151301181	4.1461830129101	2.74281509665468	3.01683038943228	2.15304865897807	3.68161959729055	2.4832374104969	2.66482093146691	2.31862272429218	2.44115720955346	2.71220215254112	3.64323239267843	3.77187912541629	3.42862791764841
SLC25A33	0.64147538958548	0.829663565040617	24	19.442878496516	0.385793844068475	1.76531980533124	0.421032496786647	0.238502109088186	2.82682530273383	2.09825111924309	1.3585129212174	1.31015933669366	3.30011830298164	0.881701783481506	0.441825759599175	1.09104470055856	2.02613870204901	0.974007513820331	1.32413659361573	3.44979952387664	2.02192326935502
TMEM201	0.93460582731998	0.967397471905659	24	18.2818880662354	0.108364615407557	2.68310672571192	0.120175625749176	0.0447897299788882	3.14789711145434	2.25225530714702	3.98508207138795	2.99820018580854	2.90008843214465	1.89414944266486	3.10543677277655	1.55921399437448	2.31563150706923	2.25949595777247	2.17056068900396	3.44979952387664	2.85143712650029
PIK3CD	0.463182991495703	0.732624067618042	24	8.87768607047193	0.220598708967137	4.99299566869912	0.23198487416806	0.0464620619686021	5.19840552091912	5.09545458231018	5.18170582520806	4.66153453242796	5.12494837637608	4.45898628771476	5.55804794838247	4.86194216385959	5.28241043710061	5.45846661049411	5.30995761814507	4.0350145268464	4.52336716237884
LOC101929074	0.484288813589722	0.742097282334826	24	3.42585647451548	0.350835471138219	1.8147042437134	0.372030974337223	0.205009149907504	0.839608978701183	2.74281509665468	1.0080857305469	1.31015933669366	1.42987755105829	2.06545091100517	3.10543677277655	1.55921399437448	2.31563150706923	2.54775178904148	1.0732713640057	1.67035095084561	2.1556653848205
CLSTN1	0.077056517035756	0.48033853338087	24	7.57458685079372	0.287075028684684	6.74074284563663	0.312385956843339	0.0463429571483431	6.72971554082795	6.76120419318338	7.15446142823363	6.9507844504886	6.10611147127147	6.6339472821683	6.66497500340216	7.08377251617168	6.80450773175048	6.90950057254621	6.98628536661326	6.06514311641999	6.65409096973274
CTNNBIP1	0.880114107511424	0.942557239810775	24	21.2177811211771	0.0738684684362029	5.1766583160428	0.0769756340711269	0.0148697536850316	4.70634553574377	5.75398018550564	5.20351991635832	4.70572460030812	5.60318530794197	5.47531103307343	5.48696373304024	4.97863880881215	5.19599617604649	5.14969517868608	4.85197152616833	5.38895881586646	4.8537104828836
LZIC	0.510799338174652	0.758342676372621	24	23.3821836436359	0.224611886479732	4.09674449181978	0.225114027418896	0.0549494916923413	4.28353060848596	3.98721073338893	3.51243853233866	4.21855675173562	3.68161959729055	3.54640910770698	5.28386835471858	4.20658722544158	3.55660374742509	4.487868514673	4.11187966945204	4.50908709713679	4.09419427954819
NMNAT1	0.168666433980746	0.549270614341757	21.9340659340659	17.1624767446554	0.207374677246309	4.67740681666483	0.209241279170296	0.0447344623573909	4.75440168453323	4.11319210662009	4.25951409438415	4.46985102291144	4.73045810059209	5.24512642954533	4.58550739729552	4.59573241426474	4.98543051656922	4.9166587150817	4.68270857404323	4.64662366921666	4.6869678935078
UBE4B	0.560506342700163	0.785692350756508	24	4.82923662327278	0.15034015778976	4.94751346063897	0.16496521697298	0.0333430557158453	5.12718871420036	4.52946773172054	5.24618284585513	5.24425087798302	4.36341989989019	4.42791385433301	5.19745195151414	4.99720247748587	4.92223712743638	4.99859185875448	4.76982095644177	5.37318932911557	5.17053207157757
KIF1B	0.481194842741268	0.740983451537308	24	20.5719157348618	0.096838649633665	6.1826532280827	0.102695387155768	0.0166102453699501	6.18927721557736	6.43907846967982	5.93495693045057	6.22691802678305	6.49748245601651	6.20048506591288	6.44258087024571	6.25635847739952	5.95417480573012	6.18816527114398	5.88877692798117	6.28334063809479	5.93693657630387
PGD	0.0504084673168673	0.46270802081034	20.9005235602094	13.2081762996769	0.331018715035047	6.18504683630494	0.331020924789444	0.053519550223358	5.10882132489056	5.64694275667011	5.22500907722284	6.11667499755987	6.4588843114639	5.9169555946258	5.54410854264642	6.72580710466531	6.64404338522239	6.70991852232926	6.58522401919701	6.44292807979498	6.69860583505017
APITD1	0.577344424432321	0.79562906029471	24	8.7563848534655	0.351136027498246	3.00403400301787	0.370488225934341	0.123330237128523	3.46913981129174	3.18675470455072	3.01683038943228	3.527619029671	3.11392419152945	2.90033322787176	0.8570550704552	3.52628894849985	3.31560042919251	3.60894122983486	1.7238168387679	3.18661359547821	3.37477944605676
DFFA	0.288891243982617	0.632548961301836	21.5783783783784	9.66049767271401	0.156277261490905	5.10139765773057	0.156672067557949	0.0307115967171332	5.09021707598964	5.05415922324802	5.15955682639404	5.33144923562541	4.88402177298277	5.20902642247981	4.78832997341744	5.32569256436888	5.17807437356332	5.01443455385383	5.18873464630383	4.53766337746876	5.41689128674075
PEX14	0.382617072777317	0.688973698059499	23.6213017751479	17.9944821282921	0.249773849701726	3.99921619831781	0.27163656506514	0.0679224506990641	4.03384734050881	3.8000516593961	3.58070516262485	3.8366870027185	4.27731001827728	3.90341520927163	4.78832997341744	4.07296183465311	3.85615909858145	4.03887901049178	4.46504275279639	4.25747908356606	3.07050394025668
TARDBP	0.86033194399528	0.935483469537951	24	13.2768445480288	0.0647222949024598	6.1194297885689	0.0653338649180655	0.0106764628691564	6.53022651795193	5.8774928292841	6.45485156797632	6.09191419098425	5.97548314125587	6.57134217907966	5.81180810871257	6.12747307687961	6.19599195547624	6.04124754323615	6.37207437561242	5.49476744807926	5.94619683012515
SRM	0.67129574627333	0.840683579006937	20.6839378238342	6.98262206058626	0.104360367827431	7.0992140319887	0.104581524430407	0.0147314229376897	7.6171093375292	7.75517133611977	7.51872637632608	7.51058871916027	7.05838372364617	6.88909557258058	6.50147503860909	7.17220136440189	6.63092791368618	6.8356258791191	7.00884447739902	6.85987656888814	7.01251741783982
EXOSC10	0.602632024853938	0.80877531443124	24	19.1588374430425	0.1590582058993	4.53254815643112	0.174569384083703	0.0385146231344527	5.03292004152171	4.11319210662009	4.80738964726577	4.24873969667551	5.19707629653852	4.39615743140939	4.28384160201708	4.88205895507083	4.14155748244118	4.44174605298825	4.23945050568323	4.90971315391805	4.2814357258699
MTOR	0.856979285995651	0.934701165932812	24	15.5600699321725	0.10278074358137	4.65669495856096	0.109392396342562	0.0234914241357925	4.80090855169431	4.43611078715526	4.55930461987481	4.88936534546355	4.32100731688515	4.39615743140939	5.4575194759838	3.8459950914429	4.85614841533479	5.09113897046519	4.54130568692748	5.05517000037009	4.22168190833025
UBIAD1	0.606714051923735	0.811114254327394	24	1.90123864950776	0.225222378213798	3.9934107666517	0.229854229744242	0.0575583738251311	3.07407684302284	3.18675470455072	4.03460081527754	3.13376355732449	3.8699154159479	4.07368224702945	5.39676442474863	4.71267604344731	3.90055257047266	4.18602623453969	4.29924086157	3.90943773854977	4.33881276409771
FBXO44	0.024281907570291	0.431077058326123	22.4269662921348	18.0941442578353	0.625644108863617	2.53443946315195	0.642262954667427	0.253414202234951	1.83109912661561	1.50324129890482	0.544261825194254	2.59025433846869	3.11392419152945	2.98815899708197	3.10543677277655	2.19542084896014	2.55663004422072	3.05626823318	3.01768307010503	3.50872351553355	2.85143712650029
MAD2L2	0.324271524284041	0.649842260648623	23.2093023255814	8.86359882403608	0.159221529019988	4.84613837283177	0.165538860966821	0.0341589216467401	5.05227299837477	5.11566729661054	5.26705034640408	4.92718384718023	4.73045810059209	5.03436854873193	4.8575944038313	4.54616497263317	4.94361062815639	5.12071413962495	4.49091425619067	4.0350145268464	4.75177546374735
AGTRAP	0.13500166242154	0.5230552010658	22.8114285714286	9.2178642195114	0.378492842362533	5.63118086368189	0.388383305528298	0.0689701352043518	5.45258903527132	5.48545943291215	5.30790111030978	5.91500033763275	5.07477848606814	5.42898361189836	5.02752339958346	6.16078985574864	6.01601385014579	6.19513264979119	5.91767700107259	4.69816556558256	6.18394232387929
MTHFR	0.215008552977217	0.585134845698068	24	11.5460376601172	0.327274598449615	4.94722206690675	0.327670180104232	0.0662331659409636	3.07407684302284	4.61714895550486	4.91707560263299	4.92718384718023	4.94114510868703	5.36480466633929	4.90198961254808	5.26570728057835	5.17807437356332	5.19210356027399	5.62236278618661	4.9314123352963	5.05544310441978
CLCN6	0.784388903650011	0.897983301681723	24	22.3846249294262	0.161654453583922	2.92463166792988	0.164077738821955	0.0561020181177524	2.73400121416108	1.92582084017837	3.28581262457362	2.38815029101086	2.90008843214465	3.54640910770698	3.61243264193056	3.30574554324044	3.02610071825021	3.05626823318	2.17056068900396	3.72294862841198	2.49549535232771
KIAA2013	0.0465651825157881	0.45337536668359	21.0105263157895	20.4215812930988	0.186622192505317	6.71577947579591	0.186641116526382	0.0277914301979462	6.63020030544253	6.56936246735735	6.75730120103174	6.30080485002648	6.89451175612747	6.88909557258058	6.88552753394365	6.43037288163628	6.57724016116461	6.82668069775808	6.84799283747962	7.11820024756191	6.73646055419528
PLOD1	0.0323595480966363	0.438766579256528	23.7619047619048	9.2436176180998	0.206935202705241	8.65779511151657	0.215169371418068	0.024852675380577	8.6523369931086	8.93956046818477	8.79026922603826	8.99162690838659	8.59291223794189	8.62576281974077	8.59740827115249	8.89045378815198	8.72032461028476	8.73918009163102	8.62257121800596	7.96359331897144	8.25294508296826
MFN2	0.0139818015498	0.42616227804204	26.972972972973	10.8935868106492	0.232178680597375	5.85125892429079	0.232521263083804	0.0397386726672648	5.89986307559628	6.07622601673012	6.14116927586475	6.10021510136968	6.06814967615595	5.64703854488216	5.33333793275069	5.69893895706485	5.93295839375749	5.79751579487713	5.86918349181959	6.02533865014602	5.59229027845504
MIIP	0.834842925200097	0.923534368211487	24	18.3446555034403	0.0674717298915079	4.05249886639346	0.0748003449942433	0.0184578324289113	3.41036037736119	3.8000516593961	3.51243853233866	3.8366870027185	3.92758895911203	4.45898628771476	4.10549732049151	4.41424099002146	4.2824183874463	3.97554365598417	4.61373885285842	4.25747908356606	4.09419427954819
TNFRSF1B	0.436377101140504	0.72003203193134	24	3.4582593106393	0.18368085632285	3.53999134289433	0.194951414929759	0.0550711558436652	3.52561786535888	3.39954232773454	3.36537628779245	3.37178170314089	3.38491645696151	3.42577195658348	3.81175244559224	3.92568456780419	4.3155848900031	2.92831230009667	3.54786128965456	3.81920438828121	3.31884289560443
VPS13D	0.335501374816421	0.658590062191147	24	16.8478611337749	0.319086792732145	5.64175588803552	0.350246363336753	0.062081091470037	5.81176420328474	5.03305965450132	5.22500907722284	5.577222429171	6.36806688768271	5.8125617474536	4.69048000321964	5.61728849175565	5.79865779616178	5.74150520454078	5.29535019541493	6.72349706186759	5.54431390002828
DHRS3	0.254472063620275	0.613186558608612	20.5773195876289	10.3260832130635	0.244799550972102	7.72420968324844	0.245545549131735	0.0317890838287639	6.08037548371775	7.04559643769463	7.47903332059013	7.68628026150375	7.74405626765281	7.75176694208304	8.09841788162126	8.18598741884519	7.94094737899401	8.06674463518068	7.81441010507757	8.12059322512021	8.18221009002093
PDPN	0.25502082365853	0.613186558608612	24	0.136299857595058	0.412296927877305	2.46783351438763	0.412341919134217	0.167086603180578	2.99627465238526	2.51828615997935	2.41387584263118	0.759154381586092	2.50482130096439	2.7068063731664	1.8573427400131	2.19542084896014	3.10410123107648	2.25949595777247	2.51118342401998	3.18661359547821	3.48053861013227
PRDM2	0.76536550995023	0.886967552236197	24	8.68560096991316	0.155531269474016	6.02240238833154	0.164422636275968	0.0273018349943768	5.83429838997826	6.05544903897615	5.72476414176679	6.37109124610205	5.75427104101921	6.38975708482168	5.9344289071844	6.17716409330739	6.14154433378372	6.1528145330339	6.51130729734957	4.62014533785148	6.51788371303727
KAZN	0.0881995649686824	0.486705254739215	20.4717948717949	11.1812982955911	0.206278568168142	4.23227245757326	0.206907325243958	0.0488879974808135	4.21649066624073	4.1914553650054	4.41718240688385	4.41766838914439	4.03644857200797	4.29646546774351	3.81175244559224	4.03752790880044	4.55659059884752	4.26761045634216	3.97192438711044	3.95252266280119	4.59576457218873
TMEM51	0.131863090384051	0.522347641336477	26.972972972973	12.3837626805243	0.67767892420738	1.48404102755918	0.70084205237056	0.472252477765554	-0.143520440799451	-0.143520440799449	2.07830491553214	2.49273846487827	0.586517577969968	2.3569573204147	0.441825759599175	1.34403731603252	1.85622319640014	2.02936580174095	1.88858621151708	3.11256516149706	1.71028876489987
EFHD2	0.0713445408578399	0.47411408177194	21.1216931216931	14.4897284102412	0.33059163439614	4.90940188599743	0.330591786350462	0.0673385055913581	4.97325298910718	4.98991157265255	4.89042596928907	5.5164940245579	5.26576921475123	5.38111904047931	4.38114229288293	4.52072763896449	5.08496553894784	4.57591246490724	5.09062701056446	3.95252266280119	4.64208681662109
CASP9	0.784679158284691	0.898007820367372	21.2340425531915	19.612370978311	0.249696305856297	2.83991567902289	0.249756253376965	0.0879449538666928	2.28820113824228	3.10822895025946	2.80486735808522	2.15304865897807	4.03644857200797	2.21855423318891	4.55802582606273	1.34403731603252	3.10410123107648	2.99370839007921	2.60892888096651	3.32419976987257	2.49549535232771
DNAJC16	0.126139395924505	0.521406821854561	24	9.66252563669082	0.242754487424291	4.96167748716582	0.250156213978566	0.0504176691503297	5.10882132489056	5.05415922324802	5.34762694072734	5.06926100672002	4.8545889168996	4.8117418127957	4.55802582606273	4.7349688100334	4.98543051656922	5.45846661049411	4.98535778804224	4.22270310923313	5.10589514718937
PLEKHM2	0.0108949724579978	0.420498484856744	20.9005235602094	16.7654607592865	0.138960789862141	7.22874327597657	0.139019631296622	0.0192315076063953	7.42634168626027	7.25143136474834	7.2623214017999	7.20283715603011	7.60072966131977	7.21906439717814	7.13374733596629	7.06629658805501	7.07530854688338	7.32922767925324	7.17365428285775	7.08953529365417	7.00367449867436
FBLIM1	0.458362450752202	0.731207949126777	24.641975308642	9.30797695456378	0.0663396203171905	5.70093079161773	0.0689651851565605	0.0120971798601664	5.74196956186993	5.95806188788708	5.98619566548769	5.68047988384029	5.80131031607327	5.72579933538504	5.62579356979548	5.80810661358506	5.5976111084463	5.58055292954172	5.80875411944006	5.34112363173547	5.41689128674075
FLJ37453	0.00465158229769214	0.417462167383436	25.9220779220779	10.4796752803336	0.879444746374294	3.30334871254824	0.88206995547777	0.267022961314106	1.41890382568673	2.39139402799914	3.51243853233866	3.62288072047359	3.61296630849053	2.3569573204147	1.44220935725488	3.92568456780419	4.14155748244118	4.06953363588033	4.35665158804586	4.25747908356606	3.79945665896271
SPEN	0.250551592368451	0.61167275881817	20.3673469387755	11.2834488959041	0.221592943923282	5.86767790223933	0.22248601417714	0.0379172166373057	5.45258903527132	5.59029077782581	5.96080376028098	6.15702142634224	5.585378028987	6.03507126428123	4.94505935971764	6.05843850554697	5.96466714338289	5.92870885068014	5.93662702072972	6.03539319737627	6.36055372378607
ZBTB17	0.666771716312935	0.838792775656728	24	15.4954517955178	0.130130008755459	4.01259122115885	0.138255881861393	0.0344555112248548	3.77894907975892	3.74920572397365	4.08247614114232	3.75492625312312	3.98304528231797	3.76107768388395	4.61247524878709	3.71754570755776	4.10408323837674	4.18602623453969	4.41186487358119	4.50908709713679	3.42862791764841
HSPB7	0.0863254975598359	0.485262181076706	24	12.9425209388244	0.241708819074344	7.88877558824319	0.242961227025779	0.030798344344827	8.48973480514758	8.52162713862542	8.06602570432607	8.45778665498916	8.05671045619349	8.03301921822742	7.29641557461681	7.60629188962186	7.83055368112878	7.77282670415744	8.04582468319782	7.06028922925284	7.08137472767385
EPHA2	0.190967951111368	0.566418149334095	24	18.1339631868014	0.916484988475714	1.99040731113387	1.01691649374096	0.510908741166981	4.52429878557831	3.84916643451359	3.11217310438267	2.15304865897807	4.69768171031657	2.4832374104969	-0.143520440799451	-0.143520440799451	0.44132812652333	0.688221003711914	1.0732713640057	1.86332108090116	1.31224570282063
ARHGEF19	0.270202474167345	0.621727301745293	26.4370860927152	7.62920767197823	0.374005349609502	4.83790730670957	0.406900318821244	0.0841066794018407	5.14532519932288	5.64694275667011	5.59873561631372	4.85052872905573	4.91286614631471	5.22718933765323	3.4424969885775	5.15432940499061	5.06560033727569	4.9166587150817	4.87179851178113	3.50872351553355	4.61911160151824
RSG1	0.697265620030736	0.853780143698554	24	1.38952934490372	0.301689417121232	1.7679044835985	0.305056525133543	0.172552605620759	2.15131921093718	1.72994828521981	1.0080857305469	0.759154381586092	1.71832823801555	2.3569573204147	2.85748655328471	2.19542084896014	2.55663004422072	1.41698966293284	2.78654768332771	-0.143520440799451	1.87450417458971
FBXO42	0.200043325022119	0.574859441108666	24	10.1333830743728	0.343039031667658	4.02071852225809	0.349848030620836	0.0870113211566863	3.77894907975892	3.52575016199754	4.21724938138434	4.41766838914439	3.8699154159479	4.18936990803763	3.90195475267351	4.29926359256019	4.10408323837674	4.61799821248438	4.23945050568323	2.67165072010618	4.12713781591332
SZRD1	0.145371027722256	0.531614867759027	26.2631578947368	8.51583855266582	0.10885600343255	6.10050408055705	0.114456194724808	0.0187617602108638	6.16281271087708	6.29585045897322	6.29132065875871	6.21167547284492	6.00257217728882	6.24573365433539	5.92370237341083	5.99519868497509	6.35598739663082	6.00205523396137	6.14650599699796	5.86545241997943	5.82091336140767
NECAP2	0.0701203474957055	0.47388924724709	23.4823529411765	20.9998658921356	0.49334160473624	5.54403613043632	0.511382992216448	0.0922401983293356	6.71157181609218	5.75398018550564	5.47863774458042	5.22919130912426	6.49748245601651	5.33161180202935	6.55110619533863	5.01553031219872	5.04597165709672	5.09113897046519	4.89135670460173	5.94227537916384	4.96722579790463
CROCCP2	0.519794183386274	0.763104461131426	24	14.4095270486982	0.387104077776242	2.24621565746983	0.399598436262555	0.177898517862113	3.07407684302284	2.09825111924309	2.41387584263118	2.6815940952688	3.11392419152945	2.06545091100517	-0.143520440799451	1.74642348181574	2.31563150706923	2.25949595777247	1.88858621151708	2.77127300331964	2.5930457299225
LOC101927663	0.18225288579924	0.558232155404529	20.0603015075377	14.6250939330701	0.696002667122958	1.90307967251403	0.696488347103696	0.365979605143704	1.15813915390314	1.92582084017837	1.3585129212174	1.31015933669366	2.90008843214465	2.3569573204147	-0.143520440799451	2.31862272429218	2.02613870204901	2.71220215254112	2.40633109803581	0.444486742332654	2.85143712650029
CROCC	0.373936115830514	0.683633995447579	24	15.2680800951845	0.21845784448376	4.82514579591063	0.230652676056249	0.0478022190027357	4.46776804356594	4.37033820201526	5.22500907722284	4.54474808106115	5.63815373905189	4.73765489532644	4.96612146559541	5.01553031219872	4.34800602237826	4.8825366029375	5.14051461987017	4.62014533785148	4.61911160151824
ATP13A2	0.45975963462544	0.73161774694179	20.3673469387755	19.8292831337405	0.265315020474078	3.00600992532229	0.267234861632525	0.0889001927044115	3.14789711145434	3.10822895025946	1.87583536006694	3.42561966208256	2.34468080484641	3.48735111423401	3.76444425684758	2.89501322127256	3.37972941538501	2.99370839007921	3.33582800140294	2.95198788883688	2.49549535232771
SDHB	0.0911810190829279	0.49129241565051	22.3016759776536	20.7278780201647	0.516862832408705	4.43764392075885	0.523716824186318	0.118016865151443	5.37785815299223	4.26569057790873	4.34050107352332	4.09108386331955	4.73045810059209	4.11328455435324	5.44256888744885	3.62508435157273	3.76305111861688	4.67891074560466	4.17707469064467	5.40455779512102	4.19085053511973
RCC2	0.0355100476554202	0.439001985482891	22.1777777777778	20.2426980275974	0.720816979633691	5.80754613607238	0.730314491535037	0.125752680120583	7.1977850835933	6.29585045897322	6.08351706586633	5.41367625856516	6.97877321382634	5.75112556314477	7.05237935451242	4.38634423412756	4.90054221095726	5.37502623422485	5.5003020638697	6.17836305748486	4.96722579790463
ARHGEF10L	0.601437826116072	0.808116489228477	24	8.58605421637392	0.124928942713492	5.46879388746477	0.132433053606337	0.024216135464511	5.45258903527132	5.8046610456954	5.70959963629933	5.25915487015578	5.37345378311067	5.76362388111979	5.54410854264642	5.49199446783239	5.97508372368372	5.28646210648123	5.55037226182769	5.11328278295354	4.6869678935078
ALDH4A1	0.516491325534312	0.761559216459195	24	7.43066800539298	0.282831729629809	5.55564943000499	0.308746367350503	0.0555734070769519	5.49563736090211	5.91257477973861	6.26043484852198	5.73480460001156	4.73045810059209	6.15377122374813	4.81178955457775	6.00440444307079	5.24846329447173	5.67328671576014	5.92718312460271	4.35704361026038	5.80063548571612
IFFO2	0.122025757652999	0.517269055967714	24	6.2194034695399	0.313522481078816	3.24573352644547	0.347788401583742	0.107152481480702	2.63479154675381	2.51828615997935	3.20160364683693	3.31585649646084	2.16451907769086	2.599348269397	3.66490310521332	3.67205562610387	3.66351707298071	3.56658651563748	3.64323239267843	3.77187912541629	3.75799093246764
UBR4	0.165032433031863	0.546681408383179	23.4823529411765	9.30441932005579	0.244317285976863	6.74705367897023	0.253016028148955	0.037500224570256	6.46673836112793	6.86036481593548	6.95671735424921	6.95536734697714	6.60744259220372	6.73260596662252	6.1055427296102	7.03069653765215	6.66349570645349	6.96762058544233	6.92117607246788	6.13226293186183	7.09392744485921
EMC1	0.867406495614702	0.93780124560269	24	20.7237008038407	0.0752653419218043	6.25216203204202	0.0794847812256285	0.0127131671921286	7.21506061244067	6.20443881536701	7.12046572228483	6.00616737627181	6.61623856529216	6.14424416448733	6.69051027570076	5.97660904793262	5.97508372368372	6.10921750396357	5.90810782464359	5.81964415021816	5.54431390002828
MRTO4	0.591025971017857	0.802702516459877	20.3673469387755	4.76466649225191	0.0834659948316082	5.11066652613936	0.0835479315550926	0.0163477564282022	5.12718871420036	5.51619652204373	5.15955682639404	5.2885087542654	4.91286614631471	5.41320454477185	4.8799627699187	5.35477512255415	4.83342850841067	5.06094480034403	4.98535778804224	5.05517000037009	4.98530608318089
AKR7A2	0.398628584742619	0.698309371959468	24	5.69210533904644	0.154156981785185	6.86467381003745	0.17093644050812	0.0249008831647876	6.53022651795193	7.15706595879569	6.85701523286237	6.91828995530958	6.21434794741268	6.84860544331884	6.49424341157181	6.9988091667535	6.99056648544989	6.88385689788355	6.96336789282132	7.31675358765665	7.08137472767385
PQLC2	0.412845551978068	0.706634383880333	21.9340659340659	19.4304037690597	0.35189397673318	2.76374508724279	0.355370147294579	0.128582823696345	3.91202039527467	2.09825111924309	2.07830491553214	3.31585649646084	2.34468080484641	3.42577195658348	2.02729970119914	3.24490727255187	2.66354149148149	2.14901464783826	3.21685077617601	3.11256516149706	2.49549535232771
CAPZB	0.12676238025616	0.521406821854561	21.0105263157895	0.534405610634187	0.340234419456719	9.10636039862112	0.34025461553006	0.0373645013634186	9.92323239709773	9.45786632717627	9.88305018488611	8.77281828831286	9.89304017849857	9.21702599220441	9.69762016762303	8.67388738146696	8.46531734561217	8.57394960595107	8.7337363029939	9.29289404447723	8.24546312845344
MINOS1	0.464688382912183	0.73373955597154	24	16.751715733195	0.249329726570585	5.49441843964466	0.273185634741885	0.0497205732950242	5.28275071472185	5.57577323069901	5.58217883958714	5.58906727325216	6.41922505026875	5.44459196540948	6.21516832830632	5.21902267061122	5.33187884537497	5.33773386324427	4.98535778804224	5.90985084188805	4.44714386527155
RPS14P3	0.084321817386388	0.485262181076706	24	21.6568925977337	0.233183795902068	6.06445407000172	0.240325942148134	0.0396286193899835	6.42280563257319	6.18544031136824	5.58217883958714	6.21167547284492	5.97548314125587	5.92810201747283	6.08643370484735	5.83930862882614	5.82192748654378	5.80664307173228	6.23336292971412	6.40465550510321	6.53639628605802
TMCO4	0.342738566724823	0.664128703463802	24	6.6728065674193	0.349406861098844	3.6804239144032	0.386261423575756	0.104950253709671	3.63234470313085	4.11319210662009	3.76802979215229	4.61594802719571	2.50482130096439	3.85751220360217	3.71553201177727	3.76164516320023	4.17808292017964	3.2291516607753	3.97192438711044	2.67165072010618	3.75799093246764
OTUD3	0.9882939433966	0.993722642728715	24	16.5896332796169	0.0524451526438438	2.13930163657326	0.0572751363069138	0.0267728193760732	2.73400121416108	2.39139402799914	1.0080857305469	2.76749367806755	2.90008843214465	1.89414944266486	0.441825759599175	2.31862272429218	2.76307390925618	1.59611054372312	1.7238168387679	2.32337305027693	2.9282153063622
CAMK2N1	0.416086102173962	0.709532228160898	27.7222222222222	21.0751522754864	0.131816321536274	6.33786078005174	0.141732634659434	0.0223628507438242	6.0421682095097	5.86560667530221	5.53133697572607	6.29358414251845	6.35761390723273	6.38975708482168	5.9765548732797	6.62794694104393	6.37184130654713	6.55063500160686	6.39965159084448	6.81971743084363	7.06871183144006
MUL1	0.381456218250685	0.688015402296033	24	10.0515330781678	0.243218201921027	4.99818145571171	0.248462229126705	0.0497105259839602	4.93205834828365	5.03305965450132	5.22500907722284	4.76957099200031	4.8545889168996	4.78746646398619	3.76444425684758	5.29601166326161	5.42600053753655	4.94999239493206	5.58681651858315	5.22292477263185	4.91158431565788
CDA	0.683147427860738	0.847025836189246	24	7.70883672226833	0.241074901952249	1.81651154849324	0.261510038527317	0.143962772350241	1.6396728193739	2.51828615997935	2.25582519013742	2.76749367806755	1.95860485589433	1.89414944266486	0.8570550704552	1.74642348181574	2.66354149148149	0.331477494667755	1.32413659361573	1.67035095084561	1.87450417458971
DDOST	0.494787203993769	0.747961760111172	23.6213017751479	19.3904344138531	0.203367085283004	6.03978295698398	0.218681635605354	0.0362068698764227	6.37749293882137	6.14667585789543	6.66597881070879	5.70245584550009	6.48792929957709	6.34055048011562	6.17049883782152	5.97660904793262	5.51435598440217	6.00205523396137	5.46157499307608	6.586607459276	5.17053207157757
HP1BP3	0.201371893772789	0.575259330100955	21.695652173913	11.3762025736101	0.0997474316105273	6.65066185176186	0.099871096550644	0.0150167154452736	6.59103814585216	6.77397845364857	6.82218891435361	6.74912770424735	6.89451175612747	6.50589662987705	6.59232917114751	6.36755125036462	6.78687787176337	6.58817034792835	6.48580215391698	6.50212769737272	6.64842877990541
EIF4G3	0.517707074051373	0.761834023150289	24	1.09035565402321	0.116387854554315	6.72597501616641	0.117192891713682	0.017423926112125	6.81149386061085	6.43907846967982	6.81512161819357	6.87540617963485	6.27114616964579	7.03025952989158	6.61917098246919	6.82266245514469	6.53562116680515	6.76714467275846	6.53014454335617	6.76638516898349	7.26649093178849
ECE1	0.34410492708527	0.664536787933716	24	5.45663629501578	0.162981301421763	7.7280485603902	0.180411680747935	0.0233450500909929	7.78557242725443	8.0874493932569	7.86854030568735	7.7135893256147	7.19968558913714	7.69417074593745	7.23266285382828	7.96096874276292	7.61769053987978	7.80961075662659	7.87706244007631	7.67612555890434	7.96708011272312
NBPF3	0.120499112190844	0.515741824406086	21.0105263157895	13.7717396430926	0.450360023039213	2.86040176906137	0.450360432818359	0.157446564915999	2.15131921093718	1.50324129890482	2.91473812046802	2.76749367806755	3.98304528231797	2.599348269397	2.85748655328471	3.30574554324044	2.94364079242703	2.92831230009667	3.21685077617601	2.44904175186301	2.77034210908
USP48	0.197171008950762	0.572925741350458	24	7.30640566163569	0.319857499467867	7.9070672476029	0.350061925740763	0.0442720309286464	7.33447960376016	8.02736942257806	7.84444533045856	8.21378034751251	7.10287207905833	8.04586765705617	7.58894396989955	8.32840768034193	8.07530739967774	8.1676010769189	8.28825343581643	7.17842020619656	8.47871972141433
HSPG2	0.461367064119091	0.731961241863679	24	4.3510474721996	0.418448814970877	2.06267008946125	0.454562411894138	0.220375722815113	2.63479154675381	2.09825111924309	2.80486735808522	2.01937141238601	-0.143520440799451	2.90033322787176	1.66465656993128	2.06070717941317	2.1781341988143	2.36211514233966	2.29325684940232	1.44752501273579	2.68441575645219
LINC00339	0.467169419332603	0.734319717372266	24	3.00789813797718	0.397596346555486	1.85957306777131	0.416820912345975	0.224148714331259	2.52825241225533	1.92582084017837	2.25582519013742	0.759154381586092	1.42987755105829	0.458305775291369	0.8570550704552	2.53734766452988	1.44121418412663	2.02936580174095	2.29325684940232	2.95198788883688	3.0011130998141
CDC42	0.103593665560604	0.501921996895736	23.0751445086705	19.0839606159531	0.268369414586948	7.32865323357404	0.282687691776365	0.0385729386787351	7.82829695452409	7.47911420422133	7.362675375556	7.21052539523356	7.93894770793721	7.30280365628826	7.64878804738532	6.63981044098857	7.20486798358637	7.16860080172621	7.06589878451441	7.57635745997672	6.93556627226727
WNT4	0.22675514749157	0.593674433261298	24.0481927710843	4.80376238851677	0.578231555111181	2.34665208876133	0.63606947522653	0.271054017028266	2.15131921093718	2.74281509665468	2.91473812046802	2.01937141238601	-0.143520440799451	2.06545091100517	2.44240111784152	2.81356217964154	2.02613870204901	3.05626823318	3.15346820376363	2.44904175186301	3.0011130998141
ZBTB40	0.93942746005938	0.968762229210235	27.3424657534247	5.7474547564825	0.0829721629576404	3.91842488772795	0.0957416502875535	0.024433708194179	4.21649066624073	3.84916643451359	4.12881363697469	3.2576756504028	4.03644857200797	4.51919277573952	2.55789308502013	3.80443649954761	4.34800602237826	4.41811982730042	3.49770233602102	3.86502640398493	4.47300168680374
EPHB2	0.314427735076608	0.644913848421807	24	14.3502040449344	0.482613166705249	2.77757601528519	0.497479256781002	0.17910554168215	4.10970111357953	3.52575016199754	4.45404692923363	2.59025433846869	4.08794542673139	2.98815899708197	0.8570550704552	2.06070717941317	2.55663004422072	2.02936580174095	2.94467641137918	2.18570412574362	1.31224570282063
KDM1A	0.845053057309377	0.92841092678039	24	18.909282696391	0.0968873206574841	4.08349771763246	0.106775763572293	0.0261481139345903	4.1461830129101	4.26569057790873	4.25951409438415	4.02285877473741	4.13766728283327	4.11328455435324	3.501394512328	4.23814547825086	3.17810001326038	4.5325620224364	3.89650245975355	4.47993333236039	4.33881276409771
LUZP1	0.640501676591535	0.82917867526294	27.5310344827586	0.248598678563919	0.178705881929794	6.05637918888463	0.199433712573825	0.0329295287421648	6.07091810703612	5.86560667530221	5.51398357990227	6.25692835112795	5.86173466289283	6.35713986121389	5.81180810871257	6.36039916548151	6.39530021910904	6.34047238860633	6.13013624041534	4.95278997546605	6.71495105918679
HNRNPR	0.013728827703956	0.42616227804204	24.7950310559006	21.9191760379176	0.247670533138713	6.23264441755755	0.255655991042002	0.041018863569661	6.70547284434166	6.10684099657044	5.7982840455388	6.24948409143738	6.11854662544307	6.42951819336877	6.17049883782152	6.25635847739952	6.04596697400048	6.04895984189912	6.18663575445329	6.50212769737272	6.54251472804834
ZNF436	0.314108420406236	0.644619369293215	24	19.7763694459224	0.517618496950464	3.2976810344979	0.560580395488148	0.169992303568408	2.91403634786508	2.63491420188133	3.01683038943228	2.6815940952688	4.18573243586092	2.06545091100517	4.50144052789613	2.63541373118016	2.55663004422072	3.05626823318	3.85725943341457	5.25769546807742	3.75799093246764
C1orf213	0.588376254958492	0.80090206699199	27.5310344827586	9.24821012277979	0.297383479513929	2.43269534079024	0.300278872074225	0.123434639364534	1.6396728193739	2.09825111924309	3.36537628779245	2.15304865897807	2.50482130096439	1.20862183731799	3.66490310521332	2.31862272429218	2.02613870204901	2.92831230009667	3.01768307010503	2.77127300331964	2.1556653848205
TCEA3	0.278185163556722	0.627300462830877	23.0751445086705	9.48313116413912	0.397358850875187	3.33143637500399	0.40809428605043	0.122497997894359	1.41890382568673	3.18675470455072	3.01683038943228	3.66825209139218	2.34468080484641	3.99105913867254	2.76436756178778	4.1075462925244	3.81035609820733	3.72901956168175	3.73268791013838	3.61980869764561	3.53064615759055
ASAP3	0.025043708143438	0.431371382673798	24.641975308642	9.82876353579923	0.405765659335878	5.12922968609609	0.415758882710584	0.0810567878910923	3.77894907975892	4.98991157265255	4.71928060070351	4.79024030053809	5.12494837637608	4.97111177579229	4.38114229288293	5.49199446783239	5.97508372368372	5.68323194169812	5.80875411944006	5.37318932911557	5.33466017668592
ID3	0.116541932217939	0.51142512117857	22.8114285714286	21.1877007756749	0.42682363607913	8.56137449154134	0.435070303635733	0.0508178101618593	10.4145507981329	8.85040260521359	9.43486512585713	8.13517205318828	9.36855206339512	8.42402588486818	9.04992120030813	7.9467131489567	7.85895408043296	8.02238403063076	7.96275476838204	8.45053323615481	7.83622432668994
RPL11	0.811813425043862	0.912108937020896	24	3.6979411585103	0.0329437724454804	10.684881175709	0.0351948512853698	0.00329389262328737	10.5290553508785	10.4911854950796	10.5124810354978	10.633603274794	10.55020161552	10.6155450697154	10.6295317750217	10.8019392183116	10.7824339024672	10.8663761790755	10.5537415422498	11.1102517975882	10.8470592421904
TCEB3	0.0574142146336791	0.468902258352035	21.4623655913979	20.954096955126	0.342643157435277	5.79584775437139	0.343046559317401	0.0591883316911949	6.43022128892192	5.91257477973861	5.7982840455388	5.30296472345866	6.46863109063867	5.96103370634065	6.5086705972443	5.72144335032609	5.31557712034563	5.68323194169812	5.46157499307608	5.85413598876402	5.306174193481
PITHD1	0.634742805537025	0.82649506947455	24	23.7810599681552	0.0611835328942064	5.77589129425124	0.0612007560218417	0.0105958981746687	5.68111177781214	5.92408171577439	5.58217883958714	5.5410929813134	5.56734820386425	5.776014853283	5.81180810871257	5.91935821603326	5.55658402451379	5.9535742795779	6.11357860812519	5.83123329701268	5.88972216886738
LYPLA2	0.0589210698683458	0.468902258352035	20.3673469387755	4.72135697232756	0.313519123597414	5.41446957008579	0.31380487877353	0.057956716666626	5.3624359654754	6.10684099657044	5.88183117629386	5.2885087542654	4.79385813842944	5.44459196540948	5.85761237813856	5.54342504346026	5.1599271350384	5.31232574043801	5.67972695665775	5.11328278295354	5.34869498687192
GALE	0.764523969954343	0.886680202927655	24	0.117048654438258	0.211356122944375	1.98369785393467	0.211373132443255	0.106555104661728	2.73400121416108	2.74281509665468	2.55630858271826	2.27538320653625	0.586517577969968	2.4832374104969	3.02742753309453	1.09104470055856	1.85622319640014	1.89888921080791	1.5377734686283	2.44904175186301	0.760683050753112
HMGCL	0.571824255202707	0.792413207905921	22.4269662921348	7.04101296417897	0.143478280328994	5.32384739716053	0.147314059994455	0.0276706015414763	5.23273756506306	4.89953966848362	5.47863774458042	5.44007578338518	4.69768171031657	5.42898361189836	5.04742339475308	5.85974126634101	5.28241043710061	5.24677593953098	5.75638778315567	5.1321449160154	5.71654765382966
FUCA1	0.155845046265034	0.538875867695195	27.7222222222222	9.56374424613264	0.708953749094495	3.99897076894747	0.711301177931663	0.177871062088028	4.82361160565409	4.46790575263009	4.83560279762148	4.76957099200031	4.36341989989019	4.03296208995174	1.17909824004908	4.20658722544158	4.3155848900031	4.06953363588033	4.41186487358119	3.32419976987257	3.79945665896271
PNRC2	0.14683106499932	0.533187326510458	20.5773195876289	6.29806301993376	0.207291131319434	5.21671843001633	0.207802228915785	0.0398338978236045	4.49631028531377	5.23133473748135	5.22500907722284	5.40029310361868	4.76250636024101	5.29763723111559	5.65202549168136	5.2809390399074	5.12293315235686	5.13527742977575	5.43516707529581	5.32481949882447	5.68370667770083
SRSF10	0.178741714411755	0.556466047357733	22.5536723163842	2.96797076705544	0.239963130888221	5.87105756263128	0.24109172548032	0.0410644458699989	6.23233369739378	5.90097532596196	5.84066230800369	6.18069855980748	5.02280087963619	6.19126252023872	6.17954406786051	5.91935821603326	5.99569393358676	5.48144641418749	5.79843181071864	5.87668077605627	6.04431961364781
STPG1	0.777821942159376	0.894347651675716	24	7.64377570496539	0.1370536577293	3.4393108906034	0.148899879322516	0.0432935213066454	3.14789711145434	3.69650211829967	3.64588691940926	3.57603600288914	2.34468080484641	3.76107768388395	2.76436756178778	3.42022743109744	3.31560042919251	3.60894122983486	4.07814300080336	3.44979952387664	3.83976380590329
NIPAL3	0.151679115515673	0.535475453042819	22.0552486187845	8.48794834574299	0.2508366501151	6.45889968897272	0.254019523856211	0.0393286064327487	5.3624359654754	6.29585045897322	6.19660587457068	6.60490453733463	5.89102356307998	6.43734058691945	6.3494706670042	6.88379905208974	6.5565807373357	6.69525013573363	6.94476813649269	6.37328918679286	7.25162895003927
RCAN3	0.583068563223146	0.797524732095401	25.4267515923567	18.2448516353372	0.189193412294919	3.03604242480693	0.22250438743952	0.0732876410492418	3.77894907975892	2.63491420188133	2.80486735808522	3.71223997514558	3.54088207977141	2.98815899708197	2.66482093146691	2.81356217964154	2.85618046483744	2.78789332414616	2.8677774554478	2.44904175186301	3.57907163263291
SRRM1	0.840088793443249	0.925915172581081	21.4623655913979	12.4526523509276	0.0607664573980991	7.30386030050627	0.060772918219563	0.00832065725782714	6.8228070615871	7.34000153532846	7.00720231011312	7.51058871916027	7.2229068469042	7.71684328934448	6.90201575690125	7.41589821214867	7.27820449157807	7.29396511111018	7.41234717548648	7.25355743628086	7.67012169932067
CLIC4	0.0500343494564901	0.461894279714108	23.0751445086705	19.6640753754126	0.326480875914628	7.88776723625546	0.341889357150911	0.0433442502688778	8.78983365542843	8.1377333955675	8.22910851548127	7.9841336419198	8.62158980931558	8.04074200449866	8.5388659617213	7.22434532957957	7.5250243962138	7.30366796786761	7.50095126450737	7.70160498773338	7.12279923041184
RUNX3	0.294211787676234	0.634432003054924	24	10.2293360331548	0.797843874211174	3.05151103483541	0.812142530958635	0.266144386072142	-0.143520440799451	2.93706048728048	2.80486735808522	3.95124647604981	3.74715376094786	3.29411908199421	3.76444425684758	3.67205562610387	3.55660374742509	3.43150797822806	3.85725943341457	0.444486742332654	3.62592430875028
SYF2	0.274200572843624	0.624571124730126	24	6.12521682118745	0.228255219731512	7.09832622747794	0.253273170962557	0.0356806890590805	6.39275585062323	7.0768612795485	6.937320540724	7.19510772596724	6.17916372027649	7.46081799037992	7.00228046546079	7.40203327425385	7.32781487241494	7.41528065780172	7.23617499444007	7.02540219354162	7.61892615692373
C1orf63	0.120436215939963	0.515741824406086	27.9160839160839	10.4397277038502	0.199609673550531	6.34119176580912	0.199922624705026	0.0315276105956901	6.35429147078953	5.98027869143927	6.55157303484046	6.27170261575429	6.34708463710496	6.31530315657706	5.75242878205295	6.37466805399566	6.26553269011394	6.72443927012892	6.64980714650652	6.56594674645895	6.47374088160749
TMEM50A	0.0499377746536831	0.461389817203299	27.5310344827586	22.5112378057775	0.47143580807867	6.36793076975472	0.481702980543938	0.0756451346537631	6.92607633581896	6.00215854924097	5.78387673953359	6.00616737627181	6.94426033477403	6.54985518504804	7.54061933815955	5.96722362561705	6.29076991186796	6.1528145330339	5.91767700107259	6.14160155780238	6.20723779633981
TMEM57	0.640380852057292	0.829127061541174	24	23.1847312638231	0.172428993125391	5.07737473609142	0.17309870333128	0.0340921661938491	4.46776804356594	4.96784375322148	4.91707560263299	5.06926100672002	5.17343207609802	5.76362388111979	6.01748560032082	5.18703862898386	4.81034507034376	4.99859185875448	4.81148089401657	4.50908709713679	5.48200892382777
LDLRAP1	0.0414357070629892	0.44333248855125	23.6213017751479	10.6463669594687	0.395540274039082	6.08051520253644	0.400043305077041	0.0657910212789479	5.61757331008302	5.92408171577439	6.33149934402275	5.99730559047802	5.94787571361979	6.24573365433539	5.39676442474863	6.27929320728636	6.35598739663082	6.75304953187646	6.51130729734957	5.22292477263185	6.03567007061675
MAN1C1	0.017875527680506	0.429283425654206	21.1216931216931	12.5579377825966	0.426195551427645	4.30976041596686	0.426195690592363	0.0988908081788926	2.15131921093718	2.63491420188133	3.20160364683693	3.95124647604981	4.23224773594329	3.99105913867254	4.50144052789613	4.8415408947769	4.96467209796157	5.52633624656532	5.0213077841675	4.74792941027064	5.5320663058298
SEPN1	0.162395530788922	0.544153599513184	20.2639593908629	4.29281111807953	0.249665697699698	4.57433796156961	0.249746529378299	0.0545973059875539	4.99341744369009	4.49901508510838	5.01900829725685	4.46985102291144	4.48365334056398	4.60503855396148	5.0073450675833	4.59573241426474	4.47086152984003	4.21373676941532	4.14484541701629	5.18729532173122	4.19085053511973
MTFR1L	0.398334534353038	0.698260417806305	24	7.81351712284573	0.26879400585056	5.40393318927762	0.290838425753162	0.053819767115226	5.52363879314106	5.09545458231018	5.15955682639404	5.33144923562541	5.24323304854509	4.92734520434437	5.78834883172436	5.7545551184518	5.90053703117167	5.76041804797701	5.94600949884353	4.25747908356606	5.43015207067588
PAQR7	0.920953236177164	0.961033055549699	20.4717948717949	11.1410686834493	0.0694397870316436	4.75910975874203	0.0696564049265071	0.0146364359003393	4.73057369458222	4.89953966848362	4.12881363697469	5.08607580578711	4.52160303130495	4.92734520434437	4.10549732049151	5.32569256436888	4.68903974148145	4.55440006309262	5.10744861994207	4.38876125126466	5.32048749083372
STMN1	0.140732806232752	0.528217488897024	24	12.9357828674146	0.462929795148146	6.86133577971477	0.465294529856674	0.0678139861967253	5.50970601132841	6.61976697072744	7.43360997917462	8.05417050055764	7.40143279082875	7.09597846793504	6.87442975699178	6.75882000562689	6.63750055341843	6.61439572348707	6.49861108749874	6.99481251209335	6.25272976204876
PAFAH2	0.0630888883802037	0.469365880500906	21.695652173913	11.1018207728724	0.59714660813497	3.54922193560564	0.598109096162786	0.168518370227171	2.15131921093718	2.93706048728048	3.64588691940926	3.527619029671	4.52160303130495	3.1492347100698	3.17944340910617	4.23814547825086	4.14155748244118	3.38351713492304	3.89650245975355	2.44904175186301	4.06048087276763
ZNF593	0.78900692398565	0.900067540272103	24	18.162410580637	0.0515757159587155	6.1428226644751	0.0572233754566942	0.00931548549946361	6.25756398440984	6.07622601673012	5.86823833654146	6.31513874194359	5.91972966616378	6.05554526179906	6.22393862295588	6.17716409330739	6.08496098073357	6.10182150384187	6.54873899845595	6.16009939504443	6.06996138336453
CEP85	0.909166507962595	0.954898182076968	24	0.24804263129421	0.166680767915704	2.11766404014223	0.166740984879321	0.0787381670173339	3.07407684302284	1.72994828521981	2.68593431897992	2.6815940952688	3.01096452334231	0.458305775291369	3.81175244559224	1.09104470055856	2.02613870204901	1.75542836930389	0.769406707754063	2.32337305027693	2.27805425130621
SH3BGRL3	0.24938590623452	0.61167275881817	23.6213017751479	16.022458239186	0.143602442559777	9.24681673605532	0.152108036653661	0.0164497730403328	9.87378008973121	9.74577490519477	9.71287563395152	9.6055601993843	9.66936815378827	9.21133457414905	9.45661183991207	8.6135034909411	9.02856583314604	9.08883091750626	8.76455383195077	8.96360989974135	8.38138113583584
DHDDS	0.148586404806959	0.534271625620826	20.3673469387755	3.54906251309727	0.25568528200218	5.18016081978557	0.255686721439482	0.0493588385254159	6.12675418689465	5.54629238522995	5.7982840455388	5.2885087542654	4.9960925342929	4.76277564791618	5.4723167199386	5.15432940499061	4.52857648049432	4.98257325647921	5.14051461987017	5.18729532173122	4.79341766055513
HMGN2	0.103236442648201	0.50167713325976	20.3673469387755	9.85225074984357	0.533842561665438	3.53885684173547	0.53755872399933	0.151901799942749	2.99627465238526	3.64179993711086	3.44078046240903	4.66153453242796	3.46500586734277	3.1492347100698	4.55802582606273	4.23814547825086	4.21370641300342	2.92831230009667	2.70047002147028	2.77127300331964	2.9282153063622
ARID1A	0.039620582592011	0.441882429087959	20.5773195876289	2.54130673308089	0.361584465681959	5.02510931041648	0.361694368540445	0.0719774130665563	4.95280269741052	4.96784375322148	5.09099342948405	4.54474808106115	4.79385813842944	5.3972509883964	5.9765548732797	4.6900333917249	5.00589448155735	4.84758785593981	4.98535778804224	5.60689154002072	5.07245724509439
PIGV	0.65763544088007	0.835581895590709	24	13.6050339110911	0.24698816310576	3.08378917512491	0.250644527344215	0.0812781007748569	3.41036037736119	2.84320449120556	2.80486735808522	3.62288072047359	2.64894872868561	3.48735111423401	1.44220935725488	3.47423262591112	2.85618046483744	3.8038558894639	2.78654768332771	3.90943773854977	2.77034210908
ZDHHC18	0.578291085505203	0.795764979844209	24	11.9341799081529	0.460536116633901	3.55517165677248	0.460547837410443	0.129543066235104	3.73171710612689	3.52575016199754	3.44078046240903	4.30727479375571	2.34468080484641	4.03296208995174	0.441825759599175	4.17432318362759	3.76305111861688	3.90929965335512	4.32823178187022	4.62014533785148	3.13670982018935
GPN2	0.117096466472892	0.51142512117857	26.4370860927152	10.1684882030422	0.432911879816371	2.77661374005159	0.434536506891316	0.156498723831584	2.15131921093718	2.84320449120556	3.20160364683693	3.527619029671	2.16451907769086	2.90033322787176	2.44240111784152	2.4321263027667	3.31560042919251	3.11622765465715	2.51118342401998	3.56533501496886	2.02192326935502
GPATCH3	0.045325795078432	0.452189527690903	26.0915032679739	11.1582484293516	0.302115032524221	4.39411599318929	0.302237574960548	0.0687823387978388	3.91202039527467	4.37033820201526	4.74925217056885	4.41766838914439	4.40462115690752	4.42791385433301	3.501394512328	4.46846657624499	4.3155848900031	4.69865651177566	4.7269221646251	4.64662366921666	4.49840420010274
NUDC	0.257195562530076	0.614588484273823	21.8142076502732	2.67116658422938	0.139854472661016	6.27786187960555	0.139873945906412	0.0222805070562019	6.3851445787688	6.14667585789543	6.12982167124914	6.25692835112795	6.08091491830567	5.95013978761573	6.7645113616805	6.16078985574864	6.40303584823096	6.08691477525621	6.42671153786794	6.55899356373167	6.49913049656441
TRNP1	0.0624561516606842	0.469055546814924	24	4.00020866287357	0.216590152286032	8.75387471728675	0.233252190743852	0.0266455938972072	9.30034521327899	9.26548654550764	9.14334309090617	8.80998338542307	8.31892709254774	8.67786760493779	8.65204362772696	8.95597497919454	8.56866554738947	8.56187188470967	8.68693905668043	8.26857957842469	8.70695877825345
FAM46B	0.0286772885918538	0.431371382673798	27.3424657534247	13.4072686715993	0.649703088904957	3.49743694745868	0.704345129297783	0.201388942782679	1.6396728193739	2.39139402799914	3.11217310438267	3.87589298280096	4.52160303130495	3.71033025116514	2.31685280403026	3.67205562610387	3.76305111861688	3.97554365598417	3.97192438711044	4.72326204448627	4.15934585940028
SLC9A1	0.311718510116204	0.643193415585732	20.1616161616162	15.9953431504558	0.298768510297175	4.4403819232422	0.300213348572986	0.0676098033373178	5.03292004152171	4.37033820201526	4.48999289220367	3.9874969149675	5.4143734928567	4.11328455435324	3.55798158040556	4.00120173244427	4.3155848900031	4.69865651177566	4.26965540178842	4.38876125126466	4.6869678935078
WDTC1	0.248811759196082	0.611416837470676	23.3450292397661	18.1497475455238	0.198116178500547	4.70758415846168	0.212335056687641	0.0451048880997651	4.65663331529135	4.64523051965035	4.41718240688385	4.61594802719571	4.79385813842944	5.0949678610214	4.31700968199493	4.1075462925244	4.83342850841067	4.84758785593981	4.66008305122086	5.18729532173122	5.02080076818728
TMEM222	0.965451287285846	0.981178145761037	22.0552486187845	17.9391665175566	0.0603043291417183	4.21923440564566	0.0611250571064609	0.0144872389703381	5.3151548566523	4.15285437348499	4.52506496091116	4.24873969667551	4.03644857200797	3.9479026193039	2.94495785369283	4.00120173244427	4.14155748244118	4.21373676941532	4.32823178187022	4.47993333236039	4.49840420010274
LOC644961	0.14904890543478	0.534372579938271	20.1616161616162	14.9807712177217	0.553046590309427	2.04341328764914	0.553843937508707	0.27103862975555	2.15131921093718	2.63491420188133	0.544261825194254	2.925321659005	2.90008843214465	1.20862183731799	1.66465656993128	1.91210659750605	2.02613870204901	2.63231888060936	2.03645149535971	1.18388346448593	1.87450417458971
MAP3K6	0.253496455762547	0.613080386166393	21.9340659340659	9.58688937292006	0.375303457504883	4.50002737142226	0.37800311749803	0.0840001818430184	3.86901280426169	4.40359928432259	5.13706247581203	4.36352723501805	4.03644857200797	4.42791385433301	2.94495785369283	4.6436532573891	4.83342850841067	4.71813566804145	4.7908012939881	4.67262477915742	5.306174193481
WASF2	0.000274023993542594	0.25852473062051	21.9340659340659	10.193568762207	0.263769039040926	8.44045028225994	0.265183163431072	0.0314181299057506	7.81419556396568	8.18153761631297	8.42982755532771	8.59627352176871	8.23575451658714	8.18942116685175	8.12908965735717	8.70245039294103	8.65542012091051	8.7029770119528	8.62549382745341	8.37336407551525	8.78127972947638
AHDC1	0.0334805878111666	0.438766579256528	22.3016759776536	18.5089636972014	0.526068094227474	3.96739033830597	0.537659215418463	0.135519616062794	4.31591743318421	2.63491420188133	3.51243853233866	3.47752058492607	4.76250636024101	4.65955644834792	4.06702153628556	3.92568456780419	3.71414230402604	4.06953363588033	4.07814300080336	4.38876125126466	3.99059435553058
IFI6	0.0721388660436655	0.47411408177194	23.7619047619048	4.62096710341992	0.108998835379688	7.26270150291821	0.117400889606593	0.0161649063450315	6.65573001911314	6.84833611231919	6.71995014294896	6.91828995530958	6.90890154353882	7.02507802299487	7.11971770353895	7.48986134315857	7.66349418026086	7.49366552730099	7.70537837249972	7.79036950910168	8.12831195310609
FAM76A	0.0930335087844063	0.492675317906399	21.695652173913	16.5676502189296	0.362387773241446	4.0460951512284	0.363727313814669	0.0898958873234213	4.49631028531377	2.93706048728048	3.64588691940926	4.05737457724644	4.48365334056398	4.18936990803763	3.501394512328	4.17432318362759	4.21370641300342	3.97554365598417	4.4386988170429	4.22270310923313	3.91714930837359
STX12	0.929459552273497	0.964001261304258	24	13.9363785732314	0.0349300552552625	6.77134726894556	0.0356742158804629	0.00526840737353264	6.51635751793648	6.73531125431266	6.66597881070879	6.508407602279	7.32301131241257	6.62712381788539	6.82340543418129	6.75337004933783	7.03106578037413	6.61439572348707	6.84799283747962	6.66641280524556	6.88349397678167
PPP1R8	0.658256553469351	0.835581895590709	20.0603015075377	18.3824869968825	0.0849432268321933	4.66309092938717	0.0861903732510043	0.018483528319773	4.65663331529135	5.07495465129998	4.48999289220367	4.63892132851861	4.48365334056398	4.65955644834792	4.81178955457775	4.54616497263317	4.6375098770325	5.16397026658823	4.58999625346097	4.41979655444078	4.4208141155008
RPA2	0.89725103936466	0.949524835947339	24	14.105372407605	0.0760854632697198	5.01560538766941	0.0779883926864566	0.015549148439426	5.53743830557216	5.3384129701096	4.74925217056885	5.31727727803132	5.39405871078792	4.92734520434437	4.38114229288293	5.13769242538573	4.71413051562948	4.99859185875448	5.26568401467651	4.11304361546111	5.26236202022856
XKR8	0.298830491665994	0.63735872099234	25.5897435897436	7.03216943592025	0.36075632649887	3.03039937696296	0.407044596465102	0.134320446195788	2.15131921093718	3.33204115939561	3.01683038943228	3.47752058492607	1.71832823801555	3.36144674340984	3.10543677277655	3.3641217466207	3.44112872142309	3.65008787446126	2.78654768332771	3.44979952387664	2.49549535232771
EYA3	4.13055184884659e-05	0.0967386655600465	23.9041916167665	20.9914907625131	0.54953134325918	4.36605271464983	0.574958924049311	0.131688497969825	5.48143016583903	4.49901508510838	4.08247614114232	4.46985102291144	4.55857999858381	5.05485245078165	4.90198961254808	4.20658722544158	3.61105055748286	3.69009345742933	4.23945050568323	4.32461295208497	4.06048087276763
DNAJC8	0.0919451849936448	0.49129241565051	21.695652173913	7.52194643770482	0.255608438230161	7.82948001770978	0.256987212259629	0.0328230242210645	7.36575473469867	7.80269765535384	8.0267980690171	7.92694896752912	7.25705262009683	8.15425643378977	7.73720871718026	8.33571972710187	7.91683494409934	7.81187891495021	7.77283589626562	7.5694543917041	8.13237419842173
ATPIF1	0.933792724310375	0.966737711761348	27.9160839160839	12.0441976468913	0.0331221489494345	7.69425856278716	0.0343592597252271	0.00446557123663659	7.74154392472849	7.79957748228685	7.67523049579987	7.79765867990228	7.7360081470442	7.39405678919083	7.91290846315207	7.59109643632616	7.692189583205	7.60510187026344	7.54792167286977	8.15788704707915	7.40389536614154
SESN2	0.200876413371204	0.57503747469738	24.641975308642	11.3982778792583	0.336868842506539	7.05176771131504	0.33706527672581	0.0477986925441356	6.88349194148093	7.38232763577921	7.21477961262214	7.39051111800848	7.18793327808305	7.43370118394018	5.81180810871257	7.23220279869822	7.09454473535676	7.10343464695257	7.56932860824376	6.22303559156095	6.91212977394061
MED18	0.799712224802904	0.905912427602549	24	12.9498157437364	0.17301870132533	3.41496712771486	0.173929019206449	0.0509313890007586	2.15131921093718	2.09825111924309	3.28581262457362	4.24873969667551	2.64894872868561	4.03296208995174	4.06702153628556	2.81356217964154	4.06560957685424	3.38351713492304	3.64323239267843	3.56533501496886	4.22168190833025
PHACTR4	0.89387854088277	0.948162662798728	24	9.13579431043659	0.0517006537054501	5.56419460514162	0.053992127050426	0.00970349365576364	5.45258903527132	5.6046636920284	5.73977090618154	5.75597437128744	5.80131031607327	5.41320454477185	5.81180810871257	5.56846873860297	5.3797071199532	5.38724584122763	5.73489718100714	4.86531042862514	5.78006852520712
SNHG3	0.517650926902036	0.761834023150289	24	6.90927499635935	0.237316597052309	3.68599532164963	0.261537460022959	0.0709543657005812	3.77894907975892	3.10822895025946	3.20160364683693	3.71223997514558	3.54088207977141	3.9479026193039	3.66490310521332	4.26902816102399	4.44111447714695	4.34482699140087	2.94467641137918	3.18661359547821	3.71529804640971
RCC1	0.287285165448681	0.632539301706822	24	19.9385801719326	0.328171563441172	5.18913086648949	0.353973092303844	0.0682143313420252	5.39311722187878	4.55929084422847	5.20351991635832	4.85052872905573	5.90544801110013	5.19063192533591	6.35746352837433	4.82084698649076	4.83342850841067	5.27335431101503	4.7485310050533	5.50926885358361	4.98530608318089
TRNAU1AP	0.406777607077815	0.702752539121189	24	11.0251739783929	0.213874523261894	4.25035508763753	0.21505936359899	0.0505979757372521	3.95378293091089	4.07240855434794	4.12881363697469	4.52021189973276	4.08794542673139	3.99105913867254	4.58550739729552	4.29926359256019	4.55659059884752	4.79352415338943	3.9347062354348	4.74792941027064	3.37477944605676
SNHG12	0.775800053814095	0.893635904131718	24	19.8488510114769	0.112081430654861	4.98948263012761	0.121167278489162	0.0242845375906365	4.82361160565409	4.64523051965035	4.21724938138434	5.06926100672002	5.14939388661426	5.11461488316815	5.6649647324517	5.21902267061122	5.21369807483936	4.81177142585429	5.42177960652096	4.62014533785148	4.94891604630971
TAF12	0.91946923506723	0.960129005758189	24	3.48675439029399	0.06151351307985	4.97347435262003	0.0653390758980082	0.0131375113784567	5.2990437618041	4.87603360072564	5.09099342948405	5.24425087798302	4.36341989989019	4.8117418127957	5.53003313844516	4.38634423412756	4.92223712743638	5.32508573573078	4.87179851178113	4.81949757779958	5.15464230044741
GMEB1	0.984906830315014	0.992073513808476	24	2.77726822729475	0.0494306004933982	3.26411033166019	0.051503135518705	0.0157786135533322	4.03384734050881	4.07240855434794	2.55630858271826	3.62288072047359	2.77997639330072	3.76107768388395	2.76436756178778	3.11494711463458	3.31560042919251	3.2291516607753	3.97192438711044	1.67035095084561	3.57907163263291
YTHDF2	0.70101868260845	0.855875910731541	23.4823529411765	23.3784733675618	0.090230247429411	5.64007899271639	0.0903872244205028	0.0160258791653856	6.03245616842268	5.28586705720949	5.51398357990227	5.60081565995316	5.14939388661426	5.75112556314477	5.38116730079766	5.64109251744394	5.83342308197001	5.71266277444475	5.58681651858315	6.15088012299017	5.79038865529671
SRSF4	0.972600157045408	0.984654523004787	24	14.455146277158	0.0247866602054858	6.81605957461404	0.0256151917133453	0.00375806452877076	6.45224225961038	6.64084122214796	6.26043484852198	7.06120357596825	6.69307837361103	7.10091191279766	7.01749364468298	6.68631230742099	7.11823480452856	6.95125240443132	6.84297939009231	6.60021869952083	7.16306742411568
MECR	0.367123943907527	0.679363765373462	23.4823529411765	9.58592096393802	0.315976310248009	4.04506369320919	0.325390815650261	0.080441456631826	3.82468363362403	4.49901508510838	4.03460081527754	4.12402346502426	4.44467836319727	3.81010054416064	3.31695739123544	4.95983315777581	3.98544028411832	4.00755886380865	4.58999625346097	2.77127300331964	3.91714930837359
PTPRU	0.423227661077423	0.712545468558134	24	7.53898792941083	0.545212780948553	3.92183373424047	0.593760078689313	0.151398585183598	4.34759314579045	4.11319210662009	4.08247614114232	3.9874969149675	2.16451907769086	4.07368224702945	1.66465656993128	4.66702969660488	4.3155848900031	4.6385894730033	4.8318682565263	3.11256516149706	4.75177546374735
LAPTM5	0.237887740589236	0.602882703234443	27.5310344827586	20.1634274627456	0.31633581038294	3.51199838452511	0.353868246268644	0.100759797563658	3.73171710612689	3.10822895025946	3.36537628779245	3.62288072047359	3.54088207977141	4.45898628771476	3.98684763428832	3.04529578514669	2.94364079242703	3.65008787446126	3.59633477549591	2.67165072010618	3.75799093246764
SDC3	0.300507676938618	0.637391379535958	24	13.851754905352	0.143126068766688	5.33362091847519	0.145923444502517	0.0273591705771685	5.03292004152171	5.32110944527701	5.58217883958714	5.33144923562541	5.39405871078792	5.36480466633929	4.78832997341744	5.10383159566779	5.33187884537497	5.23330085244137	5.63401954449537	5.64678889951149	5.44329207511811
PUM1	0.314812307214719	0.645221573587403	24	17.9451115665688	0.09275841432543	6.1617891968143	0.102936524354867	0.0167056225175776	5.75383901106483	5.93549759824957	6.09523329114247	6.18069855980748	6.23733625953566	6.35713986121389	6.30882831731813	6.0406510700663	6.18705885692099	6.02569814867049	6.25617096625491	6.4123916763783	6.31123681989597
SNRNP40	0.10760736061984	0.505192626146104	22.4269662921348	20.2779097256761	0.707586291792189	2.39610937132364	0.721152991307027	0.300968311354107	2.63479154675381	2.63491420188133	2.25582519013742	1.8720311405709	3.74715376094786	2.4832374104969	4.41217025267897	1.74642348181574	1.17820256749211	1.75542836930389	2.94467641137918	2.18570412574362	1.87450417458971
ZCCHC17	0.15058895161612	0.534933723754292	24.3414634146341	21.206002304928	0.155921834189039	5.99270732086737	0.163502851872262	0.0272836371138841	6.32276410025064	5.76681828647296	6.03567684916325	5.85740010776986	6.02916193138144	6.27221690378197	5.7645017754669	5.95777674661017	5.90053703117167	5.71266277444475	6.07988211221074	6.00501686307608	6.30405188504903
SERINC2	0.102469627843362	0.500477489919377	22.4269662921348	12.2363378362429	0.578036046493463	5.61985031670908	0.578349916945236	0.102911978852118	4.40893153754978	5.40562349245726	5.42394027600952	6.16495705845136	6.02916193138144	6.13465377336762	5.83489201633377	5.72144335032609	5.97508372368372	6.11657578167004	5.8592860738166	3.77187912541629	5.306174193481
TINAGL1	0.218866548584197	0.587294506697482	22.3016759776536	11.0473487948912	0.339529022946059	5.50784354785412	0.341114255320452	0.0619324518492091	4.70634553574377	5.42194803257073	5.89529714097134	5.75597437128744	6.0935682010611	5.68695634510851	6.04743915301356	5.69893895706485	5.48550125849009	5.69310907926795	5.10744861994207	4.35704361026038	5.17053207157757
PEF1	0.146373710908522	0.532461591681777	21.4623655913979	15.8276538346104	0.464935968380336	5.48647680076213	0.309622040130106	0.0564336734436015	5.59135311765063	5.07495465129998	5.24618284585513	5.2885087542654	6.05527047562205	5.24512642954533	5.59907583688959	5.36909946811675	5.90053703117167	5.60168168857295	5.80875411944006	5.29164783181256	4.8537104828836
COL16A1	0.172877720155327	0.553163782843048	24	18.179465306974	0.209547360529599	7.34185069765968	0.23248153840865	0.0316652500823474	7.64923855136489	7.31399670439405	7.67523049579987	7.09066452521253	7.93894770793721	7.3324695670816	7.33335732062232	7.02165755039045	7.10406749458039	7.13276136024861	7.23617499444007	7.66321508620779	6.96319658414386
SPOCD1	0.64527998527378	0.830723300517711	24	0.0201095361853756	0.167701133500276	3.26447346890721	0.167701531909325	0.051371693936745	4.88965277622168	4.9454331285564	4.17370903080538	3.8366870027185	3.54088207977141	3.29411908199421	2.94495785369283	2.4321263027667	3.24848771324805	1.89888921080791	2.29325684940232	2.95198788883688	2.1556653848205
PTP4A2	0.310364402749436	0.642443002516822	24	19.0265361615762	0.0845749122929348	9.21984715231332	0.0930357624799659	0.0100908139737027	9.28406694068041	9.13417489688072	9.15178291258947	9.27344643586413	9.3383035205123	9.19643094452066	9.56843541320679	9.01409898309994	9.19932397381199	9.14478248161382	9.23254128817142	9.22752436235871	9.11780397807481
KHDRBS1	0.0595202487819945	0.468902258352035	21.0105263157895	20.5488061648205	0.234637622556113	6.39393464434807	0.234660410059148	0.0367004705414962	6.91025412297775	6.53224963592207	6.53446278750265	6.508407602279	6.40913751521399	6.46055646091138	6.85762136520822	5.82898275641316	6.09454699937587	6.32784835225979	6.35808553770412	6.56594674645895	5.94619683012515
TMEM39B	0.430352314193663	0.71653757987397	22.4269662921348	0.306490839118604	0.149548113277855	5.40343533077861	0.149969839441386	0.027754535820414	6.11759695571321	5.701453917869	5.97355557539426	5.19859220718501	4.9960925342929	5.6059847565199	5.23264206440693	5.31092844148063	5.12293315235686	5.23330085244137	5.61061107530584	5.30832900210344	5.05544310441978
KPNA6	0.425425491345536	0.713598720225258	24	23.0666338691854	0.0922293368737341	7.29349333650611	0.0926980494576798	0.0127096913894057	6.95206708496475	7.04031911822696	6.74990794988511	7.11134570855164	7.3757630442138	7.36153773311986	7.60916907332354	7.57882377617588	7.37183943842131	7.43012135597431	7.28505076920036	7.4765727176771	7.5628399335093
TXLNA	0.0242620310361397	0.431077058326123	25.1069182389937	10.6741348392028	0.218670311651232	6.45382151155029	0.219753966771646	0.0340502082957138	6.03245616842268	5.98027869143927	6.79370960227123	6.61652517594818	6.23733625953566	6.34055048011562	6.38117980459247	6.45743895074719	6.67631971979883	6.60396271037228	6.7334601069058	6.60021869952083	6.34663436083323
CCDC28B	0.079880228095122	0.483145689996345	24	7.99014634026054	0.462116698054836	4.32884057885431	0.497790723860926	0.114994007007916	4.03384734050881	4.75239045330718	4.45404692923363	4.39085177190076	3.98304528231797	3.90341520927163	3.17944340910617	4.54616497263317	4.81034507034376	4.69865651177566	4.56585637212373	3.61980869764561	5.08927306937561
TMEM234	0.350551667004811	0.668820437030372	24	7.19577966433877	0.484571015666913	3.48411639785222	0.53146398515441	0.15253910158743	3.46913981129174	4.33629215853056	3.76802979215229	3.62288072047359	1.95860485589433	3.9479026193039	2.76436756178778	3.42022743109744	3.81035609820733	4.06953363588033	4.14484541701629	1.86332108090116	3.95433915113667
EIF3I	0.00721115701690012	0.417462167383436	26.0915032679739	22.4850111978814	0.296337026327185	6.85538725976716	0.302811625622938	0.0441713376865048	7.12653687415349	7.09733432747451	6.24999087308099	6.72248930841831	6.99909146380629	7.1301634670345	7.15683106688169	6.88379905208974	6.59085056225655	6.73403920377184	6.51761374749382	6.99995604634321	6.89788292255017
MTMR9LP	0.251272443877812	0.611971841614866	24.0481927710843	11.5924449375407	0.526554816853203	2.18409322584597	0.527018576340526	0.241298571921715	0.43021695477682	2.09825111924309	3.28581262457362	2.49273846487827	2.50482130096439	2.3569573204147	0.441825759599175	2.4321263027667	1.66359032724319	2.54775178904148	2.17056068900396	2.77127300331964	2.68441575645219
FAM167B	0.159099452462045	0.540515706975098	24.4907975460123	4.06446952385224	0.750659988079369	2.19238165900586	0.834489462928832	0.380631474223896	2.73400121416108	1.92582084017837	1.87583536006694	2.84856485172607	0.586517577969968	0.881701783481506	3.81175244559224	2.53734766452988	2.44115720955346	3.2291516607753	1.0732713640057	1.67035095084561	3.13670982018935
HDAC1	0.369293264768132	0.680417376609723	27.156462585034	11.4915648211532	0.112583572859754	5.97212715503267	0.113882619023257	0.0190690211489031	5.65603118068461	6.12689591001058	5.85451620814524	6.08356524268228	6.05527047562205	5.57795183332247	5.94507627669412	5.99519868497509	5.87851080453081	5.96991628732254	6.16269209364862	6.39687762636721	6.00054380394371
MARCKSL1	0.0298273375480846	0.431371382673798	21.2340425531915	1.78534331244653	0.776396820842457	4.91544627214994	0.776413050657079	0.157953725393379	6.54396346018668	5.09545458231018	5.47863774458042	3.527619029671	4.91286614631471	4.45898628771476	6.17049883782152	4.82084698649076	4.34800602237826	4.65889096999059	4.68270857404323	5.87668077605627	4.64208681662109
BSDC1	0.131888888756335	0.522347641336477	21.1216931216931	0.848809034501901	0.544915178034586	5.24372439682963	0.544916032418289	0.103917748375133	5.77728890671174	5.13560073129293	5.53133697572607	4.46985102291144	5.67229461485998	5.03436854873193	6.96090979454299	4.57116155985225	4.71413051562948	5.16397026658823	5.07360694751087	6.06514311641999	4.79341766055513
ZBTB8A	0.338581644977129	0.661207069430444	20.7916666666667	13.689022621418	0.156809223534824	5.20868690089964	0.156809378864509	0.0301053570406439	4.80090855169431	4.96784375322148	4.77861374085914	5.5410929813134	5.07477848606814	5.42898361189836	4.74023440667818	5.26570728057835	5.1599271350384	5.63280572245492	5.07360694751087	5.46531988500574	5.50725470989554
ZBTB8OS	0.594390271784788	0.804701061118549	20.4717948717949	14.6929509451484	0.111843409466624	4.76079442381115	0.111898234565253	0.0235041097354661	4.43864970620795	4.80312621933777	4.34050107352332	4.72732220380021	5.24323304854509	4.92734520434437	4.63894823480676	4.52072763896449	4.87851606400498	4.79352415338943	4.49091425619067	4.74792941027064	5.15464230044741
RBBP4	0.657640491557951	0.835581895590709	24	2.48638080141187	0.18622880100036	4.04271601282185	0.192601969157873	0.0476417261432706	4.31591743318421	3.94264764357744	2.80486735808522	4.30727479375571	3.30011830298164	3.48735111423401	4.21512624188685	3.8863899810165	4.55659059884752	4.55440006309262	3.97192438711044	4.59317193927624	4.77274680287367
SYNC	0.545757817497708	0.776910656467831	23.9041916167665	9.92197849956142	0.346916677073808	0.784003959960237	0.355380070725384	0.355380070725384	-0.143520440799451	-0.143520440799449	1.0080857305469	1.31015933669366	0.586517577969968	-0.143520440799451	2.02729970119914	-0.143520440799451	1.44121418412663	0.974007513820331	1.5377734686283	-0.143520440799451	1.71028876489987
KIAA1522	0.0311038041614609	0.438241051207062	23.3450292397661	15.5835352160151	0.937666812343911	1.54935595786521	0.973684493764685	0.628444670071997	0.43021695477682	0.472672557897069	0.544261825194254	1.70791355308234	3.01096452334231	2.21855423318891	-0.143520440799451	1.55921399437448	1.44121418412663	2.36211514233966	1.7238168387679	3.25704621715484	0.760683050753112
YARS	0.104739520300659	0.50255673315209	24	9.49112471157701	0.129271386433115	7.02054238863471	0.133769955974417	0.0190540771025002	7.29033834675737	7.17162029522223	7.29316727874247	7.29249756522277	6.95122927748326	6.99359198898915	6.92908416208278	7.044149711755	7.00079839086496	7.01956990203256	7.04422101456338	6.38905758802274	6.74178819096673
S100PBP	0.778641295148377	0.894380878059785	24	9.30403724060448	0.151656402610082	4.31745909003936	0.157680865368935	0.0365216814057866	3.77894907975892	3.69650211829967	4.34050107352332	4.49525119670305	3.80983994743439	4.48940357576395	5.4723167199386	4.49483373673289	4.66350486357533	4.69865651177566	4.32823178187022	4.11304361546111	3.62592430875028
TMEM54	0.711894733285939	0.861203607218439	24	17.8937970605464	0.195632579387849	3.81430420697054	0.21708320320807	0.056912923413753	4.10970111357953	3.8000516593961	3.51243853233866	4.09108386331955	3.98304528231797	3.76107768388395	2.76436756178778	3.62508435157273	4.02608172597578	3.38351713492304	3.59633477549591	5.16914509921553	3.75799093246764
AK2	0.854311774560774	0.933457131095895	24	8.32042099887152	0.0499850214127499	6.10165353544626	0.0533739862927973	0.00874746263168377	6.18927721557736	6.3221814592131	6.18568766139705	6.24948409143738	5.72203725268104	6.26344305967203	5.70310039721595	6.11052164917107	6.2311812822379	5.97801839408448	6.15462174488412	6.29175349580659	5.88972216886738
ADC	0.333088945708785	0.657336936617552	22.9425287356322	3.52636484551825	0.449339687237909	1.54744847099996	0.457124114905659	0.295405064189481	2.00007548295432	2.51828615997935	2.41387584263118	1.31015933669366	0.586517577969968	2.06545091100517	2.17932836192942	1.91210659750605	0.44132812652333	1.59611054372312	1.7238168387679	-0.143520440799451	2.02192326935502
ZNF362	0.259864218651122	0.615353101363664	24	6.94815968508045	0.292830226197138	4.67756654316996	0.322527314529863	0.0689519457506825	4.40893153754978	4.7779813551558	4.30057579393507	4.68379875369723	3.8699154159479	4.65955644834792	4.90198961254808	5.03362822995687	5.17807437356332	5.06094480034403	5.23539497715733	3.90943773854977	4.70889548335176
PHC2	0.579739465316255	0.795914062773345	24	19.538802015856	0.17349188893238	5.57773683909914	0.188940887269102	0.0338741128739982	6.10838122927097	5.50090983389539	5.89529714097134	4.98211535390821	6.20271495262938	5.52019696955579	5.38116730079766	5.62923959893327	5.55658402451379	5.26012633015529	5.44843145655225	6.13226293186183	4.96722579790463
CSMD2	0.782759818985542	0.896771374088173	22.1777777777778	2.52033598212778	0.227305954688066	1.38873021371573	0.227443886460507	0.163778309288706	3.52561786535888	3.0251817651992	3.44078046240903	1.31015933669366	2.50482130096439	2.06545091100517	-0.143520440799451	1.09104470055856	0.44132812652333	-0.143520440799451	0.383981261226801	-0.143520440799451	1.06266416665931
SMIM12	0.434169958873924	0.718761279892983	27.3424657534247	25.0933141306733	0.106816517397666	5.3508250439636	0.108098677126809	0.0202022447451833	5.84543485330188	5.38911211903603	5.49641890556327	5.15144116307716	5.53059816647383	5.36480466633929	5.6905001849443	5.15432940499061	5.24846329447173	5.43511484283688	5.14051461987017	4.88768261082673	5.15464230044741
ZMYM6NB	0.177346070260588	0.555205944753069	21.1216931216931	0.765326520974385	0.59304842583385	4.09894393890603	0.593049423312302	0.144683467778918	5.10882132489056	4.1914553650054	3.76802979215229	3.47752058492607	4.48365334056398	3.22349490550357	5.65202549168136	3.30574554324044	3.90055257047266	4.00755886380865	3.89650245975355	5.49476744807926	3.62592430875028
ZMYM6	0.433815911719635	0.718619241981284	24.1939393939394	8.86627494118504	0.238910515716195	2.56227442603093	0.251662496456695	0.0982184007692457	2.00007548295432	2.51828615997935	3.20160364683693	2.15304865897807	1.71832823801555	2.599348269397	2.02729970119914	2.19542084896014	2.55663004422072	3.28246323220272	3.08717254417184	2.67165072010618	3.13670982018935
ZMYM1	0.239851081905335	0.603890482699477	21.8142076502732	21.7406303527589	0.676344013734543	2.45774082922961	0.678176875148161	0.275935064870424	4.21649066624073	1.50324129890482	3.01683038943228	1.31015933669366	2.77997639330072	1.69973268965723	2.85748655328471	2.4321263027667	1.44121418412663	2.63231888060936	2.17056068900396	4.53766337746876	2.27805425130621
SFPQ	0.0545239881091879	0.468902258352035	23.6213017751479	1.12309433205951	0.234160646744244	7.54362477991403	0.234791989763937	0.0311245583673652	8.28206796166642	7.78702886777368	7.54459439879456	7.65844426825008	7.0776183881796	7.57513404096057	7.82629255325743	7.52226700815364	7.39141495158115	7.46800754562048	7.09571064199908	7.6567162645407	7.45019310084813
ZMYM4	0.317286093881828	0.645977449790124	21.4623655913979	20.0524261914079	0.14435446855733	5.54401399113241	0.144591929989919	0.0260807296340147	5.66862598040883	5.76681828647296	5.09099342948405	5.58906727325216	5.7382441689503	5.42898361189836	5.72797540783937	5.69893895706485	5.17807437356332	5.54826801603274	5.84932028658193	5.35724556610855	5.5320663058298
KIAA0319L	0.810298449282342	0.911405831030788	24	21.7982249687678	0.109584344849208	5.51026943957128	0.112568773100736	0.0204289053984072	4.88965277622168	5.35551141564734	4.74925217056885	5.35938222246764	5.65532516609179	5.90572238229191	6.13373991439826	5.55600123193302	5.70163372846619	5.45846661049411	5.93662702072972	4.9314123352963	6.09515535591444
NCDN	0.484750569376838	0.742097282334826	21.9340659340659	8.69999759343392	0.144114640404549	5.1431584070641	0.145475244953655	0.0282851962626401	4.75440168453323	5.32110944527701	4.91707560263299	5.21397288128388	5.30981216752454	5.07504958196294	5.1055275933961	5.61728849175565	5.10407424194272	5.04560738532158	5.29535019541493	4.56568460758129	5.45631348034855
PSMB2	0.228727625836655	0.595444908190715	23.7619047619048	23.5339371575345	0.197673814467743	6.25046152287735	0.19789926083536	0.0316615437293755	6.63662521206661	6.18544031136824	6.46391732976558	5.98838903437035	6.39897894968961	6.06567432273382	6.78243338802568	6.16078985574864	6.06559571746423	6.19513264979119	5.70204885048524	6.65992840458371	6.16820037328274
C1orf216	0.135089320377045	0.5230552010658	20.0603015075377	3.84954690730963	0.267284185462192	4.47044833451926	0.267287781649312	0.0597899274632945	4.46776804356594	4.52946773172054	4.65740223992445	4.49525119670305	3.80983994743439	4.9049537345073	4.21512624188685	4.6436532573891	4.06560957685424	4.41811982730042	4.66008305122086	5.11328278295354	4.57203349605417
CLSPN	0.427104787141244	0.714143057211192	24	10.492562622371	0.348871768959546	3.66343616937266	0.35344018590917	0.0964777792128679	4.46776804356594	5.32110944527701	4.5927504680129	5.41367625856516	3.46500586734277	3.71033025116514	3.24983821520572	2.31862272429218	3.17810001326038	3.65008787446126	2.8677774554478	1.86332108090116	3.2000103259377
AGO4	0.285443982188766	0.632425652567619	21.1216931216931	7.23915077468254	0.407629295485977	3.37212996766934	0.407631136219166	0.120882391879131	1.6396728193739	3.98721073338893	3.64588691940926	3.47752058492607	3.01096452334231	3.36144674340984	4.06702153628556	3.8459950914429	2.85618046483744	3.56658651563748	3.59633477549591	2.95198788883688	4.02596074998897
AGO1	0.278750522982731	0.627300462830877	21.695652173913	5.47229208117146	0.155657844571834	4.75935346030028	0.156174917492098	0.0328143137076952	4.25040000842076	5.05415922324802	4.48999289220367	4.76957099200031	4.40462115690752	4.68606180160431	4.96612146559541	5.03362822995687	4.61103789588324	4.8825366029375	5.00344476132733	4.69816556558256	5.18624873839351
AGO3	0.527234991016518	0.76718350109809	24	11.7372662704365	0.421784974123082	2.54127946374378	0.42195592755319	0.166040741907059	3.77894907975892	2.09825111924309	3.28581262457362	2.49273846487827	2.64894872868561	0.881701783481506	3.10543677277655	0.784049441541552	3.31560042919251	3.38351713492304	2.94467641137918	2.18570412574362	1.71028876489987
ADPRHL2	0.0712385097187584	0.47411408177194	20.0603015075377	15.4077065172888	0.357890898437606	5.92452858463935	0.359011556839413	0.0605974891859295	6.43022128892192	6.04494725462175	6.08351706586633	6.00616737627181	6.19098739359347	5.82454116349801	5.21515429963624	6.0135518319817	5.98542563276987	6.13118069542047	6.37901825608114	4.86531042862514	5.32048749083372
COL8A2	0.236535046807096	0.602507327561408	24	20.5126095686826	0.376185472663184	4.40415705443778	0.399587654687414	0.090729656038214	4.80090855169431	4.61714895550486	4.74925217056885	4.52021189973276	4.73045810059209	4.78746646398619	5.94507627669412	3.52628894849985	3.81035609820733	4.03887901049178	3.85725943341457	4.35704361026038	3.75799093246764
TRAPPC3	0.0161991948059507	0.42616227804204	24.0481927710843	9.66186629486159	0.312113178305633	6.54273896843656	0.321648756772555	0.0491611782655935	6.24920281915747	6.87229405700045	6.76465675772817	6.83120853965739	6.42924254127562	6.4137450040651	6.04743915301356	6.65742475622632	6.60433376175954	6.82668069775808	6.75497196770446	5.86545241997943	6.48013029794292
MAP7D1	0.35982658599103	0.674116073672902	22.4269662921348	18.3676380858928	0.12277224607455	6.91513982357393	0.126060060823392	0.0182295751119377	7.44109904658526	7.15706595879569	7.23080158177882	6.80097282823394	7.32301131241257	6.93401990782399	6.53709922891133	6.71463277021966	6.59085056225655	6.8621333828312	6.79705667991214	6.80803503003356	6.69860583505017
THRAP3	0.574531632508396	0.794039950279125	22.1777777777778	9.10274882061776	0.162164633960123	7.56190115207836	0.16433878774925	0.0217324697115463	6.85070791914117	7.68250553766481	7.30330440112399	7.84040459453684	7.29040887978448	8.04842367050263	6.95565403855822	7.68282709392075	7.67950648140409	7.63871067096311	7.48816318357222	7.44674753147998	8.26963894510203
EVA1B	0.391191601831006	0.69362470588713	24	17.6912154631181	0.181354245278203	7.29005262341596	0.201093081834237	0.0275845857666812	6.93131207938303	7.24685684848449	6.82922175881585	7.20283715603011	7.56936726139895	7.14456979903272	7.43882492716742	6.79109434779127	7.45232925491044	7.41826103561642	7.24380296439999	8.18297852775524	7.30298955890791
STK40	0.491145264536785	0.74609231369363	24	9.43600290362024	0.193755690952726	3.87348273242345	0.200775047011945	0.0518332108031188	4.34759314579045	3.64179993711086	4.52506496091116	4.09108386331955	4.40462115690752	3.07094368327666	3.61243264193056	4.07296183465311	3.76305111861688	4.00755886380865	3.21685077617601	3.86502640398493	3.57907163263291
LSM10	0.842267925029106	0.927156413457935	24	14.445557532092	0.11528417719908	4.76077018202156	0.11910971793833	0.0250190018388479	4.65663331529135	4.85213819239101	4.55930461987481	4.36352723501805	5.17343207609802	5.01358961489321	3.4424969885775	5.2809390399074	4.5840710871821	4.9166587150817	5.1240763502883	4.77218209099716	5.05544310441978
OSCP1	0.237337472575817	0.602812750836287	22.1777777777778	11.0430019506019	0.668094868903788	2.53302908912552	0.670843262261765	0.264838357025486	0.839608978701183	2.51828615997935	2.91473812046802	2.84856485172607	2.50482130096439	3.42577195658348	2.66482093146691	2.89501322127256	2.76307390925618	3.11622765465715	2.94467641137918	-0.143520440799451	2.68441575645219
MRPS15	0.018566085581226	0.429283425654206	25.9220779220779	22.3751217043978	0.31121238948478	5.51222681190703	0.318870669818372	0.0578478862897253	5.24960199264003	5.30359586191296	4.91707560263299	5.4660008978564	5.14939388661426	5.89440101831865	5.81180810871257	5.32569256436888	5.52856977725299	5.31232574043801	5.33873610910162	6.05529448367522	6.3183861494547
LINC01137	0.333043693074033	0.657336936617552	27.9160839160839	22.5330568253304	0.530859770823697	2.14813639795793	0.54182581452964	0.252230638168374	2.52825241225533	1.92582084017837	1.3585129212174	0.759154381586092	3.21002293960977	2.98815899708197	2.66482093146691	1.09104470055856	2.76307390925618	2.54775178904148	0.769406707754063	2.67165072010618	2.1556653848205
ZC3H12A	0.304563272629143	0.63914515100071	24	4.91004865939448	0.296860008461483	3.76665565078843	0.326208195554108	0.0866041990023236	3.63234470313085	3.69650211829967	4.34050107352332	2.925321659005	2.64894872868561	4.03296208995174	3.76444425684758	3.96393720734444	3.98544028411832	4.34482699140087	3.9347062354348	3.90943773854977	3.87897536031905
MEAF6	0.963486303849514	0.980686642083068	24	23.8112777696472	0.0237824258392247	5.75863332832043	0.0237874005910498	0.0041307371445349	5.73000164880011	6.00215854924097	5.73977090618154	5.52884593097193	6.08091491830567	5.71296752259291	6.01748560032082	5.68755373556555	5.93295839375749	5.73195498695909	5.43516707529581	5.90985084188805	5.37636153121735
SNIP1	0.126025294904364	0.521406821854561	22.4269662921348	19.0278120954434	0.431390704051817	3.64801828614767	0.442524664756008	0.121305495215408	4.25040000842076	2.63491420188133	3.01683038943228	3.2576756504028	4.03644857200797	3.81010054416064	3.76444425684758	3.30574554324044	3.81035609820733	3.94280183571214	3.39182862307208	4.79603379907039	3.53064615759055
DNALI1	0.0970214620404836	0.494230665256465	22.1777777777778	9.10759262014252	0.727134983723562	1.88141962621413	0.736867914053923	0.391655271257416	-0.143520440799451	0.903075389908508	2.07830491553214	1.70791355308234	0.586517577969968	1.47497464543229	-0.143520440799451	3.3641217466207	2.44115720955346	2.92831230009667	2.29325684940232	3.25704621715484	3.13670982018935
GNL2	0.805385924212742	0.908691347281556	21.1216931216931	8.7778959658146	0.122596606082381	5.94988494242207	0.122597183295359	0.0206049670677249	6.08037548371775	6.06587492999478	5.81254889610299	6.37793516019184	5.3525503015877	6.48340465357619	5.04742339475308	6.06725065352652	5.94360560071663	6.12389671980678	5.42177960652096	6.10387878590031	6.42820464396017
RSPO1	0.286302485624863	0.632425652567619	24	7.29018021620436	0.780469172016007	2.32353202870881	0.854445020206816	0.367735417308463	1.15813915390314	2.09825111924309	1.64023869014112	2.99820018580854	0.586517577969968	2.06545091100517	3.55798158040556	2.19542084896014	3.50002127093975	3.65008787446126	2.94467641137918	-0.143520440799451	3.67130314537494
C1orf109	0.578354998623657	0.795764979844209	24	18.4843804928502	0.261727600582616	2.65105872229022	0.289868079475213	0.109340497454089	2.00007548295432	1.72994828521981	1.87583536006694	2.99820018580854	2.50482130096439	3.29411908199421	3.81175244559224	2.4321263027667	2.76307390925618	2.45791722319418	3.44573646859521	2.18570412574362	3.0011130998141
CDCA8	0.117148747344901	0.51142512117857	24	13.6637327292553	0.925595625966418	2.99787477520995	0.940292093254985	0.313652892052215	1.15813915390314	2.93706048728048	4.37935114575212	4.72732220380021	5.24323304854509	3.85751220360217	2.31685280403026	1.74642348181574	2.66354149148149	2.54775178904148	1.7238168387679	2.32337305027693	2.49549535232771
YRDC	0.125375484316494	0.52082985551499	24	19.657189518764	0.538237233356079	2.95052769848419	0.584576185091816	0.198125977733453	4.43864970620795	3.2612260418557	2.80486735808522	3.66825209139218	2.90008843214465	3.36144674340984	2.55789308502013	2.89501322127256	1.44121418412663	2.78789332414616	2.51118342401998	3.81920438828121	2.1556653848205
C1orf122	0.241976078034595	0.603890482699477	24	16.6003979894444	0.169500395232549	7.27362918685712	0.185152640524539	0.0254553312752176	7.68377339150127	7.45551946219833	7.4473877751775	7.42065207612266	7.83728650879578	7.259336777789	7.05237935451242	6.65742475622632	7.14154214232916	7.24780175282935	6.92592544989314	7.18295004382308	7.17886517650349
MTF1	0.0978793447997713	0.495652901297307	22.8114285714286	18.8784629530215	0.310829778014392	4.89245374120459	0.323993719702851	0.0662231544417383	5.37785815299223	4.33629215853056	4.5927504680129	4.39085177190076	5.585378028987	5.0949678610214	4.98688050210198	4.71267604344731	4.71413051562948	5.07612087570096	4.94848902375439	4.77218209099716	5.08927306937561
INPP5B	0.649776414306935	0.832445412243414	21.695652173913	17.9248777952525	0.250120752764662	3.68637991413961	0.251424067223834	0.0682035148519182	4.28353060848596	3.74920572397365	3.11217310438267	3.79638574596001	3.38491645696151	3.60314428508461	5.0073450675833	3.18139007509882	4.3155848900031	3.94280183571214	3.81691903043352	3.25704621715484	2.39086748490056
SF3A3	0.446258903576082	0.724709707047108	20.9005235602094	14.3262524645462	0.2270715596008	5.53382684519416	0.227079271802252	0.041034762769901	6.02267830373332	5.32110944527701	5.66312561516863	5.83767739329485	5.75427104101921	5.75112556314477	4.28384160201708	5.41123842839852	5.36393988576376	5.69310907926795	5.15676769762422	5.60689154002072	5.68370667770083
FHL3	0.0367177877525646	0.439884670772878	27.156462585034	7.34424358726034	0.351807099108863	5.36613313578284	0.381591476944335	0.0711110714715182	5.53743830557216	5.54629238522995	5.53133697572607	5.61246914757598	4.82454306463042	5.17199986440703	4.53001058234427	5.50502501624486	5.76303402540113	5.61213115056155	5.78803511457272	5.1321449160154	5.37636153121735
UTP11L	0.373057814160611	0.682819855331924	23.2093023255814	3.63211611280284	0.176833223887332	5.71935766506609	0.181718186132729	0.0317724815922364	6.23233369739378	6.07622601673012	5.86823833654146	5.86716126885541	5.30981216752454	5.776014853283	5.39676442474863	5.79755415733596	5.61103156504175	5.39936281700508	5.8592860738166	5.18729532173122	6.1442606201573
RRAGC	0.0527361916553739	0.468747215650836	23.4823529411765	9.45885781196445	0.287144535143196	7.71310811795419	0.296443752380762	0.0384337607936177	6.90494125473831	7.64822560216184	7.72886316291907	7.83295264200421	7.43661998996299	7.7232562489572	7.68099251352115	8.06361913919851	7.82768264798182	8.14078656026329	7.99926531295714	7.19645483893447	7.82120380687765
RHBDL2	0.271899687899059	0.622681408041882	27.156462585034	10.4595260736383	0.430116723642159	1.73783346223089	0.430123001955404	0.24750530548724	1.15813915390314	1.72994828521981	2.91473812046802	2.27538320653625	0.586517577969968	2.06545091100517	1.66465656993128	0.784049441541552	1.85622319640014	1.75542836930389	2.51118342401998	1.67035095084561	1.87450417458971
AKIRIN1	0.181747189749628	0.557940307954747	24	5.47852419289016	0.382346111513582	6.23658931799979	0.423320744357754	0.0678769633164689	6.10838122927097	6.3984082503129	6.24999087308099	6.28632711340882	5.33133948710316	6.68082871395225	5.84629692338163	7.02165755039045	6.44859831194312	6.39595216853668	6.27862402774371	5.30832900210344	6.7785407388579
NDUFS5	0.0217796978471567	0.429283425654206	23.4823529411765	5.02181696147051	0.190300479808409	8.1101789706899	0.203082500057614	0.0250404461839316	8.44284587953371	8.32515644891706	8.23970420429695	8.23466731861335	7.84852781434726	7.72964082827109	8.15683471875005	8.2454298193618	8.25274352763471	7.93352062265957	7.95348091127082	8.04048863970765	8.11810601409272
MACF1	0.174311283995824	0.554107474642905	23.9041916167665	9.29625236072061	0.257387769569326	8.26529964637408	0.267542909658038	0.0323694144319869	8.00256629038466	8.50256570023258	8.65827578341573	8.69685540709489	7.92485596230486	8.50627677137866	7.52650968372932	8.56921357500918	8.19152914511646	8.32198177663352	8.3120316860371	7.74819894576222	8.27883051850061
KIAA0754	0.616580070217404	0.816765059654223	21.9340659340659	9.09306713508882	0.269463127651587	4.15516252046353	0.271765569534421	0.0654043176881814	3.34908401278607	4.55929084422847	3.8806340048725	4.76957099200031	3.54088207977141	4.51919277573952	3.17944340910617	5.0515019278386	4.3155848900031	3.56658651563748	5.0213077841675	3.61980869764561	4.44714386527155
PABPC4	0.011472865651328	0.420498484856744	24	19.8959401315852	0.208143115935278	8.1098167953217	0.224750652418157	0.0277134068611523	8.05387424344556	7.86670917150624	7.55735653037341	7.9523899009296	8.345618816209	8.30722462317133	8.13142223468124	7.96333103998001	8.15763501056546	8.0762103688943	8.18109212518548	8.48395677957278	8.45782924412704
PPIE	0.407592385968086	0.702752539121189	21.9340659340659	18.4464059977833	0.218778744688426	5.04508885316047	0.221110520355465	0.0438268832900637	4.80090855169431	5.30359586191296	4.45404692923363	4.92718384718023	5.80131031607327	4.8117418127957	5.4723167199386	4.75692234032734	4.7868862783051	5.36270224255403	4.8318682565263	5.4352587065819	4.83389153371853
TRIT1	0.444575578528357	0.723874524927142	24	22.0989142957761	0.216138806167397	3.20881296984843	0.220583158343882	0.0687429153448921	4.31591743318421	3.10822895025946	3.11217310438267	2.49273846487827	3.30011830298164	3.1492347100698	2.76436756178778	3.42022743109744	3.10410123107648	3.2291516607753	3.39182862307208	3.44979952387664	3.07050394025668
CAP1	0.224865482591415	0.591016168004913	24	10.6617173596163	0.147687933485603	8.66522798928941	0.14921881743758	0.0172204144682657	9.15686526880829	9.2136838852563	8.88274362641775	9.05811729050597	8.83254234718121	8.64615624543677	8.04991923392092	8.73461362788026	8.61935088563032	8.50272912908329	8.57347322665582	8.06523583674554	8.17237968174454
PPT1	0.494834752236399	0.747961760111172	24	14.633778196049	0.130088251640498	6.02624696692056	0.135039904468455	0.0224086243411064	6.24920281915747	6.37344416402866	6.28109868145295	6.3222526338662	5.89102356307998	6.09564167761653	5.44256888744885	5.76542562121354	5.85614307368179	5.88628971928842	6.11357860812519	6.33309727593368	5.62725373960705
RLF	0.315152207672668	0.645576041587159	25.7548387096774	6.74711565895848	0.374607821662465	4.99042998716265	0.427068376970145	0.0855774708930358	5.42315955561675	5.07495465129998	5.67878388867058	5.44007578338518	3.92758895911203	5.01358961489321	3.98684763428832	5.43866245260629	4.92223712743638	5.19210356027399	5.40826674442002	3.99435811483958	5.34869498687192
ZMPSTE24	0.107288740785839	0.505090369882545	26.4370860927152	21.1743462604839	0.235599784529545	5.84363048230076	0.252704033161559	0.0432443553587023	6.07091810703612	5.51619652204373	5.64729552830166	5.658163986913	6.17916372027649	5.68695634510851	6.50147503860909	5.66451015074165	5.61103156504175	5.73195498695909	5.6909310746818	6.12286346254552	5.84091016639645
SMAP2	0.846144682568303	0.929089022762992	24	5.78896048169541	0.193116139201004	4.12451949783575	0.214229118969368	0.0519403821661602	5.01330394152591	4.55929084422847	4.45404692923363	3.2576756504028	4.08794542673139	4.03296208995174	2.02729970119914	4.66702969660488	4.50000759642655	4.15777300942164	4.11187966945204	4.47993333236039	4.2814357258699
EXO5	0.304341007901818	0.639138301656739	20.6839378238342	13.757194872756	0.477059825679149	2.94197527751366	0.477061010529017	0.162156702734835	3.34908401278607	3.69650211829967	2.25582519013742	3.31585649646084	3.92758895911203	1.89414944266486	2.85748655328471	2.97211044717295	3.17810001326038	3.11622765465715	3.21685077617601	0.861044176625659	2.77034210908
NFYC	0.142538652541907	0.530322312236737	21.9340659340659	12.4799992094369	0.500187175283877	3.84433735169074	0.500307448122115	0.130141400806586	3.52561786535888	4.07240855434794	4.12881363697469	3.91406164762926	4.59463286426505	3.65773247064643	2.02729970119914	3.67205562610387	4.37971455180209	3.72901956168175	4.29924086157	3.11256516149706	4.02596074998897
CTPS1	0.764834011897656	0.886719192396287	24	19.6943603449473	0.0744343568286553	4.5988466715059	0.0807717707458079	0.0175634841766445	5.21567366622316	5.09545458231018	4.80738964726577	4.85052872905573	4.69768171031657	4.57698705916092	5.17952968846844	4.03752790880044	4.41074113117461	4.487868514673	4.35665158804586	4.11304361546111	3.99059435553058
SCMH1	0.64565873688018	0.830723300517711	24	9.82813890784644	0.0963390520615567	5.31404632469232	0.0988954914605173	0.0186102049959535	4.97325298910718	5.45405319782064	5.13706247581203	5.55323694086618	4.8545889168996	5.54936339196382	5.2669942214194	5.50502501624486	5.48550125849009	5.29945188084017	5.61061107530584	5.32481949882447	4.98530608318089
HIVEP3	0.900575883076344	0.951232195946639	24	5.84621302383874	0.0935571075115023	3.08077433776946	0.103804278098544	0.0336942166863479	1.6396728193739	1.92582084017837	2.41387584263118	2.27538320653625	1.71832823801555	3.71033025116514	3.10543677277655	3.3641217466207	4.14155748244118	3.47795368047272	4.32823178187022	4.07455653854433	3.87897536031905
FOXJ3	0.140150879618788	0.528192890037408	20.5773195876289	15.1059082122761	0.347206671883972	4.19010541812295	0.347459810165883	0.0829238826935136	4.1461830129101	3.69650211829967	3.98508207138795	4.33567516594256	4.9960925342929	4.54837930257483	3.90195475267351	4.38634423412756	4.24847143410976	3.8038558894639	4.58999625346097	3.25704621715484	4.02596074998897
PPCS	0.199155390791745	0.574859441108666	24	7.8503365445879	0.171329415003922	6.18189539534663	0.185211325608499	0.0299602813965301	5.7179336245521	6.15646505596279	6.04778644820817	6.16495705845136	5.60318530794197	6.35713986121389	5.9765548732797	6.36039916548151	6.48549780529349	6.43767477855597	6.52389275020173	6.04537815634136	6.40152373020265
PPIH	0.693661501640102	0.852093231083689	24	21.5071096543272	0.0827044411383025	5.31432304143634	0.0855485578132114	0.0160977338310412	5.53743830557216	5.3384129701096	5.28762031272143	5.41367625856516	5.53059816647383	5.29763723111559	5.95564564188516	5.46557488633749	5.02607222974481	5.21969871750537	5.22000860511042	4.9314123352963	4.93037092888905
YBX1	0.695958701241079	0.85310566430398	24	6.03924333302792	0.0870761153208279	8.06206161664226	0.0966319582816232	0.0119860108836366	7.89144496034552	8.07459969402594	7.90560907515587	8.36438652853199	7.83351985768016	8.34097677732452	7.98174754098366	8.39467051443941	8.00588605527267	8.10238871268811	7.98795470782972	7.62377564332278	8.29884818101617
LEPRE1	0.128007731067959	0.521480994740645	25.2658227848101	14.1354812773297	0.181552902735584	6.37183842633771	0.192685343170852	0.030240148961467	6.61075210435829	6.54720952795366	6.80801953113731	6.63378249283439	6.82032779568686	6.38975708482168	6.56497847627832	5.89975835987462	6.26553269011394	6.35920370842527	5.97379628606571	6.30011757949325	5.60403916562506
C1orf50	0.525918638445555	0.766822405916906	24	6.54785651789279	0.316699333498598	3.20961136821502	0.350554825041786	0.109220333811549	3.28508913236494	3.69650211829967	3.44078046240903	3.57603600288914	1.42987755105829	3.42577195658348	3.17944340910617	3.80443649954761	2.94364079242703	3.76692291544414	3.59633477549591	3.03450947814822	2.49549535232771
CCDC23	0.0162836494764542	0.42616227804204	20.0603015075377	2.26725503221418	0.40361866330728	4.75333677601016	0.40527641366787	0.0852614558499787	4.73057369458222	5.01164691651435	4.52506496091116	4.18772882482878	4.76250636024101	4.63255500740989	5.39676442474863	4.35789739684597	4.47086152984003	4.94999239493206	4.89135670460173	5.69832499736214	4.75177546374735
ERMAP	0.553097589140729	0.780936255533608	20.9005235602094	11.637777737781	0.194719534815212	3.44387325945078	0.194755846424783	0.0565513977293816	2.73400121416108	3.18675470455072	3.28581262457362	3.87589298280096	3.46500586734277	3.65773247064643	4.28384160201708	3.71754570755776	3.55660374742509	3.56658651563748	3.21685077617601	2.86445818690091	3.07050394025668
ZNF691	0.703361980076408	0.857116810037354	24	15.323749125982	0.302437514371454	1.99308015947341	0.319809416085996	0.160459886455591	1.83109912661561	1.50324129890482	2.68593431897992	1.8720311405709	3.21002293960977	2.21855423318891	-0.143520440799451	2.4321263027667	1.44121418412663	1.75542836930389	1.5377734686283	2.86445818690091	2.49549535232771
SLC2A1	0.369515026261974	0.680526083512429	22.0552486187845	21.3692866207352	0.196153966362669	4.04455343889429	0.197349389865536	0.0487938638584259	5.10882132489056	4.82784032833013	4.83560279762148	4.21855675173562	3.98304528231797	4.15182875006524	3.90195475267351	4.07296183465311	3.44112872142309	3.47795368047272	4.07814300080336	3.95252266280119	2.77034210908
EBNA1BP2	0.083420759514335	0.485262181076706	26.2631578947368	22.6258541635037	0.185204513147249	6.29481300756034	0.188597715780949	0.0299608130621886	6.68701968621894	6.5247111129252	6.26043484852198	6.30798959770392	6.47831246267666	6.42165315492377	6.3654123513304	6.14422763902024	6.2484592246355	6.01786014956225	5.63401954449537	6.47283151727652	6.24524668787446
CDC20	0.0855943543900646	0.485262181076706	27.5310344827586	14.3885883384167	0.996777059591805	2.62733483005844	1.12960869632001	0.429944704190933	2.52825241225533	2.09825111924309	3.20160364683693	4.52021189973276	5.17343207609802	3.22349490550357	1.44220935725488	1.74642348181574	3.02610071825021	1.89888921080791	1.0732713640057	3.67230016587395	1.06266416665931
ELOVL1	0.932049911261666	0.965634910679771	24	1.03575085606482	0.0381677766153049	5.44628557295381	0.0384062317773443	0.00705182114725479	6.06139832458574	5.61889482675047	5.54848411545308	5.60081565995316	5.4143734928567	5.47531103307343	4.92368520393765	5.69893895706485	5.31557712034563	5.09113897046519	5.58681651858315	5.11328278295354	5.38999835359286
MED8	0.443194142304808	0.72286327165327	24	9.49356036910855	0.166219203403064	6.32383156011822	0.171993120524149	0.0271976125374431	6.6931970016135	6.84833611231919	6.76465675772817	6.28632711340882	6.11854662544307	6.30678823354417	5.57185395859463	6.29438294570204	6.16902498750949	6.52873945963531	6.54873899845595	5.83123329701268	6.11171018523951
PTPRF	0.133945345064962	0.522347641336477	22.8114285714286	21.1229415886156	0.163636881018472	5.7191335292652	0.166924796915427	0.0291870780881861	6.36980050029422	5.99126009857842	6.18568766139705	5.73480460001156	5.84686417374735	5.92810201747283	5.67778895459665	5.2809390399074	5.54264489738455	5.23330085244137	5.56262292457443	5.71092642042781	5.45631348034855
KDM4A	0.890283888275803	0.946363540299289	24	14.5371022741704	0.0742411861244037	5.54178973755451	0.0768788595069865	0.0138725688176166	5.85648601002604	5.21268941575065	5.99872597132693	5.577222429171	5.28795875388786	6.19126252023872	5.2669942214194	5.62923959893327	5.39530389509166	5.44683797323221	5.91767700107259	4.77218209099716	5.43015207067588
ST3GAL3	0.562096654342441	0.786835209818626	24	4.25701533212155	0.285544169227773	3.08035934313947	0.309494861802034	0.100473622498406	3.07407684302284	3.46402589722579	3.28581262457362	3.66825209139218	1.42987755105829	3.07094368327666	3.31695739123544	3.57653217047113	2.94364079242703	2.92831230009667	3.01768307010503	3.90943773854977	2.49549535232771
IPO13	0.231471369313488	0.59735011206782	20.9005235602094	6.50015671651897	0.448158893309964	4.10541469675644	0.448362637835555	0.109212508590129	3.77894907975892	4.52946773172054	4.52506496091116	4.59260297408852	2.34468080484641	3.76107768388395	4.96612146559541	3.71754570755776	4.6375098770325	4.15777300942164	4.23945050568323	4.22270310923313	4.31040946704037
DPH2	0.883165331353221	0.943394521207587	24	12.3601934687063	0.16430730627625	2.97538260699485	0.164432411541592	0.0552642914410493	3.5799679811171	3.46402589722579	3.01683038943228	2.925321659005	3.11392419152945	4.18936990803763	0.8570550704552	2.81356217964154	3.37972941538501	2.99370839007921	2.94467641137918	1.86332108090116	3.37477944605676
ATP6V0B	0.361237067284338	0.674652526883377	24	6.31079546273426	0.0863954527635807	7.37556078127001	0.0957978198723021	0.0129885472729853	7.69920186082057	7.56981383690344	7.51872637632608	7.39051111800848	7.176084444933	7.27688099292814	7.27125153440233	7.47338139928336	7.35996535357208	7.3790274481962	7.49776485548734	7.04045719886925	7.22143764330327
B4GALT2	0.0905031056536529	0.490525798916185	27.5310344827586	7.71071021177563	0.265909208712007	8.76714233264384	0.281530687214651	0.0321120242529189	8.90075312646696	9.35428725326519	9.12202496785162	9.09596615495566	8.49377726614221	8.78596950530399	8.40259170513056	8.75520984036769	8.70319582048386	8.92142477866078	9.11060139294784	7.96622363541999	8.54421624663899
SLC6A9	0.0221975889855728	0.429283425654206	25.4267515923567	12.2918984263578	0.462997682484549	3.8370179540721	0.467124080961141	0.121741437374667	3.52561786535888	3.8000516593961	4.52506496091116	4.24873969667551	4.08794542673139	4.45898628771476	2.76436756178778	3.71754570755776	3.94362068298334	3.83986693217394	4.07814300080336	3.61980869764561	3.13670982018935
DMAP1	0.496612504322782	0.748900095596532	27.156462585034	12.7758243084845	0.147373876657625	4.2174086067864	0.155113914180816	0.0367794370057519	3.82468363362403	3.74920572397365	4.25951409438415	4.49525119670305	4.03644857200797	4.26164286604192	3.71553201177727	4.61989179520322	4.24847143410976	4.06953363588033	4.41186487358119	4.9314123352963	4.2814357258699
ERI3	0.503340142064162	0.753469585535851	27.9160839160839	24.042849844396	0.216209597647091	3.94603856377381	0.216213541129843	0.0547925565438635	4.10970111357953	4.33629215853056	3.58070516262485	4.12402346502426	3.74715376094786	4.48940357576395	3.76444425684758	3.92568456780419	4.24847143410976	3.17379423776191	4.11187966945204	3.11256516149706	4.36666764618857
RNF220	0.37726859212214	0.685158317594057	24	8.89018518373121	0.127993806767828	6.88890135576175	0.134554312785579	0.0195320423151422	6.71157181609218	6.77397845364857	7.14321830026207	7.12767981622689	6.43919095424983	7.0146588439034	7.06219369757431	6.92316331632464	6.8729486595981	7.03518513051226	7.03984609736153	6.53084079348941	6.78887176449817
TMEM53	0.650897882510785	0.833268737182972	24	5.56752461955641	0.273084743150684	3.01763102657401	0.302569309312121	0.100267165418045	2.41321381862592	3.69650211829967	2.68593431897992	2.01937141238601	1.71832823801555	3.65773247064643	1.8573427400131	3.11494711463458	3.76305111861688	3.60894122983486	3.68865338592473	3.50872351553355	3.53064615759055
KIF2C	0.444150465649515	0.723420918295924	24	14.5185717633862	0.638461782724533	2.25921435050637	0.660839396060687	0.29250849788227	2.00007548295432	2.25225530714702	3.98508207138795	4.54474808106115	4.32100731688515	1.69973268965723	4.17950092925433	0.393561577079503	1.17820256749211	1.21243452369536	1.32413659361573	0.444486742332654	1.31224570282063
RPS8	0.746934307612098	0.878255053660413	24	0.720824992201543	0.0364896891939584	11.3124721895415	0.0366006116698665	0.00323542114019111	11.1450437280952	11.169158862198	11.0124030457786	11.2649568590776	11.2019615316141	11.203673970381	11.3557311985212	11.3465011725733	11.4726866846631	11.4252278566349	11.2551744498406	11.7626811433675	11.4828887934015
PLK3	0.361836311834299	0.675200427396317	24	13.39946358947	0.579046295226585	2.81684202159618	0.585600053280217	0.207892401771393	2.63479154675381	2.74281509665468	3.76802979215229	3.47752058492607	3.8699154159479	3.22349490550357	-0.143520440799451	2.97211044717295	2.85618046483744	2.14901464783826	2.51118342401998	3.61980869764561	2.39086748490056
EIF2B3	0.724712958348955	0.867857372257253	22.9425287356322	12.4350592351012	0.165420179485424	4.7151144984188	0.165424654953984	0.035083910477563	5.07136977868078	5.07495465129998	4.21724938138434	5.16733001879979	4.55857999858381	4.88220924978223	4.17950092925433	4.97863880881215	4.50000759642655	5.07612087570096	5.17283970981115	3.38836604087825	4.79341766055513
HECTD3	0.0754654896335833	0.479617427515396	23.0751445086705	19.0188962399322	0.4578664331405	4.26112638247128	0.482535548018823	0.113241313377561	5.03292004152171	4.26569057790873	4.08247614114232	4.33567516594256	4.73045810059209	4.45898628771476	3.55798158040556	3.8459950914429	3.24848771324805	4.46499159087628	4.14484541701629	4.97385546472638	4.39399489052761
UROD	0.138278408443354	0.526875210010619	22.9425287356322	9.92634109508435	0.213751740286318	6.51996136847444	0.217823171704968	0.0334086598669426	5.81176420328474	6.53224963592207	6.69706635135346	6.60490453733463	6.28224232663659	6.6339472821683	6.72798523985584	6.5671204408017	6.59760791343177	6.8621333828312	6.6266554979868	6.11340235183311	6.46732304185873
MUTYH	0.696966655239627	0.853684741757439	24	7.16370998714045	0.361530372561495	1.34728022232063	0.396751177188187	0.294483041178175	1.41890382568673	1.72994828521981	-0.143520440799451	2.27538320653625	0.586517577969968	2.21855423318891	-0.143520440799451	2.63541373118016	2.76307390925618	0.974007513820331	1.32413659361573	0.444486742332654	1.31224570282063
TOE1	0.306039577165434	0.639849556666783	24	9.35648211690409	0.469850781082604	2.57923687739001	0.487856591963854	0.189147649151763	2.52825241225533	2.93706048728048	3.28581262457362	2.925321659005	1.71832823801555	2.599348269397	0.441825759599175	2.4321263027667	2.76307390925618	3.17379423776191	2.70047002147028	2.44904175186301	3.2000103259377
MMACHC	0.232626037054201	0.59862179236371	20.1616161616162	18.384398111939	0.697363067606389	1.52793676476391	0.705832178805932	0.461951171726006	2.91403634786508	2.51828615997935	-0.143520440799451	1.31015933669366	2.50482130096439	1.47497464543229	2.85748655328471	-0.143520440799451	1.44121418412663	2.02936580174095	1.32413659361573	-0.143520440799451	1.71028876489987
PRDX1	0.0285629162411388	0.431371382673798	26.7919463087248	9.37164136102579	0.155027697602376	9.03196684100343	0.157383526561321	0.0174251665591629	9.16021376215043	9.31330732290873	9.09747738035847	9.21062096370401	9.18268063752164	8.9287639034435	8.69997818945887	8.97600099909151	9.12292482768383	9.09070022079656	9.15071411090944	8.71419762809898	8.82961596148126
AKR1A1	0.486114740868288	0.742896211346746	24	15.4134901611556	0.166723894795389	6.07363125156049	0.176736289409793	0.0290989495558171	5.83429838997826	6.29585045897322	5.92185776702913	6.46407197539558	6.46863109063867	5.90572238229191	5.4575194759838	6.0135518319817	5.91142530836857	5.81571296728385	6.02781408187257	6.68569294952326	6.04431961364781
NASP	0.0187695206524736	0.429283425654206	21.9340659340659	8.25514169820977	0.268661228078978	6.01358630583772	0.271398755297761	0.0451309321085655	6.01283371710745	6.43103562987331	6.20744207972807	6.53314364669919	5.56734820386425	6.0247242657744	5.92370237341083	6.225200427134	6.13226654847252	6.00997933477202	5.56262292457443	5.59334340578812	5.86063358609289
GPBP1L1	0.419301571068121	0.711018872288251	20.3673469387755	14.3353592560333	0.241787239159739	6.13798283543627	0.241839174660385	0.0394004318917578	5.68111177781214	6.12689591001058	6.19660587457068	6.13294921706239	6.43919095424983	6.53535064858406	6.41220696625011	5.98593380800464	6.2484592246355	6.27621768546865	6.36509691162916	4.84258584423414	6.1442606201573
TMEM69	0.256764835308842	0.614318696849	23.3450292397661	20.3834294082919	0.396878163025698	3.04384698860092	0.414911485627007	0.136311544956377	3.63234470313085	3.2612260418557	1.87583536006694	2.15304865897807	3.46500586734277	3.42577195658348	3.85755845454493	2.63541373118016	3.31560042919251	3.52295064246393	3.08717254417184	2.95198788883688	2.68441575645219
IPP	0.431156625606297	0.716684433568045	23.6213017751479	8.62126345407449	0.228903095132098	4.21196983804832	0.241051192980996	0.05723003778505	2.91403634786508	4.15285437348499	4.12881363697469	3.9874969149675	4.66414333271575	4.36368622688059	4.06702153628556	4.52072763896449	4.83342850841067	4.21373676941532	3.81691903043352	4.35704361026038	4.57203349605417
MAST2	0.493436496766524	0.746976917102604	24	10.6553896123282	0.246572013011451	4.63310268797625	0.249151735260306	0.0537764327794634	3.52561786535888	4.69980520575729	4.80738964726577	5.2885087542654	4.59463286426505	5.13399793746809	4.61247524878709	5.31092844148063	4.14155748244118	4.79352415338943	4.63709703540452	3.95252266280119	4.49840420010274
PIK3R3	0.0944589768570742	0.492675317906399	20.6839378238342	8.9794053923539	0.489189337761616	3.34029505164814	0.490437679278335	0.146824658209863	1.6396728193739	3.69650211829967	3.70825059248063	3.71223997514558	2.77997639330072	3.36144674340984	3.38109227575296	3.8863899810165	3.81035609820733	3.05626823318	3.73268791013838	2.95198788883688	3.57907163263291
POMGNT1	0.173766217440873	0.553456078978779	24	3.25830344134289	0.587591929058444	3.89940068704891	0.620226082689448	0.159056771146758	3.95378293091089	3.98721073338893	4.03460081527754	4.09108386331955	1.71832823801555	4.11328455435324	5.36539971012945	4.52072763896449	3.76305111861688	4.00755886380865	3.9347062354348	3.61980869764561	3.99059435553058
LRRC41	0.329089782885165	0.654847011006936	23.2093023255814	20.5951435337127	0.528735856671742	3.16689963953846	0.548539636291454	0.173210299891726	4.3785883040921	2.25225530714702	3.44078046240903	1.70791355308234	4.13766728283327	2.599348269397	4.41217025267897	2.81356217964154	2.94364079242703	3.2291516607753	3.08717254417184	4.11304361546111	2.49549535232771
UQCRH	0.492094800947617	0.746567837500356	21.8142076502732	19.2885629545962	0.08030868606139	8.09351727406408	0.0809050653520998	0.00999628006124884	8.32247953510335	7.99227066646119	8.21037672051838	8.02830347262605	8.2214140118804	7.86629513300936	8.23916985412449	8.00061102494562	7.94625140623309	8.15157224653234	8.09936188927221	8.32089573109269	7.84615182352827
NSUN4	0.4120313629822	0.706011687224246	24	12.0999616502627	0.206682665051659	4.02100436943749	0.206694796910446	0.0514037732665684	4.10970111357953	4.07240855434794	4.08247614114232	4.74860124738227	3.54088207977141	3.9479026193039	3.24983821520572	3.52628894849985	3.94362068298334	4.2938111968044	4.17707469064467	4.0350145268464	4.33881276409771
MKNK1	0.117264363384516	0.511445523061123	22.0552486187845	12.0080712786939	0.452432304508429	3.95186998208431	0.452850887197705	0.114591545078834	3.82468363362403	3.98721073338893	4.52506496091116	4.05737457724644	3.98304528231797	4.45898628771476	3.10543677277655	4.07296183465311	4.44111447714695	4.00755886380865	4.32823178187022	2.32337305027693	3.53064615759055
MOB3C	0.0232107672552349	0.429531281948185	20.1616161616162	2.5810193642344	0.353684042977175	3.82490828105569	0.354385932285635	0.0926521386253538	4.3785883040921	4.11319210662009	3.64588691940926	3.47752058492607	3.54088207977141	3.71033025116514	4.47229324315806	3.76164516320023	3.94362068298334	3.47795368047272	4.07814300080336	4.18706811543841	3.48053861013227
ATPAF1	0.405670437473412	0.702107186844515	24	12.5490908679473	0.165330811869911	4.7704267937451	0.165622955136982	0.0347186870898309	4.18176508990684	4.52946773172054	5.06739523361735	4.41766838914439	5.1000815032163	4.60503855396148	5.08641836681385	4.49483373673289	5.08496553894784	4.9166587150817	4.89135670460173	5.05517000037009	4.4208141155008
EFCAB14	0.0283395797115547	0.431371382673798	22.5536723163842	21.2661499006804	0.177206525715053	5.39685321035626	0.179671409045608	0.0332918836296731	5.82307529279786	5.46984177453302	5.26705034640408	5.25915487015578	5.37345378311067	5.72579933538504	5.58552910220358	5.2809390399074	5.41073385744897	5.31232574043801	5.18873464630383	5.50926885358361	5.15464230044741
STIL	0.621018959038383	0.818768909327977	24	18.8138490929896	0.345379000629453	2.96924760428617	0.381142918317432	0.128363467488277	2.73400121416108	3.2612260418557	3.76802979215229	3.91406164762926	3.92758895911203	2.8068123947251	3.90195475267351	2.63541373118016	2.02613870204901	1.75542836930389	1.88858621151708	4.18706811543841	1.87450417458971
CMPK1	0.0857744628745563	0.485262181076706	21.3475935828877	21.3101721660541	0.372630054694254	5.96828748263901	0.372799518067475	0.0624633982783003	7.04677015662609	6.3221814592131	5.99872597132693	5.52884593097193	6.21434794741268	5.78830030789082	6.30056062577822	5.39732841858516	5.81033955638036	5.93704503618239	5.61061107530584	6.60021869952083	5.49468703830177
SPATA6	0.130196600709725	0.522347641336477	24	8.88852183471643	0.842752181805865	2.41205571525332	0.885988826240582	0.367316899289589	2.00007548295432	2.25225530714702	3.51243853233866	2.59025433846869	2.34468080484641	0.458305775291369	3.98684763428832	2.19542084896014	3.17810001326038	3.17379423776191	3.08717254417184	0.444486742332654	1.52495154367521
FAF1	0.146081712670327	0.532160102001645	26.2631578947368	13.0985700977309	0.326291277870564	4.15536991016077	0.341480071913621	0.0821780200791821	3.99437047546066	4.26569057790873	4.03460081527754	4.52021189973276	4.18573243586092	4.22595891115376	3.24983821520572	3.80443649954761	4.2824183874463	4.1289554123639	4.35665158804586	5.1321449160154	3.87897536031905
CDKN2C	0.192890682991905	0.568841119034797	21.8142076502732	14.0216940165283	0.29952308415295	3.80164899980979	0.299673798397428	0.07882731899037	2.82682530273383	2.51828615997935	3.36537628779245	4.18772882482878	3.92758895911203	4.36368622688059	3.76444425684758	4.1075462925244	3.94362068298334	4.00755886380865	3.9347062354348	3.95252266280119	4.02596074998897
RNF11	0.060015871413227	0.468902258352035	24.95	18.9114204877698	0.273801159020103	5.80008837989449	0.313410449193861	0.0540354609561247	6.01283371710745	5.56110811018565	5.70959963629933	5.85740010776986	6.00257217728882	5.8829901082314	6.23265592405445	5.0515019278386	5.68903374384007	5.54826801603274	5.91767700107259	6.08464095152233	5.8992894729521
EPS15	0.243623670261684	0.604916488937743	24	18.0250481371087	0.209321747368778	5.3793856432212	0.232294820481269	0.0431824070419629	5.33108801831996	4.58850992449374	5.42394027600952	5.18304579004423	5.43440618727645	5.85989390398007	5.61249655174351	5.03362822995687	5.41073385744897	5.62250547086524	5.28059335702116	5.73580379054349	5.41689128674075
OSBPL9	0.981897744485199	0.990448508599792	24	23.6123367166229	0.0157895068225674	5.45282025626187	0.0158034305129772	0.00289821225902853	5.63050684318525	5.50090983389539	5.63128981568971	5.15144116307716	5.3525503015877	5.64703854488216	5.55804794838247	5.2347526593534	5.45605762299728	5.59115598844348	5.65705425557921	5.03526698490947	5.45631348034855
NRD1	0.12996257413858	0.522347641336477	20.2639593908629	12.8001967147306	0.295987715476807	6.43424320784705	0.296328439325313	0.0460549018358395	5.91050658002348	6.3480404867877	5.94793822745962	6.94157475052935	6.01592831165182	6.38975708482168	5.81180810871257	6.59785423589431	6.70788973331546	6.81767970712976	6.7603001850224	6.04537815634136	6.87866559264119
RAB3B	0.814336509719758	0.912840384808429	24	8.62398742625725	0.0694346290825705	6.54909617517746	0.0735285845293176	0.01122728733287	7.10353039013987	7.15706595879569	7.12618759526595	7.21817288027135	6.23733625953566	6.73260596662252	6.18853294040031	6.6805808859208	6.02606748160588	6.30870272920075	6.22567941210342	6.17836305748486	5.90879374872874
TXNDC12	0.244248015713707	0.605084758416118	21.5783783783784	18.4003947477778	0.190062162515389	5.72175299041151	0.190720252289087	0.0333324861469371	6.0421682095097	5.701453917869	5.78387673953359	5.5164940245579	6.17916372027649	5.57795183332247	5.91289548936122	5.54342504346026	5.66349875883389	5.77908616049623	5.58681651858315	6.05529448367522	5.02080076818728
BTF3L4	0.521966862101557	0.763792998745417	21.8142076502732	19.620892985471	0.269420129203877	5.29820644305394	0.271312659963854	0.0512083971962909	5.55110707397309	5.05415922324802	5.92185776702913	4.66153453242796	6.23733625953566	4.94939445023953	6.38899937663956	4.6900333917249	4.87851606400498	5.19210356027399	5.40826674442002	5.29164783181256	4.79341766055513
ZFYVE9	0.924041376831945	0.962164204263694	24	9.31373334080964	0.0615242615036527	4.20358835938153	0.063952256488325	0.0152137295616962	3.63234470313085	4.30142320635367	3.8806340048725	4.36352723501805	4.23224773594329	4.22595891115376	3.55798158040556	4.29926359256019	4.55659059884752	4.15777300942164	3.81691903043352	5.07480217167391	4.49840420010274
CC2D1B	0.183178740985121	0.558979490480073	25.1069182389937	24.5921426170396	0.789609387461966	3.77703992887609	0.374965665010954	0.0992750069027016	4.70634553574377	3.89666406044266	3.11217310438267	2.76749367806755	4.9960925342929	3.71033025116514	4.98688050210198	3.18139007509882	3.50002127093975	3.56658651563748	3.89650245975355	3.11256516149706	3.83976380590329
PRPF38A	0.981468100648844	0.99010588371286	24	18.664570063335	0.0305041206367322	4.7739745752081	0.0337247366937116	0.00706428912898882	4.49631028531377	5.40562349245726	4.71928060070351	5.01760775494435	4.32100731688515	5.03436854873193	4.38114229288293	4.90189909301904	4.3155848900031	4.57591246490724	5.28059335702116	4.88768261082673	4.73049477827015
ZCCHC11	0.255458964175249	0.613369068685237	27.9160839160839	10.1307044578448	0.539119633693797	3.64145186730223	0.539161808372169	0.1480623191023	2.28820113824228	3.64179993711086	4.12881363697469	3.66825209139218	3.61296630849053	4.07368224702945	1.44220935725488	4.26902816102399	4.10408323837674	3.87500095185438	4.14484541701629	4.18706811543841	4.4208141155008
GPX7	0.510490893211045	0.758144539480906	24	19.238840505668	0.183623960479964	5.66295721655805	0.201229673647164	0.0355343799982778	6.0421682095097	6.03436846392181	5.82667408078597	5.42693640494126	6.46863109063867	5.52019696955579	6.01748560032082	4.95983315777581	5.55658402451379	5.60168168857295	5.0563836922912	5.86545241997943	5.306174193481
COA7	0.602557313246977	0.80877531443124	24	5.79887736610085	0.439519918550662	1.90404400707837	0.487588946209295	0.256080712628837	2.82682530273383	2.25225530714702	2.25582519013742	2.01937141238601	-0.143520440799451	1.47497464543229	-0.143520440799451	2.19542084896014	1.66359032724319	2.63231888060936	2.51118342401998	2.03349885003032	3.2000103259377
ZYG11B	0.0357618812252107	0.439150842607526	27.5310344827586	11.4136632709077	0.163978052144474	5.37391695337007	0.166246143388075	0.0309357485109292	4.95280269741052	5.15526249892182	5.63128981568971	5.38678463652259	5.3525503015877	5.29763723111559	5.28386835471858	5.13769242538573	5.50000075912135	5.55911012769572	5.46157499307608	5.69832499736214	5.56850151001061
ECHDC2	0.780774063250582	0.895615322840551	24	10.5561729015676	0.191294104852789	2.62286168992921	0.193596042202022	0.0738109992400121	2.73400121416108	2.39139402799914	2.07830491553214	1.52270096391832	2.90008843214465	3.07094368327666	1.66465656993128	2.53734766452988	3.55660374742509	3.72901956168175	2.8677774554478	1.86332108090116	3.0011130998141
SCP2	0.0177893366068416	0.429283425654206	23.4823529411765	19.7618623155838	0.39684555035531	5.13472509869159	0.421618386375443	0.0821111896492526	5.7888724513038	4.87603360072564	4.77861374085914	5.05224791558327	5.70564620101251	5.24512642954533	5.74025390426271	4.82084698649076	4.92223712743638	4.81177142585429	5.03895233465086	5.48011879883773	4.70889548335176
PODN	0.105979113347191	0.502886659453424	23.3450292397661	20.27588023154	0.535255170560271	6.31580878232387	0.560680408912892	0.0887741266775008	6.43022128892192	6.00215854924097	6.28109868145295	5.49146835211402	7.30135842382199	6.26344305967203	7.67780422465391	5.81858244501811	5.68903374384007	6.11657578167004	6.3225082539002	7.0701039395805	6.02696835711998
CPT2	0.896824399873969	0.949524835947339	24	23.9412710289296	0.0860623106576274	3.46100479464286	0.0860640544569928	0.0248667827881105	2.73400121416108	2.63491420188133	2.80486735808522	3.66825209139218	3.68161959729055	3.42577195658348	4.21512624188685	4.1075462925244	3.90055257047266	2.92831230009667	3.54786128965456	3.67230016587395	3.75799093246764
C1orf123	0.898676864754245	0.950229674234238	24	5.69231865891803	0.101040162575345	4.69668360260954	0.112038164504548	0.0238547396384756	4.65663331529135	4.1914553650054	4.62543848021388	4.85052872905573	3.21002293960977	4.65955644834792	4.94505935971764	4.57116155985225	5.04597165709672	5.04560738532158	5.14051461987017	5.55191848452602	4.57203349605417
MAGOH	0.892121719260625	0.947486478017944	24	0.339717838734005	0.0746991108294736	5.91815134394875	0.0747497105788949	0.0126305844907677	6.48109025459611	6.23247555177582	6.26043484852198	5.68047988384029	5.45416452091895	5.96103370634065	5.57185395859463	6.11052164917107	5.6763227451671	5.9535742795779	5.8592860738166	6.55200670723201	5.21717756379237
LRP8	0.92921024134649	0.964001261304258	24	6.619486592044	0.130247601507754	1.62755027116216	0.144069265273654	0.0885190877519136	1.83109912661561	3.18675470455072	2.55630858271826	1.8720311405709	0.586517577969968	2.4832374104969	2.02729970119914	0.784049441541552	1.17820256749211	1.41698966293284	2.29325684940232	-0.143520440799451	1.06266416665931
GLIS1	0.0364781607450856	0.439884670772878	22.8114285714286	6.38543520891174	0.633934440643507	0.61797401490334	0.660985022076997	0.660985022076997	0.43021695477682	1.92582084017837	0.544261825194254	1.0608040110551	-0.143520440799451	-0.143520440799451	-0.143520440799451	1.55921399437448	0.856308655728705	0.331477494667755	0.383981261226801	0.444486742332654	1.06266416665931
NDC1	0.235123154467308	0.60162613397009	22.8114285714286	12.1151406893472	0.344873539675892	3.45102044268658	0.345090189793251	0.0999965649361967	3.5799679811171	3.18675470455072	3.76802979215229	4.30727479375571	3.30011830298164	3.48735111423401	2.94495785369283	3.30574554324044	4.02608172597578	3.52295064246393	2.70047002147028	3.95252266280119	2.27805425130621
YIPF1	0.547172093580762	0.777568787687606	24	12.3752964092452	0.154437746744145	4.55621114084981	0.154565393906172	0.0339241069230481	4.82361160565409	4.46790575263009	5.09099342948405	4.54474808106115	5.07477848606814	4.68606180160431	3.71553201177727	4.41424099002146	4.52857648049432	4.57591246490724	4.32823178187022	4.07455653854433	4.75177546374735
HSPB11	0.0122664498036182	0.420498484856744	21.2340425531915	0.302215233571906	0.53086934123261	3.82835243458281	0.530929844450704	0.13868363833346	4.86797322687785	4.26569057790873	3.76802979215229	3.71223997514558	3.80983994743439	4.11328455435324	4.58550739729552	3.30574554324044	3.02610071825021	3.90929965335512	3.33582800140294	4.50908709713679	3.26064977203349
LRRC42	0.597554968572893	0.806368856672845	24	18.5259586936018	0.0876454757913043	6.72549588466003	0.0970342465280685	0.0144278203707463	6.90494125473831	7.14236329626829	7.01339050041988	6.66209373293617	6.61623856529216	7.06096374700596	6.61250720310376	6.40278930798977	6.57724016116461	6.52873945963531	6.84799283747962	6.73588145583392	6.33962399213675
TMEM59	0.0831957525581454	0.485262181076706	23.4823529411765	20.1461573341256	0.442305433899525	7.702485872601	0.466543159759069	0.0605704661424487	8.03210816569236	7.40713978690989	7.55311501796509	7.15582692582573	8.38475270589611	7.68105321462638	8.57358960684028	7.13915010686607	7.42219357423012	7.57870544527166	7.47526073428404	8.60872458687047	7.41394214934461
TCEANC2	0.938255735682326	0.968424567825276	24	13.5839009243032	0.146270177256295	2.76083060411754	0.148380207014913	0.0537447704301802	3.46913981129174	3.0251817651992	2.25582519013742	2.59025433846869	2.64894872868561	3.81010054416064	-0.143520440799451	3.24490727255187	3.50002127093975	2.71220215254112	2.70047002147028	3.25704621715484	2.68441575645219
CYB5RL	0.648036205852978	0.831414993019807	24	11.7155823549868	0.314631274657133	2.48569862888716	0.314780701780679	0.12663671215911	2.15131921093718	0.903075389908508	2.07830491553214	2.38815029101086	2.77997639330072	2.8068123947251	0.441825759599175	3.42022743109744	3.37972941538501	2.45791722319418	3.33582800140294	2.18570412574362	3.67130314537494
MRPL37	0.844542835791672	0.928193284899566	24	9.25091322723511	0.0607251040579759	6.522745631632	0.0632245692899494	0.00969293804488441	6.78859778438237	6.59838030673567	6.59348136826842	6.43811186120936	6.3257927158023	5.98257782398815	6.29224528113643	6.35321144779217	6.63092791368618	6.59345369981999	6.83794845991863	6.86552341041633	6.44789642482521
SSBP3	0.0229830821535225	0.429531281948185	21.695652173913	20.2358861740141	0.493356971635039	3.99904210232468	0.495424004516743	0.12388566857767	5.01330394152591	3.64179993711086	3.76802979215229	3.527619029671	4.18573243586092	4.07368224702945	4.47229324315806	3.30574554324044	3.50002127093975	4.36967396139403	3.9347062354348	4.56568460758129	4.02596074998897
PARS2	0.0574035645518182	0.468902258352035	21.695652173913	11.9197082039308	0.861342568131572	1.90665158696402	0.861876669734306	0.452036793521716	1.6396728193739	1.92582084017837	2.55630858271826	2.15304865897807	2.34468080484641	1.20862183731799	-0.143520440799451	1.74642348181574	2.66354149148149	2.25949595777247	2.78654768332771	-0.143520440799451	2.39086748490056
DHCR24	0.120810978440006	0.516032515197138	24	6.83545537937992	0.243440232178475	8.00730847592368	0.268569468848441	0.0335405423252987	7.68066779894688	7.9757786731156	7.92871184815101	7.41733400952045	7.44157740002356	7.64096945176655	7.80891041936656	8.36817292634211	8.43733920653863	8.43665516223876	8.59748704693932	8.18297852775524	8.12015298599125
PCSK9	0.278742379345861	0.627300462830877	24	2.08508288326456	0.49833486880454	1.43363932298825	0.510570149418341	0.356135703891072	3.14789711145434	2.09825111924309	1.87583536006694	1.0608040110551	-0.143520440799451	0.881701783481506	1.44220935725488	0.784049441541552	1.85622319640014	0.974007513820331	1.5377734686283	2.03349885003032	1.52495154367521
USP24	0.391005138257254	0.69362470588713	24	17.3017700302522	0.35603924538843	3.90237762583282	0.39347844824588	0.10083043876665	3.82468363362403	3.46402589722579	4.17370903080538	3.47752058492607	5.28795875388786	3.42577195658348	4.8575944038313	3.30574554324044	3.55660374742509	3.94280183571214	3.73268791013838	4.29143648060496	3.31884289560443
PPAP2B	0.700583244074782	0.855813857770686	27.5310344827586	13.51719798769	0.0620002123059648	10.8345248331524	0.0677466490043345	0.00625284911406892	10.5989913927244	10.5879504325456	11.0452395219114	10.6307409967298	10.860317604447	10.770650394918	10.7569866728757	11.0711628001716	10.6464864217974	10.813874049651	11.0477712295697	11.220666675384	10.8365156607674
PRKAA2	0.496150000773671	0.748612999933289	27.156462585034	10.9038543983023	0.207227386995498	1.72971931930501	0.207718977047933	0.120088256360224	0.839608978701183	2.09825111924309	1.64023869014112	1.52270096391832	1.42987755105829	1.69973268965723	2.17932836192942	1.09104470055856	1.85622319640014	1.89888921080791	2.60892888096651	2.03349885003032	1.71028876489987
DAB1	0.964644211736347	0.980957851025484	24	3.43346132453809	0.0578568828412107	4.22116876534033	0.0613651021047316	0.0145374671130412	4.40893153754978	4.22905039901622	4.80738964726577	4.68379875369723	3.38491645696151	3.71033025116514	4.55802582606273	4.07296183465311	3.55660374742509	4.39410023701432	4.07814300080336	5.07480217167391	3.95433915113667
OMA1	0.0252238438760826	0.431371382673798	21.5783783783784	16.5906582149822	0.426737600621435	2.82130348947766	0.42774767655439	0.151613492894231	2.91403634786508	2.51828615997935	1.87583536006694	3.2576756504028	3.38491645696151	2.90033322787176	2.17932836192942	2.81356217964154	2.66354149148149	3.05626823318	3.01768307010503	3.18661359547821	2.49549535232771
MYSM1	0.07175280867665	0.47411408177194	21.695652173913	3.83832881590905	0.652134569421631	3.35399457325814	0.652749124029699	0.194618419849023	3.91202039527467	2.84320449120556	3.28581262457362	3.66825209139218	1.42987755105829	3.22349490550357	4.55802582606273	3.80443649954761	3.31560042919251	2.85981052842965	3.54786128965456	3.95252266280119	4.22168190833025
JUN	0.0261983793016687	0.431371382673798	26.6133333333333	13.3339483343005	0.356080187278052	5.91568418437897	0.379110914671419	0.0640857258189178	5.89986307559628	6.12689591001058	6.04778644820817	6.52082863849947	6.08091491830567	6.085721562818	5.14300307503474	5.71023503360141	5.62432832957397	5.76041804797701	6.13834433632069	6.38119493052959	5.48200892382777
FGGY	0.200448469876654	0.574941820935611	21.8142076502732	15.2811562657335	0.557133471738713	3.08165356312636	0.558560134535143	0.181253383319467	2.00007548295432	1.23414474216175	2.80486735808522	2.38815029101086	4.44467836319727	3.07094368327666	2.31685280403026	3.8863899810165	3.02610071825021	3.8038558894639	3.33582800140294	4.29143648060496	2.68441575645219
NFIA	0.261460758374931	0.616024746150281	23.7619047619048	9.15881179649607	0.168266369181714	6.80408162968854	0.175315658240496	0.0257662485228769	5.37785815299223	6.3480404867877	6.47292647871355	6.35730524172734	6.47831246267666	6.91733678575557	6.57186491428292	7.21644483121742	7.06071119400341	7.33554747355643	7.41572771157469	7.17387610077532	7.58967905641065
TM2D1	0.224193758918715	0.590718612374654	24	14.8244884805235	0.285695829241456	6.32839166265547	0.298044693543601	0.0470964360980366	6.08977126749167	5.92408171577439	6.05979524798995	5.98838903437035	6.61623856529216	6.30678823354417	5.3494578853436	6.03167443051145	6.83342036874202	6.4725010922379	6.83794845991863	7.24924428099227	6.28957376842908
INADL	0.313857028639124	0.644343795362858	24	5.04527819572296	0.516760781833596	2.29267458205753	0.569109930814033	0.24822970310217	2.28820113824228	3.58494160940971	2.07830491553214	2.6815940952688	2.64894872868561	2.7068063731664	2.66482093146691	2.97211044717295	2.55663004422072	2.14901464783826	1.0732713640057	-0.143520440799451	2.68441575645219
KANK4	0.125207490573234	0.520750748338603	24	1.25252081195136	0.659137365424709	0.492891961007716	0.665133836115144	0.665133836115144	3.07407684302284	2.25225530714702	0.544261825194254	-0.143520440799451	-0.143520440799451	-0.143520440799451	0.441825759599175	-0.143520440799451	0.44132812652333	-0.143520440799451	0.383981261226801	-0.143520440799451	0.760683050753112
USP1	0.407639899782856	0.702752539121189	20.4717948717949	11.96195103303	0.0917812922571906	5.46484853300817	0.0919360369569062	0.0168231628747996	5.85648601002604	5.48545943291215	5.61510453663809	5.85740010776986	5.6890667816933	5.56372842504497	5.31703582666395	5.39732841858516	5.28241043710061	5.24677593953098	5.00344476132733	5.15076362035069	5.44329207511811
DOCK7	0.2884359841846	0.632539301706822	24	17.6999116139784	0.33095683548866	4.07667722059098	0.366995365093127	0.0900231598517198	4.97325298910718	3.52575016199754	4.12881363697469	4.41766838914439	4.59463286426505	4.29646546774351	3.4424969885775	3.57653217047113	3.76305111861688	4.24092506982581	3.33582800140294	4.64662366921666	4.02596074998897
ATG4C	0.443190409566111	0.72286327165327	20.1616161616162	20.1006719003004	0.29507498881592	3.40499947026145	0.298355432303278	0.0876227543966018	4.40893153754978	2.93706048728048	3.58070516262485	2.99820018580854	2.77997639330072	3.36144674340984	3.76444425684758	2.31862272429218	3.66351707298071	3.97554365598417	3.33582800140294	3.99435811483958	3.31884289560443
ALG6	0.300079893919065	0.63735872099234	20.6839378238342	13.7045905070513	0.607716425717379	2.89300664129128	0.607716758544118	0.210064073089326	2.99627465238526	2.09825111924309	2.55630858271826	3.42561966208256	2.90008843214465	2.8068123947251	-0.143520440799451	2.7272360003609	3.37972941538501	3.33387479569723	3.08717254417184	3.61980869764561	3.75799093246764
ITGB3BP	0.11708537493717	0.51142512117857	25.5897435897436	11.5656582495868	0.43875123686019	3.30338570282406	0.439272084005477	0.132976322937386	2.73400121416108	3.2612260418557	3.20160364683693	4.59260297408852	2.64894872868561	3.76107768388395	2.55789308502013	3.24490727255187	3.55660374742509	3.38351713492304	3.73268791013838	3.32419976987257	2.85143712650029
PGM1	0.977100097128677	0.987872975818078	24	15.1553187230308	0.0343254613833179	6.59697128877815	0.036129718728765	0.00547671304712571	6.68081580708374	6.77397845364857	7.22014006370258	6.6394893614058	7.46123842902187	6.7948190068679	7.14302519712833	6.67482660424829	6.28240646191134	6.19513264979119	6.20238023948565	5.52362594601498	6.1442606201573
ROR1	0.202948994603851	0.575697693613382	24	13.3132167345348	0.204444290997161	6.90739586058335	0.206486049691756	0.0298934727152467	6.53711133892701	6.73531125431266	6.91104566501114	7.17166781691111	7.40143279082875	7.36564292729087	6.57871863724648	7.10959578331833	6.96988236641487	6.89673571099414	6.75497196770446	6.48755396914382	6.68207330112978
CACHD1	0.304587165744068	0.63914515100071	25.2658227848101	15.683695703349	0.403671618455948	2.32209358674061	0.455200489565562	0.196030208327865	2.63479154675381	1.50324129890482	2.55630858271826	2.6815940952688	3.92758895911203	1.89414944266486	2.17932836192942	1.91210659750605	2.55663004422072	1.41698966293284	2.70047002147028	1.86332108090116	2.27805425130621
JAK1	0.364686736586254	0.677238206930442	25.5897435897436	21.2171942384571	0.146707053212462	7.38952314617551	0.156291934204302	0.0211504763044408	7.646057638062	7.56981383690344	7.50121970146439	7.4759220400207	7.52801569305037	7.43760635857833	7.92371525038161	7.17628003603686	7.07045915494728	7.32605737013219	6.82274954263588	7.63042421229477	6.98132711890003
AK4	0.29033883004193	0.632625415776274	20.9005235602094	17.9684358112432	0.202237596084265	4.7444319239998	0.202355972776266	0.0426512543583237	4.68170353717489	5.15526249892182	4.34050107352332	4.61594802719571	5.28795875388786	4.92734520434437	4.41217025267897	4.75692234032734	4.90054221095726	4.41811982730042	5.09062701056446	4.72326204448627	4.2814357258699
DNAJC6	0.495469239783594	0.748010494732825	24	6.74196501531107	0.440740252164209	1.64283789017009	0.486830126627364	0.296334854181479	1.41890382568673	0.472672557897069	3.11217310438267	1.70791355308234	-0.143520440799451	1.69973268965723	2.55789308502013	2.19542084896014	1.66359032724319	1.89888921080791	2.29325684940232	0.861044176625659	1.52495154367521
LEPROT	0.179343466849579	0.556780909179017	24	21.4589251665902	0.362226707653666	7.55443669209791	0.37513337252892	0.0496573586911275	7.73257465625471	7.19080045592592	7.10316266897304	6.98704635582355	8.03719310013774	7.2725149001688	8.81327794286187	7.33063652310464	7.45232925491044	7.46224326741883	7.43917223256504	8.21871343633602	7.46315264613258
LEPR	0.6786911315414	0.845046849438651	24	8.69008937901326	0.240651673079271	3.69504786509321	0.254377774136437	0.068842890112337	3.07407684302284	2.84320449120556	3.58070516262485	3.47752058492607	4.18573243586092	3.42577195658348	4.21512624188685	4.23814547825086	3.81035609820733	4.26761045634216	4.04359848913102	2.18570412574362	4.52336716237884
PDE4B	0.312791929951824	0.643796178103407	26.7919463087248	26.722967119137	0.479162930112208	2.27210879482486	0.512023517964332	0.225351672917494	2.91403634786508	2.63491420188133	2.25582519013742	2.49273846487827	1.95860485589433	2.7068063731664	3.02742753309453	2.06070717941317	2.66354149148149	2.25949595777247	1.5377734686283	-0.143520440799451	3.0011130998141
SGIP1	0.754674498031893	0.883169007374556	24	19.1764437978886	0.268837354502095	2.48447870545384	0.294959001641884	0.118720680114666	3.46913981129174	3.2612260418557	3.44078046240903	2.15304865897807	2.90008843214465	2.21855423318891	3.94502552516957	1.09104470055856	2.66354149148149	1.59611054372312	2.40633109803581	2.86445818690091	0.378289623860081
MIER1	0.379505406212685	0.686741899352801	22.8114285714286	8.88193351362345	0.177020432660138	6.40602463273066	0.182351859695009	0.0284656819399832	5.94197391498248	6.42294770078207	6.19660587457068	6.71710209332995	6.02916193138144	6.57134217907966	5.70310039721595	6.79640390151505	6.66992196204677	6.38989206200093	6.41999398506145	6.62039776646614	6.65973102383706
SLC35D1	0.0614186516808757	0.469055546814924	25.2658227848101	0.440544485282915	0.422944483251848	4.19754385076457	0.433303624136212	0.103227896965814	4.25040000842076	4.07240855434794	3.70825059248063	3.71223997514558	3.54088207977141	4.07368224702945	4.90198961254808	4.41424099002146	4.50000759642655	4.44174605298825	3.39182862307208	5.18729532173122	4.52336716237884
SERBP1	0.0649004279798451	0.470928692048158	23.3450292397661	8.59285071130957	0.287299790101305	9.2359359957769	0.301004396450875	0.0325905676033819	8.73400209196154	9.39413522312405	9.16156737163899	9.5581402894128	8.69815254809247	9.09375837902956	8.67940179201527	9.67948943023664	9.39335659266556	9.4508678736981	9.48350252470853	9.0883740932774	9.44621341053296
GADD45A	0.0291985535378714	0.431371382673798	22.3016759776536	20.5857726831289	0.354975472097707	4.74337718607358	0.359992574255601	0.0758937272187692	4.68170353717489	4.75239045330718	3.93380305913049	4.70572460030812	4.82454306463042	4.9049537345073	5.51581905589946	4.32887834753443	4.47086152984003	4.77504312893097	4.94848902375439	5.18729532173122	4.96722579790463
GNG12	0.543193155915463	0.776093557894373	21.9340659340659	18.5072040641237	0.0873716899361426	7.4072723785279	0.0883033179846346	0.0119211652376396	7.77687356477269	7.54394361053837	7.32833989345862	7.57156101919751	7.60515486290108	7.16826520796381	7.7031154017047	7.24001770474419	7.42599513964248	7.27436140558782	7.32515197259889	7.42396690767359	6.90739643850555
DIRAS3	0.441229893162292	0.721665190838399	24	1.3745287960338	0.756087047872854	3.73436715803778	0.764347459660418	0.204679247463724	6.85622391984092	5.3384129701096	4.17370903080538	3.13376355732449	1.06896523072008	3.22349490550357	2.31685280403026	2.53734766452988	3.61105055748286	3.76692291544414	3.54786128965456	5.24041486979643	4.44714386527155
WLS	0.475128060569841	0.738357460600273	20.7916666666667	0.725574867888663	0.170234841992329	4.61735201006126	0.170352043026901	0.0368938826097084	4.28353060848596	4.26569057790873	3.93380305913049	4.41766838914439	4.44467836319727	4.26164286604192	5.36539971012945	4.57116155985225	4.87851606400498	4.81177142585429	4.92969518964536	5.50926885358361	4.57203349605417
DEPDC1	0.344500721912403	0.664601322567336	24	17.4086063120336	0.732969439927277	1.66846364023143	0.81098386631116	0.48606625086458	2.15131921093718	0.472672557897069	2.80486735808522	3.527619029671	2.90008843214465	2.7068063731664	0.441825759599175	2.06070717941317	-0.143520440799451	0.331477494667755	0.383981261226801	2.86445818690091	1.06266416665931
LRRC40	0.548346150681157	0.778220482499676	24	4.79209100371123	0.310269357057659	3.11812982174571	0.340217494856402	0.109109470838494	3.52561786535888	3.94264764357744	3.93380305913049	2.925321659005	2.16451907769086	1.89414944266486	3.71553201177727	2.81356217964154	3.02610071825021	2.99370839007921	3.39182862307208	3.81920438828121	2.49549535232771
SRSF11	0.145562544635986	0.531614867759027	20.3673469387755	11.4726461387009	0.342777393596254	8.67526636094475	0.344002561808481	0.0396532564529832	8.05627254966398	8.42369699762687	8.38280228326465	8.93009541072531	8.10750161424966	8.95896609953796	7.74940921191979	9.02091908204113	9.10643671127434	9.01101360853804	8.6728812261027	8.35742225428776	9.56142106103488
ANKRD13C	0.193482827202422	0.569282823523192	24	21.4398434114842	0.320868029146707	3.80163911477346	0.332460256055226	0.0874518190754245	4.95280269741052	3.8000516593961	4.12881363697469	3.79638574596001	3.98304528231797	3.90341520927163	3.55798158040556	3.11494711463458	3.31560042919251	3.47795368047272	3.39182862307208	3.86502640398493	4.39399489052761
HHLA3	0.354321826244982	0.671009722740772	22.0552486187845	0.274778604672909	0.226920607173797	2.93418618984938	0.227528086677581	0.0775438475801908	2.91403634786508	1.72994828521981	2.91473812046802	2.15304865897807	2.50482130096439	3.07094368327666	2.94495785369283	3.11494711463458	2.66354149148149	3.43150797822806	3.27756552894282	3.77187912541629	3.99059435553058
CTH	0.85606747797331	0.93418152372448	24	5.28987343789579	0.196905998690638	1.45057155439343	0.217581105433446	0.149996809722654	1.6396728193739	1.50324129890482	2.41387584263118	2.15304865897807	-0.143520440799451	1.20862183731799	0.8570550704552	1.91210659750605	0.44132812652333	1.75542836930389	1.0732713640057	2.77127300331964	1.31224570282063
PTGER3	0.039886466642111	0.441882429087959	20.1616161616162	12.3268156873268	0.759724933584623	0.914214418469715	0.762049098370811	0.762049098370811	-0.143520440799451	-0.143520440799449	1.0080857305469	0.377293495606601	1.71832823801555	-0.143520440799451	-0.143520440799451	1.74642348181574	1.44121418412663	1.59611054372312	1.32413659361573	-0.143520440799451	2.27805425130621
ZRANB2	0.95291519361621	0.975702874341935	24	23.8151878379114	0.0351087421337119	6.75028034654955	0.0351157850170487	0.0052021224622172	6.75945704469296	6.5247111129252	6.43654732818932	6.79075178264257	6.97877321382634	6.80694603810065	6.17954406786051	7.16811112917442	6.7809530493379	6.61958407295177	6.70057866382252	6.75426096822692	7.28850072369163
NEGR1	0.772003217608862	0.89112801915115	24	18.4015276924648	0.141184654019067	4.75725645641941	0.156462749400474	0.032889282054438	3.41036037736119	3.64179993711086	3.98508207138795	4.33567516594256	5.54909019956714	4.85910044064894	5.24992038583192	5.03362822995687	5.14154871668285	4.86516805438936	4.76982095644177	5.32481949882447	5.69473694305883
FPGT	0.826580037860791	0.918199751324464	24	13.2660467434673	0.206005320212265	2.93398096927466	0.20791956969359	0.0708660253324655	2.41321381862592	1.50324129890482	2.41387584263118	3.31585649646084	3.46500586734277	2.98815899708197	3.81175244559224	3.42022743109744	3.02610071825021	3.05626823318	3.81691903043352	1.18388346448593	3.53064615759055
CRYZ	0.83124112059996	0.921145749353672	24	2.6384505919734	0.0770002881070469	4.42543211809655	0.0799407587105087	0.0180639441702458	4.63111972334431	4.72633740330937	4.89042596928907	4.54474808106115	4.48365334056398	4.48940357576395	5.21515429963624	4.20658722544158	4.14155748244118	4.26761045634216	4.23945050568323	3.56533501496886	4.19085053511973
TYW3	0.912057325764101	0.95637184437104	24	10.0987114333177	0.0560725110545131	5.56919935839475	0.0572257388000243	0.0102753977937178	5.18092818039785	4.96784375322148	5.20351991635832	5.9055585883868	5.3525503015877	6.0247242657744	5.62579356979548	5.80810661358506	5.76303402540113	5.84258546950902	5.40826674442002	5.27477152694335	5.99162695955934
ACADM	0.682881425597954	0.847025836189246	24	15.5576053543387	0.101373145756989	4.72477808615046	0.107886973894754	0.0228342944213609	4.75440168453323	4.85213819239101	4.94324187598746	4.70572460030812	5.4928874640898	4.78746646398619	4.34943232168266	4.6900333917249	4.81034507034376	4.34482699140087	4.35665158804586	4.77218209099716	4.49840420010274
RABGGTB	0.014615213204755	0.42616227804204	20.7916666666667	19.6951326801669	1.07885441351772	2.62671834880707	1.08031343365407	0.411278747926931	4.31591743318421	2.63491420188133	1.87583536006694	0.759154381586092	4.08794542673139	2.7068063731664	3.38109227575296	1.09104470055856	2.66354149148149	2.78789332414616	3.08717254417184	3.38836604087825	1.87450417458971
PIGK	0.189825822752203	0.564527476261325	21.1216931216931	0.168341995048217	0.280201908969181	4.49943353377355	0.280202619116532	0.0622750879668032	4.88965277622168	4.55929084422847	4.17370903080538	4.39085177190076	4.27731001827728	4.76277564791618	4.96612146559541	4.03752790880044	4.68903974148145	4.51038833265596	4.17707469064467	5.30832900210344	4.09419427954819
AK5	0.969682022870369	0.98371724713428	24	15.6119832436436	0.104991261951461	3.135006158133	0.111903712297148	0.0356948939340492	5.09021707598964	4.11319210662009	4.12881363697469	4.05737457724644	3.80983994743439	2.3569573204147	0.8570550704552	2.53734766452988	2.1781341988143	2.78789332414616	1.88858621151708	3.56533501496886	3.31884289560443
ZZZ3	0.575817563881052	0.794818925357137	24	13.6142005840089	0.143599450322289	5.10244911976252	0.145749028540399	0.0285645236472603	4.49631028531377	4.89953966848362	4.80738964726577	5.44007578338518	5.2203392537284	5.24512642954533	5.4723167199386	4.75692234032734	5.36393988576376	5.01443455385383	5.51298346644152	4.59317193927624	5.37636153121735
USP33	0.486960428760403	0.743721382106797	24	20.0768384907689	0.0730153548128615	6.43190260218111	0.0784747659071682	0.0122008635330636	6.11759695571321	6.25997780432735	5.98619566548769	6.48957320372727	6.39897894968961	6.29822275610298	6.59908658779637	6.26404396937524	6.44859831194312	6.54519219083083	6.55488427142835	6.79033211626824	6.90264752234641
FAM73A	0.217268047553927	0.585134845698068	24	5.46254067118644	0.18615792259446	4.20438997940627	0.206078140905171	0.0490149919285728	3.99437047546066	4.49901508510838	4.03460081527754	4.21855675173562	3.46500586734277	4.26164286604192	4.02749144479496	4.35789739684597	4.3155848900031	4.487868514673	4.32823178187022	4.22270310923313	4.47300168680374
NEXN	0.670889627364762	0.840639967613013	24	1.91831356861511	0.112566120883358	9.34990054818766	0.114921361976732	0.0122911854927706	8.86426309797258	9.12672471837183	8.78485327205633	9.45187968843998	9.15729141696039	9.84086842631241	9.44634349386291	9.50886536116118	9.79791932189065	9.2175875835167	9.19072859274279	9.27072245909907	9.9913904849004
FUBP1	0.71802202391415	0.864118648320072	27.7222222222222	9.08666371562197	0.21521289323235	5.60386391268088	0.217569816538914	0.0388249643333736	6.16281271087708	6.02371152920142	5.44240414541053	5.89605464012011	5.585378028987	6.16323578211208	3.85755845454493	5.53073826170676	5.94360560071663	5.74150520454078	5.72403062770937	5.03526698490947	5.92761649932228
DNAJB4	0.506772336506555	0.755275637040724	24	3.96240265205645	0.173411885169853	4.81743977654337	0.186569235858574	0.0387278813047129	5.96257718787232	5.64694275667011	5.04340461373624	4.63892132851861	5.02280087963619	4.15182875006524	4.71557168010871	4.79985192134329	4.6375098770325	4.86516805438936	4.54130568692748	4.22270310923313	4.47300168680374
PTGFR	0.00265310798503249	0.417462167383436	22.1777777777778	12.8766472854898	0.325614201284119	6.47698644274656	0.325614686876326	0.0502725595853261	5.50970601132841	5.8046610456954	6.32155908802795	6.37793516019184	6.79730780412318	6.52804332675181	6.22393862295588	6.57331980092607	6.77500379463366	6.9878230698111	6.67823383398628	6.45046224804665	6.63703729325726
IFI44L	0.00976681678142888	0.417462167383436	26.972972972973	26.8046260167795	0.470108428046949	5.18161609730507	0.504087829779396	0.0972839014533648	5.52363879314106	4.7779813551558	5.22500907722284	4.21855675173562	4.62980669336072	4.97111177579229	5.72797540783937	5.50502501624486	5.41073385744897	5.53734380658961	4.70498473682359	5.22292477263185	5.70568351493151
IFI44	0.133171576129099	0.522347641336477	22.9425287356322	4.53700734524207	0.620986424826393	1.57639970577681	0.640259581212924	0.406153070738756	0.839608978701183	0.903075389908508	1.64023869014112	1.31015933669366	0.586517577969968	2.06545091100517	2.55789308502013	2.31862272429218	2.85618046483744	0.974007513820331	0.383981261226801	2.56463557550236	2.02192326935502
ELTD1	0.279868235165361	0.628259132594061	24	15.3266529201162	0.391301172314351	2.41023189877139	0.413810424321931	0.17168904972707	2.82682530273383	2.84320449120556	3.01683038943228	3.2576756504028	3.21002293960977	2.98815899708197	0.8570550704552	2.31862272429218	1.44121418412663	2.25949595777247	1.7238168387679	2.44904175186301	1.87450417458971
LPHN2	0.760160232501543	0.884425222132835	24	23.0059077046626	0.330008536384409	1.62155979810758	0.331909120183237	0.204685094296606	3.07407684302284	2.74281509665468	1.87583536006694	1.0608040110551	2.34468080484641	0.458305775291369	-0.143520440799451	1.74642348181574	1.44121418412663	0.331477494667755	1.32413659361573	3.61980869764561	1.52495154367521
TTLL7	0.219574319134598	0.587613086400965	23.2093023255814	11.2307265461472	0.846604235979488	2.39534463107916	0.850893738803943	0.355228106955363	-0.143520440799451	3.2612260418557	2.55630858271826	2.99820018580854	3.38491645696151	2.90033322787176	-0.143520440799451	3.04529578514669	1.85622319640014	3.33387479569723	2.51118342401998	1.18388346448593	3.31884289560443
PRKACB	0.0364273779226056	0.439884670772878	26.6133333333333	24.8777034791265	0.376144276161503	4.15437800931617	0.379052500854784	0.0912416973141974	4.63111972334431	4.07240855434794	3.76802979215229	3.91406164762926	4.08794542673139	3.90341520927163	5.14300307503474	4.23814547825086	4.06560957685424	4.21373676941532	3.54786128965456	4.11304361546111	4.19085053511973
RPF1	0.320393324479117	0.646663268996369	24.1939393939394	3.95296878932223	0.143019625708817	5.55901963939184	0.15563167791998	0.0279962453841963	5.61757331008302	5.3384129701096	5.88183117629386	5.34548333165352	5.3525503015877	5.41320454477185	6.0275393767123	5.50502501624486	5.65055975812418	5.64303295548242	5.48750820151372	5.29164783181256	5.78006852520712
GNG5	0.359453358157114	0.674066931349844	21.0105263157895	19.85428822241	0.218345272650025	5.56922041627163	0.218370967446457	0.0392103294759965	6.33071076884386	5.91257477973861	5.75462317743014	5.61246914757598	6.00257217728882	5.22718933765323	5.72797540783937	4.92147008386156	5.57038976142598	5.26012633015529	5.40826674442002	6.04537815634136	4.75177546374735
CTBS	0.624782091234459	0.821324545113172	24	13.5469748218032	0.40778812800545	3.65544854251576	0.413405608683151	0.113092990880576	3.82468363362403	4.40359928432259	3.11217310438267	3.8366870027185	3.80983994743439	4.03296208995174	0.441825759599175	3.76164516320023	3.55660374742509	4.31954458144025	3.81691903043352	4.50908709713679	3.71529804640971
SSX2IP	0.198528246852969	0.574744758845059	21.9340659340659	21.2548461682653	0.479201868374373	3.15550486442898	0.481633051917595	0.152632644413543	3.68288632822075	3.64179993711086	2.07830491553214	3.8366870027185	2.50482130096439	3.65773247064643	3.76444425684758	2.81356217964154	2.1781341988143	3.65008787446126	2.70047002147028	3.95252266280119	3.13670982018935
C1orf52	0.999615445486296	0.999706294840607	24	7.97453139823245	0.00231363652260641	5.10352112643479	0.00249324426535489	0.00048853413233475	5.3151548566523	4.72633740330937	5.20351991635832	5.16733001879979	5.04902375219705	5.0949678610214	4.8575944038313	5.20311928235163	5.19599617604649	4.89969853717224	5.29535019541493	4.97385546472638	5.3625945781493
BCL10	0.464778482917643	0.733776531711011	24	20.2290396925501	0.246797412369163	3.63490970545642	0.264180849340516	0.0726787928030096	3.5799679811171	3.74920572397365	3.51243853233866	3.91406164762926	4.55857999858381	3.22349490550357	4.34943232168266	3.62508435157273	3.17810001326038	2.99370839007921	3.15346820376363	4.18706811543841	3.37477944605676
DDAH1	0.359737253748852	0.674116073672902	24	11.9442381890431	0.07452601369448	7.72695210141688	0.0745273750185284	0.009645119322645	7.87523617831827	7.9393858233355	8.04503575843418	8.09003928616836	7.8890123826245	7.78892537469697	7.89379958254333	7.73905583583815	7.5250243962138	7.53544011562078	7.59936923343393	7.19645483893447	7.25907907849308
LOC101930232	0.601562332560265	0.808116489228477	24	20.1789332178368	0.412731842791019	2.07212735741611	0.442395724984641	0.213498327407973	2.99627465238526	2.25225530714702	3.76802979215229	1.52270096391832	2.77997639330072	3.29411908199421	2.85748655328471	1.09104470055856	0.44132812652333	1.75542836930389	2.17056068900396	-0.143520440799451	2.39086748490056
CYR61	0.0402089308604924	0.441882429087959	22.4269662921348	20.8370346901782	0.477129596945067	10.3470542581828	0.484318618338352	0.0468073913843967	11.8025082975318	10.7446085303921	11.1116390712242	9.95873754703975	11.2005000262109	10.6305490227535	11.0557679150149	9.85067369903852	9.69848844782767	9.63954479701934	9.74233393183137	10.4144102403153	9.14721060987539
ZNHIT6	0.144895638080698	0.531346209371666	26.6133333333333	0.108512728318783	0.182464701980939	5.53864978245149	0.194929310892311	0.0351943738183121	5.53743830557216	5.3384129701096	4.83560279762148	5.38678463652259	5.14939388661426	5.6059847565199	5.41219472849687	5.72144335032609	5.90053703117167	5.7883304060399	5.57477043596366	5.60689154002072	6.09515535591444
ODF2L	0.913434467475088	0.95637184437104	21.1216931216931	12.8475115568944	0.0854583053536297	4.40969052422641	0.0854583180908707	0.0193796634075274	4.28353060848596	4.7779813551558	4.74925217056885	3.8366870027185	4.66414333271575	4.94939445023953	3.55798158040556	4.00120173244427	4.94361062815639	4.59710879691979	3.77541810764494	4.64662366921666	4.39399489052761
SH3GLB1	0.422161142012125	0.712276726839935	21.8142076502732	3.13647810715296	0.148574019499615	6.92558576074733	0.148652275898657	0.0214642170401217	7.08485734254416	7.09733432747451	7.24664757021093	6.86570083139143	6.50697276980465	7.26374287367643	7.51583614023885	7.07506101354383	6.70788973331546	6.83116022130894	6.96336789282132	6.44292807979498	6.67652008581868
SEP15	0.00790359749407155	0.417462167383436	22.8114285714286	21.0763514129908	0.518749624832627	6.24598910410113	0.529462325635598	0.084768371639962	7.31057012850141	6.29585045897322	6.34137157945174	5.73480460001156	6.57171240333412	6.81297154009953	7.01244038873094	5.62923959893327	6.08496098073357	5.68323194169812	5.97379628606571	6.55899356373167	5.72733059199991
HS2ST1	0.591302117276369	0.802884300968825	21.9340659340659	1.4504371424839	0.18496977362931	4.44044749990752	0.185024799112813	0.0416680524016254	5.03292004152171	3.94264764357744	4.55930461987481	4.30727479375571	4.03644857200797	3.81010054416064	5.1055275933961	4.32887834753443	4.66350486357533	4.18602623453969	4.7269221646251	5.11328278295354	4.22168190833025
LMO4	0.534604049761091	0.770703912429064	20.7916666666667	17.2656114839195	0.0729862874377534	7.38137877354075	0.0730716387726496	0.0098994565940149	7.23213172115425	7.14728085107413	6.96312543574363	7.19897761742335	7.45144140679404	7.17763546359506	7.49786952234667	7.25937174810832	7.58065320152376	7.46800754562048	7.76755386025221	7.37333911303972	7.78295373677593
PKN2	0.244310394551328	0.605084758416118	21.2340425531915	9.73242456051624	0.124405395101435	5.25020643628407	0.124430387179997	0.0237000942134505	4.91101136162128	5.03305965450132	5.28762031272143	5.21397288128388	5.37345378311067	5.07504958196294	4.98688050210198	5.41123842839852	5.14154871668285	5.48144641418749	5.07360694751087	5.46531988500574	5.69473694305883
GTF2B	0.609028895944184	0.812333814663006	24	20.2517816957559	0.244436873636654	3.64879872283268	0.261494135235687	0.0716658152721235	2.63479154675381	3.8000516593961	3.64588691940926	3.37178170314089	3.98304528231797	3.76107768388395	4.98688050210198	3.30574554324044	3.44112872142309	3.11622765465715	3.85725943341457	4.35704361026038	3.31884289560443
CCBL2	0.131842740444503	0.522347641336477	24	19.0948485887395	0.318129563814464	4.36792706624863	0.349550814079344	0.0800267057525651	4.07227269797012	4.55929084422847	3.58070516262485	4.33567516594256	4.82454306463042	4.63255500740989	4.74023440667818	3.62508435157273	4.24847143410976	4.51038833265596	4.26965540178842	4.79603379907039	4.6869678935078
RBMXL1	0.459303511689143	0.731429210221032	20.2639593908629	13.2769729850769	0.143479921202323	3.88522718182795	0.143532185416552	0.0369430611645782	3.52561786535888	3.94264764357744	3.51243853233866	4.02285877473741	3.61296630849053	4.11328455435324	3.94502552516957	3.76164516320023	4.3155848900031	4.31954458144025	3.54786128965456	3.77187912541629	3.87897536031905
GBP3	0.879915738701802	0.942557239810775	24	9.90353090424664	0.14043591574153	4.73768376633655	0.143919986380022	0.0303777106025185	4.25040000842076	5.01164691651435	4.12881363697469	5.30296472345866	4.76250636024101	5.59203638211203	4.8799627699187	4.6900333917249	4.96467209796157	4.9663747968042	4.7485310050533	2.95198788883688	5.21717756379237
GBP1	0.206415225801816	0.578211584208106	22.1777777777778	10.0777032723316	0.29589639631796	5.25379811380869	0.298449862611395	0.0568064962045215	4.28353060848596	5.3384129701096	5.36708703978569	5.40029310361868	4.9960925342929	5.6059847565199	5.31703582666395	5.32569256436888	5.71412462139507	5.24677593953098	5.55037226182769	4.450178260679	5.3625945781493
GBP2	0.608007817020015	0.811365270250818	24	10.1172397163376	0.239401863040411	4.53975607790201	0.244233428224654	0.0537987997666877	3.5799679811171	2.84320449120556	3.58070516262485	3.79638574596001	4.23224773594329	4.63255500740989	3.02742753309453	5.50502501624486	5.41073385744897	5.67328671576014	5.23539497715733	5.24041486979643	6.04431961364781
LRRC8D	0.377277227431121	0.685158317594057	24	16.6116725695684	0.278148608588266	3.37838710976278	0.303905520991455	0.0899558017236202	4.07227269797012	2.74281509665468	3.58070516262485	4.15622774757616	3.38491645696151	3.76107768388395	2.94495785369283	3.80443649954761	2.85618046483744	3.05626823318	3.33582800140294	3.61980869764561	2.49549535232771
ZNF326	0.0413197381325829	0.44333248855125	26.972972972973	23.0539242159881	0.480919175200714	5.07910737643516	0.485273526575612	0.0955430729476342	5.42315955561675	5.17465990498873	3.70825059248063	5.25915487015578	4.69768171031657	5.66046757316653	5.44256888744885	4.97863880881215	5.02607222974481	4.86516805438936	4.76982095644177	5.11328278295354	5.67259142921146
ZNF644	0.816571323347942	0.914001713164556	24	19.5614598475591	0.0817918544633126	4.94739464856452	0.0890297976308645	0.0179952892289877	4.60514679645736	5.3384129701096	4.52506496091116	4.83071120397824	4.94114510868703	5.01358961489321	4.74023440667818	4.86194216385959	4.76303972316221	5.28646210648123	4.76982095644177	5.67278705841344	5.00316258257914
TGFBR3	0.120371399082583	0.515741824406086	27.3424657534247	23.3240212667076	0.354527526156629	5.60161796785797	0.356171390529565	0.0635836632510952	5.01330394152591	5.13560073129293	4.17370903080538	4.96403625382091	5.4143734928567	5.64703854488216	6.24132086817308	5.60523755553812	5.91142530836857	5.9535742795779	5.47459986690719	6.85420753822232	6.19174935120836
KIAA1107	0.122223872822166	0.517269055967714	22.0552486187845	7.31722136815922	0.876451631664012	2.22618352287114	0.888687851428354	0.399197928786302	-0.143520440799451	2.39139402799914	2.41387584263118	2.38815029101086	-0.143520440799451	2.599348269397	2.94495785369283	2.53734766452988	3.37972941538501	3.38351713492304	1.0732713640057	3.32419976987257	2.85143712650029
GLMN	0.0368808219412661	0.439884670772878	20.4717948717949	11.3242724530224	0.886947016078115	2.25679454071487	0.889424596370213	0.394109689794126	-0.143520440799451	1.50324129890482	2.91473812046802	2.84856485172607	3.68161959729055	1.20862183731799	1.66465656993128	2.4321263027667	3.02610071825021	2.02936580174095	1.88858621151708	2.77127300331964	2.39086748490056
RPAP2	0.420749780530158	0.712075162610711	26.4370860927152	8.53688553692608	0.570160514721046	2.51292472411854	0.59730281248506	0.237692282125393	2.00007548295432	2.74281509665468	2.41387584263118	2.76749367806755	1.42987755105829	3.48735111423401	-0.143520440799451	3.3641217466207	3.37972941538501	3.47795368047272	2.17056068900396	3.67230016587395	2.02192326935502
EVI5	0.339666683000461	0.661306886863455	24	3.64671096019853	0.228316853929841	5.41671069092877	0.243579129183794	0.0449680891378802	5.45258903527132	5.50090983389539	5.22500907722284	5.35938222246764	4.59463286426505	5.78830030789082	4.78832997341744	5.5930851084543	5.72650829547273	5.53734380658961	5.23539497715733	5.62031362850199	6.13619160317757
RPL5	0.762473212716688	0.885195131827216	24	2.45613421467483	0.064491970310894	10.023469004379	0.0666493282785461	0.00664932751819042	9.59901097224184	9.74658523651783	9.49359110975763	10.0451158021647	9.59678584484794	10.3550880151384	10.0652538476499	10.1289169771839	10.4092872351401	10.1778838166404	10.0005062893293	10.323994552796	10.4164162757654
FAM69A	0.667552915352159	0.839129765290607	24	0.756487405796983	0.0773766571103199	4.14804351945564	0.0776356076271846	0.0187161989171639	4.25040000842076	3.94264764357744	3.76802979215229	4.21855675173562	3.74715376094786	4.18936990803763	4.14297357838227	4.17432318362759	4.2824183874463	4.41811982730042	3.9347062354348	4.59317193927624	4.33881276409771
MTF2	0.664299078762321	0.838285267506073	24	5.5667343601265	0.444660932800055	3.62200547871701	0.492667448238651	0.136020624798493	4.25040000842076	3.8000516593961	3.8806340048725	3.2576756504028	3.54088207977141	4.48940357576395	4.21512624188685	4.23814547825086	3.71414230402604	4.2938111968044	3.44573646859521	-0.143520440799451	4.15934585940028
TMED5	0.575455961302826	0.794629460966807	27.3424657534247	23.7883247623337	0.168209238631635	5.03474310700051	0.168286161199878	0.0334249747451636	5.53743830557216	4.69980520575729	4.45404692923363	4.83071120397824	5.56734820386425	4.54837930257483	5.33333793275069	4.88205895507083	5.50000075912135	4.81177142585429	4.94848902375439	5.15076362035069	5.07245724509439
CCDC18	0.590281759240682	0.802031164988734	22.0552486187845	11.6189237353374	0.310201148139157	3.51724038678576	0.31075689853146	0.088352476475299	3.28508913236494	3.74920572397365	3.01683038943228	4.09108386331955	5.02280087963619	3.29411908199421	3.94502552516957	3.18139007509882	3.90055257047266	3.11622765465715	2.78654768332771	1.86332108090116	3.99059435553058
LOC100131564	0.173113368221982	0.553163782843048	24	14.6229037672985	0.675630735354558	2.46747896326482	0.701153180896101	0.284157713737255	1.6396728193739	2.09825111924309	2.68593431897992	2.15304865897807	3.21002293960977	3.1492347100698	-0.143520440799451	1.74642348181574	2.55663004422072	2.92831230009667	3.01768307010503	3.72294862841198	2.77034210908
DR1	0.737843047537757	0.87341059542873	24	21.8672837133035	0.104569854708295	5.37351039345667	0.107250324865623	0.0199590801938751	5.75383901106483	5.75398018550564	5.11421183305958	5.38678463652259	5.4928874640898	5.44459196540948	6.08643370484735	5.2347526593534	5.62432832957397	5.04560738532158	5.28059335702116	5.20522003452085	4.52336716237884
FNBP1L	0.138004308299394	0.526634582237421	21.1216931216931	10.3592558570021	0.313761756816047	5.21520628992558	0.313762718029713	0.0601630502394163	5.03292004152171	5.40562349245726	5.34762694072734	5.24425087798302	5.33133948710316	5.07504958196294	4.44254492155653	5.60523755553812	5.33187884537497	5.28646210648123	5.15676769762422	4.38876125126466	5.81081005036158
BCAR3	0.340287069894958	0.66142379479978	24	18.2211530107432	0.380518231338383	4.19554524064902	0.42210352779898	0.100607550053181	5.19840552091912	4.15285437348499	4.55930461987481	4.2783040961178	5.30981216752454	3.60314428508461	4.14297357838227	3.30574554324044	3.71414230402604	3.97554365598417	3.49770233602102	5.11328278295354	3.71529804640971
DNTTIP2	0.294713426949447	0.63501596830854	24	6.52425807518107	0.201561058923466	5.52019782145399	0.223156098779026	0.0404253807556933	5.26627155862496	5.19379996420885	5.34762694072734	5.73480460001156	4.69768171031657	5.57795183332247	5.31703582666395	5.90959157213704	5.66349875883389	5.85143287777285	5.77756295107341	5.32481949882447	6.06996138336453
GCLM	0.391669317004752	0.69365797257121	22.9425287356322	8.6386117925281	0.255266810793232	5.86799391276363	0.264589006852157	0.0450901979084611	4.3785883040921	5.48545943291215	5.24618284585513	5.94296040165198	5.67229461485998	6.25461553019862	5.86883977289666	6.52935421989358	6.16902498750949	6.23624475420533	5.96459336054618	5.57966683597276	6.77334735056864
ARHGAP29	0.0623668735776592	0.469055546814924	22.3016759776536	8.48667542399919	0.322108912809697	6.05089237794246	0.328307535596643	0.0542577053251574	5.21567366622316	5.75398018550564	5.78387673953359	6.10021510136968	5.67229461485998	6.31530315657706	5.8233962314199	6.51009378560909	6.63092791368618	6.2563696572823	5.86918349181959	5.784307443259	6.76813519964963
ABCD3	0.209317026205503	0.579890371693191	27.5310344827586	25.3371070565174	0.333393144281175	4.337849872746	0.339287564301413	0.0782156077906479	4.97325298910718	4.43611078715526	3.8806340048725	4.56887393972537	4.36341989989019	4.15182875006524	5.4723167199386	4.26902816102399	4.2824183874463	4.31954458144025	3.97192438711044	3.32419976987257	4.12713781591332
F3	0.148318159015092	0.534271625620826	22.0552486187845	21.2161288716957	0.641060901418863	3.8325733774855	0.645356126493742	0.168387154773055	5.65603118068461	4.33629215853056	4.80738964726577	3.66825209139218	4.79385813842944	3.9479026193039	4.66494419033141	2.4321263027667	3.02610071825021	3.05626823318	2.51118342401998	4.90971315391805	2.77034210908
CNN3	0.0711593906982191	0.47411408177194	22.6818181818182	20.1538158583079	0.663916231099516	7.3899899180888	0.682202204651164	0.0923143620238654	8.25518007882872	7.23766406982952	7.1821917865858	6.5574627131854	8.56819325934481	7.40207329965802	8.59402958638839	6.56089432659367	7.20486798358637	6.95125240443132	7.1290436723444	8.35340912147578	6.57272366392856
ALG14	0.0293711146744902	0.431371382673798	26.7919463087248	22.3030226190845	0.776132186277779	3.05539317481663	0.798110112375313	0.261213554757388	4.18176508990684	3.52575016199754	2.07830491553214	2.925321659005	4.18573243586092	2.98815899708197	3.76444425684758	2.81356217964154	2.66354149148149	2.14901464783826	1.32413659361573	3.61980869764561	3.2000103259377
RWDD3	0.0569025874201523	0.468902258352035	23.4823529411765	20.2374602677678	0.513026373239566	3.31324173500542	0.540162133701821	0.163031307976971	3.82468363362403	3.10822895025946	2.41387584263118	2.925321659005	4.08794542673139	3.36144674340984	3.81175244559224	2.7272360003609	3.50002127093975	2.92831230009667	3.08717254417184	4.38876125126466	3.26064977203349
PTBP2	0.202659951940431	0.575388686695133	24	7.23721735227114	0.637176404727445	2.74521667816715	0.698290072596838	0.254366104559386	3.63234470313085	2.63491420188133	3.36537628779245	3.47752058492607	1.71832823801555	2.3569573204147	2.31685280403026	3.11494711463458	3.76305111861688	2.36211514233966	3.27756552894282	0.444486742332654	3.0011130998141
DPYD	0.951121468849037	0.974836676047637	24	6.87999154090771	0.0447899714777379	4.43666630086258	0.0493824424923932	0.0111305289024762	5.03292004152171	5.21268941575065	4.37935114575212	4.52021189973276	4.94114510868703	3.9479026193039	3.98684763428832	4.17432318362759	4.44111447714695	4.36967396139403	4.07814300080336	4.18706811543841	4.39399489052761
SNX7	0.348965743761208	0.668613863542437	23.7619047619048	18.4612185228869	0.281763679991618	6.22678708096302	0.308377136381714	0.0495242783111225	6.81716155043047	6.68884935665724	6.75730120103174	6.18069855980748	7.09659997785214	6.17263865429349	7.08644137380295	5.26570728057835	5.82192748654378	6.01786014956225	5.66843514481773	6.17836305748486	5.23239683141637
AGL	0.519582361385185	0.763043414477856	24	1.49542925923216	0.148977018698246	4.5336973823923	0.150897522777141	0.0332835454265623	4.34759314579045	4.69980520575729	4.34050107352332	4.30727479375571	4.79385813842944	4.36368622688059	5.41219472849687	4.61989179520322	4.52857648049432	4.41811982730042	4.49091425619067	4.11304361546111	4.64208681662109
SLC35A3	0.777655812505036	0.894343812860514	24.1939393939394	4.32362638537709	0.111307776094722	4.55136266441853	0.122288435117212	0.0268685323789365	5.10882132489056	4.1914553650054	4.83560279762148	4.41766838914439	4.18573243586092	4.71208896767232	3.98684763428832	4.88205895507083	4.44111447714695	4.73735531819546	4.61373885285842	4.11304361546111	4.98530608318089
HIAT1	0.279397821107481	0.627703883925423	20.9005235602094	16.5387890753196	0.305724422366204	5.05502286635723	0.305841610292787	0.0605025176697536	5.3151548566523	5.13560073129293	4.12881363697469	5.49146835211402	6.01592831165182	4.97111177579229	5.58552910220358	4.9407791323544	4.92223712743638	4.94999239493206	4.91065329525902	4.32461295208497	4.6869678935078
SASS6	0.729467071645347	0.870684752018627	24	18.6799718766252	0.127132714542432	4.31909954377385	0.140530931609852	0.0325370902396619	4.40893153754978	4.61714895550486	3.58070516262485	4.54474808106115	4.79385813842944	4.33046732139737	4.76448260284859	4.32887834753443	4.21370641300342	4.21373676941532	4.56585637212373	3.61980869764561	4.19085053511973
TRMT13	0.919763759413455	0.960165109908724	24	5.79436858559527	0.116411587368538	4.15214109885057	0.129141138052948	0.0311022999889618	4.21649066624073	3.64179993711086	4.34050107352332	4.52021189973276	4.32100731688515	3.85751220360217	5.48696373304024	4.32887834753443	3.66351707298071	4.55440006309262	3.9347062354348	2.67165072010618	4.44714386527155
DBT	0.509241745865133	0.756949368026466	27.156462585034	6.01090102690316	0.182638490097112	4.98128096829302	0.209652251041456	0.0420880196029776	4.34759314579045	5.28586705720949	4.65740223992445	4.59260297408852	5.07477848606814	5.17199986440703	4.31700968199493	5.56846873860297	5.42600053753655	5.36270224255403	4.87179851178113	5.29164783181256	4.8537104828836
RTCA	0.208501368871309	0.579234805114841	27.9160839160839	21.5698668090965	0.178069375207179	5.1445175858317	0.187568932857611	0.0364599653375054	5.43794933549339	5.13560073129293	4.94324187598746	5.49146835211402	4.9960925342929	5.34830369284936	5.62579356979548	5.0691568937604	4.73879237005958	4.89969853717224	5.20445636653265	4.79603379907039	5.03822591380702
VCAM1	0.08111000069802	0.484708863823999	25.9220779220779	16.0599650312335	0.454756760776785	4.16207481605388	0.531417682951639	0.127680953956393	3.73171710612689	3.52575016199754	4.5927504680129	4.02285877473741	4.44467836319727	4.36368622688059	4.63894823480676	3.04529578514669	3.94362068298334	3.87500095185438	4.96704117756472	4.88768261082673	4.06048087276763
EXTL2	0.64517275118561	0.830723300517711	24	10.9398495645322	0.0518919705175698	4.8375398655952	0.052231475837501	0.0107971153290071	4.88965277622168	4.82784032833013	4.86327478146414	4.83071120397824	4.69768171031657	4.78746646398619	4.53001058234427	4.61989179520322	4.96467209796157	4.9663747968042	4.92969518964536	4.90971315391805	5.02080076818728
SLC30A7	0.00809916163681468	0.417462167383436	22.5536723163842	19.7296850060436	0.750051919578147	4.31292909818418	0.770211552574778	0.178582011213458	5.5780621271998	4.07240855434794	3.70825059248063	4.15622774757616	5.07477848606814	4.29646546774351	5.04742339475308	3.3641217466207	3.44112872142309	4.41811982730042	4.17707469064467	5.18729532173122	3.99059435553058
DPH5	0.39215794583121	0.693707770656821	22.5536723163842	0.992146402370846	0.211532321560418	5.21605584073999	0.211623757261993	0.0405716050064316	4.95280269741052	4.92266887998851	4.45404692923363	5.27390646725076	4.55857999858381	5.05485245078165	6.25849617501775	5.20311928235163	5.29908908686371	5.42329567103507	5.39462611777991	5.83123329701268	5.50725470989554
LOC102606465	0.600370211009676	0.807736129349612	24	12.5492486253514	0.386927183953284	1.60452133358855	0.38761128497506	0.241574404067385	3.34908401278607	0.472672557897069	1.64023869014112	2.27538320653625	2.64894872868561	0.881701783481506	-0.143520440799451	2.4321263027667	1.85622319640014	1.41698966293284	1.88858621151708	0.444486742332654	1.31224570282063
S1PR1	0.0929382912164093	0.492675317906399	24	2.98650935690195	0.574466900409753	2.42677293222072	0.601895913896594	0.248023169331217	2.82682530273383	2.74281509665468	2.25582519013742	1.8720311405709	1.71832823801555	2.98815899708197	3.81175244559224	3.04529578514669	3.10410123107648	2.25949595777247	1.88858621151708	1.18388346448593	2.27805425130621
COL11A1	0.208349134267151	0.579213929949065	20.0603015075377	13.3989003648587	0.324452335643867	5.14532723694249	0.32462501239807	0.0630912277196526	4.68170353717489	4.43611078715526	4.83560279762148	4.81061766030847	4.88402177298277	5.2803451277154	4.53001058234427	5.49199446783239	5.8448278025143	5.41137887118643	5.76701421660273	4.41979655444078	5.97362621128591
RNPC3	0.402207061112369	0.699847153708736	23.0751445086705	8.9391433306997	0.372612931719141	3.11425976336611	0.385848910032253	0.123897471421973	2.91403634786508	3.10822895025946	3.58070516262485	2.6815940952688	3.21002293960977	3.07094368327666	2.02729970119914	3.67205562610387	3.10410123107648	3.56658651563748	3.54786128965456	1.67035095084561	4.02596074998897
PRMT6	0.192543057879842	0.568637629873801	23.0751445086705	18.0317541966917	0.48481053324648	2.63756214485233	0.512357830906783	0.194254316208905	3.63234470313085	1.23414474216175	1.87583536006694	2.925321659005	3.61296630849053	2.3569573204147	2.76436756178778	2.7272360003609	2.55663004422072	2.25949595777247	2.94467641137918	2.86445818690091	2.49549535232771
NTNG1	0.411456328950738	0.705545619379553	24	18.5328642493775	0.442423163887742	0.654127758029288	0.489786043073394	0.489786043073394	0.43021695477682	0.903075389908508	1.64023869014112	-0.143520440799451	2.16451907769086	1.20862183731799	-0.143520440799451	-0.143520440799451	-0.143520440799451	-0.143520440799451	0.769406707754063	0.861044176625659	1.31224570282063
SLC25A24	0.0490375728631921	0.458408073555474	22.3016759776536	17.7165982918922	0.332449282497547	5.3999200799622	0.339449589062905	0.0628619653691765	6.26587697146104	5.11566729661054	5.36708703978569	5.31727727803132	6.00257217728882	5.68695634510851	5.38116730079766	5.31092844148063	5.3797071199532	5.31232574043801	5.18873464630383	5.34112363173547	4.4208141155008
HENMT1	0.574485588728323	0.794039950279125	24	6.90380653782877	0.13233466103912	2.71548078011964	0.145852721675052	0.0537115647228503	2.73400121416108	2.51828615997935	3.01683038943228	2.59025433846869	2.50482130096439	2.599348269397	3.24983821520572	2.31862272429218	3.10410123107648	2.92831230009667	2.60892888096651	2.32337305027693	2.77034210908
PRPF38B	0.38497112281609	0.689856523185375	23.3450292397661	6.31486561734603	0.259932161254212	6.78918555106695	0.278535369290399	0.0410263303595564	6.28236060968435	6.60554447900256	6.27080376088139	7.20668639703227	5.75427104101921	7.1349815795499	6.45753133524515	7.12655802956549	7.24415705835385	6.94299814323972	6.92117607246788	6.60697646439042	7.72226026317211
STXBP3	0.693607655742726	0.852093231083689	24	16.1402701580053	0.300235324048099	2.89675209452785	0.32448570811055	0.112017078963548	3.34908401278607	3.46402589722579	2.68593431897992	2.84856485172607	3.11392419152945	3.1492347100698	0.441825759599175	2.63541373118016	2.44115720955346	2.99370839007921	3.44573646859521	3.50872351553355	3.42862791764841
CLCC1	0.132513668781275	0.522347641336477	22.4269662921348	14.539716785891	0.338974612742177	4.82661578495746	0.340762745362881	0.0706007605628972	4.46776804356594	4.67277590569904	4.62543848021388	4.52021189973276	5.26576921475123	5.26284324468072	3.81175244559224	4.54616497263317	5.2311854011081	5.07612087570096	5.36695174389867	4.41979655444078	5.00316258257914
WDR47	0.818112949994132	0.914418032388471	24	10.7170796661273	0.11631883722418	3.32804310266699	0.117428283908926	0.0352844840906124	3.82468363362403	3.58494160940971	2.80486735808522	3.79638574596001	3.68161959729055	2.90033322787176	2.31685280403026	3.8459950914429	3.44112872142309	3.17379423776191	3.33582800140294	3.18661359547821	3.26064977203349
TAF13	0.921768831554214	0.961253243216695	24	9.32164475104363	0.119002854375704	3.61685146361812	0.123673948790649	0.0341938147127922	4.1461830129101	4.33629215853056	3.11217310438267	3.87589298280096	4.08794542673139	3.71033025116514	3.38109227575296	4.17432318362759	3.61105055748286	3.28246323220272	4.38452234769097	1.44752501273579	3.37477944605676
TMEM167B	0.499985715056119	0.75130995609416	21.1216931216931	20.4602710659263	0.114776976077171	5.96279586365754	0.114777398038414	0.0192489229319365	5.89986307559628	6.04494725462175	6.2181974996348	5.77683798927461	6.06814967615595	5.93916298165467	6.17049883782152	5.88985766556964	5.92223202496061	5.81571296728385	6.24100574306827	6.24052435340571	5.38999835359286
SCARNA2	0.193123989996977	0.568841119034797	23.7619047619048	12.4411226392118	0.58596333080293	1.98537489204409	0.586282780489467	0.295300793234998	0.43021695477682	2.09825111924309	1.3585129212174	2.01937141238601	2.50482130096439	2.7068063731664	-0.143520440799451	1.91210659750605	3.17810001326038	2.14901464783826	2.60892888096651	2.18570412574362	2.1556653848205
SARS	0.309254152511571	0.641234288615315	21.3475935828877	11.1576331157812	0.285024982596267	8.32970700978884	0.285115457715974	0.0342287498685025	7.56079188910172	8.28556038257746	8.19412501660807	8.62819606305811	8.17751685760428	8.73134096875008	7.7524432821849	8.87296964828466	8.2824034805122	8.48720193265441	8.62695291493977	7.45426183162343	8.8283644854597
PSRC1	0.535354230510293	0.770977352772577	21.3475935828877	5.61686933488346	0.473482923187412	2.30809106844443	0.473733045104765	0.205248853297649	0.43021695477682	3.0251817651992	2.55630858271826	3.66825209139218	2.64894872868561	2.599348269397	3.85755845454493	2.06070717941317	1.66359032724319	0.688221003711914	1.88858621151708	2.77127300331964	2.68441575645219
SORT1	0.958782794586376	0.97797978046241	24	8.95985918348716	0.0478108313706801	5.46972004980971	0.050166335407626	0.00917164588878205	4.52429878557831	5.01164691651435	5.56542984451722	4.96403625382091	5.4143734928567	5.83642192707823	6.15223644710066	5.60523755553812	5.78688067394939	5.7883304060399	5.36695174389867	5.80796115358489	5.2474572226173
PSMA5	0.262299153086534	0.616670558534868	24.95	22.2880068302789	0.420256079473477	4.7851966709672	0.429924933146464	0.0898447781164168	5.60452278025212	4.15285437348499	4.34050107352332	4.81061766030847	4.32100731688515	4.9049537345073	6.03752357547141	4.03752790880044	4.94361062815639	4.79352415338943	4.04359848913102	5.69832499736214	4.73049477827015
SYPL2	0.449728139789559	0.726590581448291	21.5783783783784	11.4665836869896	0.293644720598163	5.82718505470222	0.29387552858935	0.050431816705771	3.34908401278607	5.01164691651435	4.99419232663638	5.30296472345866	5.56734820386425	6.39779745620499	5.6905001849443	6.81744883992489	6.45605409860102	6.46098547995238	6.66693028366793	6.12286346254552	6.46732304185873
CYB561D1	0.0859216470739894	0.485262181076706	20.3673469387755	15.9293049248618	0.299638880191008	4.68100939802894	0.300544400891115	0.0642050411216151	4.40893153754978	4.37033820201526	3.8806340048725	4.59260297408852	4.36341989989019	4.65955644834792	3.90195475267351	4.71267604344731	5.17807437356332	5.27335431101503	5.38085528748484	4.90971315391805	4.81379652601343
GNAI3	0.011054232301327	0.420498484856744	22.6818181818182	17.1597452621137	0.263561894795566	6.40827224195884	0.272298143339268	0.042491662816128	6.32276410025064	6.47080881208992	6.30147071918985	6.52082863849947	6.78955211860788	6.5133167010378	6.48697535271767	6.20936536739385	6.05581472809898	6.4725010922379	6.58522401919701	6.60697646439042	5.84091016639645
AMPD2	0.883811819647375	0.943539166776912	24	13.2857231634762	0.0917289188198582	4.94515657375752	0.0926075989102922	0.0187269295782733	5.19840552091912	5.50090983389539	5.42394027600952	4.87007771605802	5.26576921475123	4.97111177579229	3.81175244559224	4.44160853561472	4.68903974148145	5.01443455385383	4.7485310050533	4.88768261082673	5.37636153121735
GSTM4	0.0113898517296368	0.420498484856744	25.5897435897436	8.20305472383298	0.531427413793935	4.16862429490657	0.571210843995936	0.137026223421926	3.46913981129174	3.84916643451359	4.34050107352332	4.02285877473741	3.46500586734277	4.18936990803763	3.17944340910617	4.59573241426474	4.98543051656922	5.0301051632748	4.7269221646251	3.90943773854977	4.33881276409771
GSTM5	0.938979340379208	0.968762229210235	24	19.0331515383967	0.131967941766665	2.9378922878478	0.145154121046555	0.0494075707427959	2.00007548295432	2.09825111924309	3.76802979215229	2.27538320653625	2.90008843214465	1.69973268965723	3.98684763428832	3.04529578514669	1.66359032724319	3.47795368047272	3.49770233602102	4.74792941027064	3.07050394025668
GSTM3	0.219060337569375	0.587613086400965	23.2093023255814	7.83292827595381	0.170703529318226	6.68939217100514	0.180229364615206	0.0269425621951724	5.95231233079123	6.25086851599774	6.74990794988511	6.53314364669919	6.22588789077577	6.43734058691945	7.09124238554496	6.88877872485358	6.76902990531246	7.08479803043091	7.07447950358368	6.74816044377492	7.0771660996831
CSF1	0.029009691053174	0.431371382673798	22.0552486187845	20.6871460782279	0.580237948192573	5.22107359964193	0.585346135223555	0.112112216779265	5.42315955561675	4.61714895550486	5.20351991635832	4.36352723501805	5.67229461485998	5.56372842504497	6.17954406786051	4.61989179520322	4.7868862783051	5.13527742977575	5.29535019541493	6.46541356531785	5.1223278922978
AHCYL1	0.055388502972719	0.468902258352035	23.2093023255814	12.5215532323709	0.122873265020186	8.7067678023695	0.122880679898357	0.0141132372755956	8.51610869013443	8.58280068598475	8.8188158651077	8.60359091877311	8.88807176965409	8.7455870813504	8.57358960684028	8.71932064130579	8.71722537320356	8.92247472569272	8.80507556608045	8.46362344931762	8.66831142795964
STRIP1	0.267517627161455	0.619488834268379	27.5310344827586	26.7997044462918	0.164794572521501	5.8782770342418	0.176437794795679	0.0300152227885661	6.68701968621894	6.19497083648287	6.22887332991095	5.83767739329485	5.98909123863881	5.68695634510851	6.40451250901785	5.54342504346026	6.02606748160588	5.52633624656532	5.48750820151372	5.29164783181256	5.40350748235128
KCNC4	0.55773839299351	0.783725357744935	24	9.51690964047616	0.241769318199004	3.07012133425986	0.250022864731131	0.0814374539341801	3.14789711145434	3.33204115939561	3.70825059248063	3.91406164762926	2.50482130096439	3.07094368327666	4.02749144479496	3.11494711463458	3.17810001326038	2.71220215254112	3.15346820376363	2.32337305027693	1.52495154367521
RBM15	0.723050967272215	0.867312906499885	24	16.2573787898359	0.238335737120975	2.97141377650782	0.258328978409668	0.0869380698346464	4.03384734050881	2.93706048728048	2.68593431897992	2.925321659005	3.46500586734277	2.98815899708197	1.17909824004908	2.31862272429218	3.31560042919251	3.11622765465715	2.78654768332771	3.38836604087825	3.37477944605676
LAMTOR5	0.1216161531122	0.516903881362166	24	21.8988990433623	0.396221208183166	6.00783357264647	0.406092540268613	0.0675938398356345	6.50937269801653	5.99126009857842	5.59873561631372	5.73480460001156	6.24869449562819	5.82454116349801	7.20191918114085	5.64109251744394	5.92223202496061	5.70291905444549	5.62236278618661	6.76638516898349	5.68370667770083
LRIF1	0.57209195401007	0.792413207905921	22.5536723163842	12.3762578321908	0.206532817954702	4.1073120122725	0.206584963711931	0.0502968761795214	3.82468363362403	4.15285437348499	3.64588691940926	4.52021189973276	3.92758895911203	4.57698705916092	2.85748655328471	4.1075462925244	4.76303972316221	3.87500095185438	4.35665158804586	4.07455653854433	4.39399489052761
DRAM2	0.308585455780112	0.641234288615315	27.3424657534247	23.7212031707653	0.346625669734711	4.41834854767693	0.346900522349461	0.0785136162541665	4.57869769162484	3.89666406044266	4.03460081527754	4.36352723501805	3.68161959729055	4.57698705916092	5.6649647324517	4.03752790880044	4.37971455180209	4.65889096999059	3.77541810764494	5.1321449160154	4.4208141155008
CEPT1	0.377500081422738	0.685158317594057	24	17.4296439262123	0.175560666084359	4.12749453169327	0.194286840583261	0.047071374435851	3.99437047546066	3.94264764357744	3.8806340048725	4.21855675173562	4.76250636024101	3.81010054416064	3.85755845454493	4.26902816102399	3.81035609820733	3.83986693217394	4.46504275279639	4.35704361026038	4.4208141155008
PIFO	0.511649619440248	0.758683790906952	27.156462585034	24.4473193768751	0.39386682435392	1.03805816301976	0.394671611119612	0.380201827970306	1.41890382568673	-0.143520440799449	1.0080857305469	1.31015933669366	-0.143520440799451	1.20862183731799	2.31685280403026	0.784049441541552	0.856308655728705	0.974007513820331	1.5377734686283	-0.143520440799451	2.27805425130621
WDR77	0.300023808722019	0.63735872099234	24	17.4957075176661	0.173245563160423	4.49758296001219	0.191840427809174	0.0426541165587869	4.55175462210644	4.85213819239101	4.74925217056885	4.2783040961178	5.07477848606814	4.92734520434437	4.58550739729552	4.07296183465311	4.34800602237826	4.26761045634216	4.54130568692748	4.0350145268464	4.15934585940028
ATP5F1	0.230029153625729	0.595444908190715	24	11.4497913395679	0.139792901862056	6.19854306270323	0.140040923364686	0.0225925547258541	6.41535166167609	6.28696557086007	6.2181974996348	6.43811186120936	6.36806688768271	5.776014853283	6.05728704616837	6.06725065352652	6.49276578840476	6.04124754323615	6.32969424466556	6.15088012299017	5.80063548571612
RAP1A	0.452504665278764	0.727870389815454	27.9160839160839	16.3078409518388	0.161768373204698	5.1491940864548	0.193328581973255	0.037545405888237	5.2990437618041	4.7779813551558	5.30790111030978	5.25915487015578	5.54909019956714	4.85910044064894	5.51581905589946	4.7349688100334	5.06560033727569	5.13527742977575	4.81148089401657	5.72341872699426	4.93037092888905
FAM212B	0.994176775473943	0.996983695444455	24	20.1204600588509	0.0199962658852976	3.20523957108518	0.0214667340965528	0.00669738832947358	3.63234470313085	2.25225530714702	3.36537628779245	3.2576756504028	3.80983994743439	2.90033322787176	3.55798158040556	3.3641217466207	3.44112872142309	3.11622765465715	2.60892888096651	3.11256516149706	3.26064977203349
DDX20	0.580640319969812	0.796000941922115	23.6213017751479	12.5439562718034	0.128801896855845	4.29998228118513	0.128881002173217	0.0299724495929076	4.49631028531377	4.15285437348499	4.80738964726577	4.59260297408852	4.82454306463042	4.8117418127957	4.31700968199493	4.26902816102399	4.34800602237826	4.21373676941532	3.49770233602102	3.61980869764561	3.79945665896271
LOC643355	0.0247909778696863	0.431371382673798	23.3450292397661	7.63489847739488	0.480821123240956	3.01367692018618	0.511453928464644	0.169710935183141	2.15131921093718	2.25225530714702	3.44078046240903	2.84856485172607	1.71832823801555	2.4832374104969	3.17944340910617	3.18139007509882	3.71414230402604	3.69009345742933	3.39182862307208	3.25704621715484	3.67130314537494
CTTNBP2NL	0.475465043355563	0.73856822940212	20.6839378238342	11.5108440016101	0.143138016922703	6.6539491815941	0.143279784363909	0.0215330445805394	6.45950851727267	6.69557908549092	6.20744207972807	6.49587869644059	6.74212150190316	6.70046358874633	6.41986060354328	7.01711673051822	7.07530854688338	6.64015287177872	6.64980714650652	6.16009939504443	7.03872554037002
ST7L	0.371094689122267	0.681723866294061	24	7.84411344157489	0.452291828698568	3.28987604812459	0.489014419808943	0.148642201911439	2.99627465238526	3.39954232773454	3.44078046240903	3.62288072047359	3.38491645696151	2.98815899708197	4.28384160201708	3.47423262591112	3.71414230402604	3.60894122983486	3.39182862307208	0.861044176625659	3.37477944605676
CAPZA1	0.0230801216774901	0.429531281948185	21.8142076502732	20.6479503234579	0.372010666821448	6.87822394979871	0.373918834037756	0.0543627012971421	7.37346871784129	7.14236329626829	6.78650105649048	6.62230058192791	7.21713647870163	7.10091191279766	7.10079674271006	6.53571764473036	6.57724016116461	6.69032734336071	6.66124512274885	7.66968476425583	6.30405188504903
MOV10	0.407427980915076	0.702752539121189	26.6133333333333	0.739017087258862	0.24317358112318	3.88069160951649	0.267038792658144	0.0688121653375636	3.68288632822075	4.15285437348499	3.01683038943228	3.9874969149675	3.54088207977141	4.03296208995174	3.94502552516957	3.71754570755776	4.55659059884752	4.21373676941532	3.39182862307208	3.50872351553355	4.64208681662109
RHOC	0.489652279143881	0.745040608365496	20.9005235602094	1.25851441258648	0.0869161727567115	7.79022263736938	0.0869313305337238	0.0111590303102145	7.97494433189267	8.0642368900963	8.00522521850169	7.91993195556066	7.77580715870253	7.93144147906053	7.9582885005683	7.6213289607262	7.73878222996204	7.62071096945891	7.56628985332284	8.00511352916771	7.22143764330327
SLC16A1	0.914574163583149	0.956924417235806	24	21.939760171506	0.0294677279530926	7.0247506883896	0.0301748420614326	0.00429550362709742	7.24059211867168	7.17162029522223	6.87751450205786	7.24462428323748	6.97193637289142	6.92291928960412	6.92371095807079	7.05304930099667	6.7986550167577	6.95536189253348	7.20915493971692	6.77240927343773	7.20610170587609
LRIG2	0.020457827731067	0.429283425654206	20.2639593908629	6.32192626022934	0.400392709044475	2.14462465139604	0.402560973364104	0.187706959864542	1.6396728193739	1.72994828521981	2.41387584263118	2.01937141238601	1.95860485589433	1.89414944266486	2.76436756178778	2.7272360003609	1.66359032724319	2.02936580174095	1.88858621151708	2.77127300331964	2.85143712650029
MAGI3	0.314624589454413	0.645197350420492	27.9160839160839	9.92630824070222	0.134136250352797	3.29516598371776	0.134154068524949	0.0407123857152684	2.73400121416108	3.33204115939561	3.36537628779245	3.2576756504028	3.21002293960977	3.42577195658348	2.85748655328471	3.47423262591112	3.44112872142309	3.43150797822806	3.33582800140294	3.67230016587395	3.42862791764841
PHTF1	0.344381181285659	0.664586892125269	24	16.4520286469447	0.386838285711818	3.53094047237141	0.421198544563932	0.119287919991767	3.77894907975892	3.0251817651992	3.82543023280469	3.66825209139218	4.08794542673139	3.76107768388395	2.85748655328471	3.3641217466207	3.10410123107648	3.83986693217394	2.78654768332771	4.95278997546605	2.68441575645219
RSBN1	0.270379485192728	0.621727301745293	24	11.6392899373434	0.257910923888946	4.89184703514953	0.258107863021053	0.0527628646534658	4.84596291972103	5.09545458231018	4.91707560263299	5.2885087542654	4.8545889168996	5.26284324468072	3.94502552516957	4.46846657624499	5.08496553894784	5.32508573573078	4.76982095644177	4.32461295208497	5.15464230044741
AP4B1	0.199987210833176	0.574859441108666	24.7950310559006	13.3933979630732	0.799760672882138	3.19035660288942	0.819066101801891	0.256731834008801	2.63479154675381	2.51828615997935	3.11217310438267	3.31585649646084	4.59463286426505	3.90341520927163	-0.143520440799451	3.11494711463458	3.94362068298334	3.65008787446126	3.08717254417184	4.15053058684394	3.13670982018935
DCLRE1B	0.776266878589437	0.893937595083257	21.9340659340659	21.3103800083067	0.382538950934147	2.13058092950566	0.384415100249307	0.180427363694886	3.86901280426169	2.63491420188133	1.3585129212174	2.76749367806755	-0.143520440799451	2.599348269397	-0.143520440799451	2.31862272429218	1.66359032724319	2.85981052842965	2.40633109803581	3.95252266280119	2.02192326935502
HIPK1	0.746910068502928	0.878255053660413	27.156462585034	18.9891757139978	0.128585626146437	5.24699207601246	0.150798180679531	0.0287399291813174	5.45258903527132	5.11566729661054	5.24618284585513	5.31727727803132	5.77012182523348	5.13399793746809	5.91289548936122	4.29926359256019	5.51435598440217	5.26012633015529	4.92969518964536	4.81949757779958	5.40350748235128
OLFML3	0.00950379991894446	0.417462167383436	27.3424657534247	7.33741010572335	0.278953871200048	9.4859886803235	0.301288687248741	0.0317614428397638	9.27482904675057	9.78732000217131	9.8686157880991	9.67249878478645	9.10513189968065	9.3305853587975	9.09961160210628	9.70582818195782	9.59591874162748	9.68850622753309	9.67198719086886	9.24495912156622	9.43145253230272
TRIM33	0.104184166651115	0.501921996895736	27.7222222222222	24.9232767268557	0.419792890680505	4.58275649085458	0.423346382587245	0.0923781098629355	5.14532519932288	4.11319210662009	3.93380305913049	4.49525119670305	4.62980669336072	4.65955644834792	5.24992038583192	4.57116155985225	4.85614841533479	4.69865651177566	4.20859967904262	3.56533501496886	5.08927306937561
BCAS2	0.616254210777043	0.816765059654223	24	18.8200149413364	0.243486774809677	3.99341344877593	0.268677429788346	0.0672801434749265	3.82468363362403	3.84916643451359	3.70825059248063	2.99820018580854	5.28795875388786	4.18936990803763	3.90195475267351	3.76164516320023	4.5840710871821	3.76692291544414	3.64323239267843	4.69816556558256	3.75799093246764
NRAS	0.13314340132544	0.522347641336477	23.2093023255814	20.6460209191919	0.505407713921704	5.27553626871927	0.523885839011002	0.0993047554458733	6.62374665805933	5.46984177453302	5.88183117629386	4.74860124738227	6.51640106232528	5.07504958196294	6.30056062577822	4.38634423412756	4.66350486357533	4.6385894730033	4.68270857404323	5.40455779512102	4.61911160151824
CSDE1	0.858127736665562	0.93489722219282	24	9.19755603484998	0.0288057879546312	10.8158050599701	0.0300334208125116	0.00277680862829776	10.6684394744571	10.7663467236254	10.9572961564263	10.6442865241158	10.8285009479136	10.8808807798644	10.8132796805285	10.9342674460779	10.748301221754	10.8449396808182	11.0277516277178	10.6104229399169	10.8584462578701
SIKE1	0.0576288248941015	0.468902258352035	23.2093023255814	21.8535891590163	0.300260434065737	4.49962714148838	0.30523058065292	0.0678346385278395	5.39311722187878	4.69980520575729	4.65740223992445	4.39085177190076	4.55857999858381	4.68606180160431	5.08641836681385	4.57116155985225	3.61105055748286	4.5325620224364	4.26965540178842	4.18706811543841	4.19085053511973
TSPAN2	0.0609759429387495	0.469055546814924	26.2631578947368	3.06383608852851	0.884479366518778	2.23372267787675	1.04654373413711	0.468519993328757	5.95231233079123	4.33629215853056	3.93380305913049	2.925321659005	0.586517577969968	2.06545091100517	1.17909824004908	2.89501322127256	2.55663004422072	0.974007513820331	0.769406707754063	0.444486742332654	0.378289623860081
NGF	0.0403573101811522	0.441882429087959	23.0751445086705	18.60910505744	0.805476636733165	1.66651960335909	0.850815527174702	0.510534364828214	3.41036037736119	1.50324129890482	1.0080857305469	2.59025433846869	2.64894872868561	1.89414944266486	1.17909824004908	0.784049441541552	0.856308655728705	1.21243452369536	1.0732713640057	2.86445818690091	0.760683050753112
VANGL1	0.477332015935921	0.73958905989283	21.3475935828877	0.618143655695831	0.143180309723422	4.36149401910037	0.143220933518647	0.0328375856739542	4.55175462210644	4.58850992449374	4.12881363697469	4.61594802719571	4.18573243586092	4.71208896767232	4.17950092925433	4.59573241426474	4.3155848900031	3.97554365598417	4.29924086157	4.84258584423414	3.91714930837359
SLC22A15	0.163046642478502	0.544842166363023	24	15.1533430265431	0.83687144774239	2.65208652202758	0.880812541916424	0.332120590561662	3.99437047546066	1.72994828521981	3.93380305913049	3.19704953579767	4.44467836319727	3.1492347100698	-0.143520440799451	2.31862272429218	1.66359032724319	2.71220215254112	2.29325684940232	2.56463557550236	2.02192326935502
ATP1A1	0.130622438082949	0.522347641336477	22.1777777777778	20.3724427412683	0.152271748295504	7.61896639869099	0.154186411348696	0.0202371822213557	8.01741284235106	7.63778075065403	7.98016894671693	7.4469254127645	7.82595692403778	7.90911398944136	7.58213876639936	7.67708178227103	7.26976766612089	7.42123526913694	7.54174660676534	7.64691280981515	7.22143764330327
CD58	0.00338571166047352	0.417462167383436	20.1616161616162	14.039052021842	0.792940965834879	2.03849997564402	0.792956240797049	0.388990066358245	2.00007548295432	1.23414474216175	2.07830491553214	2.99820018580854	2.34468080484641	1.69973268965723	1.17909824004908	1.91210659750605	2.1781341988143	2.63231888060936	2.60892888096651	0.444486742332654	1.87450417458971
PTGFRN	0.0590732889361892	0.468902258352035	20.1616161616162	12.6717092382602	0.335807239872277	5.11195767761799	0.336463896854821	0.0658189910937609	5.34684713415156	5.35551141564734	5.49641890556327	4.98211535390821	5.54909019956714	4.85910044064894	4.38114229288293	5.32569256436888	5.39530389509166	5.29945188084017	4.70498473682359	4.25747908356606	4.98530608318089
TTF2	0.656603623884665	0.835194344841851	25.7548387096774	11.7914205683328	0.191414159054024	2.73213085472988	0.192213094591733	0.0703528142727764	1.15813915390314	2.84320449120556	2.55630858271826	2.6815940952688	2.64894872868561	3.29411908199421	2.66482093146691	3.04529578514669	2.66354149148149	3.38351713492304	2.51118342401998	3.44979952387664	2.5930457299225
MAN1A2	0.426686859195209	0.714037578299473	23.6213017751479	3.92112550379914	0.158191134117366	7.0436341504854	0.166490992861643	0.0236370869503734	6.53022651795193	7.01901465335487	6.51714717596642	7.23334730023024	6.47831246267666	7.35742082426127	6.87442975699178	7.43644893555022	7.1735524891434	7.12548538097852	6.97257861398659	7.24924428099227	7.71415209878432
GDAP2	0.618638745365037	0.817423241354091	24	9.95857064397869	0.148006803884737	2.8363751691981	0.15149661163196	0.053412049744742	2.63479154675381	2.51828615997935	3.20160364683693	2.84856485172607	2.34468080484641	3.07094368327666	2.17932836192942	2.7272360003609	3.31560042919251	2.54775178904148	3.44573646859521	2.77127300331964	3.13670982018935
WDR3	0.199625649992135	0.574859441108666	22.8114285714286	21.361409082767	0.277971367490565	4.34818500973972	0.282775206485373	0.0650329288776745	4.68170353717489	4.46790575263009	3.98508207138795	3.75492625312312	4.55857999858381	4.88220924978223	4.10549732049151	4.88205895507083	3.76305111861688	4.67891074560466	4.14484541701629	4.56568460758129	4.36666764618857
TBX15	0.428057202729633	0.714720851144575	27.7222222222222	23.7491222922183	0.136266100763619	6.4232285573486	0.136352300403206	0.021228000714253	6.40032717809371	6.43103562987331	5.89529714097134	6.23447933505486	6.57171240333412	6.30678823354417	6.91290413856808	6.27929320728636	6.46347155208966	6.6452495750366	6.20238023948565	6.66641280524556	6.37434007271757
WARS2	0.265613593859449	0.618451862657436	24	20.334713416581	0.371047006165972	4.39548858570782	0.396050222621632	0.0901037995888357	4.25040000842076	3.10822895025946	4.17370903080538	3.87589298280096	4.96888040112279	4.76277564791618	5.38116730079766	4.59573241426474	4.47086152984003	4.0995504357893	4.17707469064467	5.22292477263185	4.2814357258699
ZNF697	0.150352421131727	0.534933723754292	24	7.45602024369358	0.371718436638501	2.45972426134353	0.405556745052792	0.164878946565853	2.63479154675381	3.0251817651992	2.41387584263118	2.76749367806755	1.95860485589433	2.8068123947251	2.17932836192942	2.81356217964154	2.85618046483744	2.99370839007921	2.03645149535971	1.18388346448593	2.1556653848205
PHGDH	0.964151949897409	0.980957851025484	24	19.480158650019	0.0368074980526456	6.6290744192746	0.0401371275567239	0.00605471066066504	6.3851445787688	6.33947220791886	6.2181974996348	6.95993573142397	6.59859266177133	7.10091191279766	6.91831766714838	6.83819119927818	6.65055667824494	6.59345369981999	6.66124512274885	6.05529448367522	6.87382099467782
NOTCH2	0.0399846912045373	0.441882429087959	22.4269662921348	19.0186556940442	0.424397507086849	4.82123030776263	0.43536261532657	0.0903011446322311	5.16323651384098	5.01164691651435	4.52506496091116	4.85052872905573	5.45416452091895	4.97111177579229	4.94505935971764	4.29926359256019	4.41074113117461	4.73735531819546	4.58999625346097	5.71092642042781	4.12713781591332
SEC22B	0.704018107260585	0.857431037990739	24	22.5126682098863	0.238796560109821	3.60364932190969	0.241842374979608	0.0671104076385125	4.1461830129101	4.1914553650054	3.20160364683693	3.47752058492607	3.68161959729055	3.1492347100698	3.66490310521332	2.89501322127256	3.61105055748286	3.94280183571214	2.40633109803581	5.22292477263185	3.48053861013227
GPR89A	0.4341588629743	0.718761279892983	27.3424657534247	9.89325904491172	0.612219787793798	4.0110483749224	0.613402506609752	0.152928224562143	3.99437047546066	4.15285437348499	4.12881363697469	4.49525119670305	4.18573243586092	4.71208896767232	0.441825759599175	4.75692234032734	4.44111447714695	4.61799821248438	4.17707469064467	3.90943773854977	4.54790552675318
RNF115	0.0260172694594283	0.431371382673798	23.0751445086705	9.69789809471431	0.233758632678093	6.36469361298405	0.239304438724566	0.037598736604757	6.48109025459611	6.47080881208992	6.82218891435361	6.58729616808174	6.31502774556312	6.42951819336877	6.15223644710066	6.60996674476137	6.4781930221992	6.35298691818182	6.29340092061337	5.55191848452602	5.95539802386942
POLR3C	0.0465305249860807	0.45337536668359	22.1777777777778	5.98332957901101	0.407664406648915	4.60828951280517	0.413734710597968	0.0897805377566477	3.77894907975892	4.7779813551558	4.68867314652509	4.68379875369723	4.18573243586092	4.45898628771476	5.44256888744885	4.88205895507083	5.08496553894784	4.03887901049178	4.54130568692748	4.56568460758129	5.03822591380702
PIAS3	0.297857151999293	0.63735872099234	23.7619047619048	17.6020594847928	0.407819985311531	3.18589392865829	0.446175701995148	0.140047255805234	3.28508913236494	2.25225530714702	3.11217310438267	3.13376355732449	3.46500586734277	3.36144674340984	4.41217025267897	2.63541373118016	2.31563150706923	3.90929965335512	3.73268791013838	2.67165072010618	3.07050394025668
ANKRD35	0.985878040118414	0.992463316798657	24	4.58872176559472	0.0521129783719592	3.59415432874259	0.0569112748656113	0.0158343993218348	3.14789711145434	2.51828615997935	2.91473812046802	3.13376355732449	3.54088207977141	3.90341520927163	1.66465656993128	4.52072763896449	4.21370641300342	3.69009345742933	3.73268791013838	4.59317193927624	5.17053207157757
ITGA10	0.11921100977094	0.514279576084682	23.7619047619048	21.4499975581852	0.510734916909624	1.91144551406484	0.527081029678308	0.275749962946853	2.91403634786508	2.74281509665468	2.25582519013742	1.31015933669366	2.77997639330072	2.599348269397	2.02729970119914	1.09104470055856	1.85622319640014	0.974007513820331	0.769406707754063	2.67165072010618	1.31224570282063
PEX11B	0.211214715365592	0.581774694522352	24	1.70201717312229	0.248058628168792	4.8589222102222	0.252175596047573	0.0518994923435995	4.65663331529135	4.92266887998851	4.99419232663638	4.61594802719571	4.13766728283327	4.8117418127957	5.65202549168136	5.0691568937604	4.81034507034376	4.5325620224364	5.15676769762422	5.24041486979643	4.79341766055513
RBM8A	0.0892984227895357	0.488660591585593	24	11.2960020739617	0.0845247129544692	7.08332054365085	0.0847698453666935	0.0119675291897777	7.03708914991914	7.06651476608976	7.28807188107024	7.12767981622689	7.12769131019185	7.15883369475563	6.98690515247084	7.16400926459925	7.06071119400341	7.08479803043091	7.16162391339344	6.8428022071112	6.89310253518081
LIX1L	0.122841482560997	0.51820847398233	23.3450292397661	19.947465735668	0.605600409597104	6.05310904424705	0.638049373781089	0.105408537846761	7.1803001795076	5.96921305523983	6.18568766139705	5.5410929813134	7.34962827138236	5.72579933538504	6.98174341790445	5.13769242538573	5.50000075912135	5.65318819792298	5.46157499307608	7.07498636907964	5.306174193481
POLR3GL	0.289789420080628	0.632624377394045	21.0105263157895	10.8377990234968	0.218812315787105	6.68335244548768	0.218827038536757	0.032742106648064	5.92107213654709	6.25997780432735	6.28109868145295	6.45762560889396	6.56263985714879	6.88909557258058	6.94508473510798	7.03519488245598	7.1915302035292	7.05829557424366	6.60312625571894	6.17836305748486	7.22904490887246
ANKRD34A	0.272918413935266	0.6236953848039	24	4.90275129435586	0.427483914823392	2.99252794609023	0.469686350384215	0.156953037313441	3.14789711145434	3.39954232773454	2.55630858271826	3.2576756504028	1.95860485589433	1.69973268965723	3.98684763428832	3.04529578514669	3.55660374742509	2.85981052842965	3.59633477549591	2.77127300331964	3.2000103259377
TXNIP	0.0946935930000031	0.492675317906399	21.8142076502732	20.9343698421019	0.178844922155364	7.54966194944577	0.179649163012539	0.0237956565758189	7.18469131221368	7.08713411941357	7.40094067442706	7.12767981622689	7.49977447545432	7.60669400140937	7.58554538067033	7.28980810674891	7.5214753332705	7.65648856475854	7.87706244007631	8.46362344931762	8.04025085198688
PRKAB2	0.0823840535956222	0.485262181076706	20.6839378238342	14.9059499678266	0.240878231775157	5.47058302205433	0.240967938099625	0.0440479446392051	5.2990437618041	5.40562349245726	5.42394027600952	5.3731484883769	5.77012182523348	5.82454116349801	5.06705262740321	5.43866245260629	5.93295839375749	5.41137887118643	5.61061107530584	5.11328278295354	5.05544310441978
CHD1L	0.318916311717517	0.64617107238806	26.7919463087248	7.60384365150909	0.173644299457821	5.39369859965014	0.187777322896485	0.0348142039135566	5.93156087857744	5.77954315202144	5.98619566548769	5.9055585883868	5.07477848606814	5.31472452426338	4.90198961254808	5.26570728057835	5.66349875883389	4.9166587150817	5.25061898334488	5.11328278295354	5.07245724509439
PDIA3P1	0.595095488533891	0.804871036851885	26.7919463087248	8.45705805249696	0.208030649246647	2.34187872867147	0.217247841020206	0.0927664777686628	1.6396728193739	2.63491420188133	2.41387584263118	2.38815029101086	1.71832823801555	2.7068063731664	1.66465656993128	2.53734766452988	3.02610071825021	1.75542836930389	3.08717254417184	2.67165072010618	2.27805425130621
BCL9	0.330472868428197	0.655626879903876	20.9005235602094	14.5769468144079	0.565919305498378	2.37680752335624	0.565952451265576	0.238114548908195	2.63479154675381	2.09825111924309	2.55630858271826	1.8720311405709	3.11392419152945	2.90033322787176	0.441825759599175	2.97211044717295	2.55663004422072	2.36211514233966	3.49770233602102	0.444486742332654	2.49549535232771
ACP6	0.0122362608373923	0.420498484856744	26.972972972973	12.5146542318448	1.05051621529946	1.50356291270769	1.09134152625251	0.72583695502782	-0.143520440799451	1.72994828521981	2.41387584263118	1.70791355308234	2.77997639330072	0.881701783481506	-0.143520440799451	0.784049441541552	0.856308655728705	2.02936580174095	2.17056068900396	3.25704621715484	1.71028876489987
GPR89B	0.241137166201314	0.603890482699477	27.156462585034	8.35184690256331	0.591682315448443	3.02797770088699	0.616146718058037	0.203484562610071	2.00007548295432	3.58494160940971	3.82543023280469	2.84856485172607	2.16451907769086	4.18936990803763	1.17909824004908	3.52628894849985	3.81035609820733	3.38351713492304	3.54786128965456	3.03450947814822	2.5930457299225
NBPF11	0.705800786479161	0.857906976076073	24	17.617610825519	0.294847093073391	3.26152417920522	0.326795613213711	0.100197206967617	3.52561786535888	2.63491420188133	3.93380305913049	3.31585649646084	5.1000815032163	2.8068123947251	4.71557168010871	2.63541373118016	2.55663004422072	3.05626823318	2.70047002147028	2.18570412574362	3.2000103259377
PDE4DIP	0.937601645765284	0.968390619512635	24	9.74170751055421	0.0685800527543923	4.6136365189794	0.0705395837252267	0.0152893673862351	5.70576380013454	5.15526249892182	5.15955682639404	4.30727479375571	5.4143734928567	4.29646546774351	4.02749144479496	4.23814547825086	5.24846329447173	4.0995504357893	4.07814300080336	4.38876125126466	3.79945665896271
NBPF9	0.0937784899413063	0.492675317906399	20.2639593908629	6.4070831605505	0.584884051497538	0.467053695129104	0.588205103316769	0.588205103316769	-0.143520440799451	1.50324129890482	1.0080857305469	0.377293495606601	-0.143520440799451	-0.143520440799451	1.17909824004908	1.91210659750605	-0.143520440799451	0.331477494667755	0.769406707754063	-0.143520440799451	0.378289623860081
NBPF19	0.109011674140228	0.505480752247992	22.1777777777778	14.9573075106539	0.680203752413109	2.93291471968951	0.683516116583312	0.233050116321034	3.07407684302284	2.25225530714702	3.36537628779245	3.19704953579767	4.48365334056398	3.07094368327666	3.76444425684758	1.34403731603252	3.10410123107648	3.28246323220272	2.78654768332771	1.18388346448593	2.27805425130621
HIST2H2BE	0.0922745316950231	0.49185063293733	22.9425287356322	15.1108086296982	0.723538443811891	3.45946948156404	0.73712805567356	0.213075461310415	2.41321381862592	3.18675470455072	3.01683038943228	3.47752058492607	4.40462115690752	4.65955644834792	1.44220935725488	3.8863899810165	3.02610071825021	3.94280183571214	4.32823178187022	3.38836604087825	3.0011130998141
BOLA1	0.723829405334661	0.867554599314085	26.7919463087248	12.0199794126037	0.198596121889525	3.17952350953423	0.202555606198299	0.0637062772427719	2.52825241225533	3.10822895025946	2.80486735808522	2.99820018580854	3.38491645696151	3.76107768388395	1.44220935725488	3.57653217047113	3.61105055748286	3.28246323220272	3.39182862307208	3.72294862841198	3.79945665896271
SV2A	0.436268319065661	0.719998248031101	24	8.01981786716579	0.180924889437576	3.97043596741327	0.194742241445443	0.0490480750838848	3.28508913236494	4.30142320635367	3.93380305913049	3.87589298280096	3.74715376094786	4.11328455435324	4.10549732049151	4.26902816102399	4.47086152984003	3.83986693217394	4.11187966945204	4.0350145268464	3.42862791764841
SF3B4	0.0766673195923607	0.48033853338087	24	18.4882173801414	0.617375955341975	3.9764634428848	0.683733346855803	0.171945085545606	5.01330394152591	3.39954232773454	4.30057579393507	3.9874969149675	5.14939388661426	4.07368224702945	3.81175244559224	3.8459950914429	2.85618046483744	3.65008787446126	3.54786128965456	5.07480217167391	3.07050394025668
OTUD7B	0.0855998872106992	0.485262181076706	22.8114285714286	4.51478824950597	0.382146054894799	4.40563305069584	0.391900084164288	0.0889543181773593	4.3785883040921	5.11566729661054	4.71928060070351	4.09108386331955	4.18573243586092	3.81010054416064	5.36539971012945	4.35789739684597	4.24847143410976	4.61799821248438	3.85725943341457	4.25747908356606	4.61911160151824
VPS45	0.0867096530540024	0.485262181076706	21.8142076502732	20.6112501377356	0.334274226474618	3.88650758511967	0.336015321663893	0.0864568804523628	4.55175462210644	3.74920572397365	3.36537628779245	3.42561966208256	3.98304528231797	3.48735111423401	4.50144052789613	3.62508435157273	3.66351707298071	4.21373676941532	4.17707469064467	4.18706811543841	3.91714930837359
PLEKHO1	0.639245430894009	0.828144186667963	24	23.3988238714285	0.0579593871361652	6.64563458045075	0.0580820949412837	0.00873988694956866	6.81149386061085	6.92478761515789	6.77197500239533	6.37793516019184	6.60744259220372	6.9505123119551	6.47967049311154	6.61598507631406	6.65704069800401	6.54519219083083	6.64980714650652	6.56594674645895	6.49282485968985
ANP32E	0.0136237243427407	0.42616227804204	25.7548387096774	17.9058048826166	0.358135152365854	5.33598220313847	0.42622745776563	0.0798779758888505	5.33108801831996	5.35551141564734	5.36708703978569	5.79740418294986	5.93387132770173	5.56372842504497	5.63896915042827	5.0515019278386	4.61103789588324	4.99859185875448	5.0213077841675	5.64678889951149	5.05544310441978
APH1A	0.0345002896572135	0.438766579256528	21.4623655913979	1.25084292860873	0.178103898640157	8.32936878404315	0.178149806516985	0.0213881521080292	8.41508478697122	8.49487004418195	8.39943604816947	8.11278215219399	8.06315800403387	8.66126433563574	8.54412808732919	8.19405601089796	8.26340650322745	8.15693500165714	8.5658861897989	8.30851178347473	8.39327909014809
C1orf54	0.332601341726011	0.657017850446728	22.9425287356322	16.4901231090338	0.306355482407103	4.23011852487388	0.317821256405202	0.0751329435656127	3.46913981129174	3.98721073338893	2.91473812046802	4.41766838914439	3.68161959729055	4.78746646398619	3.38109227575296	4.20658722544158	4.52857648049432	4.67891074560466	5.14051461987017	5.11328278295354	4.47300168680374
MRPS21	0.114812554118751	0.511343775567803	25.5897435897436	7.42551564588345	0.132341185842498	7.78369624544362	0.146956642090539	0.0188800587094549	7.69305025831046	7.82741904440634	7.87874479457911	7.81793225853041	7.54654064535583	7.67444945006228	7.38900559470228	7.99138095170697	7.84482376471635	7.97459278514281	7.75693141557203	7.92084267416648	7.85355287109798
PRPF3	0.450187568943617	0.726700482403534	24	6.58879420188822	0.232172846980429	4.09027170584724	0.256891088588238	0.0628053848405717	4.31591743318421	4.33629215853056	4.34050107352332	4.52021189973276	3.21002293960977	4.22595891115376	3.31695739123544	4.35789739684597	3.90055257047266	4.34482699140087	4.04359848913102	3.72294862841198	4.49840420010274
RPRD2	0.702324170385809	0.856699725236951	27.7222222222222	5.98902698047928	0.131342617307582	5.18574535514787	0.148547430796678	0.0286453384467124	5.12718871420036	5.56110811018565	5.13706247581203	4.85052872905573	5.33133948710316	5.34830369284936	4.28384160201708	5.35477512255415	5.39530389509166	5.37502623422485	5.35291290411986	4.72326204448627	5.65010067311339
TARS2	0.968582955956836	0.98305541849742	24	16.9735041991529	0.0841200657558558	2.51446204195998	0.092535474724157	0.0368013011053558	0.43021695477682	3.2612260418557	2.07830491553214	2.76749367806755	1.95860485589433	3.29411908199421	2.76436756178778	2.63541373118016	1.66359032724319	2.54775178904148	3.49770233602102	2.56463557550236	3.2000103259377
ECM1	0.544788193295519	0.77651599828535	24	1.92148085906191	0.111818108656364	5.34812825689087	0.114165146840614	0.0213467481251065	5.42315955561675	5.46984177453302	5.38628813688518	5.06926100672002	5.24323304854509	5.44459196540948	5.23264206440693	5.20311928235163	5.70163372846619	5.29945188084017	4.91065329525902	5.86545241997943	5.37636153121735
ADAMTSL4	0.822617867655099	0.916388643012423	24	13.465708117879	0.183769480486691	2.59168455938959	0.186047093246965	0.0717861641660527	2.41321381862592	1.50324129890482	1.64023869014112	2.84856485172607	3.46500586734277	3.1492347100698	2.17932836192942	2.89501322127256	3.10410123107648	3.33387479569723	1.88858621151708	1.67035095084561	3.42862791764841
MCL1	0.59206448331416	0.803140726625865	22.5536723163842	19.1867848893348	0.106345530747152	8.97912894023966	0.109539304187181	0.0121993241121959	9.13774225567434	8.81065966036798	9.39513302288407	8.63963133468887	9.32897012789277	8.97248810276414	9.10555597366726	8.95360059631652	8.78539684191288	8.92666688928611	8.88895021684772	9.23626807886756	8.58628491211457
ENSA	0.00905764429956513	0.417462167383436	22.9425287356322	21.4537517184911	0.285113831973929	6.3487528637398	0.290336249973418	0.0457312256760916	6.66832743682076	6.11690330094571	6.12982167124914	5.96130386760646	6.2599640071979	6.660922919886	6.68416870437442	6.06725065352652	6.30735275089538	6.37769494283525	6.24100574306827	6.87114823583076	6.50540869306592
GOLPH3L	0.114699335249877	0.511338739348873	21.1216931216931	11.9563691545196	0.298405035491907	5.20807044291045	0.29840530000475	0.057296709650108	4.80090855169431	5.21268941575065	5.32790075674922	5.47879082040306	5.19707629653852	5.57795183332247	4.76448260284859	5.50502501624486	5.19599617604649	5.49280049613188	5.1240763502883	4.25747908356606	5.29171746654697
CTSS	0.675323038119667	0.842736982475484	24	8.70600738267735	0.336809246038612	2.54143817137366	0.35586410164776	0.140024693756533	1.6396728193739	1.50324129890482	2.55630858271826	3.527619029671	-0.143520440799451	3.07094368327666	2.02729970119914	2.31862272429218	2.76307390925618	3.69009345742933	3.01768307010503	3.25704621715484	3.57907163263291
CTSK	0.579431702795988	0.795860631765189	24	17.7880639441439	0.217994733573942	6.97504542672658	0.241826844238414	0.0346702895026025	6.68701968621894	6.67529498409169	6.60990967359452	6.73320376187715	7.42665377111615	6.29822275610298	7.11028824147756	6.43718715198699	6.93828929636947	7.31330600369715	6.84799283747962	8.47843968602195	7.10637188379101
ARNT	0.384352626282167	0.689856523185375	22.4269662921348	18.2676979373421	0.210938257286409	6.24242475228222	0.216579329159581	0.0346947440704672	6.23233369739378	5.79215676223118	6.56005265800763	5.71331955646562	6.60744259220372	6.33218370205939	6.43504713482341	5.97660904793262	6.2398461187011	6.3653938244851	6.2101885135142	6.92622226672861	5.7486576588238
SETDB1	0.804452921049779	0.908614222934543	22.0552486187845	17.3027221565792	0.0623637330936376	5.09621947490647	0.0631303492737056	0.0123876825918814	5.42315955561675	4.82784032833013	4.71928060070351	5.06926100672002	5.28795875388786	4.97111177579229	5.17952968846844	5.29601166326161	5.28241043710061	4.99859185875448	5.23539497715733	4.81949757779958	5.10589514718937
CERS2	0.0233983157709767	0.429531281948185	23.0751445086705	21.0116598003426	0.964062172363059	5.50542343251239	0.990243461791098	0.179866902869486	6.93131207938303	5.21268941575065	4.96894201141531	4.30727479375571	6.74212150190316	5.68695634510851	7.20635144917088	4.57116155985225	5.17807437356332	4.84758785593981	5.00344476132733	6.69840470664539	5.15464230044741
FAM63A	0.473732511089664	0.737229889977466	24.7950310559006	3.18092403075914	0.238451923939989	2.51269622146623	0.262708911372575	0.10455259538667	2.41321381862592	2.74281509665468	2.68593431897992	1.8720311405709	2.50482130096439	2.4832374104969	2.31685280403026	3.30574554324044	1.85622319640014	3.17379423776191	2.29325684940232	2.03349885003032	3.07050394025668
PRUNE	0.452458059295289	0.727870389815454	24	22.8830228664968	0.266223547800194	4.39890109240803	0.268155023943732	0.060959548375965	4.10970111357953	4.43611078715526	4.08247614114232	4.15622774757616	3.80983994743439	4.57698705916092	5.59907583688959	4.92147008386156	3.85615909858145	4.18602623453969	5.10744861994207	4.64662366921666	3.95433915113667
C1orf56	0.647658995663063	0.831409191352817	24	3.36175171855307	0.231441843855734	1.61756930715257	0.244991800759174	0.151456756551863	2.28820113824228	1.50324129890482	1.64023869014112	1.0608040110551	1.42987755105829	0.458305775291369	0.8570550704552	1.91210659750605	1.66359032724319	1.41698966293284	2.40633109803581	1.86332108090116	2.68441575645219
CDC42SE1	0.731043839882919	0.871058776950142	20.2639593908629	6.83131636002627	0.179694933092272	3.39480763586044	0.180941586761016	0.0532995109500969	3.91202039527467	3.52575016199754	3.51243853233866	3.9874969149675	3.74715376094786	2.599348269397	3.90195475267351	3.3641217466207	2.85618046483744	2.45791722319418	3.81691903043352	2.67165072010618	3.95433915113667
MLLT11	0.153399956955938	0.537583798198453	26.0915032679739	8.99980702072154	0.675812201016945	2.69830439643248	0.699973042400071	0.259412186158659	1.15813915390314	3.0251817651992	3.11217310438267	3.2576756504028	0.586517577969968	2.3569573204147	1.66465656993128	2.63541373118016	2.94364079242703	3.56658651563748	3.54786128965456	4.32461295208497	2.9282153063622
GABPB2	0.0543037806377329	0.468902258352035	20.3673469387755	12.9886570316652	0.773816155436187	2.86271309511719	0.774231911225782	0.270453896531356	2.73400121416108	3.39954232773454	2.68593431897992	4.05737457724644	3.61296630849053	2.4832374104969	1.66465656993128	3.11494711463458	3.10410123107648	2.63231888060936	3.15346820376363	0.444486742332654	2.85143712650029
SEMA6C	0.669849650140119	0.840002911697079	24.4907975460123	11.8203612971628	0.235111831591944	3.12734646737585	0.23511901363355	0.0751816327632027	2.15131921093718	3.0251817651992	3.51243853233866	2.6815940952688	2.90008843214465	3.60314428508461	3.24983821520572	3.11494711463458	2.31563150706923	4.31954458144025	3.9347062354348	2.18570412574362	3.48053861013227
LYSMD1	0.101685855787011	0.499371664930747	27.5310344827586	25.4546957326527	0.377047712577117	2.92640854800003	0.384899498913172	0.131526235178687	3.46913981129174	2.39139402799914	2.25582519013742	2.6815940952688	2.16451907769086	3.07094368327666	2.94495785369283	3.62508435157273	2.85618046483744	3.05626823318	2.60892888096651	3.56533501496886	3.07050394025668
SCNM1	0.987450435936888	0.993136330961476	24	0.649085373491172	0.0782144731001507	1.21644552566035	0.0784074148380837	0.0644561660872729	-0.143520440799451	3.2612260418557	0.544261825194254	1.0608040110551	-0.143520440799451	0.881701783481506	2.55789308502013	0.393561577079503	-0.143520440799451	2.14901464783826	3.08717254417184	0.861044176625659	1.52495154367521
VPS72	0.0488393552783477	0.457986689375704	24	16.22211828319	0.294313702837302	5.49598921944659	0.318729725581927	0.0579931497052719	5.60452278025212	5.45405319782064	5.75462317743014	5.44007578338518	6.1308755114602	5.9169555946258	4.90198961254808	5.42501560203686	5.02607222974481	5.48144641418749	5.61061107530584	5.41998991469532	5.13857556933437
PIP5K1A	0.291081514635492	0.632800723574576	24	12.4013408670532	0.157244481718927	6.0411743329444	0.157393089487127	0.0260533930677705	6.17168826182108	6.01297528738628	6.55157303484046	6.09191419098425	6.11854662544307	6.21875515202892	6.09601985525238	6.17716409330739	5.98542563276987	5.96176842241772	6.21795475434649	5.62031362850199	5.15464230044741
PSMD4	0.154194485849233	0.537633453344971	23.9041916167665	7.22838208860106	0.19864877301175	7.46117535353845	0.217027429233528	0.029087565825752	7.12196483429718	7.83353376432829	7.31337079154507	7.59230678196861	7.26825728366338	7.54648914911304	7.24132775645096	7.7084015619868	7.68902924559267	7.53269246260788	7.45896869223695	6.97927095826954	7.64190430206403
PI4KB	0.569206202547227	0.791051408541259	24	18.7779245291158	0.275567573127311	4.4697312235426	0.304246487558379	0.0680681840455813	4.40893153754978	3.33204115939561	4.65740223992445	4.12402346502426	4.76250636024101	4.51919277573952	5.24992038583192	4.23814547825086	4.61103789588324	4.46499159087628	4.07814300080336	5.84273008975748	3.87897536031905
RFX5	0.472966025802543	0.736730878661774	24	17.5003912333934	0.324952361160244	3.05913614651495	0.35984469258522	0.117629512172959	2.52825241225533	3.39954232773454	2.25582519013742	3.31585649646084	4.32100731688515	2.90033322787176	3.90195475267351	3.18139007509882	2.44115720955346	3.17379423776191	2.70047002147028	3.32419976987257	2.27805425130621
SELENBP1	0.490438494783423	0.745927463247655	24	3.51220527464914	0.248347338776811	4.15091744707456	0.263976535080354	0.0635947446428733	3.5799679811171	4.07240855434794	3.11217310438267	2.76749367806755	3.38491645696151	3.90341520927163	3.90195475267351	4.95983315777581	4.73879237005958	4.99859185875448	4.98535778804224	5.16914509921553	4.54790552675318
PSMB4	0.0629213498618292	0.469365880500906	22.0552486187845	19.4881291931884	0.317093878766976	6.79177583387751	0.321138344702988	0.0472834134338097	6.92082152177337	6.83620627361692	6.29132065875871	6.5574627131854	7.18202102576039	6.77025477947406	6.92371095807079	6.43718715198699	6.75095836815184	6.82668069775808	6.80738879705455	7.67290875587757	6.46732304185873
POGZ	0.519840924929299	0.763104461131426	24	17.8575822256178	0.272125769898765	4.5692790431023	0.301940111119757	0.0660804709608532	4.75440168453323	4.37033820201526	4.96894201141531	4.24873969667551	5.4928874640898	4.51919277573952	3.4424969885775	4.61989179520322	4.17808292017964	3.97554365598417	4.70498473682359	5.34112363173547	4.77274680287367
TUFT1	0.89350119528811	0.948036558957705	24	9.51705255002098	0.0692829527072322	4.23237675174542	0.0716478883930999	0.0169285232850673	4.43864970620795	4.1914553650054	5.04340461373624	3.87589298280096	4.08794542673139	4.68606180160431	4.17950092925433	4.14132105977424	4.24847143410976	4.1289554123639	4.51632997363401	3.50872351553355	3.91714930837359
SNX27	0.476586301074334	0.739579136514169	24	22.3975591210118	0.200002093310269	4.64202275665471	0.202953554488792	0.0437209305356899	4.93205834828365	4.75239045330718	3.76802979215229	4.56887393972537	4.08794542673139	4.65955644834792	5.3494578853436	4.41424099002146	4.90054221095726	4.65889096999059	5.1240763502883	4.84258584423414	4.47300168680374
MRPL9	0.176375938706594	0.554269502049951	21.1216931216931	16.4586142597183	0.162885363205564	5.23088494362196	0.162885848354702	0.031139252747914	5.3151548566523	4.96784375322148	4.96894201141531	5.38678463652259	5.47365590746189	5.36480466633929	4.8575944038313	5.2347526593534	5.28241043710061	4.9663747968042	5.58681651858315	5.16914509921553	5.2474572226173
THEM4	0.784736750331938	0.898007820367372	24	11.2341904905388	0.131655526674881	3.0034032692617	0.132107001688435	0.0439857687578895	1.6396728193739	2.74281509665468	2.91473812046802	3.13376355732449	3.61296630849053	2.599348269397	3.02742753309453	2.7272360003609	3.24848771324805	2.99370839007921	2.70047002147028	3.61980869764561	3.95433915113667
S100A10	0.109073916587994	0.505480752247992	22.9425287356322	20.682234579238	0.334209248169598	8.38476211782644	0.343835712209611	0.0410072113409871	9.05381710345824	8.15736631638151	8.13575753842166	8.11072937033935	8.77478973771851	8.33051380445838	8.86044312546041	8.08112733422405	8.33793811994771	8.23507229900304	7.99926531295714	9.16707619273795	8.05957884963697
S100A11	0.0223261839998186	0.429284245739625	27.5310344827586	22.5464080125439	0.251979350403231	8.76851218812112	0.257218956392065	0.0293343900166467	9.22453566954102	8.854918666858	8.62431139403534	8.91840698149223	8.86057420829606	8.95624642351454	9.35647796879536	8.52831531648536	8.7311198078153	8.26683389739412	8.39487018768006	8.5968920491556	8.48826039239761
S100A9	0.516807696480731	0.761713352809264	24	19.5254407518314	0.144735631362748	4.68368166498358	0.157671003260454	0.0336639025746015	4.40893153754978	4.43611078715526	4.55930461987481	4.68379875369723	4.69768171031657	5.01358961489321	5.4723167199386	4.26902816102399	4.66350486357533	4.67891074560466	4.7485310050533	4.56568460758129	4.75177546374735
S100A8	0.0776426555050289	0.48033853338087	24	14.8554374242493	0.809696317799388	2.15891714347437	0.84538682251062	0.391579095597031	2.82682530273383	1.50324129890482	1.87583536006694	2.99820018580854	2.50482130096439	1.69973268965723	-0.143520440799451	1.34403731603252	1.85622319640014	2.54775178904148	3.44573646859521	3.11256516149706	1.87450417458971
S100A6	0.352453250310937	0.669612494202616	22.5536723163842	20.1338788013952	0.134363273318057	11.9126372632316	0.137564495394052	0.0115477784099618	12.2524747456807	11.9407757790862	12.0900930731147	11.8093347241418	12.1704847526745	11.8227306017577	12.2490080004218	11.6134057498154	11.7931437457145	11.8604217941744	11.6413084336236	12.2069724750841	11.5151366234498
S100A4	0.733414665939485	0.871278702773487	24	8.53012651878996	0.0724707688413935	10.7340929487966	0.0769420873330026	0.00716801016164377	10.6696147709694	10.915034739783	10.8407699030184	10.6083636711152	10.3914583814868	10.5660102283503	10.3589691766755	10.4656870105525	10.8139654647219	10.8829214493005	11.0602451158934	10.9167990564094	11.0060500062026
S100A3	0.537996900730185	0.772979188094871	24	8.88796061257317	0.261214539088911	4.01062120053367	0.274620118417602	0.0684732126736527	3.14789711145434	4.58850992449374	4.55930461987481	3.66825209139218	3.68161959729055	4.36368622688059	4.28384160201708	3.76164516320023	4.14155748244118	4.18602623453969	4.7485310050533	2.86445818690091	3.95433915113667
S100A2	0.378949631876542	0.686589151683193	21.0105263157895	12.3508269598234	0.432419322167817	2.74890380378885	0.432425781344114	0.157308444459968	2.82682530273383	3.39954232773454	2.91473812046802	2.6815940952688	3.68161959729055	2.599348269397	2.17932836192942	3.04529578514669	3.50002127093975	2.02936580174095	3.21685077617601	0.444486742332654	2.49549535232771
S100A16	0.74253813226669	0.876315738939279	24	10.5826835369087	0.0612435392597932	7.89293620498091	0.061954183167286	0.0078493201463087	8.6267466299981	8.43379461664979	8.35626975325803	8.13719037311363	7.99059877708896	7.57158437884415	7.70937441382777	7.53184844927684	7.79571833885946	7.74223329408231	7.6432889133421	7.70160498773338	7.31017977315139
S100A13	0.0296033423216877	0.431371382673798	22.4269662921348	6.40906457929789	0.268561519108256	9.28572119296327	0.275371765711446	0.0296553988633778	8.94801374147369	9.54986964347658	9.28563048774256	9.34504557039085	8.71871822278722	9.27819306822006	9.04992120030813	9.73722698340316	9.34196751751376	9.31834513232819	9.31722395141881	9.18863497167537	9.72905982466237
CHTOP	0.635685485459	0.826728586922336	25.9220779220779	11.5712516517738	0.1377608131426	5.53499020593087	0.138133406751478	0.0249563958764488	5.97276952558842	5.79215676223118	5.59873561631372	5.72410207307616	5.37345378311067	5.3972509883964	4.71557168010871	5.49199446783239	5.12293315235686	5.92870885068014	5.48750820151372	5.88782241738111	5.45631348034855
SNAPIN	0.0910474496034258	0.491277326273424	26.2631578947368	10.6771426438055	0.374198674815936	6.15303482330704	0.374334215047931	0.0608373308127548	4.99341744369009	6.27802562560478	6.26043484852198	6.22691802678305	6.33647795552731	6.23679675877152	5.17952968846844	6.44396938779637	6.57038650555423	6.20896726723598	6.55488427142835	6.55899356373167	6.19174935120836
ILF2	0.086832574208483	0.485262181076706	22.4269662921348	19.4676415213504	0.40942184687097	5.74643867620106	0.41927868103414	0.0729632220336026	6.61726401162708	6.07622601673012	5.78387673953359	5.66936508329399	6.2599640071979	5.61979956451527	5.72797540783937	4.71267604344731	5.29908908686371	5.74150520454078	5.52555436908776	6.45046224804665	5.41689128674075
INTS3	0.0114738081288318	0.420498484856744	24.3414634146341	2.29571819856126	0.845573715005339	2.09514530825525	0.882564058939812	0.421242409995311	2.52825241225533	2.25225530714702	2.07830491553214	1.0608040110551	0.586517577969968	1.89414944266486	3.10543677277655	2.4321263027667	2.44115720955346	2.71220215254112	0.769406707754063	2.95198788883688	3.0011130998141
SLC27A3	0.288391509091759	0.632539301706822	20.9005235602094	14.3841785093707	0.275064092172257	5.4529610479034	0.275074847631389	0.0504450417332712	4.63111972334431	5.05415922324802	4.71928060070351	5.11912864794648	5.45416452091895	5.776014853283	4.34943232168266	5.84956112026515	5.95417480573012	5.7883304060399	6.22567941210342	5.4352587065819	6.06146466462793
GATAD2B	0.686043379131413	0.848799341574327	24.641975308642	7.22138587386062	0.118394678959402	5.1452806450872	0.131916985161108	0.0256384431210889	5.16323651384098	5.30359586191296	5.56542984451722	5.05224791558327	4.44467836319727	5.13399793746809	5.23264206440693	5.26570728057835	4.85614841533479	5.33773386324427	5.64558287235505	5.03526698490947	4.81379652601343
DENND4B	0.205110717913967	0.577395328709464	22.0552486187845	18.3096566291013	0.296161209189763	3.49169529286619	0.30029173333914	0.0860017006503001	3.73171710612689	3.58494160940971	3.36537628779245	3.31585649646084	3.54088207977141	3.29411908199421	2.85748655328471	3.42022743109744	2.94364079242703	3.87500095185438	4.07814300080336	4.22270310923313	3.13670982018935
CRTC2	0.0256178408353023	0.431371382673798	23.2093023255814	20.2396088988337	0.948279496208517	1.64291797539483	0.989639099472736	0.602366712333829	3.82468363362403	1.50324129890482	0.544261825194254	1.52270096391832	2.77997639330072	1.20862183731799	1.66465656993128	1.09104470055856	0.856308655728705	0.688221003711914	1.88858621151708	2.95198788883688	1.52495154367521
SLC39A1	0.763733090422005	0.886057502122316	26.0915032679739	10.527418253007	0.056223443290981	7.19666970193617	0.056323136248512	0.00782627778976142	6.86171891096427	7.01901465335487	7.47903332059013	6.92297707636352	6.92314922003072	7.19157771435901	7.21077014201984	7.15577038156624	7.19598984518649	7.22755613095497	7.51992332714344	7.60026135918411	7.25162895003927
JTB	0.422766315601235	0.712276726839935	24	18.145840483623	0.0931901041893862	7.40899571052134	0.103399210728573	0.0139559010112177	7.3887740377483	7.54020970133882	7.50121970146439	7.2997236995107	7.74003781942863	7.31134205962912	7.57872408909808	7.14332316034033	7.20043574372448	7.4593524685741	7.28505076920036	7.56251813447077	7.31017977315139
RAB13	0.0235911164258396	0.430972714356153	20.9005235602094	9.42975039026454	0.258791012554861	7.80777124235862	0.258934825205016	0.0331637310017801	7.17589564069081	7.75838893273698	7.41969933493711	8.0348138394177	7.44651783367623	7.67775511083416	7.58894396989955	8.03919308677545	8.29908221023583	7.86963310480293	7.72458658824434	7.90721906621235	8.41010773870519
RPS27	0.931415804643722	0.965366818715222	24	6.02516025224656	0.0384335807037276	9.04635366489127	0.0426516661840081	0.00471479092725929	8.74890536588915	8.68947255818635	8.66418736840555	9.05171147103396	8.91327175210724	8.66126433563574	8.90475208978954	9.26354577892579	9.25274302041288	9.25557621537614	8.95897665553256	9.90450474964443	9.33340534077087
TPM3	0.258360326437927	0.615189286448991	20.0603015075377	7.33112356447805	0.127160757111597	7.62043889729196	0.128668135275552	0.0168846095362402	7.69920186082057	7.92514043537024	7.47455480560379	8.02830347262605	7.52801569305037	7.70393121207117	7.77051491527314	7.87825861230457	7.5035978635387	7.33554747355643	7.25516982695068	7.52732762477873	7.53855641254236
C1orf43	0.20272463997792	0.575388686695133	24	20.3015924080276	0.27730337262401	7.12639369526564	0.296255512050224	0.0415715893225264	7.72052822584752	7.04031911822696	6.97585683654591	6.72248930841831	7.81453766255857	7.08606067664732	7.50148079031432	6.95674744078201	7.04101542452151	7.00378380869218	6.67823383398628	7.65018803550257	6.61977961642339
UBAP2L	0.528835815100152	0.767752954613427	20.5773195876289	0.909921423233316	0.100111277897501	5.82518834764228	0.100313513402997	0.0172206471990898	5.97276952558842	6.13681978259954	5.90863857718235	5.66936508329399	5.83183881021905	6.22780415760543	5.51581905589946	5.77621482844544	5.57038976142598	5.74150520454078	5.91767700107259	5.56585937212527	6.01821383999528
HAX1	0.0166792094454435	0.429283425654206	23.6213017751479	14.1219631771829	0.143970410101204	6.41879892766825	0.146505490946362	0.0228244399921688	6.40785897825313	6.3650258762056	6.34137157945174	6.71169468624105	6.55350989600989	6.3237681184575	6.23265592405445	6.33872768126775	6.2311812822379	6.62990512875225	6.45327326483209	6.38119493052959	6.32550022487324
ATP8B2	0.161045491442955	0.542922594832315	23.2093023255814	19.2043571014242	0.306347328603039	5.53407538402829	0.324286671062952	0.0585981665516999	5.94197391498248	5.75398018550564	5.89529714097134	5.55323694086618	5.89102356307998	5.73851802316985	6.40451250901785	4.59573241426474	5.06560033727569	5.33773386324427	5.48750820151372	5.37318932911557	5.02080076818728
IL6R	0.0101827085431825	0.417462167383436	22.4269662921348	10.3382883058766	0.603264209847491	4.55266954180197	0.609157779548	0.133802327174156	2.15131921093718	3.69650211829967	4.65740223992445	4.36352723501805	4.55857999858381	4.03296208995174	4.02749144479496	5.2503129890871	5.29908908686371	4.93342182530882	5.33873610910162	4.97385546472638	5.15464230044741
UBE2Q1	0.30245853661234	0.63818987672108	24	2.4151905020693	0.206053915784503	6.16137229746627	0.212733865441031	0.034527026637964	5.76561160336069	6.27802562560478	6.28109868145295	5.95216128844093	6.10611147127147	5.76362388111979	7.02252926260934	6.34598774046162	6.09454699937587	5.94533333010341	5.9829408782012	6.51655567669848	6.21492010676797
ADAR	0.0684727347622343	0.47290867623873	24	18.9942057095301	0.191094407591622	6.44752415874271	0.210321885929678	0.0326205657786464	6.4449392194802	5.91257477973861	6.38974416409523	6.32933161942377	6.57171240333412	6.53535064858406	6.63897960812531	6.27168873622829	6.35598739663082	6.431787772729	6.47935478672229	7.00508130785683	6.50540869306592
PMVK	0.129105152760012	0.522347641336477	24	6.39997757985625	0.208801180038811	5.71880055813329	0.231398766446443	0.0404628145524933	5.7179336245521	5.82934909986872	5.90863857718235	5.69150970807855	5.04902375219705	5.59203638211203	5.54410854264642	6.03167443051145	5.93295839375749	5.72234112822133	6.01003193410294	5.69832499736214	5.59229027845504
PBXIP1	0.0981043292801957	0.495652901297307	22.1777777777778	8.46947389774305	0.203440083548896	6.13010117011393	0.206674017925092	0.033714617783584	5.03292004152171	5.88928185466075	6.08351706586633	5.9055585883868	5.77012182523348	6.17263865429349	6.23265592405445	6.26404396937524	6.47085106456583	6.3653938244851	6.45983798244529	6.21421106132916	6.72574589261333
PYGO2	0.034230253461605	0.438766579256528	22.8114285714286	7.52822305399615	0.373927843443401	5.62521545738777	0.284968256117205	0.0506590828877403	4.43864970620795	5.59029077782581	5.98619566548769	5.49146835211402	5.77012182523348	5.24512642954533	5.4723167199386	5.51793892431873	6.02606748160588	6.04124754323615	5.84932028658193	5.69832499736214	5.92761649932228
SHC1	0.138531487614649	0.527343133584314	26.4370860927152	13.0451600332009	0.354863531416305	3.81066446820458	0.372027208665427	0.0976279102423073	4.97325298910718	4.58850992449374	4.83560279762148	4.36352723501805	4.59463286426505	3.65773247064643	2.76436756178778	3.24490727255187	2.94364079242703	3.69009345742933	3.49770233602102	3.25704621715484	3.2000103259377
CKS1B	0.133378071197535	0.522347641336477	24	11.2728163257336	0.22265786027442	5.54386372709666	0.223346644956516	0.0402871816392001	4.75440168453323	5.50090983389539	5.69427403838382	5.80757837226186	5.84686417374735	5.33161180202935	5.71559151386542	5.7436020857468	5.55658402451379	5.50406591818863	5.71308160465467	5.41998991469532	5.26236202022856
FLAD1	0.674548863516406	0.842374536465651	24	7.89174186516012	0.180718156498271	4.03865897141093	0.195158138940718	0.0483225101010542	4.03384734050881	3.98721073338893	4.12881363697469	3.19704953579767	4.03644857200797	3.85751220360217	2.76436756178778	4.35789739684597	4.61103789588324	4.31954458144025	4.29924086157	4.450178260679	4.36666764618857
ADAM15	0.279126877495486	0.627489596628994	25.7548387096774	23.2280683822435	0.114712077880512	5.90838418134319	0.115348954212032	0.0195229271949289	5.87833756227261	6.01297528738628	5.44240414541053	5.87685683028692	5.75427104101921	6.13465377336762	5.87998046769307	6.00440444307079	5.83342308197001	5.8948739115491	6.08838030767085	5.80796115358489	6.21492010676797
EFNA4	0.410884178985027	0.705063430103788	24	8.84554641873614	0.412908964419401	2.16067369039899	0.434602516126894	0.201142133612336	3.41036037736119	2.74281509665468	2.25582519013742	2.6815940952688	2.64894872868561	1.69973268965723	1.17909824004908	1.91210659750605	2.94364079242703	2.14901464783826	2.03645149535971	-0.143520440799451	2.27805425130621
SLC50A1	0.177643849598804	0.555458460818058	22.3016759776536	18.1873209705094	0.486995649577996	4.65208020187461	0.497677718370106	0.106979608427551	5.18092818039785	4.49901508510838	2.80486735808522	4.79024030053809	5.43440618727645	4.97111177579229	4.47229324315806	4.17432318362759	4.98543051656922	4.93342182530882	4.4386988170429	4.86531042862514	4.87326085563871
DPM3	0.126264665291216	0.521406821854561	25.7548387096774	12.6847426143525	0.182968932618477	6.67904629899279	0.187054886417332	0.028006226943739	6.48821301439163	6.50951485445924	6.67381372252387	6.77008985346166	6.60744259220372	6.6339472821683	6.22393862295588	6.49057273521548	6.5071928248525	7.20702234971333	6.722582683071	7.14166018140943	6.82947159036483
KRTCAP2	0.726561718048589	0.869127823748786	20.1616161616162	4.85696515528331	0.0771610892378007	7.46575041948286	0.0772638911306098	0.0103491125190817	7.92595146776801	7.52894963772531	7.68689224485989	7.5383455665873	7.41157415314384	7.20996023303154	7.09602747341979	7.54767745192569	7.29908319261325	7.23433628849208	7.52931661228866	7.75125235113823	7.4172755892704
MUC1	0.241101366007745	0.603890482699477	24	5.45376660611275	0.332530432711205	4.70678940719938	0.368083832595405	0.0782027409240773	4.31591743318421	4.98991157265255	4.52506496091116	4.15622774757616	3.68161959729055	4.65955644834792	4.28384160201708	5.10383159566779	4.94361062815639	5.14969517868608	5.55037226182769	4.32461295208497	5.5564583943204
THBS3	0.649708644414978	0.832445412243414	24	7.45826326592395	0.156174147035871	4.4750861504938	0.170382754115453	0.0380736254868864	4.40893153754978	4.69980520575729	5.01900829725685	3.75492625312312	4.32100731688515	4.63255500740989	4.10549732049151	4.86194216385959	4.41074113117461	4.67891074560466	4.98535778804224	3.95252266280119	4.2814357258699
GBA	0.196382549336533	0.5719406268302	27.7222222222222	8.93353666020995	0.330168277366278	2.34455368096023	0.334887985821754	0.142836561406689	2.15131921093718	2.63491420188133	2.68593431897992	2.76749367806755	2.16451907769086	2.3569573204147	1.44220935725488	3.04529578514669	2.1781341988143	2.25949595777247	3.01768307010503	2.03349885003032	2.02192326935502
FAM189B	0.309020031376764	0.641234288615315	27.5310344827586	9.79653356218204	0.161165081051263	5.51530253922494	0.161478048917417	0.029278185152851	5.14532519932288	5.03305965450132	5.90863857718235	5.47879082040306	5.14939388661426	5.63348333985688	5.19745195151414	5.64109251744394	5.55658402451379	5.87765414426549	5.61061107530584	5.95292361322719	5.6387224322137
SCAMP3	0.698548770714362	0.854587348481974	22.8114285714286	6.0776686432821	0.179521208530531	5.37313829105054	0.186900414162007	0.0347842180934199	5.5780621271998	5.4380899203103	5.73977090618154	5.3731484883769	4.62980669336072	5.31472452426338	4.14297357838227	5.61728849175565	5.39530389509166	5.24677593953098	5.70204885048524	5.76025944493394	5.97362621128591
CLK2	0.349759454880195	0.668613863542437	24	11.5409511759097	0.621594691502746	3.32212292400334	0.622362924950308	0.187338921282397	3.63234470313085	3.58494160940971	4.03460081527754	3.527619029671	4.27731001827728	2.90033322787176	-0.143520440799451	3.3641217466207	3.85615909858145	3.17379423776191	3.59633477549591	3.18661359547821	3.57907163263291
FDPS	0.334605160553775	0.658340580708649	21.1216931216931	0.227113321091302	0.55280294018193	2.57951005846083	0.552804294140229	0.214305926944159	2.73400121416108	1.72994828521981	2.41387584263118	2.01937141238601	2.64894872868561	1.89414944266486	4.44254492155653	1.55921399437448	2.1781341988143	3.11622765465715	2.51118342401998	4.69816556558256	2.27805425130621
RUSC1	0.815302587134767	0.913045966703743	24	7.42206727002517	0.051738678310284	5.52443287337441	0.0564896041330981	0.0102254123505339	5.40821658662433	5.15526249892182	5.54848411545308	5.68047988384029	5.4928874640898	5.33161180202935	5.9020070421695	5.51793892431873	5.75096124098099	5.39936281700508	5.56262292457443	5.41998991469532	5.62725373960705
ASH1L	0.866261660532668	0.937128717649546	24	15.2576254673008	0.0609352659503991	6.06735547362474	0.0643183399899365	0.010600720572502	5.53743830557216	6.13681978259954	6.27080376088139	5.70245584550009	6.2599640071979	6.25461553019862	6.06706817271078	6.03167443051145	5.75096124098099	6.20896726723598	6.45327326483209	5.81964415021816	6.33962399213675
MSTO1	0.0210832850445228	0.429283425654206	23.4823529411765	22.2881963377791	0.660866213663073	3.10632698864085	0.669366938531156	0.215485021692463	4.43864970620795	3.84916643451359	1.64023869014112	3.06757356889178	3.01096452334231	3.42577195658348	3.71553201177727	2.89501322127256	2.94364079242703	2.71220215254112	2.60892888096651	3.67230016587395	3.13670982018935
YY1AP1	0.134705829922227	0.522887291193904	27.156462585034	9.57146296676594	0.307430271622362	5.69973140335916	0.309684148416089	0.054333112650462	5.80036373075763	6.04494725462175	5.53133697572607	6.00616737627181	6.21434794741268	5.2803451277154	4.74023440667818	5.81858244501811	5.97508372368372	5.96991628732254	5.70204885048524	5.69832499736214	5.49468703830177
DAP3	0.0596061636885892	0.468902258352035	22.5536723163842	19.7821206699611	0.244759704860229	5.66446739046816	0.251248360457187	0.0443551605363592	6.08037548371775	5.38911211903603	5.58217883958714	5.70245584550009	5.83183881021905	5.70002055436399	5.9344289071844	5.38328298608956	5.58406463689158	5.37502623422485	5.67972695665775	6.16926012696169	5.37636153121735
GON4L	0.504845311868961	0.754540070429738	24	8.56297141170899	0.392713967239125	4.58842544352401	0.416567493786979	0.0907865887577867	4.34759314579045	4.7779813551558	4.74925217056885	5.03503179970812	3.46500586734277	5.49042871258493	3.10543677277655	4.97863880881215	4.6375098770325	5.27335431101503	4.91065329525902	3.25704621715484	5.3625945781493
SYT11	0.693754166099484	0.852111937019614	24	13.6201691498026	0.130519911085179	5.52552416897027	0.132487818787434	0.0239774209171768	5.07136977868078	4.98991157265255	5.22500907722284	5.55323694086618	5.60318530794197	5.56372842504497	6.29224528113643	5.64109251744394	5.78688067394939	5.63280572245492	6.02781408187257	5.16914509921553	5.15464230044741
RIT1	0.487521589449642	0.743960678660918	23.7619047619048	6.6306495253274	0.175739729709157	4.50383153898787	0.192275376947007	0.0426915117234196	4.10970111357953	4.40359928432259	5.13706247581203	4.36352723501805	3.68161959729055	4.71208896767232	4.74023440667818	4.44160853561472	4.61103789588324	4.59710879691979	4.7485310050533	4.47993333236039	4.49840420010274
KIAA0907	0.168863189728943	0.549585451686281	24	19.9769025777372	0.482966021017784	3.33370287007661	0.520426982407059	0.156110788120448	3.86901280426169	3.74920572397365	3.44078046240903	2.27538320653625	4.59463286426505	3.99105913867254	3.71553201177727	2.19542084896014	3.17810001326038	2.92831230009667	3.27756552894282	2.95198788883688	3.42862791764841
ARHGEF2	0.27084863202034	0.621957084046707	26.4370860927152	18.2690739516728	0.270429601946205	5.84345992876343	0.323330528067675	0.0553320347892069	5.68111177781214	5.8046610456954	6.02346474434666	5.79740418294986	6.80502201921826	6.085721562818	6.59232917114751	5.46557488633749	5.470854552999	5.81571296728385	5.23539497715733	5.79618277468769	5.37636153121735
SSR2	0.278022438660789	0.627300462830877	23.9041916167665	22.1337078727921	0.138296728860516	7.73535928244776	0.14092484108039	0.0182182670428976	8.31248226815613	7.97854046405345	7.82346728211065	7.58048861424256	7.78363688681185	7.69090252767857	7.69997568327768	7.44661555273866	7.73878222996204	7.5545285437502	7.48172638268351	8.07501706636096	7.52316899231826
UBQLN4	0.4058511937688	0.70215443213768	24	5.65603641913631	0.540678848040519	1.7895382433888	0.599408525643573	0.334951503751319	2.52825241225533	1.72994828521981	2.68593431897992	2.59025433846869	-0.143520440799451	1.20862183731799	3.31695739123544	1.74642348181574	2.85618046483744	1.21243452369536	1.5377734686283	1.67035095084561	0.378289623860081
LAMTOR2	0.0870473472249075	0.485262181076706	22.8114285714286	22.5122792695236	0.127222046695054	6.57331201474756	0.127972936785322	0.0194685626512492	6.95206708496475	6.60554447900256	6.55157303484046	6.53926195296055	6.35761390723273	6.6339472821683	6.49424341157181	6.53571764473036	6.4999973404566	6.46675477578722	6.57316457657076	6.83706555024907	6.57869027987443
MEX3A	0.495674045473872	0.748100013221024	24	11.2727583156288	0.478754890299029	2.0649812963403	0.480236137906788	0.232561979499715	2.82682530273383	1.23414474216175	1.3585129212174	3.13376355732449	1.95860485589433	2.8068123947251	-0.143520440799451	2.19542084896014	3.50002127093975	2.36211514233966	1.88858621151708	0.861044176625659	2.39086748490056
LMNA	0.0912641113955819	0.49129241565051	24	17.1903407993362	0.255355774575538	10.3819773021197	0.281813642456084	0.0271445057386655	10.7260620198994	10.4435070654983	10.6890875616996	10.4481043935313	10.9298799190259	10.3057321478007	10.4279596967026	9.96883706100223	10.0291904859006	10.2066118786754	10.2471951506635	10.7788531164929	9.70539519812134
SLC25A44	0.923437189039784	0.961808123823359	24	10.042768803641	0.0563558848183694	4.97336995172226	0.0575815086662837	0.0115779660924568	5.18092818039785	4.49901508510838	5.36708703978569	4.88936534546355	5.3525503015877	4.99250702616727	4.31700968199493	5.0691568937604	5.17807437356332	4.81177142585429	4.66008305122086	4.90971315391805	5.37636153121735
PMF1	0.42366933609379	0.712945707494055	24	16.0749706452178	0.22045530757799	4.21521834339044	0.237869974296085	0.0564312343793697	3.77894907975892	3.8000516593961	4.21724938138434	4.81061766030847	3.74715376094786	4.9049537345073	4.50144052789613	4.07296183465311	4.02608172597578	4.18602623453969	4.38452234769097	4.53766337746876	3.71529804640971
SMG5	0.382259909069294	0.688738176540625	24	18.9234088500336	0.151270673123195	4.96282313221271	0.166674380317405	0.033584590036174	5.55110707397309	4.69980520575729	5.15955682639404	4.90839851354652	5.33133948710316	4.68606180160431	4.92368520393765	4.778546804301	4.76303972316221	4.81177142585429	4.87179851178113	5.25769546807742	4.81379652601343
TMEM79	0.539295603209123	0.773616062796661	24	8.58552942377075	0.468888049607172	3.44089332903517	0.497059938689529	0.144456654466794	2.15131921093718	4.30142320635367	3.70825059248063	3.57603600288914	2.77997639330072	4.73765489532644	3.24983821520572	3.76164516320023	3.55660374742509	3.90929965335512	4.11187966945204	0.861044176625659	3.71529804640971
C1orf85	0.153249212317745	0.537468929939834	26.4370860927152	7.49177018274515	0.156717903374195	6.71705861095809	0.171542389059154	0.0255383195226706	6.6993479797789	7.06131355004814	7.21477961262214	6.67326447790845	6.54432178859403	6.45285927175851	6.53709922891133	6.6805808859208	6.75095836815184	6.69032734336071	6.62080906551065	6.89343076692217	6.53025178531872
CCT3	0.0610368591728312	0.469055546814924	21.3475935828877	0.921891507594084	0.216878077214528	6.88966340293556	0.216924024912647	0.0314854314682805	7.27806167512442	7.17162029522223	6.76465675772817	6.6394893614058	6.91604297000116	6.83089850653794	6.75848753394319	6.85863955721102	6.57724016116461	6.95536189253348	6.78141842410128	7.4047043576128	6.96319658414386
MEF2D	0.170581762546702	0.550625319760607	20.2639593908629	3.52213111082518	0.285658283962049	5.39272327084922	0.285672084512288	0.0529736220763469	5.7888724513038	5.32110944527701	5.99872597132693	5.15144116307716	5.37345378311067	5.49042871258493	5.91289548936122	5.08659841659207	5.45605762299728	4.71813566804145	5.35291290411986	5.93154796793217	5.00316258257914
IQGAP3	0.131569968136906	0.522347641336477	24	16.3620397914986	0.87175653371691	1.97688325141846	0.94723519347803	0.479155859506811	1.83109912661561	0.903075389908508	3.11217310438267	3.62288072047359	3.30011830298164	2.90033322787176	2.02729970119914	2.06070717941317	0.44132812652333	0.974007513820331	1.32413659361573	2.95198788883688	-0.143520440799451
APOA1BP	0.170272771209658	0.550435245120763	21.2340425531915	14.2076938728731	0.184653923782863	6.0641931682326	0.184656675623866	0.0304503287578624	5.56464755258825	5.90097532596196	5.51398357990227	6.0149750605038	6.11854662544307	6.09564167761653	5.55804794838247	6.23305325309235	6.19599195547624	6.41398123440297	6.51761374749382	5.90985084188805	6.48013029794292
GPATCH4	0.338328275741028	0.661207069430444	20.2639593908629	9.05011606340082	0.243785800733513	5.98111583559754	0.246221591588073	0.0411664977499092	6.07091810703612	6.29585045897322	6.14116927586475	6.41167604308384	5.53059816647383	6.43734058691945	5.2669942214194	6.47078391897894	5.8673702876968	5.68323194169812	5.65705425557921	5.4352587065819	6.4544010726434
NES	0.627807971273871	0.823016311162458	27.7222222222222	12.4370294051198	0.348769083485591	2.11197323628893	0.365840489653091	0.173222123920439	1.6396728193739	3.18675470455072	3.58070516262485	1.8720311405709	3.21002293960977	1.20862183731799	2.66482093146691	1.09104470055856	2.31563150706923	0.974007513820331	1.7238168387679	2.95198788883688	1.31224570282063
CRABP2	0.0274037184297404	0.431371382673798	21.695652173913	21.5526687279662	0.691420987809329	5.33576567155615	0.69294122918701	0.129867252769539	6.70547284434166	5.59029077782581	5.28762031272143	4.96403625382091	5.60318530794197	5.01358961489321	6.27546941284427	4.52072763896449	4.7868862783051	4.81177142585429	5.25061898334488	6.67286819119681	4.79341766055513
ISG20L2	0.0367404140407046	0.439884670772878	23.4823529411765	4.68340930255988	0.334082685900661	6.48713487525362	0.354477884061796	0.0546432116609781	6.27414233235071	6.84833611231919	6.51714717596642	6.34338623001207	5.90544801110013	6.29822275610298	6.75243844882378	7.14332316034033	6.29908515736608	6.56684130438679	6.6266554979868	6.07492497255742	6.87382099467782
RRNAD1	0.667267389158267	0.839059576082456	24	3.62244274064029	0.275662543992636	2.90282214676341	0.293895497281495	0.101244748187271	2.52825241225533	3.2612260418557	2.55630858271826	2.38815029101086	3.30011830298164	1.47497464543229	4.55802582606273	3.11494711463458	3.17810001326038	2.99370839007921	2.60892888096651	3.44979952387664	2.49549535232771
MRPL24	0.265621184470208	0.618451862657436	24	8.40457348085227	0.307467552187985	6.62688282698029	0.32756267774516	0.0494293752126628	6.55078319088023	6.93050405578325	6.80801953113731	6.77528314396109	5.81665531232915	6.54985518504804	5.41219472849687	6.88379905208974	6.91142273794168	6.87520670459629	6.9679806039907	6.71726476905324	6.75765406418633
HDGF	0.0544843285769683	0.468902258352035	24.7950310559006	15.2199953231106	0.133358204246623	8.25193673179866	0.145056113083533	0.0175784325302159	8.28411565193338	8.22172164976307	8.29154588223253	8.43663716312541	8.56592493529338	8.33680068953276	7.9530231690333	8.24736966343835	8.16675159041678	8.13536332769602	8.18703922227032	8.3453492098895	8.04887305670097
PRCC	0.436894197761018	0.720177069072433	24	20.5193138651235	0.215288722240175	4.42801485542005	0.228639554814365	0.0516347759164589	4.10970111357953	4.67277590569904	4.5927504680129	4.09108386331955	4.59463286426505	4.39615743140939	4.61247524878709	4.07296183465311	3.85615909858145	4.51038833265596	4.17707469064467	5.49476744807926	4.52336716237884
PEAR1	0.391722641693811	0.69365797257121	21.8142076502732	15.8142259366361	0.487149985033289	1.38748682649073	0.488963374858138	0.352409381856862	2.82682530273383	1.72994828521981	1.3585129212174	2.01937141238601	3.61296630849053	0.881701783481506	0.441825759599175	2.19542084896014	-0.143520440799451	1.21243452369536	1.0732713640057	-0.143520440799451	0.378289623860081
ARHGEF11	0.679823628661092	0.84538179628407	24	8.27225124116003	0.194207962753072	4.61588321014744	0.20764557656149	0.044985015241505	4.86797322687785	4.64523051965035	4.17370903080538	5.34548333165352	4.27731001827728	4.60503855396148	3.4424969885775	4.9407791323544	4.83342850841067	4.71813566804145	4.54130568692748	4.15053058684394	5.34869498687192
ETV3	0.315532202804589	0.64573486324376	20.5773195876289	15.8819327290213	0.56539040088802	2.13943055755537	0.566293452536146	0.264693542184058	3.07407684302284	2.51828615997935	0.544261825194254	2.01937141238601	3.68161959729055	1.89414944266486	2.31685280403026	1.09104470055856	3.02610071825021	2.63231888060936	0.769406707754063	1.44752501273579	2.02192326935502
KIRREL	0.748483516419873	0.879290339989781	21.8142076502732	9.89435271163324	0.136930342476843	4.61928529682514	0.137586641707906	0.0297852660892086	4.63111972334431	4.11319210662009	4.52506496091116	4.90839851354652	3.92758895911203	5.13399793746809	3.90195475267351	5.32569256436888	4.73879237005958	4.65889096999059	4.76982095644177	4.41979655444078	4.8537104828836
IFI16	0.476740780206005	0.73958905989283	24	17.3673633932456	0.125099822097089	6.50765768934295	0.138356011867947	0.0212604931716862	5.93156087857744	5.94682385685909	6.46391732976558	6.52082863849947	6.53507478951541	6.78258917327538	6.27546941284427	6.53571764473036	6.20487008092959	6.62990512875225	6.71711306125095	6.79625725672792	7.23661227198693
CADM3	0.664925429877919	0.838393967985253	24	21.7272181691057	0.257261020853992	2.15779504847299	0.26470106118057	0.122672012510127	-0.143520440799451	0.903075389908508	0.544261825194254	1.52270096391832	1.06896523072008	3.29411908199421	2.55789308502013	2.89501322127256	3.10410123107648	1.75542836930389	3.68865338592473	3.81920438828121	3.26064977203349
DUSP23	0.214490390492119	0.584741191904213	24	23.2639160061727	0.234343758587643	5.74985138857819	0.235086468684774	0.0408856599584056	5.43794933549339	5.50090983389539	5.18170582520806	5.34548333165352	5.62077546768543	5.82454116349801	6.59908658779637	5.88985766556964	5.71412462139507	6.0794032510157	5.44843145655225	6.427740669115	5.90879374872874
C1orf204	0.0646589630251562	0.470928692048158	22.0552486187845	12.9071800680831	0.815500812780379	1.97757586385944	0.815504321151792	0.41237574550503	-0.143520440799451	1.50324129890482	1.64023869014112	1.31015933669366	2.77997639330072	2.7068063731664	-0.143520440799451	2.06070717941317	3.17810001326038	2.99370839007921	2.51118342401998	1.67035095084561	2.27805425130621
TAGLN2	0.158017659044995	0.540426381704385	21.0105263157895	20.1662627013864	0.131969494959669	8.40815846314109	0.131983926443106	0.0156971264304407	8.94801374147369	8.86390860031122	8.54109238085843	8.59773997330813	8.41783075833208	8.64615624543677	8.23916985412449	8.11126453053033	8.19152914511646	8.10793708670834	8.52421212238321	8.05291530005148	8.16049408482411
LINC01133	0.956948216138432	0.977104775947602	24	14.0477381124251	0.0598313609819593	6.61539292570874	0.0612504643426393	0.00925877949057384	5.85648601002604	6.68884935665724	6.30147071918985	6.96448969544574	7.25141748564256	7.196195349329	7.21956713302732	6.85863955721102	6.82192475161004	6.2563696572823	6.24100574306827	5.90985084188805	6.38118415663975
PIGM	0.158267859849859	0.54048054812565	22.5536723163842	5.82976830706936	0.289582618070363	5.73729594246583	0.297585588476835	0.0518686139709461	4.88965277622168	5.95806188788708	5.76932410410959	5.96130386760646	5.28795875388786	5.9169555946258	6.27546941284427	6.225200427134	5.66349875883389	5.53734380658961	5.63401954449537	5.57966683597276	6.04431961364781
IGSF8	0.771372684034	0.890960954666751	24	21.3854706325549	0.130805673827934	3.18000298411176	0.13571799964816	0.0426785761919871	2.91403634786508	3.46402589722579	2.68593431897992	3.37178170314089	2.64894872868561	3.42577195658348	3.85755845454493	2.97211044717295	3.44112872142309	2.85981052842965	3.39182862307208	3.81920438828121	2.5930457299225
PEA15	0.710140808351396	0.860331328316499	24	1.32462115709771	0.0348882008180845	9.0873723763849	0.0352426086038843	0.0038781957142494	9.20737390315718	9.20545585556563	9.2650319272533	9.18157828097788	9.16630342585315	9.09993202635331	9.35448253745104	9.04788157002074	8.98799530200751	8.89706266460577	9.002342978109	8.77096245312921	8.98258259414564
DCAF8	0.343174571999132	0.664128703463802	26.0915032679739	9.81595141246866	0.0757757101135022	6.71844696456519	0.0767203970823365	0.011419364845325	6.31477341717768	6.66161205707597	6.65018017169683	6.58729616808174	6.71780832488689	6.66758874820635	6.55110619533863	6.90852729464425	6.72650537353553	6.82218722209279	7.0830094887013	6.73588145583392	6.91684763055497
PEX19	0.181549510916538	0.557940307954747	20.4717948717949	18.9604098644941	0.177296817686632	5.16780061572575	0.178325341519869	0.0345070088379998	4.93205834828365	5.03305965450132	4.55930461987481	4.90839851354652	5.43440618727645	5.52019696955579	5.14300307503474	5.2503129890871	5.24846329447173	5.29945188084017	5.1240763502883	5.64678889951149	5.08927306937561
COPA	0.908204650020197	0.95435677949991	24	19.2416318484225	0.0521363353048891	7.13664407390427	0.0571320632551339	0.00800545223546204	7.646057638062	7.34429046414707	7.33329527719544	7.383726742865	6.99909146380629	7.12532920972294	6.50147503860909	7.02618412306043	6.76303117651215	7.03129713983273	7.14949238071097	7.19196727212393	7.2993809688051
NCSTN	0.0906251316972559	0.490525798916185	24	19.5914848797365	0.610549362306452	5.08779746109575	0.664124470342912	0.13053280430701	5.91050658002348	4.58850992449374	5.13706247581203	4.46985102291144	6.49748245601651	5.0949678610214	5.84629692338163	4.41424099002146	4.87851606400498	4.31954458144025	4.7908012939881	6.01521353787493	4.44714386527155
KLHDC9	0.518071885416522	0.76191633794838	24	8.31873489333581	0.482681267959176	2.24701434652031	0.515430432469525	0.229384575700512	1.41890382568673	1.72994828521981	2.80486735808522	1.31015933669366	0.586517577969968	3.07094368327666	-0.143520440799451	3.18139007509882	2.76307390925618	3.17379423776191	3.49770233602102	2.32337305027693	3.2000103259377
PFDN2	0.97204356512847	0.984452302210718	24	16.8583188029846	0.0446665129174714	6.08824325550005	0.0490375542719921	0.00805446698071601	6.53022651795193	6.21384506361866	6.22887332991095	6.11667499755987	6.97193637289142	5.15312402307543	6.68416870437442	5.79755415733596	5.98542563276987	5.97801839408448	5.70204885048524	6.06514311641999	5.70568351493151
NIT1	0.343776957741288	0.664518573488059	23.2093023255814	7.20675423420296	0.382404514385895	2.90038039659999	0.4061415420228	0.140030439627472	3.07407684302284	3.39954232773454	3.44078046240903	3.31585649646084	2.16451907769086	3.48735111423401	2.44240111784152	3.04529578514669	2.85618046483744	3.11622765465715	2.60892888096651	1.18388346448593	3.48053861013227
DEDD	0.260983302682176	0.616024746150281	24	21.546726925316	0.178765936546561	5.38150216239972	0.184732964657245	0.0343273976452086	5.16323651384098	4.96784375322148	5.59873561631372	5.18304579004423	5.60318530794197	5.6059847565199	5.7764745755833	5.50502501624486	5.12293315235686	4.93342182530882	5.48750820151372	5.46531988500574	5.69473694305883
UFC1	0.75541980872534	0.883450416721932	24	5.44841950255796	0.0534738580301049	7.78481752806807	0.0591882135162853	0.00760303158075098	7.49866374093943	7.98953505976825	7.55735653037341	7.75097384750328	7.65295675502186	7.86048871522577	7.61917628357752	7.8757527021229	7.73878222996204	7.94389880298521	7.90859719902357	7.66645355183841	8.14850975482146
USP21	0.0917311379156363	0.49129241565051	25.5897435897436	21.1906843374076	0.622325173056551	2.86028604067114	0.663688363814681	0.232035661600807	2.52825241225533	1.72994828521981	2.91473812046802	2.15304865897807	3.21002293960977	3.54640910770698	4.31700968199493	2.19542084896014	3.10410123107648	1.89888921080791	2.51118342401998	3.86502640398493	3.31884289560443
PPOX	0.20450747048725	0.576668839501567	20.2639593908629	2.99995747153755	0.341230483363655	3.49081542805111	0.341421751583066	0.0978057300994796	2.91403634786508	3.0251817651992	3.51243853233866	2.84856485172607	3.30011830298164	3.85751220360217	4.50144052789613	4.00120173244427	3.50002127093975	3.17379423776191	4.11187966945204	3.99435811483958	3.2000103259377
B4GALT3	0.598211095991498	0.806368856672845	27.5310344827586	7.96638929372854	0.0960287010686666	5.8651486504245	0.100672079224246	0.0171644548543471	5.43794933549339	5.71476585756286	5.7982840455388	5.5410929813134	5.585378028987	5.54936339196382	6.01748560032082	5.7436020857468	6.07531084129194	6.10182150384187	6.10522798119377	6.69840470664539	5.94619683012515
ADAMTS4	0.127048097613903	0.521406821854561	23.3450292397661	22.3804877872559	0.563407451157516	2.769771114617	0.569378881033459	0.205568928792945	3.95378293091089	3.0251817651992	1.64023869014112	2.6815940952688	2.64894872868561	2.21855423318891	4.44254492155653	2.7272360003609	2.55663004422072	2.25949595777247	3.08717254417184	3.03450947814822	2.39086748490056
NDUFS2	0.111239758283015	0.508951003343942	26.2631578947368	4.34594381296012	0.270616471435755	8.87329496080853	0.325627436792236	0.036697465623589	8.66024177875918	9.109189874879	9.00112518187683	8.71858519619329	8.3135289722436	8.95760690239597	8.67940179201527	9.43674531138177	9.08735948155152	8.87986915828013	9.22195982188717	8.27283539815999	9.01484667926551
TOMM40L	0.399337846683113	0.698507974074229	22.3016759776536	1.14888443582519	0.12759778621213	4.17608312399687	0.127656031928642	0.0305683646944421	4.1461830129101	3.84916643451359	4.25951409438415	4.02285877473741	3.80983994743439	4.15182875006524	4.47229324315806	4.44160853561472	3.94362068298334	4.03887901049178	4.7269221646251	4.29143648060496	4.33881276409771
SDHC	0.572051361558545	0.792413207905921	20.7916666666667	19.7997493273176	0.239591425529665	5.78522840027681	0.23990967916648	0.0414693530777455	6.5233086836649	5.54629238522995	5.90863857718235	5.47879082040306	6.57171240333412	5.34830369284936	6.86884869029847	5.2503129890871	5.71412462139507	5.79751579487713	5.23539497715733	6.12286346254552	4.96722579790463
DUSP12	0.316900911013644	0.645977449790124	24	1.80842960439408	0.312890633488011	3.27795774297807	0.318732248724412	0.0972350084155874	4.34759314579045	3.39954232773454	3.01683038943228	3.31585649646084	2.16451907769086	3.29411908199421	3.02742753309453	2.97211044717295	3.76305111861688	3.17379423776191	3.08717254417184	3.61980869764561	3.71529804640971
ATF6	0.947618170928105	0.973176887810813	24	18.6550971302541	0.0585332700919736	5.13710318782657	0.0647199914195745	0.0125985383305015	4.68170353717489	5.11566729661054	5.69427403838382	5.25915487015578	5.2203392537284	5.38111904047931	4.78832997341744	5.41123842839852	4.41074113117461	5.09113897046519	4.70498473682359	5.77233354993243	5.26236202022856
OLFML2B	0.630232705373122	0.824105028102506	24	20.3753516910409	0.209268290615469	3.29417829431425	0.223123184361912	0.0677325768149898	3.41036037736119	2.74281509665468	3.20160364683693	2.59025433846869	2.90008843214465	3.85751220360217	2.17932836192942	2.97211044717295	3.37972941538501	3.56658651563748	3.54786128965456	4.32461295208497	4.2814357258699
UHMK1	0.585434565491587	0.79915495285104	24	23.6535751861209	0.206550258687302	4.40093289419433	0.206695745680626	0.046966347965291	4.3785883040921	4.37033820201526	4.41718240688385	4.09108386331955	3.54088207977141	4.45898628771476	5.67778895459665	3.8863899810165	4.21370641300342	4.73735531819546	4.63709703540452	4.69816556558256	4.31040946704037
UAP1	0.286727630529138	0.632425652567619	24	19.1410807599942	0.376980246461944	4.43995542258317	0.413875800629324	0.0932162062988755	5.52363879314106	4.40359928432259	5.15955682639404	4.52021189973276	4.94114510868703	4.51919277573952	4.44254492155653	3.57653217047113	4.06560957685424	3.90929965335512	3.68865338592473	5.46531988500574	3.62592430875028
DDR2	0.479833523748002	0.739922659097956	24	12.8587705636193	0.121630522771476	8.10274620504097	0.122154378392022	0.0150756762338213	7.42262863848683	7.82741904440634	8.00832687463862	8.31531650458871	7.83351985768016	8.54841926921659	7.7124937664275	8.18396320021998	8.19821345352916	8.13536332769602	8.38455615885783	8.25142963450146	8.39497081610163
RGS4	0.354825571726665	0.671337790797837	20.6839378238342	2.12639772770895	0.449860399644529	3.12073402782791	0.45001342128826	0.144201145395745	3.77894907975892	3.74920572397365	3.51243853233866	3.31585649646084	3.11392419152945	2.7068063731664	3.76444425684758	2.06070717941317	2.31563150706923	3.28246323220272	2.29325684940232	4.81949757779958	2.5930457299225
NUF2	0.426703640078555	0.714037578299473	24	12.376512570423	0.573937338490155	1.73534547924102	0.574414789907168	0.331008895219179	-0.143520440799451	2.74281509665468	3.11217310438267	3.06757356889178	1.95860485589433	1.69973268965723	3.24983821520572	-0.143520440799451	1.66359032724319	1.41698966293284	1.5377734686283	1.44752501273579	0.378289623860081
PBX1	0.663518945799005	0.838177302212404	24	22.4932277590693	0.0665325970557112	7.13995049274627	0.0674030774553086	0.00944027238337098	7.0942240771855	7.0922432381721	7.00720231011312	6.9507844504886	7.0191275304867	7.04056704679182	7.64878804738532	7.0794233402393	7.03604917973024	7.3196957748553	7.31069835601196	7.20983438969844	7.07294515835937
MGST3	0.255093668461366	0.613186558608612	22.6818181818182	20.4322373209303	0.425907994329551	8.48794168302126	0.43645909710438	0.051421076322596	9.1987158515749	8.34669357123252	9.00112518187683	7.90105133517162	9.38922661762324	8.12791306203615	9.27969344152177	8.00978242123318	7.91953409130702	8.17818887454488	8.1243707587187	9.52379463488836	7.70599810761125
ALDH9A1	0.00690157743497211	0.417462167383436	21.3475935828877	12.3928848598149	0.249546430007115	6.69450552531656	0.249562712899879	0.0372787373101882	6.06139832458574	6.43907846967982	6.68160631463897	6.65647575659183	6.95816471845929	6.67422391932706	6.43504713482341	6.90361543791207	6.93828929636947	6.95945970808176	6.7116226237686	6.56594674645895	6.61977961642339
TMCO1	0.484239201942303	0.742097282334826	27.5310344827586	24.4488379309642	0.0726346468650321	7.89810778043445	0.0727827768123562	0.00921521696534162	7.85609285689125	7.70935484366471	7.75494988591809	7.82044654079764	7.78753587337896	8.11577791544187	7.77648883604169	7.91777228393535	7.99313005853879	8.04569879142444	7.7937727512242	7.79333504435924	8.2548095244461
UCK2	0.0424091921953881	0.44333248855125	20.1616161616162	2.54313652325633	0.318825778224203	3.86214594040962	0.319494488504933	0.0827246027039172	4.07227269797012	3.98721073338893	3.64588691940926	3.31585649646084	3.80983994743439	3.81010054416064	4.53001058234427	4.17432318362759	3.90055257047266	3.56658651563748	4.23945050568323	4.11304361546111	3.53064615759055
POGK	0.765574245499982	0.887056859795915	24	22.4759924657645	0.115558957815843	4.37295989332933	0.117104922743837	0.0267793269548328	4.49631028531377	4.69980520575729	4.62543848021388	4.30727479375571	3.54088207977141	4.60503855396148	4.34943232168266	4.38634423412756	3.81035609820733	4.34482699140087	4.89135670460173	4.77218209099716	4.12713781591332
TADA1	0.00313819111973623	0.417462167383436	20.4717948717949	16.8459361429537	0.850546104433862	1.80415926912509	0.853871661852548	0.473279536050399	1.41890382568673	1.50324129890482	0.544261825194254	1.70791355308234	1.95860485589433	2.7068063731664	0.441825759599175	1.09104470055856	2.31563150706923	2.71220215254112	3.01768307010503	1.86332108090116	1.31224570282063
MAEL	0.963450963938419	0.980686642083068	24	21.2622479979807	0.0476334326361414	5.06654796728366	0.0495793856483318	0.0097856343152146	5.59135311765063	5.56110811018565	5.01900829725685	5.10269688187456	5.51186602709637	5.19063192533591	5.6649647324517	5.13769242538573	4.73879237005958	4.93342182530882	5.23539497715733	3.61980869764561	4.59576457218873
POU2F1	0.330187425529339	0.655626879903876	24	8.77002421310085	0.48659529341448	3.38511315681161	0.513220894779984	0.151611148876151	3.5799679811171	3.69650211829967	3.01683038943228	3.75492625312312	2.34468080484641	3.99105913867254	2.02729970119914	3.62508435157273	4.21370641300342	4.24092506982581	3.73268791013838	1.86332108090116	3.57907163263291
CREG1	0.0586552834860401	0.468902258352035	27.9160839160839	21.3116837554778	0.554477799573982	4.00244999540408	0.58989991601722	0.147384706041197	3.95378293091089	3.58494160940971	2.80486735808522	3.66825209139218	4.94114510868703	3.9479026193039	4.98688050210198	3.67205562610387	4.10408323837674	3.38351713492304	3.64323239267843	4.74792941027064	4.12713781591332
MPZL1	0.419475749902862	0.711018872288251	22.6818181818182	20.7105537171557	0.150444845041046	6.97177691565371	0.153738148032787	0.02205150134503	7.56416624008789	6.99739086124903	6.85701523286237	6.7958713570354	7.39633525068299	6.57843397857085	7.34546397748382	6.69770729142846	6.98026149450057	6.86650433297519	6.82274954263588	7.08470193596122	6.78887176449817
MPC2	0.204998390888871	0.577374531185343	20.6839378238342	18.8750240310037	0.271004969475108	6.12806382633551	0.271711356361132	0.0443388587425354	6.74168581772892	6.06587492999478	6.14116927586475	5.75597437128744	6.93725756509884	5.93916298165467	6.75243844882378	5.81858244501811	6.05581472809898	6.05663113160607	6.01895040487074	6.02533865014602	5.3625945781493
DCAF6	0.00481385004099666	0.417462167383436	27.5310344827586	9.14702259428703	0.224719920115829	6.43435051603835	0.144754638154111	0.0224971639007377	6.40032717809371	6.5247111129252	6.50841080643532	6.40499070025986	6.47831246267666	6.43734058691945	6.17954406786051	6.34598774046162	6.35598739663082	6.67545737069983	6.61493884429318	6.60697646439042	6.22256172569509
GPR161	0.266934373745037	0.619488834268379	26.7919463087248	9.12590722103525	0.328331051961148	4.85564575268286	0.335448208937289	0.0690841601762125	4.10970111357953	4.46790575263009	4.94324187598746	5.05224791558327	3.92758895911203	5.0949678610214	3.61243264193056	5.17077671419538	5.26553671206995	5.32508573573078	5.22000860511042	5.67278705841344	5.38999835359286
TIPRL	0.104023100808468	0.501921996895736	24	19.7470200929773	0.218445023321937	6.11885789614633	0.236744525529865	0.038690966443095	6.4739321543222	6.22319038098607	6.03567684916325	6.18069855980748	6.7660317199583	5.96103370634065	6.4723284581856	6.0226415872273	5.5976111084463	5.90340732890035	5.96459336054618	6.07492497255742	5.97362621128591
SFT2D2	0.40561302519092	0.702107186844515	21.695652173913	17.6959063477056	0.169274273717296	4.07607867023327	0.170128502120223	0.041738277370021	4.31591743318421	4.26569057790873	3.58070516262485	4.44399562550198	4.40462115690752	4.07368224702945	3.71553201177727	4.32887834753443	3.55660374742509	4.03887901049178	4.29924086157	3.86502640398493	4.02596074998897
TBX19	0.559326960705622	0.784615990422577	24	8.75942724693498	0.338761487214967	4.05321109167532	0.357401832433048	0.0881774534682136	1.83109912661561	3.89666406044266	4.55930461987481	4.02285877473741	3.46500586734277	4.76277564791618	4.38114229288293	4.92147008386156	3.81035609820733	4.26761045634216	4.7485310050533	3.44979952387664	4.33881276409771
DPT	0.553422399704054	0.780936255533608	20.0603015075377	18.0770855333328	0.0843390491362859	10.5692756177034	0.0855267552979465	0.00809201674660566	8.85877780713404	8.99789409101447	9.39986458192397	9.40323008932574	10.148587980391	10.3963043984856	10.5153946754263	11.1041851847029	11.2928493974751	11.5051923385468	11.7403474926308	12.1235696008586	11.8751638485581
ATP1B1	0.687038754913395	0.849353585031641	21.0105263157895	12.9531833351802	0.0863533330144722	7.52322730125593	0.0863536313347006	0.0114782696144625	7.21934736433121	7.13247761339707	7.14321830026207	7.17560101090593	7.41157415314384	7.68762688892772	7.30883489070115	7.9890641768913	7.81033542089399	7.74698240624843	7.83727963565214	7.27493188482974	7.91379489821908
NME7	0.480306769402373	0.740237491667187	20.9005235602094	14.5955325336813	0.53185263830933	2.25681255290671	0.531884885953614	0.235679691372047	3.21812327958012	0.472672557897069	3.20160364683693	2.15304865897807	2.90008843214465	2.3569573204147	-0.143520440799451	2.31862272429218	2.55663004422072	2.36211514233966	1.88858621151708	3.44979952387664	1.71028876489987
BLZF1	0.560667904053877	0.785692350756508	27.156462585034	10.4007481860411	0.486234535683918	2.90980141701157	0.4862367355273	0.167103065069876	3.28508913236494	2.63491420188133	3.01683038943228	2.76749367806755	4.27731001827728	2.06545091100517	0.441825759599175	3.04529578514669	4.10408323837674	3.05626823318	2.17056068900396	4.47993333236039	2.77034210908
METTL18	0.492807842831509	0.746567837500356	24	20.0610025878049	0.453971273402205	1.66324237328319	0.488117428599067	0.293473420614903	2.52825241225533	1.72994828521981	0.544261825194254	1.52270096391832	2.34468080484641	2.599348269397	-0.143520440799451	1.34403731603252	2.44115720955346	0.688221003711914	1.32413659361573	2.67165072010618	2.27805425130621
SCYL3	0.125757101455006	0.521406821854561	24	10.503512588203	0.646911822194757	1.9557337258386	0.655262907145099	0.335047096896653	1.41890382568673	1.23414474216175	2.25582519013742	2.49273846487827	2.16451907769086	1.20862183731799	-0.143520440799451	2.31862272429218	2.85618046483744	2.63231888060936	1.32413659361573	3.03450947814822	2.02192326935502
KIFAP3	0.889764423453912	0.946212610924207	24	22.4868385531027	0.0908048305973546	5.00529772291687	0.0920027627412368	0.018381076977699	4.52429878557831	4.58850992449374	5.30790111030978	4.81061766030847	5.47365590746189	4.39615743140939	6.00736126974592	4.6900333917249	4.96467209796157	4.71813566804145	4.87179851178113	5.48011879883773	5.32048749083372
GORAB	0.0807993545611043	0.484464585351983	26.2631578947368	12.2983807620677	0.17980208718575	3.21129732272292	0.183363102411937	0.0570993850723422	3.14789711145434	3.33204115939561	3.36537628779245	3.527619029671	3.01096452334231	3.22349490550357	2.94495785369283	3.04529578514669	2.94364079242703	3.38351713492304	3.33582800140294	3.50872351553355	3.0011130998141
PRRX1	0.240454199720769	0.603890482699477	21.1216931216931	20.2300979784832	0.23783409949113	9.02201740457	0.237835039201686	0.0263616249599799	9.79339790484406	9.56464886465921	8.75930646147344	9.23909051116383	8.96411204548729	8.9245959957467	8.75547339662336	8.31921519634244	8.91277608912713	8.81802507473235	9.24589732697197	9.15675059364781	9.01594646639628
FMO4	0.602619864252325	0.80877531443124	24	21.3879936947886	0.286817442461414	1.622555921694	0.297569589445044	0.18339558314537	1.83109912661561	1.23414474216175	1.64023869014112	0.759154381586092	2.90008843214465	0.458305775291369	2.31685280403026	1.34403731603252	1.44121418412663	0.974007513820331	2.17056068900396	1.86332108090116	2.39086748490056
PRRC2C	0.51017107800494	0.757822118334577	21.8142076502732	8.24045472741193	0.180716060478537	8.15697229551568	0.182081489282235	0.0223221904752986	7.49159251741223	7.86670917150624	7.82698487528973	8.405157730069	7.6400761607215	8.72336525060863	7.89379958254333	8.32289922157639	8.40880773995627	8.23507229900304	8.06747854983029	8.00255323161832	9.10235515473757
VAMP4	0.416855192543757	0.710108155698055	27.9160839160839	21.2471839903391	0.146781980803613	4.80378458312064	0.156557553383155	0.0325904608489858	4.77784251002511	4.33629215853056	4.74925217056885	4.39085177190076	5.17343207609802	4.92734520434437	5.17952968846844	4.7349688100334	4.55659059884752	5.16397026658823	4.7269221646251	4.69816556558256	4.91158431565788
METTL13	0.447834734128152	0.725235233899365	24	18.6549294448501	0.187156582228395	4.85052259307873	0.206938630610543	0.0426631618840052	4.77784251002511	4.1914553650054	4.89042596928907	4.54474808106115	5.04902375219705	4.73765489532644	5.59907583688959	4.82084698649076	4.61103789588324	4.99859185875448	5.0563836922912	5.29164783181256	4.52336716237884
DNM3OS	0.540522000216182	0.774466678434748	27.7222222222222	15.0811348332885	0.140517112838294	5.33799683993609	0.163506409327308	0.0306306680633528	5.3624359654754	5.11566729661054	5.7982840455388	4.92718384718023	5.93387132770173	5.22718933765323	5.30054740336464	5.26570728057835	5.2311854011081	5.10600233988615	5.39462611777991	5.77233354993243	5.02080076818728
LOC102724528	0.521192737291947	0.763370808087393	20.5773195876289	4.37234812734413	0.213529788758612	1.23378053335307	0.213604792993491	0.173130299286674	0.839608978701183	0.472672557897069	1.3585129212174	1.0608040110551	1.06896523072008	1.20862183731799	1.8573427400131	1.09104470055856	1.66359032724319	0.688221003711914	1.32413659361573	2.44904175186301	1.31224570282063
PIGC	0.473803391745975	0.737235933649987	24	19.8172709651263	0.185670383274772	4.80580999798115	0.2008790254045	0.0417992025254611	4.57869769162484	4.52946773172054	4.83560279762148	4.56887393972537	5.54909019956714	5.36480466633929	4.71557168010871	5.21902267061122	4.50000759642655	4.5325620224364	4.4386988170429	4.84258584423414	4.89254983398965
SUCO	0.238324045634591	0.602894996004167	20.0603015075377	13.2225236165282	0.335145235705942	5.38550278640709	0.335447749227135	0.0622871740172149	5.85648601002604	5.64694275667011	5.36708703978569	5.74542831533825	5.91972966616378	5.41320454477185	5.1055275933961	5.65284884755836	5.36393988576376	5.09113897046519	5.18873464630383	3.61980869764561	5.50725470989554
LOC101928673	0.070412722965669	0.47388924724709	24.1939393939394	7.88946568687201	0.804436794802783	1.56883495500966	0.872139899583935	0.555915647340077	0.43021695477682	1.50324129890482	1.87583536006694	1.70791355308234	-0.143520440799451	1.47497464543229	1.66465656993128	2.06070717941317	2.44115720955346	2.54775178904148	2.70047002147028	-0.143520440799451	1.87450417458971
PRDX6	0.204509338955956	0.576668839501567	22.4269662921348	17.1851430932709	0.109624863004139	7.50382625944033	0.112189990879397	0.0149510379105932	7.90747365694616	7.54394361053837	7.49680963669183	7.61854892192688	7.59183832832292	7.49869295071521	7.32929908584351	7.34520133825897	7.53561949916077	7.48516346843772	7.40215777794948	7.63373704215305	7.10223565308983
KLHL20	0.00811023039158343	0.417462167383436	27.9160839160839	27.133739314496	0.459310645663439	5.02870027281247	0.279257108197128	0.0555326611345131	5.69349044344934	4.58850992449374	4.48999289220367	4.61594802719571	4.96888040112279	5.03436854873193	5.48696373304024	5.21902267061122	4.94361062815639	4.9166587150817	4.98535778804224	5.20522003452085	5.02080076818728
DARS2	0.861791876611993	0.935532715926064	24	20.3831552702318	0.217648169908099	2.14304634022567	0.232008516604454	0.108261082483183	2.41321381862592	3.10822895025946	0.544261825194254	2.925321659005	2.90008843214465	1.47497464543229	1.44220935725488	2.19542084896014	1.66359032724319	2.54775178904148	0.769406707754063	3.61980869764561	2.39086748490056
GAS5	0.424919149365227	0.713431100140506	24	19.3130185446047	0.221103438861409	7.06856647108288	0.241950425799442	0.0342290656513237	6.61726401162708	5.96921305523983	6.73500680488705	6.44464581447174	7.45634823406777	6.94503576562875	7.81472776466542	7.06629658805501	7.1735524891434	7.36055339458606	7.1535475703179	8.0076692910997	7.22904490887246
RC3H1	0.0138620200824706	0.42616227804204	20.4717948717949	13.8568035000659	0.603718772560637	4.31631551153728	0.60372181815387	0.139869714468313	4.43864970620795	3.69650211829967	4.41718240688385	4.15622774757616	5.24323304854509	3.90341520927163	3.02742753309453	4.44160853561472	4.94361062815639	4.73735531819546	4.07814300080336	4.0350145268464	3.95433915113667
RABGAP1L	0.0138806382588388	0.42616227804204	24.95	13.9546044405266	0.472462414473	3.59289125243985	0.493722360713853	0.137416449879627	2.99627465238526	3.33204115939561	3.44078046240903	4.33567516594256	3.54088207977141	4.18936990803763	3.10543677277655	2.97211044717295	3.81035609820733	3.72901956168175	3.97192438711044	3.99435811483958	3.07050394025668
CACYBP	0.0380473044599257	0.439884670772878	23.0751445086705	17.715667363559	0.285720379335381	5.44683153552616	0.301623165224885	0.0553758939041151	5.52363879314106	5.21268941575065	5.36708703978569	5.62402925696261	5.83183881021905	5.83642192707823	5.6649647324517	4.9407791323544	5.54264489738455	5.01443455385383	5.59876285222788	5.53784156940339	5.05544310441978
MRPS14	0.171908405652514	0.552315356438033	25.1069182389937	22.108762093581	0.330980840716533	4.65283787446535	0.340557377053096	0.0731934759476718	5.01330394152591	4.26569057790873	4.34050107352332	4.15622774757616	5.04902375219705	4.48940357576395	5.4723167199386	4.6436532573891	4.52857648049432	4.61799821248438	4.11187966945204	5.46531988500574	4.47300168680374
RFWD2	0.199312714624476	0.574859441108666	25.7548387096774	1.64395843824973	0.359287216449289	4.0021963139389	0.393357728035793	0.0982854655744401	4.31591743318421	4.33629215853056	4.41718240688385	3.527619029671	3.38491645696151	3.81010054416064	5.21515429963624	3.62508435157273	4.14155748244118	4.2938111968044	3.33582800140294	3.81920438828121	3.83976380590329
PAPPA2	0.0594167228732043	0.468902258352035	24.1939393939394	17.2757173672366	1.06461792708976	1.32169571703492	1.18841285257454	0.899157678471273	1.6396728193739	0.472672557897069	0.544261825194254	2.01937141238601	3.61296630849053	3.22349490550357	-0.143520440799451	0.393561577079503	0.856308655728705	0.331477494667755	1.7238168387679	0.444486742332654	1.87450417458971
LOC730102	0.520083140240999	0.763167739060135	25.5897435897436	22.1965480600992	0.258163080093336	3.77806568660959	0.265607825371409	0.0703025959323019	3.63234470313085	3.18675470455072	3.44078046240903	3.57603600288914	3.8699154159479	4.36368622688059	5.14300307503474	3.76164516320023	3.76305111861688	4.15777300942164	3.08717254417184	3.86502640398493	3.31884289560443
RASAL2-AS1	0.131789636062597	0.522347641336477	26.6133333333333	10.6171554991842	0.824463604254328	1.09977132771817	0.824512055468984	0.749712267167121	0.43021695477682	2.25225530714702	2.07830491553214	2.15304865897807	2.64894872868561	-0.143520440799451	-0.143520440799451	1.34403731603252	1.44121418412663	-0.143520440799451	2.40633109803581	-0.143520440799451	0.378289623860081
RASAL2	0.0275731402743904	0.431371382673798	21.3475935828877	2.81569062088494	0.395349220056381	4.39765427587149	0.395350027465811	0.089900206488484	4.91101136162128	4.80312621933777	4.83560279762148	4.12402346502426	3.92758895911203	4.36368622688059	5.04742339475308	4.41424099002146	3.55660374742509	4.46499159087628	4.38452234769097	4.32461295208497	4.70889548335176
RALGPS2	0.015106216013403	0.42616227804204	24	10.886102391822	0.354356951528276	5.19042285888058	0.356913837140897	0.068763922871955	5.48143016583903	6.08650336496008	6.31154986762513	6.04967773687087	5.81665531232915	5.19063192533591	4.58550739729552	4.90189909301904	4.90054221095726	4.9166587150817	4.49091425619067	4.0350145268464	4.36666764618857
ANGPTL1	0.105110383721888	0.50256288181948	21.4623655913979	2.09328978686631	0.410437133871514	2.93977526902358	0.410450221144464	0.139619591153575	2.15131921093718	2.09825111924309	1.87583536006694	1.52270096391832	2.16451907769086	2.21855423318891	3.38109227575296	3.42022743109744	3.17810001326038	3.94280183571214	3.59633477549591	5.22292477263185	4.15934585940028
FAM20B	0.404722692430414	0.701552717057297	24	18.1426831261091	0.287559071346161	6.15932005510886	0.319064089598459	0.05180183636241	5.52363879314106	5.86560667530221	5.38628813688518	6.10021510136968	7.15209077783231	5.9169555946258	7.12908593457847	5.90959157213704	6.15992280761875	6.10182150384187	6.16269209364862	6.61370272256412	6.06146466462793
TOR3A	0.266100931851002	0.618451862657436	21.695652173913	1.0235881752732	0.146977992795244	5.2534264667161	0.147076141437841	0.0279962311016752	5.40821658662433	5.01164691651435	5.24618284585513	4.94572771768896	4.76250636024101	5.33161180202935	5.04742339475308	5.36909946811675	5.21369807483936	5.27335431101503	5.74568249761636	5.62031362850199	5.5564583943204
ABL2	0.253632935933185	0.613080386166393	27.9160839160839	9.23908073237517	0.241988047845456	5.71332534127737	0.243521869201832	0.0426234906390586	5.76561160336069	5.95806188788708	6.02346474434666	5.83767739329485	5.83183881021905	5.73851802316985	4.66494419033141	5.89975835987462	5.81033955638036	5.70291905444549	5.96459336054618	5.4352587065819	5.87039509265597
SOAT1	0.0274066405734639	0.431371382673798	26.972972972973	4.65914883543186	0.282676359010968	4.92072827800806	0.338996692177286	0.0688915690980836	4.93205834828365	5.28586705720949	5.09099342948405	4.79024030053809	4.23224773594329	4.92734520434437	4.8799627699187	4.88205895507083	5.42600053753655	5.19210356027399	4.7908012939881	4.88768261082673	4.6869678935078
TOR1AIP2	0.211266055917059	0.581774694522352	22.1777777777778	8.65197257762249	0.169904433428188	7.07351272346506	0.172497439004795	0.0243863898671685	6.5233086836649	7.01901465335487	6.80801953113731	7.26691720197304	6.60744259220372	7.25048400974517	6.85762136520822	7.46006054736416	7.25701919117553	7.30044092759204	7.06158921044956	7.11820024756191	7.32445358105024
TOR1AIP1	0.307578171585861	0.640778152239836	24	23.9696208209354	0.193033643764372	5.15135855666641	0.193034690344297	0.0374725789752083	5.14532519932288	5.35551141564734	5.01900829725685	5.11912864794648	5.1000815032163	5.44459196540948	5.9344289071844	4.9407791323544	5.00589448155735	5.0301051632748	5.00344476132733	4.59317193927624	5.46921840813917
CEP350	0.0463820704043996	0.45337536668359	20.3673469387755	6.45758145521228	0.301661966859894	6.35746286478036	0.303087116729394	0.0476742252649973	5.94197391498248	6.11690330094571	6.37058931520009	6.57543671394019	5.89102356307998	6.42165315492377	6.77648408257122	6.43718715198699	6.42599693894275	6.12389671980678	5.96459336054618	7.09435251254922	6.83944550253168
QSOX1	0.0393559858129231	0.441882429087959	24.1939393939394	10.2733017033588	0.290267436342638	8.78747513205426	0.295062692267962	0.0335776417951563	8.61215003506905	8.95786944145962	9.25592674264055	9.07926690242127	8.71667479767436	8.96303602462165	8.24564420372961	9.01751306267608	8.80158226183035	8.86683820931873	9.0034667777991	8.05043851620111	8.42177207249462
FLJ23867	0.298506997798625	0.63735872099234	20.3673469387755	13.0271367968663	0.31704866762317	3.59889164564451	0.317203922295059	0.0881393366424212	3.28508913236494	3.89666406044266	2.55630858271826	4.18772882482878	3.98304528231797	2.8068123947251	3.66490310521332	3.8459950914429	4.02608172597578	3.90929965335512	3.33582800140294	3.38836604087825	3.37477944605676
ACBD6	0.164322595126952	0.54555529435591	21.695652173913	14.0600252555052	0.198682639878059	4.28603007714598	0.198750546312755	0.0463717105889049	3.77894907975892	3.58494160940971	3.82543023280469	4.33567516594256	4.48365334056398	4.03296208995174	3.76444425684758	4.7349688100334	4.34800602237826	4.46499159087628	4.81148089401657	4.67262477915742	4.54790552675318
XPR1	0.690924373277558	0.850891491517258	24	17.5075364356704	0.214185084303246	3.49014853452362	0.237197910299507	0.0679621248073567	3.95378293091089	3.74920572397365	3.44078046240903	3.8366870027185	3.68161959729055	3.71033025116514	4.96612146559541	2.7272360003609	3.31560042919251	3.43150797822806	3.68865338592473	2.44904175186301	2.39086748490056
LOC102724791	0.0518521733573089	0.465223939340256	26.0915032679739	11.8832526390697	0.519818041344477	2.63801039898314	0.524154095953957	0.198692960481126	1.83109912661561	2.25225530714702	2.68593431897992	3.66825209139218	2.34468080484641	2.599348269397	2.17932836192942	3.11494711463458	2.02613870204901	3.28246323220272	3.27756552894282	3.03450947814822	2.02192326935502
STX6	0.173886232165058	0.553498437588747	21.695652173913	15.2579329452243	0.179511458044855	5.7960325064071	0.179814963345086	0.0310238017378808	5.53743830557216	5.11566729661054	5.70959963629933	5.56527953070733	5.90544801110013	5.9169555946258	5.70310039721595	5.68755373556555	6.28240646191134	5.92032421692236	5.95533135264446	6.17836305748486	5.61569314566413
MR1	0.660242964068217	0.836921273655876	24	11.6937866644309	0.140547501143647	5.04598558695595	0.140624865645755	0.0278686617752685	4.77784251002511	4.43611078715526	4.91707560263299	4.99997069727434	4.73045810059209	5.17199986440703	4.21512624188685	5.36909946811675	4.96467209796157	5.44683797323221	5.78803511457272	4.81949757779958	5.82091336140767
IER5	0.279720902660753	0.628173227118148	26.972972972973	11.0854345163029	0.148143954148046	7.49852871662549	0.148637747499485	0.0198222548871395	6.99770211243778	7.55508770248212	7.31337079154507	7.65281203478073	7.24008075161082	7.66781531849855	7.40837100247654	7.39154642036628	7.51791751801553	7.65648856475854	8.10565486684307	7.42013491788106	7.62758590599395
GLUL	0.254826804981075	0.613186558608612	21.4623655913979	1.28043027665856	0.254362740055257	7.31484504913821	0.25442544396337	0.0347820688277389	7.47376132311419	6.99193388914689	6.9695051800033	6.84609204062574	7.45634823406777	6.81897198086292	7.72799015583894	7.35602925924622	7.20928664843947	7.45064515408109	7.16564519341492	8.48395677957278	7.5598267525612
RNASEL	0.46811380922716	0.734319717372266	21.695652173913	19.0015232101067	0.242886627851765	4.12481355876416	0.244180485843683	0.0591979449167739	4.70634553574377	3.52575016199754	2.80486735808522	4.2783040961178	4.03644857200797	3.85751220360217	4.21512624188685	4.07296183465311	4.50000759642655	4.36967396139403	4.14484541701629	4.79603379907039	4.36666764618857
RGS16	0.875638117799717	0.940907403128986	24	21.683374574966	0.112282803290301	0.379129439569935	0.115649154321101	0.115649154321101	-0.143520440799451	-0.143520440799449	-0.143520440799451	0.377293495606601	1.06896523072008	0.458305775291369	1.44220935725488	0.393561577079503	0.856308655728705	-0.143520440799451	0.383981261226801	-0.143520440799451	0.760683050753112
DHX9	0.0978026468796815	0.495652901297307	21.0105263157895	0.485925542689041	0.272536202419157	5.8866700052657	0.272552897725821	0.0463000129924081	6.58440650516038	6.13681978259954	6.15242832132808	5.63549747268621	6.1308755114602	5.72579933538504	6.27546941284427	5.61728849175565	5.2311854011081	6.06426184616884	5.63401954449537	6.16009939504443	5.5320663058298
LAMC1	0.1955710462766	0.571749148041367	22.4269662921348	7.18588913758123	0.118820530262142	9.80116353490116	0.122002699251705	0.0124477771253651	8.78405736627431	9.20191514100467	9.17266895349158	9.43802944971461	9.51918560492982	9.82753700744511	9.73414607502663	10.2137091545998	10.1836906421351	10.180080325345	10.0942042510466	10.2855479429992	10.7800229480635
LAMC2	0.592778874814223	0.803614480529224	24	5.28940134755426	0.41315186821709	2.28701008205286	0.45653020706944	0.199618799519961	2.52825241225533	2.25225530714702	2.80486735808522	1.52270096391832	2.16451907769086	-0.143520440799451	3.85755845454493	2.53734766452988	2.1781341988143	2.99370839007921	2.29325684940232	2.95198788883688	1.87450417458971
NMNAT2	0.30672540997976	0.639849556666783	23.9041916167665	11.2181106574614	0.491834734842276	1.08705496212158	0.493730558105848	0.454190979582343	0.43021695477682	1.23414474216175	1.87583536006694	1.31015933669366	1.71832823801555	0.881701783481506	-0.143520440799451	1.91210659750605	-0.143520440799451	2.54775178904148	0.383981261226801	0.861044176625659	0.760683050753112
SMG7	0.145668366189163	0.531614867759027	24	19.2563059381769	0.213622686814533	5.22455149363681	0.234025839457291	0.0447934793526909	5.46708167027001	5.15526249892182	5.66312561516863	4.99997069727434	5.75427104101921	5.33161180202935	5.58552910220358	4.95983315777581	4.7868862783051	4.9166587150817	5.22000860511042	5.18729532173122	4.96722579790463
ARPC5	0.342074368903134	0.663643574649169	20.4717948717949	13.4000939425933	0.118025505692762	7.90711490418911	0.118034642706852	0.0149276498618122	8.13325972557432	8.00857626235847	8.19412501660807	8.06481303064855	8.04046438399804	8.24396056986364	7.83490571089646	8.00061102494562	7.82768264798182	7.82316652405697	7.6998430082834	7.09435251254922	7.62470509466573
RGL1	0.0158377850110412	0.42616227804204	24.7950310559006	13.1789305705702	0.285882233453178	4.22257746734559	0.291264168963684	0.0689778153784303	4.25040000842076	4.1914553650054	4.30057579393507	5.01760775494435	4.40462115690752	4.15182875006524	3.90195475267351	4.23814547825086	3.85615909858145	4.2938111968044	4.41186487358119	3.90943773854977	3.79945665896271
COLGALT2	0.408871647076048	0.703245547053812	24	8.48697007921907	0.42383188450683	2.44901118300115	0.450515007446914	0.183957921700802	2.41321381862592	1.50324129890482	2.07830491553214	2.84856485172607	1.42987755105829	2.8068123947251	2.44240111784152	2.53734766452988	3.71414230402604	3.05626823318	2.94467641137918	0.861044176625659	2.9282153063622
TSEN15	0.215528979954972	0.585134845698068	24	18.5260491435853	0.392965835083496	5.30791081853024	0.435060823509595	0.081964606863923	6.03245616842268	5.01164691651435	5.26705034640408	5.34548333165352	6.4588843114639	5.34830369284936	5.78834883172436	5.12086134973576	5.21369807483936	4.75632228584011	4.7269221646251	5.86545241997943	4.12713781591332
C1orf21	0.302526192174405	0.63818987672108	27.156462585034	13.6156726551788	0.187819094350286	6.17416457213175	0.204754713137068	0.0331631447048345	5.37785815299223	5.91257477973861	6.22887332991095	6.18850536615297	6.37844467601886	6.03507126428123	6.29224528113643	6.05843850554697	6.26553269011394	6.27621768546865	6.09682873751004	7.07498636907964	6.16820037328274
EDEM3	0.0351897331402903	0.438766579256528	22.1777777777778	21.0592957326224	0.395424108230672	5.09936327955125	0.39905061582932	0.0782549887021261	6.3067382293392	4.96784375322148	4.96894201141531	4.90839851354652	5.02280087963619	5.31472452426338	5.65202549168136	4.52072763896449	5.06560033727569	4.73735531819546	5.18873464630383	5.09417077136672	4.98530608318089
FAM129A	0.174829959420884	0.554269502049951	24	15.3815365717915	0.359127661532469	6.26470878172838	0.380360100741196	0.0607147297653409	5.2990437618041	5.64694275667011	6.0717049127539	6.9690293297942	6.58072825217829	7.06096374700596	6.43504713482341	6.31672568717004	5.95417480573012	6.1599543170629	6.56709684169563	5.99474760696167	6.1442606201573
RNF2	0.0238795296310275	0.431077058326123	21.4623655913979	17.4511849996289	0.597972790500073	3.5300375647414	0.59901433040834	0.169690639100103	4.52429878557831	3.52575016199754	2.91473812046802	3.37178170314089	4.27731001827728	3.65773247064643	3.4424969885775	3.11494711463458	4.02608172597578	3.47795368047272	3.81691903043352	3.50872351553355	1.87450417458971
TRMT1L	0.549688562555753	0.778979129731295	24	2.15911651215235	0.125568045583558	5.00460280338323	0.128863028162788	0.0257489022057202	5.12718871420036	5.38911211903603	4.74925217056885	5.18304579004423	4.32100731688515	5.17199986440703	4.83487375671462	5.13769242538573	4.92223712743638	5.07612087570096	4.92969518964536	5.34112363173547	4.98530608318089
SWT1	0.294918905387507	0.635223527982482	25.7548387096774	10.8406226620064	0.66355205004963	1.86231352898895	0.664045927693324	0.356570425632806	-0.143520440799451	2.51828615997935	2.41387584263118	2.59025433846869	0.586517577969968	2.8068123947251	-0.143520440799451	1.91210659750605	2.02613870204901	2.36211514233966	2.03645149535971	3.44979952387664	1.71028876489987
IVNS1ABP	0.677087850545834	0.84427452833264	24	13.4032900674284	0.109764319151154	6.15801064007386	0.111013335986085	0.0180274673875448	6.41535166167609	6.14667585789543	6.63420660790115	6.30798959770392	6.28224232663659	6.81297154009953	5.83489201633377	6.0226415872273	6.29908515736608	5.80664307173228	6.20238023948565	5.32481949882447	5.86063358609289
HMCN1	0.391774291124143	0.69365797257121	24	16.7528870697706	0.501143019947776	2.55835023002961	0.54910486523983	0.21463240599137	1.6396728193739	1.72994828521981	2.80486735808522	2.01937141238601	4.27731001827728	2.599348269397	2.94495785369283	1.55921399437448	1.44121418412663	3.60894122983486	2.29325684940232	2.44904175186301	3.71529804640971
TPR	0.261483909494876	0.616024746150281	20.6839378238342	9.25228655187801	0.303211654770078	7.10650726847536	0.303962091514008	0.0427723606028507	6.5233086836649	6.91328633049528	6.87071372486499	7.54748043089021	6.17916372027649	7.69417074593745	6.95565403855822	7.58190174263634	7.45976583466864	7.2241540654969	6.84297939009231	6.70471882864341	7.76475061360231
C1orf27	0.156492226792324	0.53936954405991	24	17.6350762162441	0.244842394639146	5.08123431617517	0.271403017686209	0.0534128128715197	4.93205834828365	4.55929084422847	4.52506496091116	5.47879082040306	5.12494837637608	5.13399793746809	4.81178955457775	4.9407791323544	4.94361062815639	5.14969517868608	5.10744861994207	5.97398716544316	5.34869498687192
PTGS2	0.814462765205306	0.912840384808429	24	10.2444232671481	0.306987212192585	3.32486008450147	0.312398332408351	0.093958339439475	5.89986307559628	4.98991157265255	5.06739523361735	4.39085177190076	2.50482130096439	2.90033322787176	0.441825759599175	2.19542084896014	3.31560042919251	2.54775178904148	3.08717254417184	3.32419976987257	2.27805425130621
RGS2	0.739549496475564	0.874415962611193	24	15.351718488547	0.322516185418695	1.60326519021105	0.34130392993404	0.212880521586769	2.73400121416108	2.51828615997935	1.3585129212174	0.377293495606601	3.46500586734277	2.4832374104969	-0.143520440799451	1.55921399437448	2.31563150706923	1.59611054372312	1.5377734686283	0.444486742332654	0.378289623860081
UCHL5	0.695915923178853	0.85310566430398	26.972972972973	26.3502926170004	0.0852371363332999	4.67656509529214	0.0897110797916333	0.0191831136664696	4.77784251002511	4.75239045330718	4.34050107352332	4.44399562550198	4.66414333271575	4.51919277573952	5.1055275933961	4.35789739684597	5.04597165709672	4.61799821248438	4.81148089401657	4.77218209099716	4.54790552675318
TROVE2	0.686134033721756	0.848816066000472	26.4370860927152	11.5877292075459	0.126541918948146	5.46545895264128	0.127361018289174	0.0233028954005088	4.73057369458222	5.96921305523983	4.89042596928907	5.66936508329399	5.62077546768543	5.3972509883964	5.06705262740321	5.79755415733596	5.29908908686371	5.6632724561953	5.63401954449537	5.76025944493394	5.58044492565294
GLRX2	0.23277923023667	0.59862179236371	21.5783783783784	15.9646428970696	0.357114360514654	4.0289680678796	0.357737301168892	0.0887912972110411	4.07227269797012	4.26569057790873	3.51243853233866	4.59260297408852	5.19707629653852	4.07368224702945	4.81178955457775	3.71754570755776	3.98544028411832	3.83986693217394	3.68865338592473	3.25704621715484	2.9282153063622
CDC73	0.227245541974952	0.594392665531821	21.1216931216931	12.3472989209959	0.308890387332864	5.44744986703424	0.308890540289126	0.056703695826263	5.21567366622316	5.57577323069901	5.44240414541053	5.68047988384029	5.47365590746189	5.75112556314477	4.14297357838227	5.89975835987462	5.51435598440217	5.69310907926795	5.39462611777991	4.99461778793766	5.51971384620591
B3GALT2	0.490692880543131	0.746029767055982	24	13.472747697973	0.195080206435684	3.88766085323025	0.197520825329223	0.0508071132709799	3.95378293091089	3.69650211829967	4.52506496091116	4.02285877473741	4.40462115690752	3.60314428508461	3.94502552516957	3.96393720734444	3.17810001326038	3.94280183571214	4.32823178187022	3.03450947814822	3.75799093246764
CFH	0.199852580676123	0.574859441108666	26.4370860927152	12.6183011347395	0.580879749789814	1.37443196747164	0.599783181751801	0.436386227872116	-0.143520440799451	2.09825111924309	0.544261825194254	2.15304865897807	1.95860485589433	1.20862183731799	-0.143520440799451	1.74642348181574	0.856308655728705	1.89888921080791	1.7238168387679	2.56463557550236	1.52495154367521
ASPM	0.451251283315911	0.727096465806153	24	12.6327904192117	0.494141014125102	3.75069394585131	0.495299736191647	0.132055492488131	1.6396728193739	3.2612260418557	3.93380305913049	5.84757245329231	3.74715376094786	4.71208896767232	4.38114229288293	3.71754570755776	3.37972941538501	3.52295064246393	3.54786128965456	2.86445818690091	3.71529804640971
ZBTB41	0.829653948533499	0.919942770018402	24	7.04359362780941	0.114310409899139	4.24287348917043	0.125710429182679	0.0296286065336485	4.03384734050881	3.94264764357744	4.17370903080538	4.49525119670305	4.40462115690752	3.85751220360217	5.33333793275069	4.03752790880044	4.55659059884752	4.487868514673	3.68865338592473	3.95252266280119	4.15934585940028
DENND1B	0.623148766795314	0.820525192032504	24	5.05087334312234	0.241709552879078	2.69526375407335	0.266218326015877	0.0987726435357358	2.63479154675381	3.0251817651992	1.3585129212174	3.37178170314089	1.71832823801555	2.599348269397	2.76436756178778	2.7272360003609	3.37972941538501	3.05626823318	2.70047002147028	2.44904175186301	3.31884289560443
C1orf53	0.791065216249132	0.901157138042833	24	11.0384709323269	0.256905863672963	1.85217994552679	0.258290829141708	0.139452340883783	3.5799679811171	2.51828615997935	2.41387584263118	1.0608040110551	3.11392419152945	0.881701783481506	-0.143520440799451	2.31862272429218	1.85622319640014	2.25949595777247	1.5377734686283	1.67035095084561	0.760683050753112
NEK7	0.328859513036615	0.654625557426721	24	18.506905418674	0.275083786097751	6.53104716594292	0.304602340566759	0.0466391273600276	7.13563771441035	6.43103562987331	6.56848273220221	6.56347896237089	7.31222549028366	6.46821280121062	7.38900559470228	6.04957220098544	6.10406974370468	6.28929960864776	6.77616777448206	5.67278705841344	6.18394232387929
PTPRC	0.0687887005024039	0.47290867623873	21.4623655913979	17.5320420101412	0.514212664641049	2.51857206279107	0.51512377469264	0.204530091595546	2.28820113824228	1.50324129890482	1.0080857305469	3.06757356889178	2.50482130096439	2.98815899708197	2.17932836192942	2.81356217964154	2.02613870204901	3.17379423776191	3.01768307010503	3.38836604087825	2.49549535232771
ZNF281	0.287058972230395	0.632518408174463	24	9.51784319681921	0.187112211601934	5.76522217714917	0.193495403704177	0.0335625233093546	6.45224225961038	6.23247555177582	6.33149934402275	6.17284927881191	5.70564620101251	5.34830369284936	5.14300307503474	5.42501560203686	5.70163372846619	5.79751579487713	5.55037226182769	5.38895881586646	5.54431390002828
KIF14	0.148284152978739	0.534271625620826	24	15.9561351945017	0.841555565759948	2.03345017260771	0.905259440629991	0.445183979831225	0.839608978701183	1.23414474216175	2.68593431897992	3.87589298280096	3.54088207977141	2.90033322787176	2.85748655328471	1.55921399437448	0.44132812652333	1.75542836930389	1.0732713640057	2.44904175186301	0.760683050753112
DDX59	0.49883229477988	0.750704399857467	20.5773195876289	12.75639976422	0.331777139700284	2.50538051377577	0.331894933607782	0.132472864613924	1.41890382568673	2.51828615997935	1.0080857305469	3.47752058492607	1.71832823801555	2.599348269397	2.02729970119914	3.04529578514669	2.66354149148149	3.2291516607753	3.01768307010503	2.03349885003032	3.26064977203349
CAMSAP2	0.0381758860552059	0.439884670772878	27.7222222222222	24.4951551200872	0.347515032175753	6.45716763664467	0.286572914904094	0.044380590845711	6.19799192568352	6.40663453247706	6.16360017921141	6.29358414251845	5.93387132770173	6.57843397857085	6.70311040022579	6.85355457498489	6.68903074501003	6.34047238860633	6.35103992262753	6.02533865014602	7.15909080786938
TMEM9	0.498745517444607	0.750704399857467	21.5783783783784	16.3612887522215	0.110079705267884	5.80694916083108	0.110315669066605	0.0189971818266818	5.56464755258825	5.45405319782064	5.40523703588356	5.96130386760646	5.47365590746189	5.61979956451527	5.94507627669412	5.87988855660489	5.8673702876968	5.9940873689989	6.48580215391698	5.94227537916384	5.78006852520712
PHLDA3	0.216223975699113	0.585134845698068	24	7.60518841201169	0.209330044950507	8.11116503770991	0.227626962261058	0.0280634115078154	7.67755550676791	8.3098868480901	8.30169436379052	8.05417050055764	7.81453766255857	8.04586765705617	7.53358176004672	8.43607968563103	8.05335558991482	8.29304861732304	8.36720054043428	7.88792726340663	8.57737289364999
CSRP1	0.428404991055526	0.71488902923845	24	0.418008175400837	0.146591613192168	6.39440652151627	0.146741882741961	0.0229484757104816	7.32655372466709	6.88412546689917	6.59348136826842	6.0149750605038	6.69307837361103	6.20964903000122	6.32522290412015	6.25635847739952	6.59085056225655	5.9940873689989	6.13013624041534	6.3084334514369	5.94619683012515
RPS10P7	0.0445550914511431	0.45089344061219	24	12.3094699189636	0.488989235319041	2.6603766785178	0.489264151131107	0.183907848494483	1.41890382568673	1.92582084017837	2.80486735808522	3.19704953579767	2.64894872868561	2.8068123947251	1.8573427400131	2.7272360003609	2.66354149148149	2.92831230009667	3.73268791013838	2.18570412574362	3.2000103259377
NAV1	0.489531810600143	0.745040608365496	20.9005235602094	0.92381298878809	0.0937258290685095	7.08366339876831	0.0937476793574628	0.0132343498102639	7.91012787788643	7.52517666848296	7.362675375556	7.41733400952045	6.89451175612747	7.23710216114624	7.30470698624361	6.81221631537313	6.76303117651215	6.95945970808176	6.84297939009231	6.48021152313614	6.70952320134403
IPO9	0.271365329245012	0.622459230453724	21.2340425531915	12.0691918485148	0.139182639115315	5.52023554203489	0.139187750364858	0.0252140962654558	4.93205834828365	5.30359586191296	5.11421183305958	5.38678463652259	5.77012182523348	5.22718933765323	5.67778895459665	5.71023503360141	5.88956595289108	5.63280572245492	5.74568249761636	5.45036759180191	5.69473694305883
SHISA4	0.0476220880586345	0.454719243358031	27.5310344827586	8.42273997357926	0.26659807586773	6.6302263748483	0.275060130856923	0.0414857827329036	6.45950851727267	6.39013479256316	6.56848273220221	6.61652517594818	6.67635305008772	6.30678823354417	5.87998046769307	6.90852729464425	7.00079839086496	6.95945970808176	7.0830094887013	6.7297025475863	6.80931449100474
LMOD1	0.544935525004978	0.776543708515252	24	6.22554618265551	0.30247411024819	5.69023095407977	0.335524587001097	0.0589650208767946	5.09021707598964	5.701453917869	4.94324187598746	5.83767739329485	4.88402177298277	6.38975708482168	4.96612146559541	6.28685780512369	6.65055667824494	5.55911012769572	6.17071754838848	4.86531042862514	6.60815873299297
TIMM17A	0.438820012802174	0.720923724329437	21.4623655913979	19.7382129453872	0.185664659111356	5.89284384698304	0.185993533485309	0.0315626102294451	6.42280563257319	6.08650336496008	5.97355557539426	5.99730559047802	6.22588789077577	5.76362388111979	6.63240690644996	5.0691568937604	5.95417480573012	5.51524405426186	5.91767700107259	5.62031362850199	5.5320663058298
RNPEP	0.461065198098269	0.731887126739498	27.5310344827586	13.5253795038563	0.151925897745636	5.63547025738021	0.166064990622442	0.0294678142263218	5.80036373075763	5.88928185466075	6.52583095990341	5.52884593097193	6.06814967615595	5.73851802316985	5.7645017754669	5.47884515283637	5.04597165709672	5.64303295548242	5.35291290411986	5.55191848452602	4.96722579790463
ARL8A	0.669733221095027	0.840002911697079	23.3450292397661	17.6054795049119	0.099033638064772	7.4055006278178	0.105943160501619	0.0143060092525896	7.79708991721052	7.3655459121481	7.89893975652799	7.03546347070762	7.77580715870253	7.53195056047023	7.11028824147756	7.483291938398	7.25274454207782	7.19316897915509	7.52931661228866	7.29180632490165	6.98582437358351
UBE2T	0.785210718106626	0.898262394326688	26.7919463087248	17.9819937491636	0.285505620885297	2.32750430248216	0.343387025772279	0.14753443222686	3.46913981129174	2.25225530714702	3.51243853233866	2.99820018580854	2.90008843214465	1.47497464543229	3.61243264193056	1.09104470055856	1.85622319640014	1.89888921080791	0.383981261226801	3.72294862841198	1.06266416665931
PPP1R12B	0.626965223477093	0.822107402185645	24	9.2936059747671	0.152709468020046	4.24298950474267	0.158818633094354	0.0374308333586101	4.21649066624073	3.74920572397365	4.25951409438415	4.68379875369723	3.38491645696151	4.57698705916092	4.21512624188685	4.17432318362759	4.47086152984003	4.59710879691979	4.49091425619067	3.77187912541629	4.44714386527155
KDM5B	0.152848680672207	0.536898532335988	27.5310344827586	24.1861633295998	0.213373191301264	6.36792585596981	0.213448233881781	0.0335192712210487	6.39275585062323	6.17584640815382	6.14116927586475	6.4315481810457	5.91972966616378	6.38975708482168	7.04249778903176	6.50361607326884	6.05581472809898	6.34047238860633	6.39965159084448	6.2578036481638	6.5667322690778
PCAT6	0.362605595142528	0.675831973060362	24	13.8898892353394	0.256797123486272	3.38164298040097	0.262017690838253	0.077482363560208	2.91403634786508	2.93706048728048	2.68593431897992	2.99820018580854	4.18573243586092	2.3569573204147	3.17944340910617	3.04529578514669	3.76305111861688	3.97554365598417	3.89650245975355	4.0350145268464	3.75799093246764
RABIF	0.747712764879682	0.878666303367794	24	8.65240849170709	0.332113536520444	3.54529537649834	0.351420454909463	0.0991230398569945	4.46776804356594	3.89666406044266	4.37935114575212	3.95124647604981	1.95860485589433	3.76107768388395	0.8570550704552	4.07296183465311	3.37972941538501	3.90929965335512	3.68865338592473	4.22270310923313	3.31884289560443
KLHL12	0.219179057759333	0.587613086400965	22.0552486187845	18.9985629629232	0.322693980637941	4.55859661754783	0.327100538785875	0.0717546574589945	4.91101136162128	4.11319210662009	4.45404692923363	4.09108386331955	5.02280087963619	4.92734520434437	5.57185395859463	4.35789739684597	4.50000759642655	4.67891074560466	4.51632997363401	4.35704361026038	3.83976380590329
ADIPOR1	0.128048132296367	0.521480994740645	20.6839378238342	2.46197207848776	0.326506246656341	4.31080251666855	0.326564892006094	0.0757550109853949	5.12718871420036	4.49901508510838	4.17370903080538	4.56887393972537	3.8699154159479	3.90341520927163	4.53001058234427	4.38634423412756	3.90055257047266	3.94280183571214	4.58999625346097	4.97385546472638	4.12713781591332
CYB5R1	0.695216298825057	0.852823527971891	24	6.32944648368695	0.0860013712831519	6.0365964336987	0.0953510434350228	0.0157954974267843	5.85648601002604	5.74102681570333	6.43654732818932	5.5164940245579	6.04227526369477	5.96103370634065	6.18853294040031	6.25635847739952	6.19599195547624	6.11657578167004	6.09682873751004	6.16009939504443	5.8992894729521
TMEM183A	0.258604530455245	0.615280650349851	20.5773195876289	2.52729325915455	0.153898782003546	5.56653507077218	0.153947014376153	0.0276558060658725	5.28275071472185	5.91257477973861	5.32790075674922	5.40029310361868	5.47365590746189	5.66046757316653	5.83489201633377	5.76542562121354	5.17807437356332	5.75099261800311	5.77756295107341	5.50926885358361	5.7486576588238
BTG2	0.419685092118666	0.711195406631448	24	21.7615102683074	0.403127447231224	2.92425217269782	0.414455693810121	0.141730490167597	2.52825241225533	2.39139402799914	2.41387584263118	1.70791355308234	4.03644857200797	3.54640910770698	4.38114229288293	2.97211044717295	2.76307390925618	3.43150797822806	2.03645149535971	2.95198788883688	3.2000103259377
FMOD	0.170152994081421	0.55037141295472	23.9041916167665	13.3187815042952	0.187202041196472	7.32980324802182	0.188881130175923	0.0257689222731727	6.4739321543222	6.94751871859577	6.79370960227123	7.01365690949205	7.54193165982881	7.32826874520892	6.66497500340216	7.49313486165883	7.66027028280088	7.6463566089789	7.95812529152925	7.74819894576222	7.831234842722
PRELP	0.978100352091016	0.98861176397626	24	0.338357359266616	0.0308037575372514	5.06835726626572	0.0308244567745389	0.00608174506160057	5.01330394152591	4.43611078715526	4.5927504680129	4.88936534546355	4.62980669336072	5.15312402307543	4.17950092925433	5.51793892431873	5.36393988576376	5.23330085244137	5.33873610910162	5.89887867306361	5.67259142921146
ATP2B4	0.0427518619747316	0.44333248855125	27.7222222222222	20.198700183588	0.164813104372224	6.94636237617956	0.183805934170587	0.0264607465341707	6.87264650042275	6.87822189045445	6.60990967359452	7.06120357596825	7.0519147557404	7.04056704679182	7.19301358408606	6.74789942708202	6.8729486595981	6.84007775676268	6.73886821810055	7.21426680753719	7.0771660996831
ZC3H11A	0.169410564532885	0.549585451686281	24	19.5476488370665	0.205268882900469	5.58582873091661	0.223503166120232	0.04001253473512	5.60452278025212	5.03305965450132	5.53133697572607	5.5164940245579	5.96174546343386	5.64703854488216	5.51581905589946	5.43866245260629	5.55658402451379	5.28646210648123	5.48750820151372	6.16009939504443	5.96454090611206
ZBED6	0.0072092044809321	0.417462167383436	20.5773195876289	12.7648559965258	0.283809989843599	4.52154873554483	0.283909035325795	0.0627902190003896	4.3785883040921	4.67277590569904	4.5927504680129	4.90839851354652	4.66414333271575	4.42791385433301	4.10549732049151	4.20658722544158	4.71413051562948	4.71813566804145	4.32823178187022	3.99435811483958	4.59576457218873
SNRPE	0.297710141557827	0.63735872099234	23.9041916167665	23.2733824302073	0.212089674388746	5.32389790160086	0.212717373512006	0.0399551940032591	5.65603118068461	5.4380899203103	4.83560279762148	5.5410929813134	4.76250636024101	5.53485388532709	5.94507627669412	4.92147008386156	5.44110735495614	5.33773386324427	5.07360694751087	5.53784156940339	5.40350748235128
SOX13	0.293917421221679	0.634413809614744	27.9160839160839	11.1849838769452	0.237685840851861	2.8539993432107	0.240707358143065	0.0843403691439794	3.14789711145434	3.10822895025946	3.28581262457362	2.6815940952688	3.38491645696151	2.90033322787176	2.02729970119914	3.04529578514669	2.55663004422072	2.78789332414616	3.08717254417184	3.03450947814822	2.27805425130621
ETNK2	0.163974131613529	0.54555529435591	25.4267515923567	9.12634848140327	0.404442361194676	2.61935333948752	0.420509550932184	0.160539452464423	1.15813915390314	2.25225530714702	2.55630858271826	2.49273846487827	2.16451907769086	2.06545091100517	2.94495785369283	2.7272360003609	3.44112872142309	3.33387479569723	2.78654768332771	3.86502640398493	2.1556653848205
PPP1R15B	0.680890601795713	0.846325559941266	24	11.5485915330556	0.236633663102605	4.27169782541022	0.23691648179021	0.0554619009755116	4.43864970620795	4.67277590569904	4.03460081527754	4.87007771605802	3.54088207977141	4.22595891115376	2.44240111784152	4.57116155985225	4.14155748244118	4.51038833265596	4.76982095644177	4.88768261082673	4.19085053511973
MDM4	0.157001727656214	0.539780153184837	22.0552486187845	11.1629705981469	0.224161985231328	4.80385037886975	0.224859700947246	0.046808223240323	4.31591743318421	4.75239045330718	4.37935114575212	5.19859220718501	4.73045810059209	4.99250702616727	4.81178955457775	5.0515019278386	5.14154871668285	5.09113897046519	4.49091425619067	4.47993333236039	4.6869678935078
NFASC	0.212891425821403	0.584069577883348	25.7548387096774	4.74356026569536	0.176706271499263	6.10387733182626	0.210585217073493	0.0345002374106503	5.63050684318525	5.76681828647296	5.67878388867058	5.62402925696261	6.08091491830567	5.49042871258493	6.14301782313482	6.38174992275165	6.4999973404566	6.48960397781172	6.59121614827368	6.08464095152233	6.88830625526567
RBBP5	0.0253364967244509	0.431371382673798	24	4.58875428805447	0.430196275561566	5.08480265494298	0.469806870855645	0.0923943174862337	5.07136977868078	5.35551141564734	4.96894201141531	5.01760775494435	4.03644857200797	5.01358961489321	5.59907583688959	5.47884515283637	5.5976111084463	5.12071413962495	5.14051461987017	4.56568460758129	5.306174193481
DSTYK	0.0806943917417615	0.484365952077842	22.6818181818182	8.5450464015881	0.234531893616286	6.42386826614209	0.241573575501053	0.0376056241337172	6.17168826182108	6.72876475037181	6.58519652648453	6.50215675003283	6.23733625953566	6.61337930128227	6.01748560032082	6.64570580712776	6.63750055341843	6.48960397781172	6.3080279934911	5.85413598876402	6.5667322690778
TMCC2	0.040083554501523	0.441882429087959	26.6133333333333	8.14579615197719	0.4935924394541	2.13578547673053	0.523500598711216	0.245109166821657	1.83109912661561	1.72994828521981	2.68593431897992	2.38815029101086	1.42987755105829	1.69973268965723	2.31685280403026	2.4321263027667	2.31563150706923	2.85981052842965	3.01768307010503	1.67035095084561	1.52495154367521
NUAK2	0.0496891273539847	0.460947369085554	26.2631578947368	10.5468305961087	0.958053094527702	2.21901361809565	0.959033313011063	0.432189016412663	1.41890382568673	3.58494160940971	3.28581262457362	3.13376355732449	3.8699154159479	1.47497464543229	-0.143520440799451	2.19542084896014	2.66354149148149	2.02936580174095	2.40633109803581	1.18388346448593	1.87450417458971
ELK4	0.734710110331814	0.87203552224699	24	21.0596188892027	0.142764093889818	3.96981135417833	0.149395184601307	0.0376328170969799	4.75440168453323	4.15285437348499	4.37935114575212	3.79638574596001	4.48365334056398	4.33046732139737	3.10543677277655	3.71754570755776	3.94362068298334	3.65008787446126	3.15346820376363	4.18706811543841	4.06048087276763
NUCKS1	0.761202508844609	0.884805755352106	22.0552486187845	7.88519155203785	0.110021160734668	10.009504635639	0.111534651317059	0.0111428742357477	9.77240021598707	10.32155520254	9.82618401621772	10.5275758765493	9.69554223900792	10.4739390300012	9.61585223861756	10.0298403373271	9.9416105058407	9.86051683703384	9.90451474606021	9.60789322499271	10.5235309182554
RAB7L1	0.518945898829824	0.762523147033495	20.6839378238342	8.34246943342131	0.224533326857008	5.84383183784745	0.225117617690273	0.0385222614094238	4.82361160565409	5.26791767565118	5.44240414541053	5.44007578338518	6.08091491830567	5.47531103307343	6.91290413856808	6.48400657640698	5.91142530836857	6.11657578167004	5.78803511457272	5.60689154002072	6.63703729325726
SLC41A1	0.38765628328163	0.691812997320974	23.4823529411765	16.3487524386429	0.101617284629451	4.96081202168709	0.107670955036115	0.0217043005389868	4.97325298910718	5.05415922324802	5.01900829725685	4.98211535390821	5.19707629653852	5.19063192533591	4.81178955457775	4.7349688100334	4.94361062815639	4.75632228584011	5.18873464630383	4.59317193927624	4.98530608318089
RAB7B	0.52070118326853	0.763272124358172	21.1216931216931	16.1987242730124	0.153303625899195	3.96679173942282	0.15330402543898	0.0386468550681428	4.07227269797012	3.64179993711086	3.51243853233866	3.75492625312312	3.61296630849053	3.81010054416064	3.17944340910617	3.92568456780419	4.2824183874463	4.5325620224364	4.29924086157	4.53766337746876	4.22168190833025
SRGAP2	0.0029360204233011	0.417462167383436	23.2093023255814	16.0282185133987	0.427060220928499	4.93453533855469	0.444753958914269	0.0901308691497864	4.86797322687785	4.40359928432259	4.86327478146414	5.10269688187456	5.54909019956714	4.97111177579229	5.02752339958346	4.35789739684597	4.73879237005958	5.31232574043801	4.98535778804224	5.27477152694335	4.36666764618857
IKBKE	0.637975587361474	0.828101258923641	27.7222222222222	9.34223156405839	0.170951444927371	3.34474966003233	0.172032431215587	0.0514335746173376	2.82682530273383	3.33204115939561	3.20160364683693	3.2576756504028	3.68161959729055	2.3569573204147	3.98684763428832	3.24490727255187	3.24848771324805	3.60894122983486	4.07814300080336	3.32419976987257	3.48053861013227
RASSF5	0.466536578346448	0.734319717372266	24	14.9956923722962	0.232779875182786	3.39690071853173	0.243954815948167	0.0718168813758013	2.73400121416108	1.50324129890482	3.36537628779245	3.19704953579767	3.68161959729055	3.1492347100698	3.4424969885775	3.8459950914429	3.31560042919251	3.90929965335512	3.77541810764494	4.15053058684394	3.91714930837359
EIF2D	0.338712409288972	0.661216643054013	23.3450292397661	21.0168432985055	0.46183319409457	4.37129049414846	0.477126448176586	0.109150020758236	4.77784251002511	4.26569057790873	4.68867314652509	3.71223997514558	4.76250636024101	4.45898628771476	5.6649647324517	3.11494711463458	4.55659059884752	3.97554365598417	3.68865338592473	5.784307443259	3.79945665896271
DYRK3	0.249890418141264	0.61167275881817	24	17.0077052964655	0.500955459335458	1.52326363515728	0.551377314078167	0.361971034660219	2.63479154675381	1.92582084017837	1.0080857305469	1.70791355308234	3.30011830298164	2.21855423318891	1.44220935725488	0.393561577079503	1.44121418412663	1.59611054372312	1.0732713640057	-0.143520440799451	1.06266416665931
MAPKAPK2	0.0469516898478115	0.454719243358031	26.2631578947368	9.86654378410026	0.203855560530941	8.23530202871334	0.205860403395463	0.024997310684867	8.24890336654883	8.38258457749402	8.51079333141383	8.29195396953411	8.3924536941247	8.252853334744	7.69682911701679	8.34842730602548	8.35399051465192	8.24349864353444	8.4893422510082	7.92355202551283	7.95107020287083
YOD1	0.558496662312238	0.784290106187324	24	3.9598535657619	0.384450773321685	2.01589029130304	0.41359290806067	0.20516637728005	2.52825241225533	2.09825111924309	1.3585129212174	2.01937141238601	1.06896523072008	2.599348269397	3.10543677277655	2.19542084896014	2.66354149148149	2.36211514233966	2.17056068900396	-0.143520440799451	2.39086748490056
PFKFB2	0.98634931210701	0.992663968394507	24	2.9406077544974	0.0804739199658741	2.9714338374649	0.0842122755945761	0.0283406194453323	3.5799679811171	1.92582084017837	2.80486735808522	2.84856485172607	3.38491645696151	3.54640910770698	4.96612146559541	3.30574554324044	3.37972941538501	2.92831230009667	3.39182862307208	-0.143520440799451	2.77034210908
CD55	0.233152460130784	0.598963483619976	20.5773195876289	13.0382847140854	0.251964467227634	4.92610093811403	0.252009662428235	0.0511580386992065	4.63111972334431	4.80312621933777	4.55930461987481	4.99997069727434	5.14939388661426	4.73765489532644	5.33333793275069	5.13769242538573	5.42600053753655	5.06094480034403	4.96704117756472	4.07455653854433	4.73049477827015
CD46	0.0763002955853025	0.48033853338087	23.6213017751479	21.7861506905654	0.26946599237216	5.0570185790589	0.275611104379124	0.0545007102644289	5.10882132489056	5.07495465129998	4.48999289220367	4.76957099200031	4.94114510868703	5.33161180202935	5.57185395859463	4.79985192134329	5.26553671206995	4.94999239493206	4.94848902375439	5.73580379054349	5.02080076818728
CD34	0.199551577482645	0.574859441108666	22.3016759776536	1.71919546717534	0.642374242370528	3.49877762990091	0.642374667557864	0.183599741254793	3.52561786535888	3.46402589722579	3.01683038943228	3.19704953579767	1.42987755105829	3.42577195658348	3.55798158040556	3.62508435157273	2.85618046483744	4.26761045634216	3.44573646859521	6.31670166425211	4.39399489052761
PLXNA2	0.376772208180124	0.685158317594057	27.156462585034	26.0623238534575	0.492178942417806	2.44259191928581	0.512389077198479	0.209772689884398	3.28508913236494	3.46402589722579	2.68593431897992	1.52270096391832	3.01096452334231	2.3569573204147	3.31695739123544	2.4321263027667	1.85622319640014	2.36211514233966	2.40633109803581	-0.143520440799451	2.9282153063622
TRAF3IP3	0.810013860993712	0.911364615876311	24	21.7597164117151	0.198629769931036	1.55463581476615	0.204219913748822	0.131361899558156	2.41321381862592	1.72994828521981	1.64023869014112	1.0608040110551	1.06896523072008	2.98815899708197	1.8573427400131	1.09104470055856	1.85622319640014	1.21243452369536	2.29325684940232	-0.143520440799451	1.31224570282063
C1orf74	0.925975053645246	0.96317511015335	24	21.0318722276869	0.0837743852359872	2.78381547532098	0.0877309042362004	0.0315146262437114	2.91403634786508	2.63491420188133	3.11217310438267	3.8366870027185	2.34468080484641	3.48735111423401	3.02742753309453	2.53734766452988	2.66354149148149	2.36211514233966	1.7238168387679	3.11256516149706	2.49549535232771
DIEXF	0.579310836721142	0.795860631765189	24	5.93055189997834	0.185252322670182	3.74107449393744	0.205576289932792	0.0549511350992706	4.55175462210644	4.69980520575729	4.34050107352332	4.24873969667551	3.11392419152945	4.22595891115376	3.501394512328	3.11494711463458	3.76305111861688	3.83986693217394	2.94467641137918	2.86445818690091	3.42862791764841
SERTAD4-AS1	0.757460258021897	0.883891058247397	24	16.9971296326705	0.158054117488548	3.39427361391508	0.173932914307596	0.0512430446368687	2.52825241225533	3.58494160940971	3.01683038943228	3.79638574596001	3.61296630849053	3.76107768388395	3.66490310521332	3.04529578514669	3.90055257047266	2.63231888060936	3.39182862307208	4.07455653854433	3.07050394025668
SERTAD4	0.212912122713523	0.584069577883348	24	11.1940007023302	0.521672699294583	4.56570832224023	0.523653295946619	0.114692673948493	2.82682530273383	3.98721073338893	4.55930461987481	5.5164940245579	5.04902375219705	4.63255500740989	5.21515429963624	4.59573241426474	5.06560033727569	4.57591246490724	4.96704117756472	3.18661359547821	4.66470187478146
HHAT	0.0692285891767533	0.47290867623873	20.3673469387755	11.8041127214849	0.846199466451629	2.12756650526915	0.848556053562015	0.398838791389352	1.41890382568673	2.39139402799914	2.55630858271826	2.49273846487827	2.90008843214465	2.599348269397	-0.143520440799451	2.97211044717295	2.85618046483744	2.36211514233966	0.383981261226801	1.67035095084561	2.02192326935502
RCOR3	0.810074273708306	0.911364615876311	24	13.7014954803106	0.0843201812058481	4.5281499047133	0.0857187882716627	0.0189302010921589	3.52561786535888	4.58850992449374	4.5927504680129	4.2783040961178	4.59463286426505	4.83561544524376	4.71557168010871	4.14132105977424	4.47086152984003	4.82979078563707	4.68270857404323	4.56568460758129	4.96722579790463
TRAF5	0.33683559869629	0.659855810824591	27.5310344827586	9.80592668161105	0.233352957333431	4.08512663103875	0.233786929324865	0.0572288084165016	3.5799679811171	3.84916643451359	3.98508207138795	4.54474808106115	3.11392419152945	4.36368622688059	3.85755845454493	3.76164516320023	4.21370641300342	4.67891074560466	4.46504275279639	4.47993333236039	4.39399489052761
LINC00467	0.361343148572852	0.674736128779172	24	11.7128968385984	0.349629806943575	3.56697767474856	0.349799004319079	0.0980659359870359	2.15131921093718	2.74281509665468	3.64588691940926	4.39085177190076	3.8699154159479	4.22595891115376	2.85748655328471	3.8863899810165	4.14155748244118	3.28246323220272	3.21685077617601	3.61980869764561	3.99059435553058
LPGAT1	0.691848461701178	0.851403816177501	24	21.7777875213391	0.111620780535344	4.99090100759551	0.114714380573132	0.0229847036434005	4.73057369458222	5.09545458231018	4.91707560263299	4.79024030053809	5.39405871078792	4.92734520434437	5.8233962314199	4.6900333917249	4.98543051656922	4.93342182530882	4.70498473682359	5.05517000037009	4.93037092888905
INTS7	0.602821376451192	0.808822879476768	24	7.9227276144106	0.184275152837332	3.20793620372564	0.198843426039013	0.0619848442771648	3.14789711145434	3.58494160940971	3.36537628779245	3.06757356889178	3.21002293960977	2.90033322787176	2.17932836192942	3.8459950914429	3.44112872142309	2.92831230009667	3.33582800140294	3.67230016587395	2.9282153063622
RPL21P28	0.0741265203282961	0.475065946239121	25.7548387096774	21.0897909030753	0.437648272868481	2.22580239192281	0.469330174744461	0.210858868894924	2.73400121416108	2.25225530714702	2.25582519013742	2.01937141238601	3.11392419152945	2.3569573204147	2.44240111784152	1.55921399437448	2.02613870204901	1.59611054372312	1.32413659361573	2.44904175186301	2.85143712650029
PPP2R5A	0.230406484850207	0.595582090507794	21.2340425531915	16.7956154053779	0.280627494164702	4.80448766621083	0.280679394041167	0.0584202548827712	5.3624359654754	5.13560073129293	4.91707560263299	4.76957099200031	5.04902375219705	4.83561544524376	3.85755845454493	4.07296183465311	4.7868862783051	4.8825366029375	5.23539497715733	4.53766337746876	4.75177546374735
NENF	0.656947538042021	0.835438658108679	24	11.6167649985287	0.0790790035002084	6.84231312529788	0.0791471556740715	0.0115673098007519	6.70547284434166	6.74182818638065	6.58519652648453	6.61072655686849	7.08397337421886	6.53535064858406	6.37331761849305	6.98956752136101	7.08975968031305	7.0116984468537	6.96336789282132	7.23622690218455	6.94483529765534
NSL1	0.0696902845507469	0.473441136661341	24	18.1062767112631	0.34363927042872	4.73847780350196	0.381318406500478	0.0804727641055246	5.21567366622316	4.67277590569904	4.91707560263299	4.72732220380021	5.56734820386425	4.65955644834792	5.04742339475308	3.8863899810165	4.2824183874463	4.67891074560466	4.54130568692748	4.84258584423414	4.57203349605417
TATDN3	0.409043758205423	0.703299611764449	24	16.4454324599784	0.389911526132926	2.61365863205807	0.424481714836218	0.162409011501999	2.91403634786508	2.09825111924309	2.41387584263118	2.27538320653625	3.38491645696151	2.4832374104969	1.8573427400131	2.53734766452988	2.55663004422072	3.11622765465715	2.17056068900396	4.29143648060496	1.71028876489987
ANGEL2	0.989300493824414	0.994255578962295	24	5.99037437190711	0.0294147110814931	4.2955111540958	0.0326431287286805	0.00759935839010801	3.77894907975892	4.03043846821936	4.30057579393507	4.30727479375571	4.69768171031657	4.36368622688059	5.2669942214194	4.59573241426474	3.94362068298334	4.57591246490724	4.07814300080336	3.50872351553355	4.39399489052761
RPS6KC1	0.0678452796414891	0.472260516091206	27.156462585034	9.7155943537047	0.328429343021612	4.39895480540181	0.330095116733988	0.0750394426259254	3.86901280426169	5.07495465129998	4.48999289220367	4.46985102291144	4.52160303130495	4.15182875006524	3.98684763428832	4.52072763896449	4.37971455180209	4.57591246490724	4.7269221646251	4.77218209099716	3.83976380590329
SMYD2	0.0738901504590519	0.475065946239121	24	16.6064528435362	0.293693943396985	4.76408195434603	0.320855365979237	0.0673488342673319	5.21567366622316	4.89953966848362	5.09099342948405	5.10269688187456	4.8545889168996	4.83561544524376	4.69048000321964	4.17432318362759	4.21370641300342	4.82979078563707	4.76982095644177	5.15076362035069	3.99059435553058
PTPN14	0.309277513714712	0.641234288615315	22.8114285714286	8.60904113437683	0.214280366831741	7.56766712973093	0.221391005624416	0.0292548551395241	7.26981880229586	7.8212782974982	7.7250976817133	7.56257783479517	7.49501338704894	7.62735683249563	7.13374733596629	7.75822934181061	7.54613735896113	7.71582999735684	7.727309860806	6.77240927343773	8.07654457130946
CENPF	0.286351177877066	0.632425652567619	24	13.3415463260827	0.923453463122273	4.83720751476531	0.933071673807804	0.19289469615675	1.6396728193739	5.26791767565118	5.82667408078597	7.33532122959239	6.04227526369477	6.70046358874633	3.61243264193056	4.79985192134329	4.17808292017964	3.94280183571214	3.85725943341457	4.88768261082673	3.91714930837359
KCNK2	0.246427060910823	0.608115611671327	24	13.5219344762149	0.207305466917668	7.5915860532391	0.210071450374973	0.0276716155098238	7.69920186082057	8.125325745648	7.60730521055939	7.97964136108164	7.76398231072403	7.71040169599757	6.82340543418129	7.4089823991609	7.46346979892521	7.42420338364509	7.98112553495776	7.17842020619656	7.33153787335894
KCTD3	0.804997976446526	0.908691347281556	24	20.4474181095656	0.0807327846816752	5.94443913167607	0.0859085329281463	0.0144519156517839	5.88914046458312	5.57577323069901	5.92185776702913	5.91500033763275	5.98909123863881	6.01430252227508	5.55804794838247	5.98593380800464	6.09454699937587	5.76978229911356	5.65705425557921	6.79033211626824	6.16820037328274
GPATCH2	0.83490729688912	0.923534368211487	24	9.5326756906179	0.111916708438093	4.84812963528163	0.115692326498976	0.0238632906300691	4.46776804356594	4.92266887998851	4.37935114575212	5.19859220718501	4.36341989989019	4.88220924978223	3.66490310521332	5.18703862898386	5.12293315235686	4.75632228584011	5.17283970981115	5.49476744807926	5.32048749083372
RRP15	0.53654020706651	0.771895826457307	20.0603015075377	15.6518289117967	0.402485097955931	4.76551689050679	0.404154840160557	0.0848081854385323	5.26627155862496	4.87603360072564	4.30057579393507	4.94572771768896	4.62980669336072	5.46003325970237	2.17932836192942	4.79985192134329	4.52857648049432	5.12071413962495	5.1240763502883	4.59317193927624	5.5564583943204
TGFB2	0.43882327430392	0.720923724329437	24	14.3184996533239	0.487431794844622	2.44454036250159	0.502067752255684	0.205383294118286	3.14789711145434	2.09825111924309	2.91473812046802	3.71223997514558	3.54088207977141	2.7068063731664	-0.143520440799451	2.81356217964154	2.02613870204901	1.89888921080791	1.7238168387679	2.77127300331964	2.1556653848205
LYPLAL1	0.886442191835904	0.944737034282062	24	20.3556980520309	0.126852510931486	2.7476666211024	0.135323341542713	0.0492502767633504	3.07407684302284	2.25225530714702	3.01683038943228	2.01937141238601	2.34468080484641	3.22349490550357	1.44220935725488	2.63541373118016	3.10410123107648	2.71220215254112	2.8677774554478	4.0350145268464	3.07050394025668
EPRS	0.421702913890937	0.712276726839935	20.4717948717949	13.3848782484386	0.168193034460573	7.74243340930628	0.168207160394565	0.0217253609430316	7.86158834628517	8.03003428646015	7.84444533045856	8.04989140848177	7.98381787906965	8.16135828415563	7.27547613999172	7.70558223968658	7.68586196980942	7.47088107098813	7.67748669275808	6.79625725672792	7.82120380687765
BPNT1	0.609329489173895	0.812439318898527	24	1.79540461435945	0.291655739885287	3.65016212626144	0.29702519354247	0.0813731509089676	4.46776804356594	3.98721073338893	3.70825059248063	3.06757356889178	4.23224773594329	2.06545091100517	4.8799627699187	3.04529578514669	3.94362068298334	3.47795368047272	3.21685077617601	3.90943773854977	3.71529804640971
IARS2	0.220310491440652	0.587993365950263	21.5783783783784	21.1392395183148	0.292434298109581	5.90984580276613	0.292976079380761	0.0495742341100731	6.28236060968435	5.95806188788708	5.46063469384466	5.73480460001156	5.80131031607327	5.59203638211203	6.90201575690125	5.58082942581574	5.90053703117167	6.04124754323615	6.01895040487074	6.44292807979498	5.45631348034855
RAB3GAP2	0.0492181619824669	0.458591578708777	24.0481927710843	17.7256444285991	0.142816540671495	5.54975707876649	0.158795677650368	0.0286130861939749	5.91050658002348	5.53132293042266	5.64729552830166	5.69150970807855	5.96174546343386	5.83642192707823	5.50146353512983	5.35477512255415	5.470854552999	5.32508573573078	5.33873610910162	5.27477152694335	5.29171746654697
C1orf115	0.921514007742248	0.961224246289227	23.4823529411765	16.1532317029874	0.119816595592184	0.485221124765724	0.126482698609719	0.126482698609719	-0.143520440799451	0.472672557897069	-0.143520440799451	-0.143520440799451	-0.143520440799451	-0.143520440799451	0.441825759599175	1.34403731603252	-0.143520440799451	1.41698966293284	1.88858621151708	1.67035095084561	-0.143520440799451
MARC2	0.203994083850179	0.576668839501567	20.6839378238342	14.5680865304655	0.57955452080732	1.71553881946617	0.579672295141635	0.337895178216961	1.15813915390314	1.50324129890482	-0.143520440799451	1.8720311405709	1.95860485589433	1.89414944266486	-0.143520440799451	2.19542084896014	2.66354149148149	2.63231888060936	1.5377734686283	2.32337305027693	1.87450417458971
HLX	0.0127091414471303	0.421653680471827	24.1939393939394	11.1392334720479	0.408916403734044	5.02207550731245	0.410426575352434	0.0817244931412973	3.52561786535888	4.7779813551558	4.77861374085914	4.98211535390821	5.2203392537284	4.88220924978223	4.53001058234427	5.12086134973576	5.45605762299728	5.53734380658961	5.75638778315567	4.90971315391805	5.44329207511811
DUSP10	0.585952307594381	0.799444955624583	24	15.005394390639	0.347714686323737	2.17996738949226	0.364502717560489	0.167205582669466	0.43021695477682	2.25225530714702	1.87583536006694	2.84856485172607	3.54088207977141	2.8068123947251	3.10543677277655	2.31862272429218	1.66359032724319	2.02936580174095	1.88858621151708	1.44752501273579	1.87450417458971
TAF1A	0.00123190191531664	0.417182061872477	24.1939393939394	0.0830407029849527	1.36407061359069	1.58561316169942	1.36473570798665	0.860699028585234	2.73400121416108	2.09825111924309	-0.143520440799451	1.0608040110551	-0.143520440799451	2.21855423318891	3.61243264193056	2.31862272429218	1.85622319640014	-0.143520440799451	1.32413659361573	2.56463557550236	2.49549535232771
MIA3	0.587447726268785	0.800615664671292	24	11.718925570905	0.232227399861751	5.55322956289003	0.232335115082785	0.0418378373253983	5.56464755258825	5.4380899203103	5.22500907722284	5.96130386760646	5.72203725268104	5.70002055436399	3.85755845454493	5.80810661358506	5.75096124098099	5.74150520454078	5.61061107530584	5.37318932911557	6.20723779633981
AIDA	0.433148095288208	0.718325559732253	21.9340659340659	1.90927862994575	0.293841067349028	2.47945725599663	0.293846769375616	0.118512536832381	2.99627465238526	2.25225530714702	3.20160364683693	2.15304865897807	2.77997639330072	2.4832374104969	2.55789308502013	2.63541373118016	2.44115720955346	1.59611054372312	1.88858621151708	3.72294862841198	2.02192326935502
BROX	0.0802791234780382	0.483153638230738	22.5536723163842	17.4268421142834	0.370780715867342	5.24866839460785	0.381719117504232	0.0727268497084682	5.70576380013454	4.9454331285564	5.15955682639404	5.577222429171	6.08091491830567	5.72579933538504	5.8233962314199	4.61989179520322	5.26553671206995	4.94999239493206	4.81148089401657	4.99461778793766	4.4208141155008
DISP1	0.244013911361237	0.604916488937743	27.156462585034	24.9964658622341	0.462186412796155	2.83432889846618	0.466822857110893	0.164703135674733	2.28820113824228	2.39139402799914	2.55630858271826	2.6815940952688	2.90008843214465	2.8068123947251	4.47229324315806	3.18139007509882	3.71414230402604	1.89888921080791	2.51118342401998	2.32337305027693	2.85143712650029
CAPN2	0.694432640148171	0.852380088583621	24	16.9850187752909	0.0603863392270034	6.9450705051123	0.0664399519525249	0.00956649063585721	7.23213172115425	6.78664059716442	6.92424291796477	7.28159004331425	6.95816471845929	7.05080144245106	7.18405267213532	6.78041625601136	7.05089691999723	6.79033480523338	6.79705667991214	6.77240927343773	6.65973102383706
TP53BP2	0.18561139654272	0.561175838929333	25.9220779220779	6.03476284554461	0.443116011363295	3.99520358509027	0.517549208231714	0.129542637116957	3.07407684302284	4.49901508510838	3.82543023280469	4.30727479375571	2.50482130096439	4.07368224702945	4.38114229288293	4.38634423412756	4.66350486357533	4.24092506982581	4.49091425619067	3.95252266280119	3.53064615759055
FBXO28	0.748834887942788	0.879515327881571	27.9160839160839	23.6766561045303	0.216378211466675	3.33364453130952	0.216602570466645	0.0649747051409708	2.73400121416108	2.63491420188133	3.11217310438267	3.47752058492607	2.64894872868561	2.98815899708197	5.06705262740321	3.24490727255187	3.10410123107648	3.76692291544414	2.8677774554478	4.22270310923313	3.26064977203349
DEGS1	0.0242760335035408	0.431077058326123	25.1069182389937	22.1505070464018	0.312237383391965	5.60159031859816	0.320890068727501	0.0572855297293155	6.06139832458574	5.51619652204373	5.42394027600952	5.10269688187456	5.89102356307998	5.80048202688698	6.06706817271078	5.20311928235163	5.71412462139507	5.27335431101503	5.35291290411986	5.81964415021816	5.72733059199991
NVL	0.383719677156178	0.689537248330086	24	7.8181268651397	0.600000899760576	2.34382777586633	0.649134479569524	0.276954854044081	1.6396728193739	2.84320449120556	3.51243853233866	1.8720311405709	0.586517577969968	2.8068123947251	-0.143520440799451	2.63541373118016	2.76307390925618	2.85981052842965	3.08717254417184	2.44904175186301	3.26064977203349
CNIH4	0.200568707674602	0.574941820935611	24	16.1545095491826	0.243897424167599	6.50238403857799	0.26369096660618	0.0405529671950668	6.41535166167609	6.11690330094571	6.72749811615297	6.21931688005317	7.35489323823421	6.64749814921209	6.18853294040031	6.43037288163628	6.5071928248525	6.35920370842527	6.44005352959913	6.80215816216805	6.19951435872636
WDR26	0.477746470483834	0.739642191762345	23.9041916167665	20.9522775825673	0.295366364795929	5.64767003843225	0.309347281789553	0.054774319265193	5.39311722187878	5.38911211903603	5.89529714097134	4.96403625382091	6.23733625953566	5.3972509883964	6.78243338802568	5.38328298608956	5.17807437356332	5.71266277444475	5.18873464630383	6.76033580482173	5.3625945781493
DNAH14	0.707935070477388	0.859071370089179	24	15.3554914994743	0.359288205427354	1.61055506336481	0.380257528570101	0.23610340137993	2.52825241225533	-0.143520440799449	1.0080857305469	2.27538320653625	1.71832823801555	2.06545091100517	3.17944340910617	0.784049441541552	2.1781341988143	2.45791722319418	1.7238168387679	-0.143520440799451	1.06266416665931
LBR	0.340389217552813	0.66142379479978	24	19.763661641545	0.271454964873093	4.57821766707486	0.294076510418399	0.0642338420327429	4.28353060848596	4.40359928432259	4.12881363697469	4.41766838914439	5.24323304854509	4.60503855396148	5.54410854264642	4.8415408947769	4.2824183874463	4.26761045634216	4.66008305122086	4.90971315391805	4.06048087276763
ENAH	0.205630443471045	0.577651314892038	24.1939393939394	1.31744023088966	0.156827793197174	8.27229874545142	0.159063436796087	0.0192284444373517	9.05021200913321	9.03152873326853	8.46185636792901	8.61377332070073	8.15656527700961	8.55742003270196	8.3713548008818	8.04366505796671	8.14385120553466	7.84548020595975	7.86721911153783	7.43540218329183	8.09539552500217
SRP9	0.039519419492521	0.441882429087959	23.7619047619048	20.2976911279523	0.632983671897528	4.90847348663297	0.671480823126617	0.136800336185014	5.70576380013454	4.40359928432259	4.62543848021388	4.46985102291144	5.585378028987	5.38111904047931	5.70310039721595	4.03752790880044	5.04597165709672	4.0995504357893	4.58999625346097	6.00501686307608	4.57203349605417
EPHX1	0.86168559120803	0.935532715926064	24	0.424825178917754	0.156625489580131	3.11606023419677	0.156791316659895	0.0503171649056108	3.68288632822075	2.84320449120556	3.11217310438267	1.8720311405709	2.50482130096439	2.599348269397	1.8573427400131	3.11494711463458	3.37972941538501	3.47795368047272	3.73268791013838	4.77218209099716	3.71529804640971
TMEM63A	0.182845798185847	0.558717634315717	24	15.7639421572926	0.254788413643135	5.14010263416999	0.272683306697567	0.0530501676921474	5.10882132489056	4.75239045330718	4.86327478146414	5.45309657386641	5.585378028987	5.2803451277154	5.12438701379785	4.49483373673289	5.31557712034563	5.07612087570096	5.47459986690719	4.67262477915742	5.46921840813917
PYCR2	0.588262627591258	0.80090206699199	24	19.7908562528356	0.211319605403125	6.67544197641206	0.22877787863058	0.034271570247929	7.30654640630424	6.63385062077272	6.93079654741288	6.63378249283439	7.43164548642281	6.14424416448733	7.57872408909808	6.33143090249234	6.44110379384756	6.35920370842527	6.16269209364862	7.09915370006412	5.83094640991157
SDE2	0.255169247881623	0.613186558608612	24	6.98310150894221	0.358093830522993	3.34576811877829	0.39419421435609	0.117818749047089	3.46913981129174	3.39954232773454	2.91473812046802	3.91406164762926	2.64894872868561	3.42577195658348	2.85748655328471	3.67205562610387	3.98544028411832	3.65008787446126	3.21685077617601	2.32337305027693	3.91714930837359
ACBD3	0.334274955000146	0.658260845529994	24	6.17468747490488	0.0920785277261743	7.77557076846004	0.10215767636064	0.0131382864876006	7.80566809257073	8.07975331569374	7.94499021977073	7.91052253159576	7.58737202804621	7.82515072732293	7.60581785140996	7.81949189086802	7.64404183831225	7.78211101601099	7.72458658824434	7.46546040319287	7.8827831307873
PARP1	0.984922756575074	0.992073513808476	24	23.0842120379655	0.0275674554915114	5.90492851186742	0.0277023634043822	0.00469139691508668	5.93156087857744	6.17584640815382	5.53133697572607	6.18850536615297	5.53059816647383	6.21875515202892	4.98688050210198	5.85974126634101	6.11353004355345	5.69310907926795	5.92718312460271	6.3084334514369	6.32550022487324
ITPKB	0.231928813138152	0.597552015867999	25.5897435897436	12.7645044365354	0.57152555721971	2.53777571525328	0.583948770070582	0.230102592030006	-0.143520440799451	2.74281509665468	2.07830491553214	3.13376355732449	3.30011830298164	3.1492347100698	2.02729970119914	2.31862272429218	2.94364079242703	2.54775178904148	3.39182862307208	2.18570412574362	3.2000103259377
PSEN2	0.340370292708476	0.66142379479978	24	15.1580273292825	0.258976070626337	3.74994073421088	0.272608880235889	0.0726968503125572	2.41321381862592	2.93706048728048	3.20160364683693	3.47752058492607	3.46500586734277	4.03296208995174	4.06702153628556	4.07296183465311	3.76305111861688	4.31954458144025	4.58999625346097	4.79603379907039	3.42862791764841
ADCK3	0.0839125641971091	0.485262181076706	27.5310344827586	7.29512144221223	0.298767849020514	4.17978448475726	0.321742147803156	0.0769757744631277	3.41036037736119	3.74920572397365	4.12881363697469	4.2783040961178	3.21002293960977	3.71033025116514	4.02749144479496	4.07296183465311	4.81034507034376	4.77504312893097	4.49091425619067	5.03526698490947	4.83389153371853
CDC42BPA	0.108456893427882	0.505480752247992	24.0481927710843	17.8575225345537	0.182704303656274	6.49374189048844	0.20323914938845	0.0312976944288684	6.61075210435829	6.02371152920142	6.64221549715967	6.56347896237089	6.87265432930795	6.6339472821683	6.57871863724648	6.44396938779637	6.17807010023618	6.35298691818182	6.55488427142835	6.42008658510514	6.53639628605802
JMJD4	0.860083608012643	0.935305862493441	24	11.3763236731044	0.150795928391126	3.95425459064364	0.15113945215698	0.038221983105134	3.95378293091089	4.61714895550486	4.37935114575212	3.91406164762926	4.03644857200797	4.11328455435324	2.02729970119914	4.26902816102399	3.37972941538501	3.90929965335512	4.41186487358119	3.77187912541629	4.47300168680374
SNAP47	0.712191587677447	0.861393298615369	20.9005235602094	0.00876276991099129	0.166223099556047	3.4713676706482	0.166289842888371	0.0479032642650959	4.3785883040921	3.33204115939561	4.37935114575212	3.06757356889178	3.01096452334231	3.65773247064643	2.85748655328471	3.30574554324044	3.31560042919251	3.60894122983486	3.59633477549591	3.86502640398493	2.9282153063622
ARF1	0.0876031197833231	0.485615880889869	21.3475935828877	20.7305753464325	0.228904731699475	8.46250323357593	0.229043848980895	0.0270657325213346	9.10915153412716	8.57369706351391	8.75561970633765	8.42841946670255	8.68984348395337	8.44939065437848	8.68893507058997	8.20207972841427	8.13690960139223	8.23844874499482	8.31746376234549	8.83999092322504	7.81363449257312
C1orf35	0.451578120919353	0.727336891480761	24	12.1219176797125	0.132318510670185	5.57338976637388	0.132330063645713	0.0237431920595441	5.53743830557216	5.53132293042266	5.42394027600952	5.93370045873914	5.1000815032163	5.76362388111979	5.08641836681385	5.32569256436888	5.66349875883389	5.90340732890035	5.74568249761636	5.57966683597276	5.72733059199991
MRPL55	0.463871079992761	0.733242443311256	24	9.89459065749431	0.227399326912184	5.36935838175757	0.233086870015035	0.0434105629467664	5.07136977868078	5.15526249892182	5.30790111030978	5.658163986913	4.82454306463042	5.20902642247981	4.10549732049151	5.84956112026515	5.50000075912135	5.42329567103507	6.02781408187257	5.65984654081214	5.81081005036158
GUK1	0.301499414516716	0.637805526944914	26.7919463087248	11.1643931020278	0.0898240608661635	7.98567704681781	0.0901105344912518	0.0112840193715522	8.11726889840393	8.3991703979019	8.27618803811199	8.12707041827056	8.19523631901019	7.84880529855489	7.81472776466542	7.95623251234852	7.76603223726564	7.91886459279824	7.75959436812819	8.01784730221212	7.65325757423369
GJC2	0.962777345816974	0.980237038616764	24	1.41446805365467	0.0786816577197969	2.01915715736801	0.0795910459565148	0.0394179549947773	1.41890382568673	1.23414474216175	2.25582519013742	1.8720311405709	1.06896523072008	3.60314428508461	2.44240111784152	2.89501322127256	1.85622319640014	2.25949595777247	2.03645149535971	1.67035095084561	1.71028876489987
IBA57	0.660831998513847	0.837474986945338	24	12.4649398293782	0.197183433245685	3.14618177142131	0.197433417860918	0.0627533410988286	3.14789711145434	3.52575016199754	2.91473812046802	2.76749367806755	3.38491645696151	3.36144674340984	1.66465656993128	3.24490727255187	3.02610071825021	4.00755886380865	3.15346820376363	3.18661359547821	3.31884289560443
TRIM11	0.242034564708185	0.603890482699477	26.4370860927152	6.48244777022735	0.238324565418999	6.74189123448878	0.272530290896213	0.0404234185063767	6.26587697146104	7.12750925324452	6.89102063016535	7.07811199846367	6.00257217728882	6.83682499899648	6.77648408257122	6.93283882004749	6.83342036874202	6.86650433297519	7.07447950358368	6.22303559156095	6.76813519964963
RNF187	0.0433810636425427	0.446971183822603	25.1069182389937	9.60442146122215	0.209481358490676	8.25994089854298	0.215241775531355	0.0260585127878243	7.89948156887636	8.26308372899806	8.06304577300495	8.45617073312899	8.05993783195238	8.19173528559955	7.85762585872206	8.48458005180965	8.51077460884366	8.45127870858414	8.68553942179756	8.11586297553174	8.25107822889417
RAB4A	0.10499021969384	0.50256288181948	20.1616161616162	2.52058679145837	0.483515943883812	4.6971833788582	0.484563122182	0.103160358687079	4.97325298910718	4.92266887998851	4.62543848021388	4.41766838914439	4.48365334056398	4.36368622688059	6.17049883782152	4.14132105977424	4.61103789588324	4.55440006309262	4.89135670460173	5.55191848452602	4.09419427954819
CCSAP	0.892606209590612	0.947726623922722	24	2.94934701940594	0.131543858186666	3.74283345402548	0.13768691967083	0.0367868144180302	4.31591743318421	3.18675470455072	4.17370903080538	3.75492625312312	4.40462115690752	3.65773247064643	4.8575944038313	4.35789739684597	3.31560042919251	3.69009345742933	3.33582800140294	2.03349885003032	3.67130314537494
NUP133	0.788905085242175	0.900067540272103	20.0603015075377	5.30220740658185	0.0819429235846712	4.99718861200933	0.0821754069164054	0.0164443276603408	5.07136977868078	4.9454331285564	5.09099342948405	5.16733001879979	4.55857999858381	5.01358961489321	5.2669942214194	4.6900333917249	5.48550125849009	4.71813566804145	5.03895233465086	5.30832900210344	4.73049477827015
ABCB10	0.046972365410763	0.454719243358031	20.0603015075377	17.1005033188173	0.87869488776949	1.91305537623542	0.888190882111095	0.464278709934111	4.07227269797012	2.39139402799914	1.3585129212174	2.15304865897807	3.30011830298164	2.4832374104969	1.17909824004908	0.393561577079503	0.856308655728705	2.45791722319418	1.5377734686283	-0.143520440799451	2.02192326935502
TAF5L	0.546672835315564	0.777107334945416	24	0.372840273454519	0.300620845630378	3.03932552013769	0.300866079206035	0.0989910679894548	3.07407684302284	2.39139402799914	3.36537628779245	2.99820018580854	3.11392419152945	2.599348269397	4.71557168010871	3.52628894849985	2.02613870204901	3.33387479569723	2.29325684940232	3.11256516149706	3.26064977203349
URB2	0.349673489111377	0.668613863542437	20.9005235602094	2.10964907498562	0.508882171610047	1.79709660534902	0.508909914603264	0.283184506101955	2.63479154675381	2.25225530714702	2.25582519013742	2.38815029101086	-0.143520440799451	1.89414944266486	2.55789308502013	1.09104470055856	1.66359032724319	1.59611054372312	2.40633109803581	2.86445818690091	0.760683050753112
GALNT2	0.81035938302483	0.911405831030788	20.3673469387755	16.8908152385054	0.109825631158503	6.19167958386541	0.110407010217338	0.0178315122289342	7.37731029706024	6.68208808852892	6.54304327679283	6.28632711340882	6.93022063846584	5.61979956451527	5.58552910220358	5.79755415733596	5.75096124098099	6.03349379481069	5.80875411944006	5.98440472883212	5.98265466003536
COG2	0.8077214389498	0.909808834460098	24	9.52899303484415	0.188899460082728	3.30364113299263	0.195289880627762	0.0591135273978312	3.77894907975892	2.39139402799914	2.80486735808522	3.91406164762926	2.77997639330072	3.54640910770698	2.85748655328471	3.96393720734444	3.71414230402604	3.38351713492304	4.07814300080336	1.86332108090116	3.71529804640971
AGT	0.348403671576287	0.66814813559175	24	13.304868963977	0.34263768312896	2.75974455710301	0.346016846297628	0.125380026715535	2.52825241225533	2.84320449120556	3.28581262457362	2.76749367806755	3.30011830298164	3.76107768388395	1.17909824004908	2.53734766452988	2.94364079242703	2.78789332414616	2.60892888096651	2.32337305027693	2.68441575645219
C1orf198	0.379613848897003	0.686825187974781	24	15.9562153429843	0.15423882483624	6.9524560793959	0.165914705666662	0.0238641860907777	6.85070791914117	6.92478761515789	7.1931363881498	6.71169468624105	7.58737202804621	6.97221294239069	7.20191918114085	6.58563917177844	7.00079839086496	6.9305275213289	6.79705667991214	7.00508130785683	6.53639628605802
TTC13	0.0220319176135576	0.429283425654206	27.5310344827586	21.610368020908	0.732330681013829	2.63931767647868	0.77129730357802	0.292233599028923	3.14789711145434	2.84320449120556	2.55630858271826	2.6815940952688	3.01096452334231	3.07094368327666	4.47229324315806	1.74642348181574	1.66359032724319	1.75542836930389	1.88858621151708	2.03349885003032	2.9282153063622
ARV1	0.467887725438772	0.734319717372266	24	19.7121525544106	0.30617374464185	3.2974005767578	0.332100781345413	0.100715934753658	2.91403634786508	3.52575016199754	3.01683038943228	3.13376355732449	3.74715376094786	3.1492347100698	3.94502552516957	2.06070717941317	3.37972941538501	3.17379423776191	2.8677774554478	4.56568460758129	3.53064615759055
C1orf131	0.0544036540887547	0.468902258352035	20.1616161616162	12.8581809805081	0.289338676418214	4.8628273412664	0.289755400948285	0.0595857883929776	4.63111972334431	4.52946773172054	4.5927504680129	5.08607580578711	4.55857999858381	4.94939445023953	4.21512624188685	5.15432940499061	5.29908908686371	5.07612087570096	5.00344476132733	4.47993333236039	5.18624873839351
GNPAT	0.686924566721254	0.849353585031641	25.4267515923567	13.3689583769114	0.102700437178374	4.83420850733905	0.106504351335035	0.0220313937996975	4.57869769162484	4.46790575263009	4.89042596928907	5.25915487015578	4.59463286426505	4.73765489532644	4.92368520393765	4.57116155985225	5.06560033727569	4.81177142585429	4.61373885285842	5.50926885358361	4.79341766055513
EXOC8	0.392876263494196	0.69424800036895	21.5783783783784	16.0225148536764	0.429091102188304	3.49526784756651	0.429864747360622	0.122984780024771	4.31591743318421	3.0251817651992	3.44078046240903	3.57603600288914	3.68161959729055	3.9479026193039	1.17909824004908	3.24490727255187	3.44112872142309	3.8038558894639	3.68865338592473	3.90943773854977	3.67130314537494
SPRTN	0.278637966845771	0.627300462830877	27.5310344827586	10.636074899225	0.531121732771992	2.71961531323387	0.531989373331621	0.195611993631202	2.00007548295432	2.25225530714702	2.91473812046802	3.19704953579767	2.64894872868561	2.90033322787176	0.441825759599175	3.76164516320023	2.94364079242703	2.71220215254112	3.44573646859521	3.61980869764561	2.9282153063622
EGLN1	0.313481608267992	0.643920034280139	20.2639593908629	18.3245587767825	0.339449390279346	4.09551270559132	0.342749200072726	0.083688960262483	4.25040000842076	3.52575016199754	2.91473812046802	4.2783040961178	4.32100731688515	4.22595891115376	5.38116730079766	3.92568456780419	4.02608172597578	4.34482699140087	4.29924086157	3.72294862841198	3.91714930837359
TSNAX	0.283635233596365	0.631776947562731	25.5897435897436	0.343401143283839	0.172995083401727	5.47588613536848	0.178698778741811	0.0326337645312974	5.53743830557216	5.56110811018565	5.63128981568971	4.99997069727434	5.19707629653852	5.8829901082314	5.42746174278816	5.58082942581574	5.50000075912135	5.33773386324427	5.66843514481773	5.05517000037009	5.84091016639645
SIPA1L2	0.0429943107199018	0.444234173860845	24.641975308642	6.85688490241991	0.815705952764225	2.74180875280941	0.917990725830546	0.33481209252466	2.82682530273383	3.52575016199754	3.36537628779245	2.99820018580854	2.16451907769086	2.06545091100517	3.98684763428832	3.30574554324044	3.76305111861688	3.33387479569723	2.17056068900396	0.861044176625659	1.06266416665931
NTPCR	0.396453066139447	0.696488460799225	20.3673469387755	13.863096029563	0.495033287803579	4.48184752387139	0.399718852000402	0.0891861782158818	4.03384734050881	4.64523051965035	4.30057579393507	4.18772882482878	5.4143734928567	4.71208896767232	3.71553201177727	4.32887834753443	4.87851606400498	4.6385894730033	4.32823178187022	3.56533501496886	4.83389153371853
PCNXL2	0.784675051443666	0.898007820367372	24	7.67436728077012	0.170848881687599	3.79223972256814	0.185482938899909	0.0489111850698875	4.03384734050881	4.03043846821936	3.76802979215229	4.02285877473741	3.11392419152945	3.42577195658348	2.31685280403026	4.00120173244427	3.71414230402604	4.18602623453969	3.73268791013838	4.59317193927624	4.2814357258699
KCNK1	0.842117607433753	0.927156413457935	24	13.5998498457525	0.212278206391498	1.54878119960149	0.215400946765466	0.139077712733658	2.15131921093718	2.84320449120556	-0.143520440799451	2.01937141238601	1.95860485589433	1.69973268965723	-0.143520440799451	1.34403731603252	2.1781341988143	1.75542836930389	1.88858621151708	0.861044176625659	1.52495154367521
COA6	0.510528084110643	0.758144539480906	24	23.3224361393571	0.279965789248078	4.43398876569757	0.280718118994407	0.0633105165186955	4.43864970620795	4.37033820201526	3.51243853233866	4.49525119670305	4.03644857200797	4.83561544524376	5.9765548732797	3.8863899810165	4.96467209796157	4.5325620224364	3.97192438711044	4.450178260679	4.44714386527155
IRF2BP2	0.88757102568559	0.945456272638903	24	23.7821571349648	0.0772191703430831	5.85033370250154	0.0772406902586404	0.0132027836678125	5.84543485330188	5.6607648534493	5.98619566548769	5.5164940245579	6.11854662544307	5.63348333985688	6.86884869029847	5.50502501624486	6.04596697400048	5.67328671576014	6.02781408187257	5.38895881586646	5.86063358609289
TOMM20	0.221548712152197	0.589278445308148	27.7222222222222	24.4894045599398	0.226546768408486	6.06451124765961	0.227090668209877	0.0374458318133245	6.18050954351325	5.6607648534493	6.01114838354348	5.82771399675159	5.56734820386425	6.26344305967203	6.69682409369724	5.89975835987462	6.00588966654356	6.34047238860633	5.65705425557921	6.31670166425211	6.21492010676797
RBM34	0.999450473649065	0.999706294840607	24	21.3594596338036	0.0062873780633798	5.3883785864573	0.00652782805286327	0.00121146425554985	5.63050684318525	5.17465990498873	4.62543848021388	5.44007578338518	5.02280087963619	5.67377275206011	4.47229324315806	5.38328298608956	5.68903374384007	5.74150520454078	5.70204885048524	5.18729532173122	6.31123681989597
ARID4B	0.640991023437862	0.829234096156858	24	8.49139692646837	0.124397352000284	6.75430495246262	0.132212961227588	0.0195746212464664	5.74196956186993	6.43103562987331	6.44572847734208	7.00925576325135	6.56263985714879	7.09597846793504	6.6520358551639	6.94244986658422	7.05581240247406	6.88816262245633	6.66693028366793	6.74816044377492	7.4855554483812
GGPS1	0.116046758997701	0.51142512117857	21.3475935828877	5.48229819011828	0.256174288287613	4.54454477684285	0.256300415344549	0.056397379260196	4.57869769162484	4.87603360072564	4.71928060070351	4.81061766030847	3.98304528231797	4.88220924978223	4.28384160201708	4.54616497263317	4.6375098770325	4.15777300942164	4.17707469064467	4.81949757779958	4.91158431565788
B3GALNT2	0.273791301007432	0.624563360831082	24	20.385245105968	0.378184798240628	4.66092660830844	0.403114323816583	0.0864880221666657	5.66862598040883	3.98721073338893	4.83560279762148	4.2783040961178	5.37345378311067	4.11328455435324	5.2669942214194	4.57116155985225	4.17808292017964	4.36967396139403	4.4386988170429	5.49476744807926	4.25186815686228
LYST	0.387664089719436	0.691812997320974	24	13.1642135929852	0.280662955299121	4.42525178368044	0.28287301247238	0.06392246730809	4.49631028531377	4.40359928432259	4.17370903080538	4.56887393972537	4.48365334056398	4.26164286604192	3.02742753309453	4.17432318362759	4.7868862783051	4.84758785593981	4.41186487358119	5.34112363173547	4.2814357258699
NID1	0.132162610763344	0.522347641336477	21.695652173913	1.53211570453915	0.237529018726902	7.1877418246359	0.237588059386734	0.0330546178735029	6.74168581772892	7.22841233942314	6.23947073982872	6.88984287027627	6.67635305008772	7.32405565570477	7.49061975421887	7.18440294877579	7.48549607869209	7.40028570838766	7.32515197259889	8.09918388740781	7.75687841228344
GPR137B	0.926409476469855	0.963262768503665	24	17.2991291854002	0.086739820709073	3.77315177022415	0.0958579580713065	0.0254052749289785	3.5799679811171	4.26569057790873	2.41387584263118	4.09108386331955	3.92758895911203	4.11328455435324	3.76444425684758	3.67205562610387	3.90055257047266	4.24092506982581	3.81691903043352	3.18661359547821	4.06048087276763
ERO1LB	0.0863433383619383	0.485262181076706	23.7619047619048	10.8580298196757	0.314106606933431	2.98343301958272	0.316697623271225	0.106152080905614	2.00007548295432	3.18675470455072	2.55630858271826	3.57603600288914	2.90008843214465	2.7068063731664	2.66482093146691	3.11494711463458	2.94364079242703	3.52295064246393	3.21685077617601	2.86445818690091	3.2000103259377
LGALS8	0.662947897672853	0.837896992105131	24	6.08444864596497	0.200072741548984	4.00595709313271	0.222018204964391	0.0554220127182566	4.28353060848596	4.30142320635367	3.20160364683693	3.8366870027185	3.74715376094786	3.85751220360217	4.06702153628556	4.1075462925244	4.50000759642655	4.55440006309262	4.38452234769097	2.86445818690091	4.36666764618857
HEATR1	0.140053358663568	0.528192890037408	25.7548387096774	6.01817675584029	0.523272962721322	3.80046079618771	0.611393139913231	0.160873423698128	3.46913981129174	4.46790575263009	3.64588691940926	4.33567516594256	1.95860485589433	3.36144674340984	3.10543677277655	4.20658722544158	4.10408323837674	4.44174605298825	3.9347062354348	4.22270310923313	4.12713781591332
MTR	0.244523191330866	0.605475516967788	25.7548387096774	24.340864466357	0.207991563271232	5.56465774400531	0.20821773480675	0.0374178870265757	5.80036373075763	5.42194803257073	5.01900829725685	5.11912864794648	5.4143734928567	5.82454116349801	5.02752339958346	5.84956112026515	5.68903374384007	5.55911012769572	5.70204885048524	5.67278705841344	6.26758046620719
FMN2	0.139644558001816	0.528192890037408	24	18.6743924181057	0.436872892033882	3.51674586682246	0.482944497547449	0.137327096081529	5.21567366622316	3.89666406044266	3.70825059248063	4.12402346502426	4.52160303130495	3.1492347100698	3.24983821520572	2.7272360003609	3.02610071825021	2.45791722319418	3.33582800140294	3.61980869764561	2.77034210908
GREM2	0.276463790431751	0.626742387703129	22.9425287356322	18.2655582030489	0.259480096941025	6.39281829708093	0.272496901603847	0.0426254726695851	8.41881727596003	7.6237356015999	7.16005030478066	7.1478407739189	7.34962827138236	6.21875515202892	5.91289548936122	5.58082942581574	5.54264489738455	5.6632724561953	5.77756295107341	5.40455779512102	5.306174193481
FH	0.029841671412546	0.431371382673798	22.3016759776536	20.9657788514005	0.540341442726515	4.87464713829721	0.546706749253664	0.1121530920584	6.11759695571321	4.75239045330718	4.25951409438415	4.66153453242796	4.8545889168996	4.83561544524376	5.55804794838247	4.35789739684597	4.83342850841067	4.59710879691979	4.85197152616833	5.77233354993243	4.49840420010274
OPN3	0.0936505512752588	0.492675317906399	20.0603015075377	2.42999281978692	0.690413668888834	2.31351696548835	0.692775616071903	0.299446957340842	2.41321381862592	2.74281509665468	1.0080857305469	2.15304865897807	1.71832823801555	1.69973268965723	4.02749144479496	2.63541373118016	2.02613870204901	2.02936580174095	3.64323239267843	3.11256516149706	1.87450417458971
CHML	0.606017696291063	0.810581946512442	24	6.15953439734749	0.191764093965746	3.45117610315776	0.21276440993611	0.0616498270666148	4.1461830129101	3.64179993711086	3.58070516262485	3.87589298280096	2.64894872868561	3.36144674340984	4.10549732049151	3.3641217466207	3.55660374742509	3.65008787446126	3.54786128965456	2.44904175186301	2.9282153063622
CEP170	0.021122723564845	0.429283425654206	24.7950310559006	20.288281781873	0.375370988690584	4.12306869562535	0.409690618900945	0.0993654603270698	4.68170353717489	4.1914553650054	3.70825059248063	4.44399562550198	4.32100731688515	4.33046732139737	4.47229324315806	3.47423262591112	3.94362068298334	3.43150797822806	4.14484541701629	4.32461295208497	4.2814357258699
SDCCAG8	0.178130328823935	0.555754504785535	22.6818181818182	6.75162247263175	0.254479739223755	4.274887634926	0.26400267658837	0.0617566352929274	3.73171710612689	3.94264764357744	3.98508207138795	4.46985102291144	3.38491645696151	4.51919277573952	4.06702153628556	4.75692234032734	4.55659059884752	4.55440006309262	4.23945050568323	4.38876125126466	5.00316258257914
AKT3	0.13385820730721	0.522347641336477	24	16.7555471661249	0.217473945007997	5.66795510234547	0.238299475531694	0.0420432891984417	5.12718871420036	5.54629238522995	5.44240414541053	5.94296040165198	5.94787571361979	6.05554526179906	5.95564564188516	5.49199446783239	5.52856977725299	5.48144641418749	5.86918349181959	5.69832499736214	5.51971384620591
ZBTB18	0.238586065504006	0.602894996004167	23.0751445086705	11.5065026159468	0.35447583762216	3.62129795697722	0.355576510059352	0.0981903489532685	2.73400121416108	4.03043846821936	3.8806340048725	3.62288072047359	4.03644857200797	4.11328455435324	3.17944340910617	3.42022743109744	3.81035609820733	3.83986693217394	3.89650245975355	2.32337305027693	3.71529804640971
ADSS	0.241395712092661	0.603890482699477	20.3673469387755	13.0112832114061	0.246839868580979	5.66052355538977	0.246965522271971	0.0436294487347939	6.00292149169429	5.63298695181703	6.34137157945174	5.76644389500504	6.19098739359347	6.05554526179906	5.84629692338163	5.71023503360141	5.71412462139507	5.48144641418749	5.0563836922912	4.32461295208497	5.05544310441978
DESI2	0.315708481461684	0.645780200872525	26.972972972973	11.110995410059	0.18890274522287	4.50761636178565	0.1895896711629	0.0420598506940808	4.18176508990684	4.30142320635367	5.24618284585513	4.21855675173562	4.69768171031657	4.42791385433301	4.50144052789613	4.46846657624499	4.37971455180209	4.71813566804145	4.54130568692748	4.81949757779958	4.19085053511973
COX20	0.677603787010046	0.844475813179812	24	17.0228290913307	0.148338407254676	3.24792764540647	0.163308126342046	0.0502807156350949	3.52561786535888	3.64179993711086	2.80486735808522	3.19704953579767	3.8699154159479	2.7068063731664	3.24983821520572	2.81356217964154	3.10410123107648	3.65008787446126	2.94467641137918	3.67230016587395	3.0011130998141
HNRNPU-AS1	0.0770880044765112	0.48033853338087	24	10.1281216544574	0.864557540384891	2.77301434999373	0.881811722810626	0.317997533194381	1.15813915390314	2.93706048728048	3.11217310438267	3.2576756504028	2.50482130096439	2.90033322787176	-0.143520440799451	3.04529578514669	3.85615909858145	3.28246323220272	3.21685077617601	2.56463557550236	3.57907163263291
HNRNPU	4.98029171491776e-06	0.054803130030955	22.5536723163842	20.4870183110229	0.173818633793324	8.08846474105669	0.177441081355021	0.0219375477344097	8.48261957320384	8.18632365681342	8.00832687463862	8.06056543494892	8.19816851865638	8.24396056986364	8.17955485231051	7.95148068211397	7.87294733964744	7.97661601721635	8.05018153537301	8.13936063890814	7.95336823910259
EFCAB2	0.119531759343473	0.514567465921426	27.156462585034	7.96361470886164	0.781613900759926	2.87129004732527	0.826049772424238	0.287692904168194	3.34908401278607	3.52575016199754	2.91473812046802	3.75492625312312	1.42987755105829	2.8068123947251	0.441825759599175	2.81356217964154	3.61105055748286	3.8038558894639	3.44573646859521	2.77127300331964	3.07050394025668
KIF26B	0.23407976564148	0.600142996532816	24	14.2337898030208	0.742211735350356	1.8327898162165	0.762985752032018	0.416297463725043	-0.143520440799451	1.50324129890482	3.20160364683693	2.15304865897807	2.50482130096439	2.90033322787176	-0.143520440799451	2.06070717941317	0.44132812652333	2.02936580174095	2.29325684940232	2.86445818690091	1.52495154367521
SMYD3	0.0198070211853008	0.429283425654206	25.9220779220779	2.48323440717493	0.299415947909268	4.65594382137781	0.342478406515219	0.073557246318722	4.55175462210644	4.98991157265255	4.17370903080538	4.54474808106115	4.23224773594329	4.39615743140939	4.94505935971764	4.97863880881215	4.92223712743638	4.9166587150817	4.49091425619067	4.38876125126466	5.00316258257914
TFB2M	0.020250143230139	0.429283425654206	23.2093023255814	19.5735375327644	1.01619741880854	1.97840693426676	1.0710719569139	0.54138101639381	3.86901280426169	2.74281509665468	1.64023869014112	1.8720311405709	3.61296630849053	2.7068063731664	1.66465656993128	0.784049441541552	1.66359032724319	-0.143520440799451	2.29325684940232	2.77127300331964	0.760683050753112
CNST	0.871454773954568	0.939293343892896	24	16.1448691429556	0.0940255501673761	4.34166250988363	0.101631785041764	0.0234084949740804	4.60514679645736	4.07240855434794	4.83560279762148	4.09108386331955	5.14939388661426	3.81010054416064	5.0073450675833	3.8863899810165	4.37971455180209	4.26761045634216	4.04359848913102	4.29143648060496	3.95433915113667
SCCPDH	0.581158401881538	0.796099471468249	24	15.1835888333959	0.157164622739215	5.75029054891993	0.165553719380211	0.0287904964056655	5.28275071472185	5.28586705720949	5.98619566548769	5.5164940245579	6.33647795552731	5.64703854488216	6.41986060354328	5.77621482844544	5.63750366129648	5.79751579487713	5.89847475328394	5.72341872699426	5.33466017668592
AHCTF1	0.846921869488613	0.929257977051819	20.9005235602094	9.54409567581123	0.0743693728684898	4.39130352112204	0.0744096995971243	0.0169447862665871	3.46913981129174	4.55929084422847	3.76802979215229	4.30727479375571	4.59463286426505	4.39615743140939	4.31700968199493	4.23814547825086	4.61103789588324	4.487868514673	4.4386988170429	4.62014533785148	5.23239683141637
ZNF670	0.53478126537267	0.770757438658921	24	2.22724918740337	0.239369355671685	3.71586009990161	0.246032051478356	0.0662113332751335	3.52561786535888	3.98721073338893	4.03460081527754	3.47752058492607	2.34468080484641	4.42791385433301	4.10549732049151	4.03752790880044	3.55660374742509	3.60894122983486	4.07814300080336	3.95252266280119	3.37477944605676
ZNF496	0.650419140868854	0.832911931353528	24	17.744238515863	0.291556480058773	3.78493782183326	0.323373375305381	0.0854369055787427	3.91202039527467	3.39954232773454	3.20160364683693	3.71223997514558	4.66414333271575	2.21855423318891	4.2498929961432	3.42022743109744	3.37972941538501	4.0995504357893	3.89650245975355	5.35724556610855	3.67130314537494
SH3BP5L	0.642236737270561	0.830144063383683	24	12.8724457826364	0.17603316441271	5.68043252170989	0.176815514647533	0.0311271217414812	6.18927721557736	5.96921305523983	5.92185776702913	6.04108001049276	5.83183881021905	5.85989390398007	4.58550739729552	5.54342504346026	5.50000075912135	5.48144641418749	6.14650599699796	4.72326204448627	5.88009099493698
ZNF672	0.30272255811079	0.638397667583583	22.1777777777778	13.5512720500408	0.531559674925065	3.11131194651191	0.531831266371821	0.170934729630071	2.41321381862592	2.51828615997935	2.07830491553214	3.13376355732449	3.54088207977141	3.48735111423401	0.441825759599175	3.92568456780419	3.61105055748286	3.76692291544414	3.54786128965456	3.44979952387664	3.67130314537494
ZNF692	0.934884426260759	0.967536211862512	24	9.47103736530577	0.118086561226445	2.1988823220855	0.122257104536929	0.0555996577483855	3.07407684302284	2.09825111924309	2.55630858271826	2.49273846487827	0.586517577969968	2.98815899708197	0.8570550704552	2.4321263027667	2.02613870204901	2.54775178904148	2.94467641137918	1.86332108090116	2.02192326935502
ZMYND11	0.505303562075832	0.754540070429738	24	9.58628153253132	0.0723132064059895	6.88632280124252	0.0746548188348425	0.0108410280768965	6.81149386061085	6.9698972191912	6.61805420232748	6.936947759401	6.91604297000116	6.84860544331884	6.57871863724648	6.98956752136101	6.99056648544989	7.08479803043091	6.92117607246788	6.73588145583392	7.06020772856684
[truncated: 9,911 more rows]
