# Supplementary material for: Fibroblasts as an in vitro model of circadian genetic and genomic studies
Source: Mamm Genome. 2024 Jul 3;35(3):432–44. doi: 10.1007/s00335-024-10050-7 (PMC11329553; doi:10.1007/s00335-024-10050-7)
Supplement: Supplementary file 6 — Supplementary file6 (ZIP 46445 kb) [file 335_2024_10050_MOESM6_ESM.zip › MetaCycle_Results/metaoutARSER/meta3dSubjectID_2014L00966_QuoteOrderedDesignTable.csv]

CycID	ARS_pvalue	ARS_BH.Q	ARS_period	ARS_adjphase	ARS_amplitude	meta2d_Base	meta2d_AMP	meta2d_rAMP	X2014L00966_TP_0	X2014L00966_TP_4	X2014L00966_TP_8	X2014L00966_TP_12	X2014L00966_TP_16	X2014L00966_TP_20	X2014L00966_TP_24	X2014L00966_TP_28	X2014L00966_TP_32	X2014L00966_TP_36	X2014L00966_TP_40	X2014L00966_TP_44	X2014L00966_TP_48
LOC102723897	0.0639210492381905	0.652967144966552	21.3475935828877	8.34178865703041	0.233944497455278	0.00043022440230243	0.234155432274438	0.234155432274438	-0.143520440799451	-0.143520440799451	0.37806982773274	-0.143520440799451	-0.143520440799451	-0.143520440799451	-0.143520440799449	-0.143520440799451	0.446340293553264	-0.143520440799451	-0.143520440799451	-0.143520440799451	0.57359761844582
LINC01128	0.0263544793981242	0.604176440201997	21.0105263157895	8.48275790958247	0.603091129588171	2.37559028861184	0.603169984360905	0.25390320344901	1.9691445460027	2.30051354996853	3.06985769025441	2.59882220118845	1.81410852316804	1.81094209183645	2.60023067331592	3.40466142278545	3.32923102227747	1.49663368512573	2.49287594571398	1.7804296371	2.1384357232133
NOC2L	0.367643875594068	0.820867996587462	20.5773195876289	5.51130030178925	0.348034102337092	1.7181596662901	0.348555342990308	0.202865513507786	1.0243740552326	1.42890827087879	2.27746515068341	0.818912626986964	2.1893087045031	1.81094209183645	2.93566251148666	2.40804413548126	1.67431040776365	1.1263071843942	1.70803198557627	1.48686381140981	1.93354288184838
KLHL17	0.31334772685921	0.804353936240711	23.7619047619048	14.8900950067494	0.367001673159742	3.86986826616922	0.380669062892695	0.0983674473419529	3.77589613335088	3.74579220102148	3.42796450539474	4.14170204860185	4.33825049271935	3.50066585725474	3.96229662445196	2.62947087654228	4.93677881865653	3.55650683018939	4.30743113352004	4.40225322651688	3.27040170303486
HES4	0.219942007237856	0.776709055859399	20.4717948717949	11.0373733033486	0.591264087990223	2.00811153888897	0.593216779820618	0.295410273947645	0.357905282277546	1.42890827087879	2.27746515068341	1.13320850610468	2.84237233339493	2.12978263420039	0.764623944407756	2.82139126985029	3.72810039711526	1.49663368512573	1.70803198557627	2.41488445494243	2.31781539313053
ISG15	0.112628323986372	0.702551444194632	22.0552486187845	7.1449345881952	0.168862147566811	5.5993129800045	0.171202871319777	0.0305756923985413	5.50155275239327	5.42299536143076	5.94548314275894	5.42576026804699	5.45047226294672	5.76221938832978	5.62398716815139	5.87220313319781	5.80162309804772	5.47075170046605	5.45972362438627	5.32624809227524	5.75358527684384
AGRN	0.114113638508043	0.702551444194632	21.3475935828877	10.0637347220092	0.211944232323818	4.89306262759785	0.212072666652603	0.0433414985241495	4.24531436388454	4.1961146499454	5.10518986817715	5.04915710641014	4.5460239411545	4.79738499431474	5.0464433604311	5.20959525622862	5.11866866414081	4.98047100078221	5.08623527048924	5.0236999555282	4.99096458530721
C1orf159	0.348788672164004	0.81307064717299	21.3475935828877	14.7489058395473	0.327456726235304	3.3190789467658	0.327504865488619	0.0986734183613644	2.79189956675389	3.00966852666438	2.39026821352965	3.37180436188265	4.00448132001889	3.19368129823965	4.1021972255069	2.99075237591318	4.19232400970475	3.63278864503864	2.99834545486327	3.19025667336331	2.7515783525049
SDF4	0.332515051766083	0.80861488847993	24	0.6009000341084	0.110966074861496	8.98215822638032	0.111200789831055	0.012380186034183	9.16002917841936	9.33651322335625	8.96943021631617	8.71566602208586	8.88886322182007	8.74975983790962	8.97972199480126	8.87572907379382	8.92773500070822	8.81381852821097	9.22935353196976	9.13098949295844	9.10027524222109
B3GALT6	0.687981196231936	0.910249499018423	24	17.2809779266346	0.0596281189081361	6.21588366697399	0.0658820680183831	0.0105989866522801	6.38033928707312	5.87135032326807	6.27423302794239	6.29689530747019	6.22999131491412	6.02508762880432	6.37582056637544	6.01653472625871	6.09974904655316	6.34694755494835	6.24590938385838	6.27495339682113	6.35634760666823
UBE2J2	0.942250693368715	0.982364626877991	24	16.7962817660228	0.0420174260868591	6.65022152247207	0.0460767006805821	0.00692859636703562	6.49911782401217	6.60599611189533	6.45368422687931	6.30475278417271	6.84234957717129	6.44710979514297	7.01206464234949	6.50320422545013	7.11420245124472	6.44541314225493	7.03778880943378	6.85822068438666	6.31469438367273
SCNN1D	0.797584141632896	0.942506002419286	23.4823529411765	7.21106038302539	0.289542220796921	2.92244554020006	0.311214611963112	0.106491158751177	0.72928756713634	2.42575773525197	3.42796450539474	3.4867825717103	3.03851177000494	3.32441148794785	3.92509392897512	2.72862009692212	4.19232400970475	1.1263071843942	2.99834545486327	2.8540456428747	3.65119670784647
ACAP3	0.191972118202378	0.758300819456235	24	22.9763750389524	0.55224295537129	2.69199841738436	0.555613520091597	0.206394445295198	3.89013493297217	3.36284797711743	2.02136043755946	3.03647520176629	1.81410852316804	2.89021755120471	2.69167834130645	2.40804413548126	1.45122195297436	3.20324203611679	1.70803198557627	3.61943708973493	3.43496102621146
PUSL1	0.186193053595086	0.758300819456235	20.0603015075377	2.22768535360104	0.712291550879025	1.86664589886527	0.715339877279731	0.383222054978175	2.10152076187902	2.30051354996853	1.5244551205063	2.69761880368474	0.513521492005143	2.89021755120471	2.1624021997333	2.62947087654228	-0.143520440799451	1.79105458269045	3.37193120684994	2.02424128232678	1.40820950015942
CPSF3L	0.794188569006266	0.940817204580143	24	20.159181315601	0.103205996680577	4.56588493186669	0.110681813680474	0.0242410431563862	4.21640520114003	4.36202410384024	4.75107548344441	4.27566498869071	4.37502444317306	4.70440530786256	5.08068013522875	4.06637817086314	4.95815886776792	4.07693289065086	5.03519110716303	5.0236999555282	4.49014970942574
GLTPD1	0.902114605596575	0.970748007039381	24	16.836745046303	0.0462965006970872	3.95466593304981	0.0508071938045317	0.0128474047276478	3.56276067853078	4.08656314733537	3.91646839945562	4.14170204860185	3.85629927104622	4.1907213154142	4.31847458347652	3.62656995132993	3.87021367367922	3.90302325103376	4.12417879018273	3.69183556378623	4.10661172388764
DVL1	0.27334656880505	0.795321428643778	21.3475935828877	17.9735361544473	0.182319836543051	5.8860719467977	0.182479110374526	0.0310018484354076	5.45281092662162	5.95685173312448	5.83023360721698	5.52326887601316	5.71713878735031	6.13605739361029	5.9637246832814	5.53132948839127	6.01046930587445	6.24126608046547	6.46423412640967	6.0034839443283	5.62316153758933
MXRA8	0.297777823682429	0.7998151242993	21.8142076502732	8.86757277905732	0.176869229135531	10.5450171838799	0.178071361691469	0.0168867777630258	9.99354911195765	10.6618114742028	10.8426228023189	10.4161085211832	10.5169004286897	10.4701096327218	10.8125415831423	10.2452213617444	11.0975307606372	10.4118063402986	10.4952551775644	10.4757511914601	10.5402318518118
AURKAIP1	0.0692163840109169	0.659560378156254	23.6213017751479	2.61473557820966	0.159226779256683	7.19535113803568	0.162926805264672	0.022643343200225	7.1986199358793	7.44136165356892	7.20923110562653	7.1027579180052	7.20092576806188	7.28362517848624	7.24501127776618	7.44950865992535	7.12369453094113	7.13106458628804	6.69551218483932	7.33591610535271	7.27965554344113
CCNL2	0.455091989092527	0.847836973012264	20.1616161616162	13.7359930994689	0.134749529970502	7.12651398504883	0.134755589069588	0.0189090471655988	6.85379012571614	6.86015149656234	7.06799239212319	6.71171930205437	7.08917063215988	7.04851206118492	6.39635443168975	7.22593879783765	7.32636884147754	7.5843555464032	7.30348613101152	7.32457550137585	7.62886984638082
LOC148413	0.0782814278248676	0.664564014220223	22.0552486187845	10.5421649901853	0.856868180552797	1.80536592026797	0.861423752959165	0.47714634650426	0.357905282277546	2.01177117915546	2.85080367890104	2.37827580274302	1.58217042997734	2.89021755120471	1.31762062090853	2.62947087654228	1.86747729051296	2.98778940214897	0.58088604430737	-0.143520440799451	1.05043405510373
MRPL20	0.891959583003283	0.970560468078997	24	16.0253114129017	0.0397281608815843	6.82207016585129	0.0428120874728607	0.00627552728600797	7.08326776784168	6.9252400892225	6.67022752425976	6.94075922973368	6.69015210123597	6.69682630790418	6.59892042499687	6.42405631560545	6.87101080875672	7.00757479586347	6.82887548564637	6.94224132180954	6.98660009455966
VWA1	0.805971899459644	0.945775233411326	27.9160839160839	12.4310962793263	0.180427531646162	1.09855140330162	0.189760984417468	0.172737464853401	0.72928756713634	1.65040124101014	1.06225381829637	1.13320850610468	0.963291744073368	1.14209339462461	1.5307483325864	-0.143520440799451	1.67431040776365	1.1263071843942	0.58088604430737	2.41488445494243	0.57359761844582
ATAD3B	0.104722064520605	0.702551444194632	20.1616161616162	2.48139874198696	0.506110619390788	3.73952143657305	0.507267831842567	0.135650467699267	4.82639734704192	4.76899682146501	3.5784021884863	2.958927236573	3.12741100840245	3.26052665556079	3.72316682030363	3.62656995132993	3.51381468717957	3.63278864503864	4.61610580988232	3.69183556378623	4.05694955164481
ATAD3A	0.257088718991992	0.790235381381766	24	1.91857189935121	0.230279420803094	5.51311212241589	0.235098848567164	0.0426435819455349	6.59769056729279	6.41526520796895	5.93622295743832	5.48228371934156	5.6882068345092	5.1719789198368	5.477495806509	4.96720241007545	5.58509259720134	5.06549817987713	4.74875956139376	5.28002711737561	5.46079473473891
TMEM240	0.37939290305974	0.821664107439855	24	5.37144415487834	0.399086718152336	3.26205257236198	0.441395037376427	0.135312055089542	1.66122330615333	2.8400065244347	2.39026821352965	2.69761880368474	2.73330254051168	3.44427353131198	4.42890755956195	3.77313029515307	4.26274804758399	4.37221576972935	2.49287594571398	3.54321261290537	3.83920692711485
SSU72	0.266663305249118	0.791959170622552	24	11.6158060286356	0.161706840511429	6.93926724557594	0.161846900841116	0.0233233416603605	6.67940333712338	6.67700721841543	7.25090892891146	7.30040351726663	7.20603747953839	6.93543131822929	7.12300348112796	6.73550811676001	7.12369453094113	6.76645873770009	6.89478575926015	6.4311555913572	6.92564726233365
C1orf233	0.376704712235032	0.82165922579193	24.641975308642	10.7232053418885	0.317548456137467	2.6861289244447	0.319681039139001	0.119011800301092	1.26923253883499	3.36284797711743	2.4948873331446	2.49275930136293	2.61530756230565	2.39075499458696	2.93566251148666	2.82139126985029	2.6763964955643	2.98778940214897	3.79653890250562	2.72197547594124	2.1384357232133
MIB2	0.0700784245422439	0.659560378156254	21.5783783783784	21.4102980132993	0.310143522919826	4.71178361385841	0.310633126259635	0.0659268658573356	5.1040065877307	4.81551967564095	4.12645102608023	3.87239579981193	4.5460239411545	4.6555672709075	4.50651629388338	4.77181802973584	4.7775294628057	4.89011705159542	5.35954244068999	5.10548978347004	5.11748012773928
CDK11B	0.277498406464779	0.795549930058392	24	15.0846429129091	0.386101152837428	4.42741523096418	0.405613169073117	0.0916139887301207	3.36621286076559	3.59392946166868	4.94821295664267	5.25783054896135	4.41088428656088	4.86338705423546	4.67285071567466	3.98849458775208	3.67743840939954	4.79372403898125	4.17221986601817	5.15754884872304	4.37327803594709
SLC35E2B	0.94816550347933	0.983712499102065	24	22.6500143464549	0.085410772932393	1.87653195592347	0.0863114133099647	0.0459951737232683	1.82338351631634	0.435188776677169	1.31178548077403	0.818912626986964	2.48679546872106	2.39075499458696	1.71640562377189	2.62947087654228	2.32790455819018	2.58881608730835	1.70803198557627	1.48686381140981	2.7515783525049
CDK11A	0.381161689778221	0.822112291110358	21.695652173913	7.891024982748	0.346923670773781	3.1645523524305	0.348797723646749	0.110220241222699	2.33460494055716	3.00966852666438	3.62525311095977	3.69243467784897	2.94377271810579	2.97227418982426	3.99856404352044	2.99075237591318	2.77607113444362	3.77422400473733	1.94770679586385	3.46273507874469	3.58265716220957
SLC35E2	0.355235263317865	0.814790750559546	24	10.475800795759	0.227757011124342	7.0379453065963	0.230804728450002	0.0327943339135757	5.70255181094625	6.4671859801088	7.10565231858357	6.9050229169076	7.10019483583222	7.06262918812695	7.49078319563958	6.63045150104275	7.74757959019231	7.37266219681134	7.02476408276384	7.21828693437495	7.4528525148611
NADK	0.626405504341001	0.892640011625016	22.3016759776536	4.73687357707852	0.279744074843911	3.06026865298321	0.283047062496137	0.0924909197825547	3.1386003089221	4.00861605011141	3.47987304513066	3.11006656859968	3.12741100840245	3.65771252767097	3.26830332767507	2.90855560570827	3.51381468717957	1.49663368512573	3.45195377950322	1.48686381140981	3.43496102621146
GNB1	0.106692820000886	0.702551444194632	24.3414634146341	1.40124398646735	0.0942108523511677	8.16780013058102	0.0960843357195795	0.0117637961487121	8.45460280269087	8.37296429895609	8.26152109964793	8.0889269045681	8.15743226470284	8.11530508545205	8.22356505891995	8.23849178378098	7.94521204416862	8.1908989029243	8.03605931581677	7.94064018760866	8.22855268277476
C1orf86	0.358459745845844	0.816447342543428	27.156462585034	24.5946845543473	0.279176227441695	4.79881795642705	0.280182350034543	0.0583857009327255	5.21046389870638	4.1961146499454	5.05473850324471	5.04915710641014	4.18099669273258	5.11892386538907	4.95711866735309	5.40211917302089	4.32989379725228	4.95097732424588	3.91421564028942	4.81262981576828	5.04290956169236
SKI	0.0433078607508413	0.62296576147255	26.2631578947368	7.1009108277218	0.188589270882518	6.16997606934116	0.210677439653197	0.0341455845671851	6.092867272975	6.44516262059981	6.28156395955203	6.3203405067512	6.20977576641989	5.71533129708627	6.29063143904652	6.36363833038851	6.19287059503583	6.40247808531993	6.07953421758415	5.96017009799992	5.87318968251964
RER1	0.820073054469033	0.949004510608606	26.2631578947368	10.854200643899	0.0747013602273171	6.86706817899489	0.074701509834917	0.0108782245767437	6.9665911927385	7.41516592329473	7.04232829274198	6.76964143208727	6.9498585860654	6.73258466544981	6.95783544077934	6.86101095015457	6.73518571545023	6.58635722560496	7.1073958765221	7.09688996890754	6.06124871387852
TNFRSF14	0.970996051937999	0.989227941474411	23.4823529411765	21.0696833867909	0.0413898870646854	3.93118499743196	0.0428425804424297	0.0108981338884882	3.1386003089221	4.16051385365962	3.52997858680913	3.78521945501883	3.63159500970627	3.96882264647763	3.80735835076287	4.3726295088361	3.82438058817807	4.0212602358637	4.17221986601817	5.07873842374438	3.65119670784647
FAM213B	0.24488149548263	0.787502547016186	21.8142076502732	19.8049007079608	0.553024023416131	2.85100854486494	0.55675645342765	0.195284035339159	3.60798129626652	3.08756028781011	3.0004706967449	2.25391843383234	3.290291647829	2.97227418982426	2.93566251148666	0.836533724031881	2.95687223498006	2.98778940214897	2.49287594571398	4.35844066357073	2.62096458313776
MEGF6	0.138891858891901	0.72661145601718	20.0603015075377	15.0455155254521	0.334085608493095	5.43130803893107	0.334694375760368	0.061623162111468	5.30960261411927	5.32991229032383	5.7479455324548	5.45429879302956	5.80060824867055	5.96622855911222	5.50296744978769	5.35634284326658	5.51468938942224	5.7184042872845	5.4204819339817	4.11687703687846	4.85227858135325
TPRG1L	0.489351658432637	0.856754873895088	24	12.3269251620624	0.136245751163668	7.46454797280535	0.136331227349794	0.0182638289480451	6.83013157291733	7.1460964840115	7.66099319186118	7.43536524314995	7.55352309251805	7.63491386404749	7.80679098886291	7.09734097215605	7.93984865802778	7.38374213051472	7.55973401155146	7.48088075104529	7.37393049708554
WRAP73	0.324224069901094	0.805407340337491	24	23.5061262127774	0.218107392996259	3.90846165862723	0.218419321994419	0.0558837059364002	4.40756724572303	3.79305716527989	3.0004706967449	3.69243467784897	3.56949012561338	3.5549365793989	3.80735835076287	4.30997070069029	3.87021367367922	4.13053676012728	4.12417879018273	4.5652987917328	4.20108416479839
TP73-AS1	0.368981669844564	0.82113018940053	26.4370860927152	8.26985647360693	0.243786828817694	3.96477465052456	0.258083577959971	0.0650941354071222	3.00973766427324	4.42339031023887	3.79877944029086	3.2468629936054	3.90740319366604	3.32441148794785	3.96229662445196	4.10379798271796	3.87021367367922	4.54007674909997	4.81077620644854	4.48607810002507	4.10661172388764
LRRC47	0.303488523280712	0.801381225837504	20.0603015075377	10.3404888069162	0.235771082255676	6.86164279095127	0.238767800534506	0.0347974687416517	6.06880924699151	6.40769303332964	7.24716939873675	6.96575384530643	7.19064768716392	6.97577686065536	7.32573608775722	6.77083304676061	7.30149272882967	6.54747269482422	6.48340220417279	6.95700566528547	6.79542555034198
CEP104	0.53883841942188	0.871198643449657	24	10.5450297860908	0.322461635228735	5.18153077819206	0.326400953437979	0.062993151524204	3.56276067853078	5.36161199070236	5.68299511307846	5.61460225864128	5.91740164571873	5.8298124433493	5.38462748222003	5.4753261661402	4.87066923336812	5.64662888109027	4.12417879018273	4.44477438696562	5.14150435989687
DFFB	0.228251929496666	0.779705931220877	23.4823529411765	16.6330359306296	0.424406620742203	2.45271818532331	0.451957816470275	0.184268139395191	3.56276067853078	1.65040124101014	1.87395871619331	2.59882220118845	2.61530756230565	1.97915260215849	2.1624021997333	1.99525737962745	2.77607113444362	2.58881608730835	3.19719719479719	2.97503304390269	1.69465666903714
C1orf174	0.0632841638217263	0.652967144966552	20.7916666666667	0.335342741711442	0.622799439954473	3.98886844343849	0.623334277645585	0.156268447176026	4.95446726064043	5.00808952376835	2.59243010677285	3.1800855546574	4.26176511647368	3.70647921023465	4.06847325704371	3.9061653364836	3.32923102227747	4.28034336265674	4.58094487587115	4.16853405553328	4.52709365957703
NPHP4	0.737100911392273	0.924376684956015	22.0552486187845	1.32835526750452	0.161770885595442	3.21353469296107	0.161832668325303	0.0503597078568287	2.53521715678502	3.23176031875344	2.68379346259905	1.7997558437758	3.56949012561338	2.89021755120471	3.26830332767507	3.21250007538748	3.99957479678799	2.98778940214897	4.26375373555793	3.54321261290537	4.05694955164481
KCNAB2	0.493429369061198	0.856754873895088	24	9.44441889968436	0.351710271345591	1.82693436493338	0.364374831653428	0.199446043956108	1.26923253883499	1.42890827087879	1.87395871619331	1.39113224410322	2.01387163380465	-0.143520440799451	1.88087218342148	2.28312744083135	2.19013559520829	1.79105458269045	3.5277700003329	2.02424128232678	1.93354288184838
RPL22	0.0971004501055048	0.697177987487542	22.8114285714286	20.094639920734	0.317704177731319	8.03957360276381	0.327968577033158	0.0407942750745401	8.61687322893742	8.00009532760605	7.49748187370989	8.05438944921837	8.06761465244303	7.85636726334977	7.91511507144806	8.19797335157223	7.37883922674243	7.96977651550701	8.7348338952585	8.27703176353337	8.17718071565844
ICMT	0.228741237663918	0.779705931220877	21.1216931216931	1.2137335192676	0.288299721940974	6.1870554058623	0.288300038559692	0.0465972938090266	7.29163554612045	6.42279784647421	6.09444062499347	5.7927801501112	5.84059919118917	5.84077635430596	6.144532741032	6.12970352358738	6.05083274584021	6.01768959011701	6.75980931286518	6.05928424800501	6.43621107297334
GPR153	0.0169894110409119	0.585315194116458	24	1.6312229662767	0.414226942717994	3.2496470913826	0.420555815010071	0.129415842146459	3.41791660664716	3.42417988364222	2.59243010677285	2.87697292986457	2.48679546872106	2.89021755120471	3.48830472514715	3.8188520031379	3.51381468717957	2.86665743055928	3.5277700003329	4.00765937304009	3.71662722287189
ACOT7	0.127276624919803	0.712665071681399	26.972972972973	19.7816054831099	0.281234196664399	3.67843056556675	0.320604632926399	0.0871579950230764	4.90096595984818	3.88318087944793	4.12645102608023	4.21023786876925	4.5460239411545	3.60723956523162	3.84768059596881	3.77313029515307	2.6763964955643	3.09953395960459	2.88759745210945	3.19025667336331	2.98192216182582
PLEKHG5	0.966237733229998	0.988535713574306	24	0.970025728546713	0.108908126273295	1.90008650502312	0.109505584134182	0.0576318940451872	0.72928756713634	0.435188776677169	2.59243010677285	1.60986307229057	1.58217042997734	1.81094209183645	3.20762970007355	2.14636059702385	3.03942974066466	-0.143520440799451	3.28720797954215	2.57658548274723	1.93354288184838
NOL9	0.0738887594356644	0.660497082721406	24	3.85401089676609	0.207320681720061	5.16604995074758	0.222416052417272	0.0430534072526895	5.08813625859259	5.37720441378954	5.10518986817715	4.5645412026533	4.93885141756413	4.90576844010273	5.28536727946617	5.48953212142816	5.33022507059494	5.40701534104442	5.1595671455409	5.41447155493957	5.21126609649206
ZBTB48	0.43254548503933	0.838317458324055	24	12.935295680032	0.221175663192258	2.06546648223951	0.22230430362702	0.107629102451464	0.72928756713634	1.65040124101014	1.70976486856451	2.11782186703674	1.81410852316804	2.39075499458696	2.1624021997333	1.41478585893744	2.86930212251804	2.03545509672778	2.88759745210945	2.2327446363117	2.62096458313776
KLHL21	0.212566550464963	0.770195035007064	22.3016759776536	1.53570998297668	0.178730818765357	5.90894653568076	0.178737997070006	0.0302487077841556	6.11653068475689	5.95685173312448	5.73732149805886	5.24154867728044	5.87951143433532	5.55147952221041	5.87871429168564	5.87220313319781	6.05083274584021	5.91450874604006	6.27919531656122	6.1900154558975	6.43621107297334
PHF13	0.679476504521504	0.908415877014817	24	18.6078275019806	0.110030529155449	5.28351424482288	0.121721484847884	0.0230379779835275	5.21046389870638	5.4962247887312	4.94821295664267	5.25783054896135	5.32452399536831	5.30460217690284	4.78091734583058	4.86193626909428	5.11866866414081	5.53179100409329	5.31743738926323	5.6507606654875	5.9016032396717
THAP3	0.401315986515961	0.826619403048089	24	12.355014989552	0.223044224357716	5.96438773858389	0.223209209229526	0.0374236583892049	4.64303186118084	5.60617007428292	5.81009740961894	5.90040683346522	6.0483929799163	6.21401941234878	6.59892042499687	5.5984084336827	6.47088726703617	6.32412271446969	6.15319892795387	6.04553519920843	5.9016032396717
CAMTA1	0.984980097200307	0.993100667206526	24	19.9727135349577	0.0292593572539421	4.56357375485645	0.0315322355778891	0.00690954880357379	4.88268201842507	4.56627375371289	4.36597511430647	3.95460324871498	4.75576681881076	4.68019293735187	3.84768059596881	5.1027546079626	4.57100383511744	4.57915844971819	5.1595671455409	4.31325579264442	4.56311513717389
VAMP3	0.732429990521339	0.921958070301799	24	18.5234006841661	0.0366473774422937	6.38692209842932	0.040574048788888	0.00635267632258517	6.29994778178465	6.52432244860834	6.28885782791331	6.42497907090977	6.38226181263659	6.51027704368567	6.30518355345695	6.34031292782614	6.25465442807661	6.51760569130433	6.25709024276202	6.53320487155264	6.39683189587439
PER3	0.0791504934561152	0.66731916339907	23.4823529411765	17.6591912698657	0.726954751097802	1.71559581690363	0.783659287235471	0.456785496626967	0.72928756713634	-0.143520440799451	-0.143520440799451	1.60986307229057	2.61530756230565	2.50543833216239	1.88087218342148	2.14636059702385	1.1872125358111	2.86665743055928	1.70803198557627	3.28691482619759	1.93354288184838
PARK7	0.659084448609608	0.902311997203782	23.0751445086705	10.7845633227574	0.0748358701182187	8.50764503745588	0.0755357191651512	0.00887856966676401	8.36194782440058	8.62395038734163	8.62499876704379	8.35608542938422	8.56603431295603	8.60614831987297	8.47432789021359	8.08088332752363	8.91549117173827	8.59531802312047	8.33934707315807	8.46951822851095	8.49179593265256
ERRFI1	0.131379478221471	0.717838602538883	24	4.722651157152	0.318807256075917	4.00690651174816	0.349113280893826	0.0871278827869415	4.45783511670436	4.33033355752033	3.98991129171434	4.03237782301717	3.21114876656407	3.79932953980953	3.72316682030363	4.72455607637417	4.26274804758399	4.0212602358637	3.73389366572837	4.26660985869861	3.65119670784647
RERE	0.304265437467637	0.801381225837504	24.3414634146341	2.24966750945336	0.124179382725332	6.35421019722989	0.129437920284403	0.0203704183945364	6.07687324742172	6.21290571496357	6.07769373482294	5.85831466294443	6.27932457243849	6.27995009831648	6.07829742668905	6.71751591232609	6.33039067874536	6.68818205560826	6.4051527810498	6.64683826960874	7.03869964669857
ENO1	0.0483275089964688	0.634601323385612	21.1216931216931	2.00948964871248	0.0909946952329317	9.17461107792023	0.090994724133491	0.0099181015261214	9.69006029250912	9.67370890847507	9.41248055887378	9.3960705542175	9.29723653238067	9.21864455681411	9.22329550213112	9.0282652465709	8.92502311564181	8.78902995090818	9.02378301255638	8.86939679210112	8.87878989567147
LOC102724571	0.45443014813658	0.847263529328181	24	16.7803613936359	0.290120319795258	2.851358905044	0.318053196226726	0.11154442734799	1.66122330615333	0.435188776677169	1.87395871619331	3.03647520176629	2.61530756230565	3.38558694962546	3.26830332767507	2.99075237591318	3.26205368910999	3.39066027812759	3.37193120684994	3.61943708973493	4.05694955164481
H6PD	0.425597460092829	0.837390070462331	21.4623655913979	9.80801843539152	0.164013211983403	5.88754633926761	0.164243981258612	0.0278968473102572	5.54870149897176	5.23040671136671	6.11099534485437	5.6396696129882	5.67352033190044	5.79641173782045	5.82922801082592	5.88300531868071	6.25465442807661	6.39154165714304	5.4402361981285	6.45215110257879	6.13490099527219
SPSB1	0.183399782991071	0.758300819456235	24	3.21356291793609	0.40651580044117	2.95884175099391	0.42856659346061	0.144842688297423	2.79189956675389	2.74705489656074	3.2599938813085	2.37827580274302	2.48679546872106	3.32441148794785	2.93566251148666	3.51987810271604	3.51381468717957	2.98778940214897	1.70803198557627	3.8265676136858	3.27040170303486
SLC25A33	0.928624265340016	0.977195562155757	20.5773195876289	15.6084087384554	0.119189662990664	1.6058609420128	0.119341063766731	0.0743159389736123	2.22276492343147	0.847089440681549	1.70976486856451	1.39113224410322	1.58217042997734	1.62049836998317	1.31762062090853	2.72862009692212	2.32790455819018	0.626812837556312	2.6367869402391	1.11789181047686	0.57359761844582
TMEM201	0.178317161522901	0.753896537822689	23.2093023255814	20.3234355200095	0.413895626068368	2.45142197375573	0.431355413258863	0.175961306489392	2.71130854554183	2.16335398719131	2.4948873331446	1.13320850610468	3.21114876656407	2.89021755120471	2.69167834130645	1.82645643449939	2.03780800969841	2.86665743055928	2.49287594571398	2.57658548274723	3.08462616031216
PIK3CD	0.327290397952357	0.805407340337491	21.9340659340659	12.7632656030657	0.131509392554274	5.11624324660382	0.131516949401605	0.0257057655514926	5.47738767411984	5.00808952376835	5.00245870926892	5.25783054896135	5.28642255630383	5.23981397657673	5.01137431783057	5.27666539466442	5.45578355535739	5.14579184953593	4.7167220071792	4.71177461903642	4.69882891688864
LOC101929074	0.941135868514211	0.981846088901044	24	15.2269084387145	0.0951079287584736	2.05687487692779	0.100303617285887	0.0487650553813479	2.22276492343147	2.30051354996853	1.31178548077403	1.13320850610468	2.61530756230565	1.97915260215849	2.60023067331592	1.63525528613071	2.19013559520829	3.2999924205871	2.33300265476153	1.11789181047686	1.93354288184838
CLSTN1	0.695759019178574	0.913542582654256	24	14.8328895644669	0.0712676276885491	6.66094469957927	0.074364596242323	0.0111642716756109	6.11653068475689	6.69578228384456	6.69239802762301	6.4393266271465	6.78884430445194	6.8511889919902	6.85773436748819	6.47492301040063	6.72274752923432	6.66111670792833	6.95094708254819	6.60057371569615	6.68533459351817
CTNNBIP1	0.162153601835136	0.748302564549048	23.6213017751479	3.88864777074722	0.20548118858869	5.11398688741734	0.216105007173865	0.0422576381072814	5.30960261411927	5.43794163069642	4.91088178265685	5.24154867728044	5.10129644060712	4.84172014711762	4.95711866735309	5.68736914934647	5.19268842293356	4.65428232979616	5.06093892699721	4.93699311372841	5.29932564292459
LZIC	0.483023848571385	0.855770578078489	20.6839378238342	10.1112979276624	0.269065141942462	3.95551944144901	0.26961515566968	0.0681617571751619	2.79189956675389	3.23176031875344	3.7573150873467	4.93228904504867	3.56949012561338	4.41269038586929	3.63375595638527	4.59914851477788	3.51381468717957	4.0212602358637	3.79653890250562	4.48607810002507	4.45223479505538
NMNAT1	0.654661816948016	0.89997959429947	24	9.59003154961472	0.156504157408784	4.25211983343409	0.161557291746564	0.037994529334816	4.38176087157842	3.79305716527989	4.52267135820063	4.5645412026533	3.63159500970627	4.41269038586929	4.45524375078486	4.59914851477788	4.67795908427677	4.07693289065086	4.50794284136296	4.16853405553328	3.35502637714107
UBE4B	0.0496367267720242	0.64183612385353	27.7222222222222	26.4753736051812	0.306466597594888	5.01942723512121	0.323637827717447	0.0644770434070516	5.19572827230751	5.17795601042009	4.66400340904334	4.53812153541722	4.75576681881076	5.08243791458812	5.27061287141952	5.4753261661402	4.93677881865653	4.92086808891388	5.33864351400401	4.40225322651688	5.25596764025075
KIF1B	0.775345396142184	0.937651253126934	24	15.288184760282	0.0755049139891391	6.22709619550799	0.0797638386233214	0.0128091547197971	6.28610263835014	5.91473434130614	6.23700896379598	6.2488299666258	6.14737183493274	6.3352669260057	6.49485605793886	5.92542296921347	6.03079218130824	6.7999301209287	6.15319892795387	5.96017009799992	6.36657568113314
PGD	0.603665152331994	0.888381205923695	24	9.75514875429471	0.135207701301039	5.99315655500484	0.139027615468759	0.023197727974027	4.98906339512633	5.40789262695955	6.3318632053627	5.41127647575394	5.71713878735031	6.23909782620585	6.1922869923653	5.81694461579931	6.44082687039288	6.42410532798878	6.16511882243005	6.40985001496802	6.2498690074666
APITD1	0.256513828277809	0.790222155967662	24.0481927710843	14.3072271011889	0.279655384539519	3.31564080799291	0.288319880573622	0.0869575135758307	2.79189956675389	2.8400065244347	3.19935737288968	3.2468629936054	3.21114876656407	3.70647921023465	2.60023067331592	3.8188520031379	3.19159490698723	3.39066027812759	4.34982496868117	3.54321261290537	2.98192216182582
DFFA	0.952749411284519	0.984141042126617	24	5.51412893070682	0.0425826342375973	5.01896088585273	0.0471604605493575	0.00939645907229357	5.87894107318422	4.79244576931508	4.94821295664267	5.38186522804272	5.033903759476	4.79738499431474	5.2406435114926	4.98736436726555	5.26309510154008	5.11952071063357	4.43104901596931	4.77978862068673	4.59825908956717
PEX14	0.237547728626008	0.784207506393959	21.5783783783784	17.8243673050819	0.189894887671401	3.73685649938151	0.190519430541021	0.0509838765744829	3.6518274666927	3.48301042272333	3.71462365734653	3.4867825717103	3.56949012561338	4.38299596812973	3.38249356313625	3.34340811763145	3.95773011765405	3.84006049942162	4.02301348204259	3.88949129984517	3.77921856854324
TARDBP	0.263644076631335	0.791959170622552	22.5536723163842	12.1265219049355	0.168465455007136	6.25739893559281	0.168590855334247	0.0269426413545863	5.5370579804257	5.97745814285347	6.13547660320078	6.50218133232175	6.39126554246638	6.55756361060918	6.34093433156255	6.18312415631462	6.58523138873436	6.31257343352998	6.02824813771219	6.30987835509721	6.22759668410901
SRM	0.00872513361505756	0.523359590126685	21.3475935828877	2.37519686111033	0.214430961022138	7.28837735754094	0.214432221555748	0.0294211195491799	8.00215921741389	7.98490962425236	7.72423166472237	7.15150099637137	7.5045766457797	7.25931542067376	7.4021823531064	7.13849093042129	6.91540837795909	6.90364121867347	6.99835646746147	7.08349632360229	7.05776192363474
EXOSC10	0.439672071340637	0.839956852957009	24	15.43965209882	0.176887520118413	4.51380552573243	0.18764523950626	0.0415714054219941	4.621141278804	4.90429301243028	4.42012041249554	4.95243638517407	4.44587436757671	4.49827368641041	3.88690643883448	3.98849458775208	4.51439788092957	4.23211578971369	4.84081264911364	4.84474003007632	4.41329649775671
MTOR	0.580972300808499	0.88252611790402	24	9.85062953894314	0.146602620197098	4.62110338197216	0.150416595715753	0.0325499308893539	4.74776342666508	3.9680041470304	4.92966811395411	4.97230623694126	4.88886873041446	4.57906308559948	4.55602900514484	4.92601298103844	4.59849514963625	4.85869625423477	4.0744826993783	4.11687703687846	4.73085237198491
UBIAD1	0.906307615899378	0.97221768428122	24	6.8200368259741	0.066131278593275	3.95468484100861	0.0729730668627636	0.0184523090452266	4.09460212812565	3.9680041470304	3.95365713735037	3.87239579981193	4.00448132001889	3.19368129823965	4.31847458347652	3.72591202231036	4.42509332474235	3.70523884239975	4.12417879018273	4.35844066357073	3.65119670784647
FBXO44	0.167505321056417	0.748755476948402	21.8142076502732	14.1582725143888	0.629180376368091	2.36222164140156	0.62959451877399	0.266526437544801	0.72928756713634	0.435188776677169	3.06985769025441	1.7997558437758	2.84237233339493	3.1235876348893	2.8588295215812	1.82645643449939	3.19159490698723	2.98778940214897	2.88759745210945	2.2327446363117	1.69465666903714
MAD2L2	0.974524310475332	0.990372368404245	24	15.2315279451457	0.0399488040316322	4.66814402145876	0.0421365240497565	0.0090263976124261	4.30145078766066	4.61968700087605	5.00245870926892	4.80511270772843	4.6091253000473	4.68019293735187	4.9935148560421	4.5183138889418	5.08018415008545	3.70523884239975	5.1595671455409	4.93699311372841	4.24609742075566
AGTRAP	0.327313160922301	0.805407340337491	22.6818181818182	5.864961884049	0.196909370183979	6.1074655581863	0.203500910213553	0.0333200258396521	5.61665563283042	6.38473508714113	6.58391482967944	6.28105079221185	5.75947709146604	6.00573353192943	6.60481424156857	5.78274416957078	6.1563400482185	5.85205622419246	6.00190480397966	6.1900154558975	6.27180271171581
MTHFR	0.658966438611917	0.902311997203782	21.8142076502732	7.88867931781104	0.122779058852529	4.72013670287257	0.123732300200148	0.0262137111674853	3.60798129626652	4.56627375371289	4.22099273758861	4.89113011967375	3.95675864430762	4.86338705423546	4.82197489739936	4.98736436726555	4.67795908427677	5.24633881649888	5.08623527048924	5.07873842374438	5.34141851595326
CLCN6	0.449839739657415	0.843864705724095	21.3475935828877	19.2741184903555	0.309429154822835	3.05915877639815	0.309701975169706	0.101237627010112	2.94071614376443	1.84237136235556	1.87395871619331	2.49275930136293	3.03851177000494	3.04991377008903	2.02849360503883	4.14027170792273	2.6763964955643	3.39066027812759	4.2187126163727	4.16853405553328	4.00551671581217
KIAA2013	0.0303380019392923	0.62296576147255	21.1216931216931	0.0499479455226512	0.268211292537982	6.76346043113469	0.268212018180836	0.039656034201983	7.08326776784168	6.81506823789644	6.3318632053627	6.17358913598488	6.80240780273102	6.60334934887758	6.75016650379702	6.57823488802166	6.8596945991114	6.79163479533935	7.15598971672017	7.29000880243917	7.00635856312553
PLOD1	0.703650358152828	0.91556917832727	24	11.4753673198196	0.0676744062194106	8.2855027882425	0.0677835954921788	0.00818098759056201	8.32009882787576	8.57069769661872	8.88049816843063	8.35608542938422	8.5318376924787	8.42495188910475	8.50459149356182	7.92236462157178	8.34681714983759	8.05194920816937	7.94565906730969	7.9917232436753	7.7971165148708
MFN2	0.911436125270534	0.973515872719948	24	4.34797646241544	0.0537670972976981	5.60832347589889	0.0584031883173338	0.0104136625799697	5.66024289576889	5.45273464351917	5.61498219702174	5.48228371934156	5.50125662306957	5.76221938832978	5.6123319263721	5.69964158078569	5.55734221648664	6.20424564112531	4.92734280352424	5.86943445079364	5.58862625830776
MIIP	0.918365900942936	0.97464599248801	24	17.8426286849337	0.0737460783727287	3.81560356662086	0.0818225858025992	0.0214442051890266	4.27365559772146	4.12401227598504	3.7573150873467	3.69243467784897	4.22194605232427	2.97227418982426	3.92509392897512	3.57421007719431	3.72810039711526	3.84006049942162	3.73389366572837	4.48607810002507	3.27040170303486
TNFRSF1B	0.621543295618453	0.892009243046891	24	11.2257184696909	0.279562602571616	3.31898505264666	0.280542506950404	0.0845265954803536	2.79189956675389	2.16335398719131	4.33812085202361	3.99401456831122	2.94377271810579	3.84360588250616	3.48830472514715	3.14230419430891	2.77607113444362	4.32701075964773	2.49287594571398	2.8540456428747	3.71662722287189
VPS13D	0.893854554669002	0.970560468078997	24	19.5773677526317	0.0663885796816657	5.62511328733927	0.0722373813308776	0.0128419424891346	5.30960261411927	5.91473434130614	5.33395210485215	5.12212042298067	5.80060824867055	5.55147952221041	5.22542209195433	5.37176356989994	5.58509259720134	5.68296289972645	6.27919531656122	5.63248257033326	6.3460465015826
DHRS3	0.482284913839863	0.855770578078489	24	9.32602427656509	0.264559221718761	7.76877592660163	0.274912670000307	0.0353868708014809	6.58643730612064	7.19530544599451	7.99116324648521	8.22558043126821	8.06198718051491	7.93265041675608	8.37263845269359	8.11793356349283	8.13786388070111	7.61288542221304	7.57321584553998	6.97162044184737	8.00454861096408
PDPN	0.0577118672475979	0.647850686832823	24	0.16165404297801	0.657249009942446	3.57996604146929	0.657349889824354	0.183619029401341	5.05586205475946	3.64634675666876	3.0004706967449	1.96753652637951	3.12741100840245	3.44427353131198	3.38249356313625	3.86316910520769	4.04023992304034	3.2999924205871	3.59980008296389	4.71177461903642	4.05694955164481
PRDM2	0.55378609212165	0.874047928529351	24	15.8299990391498	0.149256493912138	6.04395232965587	0.160021945338882	0.0264763744997958	5.41514250582708	5.78046065549534	6.31767004314794	6.04814281073802	6.16847449205955	6.48952708609556	6.29063143904652	5.4609789351289	5.8821259798794	6.25339809071442	6.00190480397966	5.96017009799992	6.41665583986693
KAZN	0.160097444983599	0.748155703257144	22.8114285714286	8.04196164011234	0.328893296250137	4.02727110970516	0.341609183787045	0.0848239848973202	3.36621286076559	3.92621582156355	4.59506737209783	4.24332229203746	4.30051461023137	3.60723956523162	4.13515084660183	4.43267983186041	4.19232400970475	3.90302325103376	3.19719719479719	4.40225322651688	3.89680018296377
TMEM51	0.288119723767777	0.798597142701712	20.4717948717949	6.38162606575144	0.482951990516943	1.0104946140095	0.484653635331933	0.479620206394664	1.0243740552326	0.847089440681549	1.06225381829637	0.416506442061501	1.30566507808184	-0.143520440799451	1.71640562377189	1.15443934599601	1.67431040776365	0.626812837556312	-0.143520440799451	2.72197547594124	1.40820950015942
EFHD2	0.103459338629511	0.702551444194632	23.2093023255814	7.47480465537674	0.232288036846093	4.86292073159832	0.246187900023915	0.0506255219058443	4.57633772187589	5.32991229032383	5.40279865310544	5.17451898872888	4.83709203521358	4.70440530786256	5.19448882282289	4.65062689228695	4.99999129159372	4.65428232979616	4.39100853330704	4.52623214443345	4.69882891688864
CASP9	0.481797892283824	0.855362270901206	20.6839378238342	20.2202224560124	0.349599607688267	3.09935763876208	0.350363862000771	0.113044024871138	3.73571386198612	3.64634675666876	1.5244551205063	3.11006656859968	2.94377271810579	2.12978263420039	2.69167834130645	3.51987810271604	3.03942974066466	3.2999924205871	4.02301348204259	4.00765937304009	2.871342531333
DNAJC16	0.900966089507092	0.970748007039381	24	8.45310613713015	0.0296480265147858	4.88782295117602	0.0315438371256003	0.00645355558920373	5.02284929853292	4.88260651565701	4.81309552131525	4.6159719407553	4.91407652168	4.92650121391214	4.75994192053252	4.77181802973584	5.21061482928441	5.06549817987713	4.84081264911364	4.87615109675752	4.82286664769186
PLEKHM2	0.209097498928453	0.768859950907835	23.0751445086705	8.56213597481577	0.10395504122495	7.29339259680432	0.108240952870661	0.0148409606961359	6.76673966060891	7.01767768322089	7.26206971064389	6.94579291534872	7.34227240323759	7.08585502843443	7.28593822038444	7.45313756777576	7.65241812939881	7.36149650993097	7.50919391830234	7.53107850068223	7.52768015072719
FBLIM1	0.537245949619499	0.870927287803914	24	11.6020118051285	0.146186483178458	5.80337224039287	0.14632234459859	0.025213330894088	5.35009019650556	5.95685173312448	6.06924682146074	6.16498157544466	6.10421729501544	6.20556212117632	6.05265362090244	5.55853646167026	5.74124027026523	5.94474961023645	5.33864351400401	5.10548978347004	5.70604731089644
FLJ37453	0.00185348972192734	0.497458558538743	20.5773195876289	0.750003497466004	0.749060914054917	3.51779535409759	0.750722449908537	0.213407084364382	3.96155929765724	3.42417988364222	2.68379346259905	2.37827580274302	3.03851177000494	4.00825761100789	3.53843560848689	3.8188520031379	3.19159490698723	3.2999924205871	5.20646285475893	4.35844066357073	3.71662722287189
SPEN	0.417138913999475	0.832690825346671	22.0552486187845	8.77991947968249	0.207757355056436	5.96938247944774	0.210229913333735	0.0352180337007295	5.21046389870638	5.80372550179447	6.31052075441924	6.18214564561707	6.00212416034405	6.32749319776022	6.25359572112778	5.90437003207849	5.8366757789406	6.1662501595201	5.3801429426984	5.6688100821589	6.42646658922052
ZBTB17	0.00457596372434343	0.499508140271333	27.9160839160839	24.6389631184268	0.37563793605503	3.86897059806825	0.377151609063228	0.0974811256646761	4.43292010577596	3.69692616016835	3.52997858680913	3.43043858852876	3.85629927104622	4.25770082219446	4.16736852946029	4.30997070069029	3.82438058817807	3.63278864503864	3.5277700003329	3.76077383130463	3.51069832135986
HSPB7	0.171888834185449	0.753652261718016	21.3475935828877	10.9763601675078	0.246524796889538	8.35100729982557	0.246614605837912	0.0295311208556917	7.905857179357	8.59756973563085	8.86227895158017	8.39892568878262	8.65095347598179	8.4376455826623	8.63846778609996	8.35363630782235	8.45792654072412	8.42611283043205	8.08393723848167	7.44990175206945	7.9647066611148
EPHA2	0.480749693185574	0.854872032915454	23.3450292397661	20.0779798484859	0.528232259757194	2.81616372365894	0.555285067866812	0.197177835649892	4.40756724572303	3.88318087944793	0.760345797755388	2.69761880368474	3.43663438121632	2.26616177126973	3.07804531743377	3.34340811763145	2.45365660233348	2.24438868476529	4.43104901596931	2.02424128232678	1.93354288184838
ARHGEF19	0.112224169142644	0.702551444194632	24	7.93642579100683	0.233140759128519	4.58323099931345	0.25148457480882	0.0548705868952472	4.66459524758474	4.92565834103411	4.47230689588798	4.80511270772843	4.63967029386395	4.1907213154142	4.31847458347652	4.57270370653801	5.19268842293356	4.65428232979616	4.12417879018273	4.52623214443345	4.37327803594709
RSG1	0.0719871320835519	0.659560378156254	24	21.1605206685036	0.790385415584955	1.91703995345114	0.824875796322112	0.430286178875476	3.36621286076559	1.16713215539074	1.31178548077403	1.13320850610468	2.1893087045031	2.39075499458696	1.88087218342148	1.82645643449939	0.446340293553264	1.79105458269045	2.88759745210945	1.48686381140981	3.65119670784647
FBXO42	0.74604007775982	0.928825342374419	24	13.8643213407798	0.126781750831182	3.88762313993899	0.129292273811215	0.0332574092593873	2.79189956675389	3.92621582156355	3.71462365734653	4.17637689820645	3.43663438121632	4.41269038586929	4.06847325704371	3.67709588838301	3.51381468717957	4.32701075964773	4.26375373555793	3.8265676136858	4.28974861682706
SZRD1	0.955683369235591	0.985710706483357	24	5.92021229505932	0.0190148520000205	6.30648565081216	0.0211006822427847	0.00334587017415434	6.04434322200647	6.23874166435868	6.1832270203064	6.27306279803876	6.23999384675235	6.46138791132026	6.29063143904652	6.59803825071744	6.33856554577633	6.39154165714304	6.18866716359556	6.5430237483129	6.19352992003841
NECAP2	0.153464916836124	0.739078447019398	22.8114285714286	20.684149552897	0.524341514900762	5.54670191762474	0.537659193148066	0.0969331327215628	6.82535294671013	6.44516262059981	4.33812085202361	5.41127647575394	5.56630255841624	5.38169873033057	5.22542209195433	5.35634284326658	5.24581292923212	5.0093737842897	6.63680108935421	5.6688100821589	5.47976459663525
CROCCP2	0.342274770213518	0.809402276507582	24	5.66930000687982	0.313670854794253	2.20056837586569	0.347769224939911	0.158036091381664	2.43839522912002	2.30051354996853	2.85080367890104	1.60986307229057	2.34570634030948	1.81094209183645	1.5307483325864	2.90855560570827	1.86747729051296	2.73441495560982	1.70803198557627	1.7804296371	2.7515783525049
LOC101927663	0.00876220862971866	0.523359590126685	21.8142076502732	9.31899948635667	0.622781336506913	3.09040033587269	0.626518538995937	0.202730543264394	1.9691445460027	3.00966852666438	3.47987304513066	3.43043858852876	2.73330254051168	2.80321078551535	3.58688287848653	3.06851739232667	4.26274804758399	3.09953395960459	2.6367869402391	2.41488445494243	3.1805021527471
CROCC	0.521487719416839	0.866960527936475	24	4.79824049982703	0.205934299007257	4.73257543285445	0.225837758617031	0.0477198434174386	4.70677856186071	4.92565834103411	4.30971819942094	4.06974731427328	5.033903759476	4.15602816425831	4.25991734957482	5.40211917302089	4.99999129159372	4.76010666655247	5.18320553857505	4.44477438696562	5.34141851595326
ATP13A2	0.815248432259508	0.948207773869953	24	9.90607468215428	0.12490135727369	2.91147277204919	0.12799285809756	0.0439615507746871	2.86822584220632	2.30051354996853	3.2599938813085	3.64370415077882	2.48679546872106	3.65771252767097	3.00860971182696	3.4634196382165	2.95687223498006	2.86665743055928	2.33300265476153	2.57658548274723	2.31781539313053
SDHB	0.727869339006673	0.920687353113247	24	23.4032719203829	0.191274083174234	4.51734591747572	0.191673082923437	0.0424304639106637	5.64946891430136	4.51080669253494	3.71462365734653	4.76010105849443	4.33825049271935	3.70647921023465	4.19888242805722	5.40211917302089	4.07979017773466	4.41604726676708	4.81077620644854	4.9953727662603	4.33211776715101
RCC2	0.287884986203241	0.798597142701712	21.5783783783784	19.8824043092594	0.418118110469604	6.21401617171077	0.419369574325086	0.0674876863427328	7.13438983534715	6.8434099355175	4.89184759041126	6.10324631496712	6.56045877519562	5.44054050560223	6.1364177282829	6.42405631560545	6.09974904655316	6.03184527682384	7.1073958765221	6.5527762500066	5.7220679774946
ARHGEF10L	0.531078599934866	0.869857987015865	24	20.9199970946959	0.096712495019199	5.73238243464138	0.101587136739379	0.0177216258506197	5.64946891430136	6.08581483943856	5.48129927393317	5.53667587421488	5.61323196839543	5.94606286689285	5.45156635109027	5.72387762520154	5.51468938942224	5.8360113359243	5.891440416425	6.03165385863717	5.82949172393943
ALDH4A1	0.196771989709657	0.760013680156218	20.1616161616162	10.3818670365258	0.30237479120445	5.55466367409214	0.305444671486893	0.0549888687071257	4.5300980516428	5.45273464351917	6.01749963464318	5.67647242963964	5.77331818109057	5.44054050560223	5.99995666744574	5.62439042303093	6.14706102926231	5.42857517809242	5.25188205830549	5.49760948656328	5.14150435989687
IFFO2	0.0177738483333172	0.589106708011513	20.6839378238342	9.54607871108723	0.685058508181378	3.56371233358634	0.686673657132622	0.192684928764042	2.71130854554183	3.88318087944793	3.79877944029086	4.21023786876925	3.21114876656407	3.19368129823965	3.00860971182696	3.67709588838301	4.19232400970475	3.96335267797129	1.94770679586385	3.94978486024155	4.20108416479839
UBR4	0.574513893860974	0.880658334207054	23.9041916167665	10.7785552704784	0.134956229470642	6.65944844553124	0.136163837229751	0.0204467139198475	5.85100014219646	6.70816461107148	6.95332611625078	6.6327670543717	7.08917063215988	6.80714834380922	6.66246481593732	6.47492301040063	6.77186951895429	6.74942726036734	6.24590938385838	6.63770328751283	6.85475737309148
EMC1	0.217721834848633	0.775308085454291	24	0.872914281435601	0.219282846478731	6.33841436618703	0.220258453121446	0.0347497718508969	7.0712085957413	6.75068452003226	6.15156965446636	5.98107693084704	6.17891118548414	5.95618094669891	6.08674505988899	6.58486625857545	6.1838243097682	6.2166916384804	6.44480794271243	6.60057371569615	6.40677791748376
MRTO4	0.60436382379388	0.888499601473327	24	3.66418087242667	0.135907539448105	5.0955062032005	0.145061391925647	0.0284684948150065	5.35009019650556	5.04760365484598	5.21647087089039	5.20842308497405	5.1230787870713	5.36660549915144	5.19448882282289	5.4609789351289	5.37859901196046	4.98047100078221	4.12417879018273	5.2077946256103	4.6660784706722
AKR7A2	0.546380322293241	0.873444882318384	23.6213017751479	1.36078848417318	0.127755444231257	6.7906103727621	0.128352761338616	0.018901505798868	6.77171608750972	7.06176633077082	6.8682413598716	6.30475278417271	6.71904545757005	6.61616846449093	6.95322296709702	6.7591539119525	7.02584050198889	6.60541340834968	6.75980931286518	7.46547440148798	6.51188446335364
PQLC2	0.57377032033035	0.880132037962746	23.6213017751479	14.8242827046862	0.317963764079857	3.37676446977484	0.327982011307586	0.0971290755524492	2.43839522912002	3.36284797711743	2.85080367890104	3.54100851916614	3.50459102552661	3.60723956523162	3.92509392897512	3.77313029515307	3.77704351712562	2.73441495560982	4.78010109434227	3.3775016832802	1.93354288184838
CAPZB	0.184027189652706	0.758300819456235	21.4623655913979	0.684171187082401	0.342865855072254	9.26427922888666	0.343040986060889	0.0370283513250835	9.83914231697996	10.2137774633339	8.63218497817984	8.95664955170663	9.43095380025134	8.84948101341419	8.94877598808274	9.32613914148091	8.89900273174123	8.99272313847781	9.78055646710811	9.60641597866864	9.47587747341201
MINOS1	0.119523499871671	0.703689505335149	24	0.998786893592432	0.321973638344065	5.52464351645915	0.32384535583521	0.0586183262088137	6.41891527192373	5.57945923876724	5.46850888892941	5.72412647809941	5.056719571352	5.33593690530992	5.70303925954164	6.24304660832434	5.08018415008545	5.24633881649888	5.03519110716303	5.90031809876358	5.34141851595326
RPS14P3	0.948112679238298	0.983712499102065	24	19.9414901950069	0.0535191143878255	6.02006726068498	0.0577226151013297	0.00958836713973223	6.22210069196287	5.51043496703087	6.11099534485437	6.4393266271465	6.1367036134651	5.97620667888868	6.37582056637544	6.73550811676001	5.52904756832755	5.959635608257	5.62419008066714	6.15202471823727	5.51697203163699
TMCO4	0.844204928336204	0.955745592787009	24.4907975460123	17.3214701868794	0.12659184647088	3.19463026999328	0.143558283552458	0.0449373703432542	1.9691445460027	3.29879251394375	3.47987304513066	3.31068578865841	3.69113638747198	3.26052665556079	3.80735835076287	3.06851739232667	2.77607113444362	2.98778940214897	2.76763572829322	3.8265676136858	3.27040170303486
OTUD3	0.721797475837439	0.920056931319124	26.7919463087248	9.87278731257688	0.168831350349314	2.2110295579996	0.169745759237246	0.0767722704669858	1.47850051449528	1.42890827087879	2.59243010677285	1.39113224410322	2.01387163380465	2.39075499458696	1.88087218342148	2.14636059702385	2.86930212251804	2.03545509672778	3.59980008296389	2.2327446363117	2.7515783525049
CAMK2N1	0.892453288272956	0.970560468078997	24	15.8971086364886	0.0749793295989137	6.36806582923613	0.0805304175286069	0.0126459775523814	6.32046951292283	5.51043496703087	6.39405915362459	6.77530776902182	6.34567423233105	6.16251561651828	6.62815163982378	6.59146728734301	6.09009757244988	6.67019502455702	5.94772960778013	6.91980757629158	6.38681682955322
MUL1	0.842686685588975	0.955043271957257	20.2639593908629	6.91573666933816	0.0712554701449035	4.88896138956638	0.071766645943637	0.0146793235260142	3.99598778914774	4.83823034862869	4.54720924157631	4.66563215722848	4.93885141756413	5.10079622873769	5.21003836202052	4.83992893745512	4.87066923336812	5.29410101217135	4.58094487587115	5.28002711737561	5.46079473473891
CDA	0.568615638875765	0.878158903884254	24	19.5541117369114	0.315598088660176	1.19081027525088	0.343583057855344	0.288528798412456	1.9691445460027	0.847089440681549	1.31178548077403	1.39113224410322	1.30566507808184	1.62049836998317	2.02849360503883	0.836533724031881	0.863820687305708	1.49663368512573	-0.143520440799451	2.2327446363117	-0.143520440799451
DDOST	0.532454937216641	0.869857987015865	24	20.9599182399896	0.128247786235534	6.00070488506454	0.134565975463777	0.0224250280660702	5.95090812543527	6.32970161058782	5.51900381774156	5.97123642523868	5.99032132129023	5.75063945382847	5.70303925954164	6.01653472625871	5.67821935126466	5.959635608257	6.35400007581212	6.50334079933805	6.37673175320634
HP1BP3	0.377030227570662	0.82165922579193	27.9160839160839	10.0321030018725	0.100354225626608	6.4898595379347	0.100354322447902	0.0154632503001503	6.14748998215786	6.31358431258349	6.30333586081003	6.62022771015392	6.26959195541479	6.54421057136713	6.08674505988899	6.73550811676001	6.58523138873436	6.56704596165001	6.82136273198079	6.76061140584148	6.7096430092042
EIF4G3	0.971949156199097	0.989529391036483	24	20.5891090663452	0.0327675611572402	6.69340601209768	0.03473289253306	0.00518912082582226	6.61993713244867	6.62571198488515	6.9066775772191	7.27262864291098	6.52817037397084	6.88865168053734	6.57510138758896	6.86646421594968	6.01046930587445	6.60541340834968	6.57559898975214	6.44169154003627	7.11954298434685
ECE1	0.958875629765264	0.986838478686226	24	21.6412027615442	0.0290263259013476	7.5435595211538	0.029926580915538	0.0039671697202915	7.00090122633499	7.17760487182812	7.53477124007782	7.29646826647959	7.57343728724889	7.69957998688801	7.71985240851293	7.48184483143638	7.99001330732286	7.30433383169406	7.53238639426969	8.1087352899106	7.67074427848991
NBPF3	0.0699943439428565	0.659560378156254	22.1777777777778	17.961448980817	0.713621657158088	0.883574379783169	0.726030911555996	0.726030911555996	1.0243740552326	0.847089440681549	-0.143520440799451	0.416506442061501	0.513521492005143	1.62049836998317	1.5307483325864	-0.143520440799451	1.1872125358111	1.49663368512573	2.49287594571398	0.620869444652929	-0.143520440799451
USP48	0.374843559626642	0.82165922579193	24	8.83226566961045	0.231905851477037	7.84780863379117	0.244178477086758	0.0311142241714931	7.06716636721131	7.59261310569953	8.27810830513923	8.14690037438828	8.03351577137092	8.07872632880751	8.17487215611423	7.88254944093961	8.17257465963222	7.9475475446326	7.1258109066549	7.44990175206945	7.90631126512507
HSPG2	0.337795124244882	0.809402276507582	24	23.6798873589058	0.542165234627856	1.74160834291076	0.542491354975334	0.311488720861698	1.26923253883499	2.42575773525197	2.68379346259905	1.39113224410322	2.1893087045031	2.89021755120471	3.20762970007355	1.15443934599601	1.45122195297436	-0.143520440799451	1.42044905785475	0.620869444652929	2.62096458313776
LINC00339	0.46154722714593	0.850366558500503	24	19.22076181591	0.381540282326764	1.68222431623869	0.418266198590617	0.248638778165937	0.357905282277546	2.01177117915546	0.760345797755388	1.7997558437758	2.1893087045031	1.97915260215849	1.5307483325864	2.28312744083135	1.1872125358111	0.626812837556312	2.49287594571398	3.08665456957301	1.69465666903714
CDC42	0.263275540463266	0.791959170622552	21.9340659340659	19.6128719767509	0.164132383925723	7.18652677606087	0.165699623180842	0.0230569826488097	7.58246058416909	7.4487596071609	6.9066775772191	7.15150099637137	7.11113543763336	7.08585502843443	6.96243321479952	7.28414393673426	7.07069786817601	7.18272935801571	7.51851569672421	7.43415917341595	6.77253157438088
WNT4	0.0508712371345574	0.642034921811437	21.3475935828877	15.9042277578344	0.821385281467708	1.18531219064253	0.821734215229477	0.693263953342145	1.47850051449528	-0.143520440799451	1.70976486856451	0.818912626986964	1.81410852316804	1.81094209183645	1.88087218342148	-0.143520440799451	1.67431040776365	2.03545509672778	1.70803198557627	-0.143520440799451	-0.143520440799451
ZBTB40	0.738563856524776	0.92490687119593	27.3424657534247	26.2306854154326	0.270441287711757	3.86314542447095	0.283231927776965	0.0733164032559693	4.43292010577596	3.74579220102148	3.98991129171434	4.03237782301717	4.4800358803425	4.04664326935952	3.92509392897512	4.43267983186041	3.87021367367922	3.55650683018939	3.96963991355993	1.11789181047686	4.45223479505538
EPHB2	0.717010829867638	0.918294596352827	22.5536723163842	17.0359742665085	0.169883817781772	3.28753068186293	0.174499252327855	0.0530791250985291	3.19895753944767	3.08756028781011	3.37411835028648	3.37180436188265	3.43663438121632	3.79932953980953	3.43636898645184	3.57421007719431	3.57044308497439	2.86665743055928	3.10119467072197	3.88949129984517	1.93354288184838
KDM1A	0.112032850184523	0.702551444194632	25.5897435897436	12.7481677795568	0.44689383986396	4.20279454069351	0.337070544119729	0.0802015280204747	3.8530514217168	4.42339031023887	3.71462365734653	4.5645412026533	4.4800358803425	4.32170817164681	3.88690643883448	4.06637817086314	3.26205368910999	4.79372403898125	4.78010109434227	4.52623214443345	3.89680018296377
LUZP1	0.893111276835827	0.970560468078997	24	15.8667164052448	0.0975718213466744	6.12891328528765	0.104711449091076	0.0170848312281451	5.74365523075489	5.21313415864991	6.61906196059659	6.5157848089631	6.23999384675235	6.94562397213624	6.29792584412933	6.46057174953867	5.80162309804772	6.08711865380084	5.62419008066714	5.82183283949792	6.2498690074666
HNRNPR	0.218237906620544	0.775424580062146	24	19.1685844716038	0.14037776900029	6.43831794090863	0.154039841034808	0.0239254790534729	6.77171608750972	6.6515875658358	6.58391482967944	6.69387927449378	6.44413887441181	6.5707941917339	6.22326700400027	6.35590502324961	5.92618795520404	6.15335932721132	6.59335183089442	6.40985001496802	6.36657568113314
ZNF436	0.0498985070386274	0.642034921811437	20.7916666666667	18.9659944006909	0.641895728339539	2.94829408136742	0.642825630776349	0.218033077106815	3.60798129626652	2.64769951790405	2.27746515068341	2.49275930136293	2.61530756230565	2.97227418982426	2.1624021997333	1.99525737962745	3.19159490698723	3.47596537659096	4.02301348204259	4.44477438696562	2.4773378613231
C1orf213	0.867359487204297	0.962100039246428	24	4.46855828264944	0.217586589049666	1.56265359574574	0.237001110552617	0.151665801811638	-0.143520440799451	2.8400065244347	-0.143520440799451	1.13320850610468	0.513521492005143	0.42138042190962	1.31762062090853	1.82645643449939	2.19013559520829	1.49663368512573	3.19719719479719	3.61943708973493	2.1384357232133
TCEA3	0.661274264544058	0.902850423632216	24	20.9325959732302	0.289106856435059	2.77152575278871	0.303574848387242	0.109533475588955	1.0243740552326	2.16335398719131	2.39026821352965	0.818912626986964	3.63159500970627	3.50066585725474	2.8588295215812	3.40466142278545	2.45365660233348	3.55650683018939	2.6367869402391	4.21840520767024	3.58265716220957
ASAP3	0.376877526521799	0.82165922579193	24	9.14778789850511	0.18078378480981	4.44511806620368	0.188736383563863	0.0424592509699189	3.51607664745791	3.69692616016835	4.19016212372856	4.14170204860185	4.26176511647368	4.38299596812973	4.62725078602696	5.00724843608156	5.06054994718174	4.82657587116732	4.58094487587115	5.0236999555282	4.33211776715101
ID3	0.223226701276584	0.777649875487551	21.5783783783784	1.59104475591242	0.403499842631293	8.35790620395327	0.403575974456202	0.0482867317014532	9.92875075137374	9.37391056174635	8.11738404960862	8.07750604150212	8.16794885434061	8.06710262292311	7.64746328567641	8.45665528657593	7.97698026752975	7.89430792424349	8.57872228522785	8.31190704747027	8.73816609890826
RPL11	0.399656948336405	0.826374566824857	21.695652173913	2.30122203197933	0.0505828529796782	10.84458473425	0.050582853188424	0.00466434210511262	10.8810757707097	10.825621665945	10.8040087988435	10.8688341688371	10.6741012204529	10.8282021146503	10.8173084305057	10.9258309115186	10.7213035935873	10.9344584935139	10.8218342048564	11.0718987176341	10.8927200502443
TCEB3	0.11277460161295	0.702551444194632	21.9340659340659	21.5079394685496	0.388677682686097	5.92576676665962	0.390352995678816	0.0658738372686341	6.57509557712464	6.55206393230745	5.2910098857742	5.42576026804699	5.77331818109057	5.95618094669891	5.38462748222003	6.28437402746584	5.54326425688306	5.80337609973409	6.62821529142743	6.38822507777335	5.92946798939447
PITHD1	0.512230684979463	0.863586471671193	24	21.1875338827181	0.0875026190660829	5.6781596158869	0.091255859976725	0.0160713798395876	5.79344051560301	5.52450654278761	5.69402528124661	5.78156235657315	5.6586827830939	6.02508762880432	5.88841106731848	5.95643730876906	5.50018687549136	5.55157672712043	5.47895132560152	5.6688100821589	5.36201318771904
LYPLA2	0.405128462838198	0.828112014798954	20.9005235602094	3.63974020857496	0.163662837558713	5.50722734965802	0.163665555573958	0.0297183219763246	5.61665563283042	5.88231924798944	5.73732149805886	5.12212042298067	5.70274533525448	5.41141958733461	5.84922667323655	4.94675468707266	5.63904159130071	5.29410101217135	5.29591490041879	5.53744823422938	5.84420526490261
GALE	0.52508459293392	0.868224324764632	24	9.55263645156374	0.233722907500172	2.24167669232544	0.241489351252599	0.107727109836739	2.79189956675389	1.84237136235556	2.02136043755946	1.96753652637951	2.94377271810579	1.40103587475978	1.88087218342148	2.82139126985029	2.6763964955643	2.73441495560982	2.1531791441916	1.7804296371	1.93354288184838
HMGCL	0.324751601163353	0.805407340337491	27.3424657534247	23.4151083643464	0.146450799617957	5.50157316520212	0.146960006601652	0.0267123606627983	5.60554990136782	5.26434354524723	5.2910098857742	5.30560185153126	5.46759978207552	5.45488346235644	5.46458933154798	5.55853646167026	5.28017269738991	5.60935610325781	5.58922802318985	5.28002711737561	6.2498690074666
FUCA1	0.435774815650181	0.838317458324055	24	14.6764214942263	0.341923363838273	3.83879325666453	0.355326818199974	0.0925621137796601	3.46783130930898	4.4531215353897	3.5784021884863	3.2468629936054	4.37502444317306	4.25770082219446	3.26830332767507	2.28312744083135	4.3940529440695	4.54007674909997	4.12417879018273	3.69183556378623	3.95218227014455
PNRC2	0.997543252308122	0.999083993240149	24	17.1440935137035	0.00785425448742893	5.4193321566615	0.00866254860159883	0.00159845315828275	5.29585025762902	5.00808952376835	5.76896173641739	5.53667587421488	5.28642255630383	5.70336723762581	5.27061287141952	5.86131945574841	5.08018415008545	5.34033252148669	5.3801429426984	5.45663930976237	5.46079473473891
SRSF10	0.1805112351991	0.757362548690617	24	20.9924068438322	0.210158530087348	5.74874880843263	0.220318292957902	0.0383245642312159	6.38033928707312	5.46737751095553	5.8793778063461	5.87951425327097	5.75947709146604	5.8731768518105	5.54035104431593	5.7711614491453	5.21061482928441	5.51173015380502	5.7242630983075	5.80561009480315	6.08621960087417
STPG1	0.571288131561506	0.878447302391831	24	14.914617271864	0.231992105843327	3.2589646889435	0.242600193569326	0.0744408782311701	1.82338351631634	2.8400065244347	3.31818429947175	2.59882220118845	4.18099669273258	3.84360588250616	3.48830472514715	3.06851739232667	3.62493241351963	3.2999924205871	3.37193120684994	3.3775016832802	3.35502637714107
NIPAL3	0.105749172507553	0.702551444194632	20.0603015075377	10.0140367910616	0.244592866305824	6.23051122777072	0.247944337365109	0.0397951834610245	5.69209033423316	5.52450654278761	6.52336380448602	6.14761083921581	5.99032132129023	6.20556212117632	6.40988308614989	6.20050032317274	6.90993282814051	6.12722688187488	6.0541190604846	6.51336433525829	6.56614347394022
RCAN3	0.069885801986192	0.659560378156254	27.5310344827586	23.9174332380791	0.57949188493725	2.3757478972991	0.579531991384242	0.243936653397901	2.53521715678502	2.42575773525197	2.59243010677285	2.37827580274302	1.81410852316804	3.19368129823965	3.20762970007355	2.40804413548126	2.45365660233348	1.79105458269045	0.58088604430737	2.57658548274723	2.4773378613231
SRRM1	0.553536945527344	0.873985614900661	21.4623655913979	8.5688603210032	0.107297886421904	7.26583007499161	0.10750191542421	0.0147955449432023	7.11885202894177	7.11853053226758	7.64118326080176	7.40278989474993	7.30940066213118	7.63176102668891	7.28226519618808	7.30035159286204	7.20642477816144	7.22029887525666	6.66225609940805	7.27830003986587	7.24680999608269
CLIC4	0.223848083574389	0.778269924692757	21.695652173913	20.8373796732514	0.208101717400398	7.72940074146907	0.208791293666758	0.0270126107638035	8.3668890953847	8.35732573231929	7.42319894571495	7.84402858614765	7.95674813353494	7.57708092594834	7.65883923862702	8.01857039833458	7.23735855165215	7.49009860856439	7.91422147724213	7.64487306533209	7.21319920478677
RUNX3	0.853436800563404	0.959042853309593	23.0751445086705	8.99280773380777	0.118463670889356	3.79633823450443	0.122572864001237	0.0322871294467885	3.25689071266834	2.8400065244347	3.98991129171434	3.11006656859968	4.00448132001889	4.35267749482902	3.92509392897512	3.67709588838301	4.51439788092957	4.28034336265674	3.19719719479719	3.69183556378623	4.41329649775671
SYF2	0.677870544167682	0.908246163612885	24	14.1481510300844	0.150231051227076	7.13490547607861	0.154135204420539	0.0216029777741713	6.27212333841895	6.72044156730154	7.3998103870943	7.47071779371783	7.44960753844764	7.49617727818051	7.45207517746325	7.16528630471709	6.8596945991114	7.35588109222839	6.50231894481377	7.43415917341595	7.04508176542326
C1orf63	0.727298364647112	0.920687353113247	24	20.0345143765871	0.066091772194062	5.92763849021581	0.0711120859703908	0.0119966975192176	5.98558869517191	5.56591605036954	5.90808034076263	5.78156235657315	5.77331818109057	6.03466817514194	5.64701891823563	5.81694461579931	5.80162309804772	6.22903118306533	5.90571994521774	6.23916195097908	6.40677791748376
TMEM50A	0.442437779577027	0.841502918157173	21.0105263157895	0.317148699779805	0.225208190487144	6.08884501090176	0.225223479700114	0.0369895241703251	6.40617087609551	6.35354489851969	5.23168995348659	6.01020201768018	6.15796174737521	5.9152757622033	5.9728683420869	6.95614848910848	5.58509259720134	6.17902682842103	6.36437674138774	6.39907806372862	5.9016032396717
TMEM57	0.949646668180455	0.983712499102065	24	23.3308091793241	0.0746220418215304	5.13433134581823	0.0748176601291605	0.0145720357900348	4.64303186118084	5.16003995400869	5.2910098857742	5.50973611665388	5.46759978207552	5.71533129708627	5.35695738220834	5.43184920684853	4.59849514963625	5.40701534104442	3.59980008296389	5.49760948656328	5.14150435989687
LDLRAP1	0.619216855185936	0.891917260502171	20.9005235602094	12.4072887760167	0.0998402918250556	6.42441788689029	0.0998474667462555	0.0155418698634167	5.80319468139908	6.27248526710574	6.13547660320078	6.22418313447537	6.50347082024247	6.27995009831648	6.63968028198957	5.97674921506304	6.84255209487732	6.79163479533935	6.37467930487632	6.5816443295968	6.92564726233365
MAN1C1	0.560316806655689	0.876896711547641	23.6213017751479	8.61893973272666	0.202779946883615	4.56000671157556	0.213552742316663	0.0468316728075334	1.9691445460027	2.92733013678005	3.71462365734653	4.21023786876925	3.50459102552661	4.75164407290285	4.82197489739936	5.54499710920374	4.93677881865653	5.42857517809242	5.60681495750095	5.72164175046559	5.99686249187813
SEPN1	0.934163448226134	0.979199116999041	24	22.163064862035	0.0431634076831062	4.25438997313491	0.043994024719624	0.0103408537998237	4.40756724572303	4.16051385365962	4.15865824088836	4.27566498869071	4.22194605232427	4.22459973821729	3.88690643883448	4.77181802973584	4.19232400970475	4.07693289065086	4.17221986601817	4.84474003007632	3.95218227014455
MTFR1L	0.416768038940687	0.832690825346671	24	22.0183961185978	0.112630211712807	5.4697138561856	0.115138644508311	0.0210502135094512	5.03945010220618	5.16003995400869	5.27640699594951	5.20842308497405	5.71713878735031	5.51087050116967	5.6123319263721	5.5984084336827	5.66527795101911	5.06549817987713	5.64135843399772	5.83787519009522	5.87318968251964
PAQR7	0.737607539578083	0.924660130242002	24	12.504725694732	0.150171141966817	4.65820712549885	0.150395433662804	0.0322861198763673	4.50641031497607	3.69692616016835	5.02009664635909	4.84876239284705	5.1230787870713	5.11892386538907	5.11412323138391	4.98736436726555	4.91507715532026	4.6172093149725	4.26375373555793	3.94978486024155	4.24609742075566
STMN1	0.708877970420122	0.915992252063792	24	12.7328976704623	0.139172853446036	6.78839105177512	0.139610142843287	0.0205660136221498	5.7129379737022	6.75068452003226	6.9624775155606	7.25651385642103	6.90655597017586	7.17519062632096	7.0514393882414	6.82224978374012	6.69117465892658	6.74083552517447	6.33302012009826	7.14281211200374	6.56614347394022
PAFAH2	0.374101000070258	0.82165922579193	26.972972972973	10.8110753425234	0.221011435836817	3.77665590569536	0.221211462801649	0.0585733697549867	2.71130854554183	4.2308580549571	3.91646839945562	3.91408498674605	3.69113638747198	3.92827939218549	3.96229662445196	3.62656995132993	3.87021367367922	3.70523884239975	4.30743113352004	3.69183556378623	3.65119670784647
ZNF593	0.132736775267666	0.718986005881483	24	1.00734518772962	0.143548723671463	5.89993832502632	0.144397449877569	0.0244743998873794	6.56366397829106	6.04734743486943	6.06924682146074	5.65204182690124	5.82739166541816	5.85165757192305	6.02654573682031	5.79423463793464	6.02066652868793	5.7184042872845	5.7402872927371	5.78920285281201	5.73791269182405
CEP85	0.382681835792436	0.822252468063292	27.5310344827586	17.3571027964484	0.438063790719304	1.86600054300514	0.527932879860806	0.282922146962821	1.0243740552326	2.42575773525197	1.31178548077403	1.96753652637951	2.73330254051168	2.61167271976848	1.88087218342148	2.40804413548126	-0.143520440799451	2.58881608730835	1.70803198557627	2.02424128232678	1.69465666903714
SH3BGRL3	0.327315669391972	0.805407340337491	24	0.945720766020269	0.107193924793416	8.76030339605642	0.107753096831732	0.0123001558233975	9.38209540415942	9.05925669238952	9.04998107792723	8.79869221899481	8.77136262622182	8.65355319143339	8.73701847145055	8.84567344734162	8.47099993680363	8.40451588725212	8.81077934186302	8.32049571354001	8.68398742049005
DHDDS	0.434905629978285	0.838317458324055	20.0603015075377	16.8111495960976	0.0966345439589856	5.04311477716354	0.0975564143827109	0.0193444763193712	5.56025179833759	5.43794163069642	5.07175241267564	5.10422261315815	5.18651944957785	5.11892386538907	4.86189625543017	4.90496871514729	4.95815886776792	4.95097732424588	5.00897540224561	4.35844066357073	4.93707922125431
HMGN2	0.993860720424071	0.997213765619265	24	19.8584417751522	0.031408868974213	3.62295353883858	0.0339468953130912	0.00936995049734302	4.15678872349684	3.08756028781011	4.22099273758861	4.53812153541722	3.21114876656407	4.29005944068011	4.42890755956195	4.24446645944995	2.77607113444362	3.90302325103376	2.49287594571398	3.28691482619759	2.4773378613231
ARID1A	0.992352639620253	0.996372842036546	24	12.3638383760841	0.0185125502106875	5.0750392275388	0.0185269322755041	0.00365059883182202	5.18084058233451	4.94671187555014	5.2910098857742	4.95243638517407	4.86321264623682	4.6305139535325	4.53148504612298	5.27666539466442	4.75327368155504	4.89011705159542	5.94772960778013	5.23227616521802	5.46079473473891
PIGV	0.586584166293193	0.883731128955407	24	15.3415986722257	0.145803354260805	3.33814075915168	0.154253975487875	0.0462095479541956	3.00973766427324	3.48301042272333	3.06985769025441	3.4867825717103	3.21114876656407	2.80321078551535	3.26830332767507	2.82139126985029	3.26205368910999	3.2999924205871	4.17221986601817	3.8265676136858	3.58265716220957
ZDHHC18	0.772054975497488	0.937610964614762	24	8.0342484144187	0.0989005120617354	3.93014393244011	0.106413705526799	0.0270762871172328	3.19895753944767	3.29879251394375	4.0252766869973	3.59326991741523	3.85629927104622	3.96882264647763	4.25991734957482	3.94791716054686	4.3940529440695	3.84006049942162	4.50794284136296	3.61943708973493	4.52709365957703
GPN2	0.377549510915044	0.82165922579193	27.7222222222222	10.5208408866663	0.298553085135962	2.9057925189709	0.298990288928718	0.102894575912325	2.79189956675389	3.00966852666438	3.31818429947175	2.37827580274302	3.290291647829	2.80321078551535	3.00860971182696	2.14636059702385	2.77607113444362	3.96335267797129	2.76763572829322	3.46273507874469	2.31781539313053
GPATCH3	0.806159032756296	0.945775233411326	23.7619047619048	9.32860109903497	0.0735054309849359	4.30810244479881	0.076277411729501	0.0177055705399	3.41791660664716	4.39303346512953	4.36597511430647	4.17637689820645	4.57791958818161	4.35267749482902	4.48110778489507	4.2105641792889	4.42509332474235	4.32701075964773	4.17221986601817	4.44477438696562	4.59825908956717
NUDC	0.22014639061148	0.776709055859399	24	23.9023050254568	0.161968923016329	6.31577062239615	0.161978004025764	0.0256465938537063	6.96224449296366	6.36922428030052	6.58391482967944	5.91074074865112	6.29859502120728	6.23078669861304	6.37582056637544	6.0647716705468	6.36281583640295	6.17902682842103	6.14117972737324	6.45215110257879	6.33567131546335
TRNP1	0.328040519181464	0.805569710571932	22.6818181818182	3.97436026250624	0.0955126255458901	8.58737487904683	0.0969746806664987	0.011292703769474	9.15622862497453	9.06408165784664	8.98073403926775	8.62286192792193	8.53387185351157	8.51497456533066	8.39151359742858	8.44212022721539	8.59560405513097	8.24658239772278	8.44334118839835	8.35991365290941	8.39268621749902
FAM46B	0.47047591855609	0.852047280939718	24	1.62985722999416	0.226189575712798	3.1446408440189	0.229639830326556	0.0730257735993381	3.60798129626652	2.92733013678005	3.2599938813085	3.87239579981193	2.34570634030948	2.80321078551535	3.53843560848689	2.99075237591318	3.03942974066466	2.73441495560982	2.76763572829322	3.61943708973493	3.58265716220957
SLC9A1	0.771697805351553	0.937610964614762	22.3016759776536	20.4850914158059	0.100075352046883	4.64863786506997	0.101550733200942	0.0218452665379676	4.4823271456031	4.92565834103411	4.54720924157631	4.51120901271592	5.07918016799021	4.32170817164681	4.80159217341466	4.59914851477788	4.75327368155504	4.0212602358637	5.1595671455409	4.90689281376407	4.41329649775671
WDTC1	0.0535052687481994	0.642034921811437	23.7619047619048	8.60231666242287	0.286185823240987	4.56276341531547	0.302234566442042	0.0662393683239318	4.12603046485177	4.26478439728604	4.6413887594348	4.51120901271592	4.30051461023137	4.38299596812973	4.78091734583058	4.46179296169982	5.15615320412925	5.0093737842897	4.65043016061363	4.00765937304009	4.82286664769186
TMEM222	0.287019480997603	0.798597142701712	22.4269662921348	1.81175365612556	0.21920598782692	4.24345060689663	0.21922847967614	0.0516627857809493	4.24531436388454	3.88318087944793	4.52267135820063	4.24332229203746	4.09543693117568	4.25770082219446	4.22972263407392	4.62511729837946	3.57044308497439	3.84006049942162	4.50794284136296	4.52623214443345	4.96427346923994
LOC644961	0.336277946672032	0.809402276507582	26.7919463087248	24.8434157742355	0.328135119763764	2.18761128326391	0.330494271590409	0.151075410023171	2.43839522912002	2.54099231856379	1.70976486856451	1.96753652637951	3.03851177000494	1.81094209183645	2.28493044957297	3.06851739232667	1.67431040776365	2.24438868476529	1.42044905785475	1.48686381140981	2.62096458313776
MAP3K6	0.280084836310593	0.796479312332051	26.2631578947368	25.2786840760282	0.373029499660324	3.70140770137046	0.37896403086143	0.102383758136429	4.27365559772146	3.36284797711743	3.67063030254061	4.06974731427328	3.12741100840245	4.12048013098683	3.72316682030363	4.02796188157104	3.62493241351963	3.96335267797129	2.1531791441916	3.61943708973493	4.33211776715101
WASF2	0.796850147711445	0.941966852754211	20.0603015075377	3.54265021660736	0.0435836727349494	8.50277475834101	0.0435949730619685	0.00512714664341813	8.2015619754396	8.50834059280781	8.66618912168927	8.25020360617962	8.57396413092059	8.55380503071815	8.62112543367917	8.27175153127765	8.46727675371925	8.6095455001602	8.57872228522785	8.56416632656707	8.74013416283973
AHDC1	0.924011574162019	0.975640793895618	24	12.1459371907919	0.0902224884745014	3.91457297475481	0.0902337751157865	0.0230507326591449	3.69438028176008	4.08656314733537	3.62525311095977	3.73957285221484	3.290291647829	4.12048013098683	3.58688287848653	4.14027170792273	4.04023992304034	3.70523884239975	5.55339761332705	3.3775016832802	3.83920692711485
IFI6	0.171885219167461	0.753652261718016	27.7222222222222	13.4962141052498	0.104189347310917	6.80002648798868	0.114066755548122	0.016774457533306	6.5229246148506	6.55206393230745	6.87794684125759	6.9050229169076	6.8357689354423	6.76747811750083	6.67372354953257	6.87730929575387	6.77186951895429	6.81637903753039	6.79858684605048	7.21828693437495	6.85475737309148
FAM76A	0.0948153799763426	0.696227030070611	26.972972972973	11.903347942527	0.365316804077303	3.41644645089303	0.372358730429857	0.10899006783277	3.07560727254327	3.00966852666438	3.52997858680913	4.10617322973622	3.21114876656407	3.1235876348893	3.72316682030363	2.523001451536	3.57044308497439	3.70523884239975	4.12417879018273	3.3775016832802	3.51069832135986
STX12	0.417894967948703	0.832712515754942	21.695652173913	15.1119558258342	0.131052379123807	6.47397261703464	0.131247041890516	0.0202730301245285	6.88627354180173	6.08581483943856	6.54179743914328	6.71171930205437	6.53631047357997	6.40340749901287	6.32674015318516	6.56487999676729	6.14706102926231	6.65198090305552	6.58450271697605	6.04553519920843	6.48397001606283
PPP1R8	0.0880603731113244	0.686030272397481	20.4717948717949	18.652038477153	0.164157474577504	4.81166570395207	0.165105872859775	0.0343136624649889	4.84540393640946	4.64566990009096	4.72979515972876	4.48378489612326	4.93885141756413	5.08243791458812	5.02901539382852	4.79488080361247	4.7775294628057	4.95097732424588	5.06093892699721	4.52623214443345	4.6660784706722
RPA2	0.316294514766035	0.804353936240711	22.5536723163842	20.2905137144923	0.150215673826662	5.70094273795046	0.153599845593861	0.0269428851778085	6.04434322200647	5.46737751095553	5.1855424275755	5.50973611665388	5.36164501627754	5.69130313171726	5.78837929976048	5.48953212142816	5.8821259798794	6.03184527682384	5.91985952196259	5.98918999952697	5.87318968251964
XKR8	0.704790958111438	0.915622101331706	24	21.5148738786784	0.126006895593121	3.26681741752945	0.130315090860341	0.0398905338759007	3.51607664745791	3.64634675666876	3.42796450539474	3.54100851916614	3.12741100840245	3.1235876348893	3.07804531743377	2.62947087654228	3.26205368910999	2.73441495560982	3.10119467072197	3.94978486024155	3.43496102621146
EYA3	0.0758333085431817	0.664375169172672	26.2631578947368	24.7102605527334	0.313466588848094	4.32632859057248	0.315024338682066	0.0728156292539908	4.32872057758685	4.12401227598504	3.91646839945562	3.54100851916614	4.41088428656088	4.1907213154142	4.40208165137741	4.77181802973584	4.59849514963625	4.13053676012728	3.96963991355993	5.18289046933438	4.6325672570053
DNAJC8	0.106888859154029	0.702551444194632	25.7548387096774	15.3797941745111	0.205956559484727	7.67140594964346	0.23372329304499	0.0304668133298111	7.39522927159513	7.15516931751038	7.94343238729547	8.01661474350405	7.7760681526109	8.04119595748486	7.55307444949051	7.57804720205177	7.50767604678866	7.64547250590411	7.57768193784771	7.8486276096448	7.67486564246085
ATPIF1	0.9721089617781	0.98955476553249	24	12.0856319417204	0.0157669792659131	7.26720622952922	0.0157676584470138	0.00216970015009953	7.54516519180894	7.09985619647346	7.46243203803524	7.49495903141949	7.13812937332533	7.06262918812695	7.20676981480859	7.18287733600589	7.09984619642048	7.33319826581622	7.15598971672017	7.37492057986444	7.30114435872978
SESN2	0.209713126205084	0.768859950907835	20.7916666666667	12.4028606262673	0.185617854338264	7.67011204629149	0.185652956340214	0.0242047254616022	7.31227501240582	7.5825600550013	8.09882945081528	7.76364382692753	8.04497184834226	7.88312988083904	7.81189533647879	7.48184483143638	7.69123913673685	7.68631687192082	7.40749673229793	7.12330990358194	7.51853620566103
MED18	0.712671926568033	0.916815819018803	24	18.5372444059281	0.168572667933772	3.50429503890714	0.186611505328905	0.0532522242725035	3.81498949889828	2.54099231856379	4.0252766869973	3.73957285221484	3.80331842898446	3.70647921023465	3.26830332767507	3.34340811763145	3.19159490698723	3.47596537659096	2.76763572829322	4.00765937304009	3.89680018296377
PHACTR4	0.310577485970567	0.80360224836513	22.5536723163842	8.92798494905809	0.235567278063876	5.41857888559846	0.241042878994871	0.0444845196653899	4.66459524758474	5.45273464351917	6.12736225472114	5.25783054896135	5.58211592156332	5.70336723762581	5.32874619008605	5.44648759022112	5.31373314049891	5.64662888109027	4.9822744923664	5.07873842374438	5.67346217924505
SNHG3	0.676716345538591	0.907945647263788	24	19.9056557083342	0.204647415400818	3.50115714283628	0.220921815063113	0.0630996570705607	3.07560727254327	2.16335398719131	3.0004706967449	3.82946599239845	3.80331842898446	3.70647921023465	3.07804531743377	4.43267983186041	3.32923102227747	2.98778940214897	3.5277700003329	4.31325579264442	4.37327803594709
RCC1	0.0396150545759261	0.62296576147255	21.2340425531915	1.03205913495182	0.419334043961333	5.25691959217005	0.419359908892442	0.0797729357544407	5.56025179833759	5.46737751095553	4.47230689588798	4.93228904504867	4.78338773890207	5.35135269423975	5.11412323138391	5.87220313319781	4.89304405388372	5.03770888705294	6.06688260389873	5.97475301467648	5.46079473473891
TRNAU1AP	0.0176013107081368	0.586923706158598	25.4267515923567	23.5920814785717	0.689188676265939	4.37109405150236	0.236559992164865	0.0541191723119202	4.30145078766066	4.39303346512953	4.05979585784796	4.39823873236404	4.4800358803425	4.35267749482902	4.31847458347652	5.00724843608156	4.7035033093538	3.84006049942162	4.02301348204259	3.76077383130463	5.25596764025075
SNHG12	0.91712101981277	0.974619020563132	24	22.344021384079	0.0543307134969187	4.99479410460579	0.0551855530830327	0.0110486142025644	5.26794590500353	5.31379735898321	5.05473850324471	5.35184189327918	5.01072131608508	5.1719789198368	4.80159217341466	4.77181802973584	4.62547238347855	4.79372403898125	5.03519110716303	4.26660985869861	5.51697203163699
TAF12	0.374138603094208	0.82165922579193	24	2.33128026881646	0.149879447623067	4.97235725709176	0.154426617684073	0.0310570238017036	5.00605524690493	4.6711931146864	4.7927169876069	4.48378489612326	5.07918016799021	4.47030625369671	5.27061287141952	5.37176356989994	5.26309510154008	4.82657587116732	5.13553497925812	5.30332270000302	5.09304905171052
GMEB1	0.288442381813965	0.798597142701712	20.2639593908629	9.99992525524216	0.710626994100169	3.46956258743071	0.716897199138329	0.206624662640603	3.36621286076559	2.74705489656074	3.67063030254061	4.17637689820645	3.69113638747198	3.84360588250616	3.96229662445196	3.72591202231036	3.77704351712562	3.90302325103376	-0.143520440799451	3.88949129984517	4.05694955164481
YTHDF2	0.776711125015056	0.937937916651608	21.695652173913	8.01834609635466	0.0671609285419446	5.60401857189632	0.0675218425225569	0.01204882561617	5.30960261411927	5.56591605036954	5.60332832547463	5.70049620413898	5.34320389454889	5.55147952221041	5.477495806509	6.00669073492616	5.19268842293356	5.959635608257	5.691670669204	5.68663647173922	5.75358527684384
SRSF4	0.291987737916071	0.799764793230527	20.7916666666667	10.0304990486236	0.172340518575788	6.7286760177603	0.172536752914204	0.0256420063113151	6.25089708092828	6.45254115866921	7.13832195806914	7.21124697727376	6.66066824122258	6.84575687445183	6.7765148022075	6.94588221685727	6.44840089321444	6.66111670792833	6.61088887025885	6.70046582135086	6.62696958524093
MECR	0.929446662325471	0.977195562155757	21.695652173913	8.69030991461677	0.0512898198576344	4.1813358626269	0.0515450866134196	0.0123274207829449	3.69438028176008	4.36202410384024	4.12645102608023	4.14170204860185	4.6091253000473	3.75365121478807	4.40208165137741	3.98849458775208	4.22796569782625	3.84006049942162	4.61610580988232	4.00765937304009	4.56311513717389
PTPRU	0.532950068017172	0.869857987015865	21.695652173913	10.9355617597301	0.19023347917281	3.88066979904717	0.19058576615355	0.0491115647614092	3.00973766427324	2.30051354996853	3.52997858680913	3.64370415077882	4.00448132001889	3.38558694962546	4.16736852946029	3.67709588838301	4.45547989684264	4.37221576972935	3.79653890250562	4.67652614679586	5.16513507664532
LAPTM5	0.662966369203381	0.90285188002201	24	7.58188600801008	0.200111593204048	3.46976877849354	0.217718919909036	0.0627473857216393	2.79189956675389	3.59392946166868	3.62525311095977	3.03647520176629	3.56949012561338	4.00825761100789	3.26830332767507	3.27943838799544	3.82438058817807	3.90302325103376	3.37193120684994	2.41488445494243	4.33211776715101
SDC3	0.118344115424174	0.703689505335149	21.1216931216931	0.784128853481943	0.174547694217054	5.43950303733996	0.174547983284765	0.032088957775474	5.60554990136782	5.69594575028602	5.59157954857083	5.27393071653545	5.70274533525448	5.38169873033057	5.68089146762587	5.5035995561405	4.84794192688531	5.44981756018197	5.45972362438627	5.53744823422938	5.23378999471041
PUM1	0.713721925419164	0.916943797594735	20.3673469387755	6.07254689437272	0.061078453781357	6.14758981443292	0.0613109322818053	0.00997316576617772	5.92433939856562	6.38473508714113	6.36674698473702	6.05747412915857	6.34567423233105	6.0441855191495	6.26852429095588	6.32455047618635	5.92618795520404	6.05974665737126	6.30096679975235	5.93055445546054	6.06124871387852
SNRNP40	0.210152900623866	0.768859950907835	26.4370860927152	24.9988896740473	1.13298651022779	2.15420628640527	0.448389261703472	0.208145925732907	3.46783130930898	0.435188776677169	0.37806982773274	1.7997558437758	2.48679546872106	1.62049836998317	2.50259178631743	3.27943838799544	1.67431040776365	2.58881608730835	2.6367869402391	2.41488445494243	2.62096458313776
ZCCHC17	0.546886217171835	0.873444882318384	21.4623655913979	10.5293881105668	0.125124105304416	5.89282004885477	0.12524928962408	0.021254558697821	5.54870149897176	5.9359467262881	5.78967618112347	6.23244561846008	5.94211999199218	6.10000761626991	5.52799716716482	6.24304660832434	5.98985605194312	5.80337609973409	5.4979261339567	6.20245992626702	5.64012402965691
SERINC2	0.286567689284641	0.798597142701712	22.6818181818182	8.13123372530956	0.362625526424834	5.46681091806501	0.374716055987985	0.0685438113013458	4.68584107526546	5.39263011667922	6.64771099294414	5.24154867728044	5.70274533525448	5.55147952221041	6.23090916539601	5.29295681122568	5.90432517549306	5.22185136646453	4.89907217672463	4.77978862068673	5.34141851595326
TINAGL1	0.168757445719224	0.750305831391653	20.6839378238342	12.5302547809788	0.472362083876039	1.96939416530348	0.472507209138011	0.239925159453897	2.10152076187902	2.54099231856379	1.87395871619331	2.11782186703674	2.34570634030948	1.81094209183645	0.764623944407756	1.82645643449939	2.19013559520829	2.58881608730835	1.42044905785475	0.620869444652929	2.62096458313776
PEF1	0.0373217900625112	0.62296576147255	23.0751445086705	22.4823289419566	0.250787806997894	5.45059303844191	0.252718836900909	0.0463653835680879	5.86037404094503	5.42299536143076	5.13786986373387	4.78278241972344	5.24728750247823	5.51087050116967	5.46458933154798	5.40211917302089	5.55734221648664	5.51173015380502	5.67509411532254	5.93055445546054	5.67346217924505
COL16A1	0.122750698650156	0.704511595450004	20.4717948717949	0.788357992341602	0.252193488698201	6.86301843484361	0.253032183572051	0.0368689354362513	6.97955326306447	7.17314558605361	6.35289452473918	6.46760064866266	7.12199369601274	6.58390454042442	6.86266192138801	7.11577489445296	6.58523138873436	6.76645873770009	7.49981151655123	7.11016041361305	6.89063768960084
SPOCD1	0.636887025303477	0.89380633616314	24	1.90904487010484	0.251486651853584	3.29937880519695	0.256699665398381	0.077802422987638	3.89013493297217	4.64566990009096	4.30971819942094	3.99401456831122	4.0506758010911	2.80321078551535	3.26830332767507	3.4634196382165	2.45365660233348	1.49663368512573	2.99834545486327	2.2327446363117	3.51069832135986
PTP4A2	0.345556146346781	0.812326390600294	21.695652173913	10.6806842313127	0.0441937551608151	9.15956044419489	0.0442925617091164	0.00483566454732967	9.21586778009909	9.14144856005103	9.1958220361152	9.28328082540043	9.06517845089374	9.25495800771569	9.13543042238482	9.13265368884995	9.20313858919859	9.19653809779877	9.04167394201948	8.99453230879542	9.15588292465567
KHDRBS1	0.0167240910987494	0.585315194116458	20.5773195876289	0.737749773257789	0.340257573779306	6.37225917941472	0.341017457801915	0.053515942807781	7.05904777339156	6.6191699190706	6.40752375767926	6.28105079221185	6.40021342916098	6.49647695164513	6.22326700400027	6.51018874569318	5.66527795101911	6.12722688187488	6.82887548564637	6.62851009496402	5.99686249187813
TMEM39B	0.325647983218329	0.805407340337491	24	23.8433759741831	0.22378582442243	5.56140964435226	0.223818068969249	0.04024484497317	5.82250736902272	6.03756815722361	4.70819623748555	5.03032476152266	5.6882068345092	5.22315188586082	5.32874619008605	5.79423463793464	5.6257422926897	5.47075170046605	5.94772960778013	5.82183283949792	6.02296280135615
KPNA6	0.0900657184675553	0.689209433947829	20.0603015075377	9.91194703551409	0.153727421759946	7.21478332841166	0.15587414386829	0.0216048267526567	6.67409747339585	7.13696623191097	7.44294885236207	7.27662937064122	7.24629195458015	7.16213787700377	7.36098730107113	7.26775212829926	7.45224914035262	7.14415526666976	7.15598971672017	7.21214600278231	7.18457938919913
TXLNA	0.360419840623743	0.818189573880875	24	2.23858797668408	0.095285970582993	6.33116877484515	0.0979638151008202	0.0154732591381938	6.27212333841895	6.22156920805547	6.1595493585498	5.8259194882093	6.19956076494835	6.43991739446706	6.12825681108354	6.40169502884605	6.59890763492195	6.50751102193648	6.41516922589947	6.48308235256498	6.73354862243546
CCDC28B	0.375322401847836	0.82165922579193	24	11.9561515750018	0.2057803814546	4.07270475901187	0.20578270577443	0.0505272829608099	3.92628907626506	3.92621582156355	4.09350835667411	3.69243467784897	4.22194605232427	3.32441148794785	3.7658766453332	3.57421007719431	4.62547238347855	4.32701075964773	4.61610580988232	4.64039485614853	4.00551671581217
TMEM234	0.209648775067564	0.768859950907835	24	11.6539324952799	0.448742029854181	3.33033756894365	0.449057457446572	0.134838420475498	1.0243740552326	3.08756028781011	3.67063030254061	3.11006656859968	3.74831752436678	3.19368129823965	3.67915393105998	3.21250007538748	3.26205368910999	4.32701075964773	3.37193120684994	3.88949129984517	3.27040170303486
EIF3I	0.446669357652709	0.843841880187158	22.5536723163842	3.88698656649286	0.0850390891813858	6.94302602049436	0.0860080429667292	0.0123876884103345	7.2023105814329	6.93053387813192	7.0890358194949	7.09824396816603	6.8357689354423	7.05323313565381	6.85278992573173	7.19593126503301	6.74136482492574	6.89592283207554	6.54855328142299	7.0075224960915	6.9117452144976
MTMR9LP	0.0398718177105021	0.62296576147255	21.695652173913	9.34100863191789	1.04025895448472	2.03357034206101	0.651702655449522	0.320472147911553	-0.143520440799451	1.16713215539074	2.39026821352965	2.25391843383234	2.48679546872106	1.62049836998317	1.31762062090853	2.14636059702385	2.19013559520829	3.20324203611679	1.70803198557627	2.2327446363117	3.35502637714107
FAM167B	0.136881524367667	0.722073007738163	24	19.5185861089235	0.61384888119341	2.20868759926354	0.668811970024323	0.302809673150395	3.07560727254327	0.435188776677169	1.31178548077403	2.11782186703674	1.81410852316804	3.38558694962546	2.39786208794386	2.40804413548126	2.32790455819018	1.79105458269045	2.99834545486327	2.97503304390269	1.93354288184838
HDAC1	0.0760974646182919	0.664375169172672	24	0.252474642304871	0.201488077271375	5.934979435895	0.201563492318013	0.033961952942743	6.11653068475689	5.98765201586214	5.41618231440521	5.66430884114131	5.89225239524396	5.70336723762581	6.32674015318516	6.15666108563545	6.05083274584021	5.86792463066985	5.891440416425	6.29833038904587	5.9836331033371
MARCKSL1	0.193078738226163	0.758300819456235	24	0.986200651514791	0.431915095648536	4.02311361965933	0.434363563072822	0.107967013645914	4.72741652940835	4.16051385365962	2.76971391590624	3.43043858852876	3.95675864430762	3.1235876348893	3.84768059596881	4.79488080361247	4.3623299998197	3.84006049942162	4.02301348204259	5.05148163675932	4.6325672570053
BSDC1	0.382489927434306	0.822252468063292	20.9005235602094	20.1521233846742	0.372732661353814	5.02984310090993	0.372927194221342	0.0741429079873044	5.37646414337347	5.16003995400869	3.7573150873467	4.78278241972344	5.50125662306957	4.49827368641041	4.67285071567466	5.95643730876906	4.7775294628057	4.6172093149725	6.16511882243005	5.72164175046559	4.6660784706722
ZBTB8A	0.0678411607446823	0.659473615578166	20.3673469387755	10.633633858735	0.315160156825286	5.06911342644339	0.316903071152364	0.0625164687574787	4.45783511670436	4.48225240736631	5.64938940922254	5.27393071653545	4.98716026553888	5.13682654973618	5.27061287141952	5.41706077050504	5.26309510154008	5.22185136646453	4.65043016061363	4.90689281376407	4.88110286029031
ZBTB8OS	0.0537798604549971	0.642034921811437	21.4623655913979	18.0770356825808	0.374436179701547	4.70235947403387	0.37515675190079	0.0797805344258307	5.30960261411927	4.26478439728604	3.83908528936777	5.04915710641014	4.6988860560095	4.6555672709075	4.53148504612298	4.70033152288227	4.42509332474235	4.82657587116732	5.3801429426984	4.77978862068673	4.56311513717389
RBBP4	0.997798633542465	0.999083993240149	24	12.1982498147352	0.0105874934052405	3.70408326892329	0.0105899372595108	0.0028589900633063	3.25689071266834	3.48301042272333	3.7573150873467	3.95460324871498	3.63159500970627	4.00825761100789	4.31847458347652	4.06637817086314	3.77704351712562	3.55650683018939	3.28720797954215	4.06330148385546	2.98192216182582
SYNC	0.200472689955226	0.761270444435321	22.8114285714286	6.39008715133806	0.677906326678493	1.61366417737428	0.706845684664862	0.438037662715564	0.72928756713634	2.74705489656074	2.15508825580472	2.958927236573	1.58217042997734	1.81094209183645	2.28493044957297	2.99075237591318	0.863820687305708	0.626812837556312	0.58088604430737	-0.143520440799451	1.93354288184838
KIAA1522	0.488367292874441	0.856754873895088	24	17.2309981408504	0.266149567394331	2.28896672204808	0.293881988115655	0.128390677454978	1.9691445460027	2.01177117915546	1.31178548077403	3.03647520176629	3.12741100840245	1.62049836998317	2.50259178631743	2.523001451536	1.86747729051296	2.03545509672778	2.49287594571398	2.72197547594124	2.4773378613231
YARS	0.9865418371144	0.993557908439089	24	5.53326162532774	0.0162007053967945	7.05239822655096	0.0179451452635462	0.00254454508765346	7.1649722577928	7.10454749068753	7.53477124007782	7.23199906465916	7.1698692121892	7.49270580845326	7.22218825159892	7.36342054118798	6.83100954035982	6.7999301209287	6.63680108935421	6.62851009496402	6.50263953035431
S100PBP	0.807146864838297	0.946049842282783	26.0915032679739	3.42857712767327	0.0758116070891195	4.67596199970365	0.0899618613797159	0.0192392199477706	4.5534031316944	4.79244576931508	4.28074512885177	4.5645412026533	4.30051461023137	4.75164407290285	4.75994192053252	4.67569325387079	4.54297846594165	5.11952071063357	5.13553497925812	4.26660985869861	5.04290956169236
TMEM54	0.409366357894458	0.82927745744205	24	3.4380825317448	0.327468190579697	3.4091561658716	0.347368741683719	0.101892880461494	3.81498949889828	4.39303346512953	2.59243010677285	3.03647520176629	2.34570634030948	3.32441148794785	2.93566251148666	3.62656995132993	3.67743840939954	4.13053676012728	3.19719719479719	3.94978486024155	3.51069832135986
AK2	0.446124497644564	0.843841880187158	20.6839378238342	1.25924197908875	0.110056684937249	6.16676837137225	0.110158046361192	0.0178631723663523	6.57509557712464	6.17772192752169	6.35983738073194	6.07595763054378	6.09322390297938	6.4254241201695	6.06980003728065	6.57157289545962	5.8366757789406	6.11398098106881	6.11683669119415	6.13913552401085	5.76908943225723
ADC	0.758801316904955	0.932017053678226	24	12.1065828639282	0.231546066187454	1.52764380077239	0.231561517450346	0.15158083143025	-0.143520440799451	2.64769951790405	0.37806982773274	1.39113224410322	2.1893087045031	1.40103587475978	1.88087218342148	1.15443934599601	2.45365660233348	1.49663368512573	1.94770679586385	1.7804296371	1.05043405510373
ZNF362	0.182184603387459	0.758300819456235	24	1.37943899121805	0.213246879789803	4.71505843933743	0.215593039298878	0.045724362077933	4.5300980516428	4.56627375371289	4.75107548344441	4.17637689820645	4.66958196924797	5.20629510930299	4.95711866735309	5.00724843608156	5.13753267254624	4.32701075964773	4.50794284136296	4.77978862068673	4.88110286029031
PHC2	0.0317141121888842	0.62296576147255	22.3016759776536	1.09528830996763	0.45697016600404	5.9529234534197	0.457221193013926	0.0768061602994864	6.97955326306447	6.59270090014094	5.57973430785309	5.28985319088326	5.89225239524396	5.64201184198522	5.74634020481936	6.15666108563545	5.82508592423019	5.51173015380502	6.10450938976782	6.51336433525829	6.28264576904014
CSMD2	0.757731937039254	0.931733404311091	24	20.4156467538738	0.321213584986146	1.30150533230363	0.342103620562839	0.262852261970625	3.00973766427324	1.42890827087879	3.2599938813085	1.39113224410322	1.58217042997734	1.40103587475978	1.31762062090853	-0.143520440799451	1.45122195297436	-0.143520440799451	-0.143520440799451	2.8540456428747	-0.143520440799451
SMIM12	0.142306961881219	0.731750377822866	24	0.470407311391894	0.286988542486305	5.53833424293507	0.287360972237787	0.0518858125264571	6.49310423293552	5.73277427690432	5.30546644575713	4.82710262522474	5.59775783221623	5.18923904350412	5.477495806509	5.71181049550082	5.6257422926897	5.34033252148669	5.691670669204	5.53744823422938	5.75358527684384
ZMYM6NB	0.406900816186026	0.829019918776343	23.6213017751479	21.5667987846549	0.35199192733279	4.17235946291081	0.361571347521569	0.0866587240950044	5.21046389870638	4.08656314733537	2.85080367890104	4.14170204860185	3.74831752436678	3.92827939218549	3.96229662445196	4.98736436726555	3.91463540681113	3.90302325103376	5.18320553857505	4.60333538720115	4.05694955164481
ZMYM6	0.566551210709675	0.878158903884254	24	22.2561838111018	0.323673188024406	2.4735961379583	0.329304464178663	0.133127821120577	3.1386003089221	3.16146118621419	2.39026821352965	3.31068578865841	1.81410852316804	2.61167271976848	2.50259178631743	2.99075237591318	1.86747729051296	0.626812837556312	3.5277700003329	2.57658548274723	1.93354288184838
ZMYM1	0.0416164922966444	0.62296576147255	22.8114285714286	1.29789185374708	0.677429544633656	1.96033036776575	0.677451757028864	0.345580402246676	3.25689071266834	3.00966852666438	2.15508825580472	2.11782186703674	0.513521492005143	3.1235876348893	2.1624021997333	1.63525528613071	1.1872125358111	1.49663368512573	1.42044905785475	1.7804296371	2.62096458313776
SFPQ	0.635538400631096	0.893370886717677	22.4269662921348	0.87224506009191	0.0895090142315903	7.85552095329858	0.0895876436101246	0.0114044178791868	8.19601957988904	8.09508762331737	7.72691926934525	7.74932012884214	7.53739142117426	7.68139781630589	7.58622181373415	7.78225547789702	7.64913539453274	8.13953112241543	7.99991062619685	8.00599223520734	8.11180223122358
ZMYM4	0.304973198671323	0.801381225837504	21.4623655913979	15.0892437887642	0.14952977875205	5.76356514891993	0.149603691517854	0.0259567971650133	5.99413012339423	5.16003995400869	5.83023360721698	5.99085076963873	5.56630255841624	5.97620667888868	5.54035104431593	5.61145791738505	5.84817326836306	5.81978599616101	5.93386186336341	5.61396992774	5.81462657722854
KIAA0319L	0.965610532382991	0.988535713574306	24	13.2650686014422	0.0300625388289914	5.53842630661072	0.0303414615112889	0.00547835428902847	5.07208940465673	4.76899682146501	5.4425828243872	5.58909163654987	5.84059919118917	5.30460217690284	5.84922667323655	5.71181049550082	5.8366757789406	5.38512841654723	5.4402361981285	5.90031809876358	5.82949172393943
NCDN	0.435397127577924	0.838317458324055	21.8142076502732	10.9579211607786	0.175315742504428	5.07420186154131	0.175745349936405	0.0346350726147543	4.7678273498731	4.2308580549571	5.71583580201253	5.03032476152266	4.98716026553888	5.1719789198368	5.21003836202052	4.94675468707266	5.40997007130586	5.06549817987713	4.9822744923664	5.13175411963909	5.06819711450889
PSMB2	0.166469669639627	0.748755476948402	24	1.07306540593168	0.227202282214116	6.30062732349881	0.228724844414917	0.0363019160904607	6.86314597268358	6.68955103781989	5.85992054871667	6.14761083921581	6.09322390297938	6.06303389768233	5.9728683420869	6.40918736743001	6.32216922566211	6.1662501595201	6.30096679975235	6.45215110257879	6.78783452046519
C1orf216	0.270030040873922	0.793750255650672	20.1616161616162	0.73575716932234	0.178737518156504	4.54528276696551	0.180299710075114	0.039667435299187	4.15678872349684	4.76899682146501	3.95365713735037	4.5645412026533	4.57791958818161	4.7282180265678	4.58016238349647	4.67569325387079	4.485239635713	4.49990680148409	4.89907217672463	5.07873842374438	4.28974861682706
CLSPN	0.555397479519897	0.874410887840348	24	19.0890728700597	0.248051110951227	3.85945928755222	0.272578094282062	0.0706259799555858	4.15678872349684	4.4531215353897	4.85300884184276	4.39823873236404	4.0506758010911	4.6555672709075	4.06847325704371	3.34340811763145	3.32923102227747	2.98778940214897	2.88759745210945	4.44477438696562	2.62096458313776
AGO4	0.508952162644418	0.86266735916194	22.0552486187845	9.14610659524849	0.263963639759021	3.62345890440595	0.266792564267832	0.0736292507535895	2.86822584220632	3.36284797711743	3.71462365734653	3.87239579981193	4.13885098966006	3.60723956523162	3.53843560848689	3.21250007538748	3.72810039711526	3.90302325103376	2.49287594571398	3.76077383130463	4.69882891688864
AGO1	0.563139523403461	0.877283514940228	24	6.43890930764486	0.159055335406816	4.97917285861958	0.176219856957443	0.0353913916951856	4.15678872349684	4.79244576931508	5.21647087089039	4.14170204860185	5.033903759476	5.18923904350412	5.14680861490158	4.94675468707266	5.51468938942224	5.29410101217135	4.92734280352424	4.9664782164756	5.38231800061217
AGO3	0.789084518491952	0.939436754143171	24	16.2196291333455	0.119486242929575	2.37216500874725	0.12939085636687	0.0545454704414521	3.31258704308068	2.16335398719131	3.0004706967449	3.11006656859968	2.1893087045031	1.97915260215849	2.39786208794386	1.99525737962745	2.03780800969841	1.79105458269045	2.6367869402391	2.2327446363117	1.93354288184838
ADPRHL2	0.0521325047528618	0.642034921811437	22.1777777777778	18.031024266292	0.273723999282946	5.81715647671926	0.278511751280612	0.0478776447556876	6.16272400590348	5.88231924798944	5.85009262119641	5.73579803994499	6.30813457218703	5.81876457254265	5.99995666744574	5.04621282907762	5.72885439822095	5.88362039549198	5.7402872927371	5.98918999952697	5.4220899037393
COL8A2	0.794455324624884	0.940859126656891	24	7.54003552216532	0.23823310491043	3.63322259581493	0.259439969394991	0.0714076725422322	3.81498949889828	3.74579220102148	2.85080367890104	3.64370415077882	3.36531779148313	3.75365121478807	3.88690643883448	4.62511729837946	3.87021367367922	3.90302325103376	4.74875956139376	1.48686381140981	3.43496102621146
TRAPPC3	0.529802965707199	0.869643680985667	21.4623655913979	9.15967380670259	0.133758569216913	6.64011556089934	0.133987706335391	0.0201785202541331	6.15512710174529	6.73261493078284	6.69239802762301	6.4464472503625	6.53631047357997	6.97079494062223	6.65680232828284	6.39416357713552	7.12369453094113	6.856699076805	6.16511882243005	6.67390121012183	6.83279288811927
MAP7D1	0.0111962080278811	0.567652851953961	21.1216931216931	0.594660995476241	0.222538365174527	7.08865324881517	0.222538792572687	0.0313936631912251	7.51876865429295	7.43764840206245	7.02496169927134	6.79775315354576	7.19064768716392	7.04377548673851	7.02530932113709	7.07866846001738	6.74136482492574	7.05686227470904	7.22594288104981	7.2724098295283	7.04508176542326
THRAP3	0.432500505003388	0.838317458324055	21.0105263157895	10.7832054687782	0.206194749102679	7.66517811104173	0.20620906482828	0.0269020578310157	7.28468958236118	7.57919341047074	8.22586456596841	8.35608542938422	7.87245341711192	8.11530508545205	7.67853383141677	7.74425350443316	7.12369453094113	7.69967867340464	6.88039705122395	7.40214910492511	7.43352306396939
EVA1B	0.142694137064101	0.732085404041672	22.0552486187845	21.8836835688202	0.144771284343153	7.38959668061651	0.145372784953058	0.019672627781484	7.26011192400328	7.52772761404221	7.11799029075449	7.01448033381103	7.66908250204431	7.27152150213121	7.55307444949051	7.460368113639	7.33047347569226	7.27488008758515	7.59980734125654	7.68533376591909	7.50007259138255
STK40	0.995366111154262	0.998269111113881	24	9.07464547439489	0.0121480810733138	3.89056027031268	0.0127072154433669	0.00326616594024532	3.92628907626506	3.74579220102148	4.22099273758861	3.95460324871498	4.26176511647368	3.65771252767097	3.58688287848653	4.27759031811781	3.32923102227747	3.96335267797129	3.59980008296389	3.88949129984517	4.15462110218852
LSM10	0.149191061923034	0.734540691454616	21.9340659340659	17.8779601201108	0.282991175767301	4.8908800966497	0.285898650050892	0.0584554608580029	4.95446726064043	4.26478439728604	4.92966811395411	4.24332229203746	4.93885141756413	5.45488346235644	4.95711866735309	4.34164025094668	5.21061482928441	5.22185136646453	5.1595671455409	5.0236999555282	4.79284259812862
OSCP1	0.701109768696495	0.915026420116898	24	12.6507275094731	0.156590445113655	3.24210002130219	0.156978677289572	0.0484188261491457	3.69438028176008	3.64634675666876	2.76971391590624	3.37180436188265	3.03851177000494	2.50543833216239	2.8588295215812	2.82139126985029	3.26205368910999	3.63278864503864	4.12417879018273	3.08665456957301	3.1805021527471
MRPS15	0.34417105995679	0.810976090741867	24	10.5760281929834	0.192742950744126	5.75666074866465	0.195000127559282	0.0338738265242598	5.50155275239327	5.34584920419963	6.06924682146074	6.5157848089631	5.6882068345092	5.57793075643434	5.66968875064858	6.17435695643005	5.45578355535739	5.85205622419246	5.45972362438627	5.72164175046559	5.62316153758933
LINC01137	0.921152794520584	0.974863426807483	24	19.4629925280269	0.123689417285423	1.85262928026563	0.134928785138667	0.0728309687080626	1.9691445460027	2.8400065244347	1.70976486856451	1.13320850610468	2.01387163380465	2.80321078551535	2.1624021997333	2.28312744083135	1.67431040776365	2.24438868476529	1.42044905785475	2.02424128232678	-0.143520440799451
ZC3H12A	0.472825672404538	0.852047280939718	26.4370860927152	20.7522702141593	0.194068302597547	3.60011666987724	0.212030859875996	0.0588955523719807	3.69438028176008	3.08756028781011	3.13606006834097	3.78521945501883	3.43663438121632	3.84360588250616	3.72316682030363	3.21250007538748	4.26274804758399	2.98778940214897	3.59980008296389	4.21840520767024	3.77921856854324
MEAF6	0.134377597455433	0.718986005881483	20.0603015075377	1.72465757089814	0.294398860813221	5.59226697994888	0.296340987975629	0.0529912089387295	6.17779884660193	5.83793410661148	5.00245870926892	5.38186522804272	5.37985338797672	5.46908522713759	5.6123319263721	5.96662900839383	5.39436980947807	5.2704175585964	6.32241461135212	5.6507606654875	5.60599723380657
SNIP1	0.387109573271296	0.823225008740876	24	10.5003981700491	0.359258413644717	3.68691833192415	0.363915063724858	0.0987044005216508	4.09460212812565	3.64634675666876	3.95365713735037	3.59326991741523	3.63159500970627	2.39075499458696	3.84768059596881	3.9061653364836	4.07979017773466	3.84006049942162	4.74875956139376	3.54321261290537	2.31781539313053
DNALI1	0.812965321451003	0.947525454658336	20.9005235602094	9.0983349909603	0.253899232550042	1.58939167839219	0.254048541601991	0.159840110562919	0.357905282277546	1.65040124101014	0.37806982773274	2.69761880368474	1.81410852316804	1.97915260215849	1.71640562377189	0.836533724031881	1.67431040776365	1.79105458269045	-0.143520440799451	2.72197547594124	3.08462616031216
GNL2	0.865105973183476	0.961561590625337	24	4.12998899809905	0.0649115301917507	6.37861568445912	0.0701364682910583	0.0109955626362534	6.87244153789641	6.48168363436703	6.55999851153592	6.81985467673686	6.00212416034405	6.20556212117632	6.34797939258278	6.63045150104275	5.82508592423019	6.60541340834968	6.06688260389873	6.34397779023634	6.19352992003841
RSPO1	0.38450897519703	0.822252468063292	24	12.7620426585887	0.252153633420238	4.44500759798399	0.253009876979671	0.0569200100117764	2.10152076187902	2.42575773525197	3.52997858680913	4.45582935781416	3.69113638747198	4.70440530786256	4.84207365687685	4.92601298103844	4.95815886776792	5.29410101217135	5.4979261339567	5.55696251945082	5.55324395489555
C1orf109	0.66078150644536	0.902697081999772	24	14.8976554118782	0.235881095499113	2.7064330865559	0.246555277453426	0.0910997130053499	3.07560727254327	2.8400065244347	2.68379346259905	3.1800855546574	2.73330254051168	1.62049836998317	2.1624021997333	2.523001451536	1.45122195297436	3.47596537659096	3.19719719479719	3.19025667336331	2.871342531333
CDCA8	0.566259942671356	0.877870443668019	24	16.167441003168	0.297589969958718	3.36811147468943	0.321844353957257	0.0955563247760183	2.79189956675389	2.54099231856379	3.91646839945562	4.68983561248925	3.50459102552661	3.88656374699132	3.80735835076287	2.90855560570827	3.11751755645002	2.24438868476529	3.5277700003329	3.19025667336331	3.51069832135986
YRDC	0.749824892528018	0.929619970550668	24	1.18486432989715	0.117760592909328	3.5069276042303	0.118720675829471	0.0338531869566572	4.38176087157842	2.92733013678005	3.31818429947175	3.37180436188265	3.36531779148313	3.65771252767097	3.43636898645184	3.9061653364836	3.77704351712562	3.47596537659096	3.5277700003329	2.97503304390269	3.58265716220957
C1orf122	0.21361962178899	0.771248120224557	21.0105263157895	1.50043315697285	0.220898053415285	7.19856447591883	0.220903488980563	0.03068715849105	8.02108956637668	7.36912177592599	7.18206792166465	6.6818621732778	7.06686623914393	7.04377548673851	7.11889067538673	7.16970421185659	7.33456646487165	6.94162564289118	7.49509733450996	7.18731749698758	7.32231779185578
MTF1	0.496537568677789	0.857470866090624	24	5.69490695060169	0.175550599072142	4.75921602100796	0.194661560860888	0.040902022518335	4.90096595984818	4.69627262761411	4.83319020644804	4.10617322973622	4.83709203521358	4.49827368641041	4.40208165137741	5.02686217266058	4.99999129159372	4.98047100078221	5.08623527048924	4.21840520767024	5.29932564292459
INPP5B	0.181481528851414	0.758300819456235	24	12.2664647101752	0.277442120176704	3.64042334068121	0.277557784680317	0.0762432713741419	2.94071614376443	4.00861605011141	3.7573150873467	3.69243467784897	4.22194605232427	3.92827939218549	3.63375595638527	3.67709588838301	3.51381468717957	4.13053676012728	3.37193120684994	3.19025667336331	2.98192216182582
SF3A3	0.000246030755630899	0.356548002641474	23.4823529411765	2.44553566227471	0.216313185805915	5.8611976669806	0.219811763212821	0.0375028749586698	5.93325011721646	6.11400690221598	5.72661864730257	5.68853432183291	5.67352033190044	5.84077635430596	5.91711637234741	6.09295819204921	5.81340220816866	5.76998550112448	5.67509411532254	5.94543826913147	6.23877582537182
FHL3	0.00878238955039201	0.523359590126685	23.2093023255814	3.37107787745702	0.408382753763501	5.36214264838062	0.417882747230034	0.0779320459436558	5.98558869517191	6.14165859943212	5.89857613714441	5.46835911042715	5.43313896230578	5.44054050560223	5.819123751488	5.48953212142816	5.63904159130071	4.23211578971369	4.43104901596931	4.9664782164756	5.18838496201523
UTP11L	0.750648024666254	0.92967145339645	24	12.7787797330048	0.0608646316372021	5.94873488185486	0.0610804439909123	0.0102678040295968	5.74365523075489	6.13250012898363	6.37362365374975	5.98107693084704	6.10421729501544	6.22242741443224	6.06980003728065	5.72387762520154	6.040847261382	5.70079242284333	5.75613545782325	5.85374111441593	5.57104357339345
RRAGC	0.343345080551691	0.809723854748557	24	10.4064800575064	0.172608616704585	7.97166977037258	0.175128213711351	0.0219688244440619	7.15357968548877	7.74760974328975	8.14778774110746	7.88653352804784	8.08990756673453	8.19436624963271	8.22929928932777	7.84713116451037	8.46167390098338	8.07946813888712	7.84921335526125	7.91061668015861	7.8744117758334
RHBDL2	0.757053351535856	0.931664970153467	24	18.8594734251204	0.227667131408308	1.96037389180461	0.251084108072325	0.128079704143168	3.31258704308068	2.16335398719131	2.85080367890104	1.96753652637951	2.1893087045031	1.97915260215849	2.50259178631743	0.428175523284352	1.67431040776365	2.4268565951612	0.58088604430737	2.41488445494243	1.05043405510373
AKIRIN1	0.490779575360735	0.856754873895088	20.7916666666667	9.01727416366045	0.198982871397025	6.20491110679956	0.199262418378724	0.0321136620571993	5.93325011721646	6.03756815722361	6.7984109006941	6.73516794320457	6.36408400464937	6.67248532444072	6.5870600625667	5.80563431213961	6.4255584818733	5.53179100409329	5.4979261339567	6.09976227341246	6.11076562262805
NDUFS5	0.634890757457656	0.893370886717677	24	13.581721551743	0.0474430377835285	7.8098164238117	0.048125591900117	0.00616219246247386	8.11022239800824	7.98490962425236	7.93880313814811	8.11150092346075	7.75529632014984	7.97804679689279	7.63311602911521	7.71129717121616	7.64254743067287	7.7940573739861	7.7418812819673	7.42356786934874	7.65830907087619
MACF1	0.256421690015968	0.790222155967662	22.5536723163842	12.7054821579828	0.145942997087521	8.29267356034864	0.145943092976283	0.0175990399132686	7.98082999910113	8.16861357920602	8.43097313108652	8.64004435425792	8.51751768743351	8.56871954172701	8.26881314195838	8.01120413699099	8.32229412902975	8.25866997032024	8.07764457633497	7.94064018760866	8.39268621749902
KIAA0754	0.863572109138318	0.961135580960661	22.6818181818182	7.6372489775816	0.137118448324312	4.42413482395271	0.142080520876556	0.0321148713884842	3.81498949889828	4.00861605011141	5.02009664635909	5.10422261315815	4.33825049271935	5.0638429763609	5.17876986112353	4.57270370653801	4.07979017773466	4.41604726676708	3.19719719479719	4.52623214443345	4.15462110218852
PABPC4	0.0183563039511494	0.59084984029384	20.6839378238342	2.83220805821142	0.191933121706628	8.45926068889644	0.191944381144317	0.0226904440238213	8.22895899920099	8.63858022620789	8.29450696701667	8.24408709922794	8.31477328342545	8.46978271965605	8.47110500288863	8.67437704435625	8.21759361671906	8.46575582208256	8.68809680353546	8.99094989095147	8.60411534964456
PPIE	0.240545780258231	0.784207506393959	22.5536723163842	22.3046357042434	0.277293312007434	5.11085667602896	0.278898240151284	0.0545697635113459	6.06069991903643	5.59287647299734	4.96652244043481	5.04915710641014	4.78338773890207	4.68019293735187	4.86189625543017	4.90496871514729	4.62547238347855	5.0093737842897	5.53514308401046	5.4357094891861	5.32052558962885
TRIT1	0.596084742700783	0.886651087293455	24	3.29632695691608	0.351944809422451	2.91450499504878	0.371879821523692	0.127596220337741	3.25689071266834	3.23176031875344	1.70976486856451	3.11006656859968	3.85629927104622	1.14209339462461	2.93566251148666	3.86316910520769	3.32923102227747	2.24438868476529	2.6367869402391	2.97503304390269	3.83920692711485
CAP1	0.0304821388534997	0.62296576147255	21.4623655913979	4.14921205368927	0.123251800522876	8.52549960150595	0.123300442678056	0.0144625474683356	9.04450499749876	8.98868770255815	9.09332451165499	8.53206670801738	8.56205299891914	8.64106341564741	8.65133909862933	8.60430297811912	8.24612019135052	8.27363839503751	8.14238716005522	8.16386469630043	8.08107621256075
PPT1	0.892081123899244	0.970560468078997	24	16.3284816117908	0.0579007982535536	5.97772038566134	0.0628645148867983	0.0105164696290563	6.07687324742172	6.13250012898363	5.95468426887354	5.78156235657315	6.02544404868445	5.8298124433493	5.88841106731848	5.95643730876906	5.89326827550267	6.27736027118835	5.787318878433	6.61925794533818	5.46079473473891
RLF	0.776681038607941	0.937937916651608	24	9.59592397536346	0.1519161564257	5.07402229364577	0.156798749906952	0.0309022587668392	3.56276067853078	5.42299536143076	4.96652244043481	5.35184189327918	5.30559905410435	5.11892386538907	5.51553658873623	4.90496871514729	5.24581292923212	5.22185136646453	4.47000816102447	5.53744823422938	5.21126609649206
ZMPSTE24	0.0141845632608811	0.576549549214126	21.9340659340659	0.532837532257139	0.269116287076767	5.83486400259564	0.269593599070572	0.0462039216253615	6.22935385384633	5.88231924798944	5.62654268420448	5.48228371934156	5.80060824867055	5.62942131008313	5.99995666744574	6.0647716705468	5.52904756832755	5.6281128590302	6.24590938385838	6.16479977794	5.9836331033371
SMAP2	0.0433902371353952	0.62296576147255	20.6839378238342	20.1453728302142	0.234931519471097	4.24952304538966	0.235454966254667	0.0554073866030951	4.24531436388454	4.2308580549571	4.05979585784796	4.06974731427328	3.80331842898446	4.52570924938564	4.31847458347652	4.06637817086314	3.99957479678799	4.69042649613354	4.74875956139376	4.44477438696562	4.20108416479839
EXO5	0.114518711240956	0.702551444194632	26.6133333333333	8.93093307371443	0.534041395009388	2.47442274788651	0.550222778456076	0.222364096404319	1.47850051449528	3.23176031875344	3.62525311095977	2.79008121017486	2.34570634030948	1.62049836998317	2.77767335335729	2.90855560570827	1.86747729051296	2.86665743055928	2.88759745210945	2.2327446363117	1.69465666903714
NFYC	0.848387624283541	0.957405129485805	24	21.7134007508152	0.0747249506397764	4.02461925096175	0.0769108735030859	0.0191100992931708	3.81498949889828	4.16051385365962	3.31818429947175	3.37180436188265	3.85629927104622	3.92827939218549	3.63375595638527	4.2105641792889	4.26274804758399	4.23211578971369	4.7167220071792	4.67652614679586	4.20108416479839
CTPS1	0.257807593976804	0.790667437045917	21.4623655913979	20.7527320225173	0.337430286559238	4.4859796283933	0.33786588344598	0.075315964724296	5.80319468139908	4.88260651565701	4.57133674583336	4.5645412026533	4.30051461023137	4.49827368641041	4.16736852946029	3.34340811763145	4.26274804758399	4.28034336265674	4.58094487587115	4.67652614679586	4.73085237198491
SCMH1	0.841681906576224	0.95493016805493	24	7.77573109788933	0.0845647288532316	5.55323574762757	0.0915849566460859	0.0164921787599622	5.37646414337347	5.9359467262881	4.7720464712503	5.22508095326057	5.48452634851004	5.18923904350412	5.39826603224905	5.66250658504978	5.70375900904024	6.20424564112531	5.94772960778013	5.49760948656328	5.75358527684384
HIVEP3	0.416228062511473	0.832652967029588	27.9160839160839	21.7064864765542	0.33672613278681	3.38419488681851	0.352896148573177	0.104277726424005	3.31258704308068	1.42890827087879	2.76971391590624	3.69243467784897	3.56949012561338	3.38558694962546	3.48830472514715	3.9061653364836	3.45487238800368	3.70523884239975	3.10119467072197	3.28691482619759	4.59825908956717
FOXJ3	0.561611297926062	0.877199709332002	23.0751445086705	22.279878070416	0.194555311198215	4.30824229533681	0.196464105735719	0.0456019165747407	4.5989134177303	3.88318087944793	4.09350835667411	4.3072984886158	4.13885098966006	4.08403401821882	4.50651629388338	5.22665736661896	3.32923102227747	4.45858626126247	4.68395681425129	4.48607810002507	4.45223479505538
PPCS	0.244105283058956	0.787455105966119	24	11.5578933877217	0.249809558125799	5.97686760493293	0.250095965323354	0.0418439861570533	5.40236459052021	5.29750038825212	6.43408173694915	6.41775142835013	5.73139005649097	6.21401941234878	6.12825681108354	6.28437402746584	5.76569750087571	6.38052169111154	5.93386186336341	5.83787519009522	5.62316153758933
PPIH	0.136623172354033	0.721654834560779	24	5.12447694750176	0.143370338029455	5.15470952563094	0.158080753935098	0.0306672477176585	4.78761606210244	5.10491686635362	4.81309552131525	4.97230623694126	4.72760674713864	4.94694025604911	4.91978046232656	5.22665736661896	5.4406734668946	5.38512841654723	5.4204819339817	5.41447155493957	5.88746640979927
YBX1	0.646823774903079	0.89853395136872	24	12.7218125303866	0.113955914217615	8.15070130534934	0.114303266689256	0.0140237339594617	7.82677363358173	7.89299153572616	8.7224873962062	8.60864975497542	8.28850846681027	8.44843769957822	8.4887424445832	8.12477578774964	7.89620827567181	8.01323260510042	7.83062325888613	7.7921123806973	7.91330526442587
LEPRE1	0.310382467063837	0.80360224836513	21.4623655913979	4.65018067164571	0.166267832550431	5.99930618121821	0.166375222579583	0.0277324106411583	6.18527760614787	6.27248526710574	6.167485168688	5.98107693084704	5.77331818109057	5.78510409059471	5.9637246832814	6.12060455836341	6.05083274584021	5.44981756018197	6.47384999915878	5.78920285281201	6.21633024110228
C1orf50	0.0770988380202202	0.664375169172672	20.7916666666667	20.2904420557847	0.186982573547017	3.5283339932626	0.18720429019638	0.0530574176236857	3.60798129626652	3.53953565635387	3.37411835028648	3.1800855546574	3.56949012561338	3.5549365793989	3.48830472514715	3.06851739232667	3.51381468717957	3.55650683018939	3.96963991355993	3.69183556378623	3.89680018296377
CCDC23	0.648786560424172	0.89853395136872	24	18.1181902130645	0.124283789865176	4.40324629425568	0.137907980273564	0.0313196153604839	3.96155929765724	3.79305716527989	3.83908528936777	4.06974731427328	4.44587436757671	4.00825761100789	4.71705339793812	4.34164025094668	4.7035033093538	4.65428232979616	4.68395681425129	5.57621636796664	4.45223479505538
ERMAP	0.441948645033783	0.841475822739455	24	19.1011300567975	0.361415254024755	3.32877616817135	0.397068337652073	0.119283579787884	3.41791660664716	2.74705489656074	2.59243010677285	3.59326991741523	3.36531779148313	3.79932953980953	3.00860971182696	3.94791716054686	2.6763964955643	2.58881608730835	4.89907217672463	2.8540456428747	3.89680018296377
ZNF691	0.352641072700006	0.814592509178756	22.0552486187845	8.8793718865179	0.569465028108595	2.0638468285669	0.576070286505678	0.279124535082718	1.66122330615333	0.435188776677169	1.87395871619331	2.87697292986457	2.1893087045031	1.81094209183645	1.88087218342148	3.14230419430891	2.32790455819018	2.73441495560982	-0.143520440799451	2.57658548274723	3.08462616031216
SLC2A1	0.588318024146077	0.8842851437923	24	4.70554952663575	0.229702851847202	4.41422468257342	0.251453700231448	0.0569644089989671	6.02779895063916	5.39263011667922	4.33812085202361	4.45582935781416	4.4800358803425	4.1907213154142	4.13515084660183	4.72455607637417	4.42509332474235	4.41604726676708	4.26375373555793	2.72197547594124	3.89680018296377
EBNA1BP2	0.173040479681139	0.753652261718016	24	19.5375074676004	0.174148336049567	6.2611125553491	0.189661286811267	0.0302919465405925	7.05904777339156	6.63222451881868	6.77782238804305	6.75250765406723	6.49514276296276	6.50339349819123	6.1364177282829	6.28437402746584	5.42540344615984	5.80337609973409	5.90571994521774	6.0034839443283	5.68984674027816
CDC20	0.11514455842149	0.702551444194632	26.6133333333333	21.3968444629566	0.454783841720972	2.98532898711135	0.483446048246641	0.161940627091298	3.07560727254327	3.00966852666438	3.52997858680913	2.25391843383234	3.69113638747198	3.1235876348893	3.58688287848653	2.62947087654228	2.77607113444362	1.79105458269045	2.49287594571398	3.54321261290537	3.1805021527471
ELOVL1	0.681953657620018	0.908675364056159	24	18.7085275037565	0.123033719481379	5.46951574308538	0.135954823145866	0.0248568300251703	5.64946891430136	5.43794163069642	5.62654268420448	5.53667587421488	6.07098257135297	5.20629510930299	5.9728683420869	5.58523983639562	5.36265390905324	4.82657587116732	5.55339761332705	5.47726982901779	4.82286664769186
MED8	0.0728604356921357	0.659560378156254	22.8114285714286	5.67046209286336	0.133693390016537	6.36091969950374	0.138782616496903	0.0218180110822229	6.38684067454769	6.45254115866921	6.47941331997215	6.24066105156638	6.31761145880067	6.48254357897345	6.31240493439066	6.53779351763419	6.60569744600905	6.26542892981348	6.00190480397966	6.30987835509721	6.36657568113314
PTPRF	0.490056445008654	0.856754873895088	24	20.7670362978869	0.152892739249859	5.77762216121745	0.161271972868782	0.0279132086468594	5.82250736902272	6.21290571496357	5.41618231440521	5.36693165966485	5.89225239524396	5.88381730823686	5.35695738220834	5.54499710920374	5.54326425688306	5.85205622419246	6.17694103835505	5.85374111441593	6.29340793929485
KDM4A	0.581986586801965	0.882848139118945	23.7619047619048	20.069615811475	0.113760849540391	5.68987860766469	0.121329164522574	0.0213236824348299	5.91537330117949	5.60617007428292	5.1855424275755	5.53667587421488	5.51779510627866	6.01544303509972	5.41177685645514	5.79423463793464	5.57128412847751	5.959635608257	6.04124158914987	5.49760948656328	5.9836331033371
ST3GAL3	0.416952801782469	0.832690825346671	24	4.90483759829998	0.309967826448713	2.55491660109236	0.340581095181257	0.133304192800517	1.0243740552326	2.92733013678005	1.87395871619331	1.60986307229057	1.81410852316804	2.97227418982426	2.8588295215812	3.06851739232667	3.3934190043923	2.73441495560982	3.37193120684994	2.57658548274723	3.08462616031216
IPO13	0.192628113050872	0.758300819456235	23.7619047619048	4.84798819608707	0.254984837261892	4.40493227104802	0.275838074820792	0.0626202760559504	4.24531436388454	4.1961146499454	4.25117825821623	4.33825322754532	4.13885098966006	4.6050178691048	4.1021972255069	4.86193626909428	4.89304405388372	4.23211578971369	4.26375373555793	4.00765937304009	5.23378999471041
DPH2	0.802386004746109	0.944147366432386	27.5310344827586	21.9625056729861	0.132222568542861	3.29307275825184	0.137461030921558	0.0417424821778096	3.6518274666927	3.48301042272333	3.2599938813085	3.64370415077882	3.290291647829	3.04991377008903	3.99856404352044	2.99075237591318	2.56932093040331	3.2999924205871	3.5277700003329	2.2327446363117	3.71662722287189
ATP6V0B	0.536658187572714	0.870844951342295	24	21.8402777807253	0.0844281186050483	7.68970908037811	0.0866447463862711	0.0112676234537095	7.976526052196	7.82070633827926	7.83051339757635	7.36571090826844	7.59697705387916	7.75858371385204	7.63311602911521	7.3123889515826	7.71968437350821	7.68183529521556	7.79654523551787	7.78798958315407	7.75880106782089
B4GALT2	0.534390823171795	0.869964422494018	24	7.53560794936427	0.0866356735999619	8.56919596197253	0.0943570987914799	0.0110111962907848	8.63882817700627	8.93042967929094	8.91978850955756	8.58625983342955	8.63588078510632	8.55546983314117	8.86776340521881	8.23005564313366	8.68326953836439	8.59769903424438	8.22442496726782	8.22002825762076	8.27272987086248
SLC6A9	0.309171977413604	0.803525847770264	24	6.44455782586445	0.29748369437112	4.00176237375233	0.329572701523488	0.0823568894757881	4.27365559772146	4.39303346512953	4.52267135820063	3.87239579981193	3.95675864430762	4.22459973821729	4.1021972255069	3.67709588838301	4.45547989684264	4.23211578971369	3.45195377950322	2.57658548274723	4.24609742075566
DMAP1	0.721721075188092	0.920056931319124	27.3424657534247	9.34623911517869	0.177135283003426	4.14344347008124	0.178858047858501	0.0431665230019403	3.41791660664716	4.79244576931508	4.54720924157631	3.4867825717103	4.0506758010911	4.29005944068011	4.34688537668226	3.06851739232667	4.59849514963625	4.37221576972935	4.43104901596931	4.16853405553328	4.41329649775671
ERI3	0.956653050614927	0.98595206228029	24	17.3724657278255	0.0654149544174322	3.98065617311645	0.0723505622350042	0.0181755366674538	4.32872057758685	3.88318087944793	4.39330176209685	4.06974731427328	4.0506758010911	3.44427353131198	3.58688287848653	4.5183138889418	2.77607113444362	4.07693289065086	4.58094487587115	3.8265676136858	4.20108416479839
RNF220	0.330644259296661	0.807396401180714	24	2.68826738251156	0.112248025355657	7.13755218935889	0.11668381052626	0.0163478749339612	7.11494128862493	7.00267688695618	7.07222570472678	6.60757842254953	6.98001212166248	7.28362517848624	7.18726211683324	7.15195082594861	7.5505336689156	7.25691481674195	7.10120492556953	7.2724098295283	7.29580208728567
TMEM53	0.508098423947049	0.862625267278867	24	6.58834699401375	0.20987340362391	3.29047634099006	0.232218572651247	0.0705729349147595	3.36621286076559	3.29879251394375	2.68379346259905	2.69761880368474	2.94377271810579	3.04991377008903	2.93566251148666	3.86316910520769	4.15577944334028	3.63278864503864	3.66840425650768	3.46273507874469	2.98192216182582
KIF2C	0.0342130729476728	0.62296576147255	25.7548387096774	15.3156030086511	0.38852162849262	3.04715333344884	0.43978087720372	0.144325155014751	2.62594783890527	2.92733013678005	2.85080367890104	3.54100851916614	3.56949012561338	3.32441148794785	2.93566251148666	2.90855560570827	2.86930212251804	2.73441495560982	3.28720797954215	3.69183556378623	2.31781539313053
RPS8	0.973749074890244	0.990009465966057	24	12.8621304442627	0.0107262333954038	11.4523285536717	0.0107727906343483	0.00094066377714028	11.4495958935872	11.2604979074668	11.5289231834869	11.63250173654	11.3028537290084	11.5352366654074	11.492130879789	11.5208725861126	11.3978634537538	11.4787576400608	11.3215728057038	11.5659674812045	11.3829976803822
PLK3	0.761302887849331	0.932756525589975	22.3016759776536	1.27242940411403	0.169008185564787	2.66438596560531	0.169054630427398	0.0634497526295861	3.31258704308068	3.79305716527989	3.31818429947175	1.7997558437758	3.36531779148313	3.32441148794785	2.02849360503883	2.82139126985029	2.77607113444362	2.24438868476529	1.70803198557627	2.72197547594124	1.69465666903714
EIF2B3	0.460536444297	0.850366558500503	24	8.11575717200347	0.15565106597365	4.8645191249788	0.167117958851569	0.0343544664041788	4.7678273498731	5.29750038825212	5.037521549428	4.89113011967375	5.10129644060712	4.44178592107378	5.02901539382852	4.94675468707266	5.17453646397278	4.76010666655247	4.47000816102447	5.07873842374438	4.15462110218852
HECTD3	0.818491483048753	0.948579300260891	24	18.9466379254986	0.127653011934054	4.10321466788088	0.140602105870717	0.0342663295126432	4.97186902823328	4.00861605011141	4.39330176209685	4.21023786876925	4.00448132001889	4.12048013098683	4.1021972255069	4.40296708746579	2.95687223498006	4.49990680148409	4.43104901596931	3.3775016832802	3.89680018296377
UROD	0.982051977279723	0.992750496143629	24	21.1359866615729	0.0128399394662443	6.60198582937918	0.0134089619981489	0.00203104979996751	6.63639978671997	6.60599611189533	6.51716654529346	6.4393266271465	6.69015210123597	6.53073278594566	6.71245127033018	6.25140734416574	6.72898002676879	6.83264252368068	6.49289157901112	6.57208567580428	6.8253964479612
MUTYH	0.601811815893606	0.887821239162705	24	4.24047761395258	0.297247073268094	1.46170004939364	0.322050373873778	0.220325896552698	-0.143520440799451	2.74705489656074	1.5244551205063	1.13320850610468	1.58217042997734	1.81094209183645	1.31762062090853	1.82645643449939	1.67431040776365	0.626812837556312	1.42044905785475	1.48686381140981	2.1384357232133
TOE1	0.38997527516021	0.823676573582058	24.7950310559006	11.440359032065	0.332965145333629	2.80392163820881	0.333032793192622	0.118773930289068	1.0243740552326	2.92733013678005	3.06985769025441	2.79008121017486	2.73330254051168	3.60723956523162	2.39786208794386	3.06851739232667	2.45365660233348	3.47596537659096	3.19719719479719	2.41488445494243	3.08462616031216
MMACHC	0.130953917557728	0.717603100671662	21.8142076502732	17.3414196229626	0.698151922893904	1.36679030180952	0.702922152726373	0.514286757665577	1.82338351631634	1.42890827087879	1.5244551205063	1.39113224410322	1.30566507808184	1.14209339462461	1.5307483325864	0.428175523284352	-0.143520440799451	2.73441495560982	2.99834545486327	0.620869444652929	0.57359761844582
PRDX1	0.920061679263489	0.974863426807483	24	4.17117881447106	0.0293266473731708	9.08759683423217	0.031719787625956	0.003490448377559	9.10687298583204	9.3513913438354	9.46332837004552	8.89682608577917	9.11765925436426	9.19960698936596	9.25549813121939	8.81074156799198	9.16457307717129	8.91466203758722	9.0768036509484	8.8674443843403	8.92796428809158
AKR1A1	0.708207718976201	0.915936906957009	21.9340659340659	19.8359437829305	0.0927429310204847	5.96646151663625	0.0935850052740409	0.0156851770539537	6.34070342043822	6.33769323727944	6.167485168688	6.03875074443497	5.74550192427545	5.98611626069775	6.29063143904652	5.4609789351289	6.14706102926231	5.85205622419246	5.98855052924785	5.98918999952697	5.27780951780184
NASP	0.374012688487911	0.82165922579193	20.9005235602094	7.38238533828345	0.143817820989747	6.11208290178032	0.143900213807664	0.0235435638096056	6.10868592776412	6.0277221382906	6.74106999430389	6.20751483629337	5.82739166541816	6.23909782620585	5.99098362006719	6.05525244475748	6.1838243097682	5.97436957708864	5.787318878433	6.44169154003627	5.94320110761715
GPBP1L1	0.778722154028122	0.937937916651608	24	10.2103810645621	0.0640928496590729	6.22424922368989	0.0652654575268453	0.0104856754897347	6.04434322200647	6.28079927543753	5.98194070721332	6.05747412915857	6.66066824122258	5.86245733426799	6.24607310511696	6.41664099704221	6.33856554577633	6.43479857285518	6.07953421758415	6.35516748545329	6.09854481439095
TMEM69	0.654750123690166	0.89997959429947	24	3.75554536964904	0.264668388163524	2.65977731106652	0.283193267169114	0.106472547904982	2.79189956675389	1.65040124101014	3.13606006834097	2.69761880368474	3.03851177000494	2.12978263420039	3.00860971182696	3.21250007538748	2.95687223498006	2.58881608730835	1.06089674615187	3.3775016832802	3.08462616031216
IPP	0.787398427117231	0.939278232941272	21.695652173913	10.3211418390664	0.154774577145875	4.03570722355903	0.15520733658039	0.0384585223809954	3.89013493297217	3.53953565635387	4.39330176209685	3.73957285221484	4.37502444317306	4.90576844010273	4.1021972255069	3.94791716054686	4.29671152340319	4.32701075964773	2.88759745210945	3.46273507874469	4.41329649775671
MAST2	0.391612904133416	0.824341064670022	24	15.1941751601733	0.147784054104792	4.50452379482765	0.155717584574304	0.0345691557347545	4.27365559772146	4.33033355752033	4.36597511430647	4.42732139444691	4.98716026553888	4.6050178691048	4.73865702743066	4.4903301999373	4.8013841697192	4.37221576972935	4.54490555776553	4.5652987917328	3.95218227014455
PIK3R3	0.0377425319351263	0.62296576147255	21.4623655913979	16.2739700067076	0.665776292231054	2.96307036873816	0.666544595769707	0.224950646735251	2.86822584220632	3.48301042272333	2.68379346259905	3.03647520176629	3.74831752436678	3.26052665556079	2.28493044957297	3.06851739232667	2.32790455819018	3.55650683018939	4.02301348204259	2.02424128232678	1.40820950015942
POMGNT1	0.578245252429639	0.881340640620887	24	18.655102966645	0.170689826058758	3.77325698549433	0.188731013159547	0.0500180649993078	4.38176087157842	3.92621582156355	3.5784021884863	3.69243467784897	3.90740319366604	3.5549365793989	3.20762970007355	3.4634196382165	3.95773011765405	3.2999924205871	4.2187126163727	4.31325579264442	3.58265716220957
LRRC41	0.387394831981786	0.823225008740876	21.2340425531915	21.1271616276301	0.447132490514236	3.08824590497028	0.447197442255345	0.144806293286301	3.6518274666927	3.16146118621419	2.02136043755946	2.37827580274302	3.50459102552661	1.81094209183645	2.39786208794386	3.67709588838301	2.32790455819018	3.09953395960459	4.58094487587115	4.21840520767024	3.83920692711485
UQCRH	0.0550848167579829	0.642034921811437	20.5773195876289	0.768129445805559	0.17164400752445	8.09078797168119	0.172020902306964	0.0212613286751624	8.3832388293197	8.19524762834071	7.94111961948447	7.76079044167103	7.97183185297932	8.02446433819979	8.12857515324376	7.97126929383741	8.22422691440191	8.10647196522383	8.28848927219426	8.42242112760029	7.96806917234508
NSUN4	0.260823588652773	0.791959170622552	26.972972972973	22.8241620920735	0.202708090605683	4.18697107838919	0.20552518901093	0.0490868422931643	4.82639734704192	4.00861605011141	4.22099273758861	4.33825322754532	4.0506758010911	4.6050178691048	4.06847325704371	3.98849458775208	4.29671152340319	3.96335267797129	3.45195377950322	4.26660985869861	4.24609742075566
MKNK1	0.688233742716538	0.910402399295512	24	12.5960022953246	0.140747323343639	4.04542924628701	0.141040212015301	0.0348640906634941	4.09460212812565	3.83882265023515	4.52267135820063	3.43043858852876	4.22194605232427	3.60723956523162	4.1021972255069	3.21250007538748	4.26274804758399	4.57915844971819	4.30743113352004	4.11687703687846	4.15462110218852
MOB3C	0.0271970476658926	0.608285188039598	22.5536723163842	18.3399500214673	0.674746457661849	3.49917627486284	0.696320094496927	0.198995432010415	4.12603046485177	2.42575773525197	3.0004706967449	3.03647520176629	4.26176511647368	3.96882264647763	3.72316682030363	2.523001451536	3.99957479678799	3.09953395960459	4.02301348204259	4.31325579264442	2.98192216182582
ATPAF1	0.107293042324932	0.702551444194632	27.9160839160839	9.23428982748297	0.199785208501509	4.76762688258703	0.201066531448852	0.0421732942615989	4.15678872349684	4.81551967564095	4.57133674583336	4.39823873236404	4.83709203521358	4.49827368641041	4.58016238349647	4.79488080361247	4.75327368155504	5.24633881649888	5.47895132560152	4.9953727662603	5.04290956169236
EFCAB14	0.19615474966411	0.759434017957308	23.0751445086705	21.5317499030735	0.257255627991744	5.43965647030216	0.262235809543904	0.048208156337736	5.82250736902272	5.59287647299734	5.15393638863931	5.03032476152266	5.10129644060712	5.45488346235644	5.14680861490158	5.74771324234705	5.02046125941887	5.36290432693148	6.18866716359556	5.91551548828529	5.46079473473891
STIL	0.00709687356941968	0.514889851536042	26.7919463087248	14.3909749897265	0.846582472291004	2.21723902711652	0.947853549522537	0.427492723125662	2.22276492343147	2.42575773525197	2.39026821352965	2.79008121017486	3.63159500970627	1.97915260215849	1.31762062090853	0.836533724031881	1.45122195297436	1.79105458269045	3.37193120684994	2.72197547594124	2.1384357232133
CMPK1	0.218923814413264	0.77585119348263	23.7619047619048	20.7945986443091	0.281088179897393	6.09406449790155	0.294605405110981	0.0483430073988265	6.91354594853095	6.10467062641785	5.70497175739872	5.7927801501112	6.00212416034405	5.85165757192305	6.12004946713975	6.33245322887427	5.57128412847751	6.10061233707537	6.62821529142743	6.56246326799514	5.75358527684384
SPATA6	0.235305105360338	0.784207506393959	24.95	3.89644138757253	0.571964116432572	2.26313060180941	0.650678278668269	0.287512474157719	2.62594783890527	2.54099231856379	1.5244551205063	2.69761880368474	-0.143520440799451	2.26616177126973	1.71640562377189	3.14230419430891	2.45365660233348	2.98778940214897	2.33300265476153	2.41488445494243	2.98192216182582
FAF1	0.760912308510731	0.93262185819248	24	7.28865139694243	0.137029533936656	4.38715851785477	0.150022250630569	0.0341957670369128	4.27365559772146	4.64566990009096	3.7573150873467	4.42732139444691	4.26176511647368	4.55263279529276	4.16736852946029	4.65062689228695	4.91507715532026	4.98047100078221	3.59980008296389	4.74618238682628	4.00551671581217
CDKN2C	0.182268321235919	0.758300819456235	24	19.1226307955271	0.334249506527224	4.38471566688017	0.367083831363832	0.0837189590505468	3.1386003089221	3.53953565635387	4.09350835667411	3.69243467784897	4.81048976531105	4.90576844010273	4.9935148560421	4.17584600902604	4.42509332474235	4.18222010281791	4.87023647558143	5.37103409698837	4.9093625080934
RNF11	0.76902095504256	0.936316439979441	24	14.7663281951721	0.0964231063079987	5.77776066131681	0.100437162481684	0.0173834065426299	5.74365523075489	5.61934230026537	5.62654268420448	5.80391139133802	5.6586827830939	5.77370711496542	5.31443098940932	6.40169502884605	5.51468938942224	5.78677739977633	6.29012212651923	6.09976227341246	5.40234100073301
EPS15	0.0471167595399202	0.630817773946673	22.4269662921348	14.4900071367721	0.305782726346351	5.39465928705822	0.307309981361829	0.0569655959736078	4.74776342666508	4.86058904742515	5.07175241267564	5.77025665417306	5.39783481168667	5.64201184198522	5.45156635109027	5.40211917302089	5.34653060466431	5.66491027061215	6.04124158914987	5.0236999555282	5.27780951780184
OSBPL9	0.448873768709647	0.843864705724095	22.3016759776536	7.05880091172325	0.205665305677845	5.06117363343359	0.210180665023458	0.0415280486792681	5.02284929853292	5.74484445358042	4.75107548344441	5.54995942717317	4.96320803568336	5.15450979644215	5.11412323138391	5.38702120864164	5.09955472719033	5.24633881649888	4.02301348204259	4.9664782164756	4.79284259812862
NRD1	0.413639259883779	0.8307513078593	24	13.9133954544692	0.160392708003201	6.60020686843123	0.163732073645961	0.0248071123996265	5.92433939856562	6.57928202534535	7.05093381886381	6.91532393785247	6.63815306297733	6.88865168053734	6.67372354953257	6.37133040544513	6.25465442807661	6.62422116082942	6.50231894481377	6.75217117919724	6.48397001606283
RAB3B	0.723495201945654	0.92006270791475	24	11.231910827978	0.0680093332979944	6.44476965170598	0.0682439357334225	0.0105890418776035	6.7365151398706	6.9092411655928	7.23966113306879	6.88419756234758	6.54440490197974	6.80154751766866	6.5870600625667	6.20911055056361	6.14706102926231	6.25339809071442	5.7402872927371	5.98918999952697	5.67346217924505
TXNDC12	0.306331594286075	0.801443857233469	22.9425287356322	22.5580189017991	0.184319966914054	5.69485241918493	0.185472330306706	0.0325684173450893	5.96835261744069	6.13250012898363	5.60332832547463	5.33659262680366	5.51779510627866	5.55147952221041	5.69200786389186	5.48953212142816	5.42540344615984	5.59035227148649	6.33302012009826	5.61396992774	6.02296280135615
BTF3L4	0.09453097305946	0.696227030070611	21.4623655913979	0.325374021893575	0.436294723594829	5.34109531110472	0.436600233840123	0.0817435766278845	5.80319468139908	5.83793410661148	4.30971819942094	5.28985319088326	5.51779510627866	4.9670937732695	5.41177685645514	5.72387762520154	4.84794192688531	4.82657587116732	6.01513659803598	6.07290350277242	5.4220899037393
ZFYVE9	0.00394100107822193	0.499508140271333	24.7950310559006	12.3115799697796	0.579418030286354	3.75318426438837	0.581661699114611	0.154978188689971	3.19895753944767	3.08756028781011	4.36597511430647	4.53812153541722	3.85629927104622	3.38558694962546	3.80735835076287	3.21250007538748	3.82438058817807	4.0212602358637	4.58094487587115	3.3775016832802	3.1805021527471
CC2D1B	0.761145378487548	0.932699748872715	24	20.466616529248	0.209159847151043	4.03854156866568	0.222451996585944	0.0550822599702599	4.15678872349684	4.59322755462263	3.31818429947175	3.78521945501883	4.51340715996968	3.26052665556079	4.60389869216958	4.5183138889418	3.82438058817807	3.20324203611679	5.27406646496178	4.31325579264442	3.27040170303486
PRPF38A	0.40126987665886	0.826619403048089	24	15.3550484906422	0.12961912896703	4.81630591508335	0.137182484955256	0.0284829259963821	4.98906339512633	4.79244576931508	5.2010895279999	4.99190614028856	5.10129644060712	4.52570924938564	4.91978046232656	4.3726295088361	4.45547989684264	4.79372403898125	4.95507007777753	4.60333538720115	4.82286664769186
ZCCHC11	0.901424301849973	0.970748007039381	24	21.5278847978625	0.145419237852708	3.91963619804649	0.150342840214666	0.038356325081801	3.96155929765724	3.00966852666438	4.12645102608023	4.48378489612326	4.6988860560095	4.6555672709075	4.40208165137741	4.3726295088361	3.3934190043923	4.13053676012728	1.94770679586385	3.69183556378623	4.20108416479839
GPX7	0.59834446325035	0.887263146059678	27.7222222222222	26.8282912529413	0.124209720420234	5.55188932254569	0.133026030561546	0.0239604975591535	5.94210613702384	5.51043496703087	4.98460246457873	5.8259194882093	5.26698772422946	5.69130313171726	5.28536727946617	5.82816693930516	5.51468938942224	5.76998550112448	5.51665461554486	5.2077946256103	5.73791269182405
COA7	0.312302109474066	0.804353936240711	22.6818181818182	6.40918281136593	0.441938644623275	2.58312368032843	0.458057146717701	0.177326835027683	1.47850051449528	2.74705489656074	3.0004706967449	3.03647520176629	3.12741100840245	2.71061809252441	3.20762970007355	3.06851739232667	2.86930212251804	1.79105458269045	1.06089674615187	2.72197547594124	2.871342531333
ZYG11B	0.175354391234628	0.753652261718016	24	2.40508880367462	0.195270657022156	5.44986860524789	0.201551613092925	0.0369828389805294	5.36333743695437	5.55224452058931	5.31977957945508	4.95243638517407	5.58211592156332	5.08243791458812	5.57679035966522	5.82816693930516	5.52904756832755	5.49138641675252	5.13553497925812	5.97475301467648	5.62316153758933
ECHDC2	0.0991774484638622	0.700338625751004	22.5536723163842	10.3605001224535	0.329780387964918	3.10379742096748	0.333324808938489	0.107392578744585	2.33460494055716	2.30051354996853	3.19935737288968	3.59326991741523	2.84237233339493	2.50543833216239	3.63375595638527	3.21250007538748	3.26205368910999	3.47596537659096	3.37193120684994	2.8540456428747	3.35502637714107
SCP2	0.583625898270044	0.882859398372954	20.6839378238342	1.15826430324348	0.160861526989548	5.05270723638012	0.161022169473182	0.0318684938469822	5.6386138674542	4.96746258554784	4.81309552131525	4.84876239284705	4.88886873041446	4.47030625369671	5.09749858663723	5.4753261661402	4.84794192688531	4.95097732424588	5.81784251465726	5.0236999555282	5.06819711450889
PODN	0.24214057469882	0.784861276949595	20.2639593908629	0.839835064128885	0.516825442653599	7.13267124892682	0.520112165061517	0.0729196884182449	7.88534153833067	7.91452364105747	5.31977957945508	6.4745834139443	7.19579588051082	6.43991739446706	6.83284093889516	7.78801409808271	6.75974493081295	7.22029887525666	8.21298704776907	7.68533376591909	7.54128831210967
CPT2	0.0158861246045096	0.582716482351672	21.5783783783784	9.31246797497888	0.527031440912592	3.24474010179255	0.52852102375773	0.162885472234201	2.33460494055716	3.16146118621419	3.95365713735037	3.37180436188265	3.12741100840245	3.26052665556079	3.48830472514715	3.06851739232667	3.91463540681113	3.39066027812759	2.49287594571398	2.57658548274723	3.65119670784647
C1orf123	0.401415260709358	0.826619403048089	24	6.24905867160018	0.153101549979105	4.7524509953749	0.169814137248848	0.03573190705472	4.7678273498731	4.42339031023887	4.75107548344441	4.66563215722848	4.37502444317306	4.12048013098683	5.08068013522875	4.86193626909428	4.82485085052629	5.24633881649888	4.74875956139376	5.0236999555282	4.88110286029031
MAGOH	0.547148630512267	0.873444882318384	23.7619047619048	14.8166218917333	0.120758951710388	5.89924620024667	0.125042723176097	0.0211963900016359	6.40617087609551	6.22156920805547	5.7479455324548	5.80391139133802	6.23999384675235	6.05364048924941	5.90761125740067	5.58523983639562	6.14706102926231	6.14035227291758	5.70805892017163	5.4357094891861	5.18838496201523
LRP8	0.559888576563234	0.876781695773978	24	16.3421862470338	0.166338563349425	2.41984074194349	0.180656655908054	0.0746564237789302	2.62594783890527	2.74705489656074	2.68379346259905	2.37827580274302	2.73330254051168	2.89021755120471	1.88087218342148	2.28312744083135	1.67431040776365	2.73441495560982	2.49287594571398	1.7804296371	2.4773378613231
GLIS1	0.0753672042675738	0.663914480545598	20.9005235602094	19.8577124918042	0.479433097956111	2.53183433556748	0.479700718977201	0.189467656804521	3.19895753944767	3.23176031875344	1.5244551205063	2.25391843383234	2.01387163380465	2.80321078551535	2.50259178631743	1.82645643449939	2.86930212251804	2.86665743055928	3.10119467072197	2.8540456428747	2.1384357232133
NDC1	0.150944023015943	0.734950455428069	24	21.6097294055249	0.288937740781645	3.294447498467	0.298124656064391	0.0904930663497042	3.07560727254327	3.53953565635387	2.85080367890104	3.1800855546574	3.56949012561338	3.50066585725474	3.14429194558538	2.99075237591318	3.26205368910999	2.58881608730835	3.45195377950322	3.76077383130463	4.15462110218852
YIPF1	0.141101950703975	0.729988653289394	22.9425287356322	13.0398930397558	0.220814919267101	4.72351018222287	0.220992281470211	0.0467856049727436	4.27365559772146	4.83823034862869	4.42012041249554	4.91185635624987	5.37985338797672	4.32170817164681	4.65023090561108	4.72455607637417	4.87066923336812	4.79372403898125	4.78010109434227	4.67652614679586	4.45223479505538
HSPB11	0.617158359329774	0.891917260502171	24	21.1379554550903	0.183364311154011	3.92857844652253	0.191480382259099	0.0487403738694824	4.32872057758685	3.88318087944793	3.91646839945562	3.37180436188265	4.00448132001889	3.79932953980953	3.58688287848653	4.2105641792889	4.04023992304034	3.39066027812759	4.30743113352004	4.93699311372841	3.43496102621146
LRRC42	0.373523066322032	0.82165922579193	24	2.64601959758147	0.0854600111072001	6.6352394744935	0.0887407285054818	0.0133741561019176	6.61993713244867	6.82078129421801	6.54179743914328	6.34341078345128	6.71904545757005	6.48952708609556	6.76076363742319	6.67464038234176	6.7778938146796	6.69709216811438	6.45455373150595	6.83443048164142	6.59252643835096
TMEM59	0.386110121716835	0.823225008740876	24	20.5387365016907	0.269479690895434	7.5555885182289	0.286038434099632	0.0378578628798438	8.27349532338537	7.56224132467848	6.48577453122393	7.27662937064122	7.4709980763792	7.31147834099257	7.22218825159892	7.89327472173031	7.22858780352098	7.77314335895473	8.25820449730004	8.06169745541007	7.58135918983844
TCEANC2	0.534063256677223	0.869964422494018	24	18.2658571596391	0.356948849302779	2.17655493014409	0.395883861757513	0.18188553676029	2.43839522912002	1.65040124101014	2.4948873331446	3.11006656859968	2.61530756230565	2.26616177126973	2.69167834130645	1.15443934599601	2.03780800969841	0.626812837556312	2.99834545486327	1.48686381140981	2.7515783525049
CYB5RL	0.579880475615638	0.882085257627105	21.3475935828877	7.4508177444587	0.432990957790488	2.40613489179118	0.433375598108167	0.180112760754469	0.357905282277546	2.30051354996853	2.59243010677285	2.11782186703674	2.1893087045031	3.04991377008903	2.8588295215812	2.523001451536	3.82438058817807	0.626812837556312	3.66840425650768	1.7804296371	3.51069832135986
MRPL37	0.283797874191361	0.797120755578118	25.2658227848101	1.26072116384723	0.131409374911646	6.52569473490528	0.138218919785093	0.0211807210419718	6.75170654941216	6.60599611189533	6.51094255018696	6.23244561846008	6.56841921401383	6.31967735501125	6.44972413015342	6.52405715495587	6.45593536065036	6.73219231660859	6.31173056189516	6.42054213263346	6.99321636330405
SSBP3	0.495836791948126	0.857158382447122	20.4717948717949	20.0624299092032	0.222731203464083	3.53758819633968	0.223871485989287	0.0632836479443609	2.94071614376443	3.79305716527989	2.27746515068341	3.1800855546574	3.69113638747198	3.19368129823965	3.14429194558538	3.9061653364836	3.45487238800368	3.63278864503864	4.74875956139376	4.00765937304009	4.15462110218852
PARS2	0.0017006883523194	0.492519987449162	20.4717948717949	4.90916330196133	1.14243311299279	1.58593077109323	1.14362280973717	0.72110512676971	2.22276492343147	2.16335398719131	2.39026821352965	1.96753652637951	-0.143520440799451	1.62049836998317	2.1624021997333	1.99525737962745	0.863820687305708	-0.143520440799451	1.70803198557627	2.8540456428747	2.7515783525049
DHCR24	0.150336257068793	0.73483904862944	24	5.1081570833556	0.226243026729452	8.32022072354323	0.249397649432219	0.0299748838064492	7.93941462530194	8.06170290575452	7.70527692364849	7.69355497220111	7.70923766948095	7.9879437905859	8.33057855595693	8.44029300486304	8.99263200655379	9.09232911555531	8.44822726885362	8.8674443843403	8.9519368976958
PCSK9	0.680881150448237	0.908415877014817	24	4.07479597497971	0.264597702406519	2.22622815125034	0.28549809046494	0.128242961218774	0.72928756713634	2.64769951790405	1.5244551205063	0.416506442061501	1.81410852316804	1.40103587475978	2.8588295215812	1.63525528613071	2.95687223498006	2.98778940214897	3.66840425650768	2.72197547594124	3.71662722287189
USP24	0.29426513819316	0.799764793230527	24	21.8843528977309	0.320771023481532	3.84202608949526	0.328868481522523	0.0855976700475055	4.95446726064043	3.53953565635387	2.92757714896617	3.54100851916614	4.00448132001889	3.26052665556079	3.72316682030363	4.2105641792889	3.51381468717957	3.96335267797129	4.0744826993783	4.35844066357073	4.15462110218852
PPAP2B	0.381857054680819	0.822112291110358	24	17.5441598817527	0.136824751909311	11.0162179894339	0.151570618106455	0.0137588615486578	10.7469475345996	10.8052338018434	10.7432485550444	10.7943995367785	11.1973998186948	10.9350168145281	10.5742673314826	10.8844337083118	10.8990236673511	11.2884826848353	11.1100967228649	11.7759482131768	11.438290142103
PRKAA2	0.00718389109918605	0.514889851536042	20.1616161616162	15.2847783466306	0.784712749354951	2.51921836362146	0.786528028683584	0.312211136613392	2.62594783890527	1.16713215539074	2.27746515068341	2.79008121017486	2.94377271810579	3.1235876348893	2.50259178631743	1.63525528613071	3.19159490698723	3.09953395960459	2.76763572829322	1.11789181047686	2.31781539313053
DAB1	0.785923135628076	0.939215702047279	20.9005235602094	8.50511905087592	0.139192721554531	3.28100962525113	0.13927881084605	0.0424499854478147	3.36621286076559	3.59392946166868	4.28074512885177	3.37180436188265	4.0506758010911	3.5549365793989	3.99856404352044	3.14230419430891	3.26205368910999	2.24438868476529	2.99834545486327	2.02424128232678	2.7515783525049
OMA1	0.167566366811205	0.748755476948402	27.3424657534247	13.5535549618846	0.35024371647631	3.10280128543411	0.382101528454864	0.123147276703994	2.53521715678502	3.23176031875344	2.85080367890104	3.2468629936054	3.12741100840245	3.32441148794785	3.00860971182696	2.62947087654228	2.19013559520829	3.84006049942162	4.02301348204259	3.08665456957301	3.43496102621146
MYSM1	0.839319997569836	0.953891058436317	22.4269662921348	8.41200064159681	0.188577009517699	2.94629618192553	0.192965329048977	0.0654942059908132	3.31258704308068	2.54099231856379	3.0004706967449	3.78521945501883	3.36531779148313	3.65771252767097	2.39786208794386	2.90855560570827	2.86930212251804	2.98778940214897	1.06089674615187	2.41488445494243	3.89680018296377
JUN	0.290603291450281	0.799124532453985	27.3424657534247	12.0445865127092	0.250693990506702	6.6990673601575	0.257921574729293	0.0385011167768328	6.092867272975	6.93580831314049	6.83872690475223	7.04763539536149	6.63056923639229	6.7732125162005	6.61653012913551	6.57823488802166	6.74751758190419	6.63353388356459	6.62821529142743	7.61725478405672	6.11076562262805
FGGY	0.262423146027672	0.791959170622552	21.695652173913	9.52381572924395	0.350316800880526	2.90800990075461	0.351719324150426	0.120948461715745	2.10152076187902	2.16335398719131	3.95365713735037	2.49275930136293	2.73330254051168	2.71061809252441	2.69167834130645	3.4634196382165	3.03942974066466	2.86665743055928	3.59980008296389	2.41488445494243	3.27040170303486
NFIA	0.347643176013456	0.81307064717299	24	15.1760183995306	0.113505773996732	6.88486471569314	0.119539679447242	0.0173626765933057	5.95965673775578	6.07629371764141	6.31052075441924	6.6327670543717	6.86191329688927	6.97079494062223	6.8023905131719	6.7591539119525	7.28466711528405	7.39473761818809	7.05069699950078	7.70733109987611	7.6117737255803
TM2D1	0.611721120535837	0.891264438506496	24	2.70359535689063	0.119811719145857	6.37929873622323	0.124595773701731	0.0195312649326555	6.10868592776412	6.6515875658358	5.93622295743832	5.6396696129882	6.02544404868445	6.11814510259592	6.47568642049597	6.25140734416574	6.74136482492574	6.69709216811438	6.90192665402927	6.83443048164142	6.64388762436398
INADL	0.211219886549835	0.768859950907835	20.2639593908629	10.1002697606661	0.406926925489139	2.00310656488897	0.410434230276522	0.204898849352666	1.47850051449528	0.847089440681549	2.76971391590624	2.49275930136293	2.01387163380465	2.39075499458696	2.28493044957297	1.82645643449939	2.03780800969841	1.79105458269045	1.06089674615187	2.02424128232678	2.7515783525049
KANK4	0.00837712046959782	0.523359590126685	22.0552486187845	21.940512805982	0.773568280471218	0.669511646802989	0.776626960220719	0.776626960220719	3.56276067853078	2.16335398719131	1.5244551205063	-0.143520440799451	0.963291744073368	1.81094209183645	0.764623944407756	-0.143520440799451	-0.143520440799451	-0.143520440799451	-0.143520440799451	-0.143520440799451	-0.143520440799451
USP1	0.047465363791789	0.631339140933007	27.7222222222222	11.8474878141287	0.282098039312646	5.59446548630046	0.290018913793417	0.0518403258548301	5.44036374654529	5.63239534730555	5.84019728439785	6.03875074443497	5.56630255841624	5.85165757192305	5.0464433604311	5.69964158078569	5.24581292923212	5.60935610325781	6.09207584761972	5.55696251945082	5.34141851595326
DOCK7	0.857516087855265	0.960410699851312	24	12.5567877452747	0.0908723327142601	3.77586566758075	0.0910374281468828	0.024110346119705	4.4823271456031	3.64634675666876	4.12645102608023	3.82946599239845	3.63159500970627	3.88656374699132	3.63375595638527	3.98849458775208	3.32923102227747	4.0212602358637	4.26375373555793	2.72197547594124	3.43496102621146
ATG4C	0.15631794592157	0.743033553745553	21.8142076502732	12.5643574253861	0.32913626409312	3.64354544920232	0.329190556730061	0.0903489640295638	2.71130854554183	3.08756028781011	2.59243010677285	4.33825322754532	3.50459102552661	3.1235876348893	3.26830332767507	4.2105641792889	3.87021367367922	4.18222010281791	4.02301348204259	4.11687703687846	3.77921856854324
ALG6	0.511641436586002	0.863586471671193	21.0105263157895	17.7678978903764	0.259622093344196	3.2101935710703	0.259653398247154	0.0808840316008058	4.15678872349684	3.59392946166868	2.27746515068341	3.78521945501883	2.84237233339493	3.1235876348893	3.67915393105998	3.40466142278545	3.19159490698723	3.63278864503864	3.19719719479719	2.57658548274723	2.1384357232133
ITGB3BP	0.175026005609035	0.753652261718016	27.5310344827586	24.4762504041086	0.412445819912907	3.2799306455395	0.413392484847208	0.12603695916845	3.41791660664716	2.54099231856379	3.62525311095977	1.96753652637951	3.290291647829	3.70647921023465	3.43636898645184	3.27943838799544	3.45487238800368	3.47596537659096	2.6367869402391	3.28691482619759	4.20108416479839
PGM1	0.34697444597619	0.81307064717299	20.0603015075377	16.7042204357089	0.168497400378025	6.43406695215399	0.17002237952569	0.026425335761974	7.12275219699397	6.51024906835554	6.70880514328615	6.5157848089631	6.62294533308083	6.73258466544981	6.06980003728065	6.61757345642562	6.12832200867189	6.28919374708595	6.60214699739452	5.51766637000042	6.02296280135615
ROR1	0.633439681956742	0.892926038502778	24	8.09017548013007	0.104240029564913	6.31943299982435	0.111994904424577	0.0177223026856508	6.34738548119625	6.27248526710574	6.52336380448602	6.79217446034586	6.02544404868445	6.60334934887758	6.44972413015342	6.61757345642562	6.09974904655316	6.4973452212376	5.94772960778013	5.86943445079364	6.04859929939804
CACHD1	0.879654234323235	0.965405391537063	24	5.85647181958084	0.148288784084495	2.41540012254183	0.164534982310283	0.0681191413276637	3.07560727254327	2.01177117915546	2.39026821352965	2.79008121017486	1.30566507808184	2.39075499458696	2.39786208794386	3.27943838799544	1.67431040776365	3.63278864503864	1.94770679586385	2.57658548274723	1.93354288184838
JAK1	0.0349313895841532	0.62296576147255	22.3016759776536	0.445595145214436	0.226188595836437	7.23412187785458	0.226714199265057	0.0313395603631015	8.02526278979794	7.66426983633506	7.3448826505018	7.19865091499463	7.00368924510155	7.41414060215472	7.28960191700069	7.16528630471709	6.72274752923432	7.22029887525666	7.10120492556953	7.03561442603142	7.20181931777918
AK4	0.646650464704649	0.89853395136872	24	4.21035808436307	0.168050524679374	4.2467778846481	0.1819395158854	0.0428417781262125	4.24531436388454	3.79305716527989	4.47230689588798	4.17637689820645	4.51340715996968	3.84360588250616	4.34688537668226	4.30997070069029	4.72860310830167	4.13053676012728	3.28720797954215	4.84474003007632	4.59825908956717
DNAJC6	0.471310923898275	0.852047280939718	24	23.2667410221632	0.304005772627829	2.85768540092934	0.304961914790363	0.106716405763625	3.6518274666927	3.16146118621419	2.15508825580472	2.11782186703674	3.43663438121632	1.97915260215849	2.50259178631743	3.34340811763145	2.56932093040331	2.4268565951612	3.66840425650768	2.8540456428747	3.58265716220957
LEPROT	0.0378754452092113	0.62296576147255	21.0105263157895	18.37014679044	0.20861960086591	8.0243911926536	0.208646674682605	0.0260015582083813	7.68097518611736	7.62235865731466	7.32727983254504	7.80023324172837	8.0871397183419	7.80410856784414	8.0870726939483	8.09952737936339	8.04099905602674	8.27065710849505	8.82023305999418	8.44616185644076	8.18875583517196
LEPR	0.223827522862658	0.778269924692757	20.3673469387755	3.35117504177714	0.235979824550089	3.56298615482766	0.23599484517285	0.0662351283215314	2.33460494055716	3.23176031875344	3.06985769025441	2.69761880368474	3.03851177000494	3.88656374699132	3.53843560848689	4.2105641792889	3.82438058817807	3.84006049942162	4.34982496868117	4.64039485614853	4.05694955164481
PDE4B	0.00142985618159952	0.492519987449162	21.8142076502732	3.76130532560989	0.978067756304802	2.44612267609327	0.979435238979728	0.400403155799199	2.86822584220632	3.69692616016835	2.59243010677285	1.39113224410322	1.58217042997734	1.97915260215849	2.28493044957297	3.51987810271604	2.03780800969841	1.49663368512573	2.76763572829322	3.08665456957301	4.00551671581217
SGIP1	0.0657035454273746	0.657294720027174	20.4717948717949	0.973043260349477	0.952603785656134	1.22438383657338	0.955460586763357	0.780360339807619	2.53521715678502	2.54099231856379	1.70976486856451	-0.143520440799451	1.30566507808184	1.97915260215849	0.764623944407756	-0.143520440799451	0.863820687305708	-0.143520440799451	3.28720797954215	1.11789181047686	1.40820950015942
MIER1	0.682086287651919	0.908675364056159	24	11.5743456222525	0.102847163625582	6.33105048259672	0.1029564778331	0.0162621476666652	6.05254475110512	6.0952735379634	6.57797281672834	6.71171930205437	6.28899197162635	6.6663353643634	6.43656565321144	6.3005791133556	6.08038109592334	6.7234970141931	5.81784251465726	6.07290350277242	6.37673175320634
SLC35D1	0.0721896969983012	0.659560378156254	26.4370860927152	22.9491921656294	0.434492920387509	4.31228775154932	0.439245508916846	0.101859044253027	3.99598778914774	3.74579220102148	2.85080367890104	3.91408498674605	4.00448132001889	4.52570924938564	4.73865702743066	5.22665736661896	4.07979017773466	4.23211578971369	4.58094487587115	5.4357094891861	4.6325672570053
SERBP1	0.853238456056854	0.959042853309593	21.1216931216931	8.70107473011195	0.0802933280936812	9.23975709172775	0.0802937091667856	0.00869002381444331	8.83701089555645	9.10562565073084	9.77453188378388	9.37196494300203	9.2657600680721	9.7240201812296	9.53014974645055	8.84014087322722	9.18285003565726	9.25351929198697	8.63551718059567	9.36347642922967	9.20942655871436
GADD45A	0.782431611628273	0.937937916651608	24	17.1919826283948	0.1295740669216	5.39136950337092	0.14300260592255	0.0265243563501145	5.2394911683925	4.98791905902905	5.31977957945508	5.68853432183291	4.91407652168	5.69130313171726	5.46458933154798	5.68736914934647	4.82485085052629	5.29410101217135	6.41516922589947	4.9953727662603	5.53522198285949
GNG12	0.36878397248316	0.82113018940053	24	2.18163722858928	0.0935863120168741	7.12880583241445	0.0960909848115064	0.0134792540392367	7.46140421042682	7.03252410854711	7.38286904006503	7.07545990598513	6.8158449705471	7.15776058478748	7.15950045793425	7.30035159286204	6.97430648280083	7.14415526666976	7.03129114453852	7.16841162209779	7.05143577556521
DIRAS3	0.247659703229755	0.788964506288842	24	19.7377032198603	0.73244444828645	2.22398684068506	0.793981149048743	0.357008024743604	3.8530514217168	0.847089440681549	1.5244551205063	1.60986307229057	2.1893087045031	1.81094209183645	1.06745766086434	0.836533724031881	2.03780800969841	2.24438868476529	2.99834545486327	4.40225322651688	3.83920692711485
WLS	0.0827060199199137	0.678415394354703	20.1616161616162	2.58909374859416	0.317157878328172	4.76579146064747	0.317779748529722	0.066679323078595	4.24531436388454	4.39303346512953	3.98991129171434	4.17637689820645	4.13885098966006	4.15602816425831	4.9007426144791	4.86193626909428	4.93677881865653	5.06549817987713	5.90571994521774	6.25119136325889	5.4220899037393
DEPDC1	0.394225853757376	0.825511188343704	24	20.3214082615171	0.398648442475859	1.87570819434906	0.425665254642084	0.226935754678945	2.10152076187902	1.84237136235556	1.87395871619331	1.7997558437758	2.73330254051168	1.81094209183645	0.764623944407756	1.99525737962745	1.1872125358111	0.626812837556312	2.33300265476153	2.57658548274723	2.98192216182582
LRRC40	0.418862628007711	0.833031693221914	24	17.6907718747596	0.345908404848244	3.22499826225824	0.383556628215315	0.118932351903575	4.27365559772146	2.54099231856379	3.19935737288968	3.37180436188265	3.21114876656407	3.32441148794785	3.00860971182696	3.77313029515307	2.03780800969841	3.84006049942162	3.45195377950322	3.54321261290537	2.31781539313053
SRSF11	0.29357508846139	0.799764793230527	21.5783783783784	10.8991681559185	0.275017696622291	8.73050362729878	0.275376034936235	0.0315418269886724	8.27349532338537	8.34548454556591	9.2378834192968	9.35503731981954	8.80880490022764	9.11068526630785	8.50459149356182	8.81920267966581	8.31609768387221	9.08216229366185	7.8602535069326	8.58094395321428	8.82602820550053
ANKRD13C	0.21696135143213	0.774552748437604	27.7222222222222	12.7052265101119	0.313235314073352	3.89282905020493	0.331961667066099	0.0852751720624935	3.25689071266834	4.00861605011141	3.7573150873467	4.03237782301717	3.85629927104622	3.70647921023465	4.1021972255069	3.8188520031379	2.95687223498006	4.45858626126247	4.65043016061363	4.52623214443345	3.71662722287189
HHLA3	0.229544040133858	0.780122125027714	24.1939393939394	21.2848163132574	0.290534286501613	3.3161443309055	0.303217195858787	0.0914366703019805	3.99598778914774	2.54099231856379	3.52997858680913	3.11006656859968	3.21114876656407	3.44427353131198	3.20762970007355	3.4634196382165	2.56932093040331	3.2999924205871	3.45195377950322	3.54321261290537	3.95218227014455
CTH	0.21119171346228	0.768859950907835	24	5.38193531542671	0.591211988249516	2.17381898786523	0.653960148125803	0.300834683925553	3.25689071266834	2.30051354996853	2.27746515068341	2.49275930136293	1.30566507808184	1.14209339462461	2.1624021997333	3.34340811763145	2.19013559520829	3.20324203611679	0.58088604430737	2.41488445494243	1.69465666903714
PTGER3	0.660365756835505	0.902697081999772	24	21.8564672859855	0.2393672053049	0.538306028906503	0.245562368402109	0.245562368402109	0.357905282277546	0.847089440681549	1.06225381829637	0.818912626986964	0.513521492005143	0.42138042190962	0.380859327701682	0.428175523284352	-0.143520440799451	-0.143520440799451	-0.143520440799451	2.2327446363117	0.57359761844582
ZRANB2	0.366342686661962	0.820830962510246	20.4717948717949	11.9001042677664	0.157869439656509	6.77278595293898	0.158151777759545	0.0233510668812612	6.35403673560651	6.67700721841543	6.74637800684112	7.05231024016026	6.68283743278275	7.20519548741256	6.54476369471667	6.95614848910848	6.67834946715334	7.09106439895851	6.32241461135212	6.67390121012183	6.83279288811927
NEGR1	0.862750383202511	0.961098774095438	24	7.761160913176	0.0754996317116025	5.24260116941007	0.0817963212948814	0.0156022399285593	4.7678273498731	4.48225240736631	4.92966811395411	5.38186522804272	4.96320803568336	5.35135269423975	5.19448882282289	6.10223263748038	5.09955472719033	5.64662888109027	5.27406646496178	5.37103409698837	5.55324395489555
FPGT	0.125918528970644	0.710189686833796	21.1216931216931	13.3100957698694	0.527609314728662	3.32889032985326	0.527609318507265	0.158494052440148	2.10152076187902	0.847089440681549	3.5784021884863	3.03647520176629	3.03851177000494	3.84360588250616	2.39786208794386	3.4634196382165	3.99957479678799	4.18222010281791	3.79653890250562	3.94978486024155	4.10661172388764
CRYZ	0.371327411169784	0.82165922579193	24	20.8263887023971	0.225799758023686	3.9635320202602	0.23778748354841	0.0599938343711931	4.15678872349684	4.36202410384024	3.06985769025441	3.87239579981193	4.30051461023137	3.79932953980953	4.06847325704371	4.2105641792889	3.91463540681113	3.47596537659096	4.50794284136296	4.16853405553328	3.77921856854324
TYW3	0.754763211288858	0.930787221452717	24	0.786295883198524	0.0911980404660259	5.68361838403287	0.0915276484639949	0.0161037638841351	5.83206762141557	5.82662112623557	5.77935613611228	5.88999836287262	5.56630255841624	6.06303389768233	5.94526165258539	5.40211917302089	5.50018687549136	5.959635608257	4.87023647558143	5.49760948656328	5.84420526490261
ACADM	0.378707067739728	0.821664107439855	21.5783783783784	6.54267648381896	0.219148355266779	4.65821757097121	0.219804826714018	0.047186466360821	3.8530514217168	5.10491686635362	4.81309552131525	4.91185635624987	4.00448132001889	4.49827368641041	5.01137431783057	4.90496871514729	4.3940529440695	4.89011705159542	4.78010109434227	4.9664782164756	4.56311513717389
RABGGTB	0.845892897175653	0.956272279594434	23.9041916167665	15.2006418494295	0.181517013239391	2.81065750035531	0.190629569793779	0.0678238347325067	2.33460494055716	3.00966852666438	1.87395871619331	2.958927236573	2.01387163380465	2.50543833216239	3.63375595638527	2.62947087654228	3.11751755645002	2.73441495560982	4.68395681425129	2.97503304390269	1.93354288184838
PIGK	0.893991191939539	0.970560468078997	24	9.60035336091196	0.0622880188970395	4.71205503732528	0.0642830637319605	0.0136422565574382	5.29585025762902	4.72092360247364	4.54720924157631	4.93228904504867	4.81048976531105	4.38299596812973	4.22972263407392	4.92601298103844	4.67795908427677	5.06549817987713	4.2187126163727	4.90689281376407	4.49014970942574
AK5	0.0188875834214053	0.59084984029384	20.1616161616162	5.06263311291915	0.440153209819014	4.19259223860706	0.440984139888977	0.105181738359438	5.02284929853292	5.51043496703087	5.05473850324471	4.17637689820645	3.90740319366604	4.04664326935952	4.25991734957482	4.2105641792889	3.62493241351963	3.96335267797129	3.28720797954215	4.40225322651688	3.71662722287189
ZZZ3	0.14704896004059	0.733987166897609	24.4907975460123	16.5473645271649	0.185883438198498	5.35573975539425	0.207897022115871	0.0388176109390826	5.2394911683925	5.00808952376835	5.55574800632659	5.39664579900153	5.26698772422946	5.81876457254265	5.43842474259373	4.94675468707266	5.17453646397278	5.55157672712043	5.40045342284878	5.51766637000042	5.25596764025075
USP33	0.696138642329712	0.913542582654256	24	15.3362666003636	0.0554838773072054	6.13413905665184	0.0586910585339966	0.00956793740604107	5.99413012339423	5.97745814285347	6.1832270203064	6.23244561846008	6.16847449205955	6.10910486218596	6.38954223152835	6.0742284978415	5.84817326836306	6.3582259714103	6.17694103835505	5.98918999952697	6.20497512207391
FAM73A	0.597006397508731	0.887023324618167	24	21.2784156199841	0.126013922348857	4.07070401917522	0.131106779304788	0.0322073967272502	4.5989134177303	4.08656314733537	3.71462365734653	4.10617322973622	3.80331842898446	3.92827939218549	4.03394206097415	3.8188520031379	3.95773011765405	4.41604726676708	3.85657676064039	4.64039485614853	4.05694955164481
NEXN	0.808140970767511	0.946049842282783	24	15.9943013497437	0.120688502871166	8.79356487365256	0.129953086857639	0.0147782030069519	8.7887317480573	8.34350153095211	9.25381154519413	9.59980858275007	8.68978598254174	9.3615741180662	8.80770923526769	9.14728839030041	7.97698026752975	8.81176900381065	8.31280341995469	8.56416632656707	8.59326883266609
FUBP1	0.571421827564588	0.878447302391831	24	14.7950443010785	0.140049295257524	6.03595230634182	0.145989432469352	0.0241866444696663	5.5717103593199	5.792139974142	6.28156395955203	6.29689530747019	6.25979323463519	6.53073278594566	6.41660013529365	6.04566999155963	5.8821259798794	6.10061233707537	5.62419008066714	6.0034839443283	5.55324395489555
DNAJB4	0.580467229267956	0.882124208101725	22.0552486187845	17.0543404916141	0.147107600094103	4.9867686232166	0.148808835218794	0.0298407338423511	5.1040065877307	4.88260651565701	5.34798675768975	4.64101571294099	5.1230787870713	5.18923904350412	4.9007426144791	5.20959525622862	5.04064484367503	4.92086808891388	5.20646285475893	5.15754884872304	4.00551671581217
PTGFR	0.594306650548414	0.886562371831865	21.695652173913	7.91870554519154	0.108979807003706	6.06695841137602	0.109567987687455	0.0180597888197168	5.45281092662162	5.67086050465147	5.91752234202866	6.11222903216545	5.51779510627866	6.05364048924941	6.01773705059924	6.3005791133556	5.89326827550267	6.70594758919567	6.01513659803598	6.60994607755376	6.59252643835096
IFI44L	0.332616896836303	0.80861488847993	24	1.69477672598696	0.322038181915866	4.51228925676408	0.327338829838075	0.0725438488561836	5.58307862770931	4.33033355752033	4.54720924157631	5.01124333195511	4.13885098966006	4.41269038586929	4.31847458347652	4.67569325387079	4.45547989684264	4.37221576972935	3.19719719479719	4.84474003007632	5.06819711450889
IFI44	0.586509122540357	0.883731128955407	22.4269662921348	19.9918306582113	0.274585164941755	2.17692671561621	0.280379050698948	0.128795815076202	2.86822584220632	0.435188776677169	1.87395871619331	1.60986307229057	1.81410852316804	1.62049836998317	1.88087218342148	2.62947087654228	2.19013559520829	2.24438868476529	3.28720797954215	3.28691482619759	2.7515783525049
ELTD1	0.638171500942592	0.894464297079644	24	20.3138418938442	0.36842145969019	2.52392734526649	0.393470457469896	0.155896110958912	3.25689071266834	3.64634675666876	2.4948873331446	3.59326991741523	2.94377271810579	2.61167271976848	2.93566251148666	1.82645643449939	3.03942974066466	-0.143520440799451	2.49287594571398	3.28691482619759	1.05043405510373
LPHN2	0.316008403836392	0.804353936240711	24.641975308642	13.3638597927918	0.3320520426903	2.52491166406797	0.338869317471948	0.13421036557215	1.26923253883499	2.01177117915546	2.27746515068341	1.96753652637951	2.48679546872106	2.97227418982426	1.5307483325864	3.21250007538748	2.32790455819018	2.98778940214897	3.96963991355993	2.97503304390269	2.62096458313776
TTLL7	0.170179136813398	0.752975963608618	20.1616161616162	12.0774043114968	0.723411919295853	2.71085280096325	0.726270092075142	0.267912035584181	0.357905282277546	1.84237136235556	3.2599938813085	3.64370415077882	3.03851177000494	3.32441148794785	3.26830332767507	2.82139126985029	2.6763964955643	3.2999924205871	2.49287594571398	1.11789181047686	3.08462616031216
PRKACB	0.736416397575033	0.924306214372666	24	19.1106624047235	0.101843262138396	3.90822929869237	0.111871267695214	0.0286245404620052	4.38176087157842	3.83882265023515	3.98991129171434	4.24332229203746	3.63159500970627	4.55263279529276	3.58688287848653	4.06637817086314	3.82438058817807	3.70523884239975	3.59980008296389	4.06330148385546	3.35502637714107
RPF1	0.49580067301288	0.857158382447122	22.9425287356322	7.81185179852232	0.152466211033019	5.57655720349924	0.159418466484065	0.0285872556608998	5.03945010220618	6.12328314739006	5.8793778063461	5.77025665417306	5.82739166541816	5.76221938832978	5.65839836187166	5.87220313319781	5.36265390905324	5.44981756018197	5.06093892699721	5.34881487578678	5.27780951780184
GNG5	0.565028047804923	0.877826723278106	23.2093023255814	21.3562929929911	0.17956753095682	5.52313922504977	0.18393142439756	0.0333019713794926	6.35403673560651	5.23040671136671	5.34798675768975	5.08609997428508	5.61323196839543	5.44054050560223	5.08068013522875	6.22617836053366	5.26309510154008	5.44981756018197	5.84773370865635	5.70424527867821	5.34141851595326
CTBS	0.236192251363706	0.784207506393959	24	2.45329957846313	0.388788705356784	3.68109828757183	0.401766344645285	0.109143063634495	3.81498949889828	3.83882265023515	3.7573150873467	3.73957285221484	3.90740319366604	3.70647921023465	3.88690643883448	4.2105641792889	3.99957479678799	3.20324203611679	1.94770679586385	4.26660985869861	3.89680018296377
SSX2IP	0.959725847003186	0.986838478686226	22.6818181818182	19.7262120951635	0.0986825896185051	2.64011222588498	0.101780197106807	0.0385514661493944	3.6518274666927	3.00966852666438	2.76971391590624	3.1800855546574	1.58217042997734	2.89021755120471	2.60023067331592	2.28312744083135	2.19013559520829	3.77422400473733	1.42044905785475	3.61943708973493	1.40820950015942
C1orf52	0.770477307041615	0.937142951993581	24	7.62116779160551	0.0854236471531882	5.11633364714248	0.0928560239412414	0.0181489383502388	5.00605524690493	5.12352623120144	5.10518986817715	5.30560185153126	4.57791958818161	5.22315188586082	5.17876986112353	5.41706077050504	5.31373314049891	5.03770888705294	5.22935118616721	5.39291629965692	4.56311513717389
BCL10	0.480376552128005	0.854872032915454	23.9041916167665	20.7735837793405	0.342880905782231	3.26638535873571	0.360789593342191	0.110455305702766	4.68584107526546	3.64634675666876	2.59243010677285	3.03647520176629	2.61530756230565	3.44427353131198	2.93566251148666	3.67709588838301	2.77607113444362	3.2999924205871	3.91421564028942	3.94978486024155	2.1384357232133
DDAH1	0.915613848872421	0.974411488683958	24	9.48867481690113	0.0338011092737437	7.67705886990715	0.0349795000056142	0.00455636730137999	8.016904236218	7.96182709007453	8.10710541374037	8.02377325157366	7.85303306906875	8.02926463407002	7.82205017058438	7.69299853921887	7.72904283694058	7.12447443178074	7.4372918718016	6.91225146516074	7.06406045291356
LOC101930232	0.759452511614156	0.932368646160011	24	4.93370733116046	0.268024972223584	2.38311578871305	0.294642029344227	0.123637311598419	2.43839522912002	2.16335398719131	2.02136043755946	2.11782186703674	2.48679546872106	1.97915260215849	2.39786208794386	3.06851739232667	3.03942974066466	1.49663368512573	3.79653890250562	0.620869444652929	3.43496102621146
CYR61	0.396797527913426	0.826040208769439	20.7916666666667	0.578145834937639	0.336662054240832	10.71651128893	0.33691561423039	0.0314389268248539	11.9979063999027	11.7961952843332	9.75885946088759	10.5344388986953	10.9506188370665	10.2085825375168	10.2459684731882	11.2051479885855	10.3699637859416	10.472744016709	10.9966905202415	10.7002081038695	10.4925788286725
ZNHIT6	0.966975501718814	0.988535713574306	24	14.4359653213066	0.0510822219759443	5.41720974294294	0.0527649310701266	0.00974024148480941	5.3894724894307	5.02798186718205	6.1987989583005	6.24066105156638	5.056719571352	6.06303389768233	5.51553658873623	5.58523983639562	4.67795908427677	5.38512841654723	4.78010109434227	5.18289046933438	5.27780951780184
ODF2L	0.233254835408524	0.784207506393959	24	17.5917972561888	0.235012105844083	4.6854037168887	0.260431536413271	0.0555835851400674	5.00605524690493	4.42339031023887	4.85300884184276	4.99190614028856	4.96320803568336	5.08243791458812	4.73865702743066	4.74838057908594	3.99957479678799	4.92086808891388	4.17221986601817	4.87615109675752	4.10661172388764
SH3GLB1	0.00566134316645717	0.499508140271333	22.0552486187845	15.284613279532	0.139339517990161	7.0358726180227	0.140018178579925	0.0199006130698362	6.81092135849301	6.83213998063319	7.01619937358743	7.05231024016026	7.19064768716392	7.15336997096548	6.99869724312622	7.01134314694681	7.03089408726736	7.13762477415288	7.17968631888907	7.04945789302643	6.8179618920772
SEP15	0.658482815287213	0.902311997203782	23.7619047619048	15.4893271074323	0.171943230267488	5.85019900039809	0.18093844581835	0.0309285967547493	5.99413012339423	5.98765201586214	5.31977957945508	5.70049620413898	5.80060824867055	5.45488346235644	5.51553658873623	6.25971990674025	5.66527795101911	6.11398098106881	6.7118571022065	6.30987835509721	5.09304905171052
HS2ST1	0.0940056659651326	0.694997133710869	27.5310344827586	25.7142424628331	0.391387899498521	4.17991075563334	0.402567531729423	0.0963100781964964	3.69438028176008	4.39303346512953	3.2599938813085	3.2468629936054	4.30051461023137	3.96882264647763	4.28949304198124	4.77181802973584	4.485239635713	4.37221576972935	3.59980008296389	4.84474003007632	4.82286664769186
LMO4	0.16227033364278	0.748302564549048	22.1777777777778	9.66529830695009	0.0961690911666678	7.47692691744449	0.0971990753383505	0.012999869653878	7.32587242064429	7.29307308457054	7.56512597081725	7.46371624788581	7.38796965633238	7.36182085667332	7.52537571304837	7.67446482902571	7.43710179350798	7.66830642550213	7.55973401155146	7.2724098295283	7.56812550958321
PKN2	0.772610891366326	0.937651253126934	22.8114285714286	5.80158277165547	0.180433141848717	5.09880969983192	0.187497816375168	0.0367728602189937	4.24531436388454	5.16003995400869	5.13786986373387	5.39664579900153	5.16568100024939	5.69130313171726	5.31443098940932	5.81694461579931	4.26274804758399	5.55157672712043	4.12417879018273	4.87615109675752	5.62316153758933
GTF2B	0.616746153751482	0.891917260502171	24	3.02171053067103	0.240758856392241	3.51330677939183	0.252494305973505	0.0718679926998043	4.5300980516428	4.26478439728604	3.06985769025441	3.43043858852876	3.12741100840245	2.61167271976848	3.07804531743377	3.27943838799544	4.22796569782625	3.09953395960459	3.5277700003329	4.16853405553328	3.43496102621146
CCBL2	0.814066640661993	0.947751500530218	27.9160839160839	27.4594312910294	0.124560904321259	3.73244580016957	0.136735074821039	0.0366341755893219	3.99598778914774	3.83882265023515	3.19935737288968	3.91408498674605	3.80331842898446	3.60723956523162	3.00860971182696	4.5183138889418	3.87021367367922	3.20324203611679	4.17221986601817	3.19025667336331	4.10661172388764
RBMXL1	0.00112517123335309	0.492519987449162	22.1777777777778	2.06392856706515	0.577643928089514	3.85721648642836	0.577686258471509	0.149767652529771	4.64303186118084	4.33033355752033	3.98991129171434	3.31068578865841	3.50459102552661	3.75365121478807	4.25991734957482	4.24446645944995	2.95687223498006	3.70523884239975	3.59980008296389	4.26660985869861	4.52709365957703
GBP3	0.658314521780156	0.902311997203782	22.8114285714286	8.99010274219553	0.158792586492337	3.71842926710077	0.163374196651037	0.0439363464827768	3.6518274666927	3.36284797711743	3.91646839945562	4.10617322973622	3.290291647829	3.75365121478807	3.48830472514715	4.5183138889418	3.11751755645002	4.28034336265674	3.45195377950322	3.61943708973493	3.65119670784647
GBP1	0.357257300244776	0.815626296896774	20.7916666666667	12.9540370341774	0.251547713879917	5.1669592224201	0.251562135933279	0.0486866888443242	5.2394911683925	5.23040671136671	5.54360362985146	5.70049620413898	5.45047226294672	5.66686798811885	5.27061287141952	5.5175311456066	4.65195441060493	5.29410101217135	4.78010109434227	3.69183556378623	4.69882891688864
GBP2	0.201877722057239	0.761455399199816	24	13.3842130454846	0.357302639905197	4.49307767879128	0.361260503522555	0.0804037965396896	2.53521715678502	2.64769951790405	3.87829561551891	4.80511270772843	4.18099669273258	4.90576844010273	4.62725078602696	4.92601298103844	4.54297846594165	5.44981756018197	5.1595671455409	5.05148163675932	5.36201318771904
LRRC8D	0.054008116539191	0.642034921811437	22.3016759776536	17.897446965435	0.555324940750658	3.62199601680953	0.567260933967505	0.156615559855635	4.12603046485177	3.36284797711743	2.27746515068341	4.14170204860185	4.18099669273258	3.79932953980953	3.38249356313625	3.4634196382165	3.77704351712562	3.09953395960459	4.34982496868117	4.00765937304009	2.98192216182582
ZNF326	0.194048428851505	0.758591706984992	24	12.4455618499227	0.326514689522232	4.83285210857917	0.326894904302095	0.067640162984048	4.35548446236867	4.08656314733537	5.389289670129	5.52326887601316	4.96320803568336	5.33593690530992	5.01137431783057	4.98736436726555	4.65195441060493	5.17159314022504	4.47000816102447	4.26660985869861	4.28974861682706
ZNF644	0.381591115245348	0.822112291110358	20.5773195876289	10.5531439130511	0.239970466820086	4.86556452391032	0.240641815247709	0.0494581490113117	4.621141278804	4.72092360247364	4.47230689588798	5.45429879302956	4.4800358803425	5.00657538238687	4.88145017932401	4.94675468707266	4.99999129159372	5.38512841654723	3.85657676064039	5.0236999555282	5.16513507664532
TGFBR3	0.0330986825968718	0.62296576147255	26.6133333333333	11.4754215321154	0.391531267668796	5.9479695198204	0.211837784109574	0.0356151428489449	5.02284929853292	5.31379735898321	5.30546644575713	5.72412647809941	5.77331818109057	5.62942131008313	5.82922801082592	5.88300531868071	5.94772436336025	6.46641082668628	6.83634931965225	7.30162330242796	6.35634760666823
KIAA1107	0.974714246869981	0.990372368404245	24	16.0373172876684	0.0900622602844795	1.97630023767698	0.0970833153442672	0.0491237684909571	1.82338351631634	0.435188776677169	2.27746515068341	2.59882220118845	2.01387163380465	2.89021755120471	1.88087218342148	1.63525528613071	2.03780800969841	2.86665743055928	-0.143520440799451	2.57658548274723	2.7515783525049
GLMN	0.224047183678252	0.778418563056724	21.8142076502732	6.56603556911378	0.437482286522078	2.18609485999687	0.253469425828077	0.115946215539997	1.47850051449528	2.64769951790405	2.15508825580472	2.79008121017486	2.1893087045031	1.62049836998317	2.39786208794386	2.40804413548126	2.32790455819018	2.03545509672778	1.94770679586385	2.41488445494243	2.1384357232133
RPAP2	0.27772160853513	0.795549930058392	20.2639593908629	11.6282611496865	0.396545383756479	2.87465831162306	0.398265287164826	0.138543522043829	3.07560727254327	2.92733013678005	3.7573150873467	3.64370415077882	2.73330254051168	3.5549365793989	2.50259178631743	2.82139126985029	3.26205368910999	3.09953395960459	1.06089674615187	2.72197547594124	1.69465666903714
EVI5	0.210251048397241	0.768859950907835	20.0603015075377	10.7652603112739	0.234912554101683	5.25879798974699	0.237523407371796	0.0451668628144477	4.5534031316944	4.56627375371289	5.45560409417206	5.6396696129882	5.22731454260418	5.61671993137476	5.13055848527628	5.43184920684853	5.09955472719033	5.2704175585964	5.00897540224561	5.37103409698837	5.78442873975394
RPL5	0.779932736024828	0.937937916651608	24	10.6754638437214	0.0833686741626211	10.2303914051937	0.0842154582735408	0.00823189015337059	10.1392870228706	9.77208522629273	10.4314312465472	10.7159145931069	9.93289749943291	10.4456308374103	10.1838356282408	10.5141691418387	9.96386844669434	10.5035443482038	9.88514989125011	10.219037939161	10.2090336747673
FAM69A	0.0110250416923046	0.567652851953961	21.5783783783784	16.4817657225156	0.558539704494867	4.24074927069378	0.559803115102049	0.132005709219981	4.21640520114003	3.59392946166868	3.71462365734653	4.45582935781416	4.37502444317306	4.00825761100789	4.03394206097415	3.86316910520769	3.77704351712562	4.98047100078221	5.58922802318985	3.94978486024155	4.00551671581217
MTF2	0.449314919546213	0.843864705724095	20.1616161616162	10.4560498450096	0.420486830677156	3.54295900056476	0.424661957554398	0.119860816195363	4.15678872349684	4.64566990009096	3.83908528936777	4.36855772303986	3.36531779148313	4.25770082219446	3.32652792939159	3.51987810271604	4.07979017773466	3.77422400473733	0.58088604430737	3.19025667336331	2.62096458313776
TMED5	0.511776051629886	0.863586471671193	21.8142076502732	0.0375290898702864	0.262379146423811	4.7672367709422	0.263029279212821	0.0551743686858741	5.54870149897176	4.29793122541443	3.91646839945562	4.97230623694126	3.85629927104622	4.94694025604911	5.09749858663723	5.63720802922823	4.57100383511744	4.82657587116732	5.20646285475893	4.93699311372841	4.52709365957703
CCDC18	0.961226129044242	0.986838478686226	24	14.4517394750581	0.0857747947996514	3.2387271413407	0.0886345369076971	0.027367089921322	2.86822584220632	2.01177117915546	3.95365713735037	4.14170204860185	2.84237233339493	4.00825761100789	3.53843560848689	3.98849458775208	2.32790455819018	3.55650683018939	2.33300265476153	3.3775016832802	3.08462616031216
LOC100131564	0.263911536432638	0.791959170622552	24	16.037893509823	0.327966988287701	2.58835843509425	0.353539791747954	0.13658842104497	1.82338351631634	1.16713215539074	2.27746515068341	2.69761880368474	2.48679546872106	3.04991377008903	2.50259178631743	1.63525528613071	2.86930212251804	3.2999924205871	2.6367869402391	3.3775016832802	3.65119670784647
DR1	0.236091977237669	0.784207506393959	23.9041916167665	15.9995986573494	0.128399497765481	5.41197231960394	0.137667136417851	0.0254375167291922	5.54870149897176	5.52450654278761	5.57973430785309	5.54995942717317	5.55031394246625	5.56476576006796	5.38462748222003	5.35634284326658	5.06054994718174	5.59035227148649	5.18320553857505	5.53744823422938	4.85227858135325
FNBP1L	0.0237314966778557	0.596349001842568	21.9340659340659	16.3082569936942	0.248863003542908	5.24122234299401	0.250527400280246	0.047799422326574	5.56025179833759	4.86058904742515	5.15393638863931	5.70049620413898	5.22731454260418	5.56476576006796	5.19448882282289	4.92601298103844	5.17453646397278	5.31740194638425	5.27406646496178	5.07873842374438	4.85227858135325
BCAR3	0.586048273481438	0.883528593148341	23.0751445086705	18.0703327297906	0.157824026019239	4.62121487232287	0.166803101165013	0.0360950758130771	5.26794590500353	5.21313415864991	4.54720924157631	4.66563215722848	4.51340715996968	4.49827368641041	4.31847458347652	4.3726295088361	4.1182850636186	5.11952071063357	4.58094487587115	4.84474003007632	4.00551671581217
DNTTIP2	0.998750367809231	0.999476995941504	24	14.6728265206034	0.00950184839941049	5.68572587379867	0.00987340832440733	0.00173652556306075	5.7129379737022	4.86058904742515	6.1987989583005	6.28899480144089	5.51779510627866	6.11814510259592	5.55260003207426	5.93583533959509	5.29705050349239	5.68296289972645	5.03519110716303	5.59521663987409	6.11076562262805
GCLM	0.0869717407767698	0.684952473660593	24	12.1702535541452	0.377891628649294	6.16387289241572	0.377955964255704	0.0613179361178516	5.19572827230751	5.83793410661148	6.58983246967438	6.64519834992879	6.55245416880198	6.48254357897345	6.46923951726464	5.90437003207849	6.51483512158341	6.12722688187488	6.20029874761157	5.57621636796664	5.65688940057199
ARHGAP29	0.2401893959069	0.784207506393959	20.3673469387755	10.7936809371149	0.277194833662057	6.82127889999149	0.278630116552377	0.0408471960518613	6.27212333841895	6.48887819234617	7.25835903519618	7.46371624788581	6.8291581394851	7.23458900682413	7.06004528791025	7.10658737535307	6.44840089321444	6.94162564289118	6.22328430510023	6.28668924162566	6.78020333749252
ABCD3	0.040112702756165	0.62296576147255	26.7919463087248	12.0162294963971	0.336264193449503	4.02837324543946	0.342933852966697	0.0851296123950118	3.6518274666927	4.29793122541443	3.67063030254061	4.42732139444691	4.0506758010911	4.15602816425831	3.38249356313625	3.51987810271604	4.04023992304034	4.54007674909997	4.39100853330704	4.26660985869861	4.10661172388764
F3	0.350535936166521	0.814006226844696	20.4717948717949	19.6075773231502	0.260083826903424	4.30802781252553	0.261524641448205	0.0607063493619578	6.01945512046187	5.75681448351187	4.05979585784796	4.84876239284705	5.16568100024939	4.15602816425831	3.92509392897512	3.94791716054686	3.82438058817807	3.55650683018939	3.79653890250562	3.69183556378623	3.35502637714107
CNN3	0.228808695583103	0.779705931220877	21.9340659340659	20.1833876111188	0.419147415939007	7.44061387491903	0.422595639237758	0.0567958029191988	7.98939956389408	7.93310416795099	6.1435455681701	7.15585159846612	7.46247988164608	6.83483089165776	7.45534080939969	7.68066922505867	7.23297984270828	7.43257499895566	8.6525520565655	7.88768177283885	7.19609553486188
ALG14	0.324162183859464	0.805407340337491	24	19.7934183866384	0.389736307148798	3.04727287164198	0.421908056715948	0.138454307995269	3.56276067853078	2.64769951790405	1.70976486856451	3.78521945501883	2.48679546872106	3.1235876348893	2.50259178631743	3.21250007538748	2.45365660233348	2.86665743055928	3.91421564028942	3.76077383130463	3.77921856854324
RWDD3	0.6361018611218	0.893370886717677	24	20.6086741592691	0.258547837559445	3.49560668199233	0.273907535999516	0.0783576531680623	4.32872057758685	3.74579220102148	2.85080367890104	2.87697292986457	3.43663438121632	3.44427353131198	3.32652792939159	3.27943838799544	2.6763964955643	4.18222010281791	4.54490555776553	2.72197547594124	4.20108416479839
PTBP2	0.495576229285245	0.857158382447122	24.1939393939394	12.2748305964593	0.38645138372239	2.54166189050617	0.386790742346851	0.152180250170813	3.56276067853078	1.84237136235556	3.06985769025441	2.25391843383234	2.34570634030948	1.62049836998317	1.5307483325864	2.82139126985029	2.77607113444362	2.98778940214897	3.45195377950322	3.3775016832802	1.05043405510373
DPYD	0.328204903546487	0.80579356506594	24	22.3381696040485	0.225912424369614	4.23031043071951	0.229491442745887	0.0542493149153724	4.82639734704192	4.6711931146864	4.22099273758861	4.48378489612326	4.41088428656088	4.00825761100789	3.99856404352044	3.94791716054686	3.72810039711526	3.96335267797129	3.59980008296389	4.77978862068673	4.56311513717389
SNX7	0.548199149481251	0.873444882318384	24	18.3232148211052	0.186196484728104	5.75503976367824	0.206446136813452	0.0358722346483849	5.72324989915071	6.45254115866921	5.13786986373387	5.87951425327097	6.15796174737521	5.45488346235644	5.42516232497863	5.26018790654936	5.58509259720134	5.6281128590302	5.94772960778013	6.25119136325889	5.92946798939447
AGL	0.546652721078973	0.873444882318384	24	0.977072525210468	0.153739660313168	4.84790136423865	0.154595259024821	0.0318891098249684	5.03945010220618	5.32991229032383	4.42012041249554	4.51120901271592	4.88886873041446	5.04500523452759	4.97543153365097	5.4609789351289	4.51439788092957	4.98047100078221	5.00897540224561	4.26660985869861	4.73085237198491
SLC35A3	0.299509517219698	0.801381225837504	24	6.50951201646381	0.286971101490717	4.61317546628045	0.3177580875322	0.0688805552389718	5.05586205475946	4.53880677334068	5.05473850324471	5.04915710641014	3.85629927104622	4.84172014711762	4.82197489739936	4.96720241007545	4.75327368155504	4.65428232979616	4.54490555776553	3.3775016832802	4.41329649775671
HIAT1	0.146069244724907	0.733355620181241	22.1777777777778	0.718436133248605	0.34247276956181	4.90344403663118	0.342985647935132	0.0699479070981249	5.30960261411927	5.36161199070236	4.09350835667411	4.76010105849443	4.88886873041446	4.6305139535325	4.9007426144791	5.5984084336827	4.54297846594165	4.37221576972935	5.4979261339567	5.23227616521802	5.09304905171052
SASS6	0.711537154928274	0.916189428133715	24	16.6483082080115	0.187161386596337	4.36252879540459	0.2046477151346	0.0469103413942326	4.50641031497607	3.69692616016835	4.75107548344441	4.99190614028856	4.4800358803425	4.6050178691048	4.9007426144791	4.86193626909428	3.82438058817807	3.63278864503864	4.9822744923664	3.69183556378623	3.71662722287189
TRMT13	0.0409146234857518	0.62296576147255	20.3673469387755	11.0070449971788	0.601772891865796	3.86385864944632	0.60459384652905	0.156474110825893	4.38176087157842	3.59392946166868	4.87255890927408	4.5645412026533	4.00448132001889	4.08403401821882	3.7658766453332	4.06637817086314	4.07979017773466	4.07693289065086	1.70803198557627	2.8540456428747	3.51069832135986
DBT	0.603063782352694	0.888012024756998	24	8.74008775661266	0.11783767620665	4.90611969355348	0.124387736939201	0.0253535879083104	5.05586205475946	4.53880677334068	4.61841396600037	4.93228904504867	5.056719571352	4.84172014711762	4.62725078602696	5.17485347808159	5.21061482928441	5.36290432693148	4.54490555776553	4.64039485614853	5.09304905171052
RTCA	0.985768534625323	0.993514126183137	24	17.0959798045651	0.0152665723237844	5.40389425308423	0.0168260082843231	0.00311368200344034	5.62767652607209	5.63239534730555	5.60332832547463	5.66430884114131	5.41559487516404	5.39663569213453	5.50296744978769	5.63720802922823	4.87066923336812	5.29410101217135	5.55339761332705	4.90689281376407	5.14150435989687
VCAM1	0.107864019498999	0.702551444194632	20.0603015075377	4.766860011491	0.384385591441393	1.92313733396687	0.384808327033516	0.200094044370595	1.0243740552326	2.01177117915546	1.87395871619331	1.39113224410322	0.963291744073368	2.26616177126973	1.5307483325864	1.82645643449939	2.03780800969841	1.79105458269045	2.76763572829322	2.8540456428747	3.27040170303486
EXTL2	0.265572051830951	0.791959170622552	24	2.40771715285708	0.189392247205498	4.82878730164935	0.19549657933282	0.0404856472485431	5.2394911683925	5.06696214777072	4.89184759041126	4.89113011967375	4.26176511647368	4.79738499431474	4.50651629388338	5.29295681122568	4.51439788092957	4.76010666655247	4.74875956139376	5.05148163675932	4.9093625080934
SLC30A7	0.261637153703704	0.791959170622552	20.4717948717949	0.65066229494985	0.322283303581943	4.36979123628779	0.323432252023778	0.0740154928541938	5.36333743695437	4.51080669253494	4.22099273758861	3.59326991741523	4.22194605232427	4.35267749482902	4.06847325704371	4.4903301999373	4.07979017773466	4.32701075964773	5.1595671455409	3.94978486024155	4.82286664769186
DPH5	0.124751789807954	0.707977666346945	24	6.88231252562524	0.196607079999554	5.45401210419791	0.216758625428545	0.0397429674315736	4.5300980516428	5.26434354524723	5.07175241267564	5.22508095326057	5.033903759476	5.13682654973618	5.56474589656164	5.87220313319781	5.98985605194312	5.60935610325781	5.83286552471643	6.03165385863717	5.68984674027816
LOC102606465	0.312727546614241	0.804353936240711	24	9.86836061715099	0.406711604244335	1.93573754150434	0.417126938181758	0.215487342285872	1.0243740552326	2.64769951790405	2.02136043755946	2.25391843383234	2.48679546872106	1.40103587475978	1.5307483325864	2.62947087654228	2.45365660233348	1.79105458269045	1.42044905785475	2.57658548274723	0.57359761844582
S1PR1	0.186676697190827	0.758300819456235	24.3414634146341	23.7783626619887	0.501026549933052	2.98887139504671	0.501191773666936	0.167685961496213	3.89013493297217	4.26478439728604	1.5244551205063	3.2468629936054	2.84237233339493	2.97227418982426	3.14429194558538	3.51987810271604	2.95687223498006	1.79105458269045	3.28720797954215	2.8540456428747	2.98192216182582
COL11A1	0.475547033401929	0.853192755406897	23.2093023255814	10.2548680743547	0.28557298936234	7.69266839119004	0.290275487055356	0.0377340439356247	6.30682084468966	7.09042759366518	7.63833093405149	7.69654434329797	7.86277592039391	8.20924859074842	8.00476921992216	7.98637469749259	7.84834675013007	8.14930293211932	7.83436049123081	6.60994607755376	8.44429965729812
RNPC3	0.290002291887923	0.799124532453985	26.972972972973	14.622919983222	0.409785134824397	3.43656769216625	0.46505246230505	0.135324691367247	1.47850051449528	3.69692616016835	2.92757714896617	3.73957285221484	4.00448132001889	3.92827939218549	3.48830472514715	3.21250007538748	2.77607113444362	4.07693289065086	3.85657676064039	3.3775016832802	4.24609742075566
PRMT6	0.174633638577822	0.753652261718016	22.0552486187845	22.028129475881	0.40066711502683	2.85207818859278	0.402129952253916	0.14099541655705	3.46783130930898	3.16146118621419	2.85080367890104	2.49275930136293	2.01387163380465	3.32441148794785	2.93566251148666	3.4634196382165	2.03780800969841	3.09953395960459	3.19719719479719	3.46273507874469	2.1384357232133
NTNG1	0.065497846071676	0.657008476000659	26.6133333333333	14.0607860134549	0.530489512238765	2.87196991497654	0.582943740684311	0.202976966313058	2.22276492343147	1.16713215539074	2.92757714896617	3.31068578865841	2.84237233339493	2.50543833216239	3.14429194558538	2.28312744083135	2.45365660233348	3.70523884239975	3.59980008296389	4.21840520767024	3.08462616031216
SLC25A24	0.864677532116782	0.961323391367208	24	7.11878885837293	0.0526671273286023	5.5708634502496	0.0578447116149882	0.010383437348908	5.84156493807233	6.07629371764141	5.62654268420448	5.87951425327097	5.28642255630383	5.524534243015	5.25570600991044	5.4609789351289	5.26309510154008	5.7184042872845	5.51665461554486	5.34881487578678	5.60599723380657
HENMT1	0.849362375013091	0.957425074231106	24	6.8141287372809	0.130370755777415	2.35373281776636	0.143870077259697	0.0611242177420232	1.66122330615333	2.16335398719131	2.76971391590624	1.7997558437758	2.48679546872106	2.71061809252441	2.50259178631743	2.82139126985029	2.03780800969841	3.2999924205871	1.42044905785475	2.57658548274723	2.31781539313053
PRPF38B	0.220364019664944	0.776709055859399	21.1216931216931	10.8720973995681	0.284166329259928	6.93788817498872	0.284166990616864	0.0409587158872485	6.41891527192373	6.29728492141294	7.43639554520385	7.66025646035427	6.88121526755931	7.29163824756822	6.92523408720383	6.91463765318053	6.72274752923432	6.97130916136203	6.4051527810498	6.76061140584148	7.14353317351434
STXBP3	0.416577741390096	0.832690825346671	24	20.0997388013213	0.383633420385771	2.86435186828947	0.412069902117733	0.143861481083961	3.92628907626506	2.42575773525197	3.31818429947175	3.1800855546574	2.84237233339493	2.26616177126973	3.07804531743377	2.62947087654228	2.19013559520829	1.49663368512573	3.96963991355993	3.3775016832802	2.7515783525049
CLCC1	0.916258184322035	0.974619020563132	24	7.03573641801937	0.0500491758398424	4.91484685369501	0.0550477093572849	0.0112002898556035	4.64303186118084	4.79244576931508	5.12162239757575	4.78278241972344	4.98716026553888	5.46908522713759	4.67285071567466	5.29295681122568	5.13753267254624	4.76010666655247	4.58094487587115	4.90689281376407	4.73085237198491
WDR47	0.720576885779878	0.920056931319124	24	0.718263655622394	0.150082395117769	3.32965371420705	0.150535397267113	0.0452105264354682	3.6518274666927	3.29879251394375	3.5784021884863	3.11006656859968	3.74831752436678	2.80321078551535	3.7658766453332	2.99075237591318	3.03942974066466	3.70523884239975	2.33300265476153	3.69183556378623	3.71662722287189
TAF13	0.21758688273518	0.775113647658764	26.6133333333333	16.174903192353	0.316223999982957	3.84989557975534	0.376327751013427	0.0977501189882512	3.73571386198612	3.74579220102148	4.87255890927408	4.17637689820645	4.57791958818161	4.49827368641041	4.13515084660183	3.62656995132993	3.45487238800368	3.2999924205871	3.19719719479719	3.88949129984517	2.871342531333
TMEM167B	0.936951882031185	0.979611030725917	24	10.4194507721059	0.0421177326769107	5.89862745973323	0.042722795530141	0.00724283671443682	5.84156493807233	5.64533135268173	5.62654268420448	5.30560185153126	5.94211999199218	5.5909767040557	6.07829742668905	5.97674921506304	6.1838243097682	6.20424564112531	6.59335183089442	5.73883094701836	5.91560288725763
SCARNA2	0.925121858072771	0.976150205371758	24	16.2490612930376	0.188795749932358	1.36795664979024	0.204592081679999	0.149560354643819	-0.143520440799451	2.74705489656074	1.31178548077403	1.13320850610468	1.81410852316804	1.40103587475978	1.5307483325864	-0.143520440799451	-0.143520440799451	3.20324203611679	0.58088604430737	1.7804296371	2.62096458313776
SARS	0.253588935267348	0.790197457350863	21.4623655913979	10.8717595489519	0.288104263429532	8.54410392768554	0.28833577912247	0.0337467546699863	7.90132329368864	8.23857334938805	9.0670508538084	9.19514104618209	8.92185909308483	8.92225383400456	8.90047674203275	8.51857874632099	8.42183257808824	8.40451588725212	7.78113716312287	8.06169745541007	8.35208377189342
PSRC1	0.642146808624909	0.89607135192893	22.4269662921348	11.2307399622298	0.159552592964813	2.66441977115139	0.160222598286756	0.0601341425332233	2.71130854554183	2.74705489656074	2.85080367890104	3.2468629936054	2.84237233339493	2.89021755120471	1.88087218342148	3.21250007538748	2.86930212251804	2.03545509672778	2.33300265476153	2.8540456428747	1.93354288184838
SORT1	0.0936083622431099	0.694563212902872	20.2639593908629	16.8469700609929	0.258233611560896	5.48744001073156	0.259938738013574	0.0473697639528127	5.69209033423316	5.32991229032383	4.75107548344441	5.52326887601316	5.37985338797672	5.71533129708627	5.21003836202052	5.44648759022112	5.6257422926897	5.73580374327396	5.90571994521774	5.05148163675932	5.70604731089644
PSMA5	0.408432719894076	0.82927745744205	27.3424657534247	26.9933570578138	0.276999286671872	4.13257840747176	0.299203142379614	0.0724010806034921	4.7678273498731	4.98791905902905	3.52997858680913	4.14170204860185	4.26176511647368	4.04664326935952	3.72316682030363	4.59914851477788	4.04023992304034	4.45858626126247	2.88759745210945	4.16853405553328	3.95218227014455
SYPL2	0.287244694286414	0.798597142701712	21.5783783783784	10.630052934306	0.48703822890932	3.68143229769072	0.48780270565063	0.132503511189549	1.26923253883499	2.74705489656074	3.06985769025441	3.1800855546574	4.13885098966006	3.92827939218549	4.45524375078486	4.59914851477788	4.3623299998197	4.45858626126247	3.5277700003329	3.08665456957301	4.41329649775671
CYB561D1	0.190067769512489	0.758300819456235	20.9005235602094	2.2228985844663	0.180626269140674	4.68159806021283	0.180634045072282	0.038583843112766	4.72741652940835	4.64566990009096	4.36597511430647	4.71363970778183	4.13885098966006	4.77469580409622	5.13055848527628	4.67569325387079	4.42509332474235	4.98047100078221	4.7167220071792	4.93699311372841	4.93707922125431
GNAI3	0.0211648605505915	0.596349001842568	21.5783783783784	20.7510105714237	0.237511901567984	6.37930508665022	0.238044061230956	0.0373150457608782	6.8584756332454	6.5725254912088	6.1832270203064	6.22418313447537	6.35490848344675	6.65395623233204	6.47568642049597	6.53094168477319	6.21967400702475	6.10061233707537	6.72801891347288	6.27495339682113	5.99686249187813
AMPD2	0.459745190078356	0.850366558500503	24	23.3417372214543	0.160786083929967	5.17847190813079	0.16119397142867	0.0311277099284012	5.79344051560301	5.55224452058931	4.81309552131525	4.76010105849443	5.43313896230578	5.04500523452759	5.01137431783057	4.96720241007545	5.57128412847751	4.82657587116732	5.29591490041879	5.13175411963909	5.27780951780184
GSTM4	0.480984281248539	0.854910520248574	24	1.60617366961852	0.177830723502845	4.25690089520945	0.180466944947088	0.0423939737827062	3.07560727254327	4.36202410384024	4.0252766869973	4.03237782301717	4.00448132001889	4.04664326935952	4.71705339793812	4.3726295088361	4.26274804758399	3.90302325103376	4.58094487587115	5.07873842374438	5.04290956169236
GSTM5	0.255489371391089	0.790197457350863	20.6839378238342	8.78582879303374	0.224377429530947	4.48901982251456	0.224957811076495	0.0501129021414041	3.19895753944767	4.16051385365962	3.91646839945562	4.36855772303986	4.09543693117568	4.44178592107378	4.28949304198124	4.34164025094668	5.228321219642	4.72568722241376	4.43104901596931	5.51766637000042	5.60599723380657
GSTM3	0.189257058558499	0.758300819456235	24	10.5874678377421	0.112824213567322	6.30527636775854	0.114124712140251	0.0180998746896832	5.670937013678	5.65815239668988	6.13547660320078	5.86895339726098	6.25979323463519	5.94606286689285	6.33385469875597	6.51018874569318	6.55748370339734	6.73219231660859	6.83634931965225	6.70046582135086	6.65227282366612
CSF1	0.220144815536965	0.776709055859399	24	23.4200863187881	0.35497677662675	5.36352135550894	0.355676230667338	0.0663139394983519	5.99413012339423	5.63239534730555	4.75107548344441	4.80511270772843	5.1230787870713	4.92650121391214	4.97543153365097	6.0647716705468	4.99999129159372	5.03770888705294	5.83286552471643	6.39907806372862	5.53522198285949
AHCYL1	0.423664493071096	0.836791620690074	24	4.78616819723466	0.0715864537414818	8.72813596196072	0.0784874376187318	0.00899246276189999	8.75017154991694	8.71112235350526	8.63790828525616	8.66924944372252	8.6453196546762	8.49255558732268	8.56630190091678	8.75155652563376	8.80478550633192	8.76592674898892	8.84452667604441	8.7172704125975	9.13359695791903
STRIP1	0.630317192339546	0.892926038502778	24	1.33125859092925	0.0953733482871595	5.79267253076443	0.0963517687138678	0.0166333878192062	5.95090812543527	6.15075929693145	5.46850888892941	5.28985319088326	5.91740164571873	5.51087050116967	5.68089146762587	5.72387762520154	5.8821259798794	6.03184527682384	5.84773370865635	5.93055445546054	6.0099716695608
KCNC4	0.142298269488126	0.731750377822866	27.5310344827586	8.23251612587755	0.433041815733216	2.29200256217164	0.44964138999524	0.196178397623261	3.00973766427324	3.00966852666438	3.71462365734653	2.11782186703674	2.1893087045031	2.50543833216239	1.71640562377189	1.99525737962745	2.6763964955643	2.03545509672778	2.33300265476153	2.2327446363117	0.57359761844582
RBM15	0.908027352244894	0.972398399397486	24	20.0518391441649	0.105253966123214	2.94064384112466	0.113197906210587	0.0384942591916517	2.33460494055716	3.16146118621419	3.19935737288968	2.958927236573	1.81410852316804	3.19368129823965	3.43636898645184	2.40804413548126	2.6763964955643	2.73441495560982	3.85657676064039	3.76077383130463	2.7515783525049
LAMTOR5	0.444349321050496	0.842326296350957	22.6818181818182	20.9720392007653	0.1769506242097	6.01534324931086	0.180338685306555	0.0299797830036076	6.94472553618573	5.76868601487625	5.89857613714441	6.10324631496712	5.45047226294672	6.09085264135813	6.1765438907161	5.87220313319781	5.93699634557903	6.12722688187488	6.15319892795387	6.05928424800501	5.79960666797657
LRIF1	0.0403198966925362	0.62296576147255	20.5773195876289	9.1643819733001	0.426669574312207	4.32118835138126	0.428350020881582	0.0991278292103748	3.41791660664716	4.72092360247364	4.94821295664267	4.76010105849443	4.13885098966006	4.29005944068011	4.50651629388338	4.77181802973584	4.07979017773466	4.57915844971819	3.66840425650768	3.8265676136858	4.33211776715101
DRAM2	0.569090383466809	0.878158903884254	20.9005235602094	1.16456567484799	0.263791435254197	4.13553657160907	0.263841670903883	0.0637986549835363	4.5300980516428	4.81551967564095	3.06985769025441	4.51120901271592	3.74831752436678	3.84360588250616	4.03394206097415	4.83992893745512	3.26205368910999	4.69042649613354	4.0744826993783	4.77978862068673	3.95218227014455
CEPT1	0.959081243580477	0.986838478686226	24	16.584751478506	0.0434874703950493	4.10660535051015	0.0474875884894598	0.0115637088145226	3.46783130930898	3.83882265023515	4.36597511430647	4.10617322973622	4.18099669273258	4.44178592107378	4.48110778489507	4.5183138889418	3.95773011765405	3.90302325103376	3.96963991355993	4.48607810002507	3.65119670784647
PIFO	0.544698382556766	0.872857974752572	26.2631578947368	11.9598569486182	0.406994259179086	0.908375559422692	0.411734767014643	0.411734767014643	-0.143520440799451	1.65040124101014	0.37806982773274	-0.143520440799451	0.513521492005143	1.14209339462461	0.764623944407756	0.428175523284352	-0.143520440799451	2.58881608730835	2.76763572829322	1.48686381140981	0.57359761844582
WDR77	0.358691789146906	0.816447342543428	21.8142076502732	20.2462210453349	0.283500719717025	4.62199237215839	0.285190838089744	0.0617030092493563	5.33672018792528	5.32991229032383	4.30971819942094	4.10617322973622	4.75576681881076	3.96882264647763	4.42890755956195	4.5183138889418	4.26274804758399	5.0093737842897	5.11109569805189	5.0236999555282	4.15462110218852
ATP5F1	0.271672224441876	0.794406090471226	24	23.676643585351	0.180028093055924	6.35997527932177	0.180138586540698	0.0283237872207434	7.0712085957413	6.42279784647421	6.04360522682296	6.37360825937216	6.01383122217049	6.51027704368567	6.23090916539601	6.53779351763419	6.28880673292018	6.44541314225493	6.01513659803598	6.6559157737824	6.2498690074666
RAP1A	0.95200331488038	0.984023845364886	24	20.6955848707082	0.0458903375758787	5.21675419764952	0.0485004639508179	0.00929705754061989	5.86968742584296	5.2474749139606	5.15393638863931	5.87951425327097	5.056719571352	5.15450979644215	5.39826603224905	5.7711614491453	4.89304405388372	4.79372403898125	5.20646285475893	5.05148163675932	4.37327803594709
FAM212B	0.395127166841836	0.825847265269858	23.7619047619048	11.8268264135397	0.563516704114388	2.1332156552544	0.563769642414563	0.264281598077495	1.82338351631634	2.64769951790405	2.39026821352965	3.1800855546574	2.48679546872106	1.81094209183645	2.60023067331592	-0.143520440799451	2.45365660233348	3.09953395960459	2.1531791441916	-0.143520440799451	2.7515783525049
DDX20	0.417859698215175	0.832712515754942	21.0105263157895	0.66494366620383	0.256350526581335	3.75635101852054	0.25636443962661	0.0682482649684801	3.73571386198612	4.29793122541443	3.52997858680913	3.4867825717103	3.290291647829	4.35267749482902	4.16736852946029	3.06851739232667	3.3934190043923	4.54007674909997	3.37193120684994	3.88949129984517	4.05694955164481
LOC643355	0.0983756957695727	0.698843191815737	23.3450292397661	11.3775414333431	0.756530009740822	1.84901280952161	0.759339723417237	0.410673046453204	1.26923253883499	0.847089440681549	2.76971391590624	2.59882220118845	1.58217042997734	2.50543833216239	1.31762062090853	2.99075237591318	1.86747729051296	2.4268565951612	2.49287594571398	-0.143520440799451	0.57359761844582
CTTNBP2NL	0.266583547749202	0.791959170622552	24	15.9794076053301	0.153568617206105	6.38414253709735	0.165293431202766	0.0258912501157782	6.77667540773293	6.15075929693145	6.50469158748107	6.86837886408236	6.51998408484499	6.70284792227489	6.23851105838671	6.32455047618635	6.10933638217832	6.26542892981348	6.39506630683249	5.83787519009522	6.21633024110228
ST7L	0.684118912027088	0.909366620630224	24	14.838718065488	0.162762181051692	3.64929766914544	0.169861279995129	0.0465462933953824	3.6518274666927	3.16146118621419	3.95365713735037	3.99401456831122	3.50459102552661	3.84360588250616	3.92509392897512	3.86316910520769	3.82438058817807	3.20324203611679	3.79653890250562	4.11687703687846	2.4773378613231
CAPZA1	0.0222704392653573	0.596349001842568	21.0105263157895	0.347956434709936	0.23371593180895	6.91527814339152	0.233731515740525	0.0337992935199414	7.13438983534715	6.97732365577093	6.49841342246567	6.77530776902182	7.02698405198548	6.89392495599669	6.98520482801493	7.12944739178505	6.6588953382867	6.67921657192421	7.29266045012007	7.25459351843882	6.8835326598195
MOV10	0.0197057334958051	0.59084984029384	21.695652173913	6.92568334737409	0.688712004426118	3.71526037784779	0.692229360571453	0.186320550962959	3.19895753944767	3.69692616016835	4.54720924157631	3.54100851916614	3.69113638747198	3.60723956523162	4.13515084660183	4.3726295088361	4.22796569782625	3.39066027812759	1.94770679586385	4.06330148385546	4.15462110218852
RHOC	0.0382060812863658	0.62296576147255	25.1069182389937	23.7582676222168	0.160054716626322	7.72898877599446	0.160132741433448	0.020718459564957	8.14515590185104	8.16637172001521	7.78996394783062	7.66025646035427	7.96882769902353	7.76147149345166	7.88394800154079	7.82489506991469	7.38279745966707	7.43257499895566	7.5415599873639	7.30162330242796	7.69123436227208
SLC16A1	0.59442540706793	0.886562371831865	26.4370860927152	25.1895105968992	0.0742256705664224	7.12223395513372	0.0752623507474843	0.0105672393270984	7.49188013195808	7.1460964840115	7.13022364229617	7.15150099637137	7.00368924510155	7.38447632747779	6.94859569945766	7.16970421185659	6.97430648280083	7.26292813174333	6.91610327470534	6.78563980123072	7.20752048173228
LRIG2	0.524987092819184	0.868224324764632	26.972972972973	26.8112728693264	0.207894222622543	1.92283237051527	0.222983901892083	0.115966376118543	2.10152076187902	0.847089440681549	1.87395871619331	1.39113224410322	2.01387163380465	1.97915260215849	1.88087218342148	2.14636059702385	2.56932093040331	2.4268565951612	1.42044905785475	1.7804296371	2.4773378613231
MAGI3	0.145819710135612	0.733022710131434	20.4717948717949	11.1840740706378	0.482521563168277	3.44496084348817	0.483989955274234	0.140492149914881	2.33460494055716	2.74705489656074	4.0252766869973	4.06974731427328	4.22194605232427	2.61167271976848	3.00860971182696	3.14230419430891	3.03942974066466	3.47596537659096	3.45195377950322	3.54321261290537	4.52709365957703
PHTF1	0.932408407312663	0.978002298548141	24	9.1592287387013	0.0737101255749034	3.73917677718156	0.0769292763933861	0.0205738538126491	3.6518274666927	3.64634675666876	3.2599938813085	3.78521945501883	3.36531779148313	2.80321078551535	3.26830332767507	4.43267983186041	3.3934190043923	3.96335267797129	4.68395681425129	4.40225322651688	3.89680018296377
RSBN1	0.188774037695364	0.758300819456235	26.7919463087248	11.9344546647169	0.181181047334647	4.95885148366537	0.184379644368683	0.0371819250840716	4.15678872349684	4.64566990009096	5.12162239757575	4.89113011967375	4.88886873041446	4.90576844010273	4.9935148560421	4.98736436726555	4.65195441060493	5.55157672712043	5.18320553857505	5.30332270000302	5.25596764025075
AP4B1	0.196342477461101	0.759434017957308	20.6839378238342	19.3207523853507	0.237660985271667	3.45840353400408	0.238267495150239	0.0688952266002274	3.31258704308068	3.48301042272333	2.76971391590624	3.37180436188265	3.63159500970627	2.97227418982426	3.48830472514715	3.27943838799544	3.11751755645002	3.70523884239975	4.34982496868117	3.76077383130463	3.77921856854324
DCLRE1B	0.838724783382025	0.953891058436317	24	5.23933296242747	0.187009630292045	1.8575657111662	0.206517647552234	0.11117649637416	2.94071614376443	1.42890827087879	2.76971391590624	2.25391843383234	2.34570634030948	1.62049836998317	1.5307483325864	2.40804413548126	1.1872125358111	2.4268565951612	-0.143520440799451	1.48686381140981	1.93354288184838
HIPK1	0.970967110621664	0.989227941474411	24	19.6671154233079	0.0305654033801282	5.26816887522356	0.0331891556007623	0.00629994147622192	4.38176087157842	5.4962247887312	4.91088178265685	5.22508095326057	5.22731454260418	5.55147952221041	4.93857035462972	5.40211917302089	5.17453646397278	5.2704175585964	5.3801429426984	5.77260686871809	5.76908943225723
OLFML3	0.143598107708061	0.732085404041672	23.4823529411765	5.77351165386333	0.179693494491335	9.57508472286172	0.193512854641187	0.020210040980541	9.1872877847097	9.82136272748003	9.74897702888999	9.355982972129	9.32334435567721	9.53022062520488	9.6216476852445	9.38716626045069	9.94592159990873	9.61729114352386	9.35954458407412	9.78044121096293	9.8356752233502
TRIM33	0.327881811863745	0.805569710571932	24	22.195240363447	0.246050362098435	4.5620360429912	0.250626044059589	0.054937322217047	5.18084058233451	4.16051385365962	4.75107548344441	4.66563215722848	4.6091253000473	4.77469580409622	4.16736852946029	5.17485347808159	3.99957479678799	4.07693289065086	4.2187126163727	5.05148163675932	4.69882891688864
BCAS2	0.206520086969325	0.765425071408034	21.5783783783784	18.8698353169049	0.291977362365275	4.01760705022993	0.292985798684977	0.0729254491596456	4.32872057758685	3.83882265023515	3.62525311095977	3.91408498674605	4.18099669273258	3.65771252767097	3.48830472514715	4.14027170792273	3.67743840939954	3.90302325103376	5.03519110716303	4.52623214443345	3.95218227014455
NRAS	0.26057587807645	0.791959170622552	22.3016759776536	20.3321119359811	0.471733970725776	5.45037316794401	0.47911547731531	0.0879050777904885	6.57509557712464	6.15980294579508	3.91646839945562	5.65204182690124	5.32452399536831	5.10079622873769	5.13055848527628	5.4609789351289	5.24581292923212	5.06549817987713	6.56663997093001	5.6507606654875	5.40234100073301
CSDE1	0.447924935368253	0.843864705724095	27.5310344827586	26.4657959033606	0.033286482842986	10.8215527804724	0.0351615657507613	0.00324921630601946	10.5793267651406	10.6300321123774	10.6634251202008	10.6017598595697	10.8312258358618	10.765574797098	10.8157212307714	10.8854412809806	10.9780080876586	10.9092800723439	10.9530978400587	10.9030029525885	11.141190853382
SIKE1	0.961208901829158	0.986838478686226	24	16.4522801533046	0.0414013450366186	4.05295149853672	0.0450790046435859	0.0111225127317367	3.8530514217168	3.69692616016835	4.33812085202361	4.21023786876925	4.37502444317306	4.38299596812973	4.55602900514484	4.54576509558877	3.87021367367922	3.77422400473733	3.79653890250562	3.76077383130463	3.51069832135986
TSPAN2	0.0636597546590245	0.652967144966552	24.7950310559006	21.1370721435165	0.626270646047657	1.85896094358382	0.662939012336127	0.356618042258635	4.5534031316944	2.74705489656074	2.68379346259905	2.37827580274302	2.48679546872106	2.97227418982426	2.1624021997333	1.15443934599601	0.863820687305708	-0.143520440799451	1.70803198557627	-0.143520440799451	1.05043405510373
NGF	0.746694208715984	0.929114697157594	24	17.6194600813446	0.213682175684875	1.4085627912288	0.236838839846083	0.168142195236799	2.33460494055716	0.847089440681549	0.760345797755388	2.69761880368474	1.58217042997734	1.14209339462461	1.06745766086434	1.41478585893744	1.45122195297436	1.1263071843942	0.58088604430737	2.2327446363117	1.05043405510373
VANGL1	0.612347437860815	0.89129263803931	24	20.7853185259348	0.141903307348353	4.10647399010378	0.149605212164086	0.0364315499196198	3.6518274666927	4.26478439728604	3.52997858680913	4.5645412026533	4.13885098966006	4.41269038586929	4.37474746819702	3.94791716054686	3.87021367367922	4.13053676012728	3.66840425650768	4.40225322651688	4.52709365957703
SLC22A15	0.922824520635297	0.975387669298896	27.156462585034	24.7859982823622	0.177891685171049	2.48745906018846	0.179007649694165	0.0719640586489099	3.07560727254327	3.23176031875344	0.37806982773274	3.03647520176629	3.03851177000494	2.80321078551535	1.88087218342148	3.34340811763145	1.67431040776365	3.39066027812759	2.88759745210945	0.620869444652929	2.871342531333
ATP1A1	0.44962356121831	0.843864705724095	24	1.88306726176181	0.176744823419061	7.67349861747854	0.180312978094086	0.0234981443384081	8.11610370700663	8.51010962862755	7.33081762031639	7.35817936693926	7.65419900503766	7.3694122791878	7.23744364867265	7.8690297323894	7.63592924528939	7.54541629233175	7.76947214653601	7.76719699549375	7.75101433634466
CD58	0.766860569263398	0.935335499582271	24	21.946411726501	0.221242118117545	2.11988164147107	0.226518351089663	0.10685424443436	1.66122330615333	3.00966852666438	2.4948873331446	2.37827580274302	2.73330254051168	2.12978263420039	1.88087218342148	2.62947087654228	0.446340293553264	2.03545509672778	1.06089674615187	2.97503304390269	2.31781539313053
PTGFRN	0.0861740047106214	0.683755086324832	21.5783783783784	19.9051934569253	0.323864805971444	4.38193557996676	0.324828848684546	0.0741290789781556	4.5534031316944	4.64566990009096	4.36597511430647	3.95460324871498	4.37502444317306	4.55263279529276	4.37474746819702	3.57421007719431	3.87021367367922	4.85869625423477	4.78010109434227	4.60333538720115	4.6660784706722
TTF2	0.00555370045934622	0.499508140271333	22.4269662921348	15.4570573042344	0.429949176115203	2.8002122063282	0.434840862739328	0.155288539117368	2.53521715678502	2.30051354996853	2.76971391590624	2.79008121017486	3.56949012561338	2.71061809252441	3.00860971182696	2.28312744083135	2.86930212251804	3.09953395960459	3.10119467072197	2.72197547594124	2.1384357232133
MAN1A2	0.285514406165479	0.797966918087266	22.0552486187845	11.0018655870868	0.206083355358595	7.27518298080777	0.20683481073185	0.0284301867427237	6.75170654941216	6.89847579084615	7.5317003422159	7.86011504785608	7.27089231027447	7.41780611417283	7.20288932034765	7.54442085100754	6.85400303350986	7.42186519889641	7.11356037409448	6.97887268355086	7.43837976014074
GDAP2	0.109593377748688	0.702551444194632	20.3673469387755	17.5609319962506	0.392171148506576	3.30335708062008	0.394766207833328	0.119504551944843	3.25689071266834	3.64634675666876	3.13606006834097	3.1800855546574	4.13885098966006	3.1235876348893	3.38249356313625	3.27943838799544	2.56932093040331	3.90302325103376	3.85657676064039	2.72197547594124	2.4773378613231
WDR3	0.11425319905916	0.702551444194632	21.5783783783784	5.23046878860567	0.376523130050754	4.34758925353784	0.377200906405471	0.0867609344876646	4.7678273498731	4.90429301243028	4.7927169876069	4.82710262522474	4.09543693117568	4.68019293735187	4.45524375078486	4.62511729837946	3.82438058817807	4.13053676012728	2.88759745210945	4.52623214443345	4.45223479505538
TBX15	0.333373832627447	0.80861488847993	27.7222222222222	23.1097613654804	0.0749502443978923	6.15458717219671	0.0755406370965216	0.0122738755635432	5.93325011721646	5.84915906534737	5.96382708434097	6.19065170633214	6.03696414486309	6.23078669861304	6.144532741032	6.40169502884605	6.12832200867189	6.24126608046547	6.10450938976782	6.22703139164615	6.49333497262026
WARS2	0.806267230129964	0.945775233411326	24	12.3776535403751	0.102721437379221	4.13206564519874	0.102807408185125	0.0248803908293621	3.69438028176008	3.69692616016835	3.19935737288968	4.3072984886158	3.56949012561338	4.41269038586929	3.88690643883448	4.27759031811781	4.15577944334028	5.19694109391059	4.34982496868117	4.16853405553328	4.69882891688864
ZNF697	0.368236388945023	0.820960213877882	24	6.15746731838546	0.42381867671945	2.97717988761818	0.47023423787286	0.157946195938149	3.36621286076559	3.64634675666876	3.91646839945562	1.96753652637951	2.1893087045031	2.80321078551535	3.26830332767507	1.99525737962745	3.87021367367922	3.84006049942162	2.49287594571398	2.57658548274723	2.7515783525049
PHGDH	0.957411172261253	0.98639316772263	24	6.95047284646199	0.038147844460038	7.11683146185266	0.042015073498161	0.00590362069459821	6.79634394808175	6.71431614835661	7.55608642344316	7.11621564084203	7.2263051114386	7.42874710065571	7.52537571304837	7.42384745940628	7.03089408726736	6.95654374325401	6.95781598521337	6.74368128381165	7.03228916959472
NOTCH2	0.612265856747049	0.89129263803931	20.7916666666667	0.691807065612868	0.185217398709619	5.25800061673655	0.185347659467087	0.0352505967529014	5.77373208046407	5.36161199070236	4.6862690317318	5.08609997428508	5.43313896230578	4.84172014711762	4.75994192053252	5.92542296921347	5.09955472719033	4.79372403898125	5.97507148514326	5.57621636796664	5.27780951780184
SEC22B	0.70083271008064	0.915026420116898	22.6818181818182	19.9261885569298	0.177462380340407	3.72379800812655	0.182726966431502	0.0490700532179058	4.50641031497607	4.04811595832691	3.52997858680913	4.24332229203746	3.12741100840245	3.44427353131198	3.80735835076287	3.98849458775208	3.03942974066466	3.90302325103376	3.96963991355993	4.16853405553328	2.7515783525049
GPR89A	0.178648192917532	0.754063948931539	24.3414634146341	7.82016433023067	0.352089810370421	4.38735049047204	0.383436787768134	0.0873959781879381	4.24531436388454	4.88260651565701	5.27640699594951	4.89113011967375	3.69113638747198	4.75164407290285	4.62725078602696	3.86316910520769	4.99999129159372	4.32701075964773	3.85657676064039	3.61943708973493	3.83920692711485
RNF115	0.627516069130585	0.892926038502778	21.4623655913979	6.23507891937968	0.0805671290884884	6.5271190362125	0.0806902489581503	0.0123623069397816	6.50510645263	6.95671531125048	7.04663747217711	6.42497907090977	6.66809588758275	6.73258466544981	6.42328605538153	6.39416357713552	6.28880673292018	6.44541314225493	6.27919531656122	6.21479796987439	6.53926903526285
POLR3C	0.059373497182144	0.652967144966552	22.6818181818182	13.7602087265053	0.217311993351268	4.92722002697125	0.217938309643884	0.0442314953362962	5.22505053651868	4.90429301243028	5.24675016350266	5.19157063008316	5.18651944957785	4.86338705423546	5.09749858663723	4.83992893745512	4.72860310830167	5.2704175585964	4.68395681425129	4.44477438696562	4.05694955164481
PIAS3	0.875130693212671	0.963764826672561	24	16.7842648983984	0.173845772946133	2.54608610791613	0.190597775284765	0.0748591238498063	2.71130854554183	3.23176031875344	1.5244551205063	2.87697292986457	3.12741100840245	2.12978263420039	3.26830332767507	1.41478585893744	2.77607113444362	2.4268565951612	3.45195377950322	1.11789181047686	2.98192216182582
ANKRD35	0.585076294834624	0.883366209450783	22.3016759776536	14.3152673127083	0.341301474374336	3.85815199619739	0.342377041077447	0.0887412008170997	1.47850051449528	1.84237136235556	2.59243010677285	4.06974731427328	4.00448132001889	4.6305139535325	4.58016238349647	3.86316910520769	4.95815886776792	4.32701075964773	3.59980008296389	5.45663930976237	4.24609742075566
ITGA10	0.739052630552318	0.924992623589366	21.1216931216931	4.42809123010211	0.214288029749332	2.24498111836706	0.214288236002687	0.0954521328707454	3.31258704308068	3.29879251394375	3.13606006834097	2.79008121017486	1.81410852316804	1.97915260215849	1.5307483325864	1.15443934599601	1.86747729051296	1.49663368512573	2.49287594571398	1.7804296371	2.871342531333
PEX11B	0.0651188470756249	0.654444874939983	21.5783783783784	16.9256465085612	0.295620594742177	4.88703906793858	0.296410771030476	0.0606524251003187	5.54870149897176	4.6711931146864	4.7927169876069	4.53812153541722	5.14453714125747	4.86338705423546	4.69512134073715	4.5183138889418	5.02046125941887	5.24633881649888	5.20646285475893	4.44477438696562	4.59825908956717
RBM8A	0.868652349052118	0.962294116989818	24	3.241195130281	0.0509462692461356	6.85408716147865	0.0537505052489085	0.00784210996775722	7.21697946940298	7.12777782981551	6.94411629640092	6.85773587652541	7.04990869297314	6.76747811750083	6.88705035633722	6.56487999676729	7.25905494087843	6.61484793287613	6.34354823445068	6.95700566528547	6.54828292001898
LIX1L	0.203590123878376	0.761803670837007	21.3475935828877	19.8651757173238	0.629011765598917	5.9513894154608	0.629514572192825	0.105776068115698	7.04267222749728	6.72654108875663	4.0252766869973	5.53667587421488	6.19956076494835	5.0638429763609	5.64701891823563	6.03602346541162	6.00019949391571	5.86792463066985	7.42742837223051	6.59114006862966	5.58862625830776
POLR3GL	0.681084939016117	0.908415877014817	23.6213017751479	8.23654356740002	0.107965775789434	6.4823407213164	0.114653336775268	0.0176870272181535	6.05254475110512	6.06670934316258	6.7984109006941	6.70579710415033	6.32702649895045	6.70884450767136	6.46923951726464	6.63684767044717	6.47088726703617	6.66111670792833	5.91985952196259	6.7179076520313	6.66889841473902
ANKRD34A	0.133343302100218	0.718986005881483	20.0603015075377	3.32154114819041	0.419301243189212	2.80250716665542	0.41956218877869	0.149709586391319	2.94071614376443	3.48301042272333	2.4948873331446	2.69761880368474	2.61530756230565	3.32441148794785	2.69167834130645	2.62947087654228	3.03942974066466	1.79105458269045	2.88759745210945	3.88949129984517	2.62096458313776
TXNIP	0.629565838163607	0.892926038502778	24	21.5087563878604	0.102264268334262	7.84646111492236	0.105776711743857	0.0134808176825972	7.25656639888602	7.47072854095787	7.04232829274198	7.26459374965615	7.41911775042339	7.61269792443621	7.39199334185677	7.86085667261509	7.97959631155426	8.30603226742027	8.59423449293372	9.01231216581628	8.87700228675513
PRKAB2	0.6965585938942	0.913542582654256	24	15.4847459785802	0.104097642929249	5.51154873005345	0.110565440889365	0.0200606846287092	5.3894724894307	5.80372550179447	5.46850888892941	5.46835911042715	5.94211999199218	5.41141958733461	5.14680861490158	5.83930264085214	4.93677881865653	5.57109476744269	5.81784251465726	5.32624809227524	5.46079473473891
CHD1L	0.109824684967881	0.702551444194632	20.7916666666667	8.28590275116546	0.197513778276726	5.77617017132587	0.197800225063657	0.0342441824248148	5.5370579804257	6.28906564593847	6.07769373482294	5.99085076963873	5.82739166541816	5.90486564324659	5.69200786389186	5.64991275966956	6.05083274584021	5.31740194638425	5.4204819339817	5.57621636796664	5.76908943225723
PDIA3P1	0.563108207217939	0.877283514940228	24	3.0761249938422	0.19622630064805	2.3611653058813	0.20609504545093	0.0872853099008266	2.62594783890527	2.16335398719131	2.68379346259905	1.96753652637951	2.34570634030948	2.71061809252441	2.50259178631743	3.14230419430891	2.03780800969841	2.86665743055928	1.42044905785475	2.2327446363117	2.1384357232133
BCL9	0.559013149937845	0.876265057252998	21.3475935828877	9.03657761023946	0.315014886219358	2.53561985090629	0.315274928875146	0.124338405365638	2.62594783890527	2.01177117915546	2.39026821352965	2.59882220118845	2.48679546872106	2.50543833216239	1.5307483325864	3.34340811763145	2.32790455819018	3.39066027812759	1.06089674615187	3.08665456957301	3.43496102621146
ACP6	0.0932345272870525	0.694513073329284	20.0603015075377	7.29921018956098	0.36426216332806	1.82477040871099	0.368535564550843	0.201962703248336	2.33460494055716	2.30051354996853	2.39026821352965	2.11782186703674	1.81410852316804	1.62049836998317	1.71640562377189	1.82645643449939	1.45122195297436	1.49663368512573	0.58088604430737	2.2327446363117	2.1384357232133
GPR89B	0.782231332799012	0.937937916651608	24	2.99144191342642	0.174279743233516	3.02962270075563	0.182625353167804	0.0602798999103932	3.46783130930898	3.42417988364222	3.37411835028648	2.59882220118845	3.21114876656407	3.70647921023465	3.32652792939159	2.90855560570827	2.95687223498006	3.09953395960459	2.88759745210945	1.11789181047686	3.43496102621146
NBPF11	0.610432441165786	0.890508500117359	25.4267515923567	23.001989905144	0.176095221865181	3.30532388417826	0.177642245030578	0.0537442777940479	3.1386003089221	2.92733013678005	2.39026821352965	3.03647520176629	3.63159500970627	2.80321078551535	3.00860971182696	3.72591202231036	3.32923102227747	3.63278864503864	2.88759745210945	4.40225322651688	4.10661172388764
PDE4DIP	0.75160111101442	0.930019725935982	24	21.5076950661358	0.147819789734361	3.88240631972201	0.152900935680364	0.0393830328638329	4.27365559772146	4.51080669253494	3.06985769025441	3.31068578865841	3.90740319366604	4.00825761100789	3.20762970007355	3.62656995132993	3.95773011765405	4.45858626126247	3.79653890250562	4.35844066357073	4.10661172388764
NBPF9	0.0907451314248765	0.690089444505419	20.5773195876289	13.1880993253078	0.554631228263832	0.609325349732607	0.554691751943975	0.554691751943975	-0.143520440799451	0.435188776677169	-0.143520440799451	1.13320850610468	0.963291744073368	0.42138042190962	0.380859327701682	1.15443934599601	0.446340293553264	2.03545509672778	-0.143520440799451	-0.143520440799451	0.57359761844582
NBPF19	0.103563936300395	0.702551444194632	21.1216931216931	19.5283891651443	0.522903506243865	2.31690557720113	0.52290590887562	0.225691505955673	1.66122330615333	2.54099231856379	0.760345797755388	1.60986307229057	1.81410852316804	3.04991377008903	2.1624021997333	1.82645643449939	2.32790455819018	2.98778940214897	3.91421564028942	2.41488445494243	3.27040170303486
HIST2H2BE	0.713356692333605	0.916815819018803	20.2639593908629	14.1250959310999	0.110093783972621	3.54488450497662	0.110101459539384	0.0310592515453788	3.51607664745791	2.8400065244347	3.19935737288968	3.11006656859968	3.50459102552661	2.97227418982426	3.80735835076287	3.51987810271604	4.15577944334028	4.0212602358637	3.5277700003329	4.00765937304009	3.71662722287189
BOLA1	0.626902539054689	0.892848403833029	24	23.219838250883	0.148921587491407	3.80356180519256	0.149451496537871	0.0392925116489082	3.77589613335088	3.53953565635387	2.85080367890104	3.87239579981193	3.43663438121632	3.50066585725474	3.53843560848689	4.54576509558877	3.57044308497439	3.77422400473733	4.50794284136296	4.26660985869861	4.41329649775671
SV2A	0.656137465185994	0.901165335360294	24	8.02834472398566	0.0908465684666623	4.57312094392296	0.0977629329891633	0.0213777274180943	4.43292010577596	4.79244576931508	4.72979515972876	4.42732139444691	4.18099669273258	4.70440530786256	4.73865702743066	4.17584600902604	4.7775294628057	4.89011705159542	4.61610580988232	4.44477438696562	4.49014970942574
SF3B4	0.101228534280159	0.702233896349266	20.5773195876289	0.78988560624551	0.494517671171929	4.30465079691138	0.49559023703687	0.115129022171197	5.21046389870638	5.19565230326642	3.83908528936777	3.59326991741523	4.0506758010911	3.84360588250616	4.25991734957482	4.30997070069029	4.15577944334028	4.18222010281791	5.55339761332705	4.35844066357073	4.00551671581217
OTUD7B	0.545967471775671	0.873444882318384	24	12.6930265213978	0.134094164207832	4.45831106817263	0.134471074367301	0.0301618869367986	4.06247386617035	4.2308580549571	4.52267135820063	4.45582935781416	4.44587436757671	4.98696963312174	4.73865702743066	4.4903301999373	4.72860310830167	4.49990680148409	4.65043016061363	4.00765937304009	4.00551671581217
VPS45	0.358633978706125	0.816447342543428	23.2093023255814	19.000008409056	0.294919137755912	3.96736249552735	0.312784247582581	0.0788393417377921	5.07208940465673	3.74579220102148	3.42796450539474	3.64370415077882	4.6091253000473	3.32441148794785	3.88690643883448	3.8188520031379	3.67743840939954	4.32701075964773	4.0744826993783	4.21840520767024	3.83920692711485
PLEKHO1	0.411187160711639	0.82929988896283	20.1616161616162	9.13245180720285	0.115913678302184	6.62674225436647	0.117355040979833	0.0177093112234003	6.54634492425093	6.9199268038554	7.00295528465528	6.65752344298974	6.95593992274619	6.60334934887758	6.83284093889516	6.5171396146255	6.74136482492574	6.47679616595529	6.01513659803598	6.59114006862966	6.27180271171581
ANP32E	0.24672576945149	0.788776980547413	24	20.240004039482	0.167366790704499	5.18071150588473	0.17910269030836	0.034571060385223	5.80319468139908	5.12352623120144	5.26165478365349	5.46835911042715	5.45047226294672	5.00657538238687	5.31443098940932	5.12111992516459	4.8013841697192	4.92086808891388	4.81077620644854	5.45663930976237	4.9093625080934
APH1A	0.602282770105029	0.887931660230995	26.6133333333333	24.728197983206	0.0898634370677247	8.30449999589041	0.0903430507314089	0.0108788067645393	8.14898569803879	8.21923762137326	8.02867830777718	7.92016983196609	8.54399985813006	8.13548025729	8.2350108182879	8.56627230791225	8.50952399813936	8.24961379868532	8.15738308924383	8.81573158166342	8.40017358366453
C1orf54	0.340906962101046	0.809402276507582	24	20.7841519518607	0.318985665355154	3.55249394774712	0.336309603041576	0.0946685928219111	4.12603046485177	3.42417988364222	2.92757714896617	3.4867825717103	3.69113638747198	4.08403401821882	3.14429194558538	4.06637817086314	3.82438058817807	2.4268565951612	4.0744826993783	3.94978486024155	3.1805021527471
MRPS21	0.346724839576552	0.81307064717299	24.7950310559006	2.27378849996957	0.0869337466110184	7.66499225355913	0.0926966596571111	0.0120935098941644	7.69414080953328	7.83489151107928	7.6525365072299	7.51202816588979	7.72356681438872	7.69656549367924	7.69520353206124	7.57804720205177	7.99519373429807	7.5053968199264	7.41250551730643	7.69857237327069	7.68715956047028
PRPF3	0.756684582742579	0.93160890845229	24	22.5186661982634	0.0889885590587011	4.41884684717615	0.0901146412018599	0.0203932483560609	4.40756724572303	4.6711931146864	4.19016212372856	4.10617322973622	4.30051461023137	4.86338705423546	4.86189625543017	4.24446645944995	4.32989379725228	4.76010666655247	4.47000816102447	3.94978486024155	4.37327803594709
RPRD2	0.288961759882483	0.798928443654986	21.4623655913979	19.3747137651835	0.158218842199692	5.31940973636453	0.158516847737584	0.0297997062820582	5.42780824030118	4.92565834103411	5.12162239757575	5.10422261315815	5.61323196839543	5.00657538238687	5.56474589656164	5.24352004731307	5.19268842293356	5.47075170046605	5.40045342284878	5.88495891364836	5.25596764025075
TARS2	0.0672586200245909	0.657294720027174	20.1616161616162	6.44813069781063	0.473828687485489	2.75858270600779	0.477103200435631	0.172952291550502	2.86822584220632	2.64769951790405	3.19935737288968	2.37827580274302	2.84237233339493	1.97915260215849	2.50259178631743	3.67709588838301	2.45365660233348	2.03545509672778	2.76763572829322	3.61943708973493	3.43496102621146
ECM1	0.877679489255394	0.964855030643134	24	19.7932538971024	0.0726539162249255	5.38052267921488	0.078651631181998	0.0146178421449336	5.33672018792528	5.75681448351187	4.92966811395411	5.73579803994499	5.41559487516404	5.23981397657673	5.46458933154798	5.58523983639562	5.15615320412925	5.36290432693148	5.08623527048924	6.0034839443283	4.9093625080934
ADAMTSL4	0.424790630658846	0.837255256989063	24	2.73639909113117	0.40248012691561	1.85087091160567	0.4189077543557	0.226330076143608	1.9691445460027	2.64769951790405	2.02136043755946	0.416506442061501	2.34570634030948	0.42138042190962	2.60023067331592	1.41478585893744	2.19013559520829	2.03545509672778	1.42044905785475	2.57658548274723	2.31781539313053
MCL1	0.323439698997352	0.805407340337491	24	0.72733405176091	0.174422609249663	8.96530589850696	0.174962402010848	0.0195154971834241	9.20579117295832	9.21379173349874	8.37381563961657	8.50844609791607	8.82384645273535	8.61095951861187	8.72218386661407	9.14840801147717	9.04851902120269	8.99272313847781	9.37245430915179	9.27933718966925	9.42050060051385
ENSA	0.200022088849078	0.761270444435321	22.1777777777778	21.3722488643661	0.15120602735381	6.57216293532707	0.152355458712734	0.0231819357207022	6.46879602476733	6.55206393230745	5.99091294243055	6.41048739421002	6.51998408484499	6.51027704368567	6.53861884324918	6.95614848910848	6.41786326105962	6.61484793287613	6.90903237759043	7.05633012966243	6.67713991054023
GOLPH3L	0.112477571994825	0.702551444194632	21.3475935828877	8.3683033517312	0.300580370883534	5.12797054843956	0.300850917155361	0.0586686125268231	4.621141278804	4.90429301243028	5.10518986817715	5.28985319088326	4.4800358803425	5.22315188586082	5.13055848527628	5.38702120864164	5.48553709519855	5.60935610325781	4.39100853330704	5.49760948656328	5.47976459663525
CTSS	0.437261269518269	0.838395586402612	24	4.13505354042353	0.497178326598746	2.74064243879331	0.537265947851397	0.196036498686035	3.8530514217168	3.29879251394375	3.2599938813085	2.49275930136293	0.513521492005143	2.97227418982426	2.50259178631743	2.82139126985029	3.62493241351963	2.86665743055928	2.1531791441916	3.8265676136858	1.69465666903714
CTSK	0.140528085012382	0.72888238230362	21.4623655913979	2.04557998026245	0.398050139193725	7.73591875568228	0.398065686049973	0.0514568079916275	7.92385156717162	7.96956237536268	7.3588118816529	7.34299729348943	7.15936666281613	7.13121420480572	7.49713475292876	7.82489506991469	7.57495833607049	7.69967867340464	8.20434870233889	9.41250463752664	8.15964201970796
ARNT	0.818910543918195	0.948579300260891	24	18.6487915892633	0.0959973855182043	6.15011541695623	0.106151243443261	0.0172600408685983	6.19271779654556	6.40769303332964	5.33395210485215	5.88999836287262	6.36408400464937	5.76221938832978	5.72485218001565	6.17435695643005	6.30558441608912	6.14035227291758	6.8138106511879	6.49324713451399	6.36657568113314
SETDB1	0.725653217573761	0.92006270791475	24	16.9003719379471	0.0845084659135575	4.96493374398202	0.0928475348412668	0.0187006593902299	4.5300980516428	5.04760365484598	4.39330176209685	4.68983561248925	5.01072131608508	4.77469580409622	4.80159217341466	4.81758069181522	4.99999129159372	5.11952071063357	5.7402872927371	5.13175411963909	5.46079473473891
CERS2	0.307952803264622	0.802632081270464	22.3016759776536	18.3147918586252	0.562720509475278	5.47632670310784	0.575113620329165	0.105018135605895	6.10868592776412	5.64533135268173	3.42796450539474	5.24154867728044	6.24992750600462	4.44178592107378	5.19448882282289	5.90437003207849	5.48553709519855	5.53179100409329	6.99167833899608	6.05928424800501	4.88110286029031
FAM63A	0.71663114061439	0.918022010631053	24	9.36552021414066	0.131089794530647	2.83933906677975	0.13608200940648	0.0479273542912287	2.33460494055716	2.92733013678005	2.68379346259905	2.79008121017486	2.84237233339493	2.61167271976848	2.02849360503883	2.82139126985029	3.51381468717957	2.58881608730835	2.88759745210945	3.69183556378623	3.08462616031216
PRUNE	0.114651612888898	0.702551444194632	22.3016759776536	1.16529226541401	0.304601087898843	4.49580741438354	0.304731989003773	0.0677813707119297	4.57633772187589	4.79244576931508	4.09350835667411	3.43043858852876	4.37502444317306	4.25770082219446	4.34688537668226	4.72455607637417	4.32989379725228	4.76010666655247	5.06093892699721	4.90689281376407	5.27780951780184
C1orf56	0.364738886310162	0.820817028315708	20.5773195876289	14.0261899531547	0.426556775594816	1.86551726027568	0.426573738378377	0.228662445243385	0.357905282277546	1.42890827087879	0.37806982773274	2.25391843383234	2.48679546872106	2.26616177126973	2.02849360503883	1.99525737962745	3.03942974066466	2.03545509672778	1.42044905785475	2.41488445494243	1.40820950015942
CDC42SE1	0.314302370452554	0.804353936240711	24	20.2873225414713	0.35136513115656	3.81518847384085	0.375523881916338	0.0984286581098542	5.02284929853292	3.79305716527989	3.83908528936777	3.95460324871498	4.26176511647368	3.60723956523162	3.48830472514715	4.24446645944995	2.45365660233348	3.90302325103376	3.37193120684994	4.35844066357073	3.51069832135986
MLLT11	0.201908869987346	0.761455399199816	27.9160839160839	26.2640232988061	0.348993832545238	3.16601398912939	0.365360554078957	0.115400802186419	3.6518274666927	4.08656314733537	3.06985769025441	2.37827580274302	3.56949012561338	3.26052665556079	3.43636898645184	3.62656995132993	2.77607113444362	3.39066027812759	2.1531791441916	2.97503304390269	2.4773378613231
GABPB2	0.501204530004041	0.859485114885266	20.4717948717949	13.6355985035823	0.26438302284299	2.88704221095755	0.264385584991335	0.0915766260665951	3.25689071266834	3.42417988364222	3.13606006834097	3.78521945501883	2.73330254051168	3.44427353131198	2.69167834130645	1.99525737962745	2.56932093040331	3.55650683018939	1.70803198557627	2.02424128232678	2.7515783525049
SEMA6C	0.00140892320241504	0.492519987449162	21.9340659340659	1.05555909730582	0.512295417036864	3.33766993728594	0.512700890674575	0.153610422932198	3.1386003089221	3.53953565635387	3.06985769025441	2.59882220118845	3.36531779148313	3.5549365793989	3.72316682030363	3.14230419430891	2.77607113444362	3.09953395960459	3.5277700003329	4.31325579264442	4.37327803594709
LYSMD1	0.348152991350874	0.81307064717299	21.1216931216931	7.35883241857081	0.565397034730322	2.63334709244214	0.565399635981313	0.214707600682053	3.31258704308068	3.08756028781011	3.13606006834097	2.87697292986457	2.48679546872106	1.97915260215849	2.77767335335729	3.72591202231036	2.45365660233348	3.2999924205871	-0.143520440799451	3.54321261290537	1.93354288184838
SCNM1	0.960037871316273	0.986838478686226	25.1069182389937	12.9668022900884	0.06173799144511	1.88207517032964	0.0629058904554198	0.0334236864962211	1.26923253883499	2.30051354996853	2.92757714896617	1.13320850610468	1.81410852316804	1.97915260215849	2.1624021997333	1.63525528613071	1.45122195297436	1.79105458269045	2.1531791441916	2.41488445494243	1.40820950015942
VPS72	0.754596569347735	0.930787221452717	24	0.47470314692904	0.068742833579839	5.69918644491545	0.0688336761261871	0.0120778073838236	5.5717103593199	5.61934230026537	5.21647087089039	5.27393071653545	5.67352033190044	5.79641173782045	5.38462748222003	5.71181049550082	6.23727023440193	5.6281128590302	5.96146531821255	5.96017009799992	6.12288377954538
PIP5K1A	0.109606690597457	0.702551444194632	22.0552486187845	7.99373645295914	0.243325704367173	6.12749123728615	0.246641197583379	0.0402515789957483	5.26794590500353	6.35354489851969	5.99091294243055	5.98107693084704	6.18927292009026	5.80763144605457	6.25359572112778	6.29249932326395	6.58523138873436	6.20424564112531	5.891440416425	6.45215110257879	6.32522097507089
PSMD4	0.534118261601887	0.869964422494018	23.2093023255814	8.05374827898206	0.11832459982472	7.62080542098416	0.124573168182923	0.0163464570083244	7.29163554612045	7.24289115240495	7.82048238182678	7.87338475866169	7.70201937119922	7.56059606017078	7.81189533647879	7.68066922505867	7.91546357433981	7.3782128004076	7.22594288104981	7.78798958315407	7.7154444016394
PI4KB	0.308870001455638	0.803525847770264	24	22.3890134631429	0.346063529984494	4.55544721434155	0.35122373672302	0.077099727029498	4.4823271456031	5.10491686635362	4.15865824088836	3.11006656859968	4.6091253000473	4.32170817164681	4.42890755956195	4.27759031811781	4.42509332474235	4.69042649613354	5.03519110716303	5.96017009799992	4.93707922125431
RFX5	0.20434866710641	0.763162605421273	20.2639593908629	17.7123786699013	0.326123774617932	3.18822602788237	0.328985955659242	0.103187776770568	3.69438028176008	2.54099231856379	1.87395871619331	3.4867825717103	3.03851177000494	3.1235876348893	3.48830472514715	2.82139126985029	3.51381468717957	3.39066027812759	3.45195377950322	3.46273507874469	3.35502637714107
SELENBP1	0.32369491559221	0.805407340337491	21.695652173913	20.0211193068848	0.375656069166062	3.78519805786739	0.377333419635254	0.0996865722391938	3.56276067853078	2.92733013678005	2.4948873331446	2.69761880368474	3.12741100840245	4.1907213154142	3.92509392897512	3.27943838799544	4.57100383511744	5.0093737842897	3.79653890250562	5.51766637000042	4.37327803594709
PSMB4	0.307550555070323	0.80254575904936	24	0.286474881263905	0.195417522864905	6.85610629548924	0.195511678660112	0.0285164304976926	7.11885202894177	6.86015149656234	6.41420922685271	6.41775142835013	6.69015210123597	6.36594961505658	6.86266192138801	7.34400603865366	6.68477631457941	6.94910397545042	7.06984528486831	7.5938286723766	6.95305581221784
POGZ	0.800818629810544	0.943693317887688	24	4.38336426104956	0.127383982449333	4.85583650446868	0.138481679033756	0.0285186041388164	4.40756724572303	5.14189860700106	4.36597511430647	3.91408498674605	4.86321264623682	4.49827368641041	4.65023090561108	5.66250658504978	5.06054994718174	5.14579184953593	5.31743738926323	5.55696251945082	4.59825908956717
TUFT1	0.178635969685546	0.754063948931539	24	13.5205994417198	0.28621674305627	4.13749308519889	0.290029049081689	0.0700977725181497	3.41791660664716	3.88318087944793	4.19016212372856	4.14170204860185	4.96320803568336	4.00825761100789	4.19888242805722	4.17584600902604	4.26274804758399	4.32701075964773	3.91421564028942	4.52623214443345	3.51069832135986
SNX27	0.16322051476444	0.748755476948402	27.7222222222222	23.1787676186794	0.321972118708335	4.5855511521327	0.32413429226399	0.0706860051301005	4.95446726064043	4.16051385365962	4.7720464712503	4.3072984886158	4.78338773890207	4.9670937732695	4.73865702743066	5.15716373398048	4.1182850636186	4.6172093149725	3.59980008296389	4.74618238682628	4.41329649775671
MRPL9	0.513170735143087	0.863586471671193	20.6839378238342	19.7286769651817	0.203800638679224	5.1460691823129	0.204294971707974	0.0396992275988318	5.11970423360275	5.39263011667922	4.7927169876069	4.80511270772843	5.28642255630383	5.30460217690284	4.86189625543017	5.44648759022112	5.58509259720134	4.82657587116732	5.58922802318985	5.73883094701836	4.24609742075566
THEM4	0.257787269667304	0.790667437045917	21.9340659340659	6.37207532016668	0.441816587055865	2.80564563388695	0.445963619197849	0.158952226115602	3.00973766427324	2.64769951790405	3.37411835028648	2.59882220118845	3.21114876656407	3.44427353131198	2.8588295215812	3.94791716054686	3.03942974066466	2.24438868476529	1.06089674615187	2.41488445494243	2.871342531333
S100A10	0.649506832669642	0.898563387817041	24	21.9212487224441	0.13250731052355	7.49295509071408	0.13574182617127	0.01811592683099	8.37345124018919	7.59261310569953	7.08065524566003	7.52553954273592	7.30940066213118	7.32325273935022	7.21834906305049	7.83327381943025	7.30149272882967	7.51550624165642	7.55973401155146	7.8084867539174	7.082792713563
S100A11	0.726961767132591	0.920687353113247	24	13.3861963364246	0.10043471792591	8.55919233359082	0.101550375133902	0.0118644810369974	9.09501032599012	8.51010962862755	9.12321433288211	9.26527326913172	8.6282849728839	8.82484437937661	8.40170598548683	8.85393272927906	7.85120651877184	8.59531802312047	8.0489829202747	7.95909246556395	8.01758844758928
S100A9	0.409267875676534	0.82927745744205	23.2093023255814	17.1194720941966	0.256288934152852	4.32711186022787	0.271092814273861	0.0626498281141233	4.43292010577596	3.59392946166868	3.67063030254061	4.45582935781416	3.95675864430762	5.11892386538907	3.96229662445196	4.27759031811781	4.3940529440695	4.57915844971819	5.08623527048924	3.88949129984517	4.73085237198491
S100A8	0.411388625398842	0.82929988896283	24	1.84865044180359	0.353137662926589	2.03851024259071	0.360017332716052	0.176608056802556	1.66122330615333	2.16335398719131	1.70976486856451	1.7997558437758	1.30566507808184	2.97227418982426	1.88087218342148	2.28312744083135	2.32790455819018	2.4268565951612	0.58088604430737	3.08665456957301	2.62096458313776
S100A6	0.29449674924304	0.799764793230527	22.3016759776536	0.463092235461695	0.184566282653368	11.7734167373303	0.1849835766658	0.0157119705173832	12.2122296989616	12.2155296963242	11.3797897624355	11.5016772578576	11.7177619778459	11.3897825935277	11.6205855211917	11.9943593786909	11.5902952097543	11.809993880762	12.004064685185	12.1370759529914	11.7623650926314
S100A4	0.44426873299352	0.842326296350957	24	4.10348522212542	0.184234537366574	10.0887446622727	0.198931547642886	0.0197181665610786	9.90460143136733	10.1056102695247	10.026013908972	9.62356228990095	9.75424923154052	9.66740960420381	10.1306987256193	10.0613002208323	10.8213086345299	9.90082904275888	10.1252522810153	10.9773029772879	10.1503043682519
S100A3	0.687081759673806	0.909905680211841	24	15.3186988262861	0.21663825914243	2.8231795435221	0.229050060568345	0.0811319496465998	1.47850051449528	2.42575773525197	2.68379346259905	2.49275930136293	3.36531779148313	2.61167271976848	2.8588295215812	2.82139126985029	1.67431040776365	3.96335267797129	3.19719719479719	2.97503304390269	4.00551671581217
S100A2	0.769147933194946	0.936316439979441	24	20.1787347898521	0.213379984777034	2.64647789052341	0.228717251010825	0.0864232615846981	3.1386003089221	1.16713215539074	3.06985769025441	2.958927236573	3.290291647829	3.32441148794785	2.77767335335729	2.523001451536	3.11751755645002	1.79105458269045	1.70803198557627	2.57658548274723	3.08462616031216
S100A16	0.176354321153685	0.753652261718016	20.3673469387755	3.0087953876518	0.176493493478159	7.28825092126422	0.176548003471787	0.0242236450664301	7.87150055283339	7.81212780045534	7.62686489748625	7.08004559512936	7.49625498794755	6.9405366465634	7.36793534934867	7.18287733600589	6.89891898626337	7.18272935801571	7.17379855793666	7.30162330242796	7.10739661475166
S100A13	0.259926866028018	0.791959170622552	20.5773195876289	11.3269889217775	0.156861413849449	9.02421804137528	0.157153278190322	0.0174146144818074	8.84175112595	8.86004208810857	9.15449522737942	9.29516219161779	9.2767336563475	9.00986191016476	9.34448736438205	8.84429229161668	9.32231494520641	8.84822221659861	8.56078737751745	8.9379796457613	8.81486686271864
CHTOP	0.494350040736623	0.857158382447122	24	1.91269035278774	0.125409913331616	5.60208891988777	0.128019085443594	0.0228520266768915	6.04434322200647	6.00782618851884	5.37565299630448	5.33659262680366	5.87951143433532	5.22315188586082	5.70303925954164	5.73584465850362	5.52904756832755	5.59035227148649	5.64135843399772	5.18289046933438	5.68984674027816
SNAPIN	0.608672018077501	0.890189724860607	24	23.546302476461	0.0698438060527695	6.39931373428333	0.0699281289921932	0.0109274418938962	6.03609480160979	6.00782618851884	5.89857613714441	5.93118913226536	6.48676635213498	6.31181893895785	6.49485605793886	6.5514003245656	6.83679236113658	6.34694755494835	6.80621882936746	6.68281053999933	6.86921675748339
ILF2	0.040150738345464	0.62296576147255	21.695652173913	20.3146188445763	0.363283690236279	5.88728066407231	0.364766905693053	0.0619584705582457	6.59769056729279	6.03756815722361	5.71583580201253	5.87951425327097	5.91740164571873	5.80763144605457	5.82922801082592	5.53132948839127	5.55734221648664	5.38512841654723	6.70370779073069	6.13913552401085	5.73791269182405
INTS3	0.23393066247761	0.784207506393959	24	18.2024731399936	0.657617687217635	2.04626995099736	0.729535998818208	0.356519919799746	2.33460494055716	1.42890827087879	2.39026821352965	2.958927236573	2.1893087045031	2.71061809252441	2.50259178631743	-0.143520440799451	1.86747729051296	0.626812837556312	2.99834545486327	2.02424128232678	2.7515783525049
SLC27A3	0.732445515758795	0.921958070301799	24	12.7427726853716	0.122855233479541	4.86998479709993	0.123251677360351	0.025308431647209	4.186904881825	4.59322755462263	4.81309552131525	4.48378489612326	5.056719571352	4.6305139535325	5.22542209195433	4.74838057908594	5.55734221648664	4.57915844971819	5.4979261339567	5.32624809227524	4.49014970942574
GATAD2B	0.607061708623787	0.889850411841768	23.3450292397661	6.83579593871512	0.107652341940175	5.25806863590272	0.115295948045462	0.0219274330612971	4.66459524758474	5.02798186718205	5.60332832547463	5.25783054896135	5.1230787870713	5.524534243015	5.31443098940932	5.30906631176574	5.33022507059494	5.24633881649888	4.92734280352424	5.47726982901779	5.53522198285949
DENND4B	0.204055251831903	0.763162605421273	24	17.9473186343307	0.20714913459001	3.39053684495427	0.229879478046172	0.0678003185213204	3.41791660664716	2.64769951790405	3.42796450539474	3.03647520176629	3.50459102552661	3.60723956523162	3.07804531743377	3.51987810271604	3.26205368910999	3.39066027812759	3.79653890250562	3.94978486024155	3.43496102621146
CRTC2	0.193308104947536	0.758300819456235	20.7916666666667	18.4492802161895	0.595169165968639	1.92151166150019	0.596023982866442	0.310184941787502	1.82338351631634	1.84237136235556	-0.143520440799451	1.60986307229057	3.12741100840245	1.40103587475978	1.88087218342148	2.28312744083135	2.19013559520829	1.49663368512573	3.37193120684994	2.57658548274723	1.40820950015942
SLC39A1	0.129397946389824	0.713266827797189	24	1.11984909857755	0.141785228409802	7.0410676320988	0.142819133025123	0.0202837325939094	7.2950960274201	7.10922357938243	6.77782238804305	6.65137405823746	6.98001212166248	6.87804695102661	7.09814891595191	7.11577489445296	7.25041550010393	7.08428853334862	6.99167833899608	7.31314504546014	7.12557803453226
JTB	0.123502781378322	0.704511595450004	20.6839378238342	0.0124677238019848	0.161466184341645	7.39776435262109	0.161769792186558	0.0218673891834959	7.46755111499495	7.60259658877469	7.17026815000977	7.00003440538459	7.67646706442756	7.40678151991711	7.2748909742242	7.3595584854848	7.46350618709067	7.23260773632952	7.66421769884297	7.63572559174613	7.36885152842627
RAB13	0.177390864005912	0.753896537822689	21.3475935828877	10.6964014218766	0.260970434730971	7.83836767438586	0.261084916187809	0.0333085824796124	7.60494141184302	7.5825600550013	8.44246489764235	8.38602149198423	7.68747351582642	7.9854758999541	7.96408147722754	7.93019747843836	7.77795453104683	8.08626662882518	7.09498729322197	7.74184374789482	7.28505782862285
RPS27	0.435662995786062	0.838317458324055	20.1616161616162	1.97051254947245	0.0970800290217353	9.14403112543096	0.0974729703698491	0.0106597373776169	9.16948698913598	8.89566510830566	9.04244906851416	9.10913777427985	8.67879722633504	9.23743417597448	9.10560421820756	9.28600753060855	8.99263200655379	9.41479165926727	9.35954458407412	9.49953961402351	9.21651213221656
TPM3	0.460600365523014	0.850366558500503	24	17.6838804755335	0.120897373291535	7.66142492931343	0.134050709452586	0.017496837819254	7.94603345447616	7.86007855851507	8.20288195858972	8.12709516814214	7.74128039807995	7.94286266726548	7.79136868608584	7.62384502608488	7.04094845958639	7.38374213051472	7.31957384657756	7.60792993599403	6.9998024279868
C1orf43	0.637862916196908	0.894409807241644	24	22.5796643188302	0.150861334423835	7.2674756836414	0.152619195736143	0.0210003035964301	7.92385156717162	7.32959625918144	6.48577453122393	7.0048658048426	7.4539110935325	6.83483089165776	6.93929640056533	7.75898834775576	7.16565258618664	7.40020409511178	7.42742837223051	7.5938286723766	7.30114435872978
UBAP2L	0.0665453654552732	0.657294720027174	26.2631578947368	16.1991457409369	0.141626003237462	5.9341683718456	0.167592685238748	0.0282419834991343	5.83206762141557	5.4962247887312	5.83023360721698	6.01020201768018	6.01383122217049	5.89437986123424	5.9819544140732	5.62439042303093	5.98985605194312	5.88362039549198	6.23464119627652	6.17746270672496	6.18199319425624
HAX1	0.40517585311501	0.828112014798954	24	22.5329508217722	0.0849070017235096	6.45392624879353	0.0859612159776513	0.0133192126256045	6.5521410740117	6.61259805232266	6.47302393624828	6.28899480144089	6.40021342916098	6.50339349819123	6.78172720549055	6.33245322887427	6.44840089321444	6.24126608046547	6.6872697555495	6.35516748545329	6.30409042035273
ATP8B2	0.79148480890151	0.939759790713363	23.2093023255814	22.3708576870737	0.113940831545367	5.60494024967761	0.115053964230063	0.0205272418803539	6.32046951292283	6.32166546858963	5.51900381774156	5.49607521443313	5.37985338797672	5.44054050560223	5.16287774427531	5.98679892481438	4.91507715532026	5.73580374327396	6.0541190604846	5.37103409698837	5.29932564292459
IL6R	0.244887378896426	0.787502547016186	20.1616161616162	10.9517428419242	0.337931124243877	4.54545453891244	0.340721379758588	0.0749587036547748	2.33460494055716	3.23176031875344	4.44644960847379	4.24332229203746	4.33825049271935	4.7282180265678	4.9007426144791	5.08415248495413	4.99999129159372	5.38512841654723	4.61610580988232	5.2077946256103	5.23378999471041
UBE2Q1	0.548769499076263	0.873444882318384	24	13.0730240319952	0.106212420021481	6.17758058958758	0.106924132360351	0.0173084156183366	5.92433939856562	5.88231924798944	6.09444062499347	6.30475278417271	6.10421729501544	6.14493082494168	6.20009458590234	6.53779351763419	5.74124027026523	6.66111670792833	6.37467930487632	6.11300644465924	6.12288377954538
ADAR	0.923827185104237	0.975640793895618	24	17.4670378462917	0.0270818986538558	6.48485340207256	0.0299810798880675	0.00462324713130532	6.04434322200647	6.26412306869997	6.25945845477588	6.25695288746966	6.69015210123597	6.26374773923398	6.42994113360803	6.61109106812946	6.61245545157653	6.34694755494835	6.8876093433765	6.77734515399894	6.85475737309148
PMVK	0.914751535877205	0.974108461179749	24	21.0033783105663	0.0416569475367189	5.62941127989026	0.0436578456556069	0.00775531285332877	5.1352329136899	5.61934230026537	5.6718799632823	5.27393071653545	5.74550192427545	6.06303389768233	5.82922801082592	5.63720802922823	5.65221941102372	5.76998550112448	5.4204819339817	5.78920285281201	5.60599723380657
PBXIP1	0.459011810192063	0.850366558500503	22.0552486187845	9.1654875633282	0.108490899278757	5.86316266496998	0.109646263257708	0.0187008734915032	5.21046389870638	5.51043496703087	5.64938940922254	5.66430884114131	5.58211592156332	5.86245733426799	5.6123319263721	6.19183839992837	5.82508592423019	6.50751102193648	5.84773370865635	6.27495339682113	6.39683189587439
PYGO2	0.467766963714612	0.851498373650222	24	14.5684056606159	0.110298910718136	5.64497087592384	0.11430749983864	0.0202494401390393	4.84540393640946	5.39263011667922	5.33395210485215	5.27393071653545	6.02544404868445	5.75063945382847	5.49028784205411	5.53132948839127	5.89326827550267	5.89914723480365	5.81784251465726	5.93055445546054	6.11076562262805
SHC1	0.344689676068935	0.811329453574879	24	5.77961316745995	0.295872506736708	3.6116104740032	0.328208174966548	0.0908758509061344	3.19895753944767	4.90429301243028	3.5784021884863	3.73957285221484	3.80331842898446	3.60723956523162	3.96229662445196	3.77313029515307	3.99957479678799	3.09953395960459	3.37193120684994	2.57658548274723	3.35502637714107
CKS1B	0.430222477651874	0.837815086766996	20.3673469387755	0.29728769527227	0.191350339884521	5.45372347422217	0.19246992020887	0.0352914703355621	4.95446726064043	5.53844219369433	5.37565299630448	4.5645412026533	5.90488182041943	5.46908522713759	5.57679035966522	5.00724843608156	5.82508592423019	5.42857517809242	5.87701813740383	5.97475301467648	5.57104357339345
FLAD1	0.11356418358129	0.702551444194632	24	13.4587092159992	0.360431511298879	3.98111378070523	0.364856908046437	0.0916469430777748	3.92628907626506	3.69692616016835	3.95365713735037	4.33825322754532	3.69113638747198	4.47030625369671	3.43636898645184	3.27943838799544	3.95773011765405	4.89011705159542	4.30743113352004	3.46273507874469	4.00551671581217
ADAM15	0.814145880848289	0.947751500530218	24	15.7119540683176	0.0855449057907304	6.03802433982228	0.0914249144268573	0.0151415279703142	5.85100014219646	5.72060226358826	6.25201403842095	5.8367989049089	6.61528092722083	6.00573353192943	6.55697543263285	5.91493490292581	6.2284989477012	5.97436957708864	5.7242630983075	6.13913552401085	5.62316153758933
EFNA4	0.0605407391691052	0.652967144966552	20.0603015075377	5.06539166771774	0.877565239523277	1.71188213160072	0.879308238840384	0.513649989452353	1.26923253883499	2.54099231856379	1.70976486856451	0.818912626986964	1.58217042997734	0.42138042190962	2.93566251148666	2.28312744083135	2.19013559520829	-0.143520440799451	3.10119467072197	2.57658548274723	2.31781539313053
SLC50A1	0.582847409709892	0.882859398372954	24	6.24009581558313	0.203533322010141	4.35226104403343	0.225759601107539	0.0518717969403594	4.43292010577596	4.00861605011141	4.72979515972876	4.73705740844245	4.33825049271935	4.08403401821882	4.78091734583058	5.20959525622862	4.65195441060493	3.84006049942162	3.79653890250562	4.44477438696562	3.51069832135986
DPM3	0.0149745650835919	0.579656102514947	21.3475935828877	2.40340603789623	0.246369210923245	6.59202578836751	0.24637037990256	0.037374001226954	6.48706547042616	6.73866330869849	6.1435455681701	6.10324631496712	6.44413887441181	6.54421057136713	6.66246481593732	6.6684099484791	6.78389305918182	6.4973452212376	6.6872697555495	7.32457550137585	7.04508176542326
KRTCAP2	0.87861323221786	0.96499251495412	24	16.4887965861122	0.0316033585907626	7.500248150896	0.0344387106966127	0.0045916761690743	7.64887867323913	7.79481616253287	7.74824174363957	7.48115681078396	7.58917306366751	7.38447632747779	7.4844035515131	7.20886813664954	7.46723910106105	7.34458425751084	7.47129255565141	7.6311300126229	7.23569317670667
MUC1	0.13111095171933	0.717603100671662	21.2340425531915	10.7970580336456	0.416317249808847	3.61192345927217	0.416368580432729	0.11527613614399	2.43839522912002	2.8400065244347	3.5784021884863	3.11006656859968	4.26176511647368	2.97227418982426	3.96229662445196	4.14027170792273	4.15577944334028	3.90302325103376	3.79653890250562	2.97503304390269	4.28974861682706
THBS3	0.0622867371670812	0.652967144966552	24	2.09915933937306	0.382345356262628	4.1673999415762	0.39185419762934	0.0940284597405672	4.78761606210244	4.42339031023887	3.5784021884863	4.14170204860185	3.85629927104622	3.60723956523162	4.13515084660183	4.5183138889418	4.32989379725228	4.07693289065086	3.59980008296389	4.60333538720115	4.85227858135325
GBA	0.703003157038794	0.915447961586035	24	2.49175482994257	0.175782084482116	2.34103268487652	0.1818219266663	0.0776674020148891	3.51607664745791	2.30051354996853	2.39026821352965	1.96753652637951	2.1893087045031	2.39075499458696	1.5307483325864	2.523001451536	2.95687223498006	2.24438868476529	1.70803198557627	2.72197547594124	2.1384357232133
FAM189B	0.093842357880309	0.694563212902872	20.3673469387755	19.9158739571398	0.192505436681925	5.36513738798275	0.193877406809884	0.0361365222900248	5.21046389870638	5.59287647299734	5.23168995348659	4.80511270772843	5.6882068345092	5.45488346235644	5.25570600991044	5.1923289424423	5.31373314049891	5.51173015380502	5.691670669204	5.53744823422938	5.36201318771904
SCAMP3	0.0637308018517927	0.652967144966552	20.1616161616162	18.5211938782155	0.272248077455887	5.48076877271691	0.275595386370018	0.0502840746980466	6.01945512046187	5.64533135268173	5.24675016350266	5.12212042298067	5.62854189102425	5.49707611189644	5.46458933154798	4.74838057908594	5.69104569466034	5.68296289972645	5.65832488093463	5.30332270000302	5.47976459663525
CLK2	0.449760754921534	0.843864705724095	22.3016759776536	20.0501372860822	0.266598852590968	3.25574154260348	0.271191499922688	0.0832963846711946	3.96155929765724	3.64634675666876	3.0004706967449	2.87697292986457	3.74831752436678	2.89021755120471	3.32652792939159	2.72862009692212	2.6763964955643	3.39066027812759	3.85657676064039	2.57658548274723	3.83920692711485
FDPS	0.802662542073334	0.944147366432386	24	2.41295635440312	0.173820663002735	2.82656790097883	0.179445920705536	0.0634854448900358	3.1386003089221	2.54099231856379	1.06225381829637	2.11782186703674	2.84237233339493	1.97915260215849	2.28493044957297	3.27943838799544	3.67743840939954	3.63278864503864	2.99834545486327	3.61943708973493	3.71662722287189
RUSC1	0.611612361727317	0.891264438506496	24	11.4554171786246	0.119910778579989	5.27079788033544	0.120119206970121	0.0227895680497003	5.45281092662162	5.12352623120144	5.68299511307846	5.13979891391182	5.41559487516404	5.39663569213453	5.58873510050255	4.86193626909428	5.47073702699069	5.49138641675252	5.27406646496178	4.48607810002507	5.01717084906877
ASH1L	0.771235307629754	0.937610964614762	25.1069182389937	0.211646694664847	0.0700686429275127	5.84785796561024	0.0710708197918183	0.0121533081360333	6.01945512046187	5.63239534730555	5.85009262119641	5.86895339726098	5.80060824867055	5.95618094669891	5.64701891823563	6.05525244475748	5.76569750087571	6.10061233707537	5.27406646496178	6.07290350277242	6.0099716695608
MSTO1	0.265507734392513	0.791959170622552	24	2.78110206983156	0.3602468673969	3.06034055562901	0.375389107710855	0.122662527547918	4.09460212812565	3.79305716527989	3.2599938813085	1.96753652637951	3.03851177000494	3.04991377008903	2.8588295215812	3.77313029515307	3.19159490698723	3.2999924205871	2.33300265476153	3.08665456957301	2.31781539313053
YY1AP1	0.470492953272982	0.852047280939718	24	4.82663346227106	0.106432993697261	5.66236761329029	0.116781191745298	0.0206240922032681	5.22505053651868	5.88231924798944	5.40279865310544	5.30560185153126	5.78702774139727	5.44054050560223	5.60058175682633	5.81694461579931	5.7535207112292	5.94474961023645	5.55339761332705	5.88495891364836	6.04859929939804
DAP3	0.304390006618449	0.801381225837504	24	1.9546477009738	0.201478552182433	5.61684339668661	0.205849177077798	0.0366485519605601	6.412557146552	5.60617007428292	5.389289670129	5.38186522804272	5.34320389454889	5.27257173278935	5.74634020481936	5.95643730876906	5.61231925464513	5.89914723480365	5.29591490041879	5.82183283949792	5.46079473473891
GON4L	0.0169256053233979	0.585315194116458	20.2639593908629	11.1451753457588	0.603529350799109	4.81707676981642	0.607052063363245	0.126020840516183	4.43292010577596	3.83882265023515	5.6718799632823	5.10422261315815	5.10129644060712	4.32170817164681	5.19448882282289	5.08415248495413	5.17453646397278	4.92086808891388	4.17221986601817	3.76077383130463	5.16513507664532
SYT11	0.963522160172271	0.987373873189667	24	5.41444303192979	0.0390025188037341	5.51411110663261	0.0431563027092622	0.00782652033568058	5.1040065877307	5.36161199070236	4.87255890927408	5.39664579900153	5.58211592156332	5.60390573672463	5.35695738220834	6.19183839992837	5.45578355535739	5.70079242284333	5.96146531821255	5.10548978347004	5.99686249187813
RIT1	0.870057713733542	0.962314590645904	26.4370860927152	24.2079227898605	0.0964265707752608	4.63642964823703	0.0964683622539694	0.0208066054211889	5.07208940465673	4.1961146499454	4.75107548344441	4.84876239284705	5.18651944957785	4.41269038586929	4.93857035462972	4.74838057908594	4.65195441060493	4.98047100078221	3.45195377950322	4.48607810002507	4.52709365957703
KIAA0907	0.151152769946774	0.735426214295016	21.4623655913979	20.3876093696526	0.66073062413696	3.2860540207608	0.661712258815729	0.201369866300167	3.6518274666927	3.88318087944793	1.31178548077403	2.49275930136293	3.36531779148313	3.32441148794785	2.60023067331592	4.10379798271796	3.26205368910999	2.98778940214897	4.95507007777753	4.26660985869861	3.08462616031216
ARHGEF2	0.820061670651431	0.949004510608606	24	20.3577452563767	0.1086992672657	5.93354265698916	0.115951420715321	0.0195416848615288	6.17779884660193	6.48168363436703	5.12162239757575	5.96132833710267	6.11512755008647	5.65449344510705	5.63554900369312	6.39416357713552	5.47073702699069	5.98895459068128	6.44480794271243	5.86943445079364	5.88746640979927
SSR2	0.21999746282406	0.776709055859399	24	23.6441463273734	0.183274101661542	7.72000671680999	0.183410309380089	0.0237577914253261	8.29784794192203	8.05444740954871	7.51935096369714	7.55218850381178	7.44529110745219	7.86713195824418	7.33994009973835	7.89860760936323	7.44847718726751	7.75192169886151	7.6259175646495	7.93692124115436	7.80465898947694
UBQLN4	0.141814385963639	0.731303544495642	21.0105263157895	7.42199929021129	0.606574269339549	1.9353317966621	0.606649337131029	0.313460119953244	0.72928756713634	3.16146118621419	2.27746515068341	2.25391843383234	2.61530756230565	1.40103587475978	1.71640562377189	2.90855560570827	1.67431040776365	0.626812837556312	1.94770679586385	1.48686381140981	2.62096458313776
LAMTOR2	0.275346569541303	0.795531161739938	26.972972972973	23.2061105459333	0.123792340848009	6.50223046450898	0.124584303055534	0.0191602410489063	6.64184585535177	6.43774615156269	6.37362365374975	6.31256769772061	6.88121526755931	6.38854084655029	6.73949095391667	6.43877358087793	6.6191819482089	6.31257343352998	6.41516922589947	6.26312130131589	6.64388762436398
MEX3A	0.652439645068423	0.899498427288962	21.2340425531915	5.71597830937313	0.259427402425405	1.9668349126055	0.259466608606722	0.131920888196459	0.72928756713634	1.16713215539074	1.31178548077403	1.39113224410322	2.34570634030948	1.81094209183645	3.00860971182696	2.90855560570827	2.19013559520829	2.24438868476529	1.06089674615187	3.3775016832802	2.31781539313053
LMNA	0.658390275434023	0.902311997203782	24	21.6002628337598	0.110874934308958	10.2511767454487	0.114426437224106	0.0111622733726554	10.3502611849909	10.8138533082803	10.0842899476117	9.96714162959676	10.2418594688514	10.0073786908432	9.99085875042597	10.1534040902562	10.0081028207679	10.0877484225897	10.7031977716271	10.6505499656516	10.2992291994568
SLC25A44	0.181604098196497	0.758300819456235	22.4269662921348	17.6906815782974	0.224302125001205	5.27425288359074	0.230042940355642	0.0436162136008594	5.76377597196813	4.56627375371289	4.96652244043481	5.32118045232577	5.26698772422946	5.23981397657673	4.97543153365097	5.26018790654936	5.33022507059494	5.29410101217135	5.65832488093463	5.59521663987409	5.25596764025075
PMF1	0.00591960567251948	0.499508140271333	20.0603015075377	6.25993195549951	0.448590055684921	4.12009509397501	0.451773866872908	0.109651320313833	3.73571386198612	4.51080669253494	4.22099273758861	3.91408498674605	4.26176511647368	3.79932953980953	4.45524375078486	4.57270370653801	4.1182850636186	3.2999924205871	3.91421564028942	4.71177461903642	4.59825908956717
SMG5	0.826787438640495	0.950465637368365	24	16.6347832261423	0.0945579479654329	5.00779206735552	0.103363685660545	0.020640570588852	5.25378868829704	4.51080669253494	4.70819623748555	5.04915710641014	5.033903759476	4.77469580409622	4.48110778489507	5.44648759022112	5.04064484367503	4.69042649613354	5.80266142003182	5.13175411963909	5.14150435989687
TMEM79	0.19416068845051	0.758591706984992	20.7916666666667	13.0477967468459	0.427839190253965	3.68175035561341	0.427857223685813	0.11621027564606	3.25689071266834	2.64769951790405	3.87829561551891	4.3072984886158	4.33825049271935	3.84360588250616	4.06847325704371	3.40466142278545	4.15577944334028	3.77422400473733	2.6367869402391	3.8265676136858	2.98192216182582
C1orf85	0.790397324206062	0.939613516313867	24	4.97036248162058	0.0899252640557234	6.65736151889282	0.0989163037215999	0.0148581841981822	6.36724795251006	7.08093696549361	6.65337315716096	6.17358913598488	6.32702649895045	6.51712790155072	6.59892042499687	6.20911055056361	7.09502885521767	6.69709216811438	6.97145645044926	7.06316978573072	6.8179618920772
CCT3	0.0940533762085016	0.694997133710869	23.9041916167665	0.775705851484349	0.163851086533339	7.02591416119944	0.164275894385066	0.0233814263334269	7.50986137992695	7.61251146043656	7.02496169927134	6.85238479408363	7.03274945345897	6.92000603113327	7.02090792472054	7.09269545219953	6.97954351514792	6.62422116082942	7.02476408276384	7.00041320464399	6.81048882559157
MEF2D	0.98007446663559	0.992065075049032	24	4.2123414934138	0.0411002428336729	5.67625185545749	0.044499245734249	0.00783954744563787	5.50155275239327	6.31358431258349	5.36188619463609	5.32118045232577	5.56630255841624	5.11892386538907	4.82197489739936	6.04566999155963	5.19268842293356	5.9297084129297	6.30096679975235	6.26312130131589	6.07378818277641
IQGAP3	0.818469492310951	0.948579300260891	24	19.2520374660288	0.228608179213927	1.93088738069517	0.250463293763821	0.129714087039943	1.66122330615333	1.65040124101014	2.4948873331446	2.37827580274302	2.61530756230565	3.04991377008903	2.77767335335729	0.836533724031881	2.86930212251804	0.626812837556312	0.58088604430737	2.2327446363117	1.40820950015942
APOA1BP	0.72210498751045	0.920056931319124	24	20.7114618612416	0.0624193783756862	6.25330018675535	0.0659408418489293	0.010544966638351	6.17028111594646	6.18659864265951	6.19103399894763	6.07595763054378	6.05973198841125	6.53073278594566	6.5870600625667	5.98679892481438	6.45593536065036	6.24126608046547	6.4051527810498	6.28668924162566	6.15863923314887
GPATCH4	0.853760795258158	0.959042853309593	24	10.122694863708	0.0829127574866962	6.26573029337096	0.084576741903443	0.0134983055355772	6.38033928707312	6.345640839124	6.772629021299	6.87894391127846	6.27932457243849	6.38104967375135	6.31240493439066	6.25140734416574	5.55734221648664	6.47679616595529	5.86245022520592	5.4357094891861	6.44589018029006
NES	0.0898970689692854	0.689209433947829	24	17.9956660574702	0.672355886896705	2.06341290943975	0.746150923566202	0.3616100879047	2.33460494055716	0.847089440681549	1.70976486856451	2.59882220118845	2.73330254051168	1.62049836998317	1.71640562377189	2.14636059702385	0.863820687305708	1.49663368512573	2.99834545486327	3.61943708973493	2.1384357232133
CRABP2	0.377273456656233	0.82165922579193	24	21.8103906701791	0.358810492147083	4.24763330613421	0.368480161398019	0.086749522579051	4.38176087157842	4.4531215353897	3.42796450539474	2.79008121017486	4.22194605232427	4.00825761100789	3.72316682030363	4.46179296169982	4.26274804758399	4.37221576972935	5.00897540224561	6.0034839443283	4.41329649775671
ISG20L2	0.298284750691413	0.800409585822484	21.1216931216931	10.3614004548231	0.30385022355362	6.51460792854563	0.303851153490207	0.0466415104059903	5.73348864101838	6.03756815722361	6.88277520677492	6.86306718465516	6.5763359699962	6.92000603113327	6.93462417612417	6.18312415631462	7.12369453094113	6.43479857285518	5.60681495750095	6.5816443295968	6.48397001606283
RRNAD1	0.99343514464076	0.996877651981299	24	0.3655146565711	0.0297127764413684	2.76161310372278	0.0297360727232011	0.0107676461569202	1.26923253883499	3.29879251394375	2.02136043755946	2.11782186703674	2.01387163380465	2.97227418982426	2.60023067331592	2.82139126985029	2.03780800969841	3.77422400473733	4.02301348204259	2.97503304390269	4.00551671581217
MRPL24	0.490559576616332	0.856754873895088	24	7.39971281778663	0.164452670362092	6.72076919209518	0.179638373593748	0.0267288413661096	6.51700964546943	7.19530544599451	7.15837107186213	6.62022771015392	6.76132865568672	6.88335905970148	6.96243321479952	6.20911055056361	7.30983251662739	6.58635722560496	6.26818511618234	6.38822507777335	6.44589018029006
HDGF	0.00626075262847525	0.499508140271333	20.3673469387755	1.75460063942676	0.186796532043401	8.27473686591651	0.187258915605951	0.0226301958165301	8.46385675132882	8.47249656465777	8.19319675334349	8.04033958580172	8.22445847171754	8.28345152876373	8.29638907930385	8.21730821059791	8.17028640972688	8.25565755846754	8.36541116868849	8.69322243638887	8.16257998240642
PRCC	0.373953499934076	0.82165922579193	21.5783783783784	19.9658975127068	0.251700983496291	4.27058477973119	0.252438947154324	0.0591110960616999	4.06247386617035	4.12401227598504	4.33812085202361	3.87239579981193	4.63967029386395	4.15602816425831	4.40208165137741	4.70033152288227	3.26205368910999	4.41604726676708	5.11109569805189	4.40225322651688	4.20108416479839
PEAR1	0.45232640742692	0.845490026724279	22.1777777777778	7.54119328860342	0.161061785897185	4.09383491992789	0.163917768182824	0.040040150955992	4.09460212812565	4.16051385365962	4.25117825821623	4.53812153541722	3.85629927104622	4.41269038586929	4.28949304198124	4.27759031811781	4.15577944334028	4.13053676012728	3.19719719479719	4.06330148385546	3.77921856854324
ARHGEF11	0.724945125255724	0.92006270791475	22.1777777777778	9.18486380163433	0.150603335712662	4.80413579058101	0.152566272386768	0.0317572772788583	4.186904881825	4.1961146499454	5.51900381774156	4.89113011967375	4.96320803568336	5.28867584475789	4.82197489739936	5.29295681122568	4.42509332474235	4.82657587116732	4.2187126163727	4.90689281376407	4.79284259812862
ETV3	0.824704577309545	0.9503085735715	24	8.82765715586858	0.142191568203679	2.4621540175709	0.149735330601444	0.0608147701292743	2.71130854554183	2.92733013678005	2.68379346259905	2.79008121017486	2.73330254051168	1.14209339462461	2.39786208794386	3.14230419430891	1.67431040776365	2.4268565951612	2.76763572829322	2.57658548274723	1.93354288184838
KIRREL	0.679748921982502	0.908415877014817	21.1216931216931	11.3142986251317	0.198882542595007	4.53964728446696	0.198882880362941	0.0438102054852249	4.30145078766066	4.36202410384024	5.037521549428	4.59048574182457	5.01072131608508	4.94694025604911	4.69512134073715	4.74838057908594	4.07979017773466	4.45858626126247	4.50794284136296	2.97503304390269	5.01717084906877
IFI16	0.162480546263431	0.748302564549048	24	19.1334829265196	0.212214683064717	6.51285655840127	0.23301613971068	0.0357778706810456	6.14748998215786	6.15075929693145	6.06075016039436	6.75824155256296	6.40910616115584	6.7559404847992	6.34797939258278	6.7114682996058	6.09009757244988	6.44541314225493	6.74400167577052	7.23049093162977	6.8835326598195
CADM3	0.92150642031464	0.97500983914018	24	8.97688438070977	0.123830056667082	1.70241986636444	0.12987091523642	0.0762860665587522	-0.143520440799451	0.847089440681549	2.15508825580472	0.416506442061501	1.58217042997734	2.61167271976848	2.02849360503883	1.82645643449939	2.95687223498006	1.49663368512573	2.1531791441916	2.41488445494243	1.69465666903714
DUSP23	0.95327356526812	0.984497636059164	24	14.6774545665855	0.0220711695785006	6.09308692794694	0.0229369737064176	0.00376442581201549	5.3894724894307	5.84915906534737	5.50654480543213	5.74737593483838	6.08214609722321	5.98611626069775	6.1922869923653	5.98679892481438	6.26326859721548	6.67921657192421	6.27919531656122	6.51336433525829	6.7176556408222
C1orf204	0.129187204413318	0.713266827797189	24.0481927710843	3.97853889036608	0.5241540476685	2.6997804867328	0.5657743299002	0.209563085843651	2.79189956675389	2.30051354996853	3.0004706967449	2.25391843383234	1.81410852316804	2.71061809252441	2.8588295215812	3.77313029515307	2.56932093040331	3.63278864503864	1.42044905785475	2.97503304390269	3.27040170303486
TAGLN2	0.631104301970478	0.892926038502778	24	16.7964479063906	0.108311720829166	8.58813251769146	0.118776011562959	0.0138302490463767	8.58188542156383	8.71265954558011	8.74121881501857	8.64778740663553	9.28521133414979	8.61255969262594	8.91478125122365	8.52721191113186	8.6276472811885	8.17184967281715	8.30204768919338	8.51263000583635	7.97142386473934
LINC01133	0.646859059110654	0.89853395136872	24	12.9164807706995	0.166891987413112	6.33279492027389	0.167709940696809	0.0264827683208089	5.66024289576889	6.25571211831825	6.26686465449152	7.02878304578709	6.69742987028935	6.83483089165776	6.70698198242673	6.6684099484791	6.24598851559848	6.01768959011701	6.27919531656122	5.51766637000042	5.9836331033371
PIGM	0.105796365677276	0.702551444194632	20.9005235602094	10.8803563370067	0.311275270952186	5.6486484422825	0.311376277905083	0.0551240320736375	5.19572827230751	5.59287647299734	5.99091294243055	5.90040683346522	5.94211999199218	5.94606286689285	5.89804310297837	5.74771324234705	5.92618795520404	5.7529958533334	4.68395681425129	5.13175411963909	5.34141851595326
IGSF8	0.236250690989529	0.784207506393959	24	2.0785555332736	0.275342773471361	3.48782491220771	0.282062706673592	0.0808706611637375	4.30145078766066	3.79305716527989	3.13606006834097	3.1800855546574	2.84237233339493	3.70647921023465	3.00860971182696	3.94791716054686	3.77704351712562	3.47596537659096	3.28720797954215	3.69183556378623	3.43496102621146
PEA15	0.704460281342912	0.915622101331706	24	12.1762923953216	0.0549596508239114	9.09820170933081	0.0549696830137478	0.00604181845708837	9.31208862604729	9.17862981262678	9.37098678302205	9.29121259839993	9.46012779237313	9.12757111343195	9.36025198609491	9.11099387258179	9.14373087541145	8.81586514514165	8.88112050234455	8.60223240054203	8.56689956593406
DCAF8	0.114612584384591	0.702551444194632	20.6839378238342	14.0414367646919	0.182217200601579	6.70891992562397	0.182223933199581	0.0271614410694629	6.19271779654556	6.15980294579508	6.43408173694915	6.60757842254953	7.03274945345897	6.78461338432138	6.56304275657233	6.89342557141774	7.05093324605301	6.64278687721	7.01162069609482	6.70046582135086	6.8253964479612
PEX19	0.754515242507701	0.930787221452717	20.1616161616162	19.4233798952714	0.114863911598594	5.16852749142048	0.116273306878758	0.0224964087105594	5.1040065877307	5.42299536143076	4.19016212372856	5.08609997428508	5.20706118666184	4.52570924938564	4.95711866735309	5.26018790654936	5.45578355535739	5.24633881649888	5.70805892017163	5.75581774951542	5.29932564292459
COPA	0.0937546742197741	0.694563212902872	20.0603015075377	11.2390644464853	0.137632728178906	7.09820823680391	0.138876087939439	0.0195649498164019	7.31908973592115	7.17760487182812	7.39305770223058	7.380657052931	7.12199369601274	7.01502475059288	7.08133808848671	6.89342557141774	7.10943288860448	7.16357123045786	6.54855328142299	6.90465557046184	7.01938212428038
NCSTN	0.0878572975154847	0.685809002716615	21.9340659340659	20.8663572539933	0.72906598933517	5.09267392546558	0.733630260096628	0.144056004926638	5.86968742584296	5.51043496703087	3.13606006834097	4.33825322754532	5.28642255630383	4.29005944068011	5.02901539382852	5.43184920684853	4.62547238347855	4.95097732424588	6.76764865060023	6.22703139164615	5.51697203163699
KLHDC9	0.498045234414757	0.858203845834636	21.3475935828877	7.37257248034712	0.44984465939098	1.61055005359166	0.450241031736283	0.27955730449495	-0.143520440799451	1.16713215539074	1.5244551205063	1.39113224410322	0.513521492005143	0.42138042190962	2.50259178631743	-0.143520440799451	2.95687223498006	2.24438868476529	1.70803198557627	3.28691482619759	3.65119670784647
PFDN2	0.313764005200166	0.804353936240711	22.1777777777778	20.2501232755643	0.233660323494197	6.24925607609597	0.236731121869975	0.0378814884503605	7.31568639791869	6.59270090014094	5.95468426887354	6.4745834139443	6.30813457218703	5.93587332428422	5.83926199447725	6.22617836053366	5.70375900904024	6.22903118306533	6.35400007581212	6.40985001496802	6.08621960087417
NIT1	0.766409674384153	0.935069524308368	27.9160839160839	17.3305779397731	0.117712007347676	3.10999560958604	0.141175202695936	0.0453940199339147	2.79189956675389	2.01177117915546	3.13606006834097	3.11006656859968	2.94377271810579	3.26052665556079	2.39786208794386	3.77313029515307	3.03942974066466	2.98778940214897	3.45195377950322	3.61943708973493	3.89680018296377
DEDD	0.468488120609307	0.851965506393127	24	1.7020332972048	0.138046925196162	5.13441849049855	0.140338098186567	0.0273328125563329	5.3894724894307	5.56591605036954	4.75107548344441	4.95243638517407	5.16568100024939	4.6305139535325	5.02901539382852	5.15716373398048	5.28017269738991	4.89011705159542	5.3801429426984	5.28002711737561	5.40234100073301
UFC1	0.373982170627168	0.82165922579193	24	3.43202698058297	0.117796952673884	7.7714947594708	0.124934779817927	0.0160760296036582	7.69937360128278	7.63538456452807	7.78481418225048	7.51202816588979	7.91365492705809	7.57050956590682	7.98682729289217	8.00874033467479	7.95321992204402	7.8146725363522	7.37193970705994	8.0514152474892	7.80465898947694
USP21	0.127022048482268	0.712665071681399	24	3.18529198753046	0.5497265856705	2.66883667963209	0.579096772597389	0.216984717355286	3.6518274666927	3.74579220102148	2.27746515068341	2.49275930136293	2.34570634030948	1.62049836998317	2.50259178631743	2.82139126985029	2.77607113444362	2.98778940214897	1.42044905785475	3.08665456957301	3.35502637714107
PPOX	0.406342091822256	0.828886947921986	23.4823529411765	2.37331089110601	0.343974893450243	3.4903150950703	0.349145072765143	0.100032536677927	2.43839522912002	4.26478439728604	3.13606006834097	3.43043858852876	3.36531779148313	3.92827939218549	3.63375595638527	4.30997070069029	3.77704351712562	2.24438868476529	3.37193120684994	4.26660985869861	3.58265716220957
B4GALT3	0.862244463409336	0.961098774095438	24	22.6736117285066	0.0495516839298715	5.90508156335153	0.0500563720637517	0.00847682991788202	6.20748404693231	5.65815239668988	5.71583580201253	5.46835911042715	5.81406210991546	5.72719695581104	5.76751287049335	5.68736914934647	6.20186050969494	6.08711865380084	6.20029874761157	6.07290350277242	6.20497512207391
ADAMTS4	0.365623936684176	0.820830962510246	20.3673469387755	3.14950541047277	0.535765238687621	2.05290832199367	0.535865099729505	0.261027291861286	3.41791660664716	3.08756028781011	2.27746515068341	2.11782186703674	0.963291744073368	0.42138042190962	2.60023067331592	1.82645643449939	0.863820687305708	2.86665743055928	2.49287594571398	2.72197547594124	1.93354288184838
NDUFS2	0.0726553677925079	0.659560378156254	21.1216931216931	11.4508359701898	0.231044576709656	8.96747969236007	0.231044926151678	0.025764755993651	8.6751359417982	8.71265954558011	9.32027774290802	9.126975086033	9.0496233861115	9.1792354543494	9.10664303903064	8.86487206374523	9.31197285122935	9.04774592859995	8.49383787373739	8.61625215943938	8.73224574715632
TOMM40L	0.396042796584397	0.825847265269858	20.9005235602094	6.19223672276054	0.261903787957039	3.86439234454621	0.262009044981789	0.0678008394648542	4.4823271456031	4.04811595832691	4.30971819942094	4.3072984886158	4.18099669273258	3.5549365793989	3.99856404352044	4.43267983186041	3.32923102227747	3.47596537659096	2.6367869402391	4.40225322651688	3.35502637714107
SDHC	0.502031692961473	0.859822062155338	23.6213017751479	18.4221070409695	0.290957519225381	5.56802132348979	0.316203961215332	0.0567892870455368	6.38033928707312	5.7083266805993	4.87255890927408	5.39664579900153	5.34320389454889	5.23981397657673	4.86189625543017	5.73584465850362	4.82485085052629	6.05974665737126	6.64533609343113	5.94543826913147	5.40234100073301
DUSP12	0.101777976761086	0.702551444194632	20.2639593908629	18.8620744489811	0.391164685539955	3.53196796600868	0.395092429325753	0.111861838252239	4.45783511670436	3.08756028781011	4.05979585784796	3.11006656859968	3.43663438121632	3.96882264647763	3.00860971182696	3.14230419430891	3.11751755645002	3.84006049942162	4.12417879018273	3.46273507874469	3.08462616031216
ATF6	0.698862152602453	0.914445288787527	24	17.1786142613131	0.0909024406974582	5.53023368419284	0.100305163188928	0.0181375994066276	5.45281092662162	5.76868601487625	5.389289670129	5.25783054896135	5.6586827830939	5.55147952221041	5.31443098940932	5.43184920684853	5.65221941102372	5.51173015380502	5.64135843399772	6.09976227341246	5.14150435989687
OLFML2B	0.053857909961776	0.642034921811437	24	19.1514154210168	0.640747121122882	3.65599051397734	0.703326786096854	0.192376534733321	3.60798129626652	1.65040124101014	2.02136043755946	3.64370415077882	3.50459102552661	3.38558694962546	3.88690643883448	3.62656995132993	2.86930212251804	4.41604726676708	4.65043016061363	5.45663930976237	5.01717084906877
UHMK1	0.52724658271082	0.869205366674465	22.0552486187845	20.9088875133729	0.189394930463102	4.74345309582999	0.190896214031327	0.0402441449667005	5.30960261411927	4.56627375371289	4.49770889371332	4.73705740844245	4.44587436757671	4.57906308559948	4.45524375078486	5.30906631176574	4.3940529440695	4.45858626126247	5.60681495750095	4.87615109675752	4.6325672570053
UAP1	0.0639583715082218	0.652967144966552	24.7950310559006	22.5450203113737	0.451538593285619	4.20062487398726	0.458802949333794	0.10922254738217	5.61665563283042	4.12401227598504	4.19016212372856	4.14170204860185	4.13885098966006	4.52570924938564	3.88690643883448	4.74838057908594	3.19159490698723	3.77422400473733	3.91421564028942	4.16853405553328	4.45223479505538
DDR2	0.647372730853275	0.89853395136872	24	13.7228633069498	0.126439792364915	8.11288211476917	0.128588541036734	0.015849921053659	7.63255860698155	7.51015611003436	8.4110574578665	8.52367510124788	8.2168817196842	8.29943531932444	8.21395706749491	8.31825781437685	7.62594469146494	8.35188900094459	7.87484350597389	8.0548507990275	8.31823160540251
RGS4	0.109916734010135	0.702551444194632	20.6839378238342	0.0977615552148823	0.581449803667879	2.99437711753281	0.582507818900138	0.194533886693634	3.81498949889828	2.74705489656074	2.68379346259905	1.7997558437758	3.03851177000494	3.26052665556079	1.88087218342148	2.99075237591318	2.86930212251804	2.86665743055928	3.85657676064039	4.60333538720115	3.08462616031216
NUF2	0.969883248219713	0.988945001605835	24	0.599090505501449	0.108251045070716	1.49071982851018	0.10847864423219	0.0727693039010579	-0.143520440799451	0.847089440681549	2.02136043755946	2.79008121017486	1.81410852316804	1.40103587475978	1.31762062090853	2.62947087654228	0.863820687305708	-0.143520440799451	0.58088604430737	3.19025667336331	2.31781539313053
PBX1	0.106052965815424	0.702551444194632	21.4623655913979	19.093417226544	0.143637588555446	7.32737316781501	0.143916510030992	0.0196409418129727	7.44280477586745	7.44136165356892	7.22832495565098	7.24430853043082	7.3515283843338	7.31933860746993	7.19118481569651	7.20886813664954	6.96377503890732	7.56014195007007	7.634517007047	7.32457550137585	7.37899164808202
MGST3	0.138083198303293	0.725282822973478	20.4717948717949	0.906547371054198	0.475659346980328	8.24581334058857	0.477142009116424	0.0578647598979444	8.87218870871833	8.97209786971762	7.02496169927134	7.53559067685286	8.21434726721661	7.74697444257174	7.8644281330761	8.41260327199914	8.14952717914468	8.17504206277544	9.24207039479527	8.93425382582332	8.6213019246237
ALDH9A1	0.192705937229767	0.758300819456235	22.8114285714286	6.08928940279784	0.132113070762185	6.51575384303295	0.137552982950108	0.0211108317262764	6.48706547042616	6.41526520796895	6.42748793524782	6.50218133232175	6.40021342916098	6.15375001285963	6.56908467091083	6.7591539119525	6.53631700256074	6.76645873770009	6.24590938385838	6.76061140584148	6.72562401650229
TMCO1	0.207790923444478	0.767549956892594	20.3673469387755	10.8734013822984	0.15802884395308	7.928038591333	0.158818535719227	0.0200325129462474	7.41444814635001	7.70190534237819	8.06736476819285	8.1941984478583	8.00153426817312	7.82634337874778	7.96408147722754	8.2614399893168	7.67841452069728	8.12309623499938	7.8602535069326	7.89152966653376	7.91330526442587
UCK2	0.383192521335061	0.822252468063292	24.3414634146341	21.0576466374454	0.275613356669014	4.05239680659662	0.290322759213573	0.0716422337370752	4.30145078766066	3.29879251394375	3.7573150873467	3.99401456831122	4.37502444317306	4.22459973821729	3.67915393105998	4.2105641792889	4.51439788092957	2.98778940214897	4.17221986601817	4.77978862068673	4.56311513717389
POGK	0.493146389063872	0.856754873895088	21.5783783783784	1.32050313610241	0.229261737230322	4.39277758392143	0.229336821760044	0.0522077017055153	4.186904881825	4.61968700087605	4.09350835667411	4.51120901271592	4.09543693117568	4.47030625369671	4.40208165137741	4.83992893745512	3.19159490698723	4.6172093149725	4.9822744923664	4.35844066357073	5.11748012773928
TADA1	0.381540130246146	0.822112291110358	24	4.83090126873295	0.271755346524729	2.57240988155107	0.298200750123436	0.115922719883051	3.00973766427324	3.00966852666438	3.52997858680913	2.37827580274302	2.1893087045031	2.80321078551535	2.1624021997333	2.62947087654228	2.32790455819018	2.4268565951612	2.49287594571398	1.48686381140981	3.08462616031216
MAEL	0.833396269149793	0.952523281458471	24	19.9903720546615	0.095093017073448	0.162609733357741	0.102433317186629	0.102433317186629	0.357905282277546	-0.143520440799451	0.760345797755388	-0.143520440799451	-0.143520440799451	0.42138042190962	-0.143520440799449	0.428175523284352	-0.143520440799451	-0.143520440799451	0.58088604430737	0.620869444652929	-0.143520440799451
POU2F1	0.0616701821001018	0.652967144966552	23.0751445086705	15.2392647617257	0.363911104722303	3.88434042659765	0.372612503445856	0.0959268402157615	3.07560727254327	3.00966852666438	3.13606006834097	3.82946599239845	4.13885098966006	3.92827939218549	3.67915393105998	4.40296708746579	3.72810039711526	4.65428232979616	4.43104901596931	4.52623214443345	3.58265716220957
CREG1	0.85335793893549	0.959042853309593	20.5773195876289	0.507338261136685	0.129121560271467	4.83076215417048	0.129446122451719	0.0267962110988978	5.25378868829704	3.74579220102148	4.28074512885177	4.78278241972344	4.44587436757671	4.12048013098683	5.16287774427531	5.79423463793464	4.3940529440695	5.11952071063357	5.62419008066714	5.28002711737561	4.93707922125431
MPZL1	0.135225194947632	0.718986005881483	20.0603015075377	1.1491433556819	0.169557719313306	7.61086572361778	0.171136082765399	0.0224857577284981	8.01480700912082	7.58926986633074	7.3588118816529	7.33534592067423	7.43661930791658	7.61269792443621	7.52537571304837	7.74425350443316	7.47838023794536	7.57471881971938	8.03605931581677	7.59854442453921	7.81589927710283
MPC2	0.434059376392125	0.838317458324055	26.6133333333333	0.560505020831322	0.181905583706747	6.5667849065785	0.198181077522321	0.0301793161100475	7.44903126838634	6.55206393230745	6.11920200932741	6.38105989039847	6.34567423233105	6.36594961505658	6.40988308614989	6.9303445166226	6.50033407991986	6.63353388356459	6.87314852229492	6.35516748545329	6.40677791748376
DCAF6	0.0980630516320363	0.697177987487542	24	14.8149317360411	0.163526417006154	6.52492853292556	0.170551627575396	0.0261384667609419	6.3272457290681	6.07629371764141	6.36674698473702	6.68788323608519	6.68283743278275	6.27187166397197	6.59300243171798	6.4677652248566	6.26326859721548	6.87251677645582	6.82136273198079	6.5816443295968	6.68533459351817
GPR161	0.864612785232241	0.961323391367208	20.1616161616162	9.53648376398291	0.0705866964058637	4.64429739476104	0.0714361817956112	0.0153814830799152	4.186904881825	4.53880677334068	4.83319020644804	4.5645412026533	4.81048976531105	5.10079622873769	5.13055848527628	4.94675468707266	4.51439788092957	4.65428232979616	4.39100853330704	4.11687703687846	4.56311513717389
TIPRL	0.20357873640647	0.761803670837007	21.4623655913979	20.7566969525697	0.145894700068363	6.07219100729661	0.146082717526014	0.0240576617814681	6.36065746641932	6.23018098660982	6.00869173110408	6.09420731766931	5.99032132129023	6.10910486218596	6.12004946713975	6.12970352358738	5.91529797886194	6.05974665737126	6.0541190604846	6.46253537862347	5.55324395489555
SFT2D2	0.0831811361923817	0.678827398927309	23.6213017751479	7.96116710361702	0.431115841740969	4.23948703916826	0.460394748412118	0.108596805264073	3.92628907626506	4.4531215353897	4.98460246457873	4.39823873236404	4.13885098966006	4.15602816425831	4.25991734957482	4.81758069181522	4.95815886776792	3.55650683018939	4.39100853330704	3.19025667336331	3.65119670784647
TBX19	0.331824269711484	0.80818819475546	24	12.0528447279446	0.405159200064073	3.89994115270102	0.40516584682412	0.103890246278078	2.33460494055716	4.33033355752033	3.98991129171434	4.71363970778183	4.0506758010911	4.75164407290285	3.92509392897512	3.40466142278545	3.91463540681113	4.07693289065086	4.0744826993783	2.72197547594124	4.00551671581217
DPT	0.375219747491789	0.82165922579193	21.3475935828877	17.8161405612146	0.117954983775255	10.8180048732974	0.118055793302889	0.0109128988834432	9.24299700245654	9.45696487254562	9.64836885780104	9.97331727304358	10.5449075510839	10.7634156588515	10.9494001870112	10.8521577345438	11.6104790949026	11.4797261264263	11.7117225244253	12.3490284933434	12.0001833954275
ATP1B1	0.430903294329064	0.837815086766996	24	11.8721354194726	0.161907900979006	6.74373167830282	0.161923450011531	0.0240109568019293	6.26508256234787	6.18659864265951	6.88758746675982	6.95580790213706	6.66809588758275	7.23873961766553	6.89669145065655	7.02115555198259	6.8596945991114	6.95654374325401	6.66225609940805	6.46253537862347	6.44589018029006
NME7	0.493467138381231	0.856754873895088	20.9005235602094	0.812830533727155	0.388037931427803	1.9996090773715	0.388136255520222	0.194106067987264	1.9691445460027	2.92733013678005	1.06225381829637	1.13320850610468	1.58217042997734	1.40103587475978	1.88087218342148	3.14230419430891	2.03780800969841	2.24438868476529	3.37193120684994	2.72197547594124	1.05043405510373
BLZF1	0.652793773879859	0.899717270512772	22.6818181818182	8.22821655918169	0.195650574446675	2.15508306742823	0.202034854647532	0.0937480590428608	1.82338351631634	2.74705489656074	2.39026821352965	2.49275930136293	3.03851177000494	2.26616177126973	1.71640562377189	1.99525737962745	2.19013559520829	1.79105458269045	1.06089674615187	1.7804296371	2.62096458313776
METTL18	0.524079380771219	0.868021932633442	22.9425287356322	9.20111075360786	0.385240678389885	2.11740270509314	0.396389652522122	0.18720560409631	0.357905282277546	2.42575773525197	2.27746515068341	1.96753652637951	2.34570634030948	2.61167271976848	2.02849360503883	2.14636059702385	1.86747729051296	2.86665743055928	2.1531791441916	0.620869444652929	3.51069832135986
SCYL3	0.957127824509208	0.98625663272772	24	15.6456907274246	0.130664462726102	1.55231320102094	0.139395109737166	0.0897983149569862	2.33460494055716	0.435188776677169	2.02136043755946	1.39113224410322	1.30566507808184	2.39075499458696	1.31762062090853	1.99525737962745	0.446340293553264	3.77422400473733	-0.143520440799451	1.7804296371	1.05043405510373
KIFAP3	0.484728214423976	0.855770578078489	24	13.3158770808747	0.116942520063961	4.74782038144223	0.118115074233494	0.0248777469963205	4.50641031497607	4.2308580549571	4.59506737209783	4.84876239284705	4.6091253000473	4.68019293735187	4.22972263407392	4.77181802973584	4.62547238347855	5.29410101217135	4.78010109434227	5.18289046933438	5.25596764025075
GORAB	0.142898998634712	0.732085404041672	21.2340425531915	17.7188033600369	0.455789937839448	3.12736571179256	0.4558983894795	0.145777127299316	2.79189956675389	3.08756028781011	2.15508825580472	2.59882220118845	3.21114876656407	3.38558694962546	3.63375595638527	2.14636059702385	3.87021367367922	3.47596537659096	4.26375373555793	2.72197547594124	3.08462616031216
PRRX1	0.0382182806218059	0.62296576147255	20.0603015075377	3.40028416410583	0.189438605016086	8.72794230440278	0.189528734170635	0.0217151680843523	8.77764262708413	8.67056940795401	8.876872685235	8.48616090115516	8.55405725752701	8.80538739007065	8.87265688135132	8.66345406254178	8.41605006944174	8.85221629689204	8.68603000321737	9.2039781005097	8.90358659594804
FMO4	0.899816866121349	0.970560468078997	27.7222222222222	7.18780537865011	0.135358923511259	1.89212852277665	0.145699314725821	0.0770028636913159	-0.143520440799451	2.54099231856379	0.37806982773274	1.13320850610468	0.963291744073368	2.26616177126973	1.5307483325864	1.63525528613071	2.6763964955643	2.58881608730835	2.6367869402391	3.61943708973493	2.871342531333
PRRC2C	0.504032336900582	0.861148513219785	20.6839378238342	10.0122048467749	0.250475360249015	8.1481106053408	0.251002982409141	0.0308050534125811	7.55096607366339	7.8092569148096	8.73722536254561	9.0188754366887	8.18875480715061	8.67055196991926	8.46301614435699	8.27585559993112	7.3708900312792	8.26766964845275	7.32489679798841	7.83670218622933	8.21446521167773
VAMP4	0.908137072979458	0.972398399397486	24	4.76815826006619	0.0696505300792146	5.0062780643658	0.0763387868676545	0.0152486110212348	5.25378868829704	4.90429301243028	4.39330176209685	4.68983561248925	5.1230787870713	4.47030625369671	4.71705339793812	5.29295681122568	5.13753267254624	5.7184042872845	4.7167220071792	5.47726982901779	5.21126609649206
METTL13	0.109327952001767	0.702551444194632	22.1777777777778	15.8273757080485	0.258329317814272	4.66825236701181	0.26066659281527	0.055838153621957	4.90096595984818	3.9680041470304	4.28074512885177	4.53812153541722	4.57791958818161	4.6305139535325	4.67285071567466	4.67569325387079	4.87066923336812	5.31740194638425	4.95507007777753	4.67652614679586	4.33211776715101
DNM3OS	0.355827411127749	0.814827231251453	24	0.300376957589699	0.270392528219723	5.75506691866089	0.270535750453909	0.0470082718893664	6.23657073273229	6.16879025679995	5.12162239757575	5.04915710641014	5.50125662306957	5.55147952221041	5.16287774427531	6.43877358087793	5.66527795101911	5.70079242284333	6.11683669119415	6.51336433525829	5.85877026129899
LOC102724528	0.0133099272908204	0.575621001210869	24.1939393939394	12.459481898671	0.8752642550621	1.08319175797935	0.876983601196369	0.809629130517339	-0.143520440799451	0.847089440681549	1.5244551205063	1.7997558437758	1.30566507808184	1.14209339462461	0.764623944407756	1.15443934599601	0.446340293553264	2.24438868476529	2.49287594571398	-0.143520440799451	-0.143520440799451
PIGC	0.221509303884538	0.777070289078951	27.156462585034	10.1276779248822	0.225685305798652	5.08857620119559	0.225884935105281	0.0443905969320471	4.15678872349684	4.96746258554784	5.13786986373387	5.08609997428508	5.32452399536831	4.47030625369671	4.82197489739936	5.53132948839127	5.15615320412925	5.11952071063357	5.55339761332705	5.53744823422938	5.4220899037393
SUCO	0.0591361917654107	0.652967144966552	22.5536723163842	22.3697278265095	0.215803025657002	5.4703921837803	0.216961912359509	0.0396611257603797	5.68155244332035	5.56591605036954	5.36188619463609	5.56312178741346	5.45047226294672	5.39663569213453	5.56474589656164	5.24352004731307	5.28017269738991	5.0093737842897	5.57142404977663	5.97475301467648	5.75358527684384
LOC101928673	0.585841428267376	0.883528593148341	20.4717948717949	8.41986211197177	0.410381676018365	1.84220194587556	0.41275295613827	0.224054131015532	-0.143520440799451	1.42890827087879	2.68379346259905	2.87697292986457	1.58217042997734	1.62049836998317	2.1624021997333	2.40804413548126	-0.143520440799451	2.4268565951612	2.33300265476153	1.7804296371	2.98192216182582
PRDX6	0.915538952636525	0.974411488683958	24	21.1600216811187	0.0274551500912253	7.26974096227055	0.0286536005075797	0.0039414885146926	7.70198289688815	7.75955694625498	7.47527617209294	7.38807245837039	7.458201849296	7.24287832151315	7.151469435396	7.21742871562987	7.06084940325158	6.88816293007377	7.37707325158177	6.79388703161273	7.01288503951222
KLHL20	0.0973265854391313	0.697177987487542	21.5783783783784	2.83698801785336	0.225433754435162	5.07634639339913	0.225444522935614	0.0444107839505917	4.95446726064043	5.00808952376835	5.07175241267564	5.01124333195511	4.96320803568336	5.20629510930299	5.0464433604311	5.15716373398048	4.65195441060493	4.98047100078221	4.87023647558143	5.75581774951542	5.70604731089644
DARS2	0.997770966456115	0.999083993240149	24	2.09648473570023	0.0205711479097542	2.75355726852057	0.0210815042004798	0.00765609796516288	3.07560727254327	3.83882265023515	1.31178548077403	3.54100851916614	2.48679546872106	2.80321078551535	2.39786208794386	3.86316910520769	2.45365660233348	2.58881608730835	3.28720797954215	2.2327446363117	1.93354288184838
GAS5	0.860690361336686	0.960854497355054	24	11.9358257316656	0.0527387113754276	7.43684664326824	0.0527399873082732	0.00709171371121561	7.23150070853485	7.13237934586988	7.08485161788284	7.2686167899316	6.98001212166248	7.41414060215472	7.09396453771812	7.68992607472789	7.3906814938685	7.84304765707037	8.17222474713618	7.55067855121678	7.77424957059143
RC3H1	0.0835350793749148	0.678892181271464	22.9425287356322	22.8472429767004	0.422597433986356	4.16308618574999	0.424301875003023	0.101920031455362	3.96155929765724	4.4531215353897	3.37411835028648	3.73957285221484	4.18099669273258	4.25770082219446	4.40208165137741	4.65062689228695	3.11751755645002	4.57915844971819	3.96963991355993	4.9664782164756	5.04290956169236
RABGAP1L	0.225690491666453	0.779121039839011	24	16.6445017869239	0.364827552964178	3.24585526310935	0.398881960677417	0.122889632575702	3.1386003089221	2.64769951790405	3.79877944029086	3.87239579981193	3.43663438121632	3.38558694962546	3.20762970007355	2.72862009692212	2.45365660233348	3.2999924205871	2.88759745210945	4.21840520767024	2.98192216182582
CACYBP	0.419905263269374	0.833448680093858	23.4823529411765	19.7620333593708	0.20439120062712	5.50527210877214	0.21714953717794	0.0394439244577816	6.25800725663532	5.87135032326807	5.26165478365349	5.60190333367706	5.34320389454889	5.36660549915144	5.21003836202052	5.67499142490061	4.82485085052629	5.59035227148649	5.86245022520592	5.77260686871809	5.04290956169236
MRPS14	0.0443016066925527	0.62296576147255	21.9340659340659	0.363192609859588	0.3878575478183	4.65968800247529	0.388696477348504	0.0834168461798349	5.05586205475946	4.86058904742515	3.79877944029086	4.17637689820645	4.4800358803425	4.75164407290285	4.42890755956195	5.08415248495413	4.62547238347855	4.23211578971369	5.33864351400401	5.2077946256103	5.11748012773928
RFWD2	0.23974774163929	0.784207506393959	27.7222222222222	27.688811403707	0.280303193235824	4.07605224276376	0.311156926336348	0.0763378160544304	3.73571386198612	4.16051385365962	3.2599938813085	3.87239579981193	4.00448132001889	3.60723956523162	4.22972263407392	4.74838057908594	4.04023992304034	4.69042649613354	3.91421564028942	3.69183556378623	4.85227858135325
PAPPA2	0.629850932460064	0.892926038502778	24	7.31370530485998	0.135034680210271	3.42997435635677	0.147764543155414	0.0430803638171702	3.46783130930898	2.74705489656074	3.52997858680913	3.11006656859968	3.56949012561338	3.38558694962546	3.26830332767507	3.8188520031379	3.67743840939954	3.96335267797129	2.99834545486327	3.28691482619759	3.71662722287189
LOC730102	0.50167874344857	0.859485114885266	21.695652173913	13.9328342041944	0.267914877294578	3.23453837089653	0.267982912346838	0.0828504354000166	3.07560727254327	1.16713215539074	3.0004706967449	3.31068578865841	2.84237233339493	2.71061809252441	3.00860971182696	3.62656995132993	3.03942974066466	4.07693289065086	4.0744826993783	3.46273507874469	4.20108416479839
RASAL2-AS1	0.0575561677297549	0.647850686832823	20.2639593908629	12.1780420342385	0.951210984073029	1.55770694191696	0.953770108865723	0.612291107653397	1.26923253883499	0.435188776677169	3.13606006834097	2.25391843383234	0.963291744073368	1.97915260215849	0.764623944407756	0.428175523284352	2.86930212251804	2.58881608730835	-0.143520440799451	0.620869444652929	1.69465666903714
RASAL2	0.368707749145349	0.82113018940053	24	13.5107335982783	0.19989294195492	4.39572350667852	0.202521727214929	0.0460724444809219	4.43292010577596	3.9680041470304	5.08856801107254	4.24332229203746	4.4800358803425	4.57906308559948	4.31847458347652	4.57270370653801	3.99957479678799	4.6172093149725	4.81077620644854	4.00765937304009	3.83920692711485
RALGPS2	0.699330834896442	0.914490375187219	24	3.6523273300712	0.0717399709233071	4.6622758925769	0.0765472547223543	0.0164184309307457	5.22505053651868	5.21313415864991	5.037521549428	4.71363970778183	4.98716026553888	4.6050178691048	4.75994192053252	4.27759031811781	4.62547238347855	4.57915844971819	4.02301348204259	4.11687703687846	4.49014970942574
ANGPTL1	0.299322093011039	0.801381225837504	26.7919463087248	1.71038404201911	0.30063292832111	3.62504741183634	0.346741198143234	0.0956514932773209	3.31258704308068	3.08756028781011	3.13606006834097	2.11782186703674	3.36531779148313	2.71061809252441	3.48830472514715	4.46179296169982	3.62493241351963	4.28034336265674	4.47000816102447	4.40225322651688	4.59825908956717
FAM20B	0.0411788706680829	0.62296576147255	20.1616161616162	18.3582416852038	0.341512079830351	5.8891606617299	0.345648197271166	0.058692268240757	5.95965673775578	5.26434354524723	5.10518986817715	5.39664579900153	5.86665695008974	5.75063945382847	5.86895189991162	6.12060455836341	5.61231925464513	6.61484793287613	6.8138106511879	5.88495891364836	6.19352992003841
TOR3A	0.950945523341723	0.984023845364886	24	16.5100437868925	0.0471045938280528	5.21502830466354	0.0513546974933095	0.00984744367492417	4.621141278804	4.94671187555014	5.05473850324471	4.84876239284705	5.78702774139727	5.42605352123791	5.41177685645514	5.68736914934647	5.15615320412925	5.49138641675252	4.84081264911364	5.4357094891861	5.06819711450889
ABL2	0.680851326366019	0.908415877014817	24	8.91499142511631	0.0582708598076348	5.58761928788249	0.0612162462695955	0.0109556938502147	5.07208940465673	5.43794163069642	5.2910098857742	5.39664579900153	5.51779510627866	5.49707611189644	5.69200786389186	5.75948498335624	5.8366757789406	5.6281128590302	6.09207584761972	5.57621636796664	5.79960666797657
SOAT1	0.0243436295455791	0.596349001842568	23.4823529411765	22.7178276017748	0.270434390953856	4.92779191422278	0.272412413681616	0.0552808272799363	5.54870149897176	5.65815239668988	4.72979515972876	4.91185635624987	5.10129644060712	5.30460217690284	4.82197489739936	5.02686217266058	4.65195441060493	4.28034336265674	4.81077620644854	4.67652614679586	4.85227858135325
TOR1AIP2	0.942406100448687	0.982364626877991	24	20.8316147977837	0.032531482347142	6.9869073525708	0.0342536819567065	0.00490255276450789	6.93144528214886	6.55891674742606	6.82875303231842	7.1251182159427	6.91906133824181	7.2178661103273	7.37485009600345	7.2343989755174	6.90443641742888	7.15712823256572	6.83634931965225	6.81834956659118	6.94625233674447
TOR1AIP1	0.968550239193881	0.988861268537351	24	7.28360303333519	0.0358712909843704	4.88304612269514	0.0392764081006395	0.00804342353394798	4.35548446236867	4.56627375371289	4.7720464712503	4.80511270772843	4.98716026553888	5.18923904350412	4.69512134073715	5.64991275966956	4.99999129159372	4.79372403898125	4.65043016061363	5.30332270000302	4.69882891688864
CEP350	0.345630217890275	0.812326979424303	24	19.0023679815494	0.167586231800338	6.27082164171586	0.184424161382832	0.0294098878775269	6.39975621027001	6.15980294579508	6.39405915362459	6.4745834139443	5.86665695008974	6.59689682223206	6.30518355345695	6.11144784225167	5.63904159130071	6.41333223265193	6.45455373150595	6.50334079933805	6.2498690074666
QSOX1	0.772956791836213	0.937651253126934	24	6.34066947594474	0.0569198641034799	8.97506711787661	0.063103844274493	0.00703101641978835	9.2039514769199	9.35828230481277	9.30237025045106	9.07163674832542	9.10813408716506	9.02796240779595	9.11699031296916	8.71876850348982	9.20089834392385	8.52700243220947	8.90085835959646	8.42507836134643	8.70831835528736
FLJ23867	0.0698068580106794	0.659560378156254	24	22.1385928358971	0.284467878769383	3.6969123300972	0.290083893789095	0.0784665331194013	4.09460212812565	4.26478439728604	3.79877944029086	3.95460324871498	4.0506758010911	3.84360588250616	3.67915393105998	3.72591202231036	3.19159490698723	2.73441495560982	3.37193120684994	3.88949129984517	3.71662722287189
ACBD6	0.295947079544602	0.799764793230527	24.1939393939394	0.483361338296695	0.24181204631409	4.42673296008361	0.242514963685157	0.0547841864128566	4.70677856186071	4.42339031023887	4.39330176209685	3.78521945501883	4.22194605232427	4.44178592107378	4.45524375078486	4.59914851477788	3.91463540681113	4.72568722241376	4.74875956139376	4.00765937304009	5.34141851595326
XPR1	0.8687379566992	0.962294116989818	24	6.16489187048107	0.0944052852286898	3.26812191590004	0.104742144188436	0.0320496440719809	2.86822584220632	3.92621582156355	3.06985769025441	3.11006656859968	2.73330254051168	3.65771252767097	2.50259178631743	3.14230419430891	3.57044308497439	3.20324203611679	3.66840425650768	3.3775016832802	3.65119670784647
LOC102724791	0.998196148582031	0.999126982264369	24	5.39662799505904	0.0132363388559139	2.77462754783337	0.0146433925751592	0.00527760656978764	2.62594783890527	1.42890827087879	2.76971391590624	3.11006656859968	2.73330254051168	2.71061809252441	3.48830472514715	3.14230419430891	3.26205368910999	2.24438868476529	2.99834545486327	2.57658548274723	2.98192216182582
STX6	0.384535960820945	0.822252468063292	27.7222222222222	25.4330788248003	0.161098099985739	5.69868912774368	0.164323298061186	0.0288352802508895	5.86037404094503	5.23040671136671	5.15393638863931	5.56312178741346	5.6586827830939	5.5909767040557	5.63554900369312	6.26798484800294	5.57128412847751	5.86792463066985	5.98855052924785	5.49760948656328	6.06124871387852
MR1	0.901514729517056	0.970748007039381	24	18.6627394399573	0.0905204534506888	5.00886598176499	0.100079618113837	0.0199804942831733	4.82639734704192	4.42339031023887	4.70819623748555	5.30560185153126	4.91407652168	5.51087050116967	5.57679035966522	5.41706077050504	4.99999129159372	5.2704175585964	4.34982496868117	5.45663930976237	4.37327803594709
IER5	0.514256938174868	0.86395840739205	25.1069182389937	2.39093711427007	0.0628626722167199	7.49628693508333	0.0684873844650717	0.00913617435647297	7.25656639888602	7.19090062049217	7.30586896340796	7.2686167899316	7.38796965633238	7.41414060215472	7.54082950617996	7.45313756777576	7.89343641885072	7.60816945079587	7.42742837223051	7.87218674008767	7.85274673548453
GLUL	0.360467380422981	0.818189573880875	23.0751445086705	1.21039396763151	0.216259571925621	8.31124076370459	0.216320040402251	0.0260274063226428	8.37345124018919	8.21056007338006	7.57410923126299	7.81130734582088	7.71283332028311	7.75858371385204	8.14484751235061	8.48174450740796	8.64916858704107	8.49925342007904	8.76059581558535	9.56364631027213	8.80361849704378
RNASEL	0.0556119232400383	0.642034921811437	20.6839378238342	4.22241135984057	0.442996508252487	3.66773373069143	0.443085821376431	0.120806430867298	3.77589613335088	3.69692616016835	3.42796450539474	3.78521945501883	3.12741100840245	3.65771252767097	3.96229662445196	4.34164025094668	3.3934190043923	3.20324203611679	3.37193120684994	4.9664782164756	3.71662722287189
RGS16	0.824861663647417	0.9503085735715	22.1777777777778	6.63758802907286	0.182643070318419	0.804742061858459	0.185736363268597	0.185736363268597	-0.143520440799451	-0.143520440799451	-0.143520440799451	1.39113224410322	-0.143520440799451	1.40103587475978	1.71640562377189	1.15443934599601	1.1872125358111	1.49663368512573	-0.143520440799451	1.48686381140981	1.40820950015942
DHX9	0.196382317052164	0.759434017957308	22.6818181818182	19.3286763470547	0.225607487721355	5.83307342734906	0.233347474725496	0.0400042066385482	6.45648658532174	6.28906564593847	5.83023360721698	5.86895339726098	5.99032132129023	5.79641173782045	5.63554900369312	5.83930264085214	5.29705050349239	5.53179100409329	6.41516922589947	5.61396992774	5.36201318771904
LAMC1	0.601299039261391	0.887734988066529	24	15.2886930721687	0.0662975707194511	9.99906283806887	0.0700381253418923	0.00700446896635554	9.22224371474515	9.39895085171664	9.71756630509277	9.93269480373052	9.79043192297279	10.1292005653743	10.1106451279865	10.2070449750148	9.91071532294931	10.3123874693103	10.3880917724076	10.3555367104436	10.4666637791084
LAMC2	0.921626045967617	0.97500983914018	24	10.5979980602608	0.11262734025376	2.22228165065854	0.113906625275803	0.0512566106290121	2.71130854554183	1.42890827087879	1.06225381829637	2.87697292986457	1.81410852316804	1.97915260215849	1.5307483325864	1.82645643449939	2.95687223498006	3.20324203611679	1.70803198557627	2.41488445494243	3.27040170303486
NMNAT2	0.920199644774343	0.974863426807483	24	8.21839606934875	0.119379100580573	2.46889849702083	0.127824184771807	0.0517737707427219	3.36621286076559	3.08756028781011	2.92757714896617	1.7997558437758	2.73330254051168	1.40103587475978	2.39786208794386	2.523001451536	2.32790455819018	2.24438868476529	3.79653890250562	1.48686381140981	1.93354288184838
SMG7	0.0392905819611755	0.62296576147255	21.8142076502732	21.1148167833521	0.356062363117491	5.30496507254152	0.357519068271283	0.0673932935245512	5.28196554539706	5.69594575028602	4.44644960847379	4.97230623694126	5.30559905410435	5.36660549915144	5.21003836202052	5.1923289424423	4.93677881865653	5.2704175585964	6.07953421758415	5.70424527867821	5.91560288725763
ARPC5	0.544258181298309	0.872857974752572	23.0751445086705	8.66624698757098	0.0684943573704854	8.11952351603983	0.0712128090203156	0.00877056503126535	8.19416737298605	8.19304680842044	8.42270831916272	8.23999497370811	8.30050632788381	8.22397897698064	7.98004112341405	8.14958991657132	8.12610552267252	7.85105337445146	7.99657902112609	7.68089376259625	8.1448617856354
RGL1	0.787598206507626	0.939381168915014	24	10.0947408166974	0.0958214838649979	4.60891785402811	0.0978001609142681	0.0212197665507951	5.00605524690493	5.21313415864991	4.72979515972876	5.13979891391182	4.66958196924797	4.25770082219446	4.73865702743066	4.06637817086314	4.57100383511744	4.37221576972935	4.81077620644854	3.69183556378623	4.56311513717389
COLGALT2	0.333498530254226	0.80861488847993	24	20.1506667112839	0.33370638103135	3.10768018794675	0.357959664709723	0.115185489838395	2.86822584220632	2.30051354996853	3.13606006834097	2.79008121017486	3.03851177000494	3.44427353131198	3.43636898645184	3.62656995132993	1.67431040776365	3.47596537659096	3.73389366572837	3.28691482619759	3.77921856854324
TSEN15	0.881385844643483	0.966014631744749	24	0.0786557343253291	0.084575805705005	6.10570777460251	0.0845788795101728	0.0138524283559704	6.87706695662663	6.56573716543385	5.4425828243872	6.19065170633214	6.42672885183322	5.80763144605457	5.63554900369312	6.67464038234176	5.94772436336025	5.959635608257	6.25709024276202	5.6507606654875	6.02296280135615
C1orf21	0.42343183132398	0.836675143093747	24	23.7595546003712	0.143529308445421	6.21710233254937	0.14357803513607	0.0230940440507748	6.3272457290681	6.25571211831825	5.8793778063461	6.05747412915857	5.74550192427545	6.10000761626991	6.24607310511696	6.0742284978415	6.4856858019453	6.10061233707537	6.35400007581212	7.03561442603142	6.30409042035273
EDEM3	0.698282848874432	0.914322129916517	24	22.9439871722371	0.138146217003225	5.17690895100957	0.139043069496753	0.0268583185086996	5.66024289576889	5.55224452058931	4.7720464712503	4.84876239284705	5.20706118666184	5.00657538238687	4.69512134073715	5.87220313319781	4.91507715532026	5.03770888705294	5.45972362438627	5.61396992774	4.79284259812862
FAM129A	0.278588542786629	0.795955003886317	24	12.9045450590396	0.318288215016226	7.14006590163657	0.319808082248943	0.0447906345200035	6.29994778178465	6.9252400892225	7.32373334805303	7.54225273953596	7.65045401502554	7.54727118853662	7.41229990898037	7.23861053239671	6.91540837795909	7.21410483788046	7.56873588478903	5.96017009799992	6.9117452144976
RNF2	0.000136200893539717	0.356548002641474	20.0603015075377	1.80043820332323	0.758159513144897	3.32817820095067	0.762888822221422	0.229221146272609	3.81498949889828	4.1961146499454	2.85080367890104	2.25391843383234	3.290291647829	3.88656374699132	3.80735835076287	3.4634196382165	2.32790455819018	3.47596537659096	3.91421564028942	3.69183556378623	3.27040170303486
TRMT1L	0.648913968695676	0.89853395136872	24	18.4925742618977	0.0920739526735649	5.23295225649723	0.101966618926855	0.0194854861899903	4.91902107739273	5.2474749139606	4.7720464712503	4.78278241972344	5.34320389454889	5.36660549915144	4.93857035462972	5.26018790654936	5.06054994718174	5.76998550112448	5.4402361981285	5.51766637000042	5.62316153758933
SWT1	0.0675761836465775	0.658825682820992	23.7619047619048	3.75104683704379	0.785337879549561	2.44921056124921	0.829301916666452	0.338599681786228	2.53521715678502	4.00861605011141	2.4948873331446	2.25391843383234	0.513521492005143	2.71061809252441	2.1624021997333	2.72862009692212	2.19013559520829	2.86665743055928	1.94770679586385	2.02424128232678	3.95218227014455
IVNS1ABP	0.0035592197131471	0.499508140271333	22.8114285714286	18.0743210241858	0.220826665860373	5.84636313126801	0.230429710864462	0.0394141974575712	6.32046951292283	6.04734743486943	5.84019728439785	6.13884640429132	6.19956076494835	6.06303389768233	5.99098362006719	5.64991275966956	5.58509259720134	5.59035227148649	5.7242630983075	5.73883094701836	5.09304905171052
HMCN1	0.990194582087965	0.995256224692833	24	14.9499116831386	0.030309361192024	3.54264829699805	0.0317252809439519	0.00895524429304345	3.69438028176008	3.83882265023515	3.71462365734653	3.82946599239845	3.12741100840245	3.26052665556079	3.53843560848689	3.94791716054686	2.45365660233348	3.63278864503864	4.50794284136296	2.97503304390269	3.51069832135986
TPR	0.481859955636508	0.855362270901206	21.5783783783784	11.406580450926	0.191854739681119	7.14066187818053	0.192015246043253	0.0268903988620421	6.56939110036322	6.9092411655928	7.67775928606795	7.6324287179572	7.33762204797109	7.69957998688801	7.10648143849488	7.25948584989248	6.6523518929817	7.18905927937971	6.6872697555495	6.73514113164491	7.082792713563
C1orf27	0.550648202986261	0.873518287781766	21.5783783783784	14.9197397321841	0.244937757087585	4.89761776969706	0.245123123872749	0.050049459839311	5.16579765760893	4.36202410384024	5.07175241267564	5.39664579900153	4.93885141756413	5.55147952221041	4.73865702743066	4.62511729837946	4.87066923336812	5.47075170046605	3.66840425650768	5.32624809227524	4.10661172388764
PTGS2	0.680625990342606	0.908415877014817	24	14.4097153425161	0.362101468897098	1.77022499260603	0.373790538924314	0.211154254676994	1.26923253883499	2.74705489656074	2.76971391590624	2.49275930136293	1.81410852316804	1.14209339462461	0.380859327701682	-0.143520440799451	1.45122195297436	1.1263071843942	2.1531791441916	3.19025667336331	2.31781539313053
RGS2	0.533478605674594	0.869964422494018	24	21.8558851460876	0.241553545853019	2.29949668263119	0.247808526922515	0.107766420710362	1.66122330615333	3.00966852666438	1.31178548077403	2.37827580274302	2.34570634030948	2.50543833216239	2.28493044957297	2.28312744083135	2.56932093040331	1.49663368512573	2.49287594571398	3.28691482619759	2.4773378613231
UCHL5	0.403431229979979	0.827312198043177	24	18.742785809633	0.234506721530964	4.93104544579535	0.259027347226071	0.0525299046770986	4.86416337853304	5.21313415864991	4.81309552131525	5.33659262680366	5.10129644060712	5.46908522713759	5.14680861490158	5.1027546079626	3.99957479678799	4.6172093149725	5.40045342284878	4.26660985869861	4.82286664769186
TROVE2	0.759719023033858	0.932368646160011	23.0751445086705	5.05281405796901	0.113692426398295	5.54599981978779	0.118746907114959	0.0214112713619783	5.42780824030118	5.43794163069642	5.95468426887354	5.87951425327097	5.53414614563437	5.85165757192305	5.43842474259373	5.82816693930516	5.21061482928441	5.51173015380502	4.61610580988232	5.83787519009522	5.64012402965691
GLRX2	0.71118890828732	0.916064341751802	24	23.2810356173596	0.120036212527296	4.14318582056823	0.120399228897138	0.0290595773666327	5.32322511441658	4.56627375371289	4.66400340904334	4.99190614028856	3.74831752436678	4.6305139535325	4.50651629388338	4.40296708746579	3.57044308497439	3.63278864503864	3.45195377950322	3.61943708973493	2.871342531333
CDC73	0.202062959661777	0.761455399199816	21.695652173913	13.886833091603	0.240156932107798	5.4728394573367	0.240211026861403	0.0438914805986835	5.7129379737022	5.17795601042009	5.6718799632823	5.88999836287262	5.55031394246625	5.56476576006796	5.41177685645514	5.40211917302089	4.97922669612891	6.15335932721132	5.13553497925812	4.81262981576828	5.27780951780184
B3GALT2	0.410943193149179	0.82927745744205	20.2639593908629	11.0974755365023	0.1871696237298	5.21006734479215	0.188289285340751	0.0361395108508453	4.38176087157842	5.08606431853309	5.4425828243872	5.42576026804699	5.55031394246625	5.32035461157153	5.54035104431593	4.81758069181522	5.4406734668946	5.17159314022504	4.81077620644854	5.28002711737561	5.25596764025075
CFH	0.45579249311782	0.848222660962031	24	10.2136167631077	0.27456670338404	3.41363653224029	0.279572438013892	0.0818987128165093	1.26923253883499	3.64634675666876	2.92757714896617	2.79008121017486	3.12741100840245	3.5549365793989	3.53843560848689	3.62656995132993	3.62493241351963	4.37221576972935	4.17221986601817	3.8265676136858	3.65119670784647
ASPM	0.36747591139148	0.820867996587462	20.9005235602094	11.5370008626171	0.461941217413759	3.85620975888535	0.462035459087045	0.119815956075117	1.66122330615333	3.42417988364222	3.87829561551891	4.76010105849443	4.66958196924797	4.44178592107378	3.72316682030363	4.40296708746579	3.67743840939954	3.77422400473733	3.19719719479719	4.26660985869861	3.58265716220957
ZBTB41	0.167132320598043	0.748755476948402	22.4269662921348	21.3908035998175	0.643692107831812	4.25339881425378	0.208929859855979	0.0491206841822176	4.78761606210244	4.48225240736631	4.22099273758861	4.48378489612326	4.22194605232427	3.96882264647763	4.60389869216958	3.9061653364836	3.87021367367922	4.32701075964773	4.43104901596931	4.9664782164756	3.27040170303486
DENND1B	0.516905617137965	0.865213797931747	21.695652173913	7.56563580821478	0.427654020137808	2.59363559833258	0.429964181088695	0.165776634684192	1.26923253883499	2.54099231856379	3.83908528936777	2.87697292986457	2.73330254051168	3.60723956523162	3.00860971182696	2.99075237591318	1.45122195297436	2.58881608730835	1.70803198557627	1.48686381140981	3.65119670784647
C1orf53	0.568535847994724	0.878158903884254	24.4907975460123	4.12742575051984	0.513142360555667	1.82942421003755	0.57140231093035	0.312339974400263	3.99598778914774	1.84237136235556	1.31178548077403	0.818912626986964	0.513521492005143	0.42138042190962	1.5307483325864	2.72862009692212	3.11751755645002	1.79105458269045	2.88759745210945	2.41488445494243	0.57359761844582
NEK7	0.526042116436808	0.86895425189242	26.4370860927152	11.2657124505447	0.175824678065333	5.57720022020645	0.176237147514665	0.0315995733623028	5.84156493807233	5.72060226358826	5.7479455324548	5.8259194882093	5.6882068345092	5.45488346235644	5.35695738220834	6.12060455836341	4.8013841697192	5.85205622419246	5.96146531821255	5.34881487578678	4.82286664769186
PTPRC	0.0557783883362172	0.642034921811437	21.3475935828877	18.3855684333539	0.638616718390182	2.23271232814535	0.639194962293588	0.286286304883957	3.51607664745791	2.01177117915546	1.5244551205063	2.79008121017486	2.34570634030948	3.44427353131198	2.50259178631743	2.523001451536	1.1872125358111	2.4268565951612	2.49287594571398	1.11789181047686	1.05043405510373
ZNF281	0.474605930448468	0.852812077600278	20.2639593908629	3.0099681345993	0.162007181171695	5.73998769913221	0.162095590045992	0.0282397103517309	6.46265443341155	6.21290571496357	6.10274173017485	5.67647242963964	5.67352033190044	5.86245733426799	5.14680861490158	5.7711614491453	5.28017269738991	5.38512841654723	5.86245022520592	5.57621636796664	5.87318968251964
KIF14	0.992742319301911	0.996545929720692	24	20.1536691720599	0.0400809524977921	1.86745117248913	0.0429905484306817	0.023020975896992	1.26923253883499	0.435188776677169	1.87395871619331	2.69761880368474	2.01387163380465	2.39075499458696	2.50259178631743	3.06851739232667	2.03780800969841	1.1263071843942	1.06089674615187	2.41488445494243	1.40820950015942
DDX59	0.00159409609592065	0.492519987449162	20.2639593908629	9.63324511764882	0.596053332439388	2.55663305633107	0.60168391429663	0.235342304131859	2.22276492343147	2.16335398719131	3.42796450539474	2.59882220118845	2.73330254051168	1.62049836998317	2.50259178631743	3.34340811763145	2.77607113444362	2.4268565951612	1.94770679586385	2.2327446363117	2.98192216182582
CAMSAP2	0.366224304039188	0.820830962510246	24	13.7805707988232	0.197507424359068	6.49054314939027	0.201085582973325	0.0309813182571962	6.30682084468966	6.05706086995175	7.12207961131183	7.17312398477384	6.39126554246638	6.9405366465634	6.55088248446653	6.39416357713552	6.09009757244988	6.44541314225493	6.34354823445068	6.17746270672496	6.20497512207391
TMEM9	0.321555572640205	0.805407340337491	21.695652173913	0.871209233730695	0.144148184436611	6.08273710793991	0.144267574165462	0.0237175422191347	5.95090812543527	5.87135032326807	5.99982972330065	5.50973611665388	6.12595591619846	5.89437986123424	6.40988308614989	5.74771324234705	6.37875915959245	6.05974665737126	6.30096679975235	6.62851009496402	6.42646658922052
PHLDA3	0.715974055349332	0.917454191218393	24	13.3011456526532	0.108167559617915	8.31541138563979	0.109228341724456	0.0131356509809107	7.61328222196414	7.93836923155982	8.08003310760116	8.23177573591524	8.93269212154732	8.43040572509817	8.60062563625845	8.23427987972649	8.77948694502635	8.27661353354225	8.21011334250137	8.14786769486922	8.52185061126665
CSRP1	0.303613610746762	0.801381225837504	25.5897435897436	1.56995198201873	0.173426464323236	6.219605013643	0.18763184480001	0.0301678071820365	6.9578846574186	7.04721930781505	6.17537756513514	6.60121194417568	6.24992750600462	6.31181893895785	6.29792584412933	6.54461296264917	6.12832200867189	5.64662888109027	6.04124158914987	5.2077946256103	5.67346217924505
RPS10P7	0.0931394833855723	0.694513073329284	24.1939393939394	11.8929608901466	0.76137970002841	1.86323384632666	0.761380190950567	0.408633727028745	0.357905282277546	0.847089440681549	1.87395871619331	2.37827580274302	1.81410852316804	1.40103587475978	1.71640562377189	2.523001451536	2.45365660233348	2.86665743055928	2.1531791441916	3.28691482619759	-0.143520440799451
NAV1	0.447896388713082	0.843864705724095	23.0751445086705	8.70786990724177	0.100530052967021	7.33148550143142	0.104457168981484	0.0142477495128497	7.20599180980814	7.53121637829611	7.78223238964497	7.50181093845488	7.52925743551669	7.38447632747779	7.37139686541536	7.35180321915167	7.11420245124472	7.16357123045786	7.17379855793666	6.8020873841875	7.32231779185578
IPO9	0.0371142607172403	0.62296576147255	27.156462585034	27.129254021637	0.267232731536571	5.5084999207137	0.290509260526021	0.0527383615698376	6.02779895063916	5.53844219369433	5.36188619463609	5.54995942717317	5.056719571352	5.36660549915144	5.60058175682633	5.87220313319781	5.61231925464513	5.51173015380502	4.92734280352424	5.59521663987409	5.46079473473891
SHISA4	0.968308382896004	0.988861268537351	24	3.46028392906102	0.0350484614356164	6.47082702631822	0.0372010860099363	0.00574904658378777	5.86037404094503	6.23874166435868	6.53567902705707	5.97123642523868	6.46134130064335	6.64146996042656	7.14743709687	6.63045150104275	6.74751758190419	6.38052169111154	6.80621882936746	6.47284544423335	6.2498690074666
LMOD1	0.13100633759894	0.717603100671662	20.5773195876289	11.9619439731707	0.464782930443765	6.34763803121859	0.465294907643832	0.0733020543004255	5.48952080816445	5.42299536143076	6.94411629640092	7.02878304578709	6.20977576641989	6.88865168053734	6.52625006045205	6.48204545856627	6.19287059503583	6.91131853171877	5.80266142003182	5.51766637000042	6.40677791748376
TIMM17A	0.248221250367762	0.789560487769441	22.4269662921348	18.4154904836216	0.208462843328716	5.9666558731234	0.21404551700056	0.035873615229717	6.87706695662663	6.26412306869997	5.64938940922254	6.12115616577073	5.92981375703295	5.95618094669891	5.89804310297837	5.85035304742523	5.72885439822095	6.10061233707537	6.23464119627652	5.49760948656328	5.46079473473891
RNPEP	0.513443933650929	0.863586471671193	24	1.05114010466933	0.194728381795121	5.5939679945297	0.195981037861753	0.035034350938976	5.89727218653484	6.19542107435123	5.21647087089039	4.91185635624987	5.36164501627754	5.0638429763609	5.16287774427531	5.64991275966956	5.58509259720134	5.59035227148649	6.14117972737324	6.17746270672496	5.9568047309984
ARL8A	0.948610190391591	0.983712499102065	24	1.71173695880875	0.0406848910539708	7.59239826193662	0.0413676470287465	0.00544856125845467	7.6434591381847	7.78315857653863	7.15438347694769	7.34299729348943	7.78292616385441	7.31933860746993	7.02090792472054	7.43490105347686	7.8878766771207	7.60816945079587	7.72989316079415	7.7713795557047	8.25906925642122
UBE2T	0.016931725866669	0.585315194116458	22.0552486187845	1.29568309221901	0.708354950303088	2.26161687176842	0.708654691726663	0.31333985016328	3.73571386198612	3.23176031875344	1.87395871619331	2.37827580274302	2.01387163380465	2.26616177126973	2.28493044957297	1.99525737962745	1.86747729051296	1.1263071843942	1.70803198557627	3.46273507874469	2.62096458313776
PPP1R12B	0.98181893263554	0.99273651612235	24	4.81639529622387	0.043656965059366	4.10060636175219	0.0478925739432976	0.011679388294865	3.56276067853078	4.00861605011141	4.22099273758861	4.27566498869071	4.22194605232427	3.96882264647763	4.16736852946029	4.96720241007545	3.67743840939954	3.2999924205871	5.03519110716303	3.54321261290537	4.37327803594709
KDM5B	0.606540862777684	0.889832105400283	24	14.9051743759497	0.150651179159682	5.99732248963112	0.157500114885915	0.0262617384938396	6.10868592776412	5.4962247887312	6.55999851153592	6.41775142835013	6.44413887441181	5.9256113022216	6.38269771246407	5.67499142490061	5.52904756832755	6.15335932721132	5.55339761332705	5.59521663987409	6.0099716695608
PCAT6	0.709839928530001	0.915992252063792	24	4.53656391263843	0.198563048603296	2.84018604364085	0.216603927466285	0.0762639926181101	2.71130854554183	3.00966852666438	2.02136043755946	2.25391843383234	2.84237233339493	2.26616177126973	3.38249356313625	2.523001451536	3.62493241351963	3.09953395960459	3.5277700003329	2.02424128232678	3.71662722287189
RABIF	0.688969959466498	0.910410563188815	24	5.68322115321866	0.170168727449155	4.02669300047908	0.188681987210498	0.0468578029633869	4.38176087157842	4.59322755462263	4.12645102608023	4.06974731427328	3.74831752436678	3.5549365793989	3.63375595638527	4.92601298103844	3.91463540681113	3.55650683018939	4.47000816102447	4.11687703687846	3.27040170303486
KLHL12	0.0193096814010264	0.59084984029384	20.0603015075377	1.78356688859788	0.222739365751227	4.51553218995992	0.224146556539835	0.0496390119946913	4.43292010577596	4.59322755462263	4.39330176209685	4.10617322973622	4.66958196924797	4.44178592107378	4.82197489739936	4.24446645944995	4.45547989684264	4.45858626126247	4.84081264911364	4.9664782164756	4.56311513717389
ADIPOR1	0.248523242536194	0.789560487769441	20.0603015075377	6.32943959207036	0.230461316614299	4.45021992475936	0.232173272366969	0.0521711907034625	4.186904881825	4.4531215353897	4.15865824088836	4.91185635624987	3.95675864430762	4.49827368641041	4.53148504612298	5.08415248495413	3.91463540681113	4.37221576972935	4.47000816102447	4.71177461903642	4.88110286029031
CYB5R1	0.0628341812992532	0.652967144966552	24	3.93565822927685	0.120637943160588	6.02622541246282	0.129700583836262	0.0215226904005331	5.86968742584296	5.94643709421292	5.77935613611228	5.8367989049089	5.89225239524396	5.90486564324659	5.88841106731848	6.18312415631462	6.24598851559848	6.12722688187488	6.04124158914987	6.12613013746837	6.56614347394022
TMEM183A	0.450861101708129	0.844760014165887	24	18.1010631656955	0.204807900619797	5.13056536582984	0.227266675252136	0.0442966143196924	4.32872057758685	5.02798186718205	4.98460246457873	5.28985319088326	5.1230787870713	5.65449344510705	5.56474589656164	4.4903301999373	4.7775294628057	5.38512841654723	5.03519110716303	5.4357094891861	5.60599723380657
BTG2	0.256746246043477	0.790222155967662	24	6.05439762421763	0.51402092956001	2.87303209970761	0.570423211179158	0.198543974234472	2.71130854554183	3.36284797711743	2.76971391590624	3.11006656859968	1.81410852316804	2.26616177126973	2.02849360503883	3.4634196382165	3.03942974066466	2.86665743055928	3.79653890250562	1.7804296371	4.33211776715101
FMOD	0.135316250289036	0.718986005881483	24.1939393939394	2.48344740137983	0.132611461259361	6.47799381138193	0.138253869314847	0.0213420811041735	6.27212333841895	6.14165859943212	6.2445310089777	5.8367989049089	6.23999384675235	6.32749319776022	6.36891048071355	6.799623820149	6.67189386156291	6.68818205560826	6.86586339062044	6.8020873841875	7.05143577556521
PRELP	0.42033765933743	0.83370504746739	24	0.306795137856267	0.286080783063848	3.82253675455518	0.286238855015492	0.0748819104680658	2.94071614376443	4.08656314733537	3.31818429947175	2.37827580274302	3.85629927104622	3.5549365793989	3.20762970007355	3.77313029515307	3.99957479678799	3.90302325103376	4.34982496868117	5.2077946256103	5.40234100073301
ATP2B4	0.992047442952911	0.996223168307092	24	9.43096839692725	0.0130829924414471	7.0564661486829	0.013558681059577	0.00192145484352784	6.67940333712338	6.70198673175863	7.24342015033677	7.18168324545685	6.9498585860654	7.16650192820831	7.11476611141426	7.25533488119198	6.64577863414541	7.36709015539869	6.8138106511879	7.19978516095548	7.40403445310265
ZC3H11A	0.574540728941516	0.880658334207054	26.6133333333333	21.5712793536076	0.114429192272969	5.42869927993293	0.120781035972698	0.0222486142157776	5.6386138674542	5.10491686635362	5.4425828243872	5.60190333367706	5.26698772422946	5.53806978897005	5.35695738220834	5.74771324234705	4.84794192688531	5.59035227148649	5.29591490041879	5.37103409698837	5.73791269182405
ZBED6	0.27759558346096	0.795549930058392	20.4717948717949	10.003347189552	0.218331119647676	4.4732843755556	0.219403009476613	0.0490474092538243	3.8530514217168	4.26478439728604	4.91088178265685	4.64101571294099	4.41088428656088	4.7282180265678	4.55602900514484	4.88361293167294	4.1182850636186	4.79372403898125	4.12417879018273	4.11687703687846	4.59825908956717
SNRPE	0.211873023974136	0.769793930078137	21.9340659340659	21.453886241974	0.184880720148579	5.43553189975659	0.185707424890486	0.0341654558036542	5.61665563283042	5.46737751095553	5.2010895279999	4.95243638517407	5.28642255630383	5.48314855265578	5.52799716716482	5.30906631176574	5.77777237427877	5.17159314022504	6.02824813771219	5.61396992774	5.46079473473891
SOX13	0.1355458032251	0.719510862850458	24	1.03822914084621	0.644920478467826	3.02312872434211	0.648968781478249	0.214667928710008	4.12603046485177	3.29879251394375	2.02136043755946	3.03647520176629	2.01387163380465	1.97915260215849	2.93566251148666	3.62656995132993	3.11751755645002	1.79105458269045	3.91421564028942	3.69183556378623	4.37327803594709
ETNK2	0.977903463165125	0.991542813508221	24	11.753606839023	0.0609202503694888	2.06287863682814	0.0609419675011883	0.0295421972059839	1.9691445460027	-0.143520440799451	2.59243010677285	1.39113224410322	2.48679546872106	1.62049836998317	2.50259178631743	2.90855560570827	2.19013559520829	2.24438868476529	2.49287594571398	2.02424128232678	2.4773378613231
PPP1R15B	0.109908645547528	0.702551444194632	25.7548387096774	10.6248221640222	0.30514485035708	4.23900158460655	0.305851564466971	0.0721517929074705	3.51607664745791	4.1961146499454	5.00245870926892	4.14170204860185	4.37502444317306	4.04664326935952	4.03394206097415	4.2105641792889	4.54297846594165	4.0212602358637	4.61610580988232	4.52623214443345	3.83920692711485
MDM4	0.950717340186326	0.984023845364886	24	12.7692733905305	0.0578006380576835	4.55675000863039	0.0580006372806094	0.0127285098306375	4.84540393640946	4.61968700087605	5.21647087089039	4.87010177767399	4.37502444317306	5.22315188586082	4.71705339793812	4.10379798271796	4.3623299998197	5.03770888705294	3.37193120684994	4.48607810002507	3.95218227014455
NFASC	0.229982700317385	0.780241016981664	24	7.0393045717878	0.172610610536656	6.19165914754054	0.189838399194983	0.0306603439678024	5.60554990136782	5.86029736159528	6.04360522682296	5.53667587421488	5.86665695008974	6.03466817514194	6.10349336481114	6.32455047618635	6.54340713112639	6.77489966672365	6.73603242745098	6.11300644465924	6.89770789971964
RBBP5	0.00171121393830809	0.492519987449162	21.695652173913	9.83446140486351	0.49260726856403	5.1020973189557	0.494356182141172	0.0968927386595514	4.5534031316944	4.92565834103411	5.66067851220711	5.61460225864128	4.98716026553888	4.98696963312174	5.2406435114926	5.37176356989994	5.39436980947807	5.38512841654723	4.30743113352004	4.44477438696562	4.96427346923994
DSTYK	0.271468450317107	0.794406090471226	22.6818181818182	10.2011820633286	0.139788950463898	6.41073186532505	0.141653314181523	0.0220962781094792	6.19271779654556	6.31358431258349	6.68135536345719	6.61391692963883	6.50347082024247	6.6288746778789	6.64541023889738	6.30861390461265	6.64577863414541	6.31257343352998	6.11683669119415	5.96017009799992	6.2498690074666
TMCC2	0.54059948403891	0.872379633724031	24.7950310559006	0.99291733207096	0.354738926244183	2.08133324588821	0.36327447221123	0.174539311726702	1.9691445460027	2.92733013678005	2.15508825580472	-0.143520440799451	3.03851177000494	1.81094209183645	2.1624021997333	1.82645643449939	2.6763964955643	2.03545509672778	1.94770679586385	2.2327446363117	2.62096458313776
NUAK2	0.308113056630134	0.802669525368843	24	1.851711475669	0.210347832524534	2.41739089684636	0.214458860343088	0.0887150111398463	2.71130854554183	3.08756028781011	2.92757714896617	2.79008121017486	2.73330254051168	2.39075499458696	2.8588295215812	2.523001451536	2.32790455819018	1.49663368512573	1.42044905785475	2.41488445494243	1.93354288184838
ELK4	0.133656014089484	0.718986005881483	24	3.0721376012916	0.266034073198305	4.00046514416867	0.279383352058275	0.0698377168628808	4.5534031316944	3.9680041470304	4.19016212372856	3.54100851916614	3.290291647829	3.84360588250616	4.1021972255069	4.17584600902604	3.99957479678799	4.41604726676708	3.79653890250562	4.16853405553328	4.15462110218852
NUCKS1	0.730181337293414	0.921435256373478	22.1777777777778	11.2347102233084	0.104240085511195	10.0806615287046	0.104589867911773	0.0103752980510212	9.68479354930211	9.96951166740805	10.5560591731811	10.5752072431124	10.2955988513636	10.476714208496	10.3145544488633	10.0595158526987	9.70162385283446	9.9741344805188	9.5351449817604	9.8950856170592	9.85759620103853
RAB7L1	0.438899220065562	0.83979256087662	24	11.0370404075448	0.207143988501321	6.12142195556262	0.208263989888088	0.0340221588055755	5.45281092662162	5.14189860700106	6.19103399894763	6.4464472503625	5.97842112493765	6.3583399020177	6.59300243171798	6.20911055056361	6.74751758190419	6.20424564112531	6.07953421758415	6.01763765574506	5.9568047309984
SLC41A1	0.448242330667541	0.843864705724095	22.0552486187845	11.1829392603296	0.120207710117306	5.01522384132995	0.120574176818807	0.0240416341590114	5.16579765760893	4.64566990009096	5.36188619463609	5.12212042298067	4.93885141756413	5.00657538238687	4.9007426144791	4.98736436726555	4.84794192688531	5.40701534104442	4.7167220071792	4.77978862068673	5.14150435989687
RAB7B	0.885384912084259	0.967894642863641	24	1.28333068109561	0.102632671637643	3.44062631049308	0.103612197223145	0.0301143419461606	1.82338351631634	3.36284797711743	2.85080367890104	3.03647520176629	3.36531779148313	3.65771252767097	4.06847325704371	3.06851739232667	4.22796569782625	2.98778940214897	4.02301348204259	3.8265676136858	4.52709365957703
SRGAP2	0.609960532361274	0.890508500117359	24	11.8598910891934	0.138711828328265	4.84808309105374	0.138727822753808	0.0286149845512767	4.86416337853304	4.08656314733537	4.57133674583336	4.87010177767399	4.33825049271935	4.52570924938564	4.93857035462972	4.46179296169982	5.08018415008545	5.6281128590302	5.40045342284878	4.77978862068673	5.34141851595326
IKBKE	0.7288157747986	0.920781744895581	25.9220779220779	13.9218668054218	0.157047626402302	3.18392148176182	0.168436529216221	0.0529022245620885	3.31258704308068	3.74579220102148	3.83908528936777	2.59882220118845	3.43663438121632	3.1235876348893	3.14429194558538	2.28312744083135	3.19159490698723	2.73441495560982	3.91421564028942	3.19025667336331	2.871342531333
RASSF5	0.134523684110012	0.718986005881483	24	13.4382018127198	0.406087497504781	3.24537171678086	0.410936856379972	0.126622431031595	0.357905282277546	2.30051354996853	2.59243010677285	2.958927236573	3.21114876656407	2.97227418982426	3.38249356313625	2.72862009692212	3.51381468717957	4.0212602358637	4.68395681425129	4.48607810002507	4.59825908956717
EIF2D	0.339148232893474	0.809402276507582	23.2093023255814	22.5324818898657	0.376657034512276	4.54388709416468	0.37966025602034	0.083554069049802	5.07208940465673	4.88260651565701	3.42796450539474	3.95460324871498	4.57791958818161	3.65771252767097	4.84207365687685	5.30906631176574	4.3623299998197	4.18222010281791	5.47895132560152	5.45663930976237	4.33211776715101
DYRK3	0.531599119955031	0.869857987015865	24.7950310559006	21.9118404635358	0.436064464976512	1.59753986305127	0.450219247679029	0.281820352713527	3.56276067853078	2.16335398719131	1.31178548077403	2.59882220118845	2.01387163380465	0.82628150907053	1.5307483325864	1.15443934599601	-0.143520440799451	2.03545509672778	-0.143520440799451	1.7804296371	2.31781539313053
MAPKAPK2	0.490438262342698	0.856754873895088	24	6.52692467713911	0.102864541994923	8.30539995205513	0.113882627045212	0.0137118775378219	8.14707207077261	8.65945369744607	8.4732031406679	8.01661474350405	8.29571915009964	8.28144104584644	8.19063341143973	8.02589923924443	8.59560405513097	8.32627416902036	8.29392793912976	8.18282986006849	8.46586668898345
YOD1	0.314663960129948	0.804353936240711	24	10.5677823080894	0.387247952168401	1.79923796862204	0.391834642869615	0.217778109234602	1.0243740552326	0.435188776677169	1.70976486856451	2.49275930136293	1.30566507808184	2.26616177126973	2.02849360503883	2.523001451536	2.19013559520829	2.73441495560982	1.42044905785475	1.48686381140981	1.40820950015942
PFKFB2	0.10282638859196	0.702551444194632	20.4717948717949	11.088635252779	0.504854482773957	3.3055432923531	0.506476217028786	0.153220264336107	2.53521715678502	2.64769951790405	3.06985769025441	3.99401456831122	2.61530756230565	3.26052665556079	2.93566251148666	3.77313029515307	3.67743840939954	4.37221576972935	2.1531791441916	3.76077383130463	3.58265716220957
CD55	0.795832940784568	0.941608082567091	22.6818181818182	17.3566342174781	0.0454572844202879	5.10870530903304	0.0470242955080895	0.00920473831695531	5.19572827230751	5.00808952376835	5.02009664635909	5.12212042298067	5.01072131608508	4.9670937732695	5.29997232081188	5.20959525622862	5.13753267254624	5.09276229350608	5.3801429426984	5.15754884872304	4.79284259812862
CD46	0.190088089116193	0.758300819456235	20.3673469387755	3.40635683100591	0.29625961075041	5.07080421712778	0.296271812872111	0.0584269871574584	5.28196554539706	5.17795601042009	4.59506737209783	5.15726339599429	4.4800358803425	5.18923904350412	5.13055848527628	5.91493490292581	4.485239635713	5.09276229350608	5.20646285475893	5.59521663987409	5.11748012773928
CD34	0.935725605975121	0.979611030725917	24	16.5146182671555	0.120569010963037	1.43817657619395	0.131460754489839	0.0914079374298685	-0.143520440799451	-0.143520440799451	1.5244551205063	1.13320850610468	0.963291744073368	1.97915260215849	1.31762062090853	1.15443934599601	1.45122195297436	2.58881608730835	0.58088604430737	3.61943708973493	2.62096458313776
PLXNA2	0.255749378583179	0.790197457350863	24	20.8181551349937	0.213905089842381	2.63327833279824	0.225312105936332	0.0855633463162647	2.62594783890527	2.64769951790405	2.4948873331446	2.25391843383234	2.61530756230565	3.26052665556079	2.1624021997333	2.28312744083135	2.56932093040331	2.58881608730835	2.6367869402391	2.97503304390269	3.27040170303486
TRAF3IP3	0.00114282978654812	0.492519987449162	27.7222222222222	6.9780576764489	0.53864208856352	2.032274299788	0.584869573148832	0.28779066546767	2.10152076187902	2.64769951790405	2.76971391590624	2.11782186703674	1.58217042997734	1.40103587475978	1.71640562377189	1.63525528613071	2.77607113444362	2.4268565951612	2.1531791441916	1.7804296371	1.69465666903714
C1orf74	0.649762421073433	0.898803982588568	24	16.3796658249878	0.354048238470611	2.603274215294	0.384860013964134	0.147836909267228	3.25689071266834	3.23176031875344	3.19935737288968	2.69761880368474	2.01387163380465	2.61167271976848	2.93566251148666	0.428175523284352	1.45122195297436	3.90302325103376	3.10119467072197	2.2327446363117	2.62096458313776
DIEXF	0.676563050147196	0.907945647263788	24	21.4801681926931	0.155938440082495	3.6306758642624	0.161409036933792	0.0444570220444573	4.27365559772146	4.56627375371289	3.7573150873467	3.78521945501883	3.290291647829	4.00825761100789	3.38249356313625	2.72862009692212	3.51381468717957	3.55650683018939	3.10119467072197	4.00765937304009	3.35502637714107
SERTAD4-AS1	0.486170893823697	0.855817089889964	24	12.1882925348958	0.289540559196297	3.71141940652295	0.289600849200429	0.078029674763096	3.36621286076559	3.83882265023515	3.31818429947175	4.06974731427328	4.00448132001889	3.38558694962546	3.38249356313625	4.77181802973584	2.86930212251804	4.32701075964773	4.47000816102447	2.97503304390269	3.1805021527471
SERTAD4	0.850971069991614	0.957954026891441	24	11.9557994514715	0.0966717199235152	4.64968473959672	0.0966728294523169	0.0207912654010822	3.69438028176008	4.74516043857718	4.75107548344441	5.06774678590214	4.44587436757671	5.18923904350412	5.2406435114926	4.62511729837946	4.485239635713	4.57915844971819	4.78010109434227	4.21840520767024	4.52709365957703
HHAT	0.811506142712637	0.946757166498077	24	19.1851203174084	0.260526343319659	1.81222582286866	0.285794650915732	0.157703663257228	3.51607664745791	0.435188776677169	0.760345797755388	2.25391843383234	0.963291744073368	1.14209339462461	2.50259178631743	1.63525528613071	1.1872125358111	3.20324203611679	2.33300265476153	1.7804296371	1.93354288184838
RCOR3	0.193939875112802	0.758591706984992	24	20.6091841085059	0.143301633210662	4.68767620837975	0.151812704812224	0.0323854929529564	4.84540393640946	4.53880677334068	4.61841396600037	4.71363970778183	4.96320803568336	4.57906308559948	4.82197489739936	4.5183138889418	4.3623299998197	4.65428232979616	4.58094487587115	4.74618238682628	5.09304905171052
TRAF5	0.922025129874834	0.975028121422775	21.0105263157895	8.53161867294552	0.108221887691978	4.12280653450237	0.108236005365598	0.0262529916113715	3.31258704308068	4.29793122541443	4.87255890927408	4.03237782301717	4.51340715996968	4.08403401821882	4.71705339793812	3.14230419430891	4.32989379725228	3.39066027812759	4.81077620644854	3.3775016832802	4.69882891688864
LINC00467	0.196065416270439	0.759434017957308	22.8114285714286	5.84620975471132	0.522717085176661	3.05337850608102	0.543365207275018	0.177955404543809	2.94071614376443	3.36284797711743	3.7573150873467	3.37180436188265	2.48679546872106	4.00825761100789	3.26830332767507	3.34340811763145	3.19159490698723	3.20324203611679	1.06089674615187	2.41488445494243	3.51069832135986
LPGAT1	0.60142813222491	0.887734988066529	24	23.7036063881282	0.110572716135398	5.1880703826841	0.110629742583719	0.0213238708081064	5.40236459052021	5.12352623120144	4.92966811395411	5.38186522804272	4.93885141756413	4.98696963312174	4.9935148560421	5.53132948839127	4.7035033093538	5.19694109391059	5.4204819339817	5.25634919251994	5.68984674027816
INTS7	0.72193176397717	0.920056931319124	24	15.5836123948771	0.1550455142051	3.57520195643297	0.165125513016798	0.0461863455628523	3.6518274666927	2.92733013678005	3.47987304513066	4.3072984886158	3.90740319366604	3.26052665556079	3.99856404352044	3.40466142278545	3.32923102227747	3.90302325103376	2.76763572829322	4.00765937304009	3.43496102621146
RPL21P28	0.749606638676289	0.929619970550668	21.3475935828877	20.2387117657745	0.133985319284312	2.11935443566922	0.134082444860086	0.0632657013869163	2.10152076187902	2.42575773525197	1.70976486856451	1.60986307229057	2.34570634030948	1.62049836998317	2.50259178631743	2.62947087654228	2.19013559520829	2.24438868476529	2.6367869402391	2.2327446363117	1.40820950015942
PPP2R5A	0.681164624818107	0.908415877014817	27.156462585034	0.192302968085676	0.131856962596444	4.87813437714794	0.144723603769372	0.0296678181821606	5.02284929853292	4.92565834103411	4.19016212372856	5.04915710641014	4.81048976531105	4.57906308559948	4.58016238349647	5.1923289424423	4.93677881865653	5.34033252148669	4.26375373555793	5.2077946256103	5.25596764025075
NENF	0.00555700463112641	0.499508140271333	24.7950310559006	22.9485982704581	0.142176916720745	6.63608964756268	0.143381497576192	0.0216063231799248	6.89997418819425	6.58600706423433	6.63631955812606	6.57546130851079	6.56045877519562	6.7559404847992	6.82781029122381	6.56487999676729	6.64577863414541	6.3582259714103	6.55762496950148	6.70921309496468	6.67713991054023
NSL1	0.153692641066293	0.739078447019398	21.1216931216931	1.30687797451634	0.124905160996519	4.66125641564693	0.124905284351634	0.0267964842981714	4.5300980516428	4.51080669253494	4.39330176209685	4.51120901271592	4.26176511647368	4.6555672709075	4.60389869216958	4.67569325387079	4.54297846594165	4.79372403898125	5.18320553857505	4.9664782164756	5.16513507664532
TATDN3	0.0576968092345229	0.647850686832823	20.3673469387755	16.1541127048186	0.372391941770821	2.62256848324281	0.373717671179863	0.142500633851041	3.25689071266834	2.42575773525197	2.27746515068341	3.31068578865841	2.73330254051168	2.71061809252441	2.39786208794386	2.28312744083135	2.6763964955643	2.4268565951612	3.19719719479719	1.7804296371	2.1384357232133
ANGEL2	0.119431280250372	0.703689505335149	24	16.5122233319018	0.433038416420161	4.43675748586117	0.472132699012255	0.106413907119518	4.4823271456031	3.23176031875344	4.85300884184276	4.82710262522474	4.6091253000473	4.84172014711762	4.50651629388338	4.57270370653801	3.72810039711526	4.32701075964773	4.92734280352424	4.81262981576828	3.77921856854324
RPS6KC1	0.0469544833059564	0.630817773946673	20.9005235602094	19.7646708014163	0.286893706856292	4.23335626714287	0.287056699023457	0.0678083017135704	4.74776342666508	4.59322755462263	4.25117825821623	4.03237782301717	4.4800358803425	4.49827368641041	3.96229662445196	3.62656995132993	4.22796569782625	3.84006049942162	4.65043016061363	4.26660985869861	4.00551671581217
SMYD2	0.460931496912834	0.850366558500503	24	1.23081931053513	0.139768637697534	4.34080090232638	0.140997072510456	0.0324818105421263	4.88268201842507	4.96746258554784	4.44644960847379	3.99401456831122	4.18099669273258	4.35267749482902	3.88690643883448	4.40296708746579	4.07979017773466	4.37221576972935	4.30743113352004	4.35844066357073	4.33211776715101
PTPN14	0.428543278122689	0.837815086766996	24	8.34726961447419	0.144694030687262	7.67168298725916	0.154391645743949	0.0201248729907579	7.488861347319	7.76845286598525	8.02867830777718	7.74643824439115	7.54547980401112	7.97556190350869	7.94562304140401	7.38637825059077	7.9664683949777	7.77735048668371	7.40247049706166	7.05633012966243	7.55476931356873
CENPF	0.635125794843824	0.893370886717677	24	13.6986204563832	0.294218217667679	5.38278614857272	0.299082347318214	0.0555627400129053	4.06247386617035	4.69627262761411	5.85992054871667	6.65137405823746	6.20977576641989	5.97620667888868	5.46458933154798	5.97674921506304	4.89304405388372	4.82657587116732	4.50794284136296	5.39291629965692	5.18838496201523
KCNK2	0.595716898274976	0.88664094819711	24	14.7965213077603	0.0803479297485273	7.71719305575241	0.0837591096764877	0.0108535718973693	7.55962389597714	7.65790068111802	7.886876221519	7.77217027733498	7.87886920429226	7.83459387210531	7.99358169087856	7.35568606340597	7.83973327357515	7.74763964824289	7.46165956478801	7.7962234300642	7.47665573636935
KCTD3	0.951737904785664	0.984023845364886	24	13.1179441573104	0.0422928828480056	5.86076782993454	0.0426002474204165	0.0072687143829228	5.59435801538517	5.61934230026537	5.68299511307846	5.91074074865112	5.85368690129581	5.85165757192305	5.65839836187166	6.33245322887427	5.52904756832755	6.42410532798878	5.4402361981285	6.48308235256498	5.76908943225723
GPATCH2	0.526785037147931	0.869205366674465	24	14.0228118676397	0.134650444832044	4.57846966445978	0.137770092867491	0.0300908606945519	5.19572827230751	4.88260651565701	4.98460246457873	5.06774678590214	4.6988860560095	5.41141958733461	4.40208165137741	4.40296708746579	4.59849514963625	4.49990680148409	3.85657676064039	3.88949129984517	3.51069832135986
RRP15	0.263815127692674	0.791959170622552	21.1216931216931	7.29797749441832	0.185444115900168	4.87612361307777	0.185444961312844	0.0380312264470654	4.70677856186071	5.06696214777072	5.34798675768975	4.87010177767399	4.83709203521358	5.08243791458812	4.86189625543017	5.4753261661402	4.54297846594165	4.69042649613354	4.78010109434227	4.35844066357073	4.85227858135325
TGFB2	0.191100322448052	0.758300819456235	24	11.0440877757427	0.49010690882975	1.80446858756519	0.492718505029045	0.273054631388114	-0.143520440799451	2.01177117915546	2.27746515068341	2.37827580274302	2.01387163380465	2.26616177126973	1.5307483325864	1.41478585893744	1.86747729051296	2.58881608730835	1.06089674615187	1.7804296371	1.93354288184838
LYPLAL1	0.0736644793565161	0.660100920878748	20.2639593908629	6.34961267640138	0.38832663919708	3.15689196247588	0.390462826961447	0.123685837717175	2.62594783890527	3.53953565635387	3.19935737288968	3.37180436188265	2.73330254051168	2.80321078551535	3.58688287848653	3.27943838799544	2.95687223498006	3.2999924205871	2.49287594571398	4.16853405553328	3.43496102621146
EPRS	0.266360422574687	0.791959170622552	21.5783783783784	11.4026106253043	0.218695394816231	7.91460677394115	0.218879096905772	0.0276550816935633	7.91263140350963	7.9171926980025	8.54196830177233	8.60228801297164	7.99564250517846	8.18148661503057	8.033457175402	8.04766499364215	7.35485902193706	8.06920995475261	7.36678783058679	7.08349632360229	7.4528525148611
BPNT1	0.848898266008185	0.957425074231106	24	22.2896224161111	0.100549302963564	3.4192897029674	0.102234072776822	0.0298992134793666	3.41791660664716	3.64634675666876	2.68379346259905	3.31068578865841	3.56949012561338	3.19368129823965	2.93566251148666	3.51987810271604	3.26205368910999	3.96335267797129	2.88759745210945	4.31325579264442	3.83920692711485
IARS2	0.833385258495109	0.952523281458471	24	19.5628508817217	0.0763868494939037	5.82236229117131	0.0831438759698541	0.0142800931669829	5.70255181094625	6.35354489851969	5.389289670129	5.9513517317307	5.64369104884738	5.72719695581104	5.78837929976048	5.71181049550082	5.52904756832755	5.7529958533334	6.42511660709412	5.80561009480315	5.94320110761715
RAB3GAP2	0.636167289295985	0.893370886717677	24	2.62346039857611	0.0840641172102035	5.53110030812997	0.0872409388614758	0.0157727999857901	6.03609480160979	6.05706086995175	5.66067851220711	5.27393071653545	5.48452634851004	5.41141958733461	5.51553658873623	5.63720802922823	5.52904756832755	5.36290432693148	5.64135843399772	5.37103409698837	4.99096458530721
C1orf115	0.740128367020214	0.925646975577736	21.2340425531915	16.9722901826444	0.284398104961854	0.56259039335211	0.284454105440524	0.284454105440524	2.33460494055716	-0.143520440799451	-0.143520440799451	1.7997558437758	0.513521492005143	-0.143520440799451	-0.143520440799449	0.428175523284352	0.446340293553264	0.626812837556312	-0.143520440799451	1.7804296371	-0.143520440799451
MARC2	0.773482871821874	0.937651253126934	24	7.0993930470083	0.146005598158958	2.59107858895422	0.160413696572454	0.0619100081550205	1.47850051449528	2.64769951790405	1.5244551205063	2.25391843383234	2.48679546872106	2.61167271976848	3.20762970007355	3.06851739232667	2.95687223498006	3.2999924205871	2.99834545486327	2.2327446363117	2.871342531333
HLX	0.0156032542584148	0.582176206293569	25.9220779220779	20.1229558701467	0.196166854138369	4.23511071430579	0.219597292712944	0.0518516061389295	3.96155929765724	3.74579220102148	3.62525311095977	4.03237782301717	4.33825049271935	4.38299596812973	4.19888242805722	4.30997070069029	4.04023992304034	4.41604726676708	4.50794284136296	4.5652987917328	4.93707922125431
DUSP10	0.101730537877101	0.702551444194632	21.695652173913	17.3464932068021	0.520190821198245	2.50215059228664	0.522642815334419	0.20887744204748	2.33460494055716	2.01177117915546	1.06225381829637	1.96753652637951	2.84237233339493	2.71061809252441	1.71640562377189	3.14230419430891	2.86930212251804	2.86665743055928	3.66840425650768	3.08665456957301	1.93354288184838
TAF1A	0.0209877510413914	0.596349001842568	20.0603015075377	18.5010605921892	0.808761751358962	1.51108189430054	0.820773389000925	0.543169362359975	2.33460494055716	1.42890827087879	1.06225381829637	1.60986307229057	1.30566507808184	1.97915260215849	1.88087218342148	0.428175523284352	0.863820687305708	3.20324203611679	1.70803198557627	1.7804296371	-0.143520440799451
MIA3	0.234414149705787	0.784207506393959	23.7619047619048	9.04606178566997	0.224093247469276	5.91829288985018	0.234115695501794	0.0395579772510583	4.98906339512633	5.57945923876724	6.3872794323074	5.85831466294443	5.87951143433532	6.10000761626991	5.78837929976048	6.14773108344541	5.97943791653852	6.25339809071442	5.62419008066714	5.94543826913147	6.22759668410901
AIDA	0.711149540570847	0.916064341751802	20.2639593908629	1.23280678832317	0.288664091799319	2.25773418167869	0.290153203170393	0.128515219163071	2.43839522912002	3.64634675666876	1.06225381829637	2.37827580274302	2.34570634030948	1.40103587475978	2.02849360503883	3.4634196382165	1.67431040776365	2.58881608730835	2.76763572829322	2.8540456428747	1.05043405510373
BROX	0.401358224795088	0.826619403048089	22.3016759776536	20.5779996257708	0.214692428323562	5.06988207338681	0.217736980934923	0.0429471490230282	5.84156493807233	5.2474749139606	4.6862690317318	5.20842308497405	4.93885141756413	4.86338705423546	4.71705339793812	5.5035995561405	4.62547238347855	5.0093737842897	5.31743738926323	5.51766637000042	4.6325672570053
DISP1	0.914959997585067	0.974186726020907	23.6213017751479	5.84793649249384	0.177570170866348	2.22014070627432	0.192863657737333	0.0868700155770684	1.47850051449528	1.16713215539074	2.4948873331446	3.2468629936054	2.34570634030948	2.26616177126973	2.39786208794386	2.14636059702385	2.32790455819018	2.4268565951612	-0.143520440799451	3.46273507874469	3.27040170303486
CAPN2	0.809110476415403	0.946269707989701	21.9340659340659	2.85311771013837	0.062403936311758	6.86747168152424	0.0624341574171091	0.00909128720327709	7.06716636721131	6.84901206975055	6.99851343160627	7.0048658048426	6.66809588758275	6.96579575737317	6.92993677132552	7.11577489445296	6.36281583640295	7.17637154125884	6.51168510672774	6.93480209965573	6.79542555034198
TP53BP2	0.892668263575916	0.970560468078997	22.8114285714286	7.82408830391705	0.100578558880925	4.00452328329898	0.104634302216632	0.0261290283048206	3.31258704308068	3.53953565635387	4.05979585784796	4.42732139444691	4.09543693117568	4.47030625369671	4.50651629388338	4.59914851477788	3.91463540681113	3.96335267797129	3.10119467072197	4.31325579264442	3.71662722287189
FBXO28	0.0180477711846573	0.59084984029384	21.2340425531915	0.495917010561137	0.784377570746321	3.44829705729873	0.340824356733046	0.0988384559304863	3.6518274666927	3.16146118621419	3.52997858680913	3.4867825717103	3.36531779148313	3.5549365793989	3.58688287848653	3.14230419430891	2.77607113444362	3.47596537659096	4.92734280352424	3.88949129984517	2.7515783525049
DEGS1	0.828352246141085	0.951059714537987	24	4.14905835473102	0.0611891999515836	5.59447868318237	0.0661460373026603	0.0118234496989867	5.97699639637959	5.94643709421292	5.51900381774156	5.67647242963964	5.82739166541816	5.41141958733461	5.51553658873623	5.98679892481438	5.228321219642	5.81978599616101	5.18320553857505	5.32624809227524	5.34141851595326
NVL	0.901311115880561	0.970748007039381	24	17.9297983923661	0.113822484992807	2.89244901073737	0.126309794525005	0.0436688059343887	3.07560727254327	3.08756028781011	3.67063030254061	3.43043858852876	3.12741100840245	3.1235876348893	3.38249356313625	2.40804413548126	2.45365660233348	2.86665743055928	1.42044905785475	3.61943708973493	1.93354288184838
CNIH4	0.19770475998191	0.761270444435321	23.2093023255814	21.3387382166338	0.119550010820428	6.53031619265396	0.122490074202789	0.0187571429298599	6.49310423293552	6.23018098660982	6.06075016039436	6.12115616577073	6.62294533308083	6.45426651668125	6.42994113360803	6.67464038234176	6.66540923928301	6.53758556964762	6.92313968509118	6.81024138885762	6.99321636330405
WDR26	0.266688289694413	0.791959170622552	23.2093023255814	18.3603058004735	0.27367402578697	5.48093657347863	0.291213073461992	0.0531319911401868	5.81288334121565	5.40789262695955	4.85300884184276	5.25783054896135	5.59775783221623	4.98696963312174	5.14680861490158	5.44648759022112	4.99999129159372	5.8360113359243	6.384908817137	5.91551548828529	5.62316153758933
DNAH14	0.897848616946769	0.970560468078997	23.0751445086705	18.4081854314502	0.142339988014718	2.01104033804502	0.150434109927807	0.0748041235582811	2.86822584220632	3.36284797711743	1.87395871619331	1.7997558437758	2.48679546872106	0.82628150907053	1.5307483325864	1.99525737962745	1.1872125358111	2.03545509672778	2.99834545486327	1.7804296371	1.40820950015942
LBR	0.450506657108885	0.844372137964615	24	22.8409569249565	0.175089688746805	5.04018100785099	0.176456339923169	0.0350099212009065	4.91902107739273	5.40789262695955	4.6413887594348	4.39823873236404	4.44587436757671	5.18923904350412	5.01137431783057	4.92601298103844	4.91507715532026	5.22185136646453	5.81784251465726	5.49760948656328	5.29932564292459
ENAH	0.363612550228964	0.820145569861617	20.2639593908629	8.97475992676722	0.151781923828415	8.13795564023357	0.1533026911588	0.0188379855993414	8.55182538700966	8.30529692721994	8.81380325100954	8.64778740663553	7.97183185297932	8.41030671963047	8.19063341143973	8.30426175878628	7.61589055504201	8.04847213836405	7.56873588478903	7.42356786934874	7.9271923595691
SRP9	0.825345241514252	0.9503085735715	24	4.50300786281823	0.177394104166764	4.74262500594855	0.193369954909603	0.0407727692295014	4.7678273498731	4.61968700087605	4.12645102608023	5.10422261315815	3.56949012561338	4.70440530786256	4.95711866735309	6.14773108344541	4.04023992304034	5.29410101217135	5.4204819339817	4.48607810002507	4.49014970942574
EPHX1	0.693904525310531	0.913000524434497	24	19.8821465010769	0.180944710229522	3.65850781508135	0.19544999195914	0.0534234179173933	3.8530514217168	2.64769951790405	3.31818429947175	4.45582935781416	3.21114876656407	4.12048013098683	3.58688287848653	4.27759031811781	3.3934190043923	3.20324203611679	3.79653890250562	3.94978486024155	3.83920692711485
TMEM63A	0.652146683232344	0.899498427288962	24	0.721289701769105	0.0954815736441523	5.17124583995746	0.0957721942370955	0.0185201394791711	4.91902107739273	5.46737751095553	5.389289670129	5.06774678590214	5.36164501627754	5.524534243015	5.08068013522875	5.48953212142816	4.95815886776792	4.69042649613354	5.13553497925812	4.93699311372841	5.29932564292459
PYCR2	0.796523920545233	0.94189531354181	24	22.4516955463438	0.131097563252171	6.92699761924873	0.132906533454387	0.0191867444973659	7.79290634349149	7.30126962531908	6.09444062499347	7.01926367682967	6.74034195811537	6.48254357897345	6.36196713841677	7.26362490954885	6.54340713112639	7.16357123045786	7.27626807481613	7.06316978573072	7.07033160351082
SDE2	0.165872755693023	0.748755476948402	26.2631578947368	21.6443842709294	0.358250161777651	3.54111705678674	0.376724945909473	0.106385905878898	4.186904881825	3.42417988364222	3.87829561551891	3.99401456831122	3.36531779148313	3.5549365793989	3.84768059596881	3.8188520031379	2.32790455819018	3.09953395960459	2.88759745210945	3.8265676136858	3.77921856854324
ACBD3	0.299984332146784	0.801381225837504	20.3673469387755	11.5143412613296	0.126884930238961	7.97215725647045	0.127325708638525	0.0159712991781721	7.65965704707396	7.86561646259329	8.31965117462864	8.25020360617962	7.95067020990415	8.20501213558486	8.04217068774085	7.81928208013701	7.90998823440549	8.06920995475261	7.71780458865643	7.7755500251748	7.88867647411973
PARP1	0.199034874131367	0.761270444435321	24	18.5101374233811	0.230377799049501	5.92610262439017	0.255091927786175	0.0430454792895905	6.02779895063916	5.42299536143076	6.1435455681701	6.05747412915857	6.14737183493274	5.80763144605457	6.1922869923653	5.53132948839127	5.31373314049891	5.9297084129297	6.06688260389873	6.13913552401085	6.29340793929485
ITPKB	0.365809013282065	0.820830962510246	24	11.4286955177617	0.248844812282426	2.43838676471147	0.249320728944422	0.102248229260678	1.26923253883499	1.16713215539074	2.39026821352965	3.03647520176629	2.1893087045031	2.50543833216239	2.50259178631743	2.523001451536	2.86930212251804	2.4268565951612	2.88759745210945	2.41488445494243	3.27040170303486
PSEN2	0.18456294982222	0.758300819456235	21.9340659340659	9.62908012140563	0.271659561004582	3.70325081814395	0.273580127626336	0.0738756679093783	2.79189956675389	3.36284797711743	3.06985769025441	3.59326991741523	3.63159500970627	3.60723956523162	3.63375595638527	4.40296708746579	4.57100383511744	3.90302325103376	3.5277700003329	4.00765937304009	3.77921856854324
ADCK3	0.250635087327375	0.790197457350863	26.4370860927152	26.3568255714591	0.231436862462105	4.56359792566129	0.243504588992338	0.0533580286780091	4.40756724572303	4.00861605011141	3.67063030254061	4.21023786876925	4.22194605232427	4.77469580409622	4.19888242805722	4.90496871514729	5.19268842293356	4.98047100078221	4.43104901596931	4.77978862068673	5.49848825934412
CDC42BPA	0.0211463835188881	0.596349001842568	24	17.0155490367927	0.33713144812116	6.44131837119018	0.37111060493295	0.0576140758067169	6.47491158199336	5.6834576488336	6.23700896379598	6.85238479408363	6.71904545757005	6.82933671306272	6.34797939258278	6.45334222675368	6.10933638217832	6.27736027118835	6.79091427405948	6.5527762500066	6.31469438367273
JMJD4	0.25642709587519	0.790222155967662	20.9005235602094	2.16665034429783	0.208588759167554	4.19747761992636	0.208598894808856	0.04969624943766	4.4823271456031	4.86058904742515	4.52267135820063	3.99401456831122	4.09543693117568	3.84360588250616	4.53148504612298	4.24446645944995	3.87021367367922	4.13053676012728	4.54490555776553	4.21840520767024	3.58265716220957
SNAP47	0.166267867289609	0.748755476948402	23.6213017751479	21.4736551452909	0.303301707274086	3.61790371642725	0.312149321954448	0.0862790572720661	3.51607664745791	3.29879251394375	2.92757714896617	3.43043858852876	3.36531779148313	4.08403401821882	3.38249356313625	3.98849458775208	3.26205368910999	3.84006049942162	3.37193120684994	4.84474003007632	4.00551671581217
ARF1	0.204828513063126	0.763517683007963	24	23.5425277276148	0.168070474739107	8.55505627871722	0.168276772315539	0.0196698615220298	8.92674777802204	8.89295588792992	8.33558692677619	8.18571333441738	8.56404502930964	8.37114049965785	8.34649505767199	8.51511096310103	8.52751340053149	8.46053260722406	8.56753912277164	8.97108598577762	8.71833637299413
C1orf35	0.437117027569955	0.838317458324055	20.1616161616162	3.38685046889463	0.198777469162366	5.42092645384591	0.198831375556238	0.0366784860944158	5.25378868829704	5.12352623120144	5.64938940922254	4.89113011967375	5.45047226294672	5.76221938832978	5.60058175682633	5.93583533959509	4.7035033093538	5.78677739977633	5.22935118616721	5.78920285281201	5.62316153758933
MRPL55	0.435381598759394	0.838317458324055	20.6839378238342	5.89594982308797	0.117539341102429	5.38896845417173	0.117695789759893	0.0218401333688978	5.05586205475946	5.51043496703087	5.61498219702174	5.19157063008316	5.22731454260418	5.57793075643434	5.78837929976048	5.26018790654936	5.50018687549136	5.31740194638425	5.4204819339817	5.13175411963909	5.60599723380657
GUK1	0.227011493517939	0.779703376426222	21.695652173913	2.12019207576139	0.0957408518027625	7.88161045238831	0.0957422221685158	0.0121475455742048	7.98726194012172	8.15284691055786	8.18344608898078	7.87074056277954	7.79992990734113	7.87781692668796	7.95025983798838	7.73235630647317	7.66222175297242	7.67733975358331	8.02955383929243	7.86828683811379	7.83444064188615
GJC2	0.184238059618692	0.758300819456235	22.5536723163842	17.3248245371234	0.722697719305352	1.08019361200724	0.743623817081271	0.688417158567944	2.33460494055716	-0.143520440799451	0.760345797755388	1.13320850610468	2.34570634030948	0.42138042190962	1.06745766086434	0.428175523284352	1.67431040776365	-0.143520440799451	2.49287594571398	1.48686381140981	-0.143520440799451
IBA57	0.0216815551586487	0.596349001842568	20.0603015075377	12.1321491247462	1.09450244966926	2.83782214278183	1.09979910625731	0.387550399891943	2.79189956675389	1.16713215539074	3.13606006834097	3.87239579981193	3.03851177000494	3.04991377008903	2.69167834130645	4.10379798271796	3.32923102227747	3.63278864503864	0.58088604430737	1.11789181047686	2.871342531333
TRIM11	0.355548400685932	0.814790750559546	24	9.85585517188738	0.194634561342706	6.87716347369687	0.199674718752778	0.0290344586858339	6.13209337766266	6.73261493078284	7.25835903519618	6.71171930205437	7.13812937332533	6.9251661404418	7.23744364867265	6.58486625857545	7.3708900312792	6.97863558502506	6.69551218483932	6.62851009496402	6.84015160138472
RNF187	0.709735752892608	0.915992252063792	24	14.7107842360597	0.0996148537693735	8.65876963529651	0.103611748428693	0.0119661052081038	8.0784439558376	8.31747119097781	8.65353130430758	8.47227384424204	8.8436609743875	8.80957889211805	9.2309375129688	8.27175153127765	8.92366525909998	8.74674501087216	8.89728968552044	8.48233244271303	8.75772695822764
RAB4A	0.310724393849956	0.80360224836513	20.5773195876289	1.57976116374603	0.182965518697985	4.80922079050808	0.18318647196209	0.0380906762117563	4.78761606210244	5.04760365484598	4.52267135820063	4.42732139444691	4.75576681881076	4.88473336887314	4.97543153365097	5.04621282907762	4.51439788092957	4.79372403898125	5.40045342284878	4.44477438696562	5.18838496201523
CCSAP	0.00853763838314126	0.523359590126685	20.5773195876289	15.4152400135913	0.338463877854647	3.54240338915509	0.338819597515179	0.0956468138418285	3.69438028176008	3.42417988364222	3.62525311095977	3.82946599239845	4.09543693117568	3.70647921023465	3.48830472514715	3.14230419430891	3.19159490698723	4.0212602358637	3.28720797954215	2.8540456428747	3.1805021527471
NUP133	0.495418437257878	0.857158382447122	24	9.86552597682641	0.121976364532889	4.93884581942567	0.125107931084696	0.0253314105479091	4.15678872349684	4.90429301243028	5.15393638863931	5.10422261315815	5.033903759476	5.10079622873769	4.88145017932401	5.06530736944397	4.89304405388372	4.98047100078221	4.7167220071792	4.9664782164756	5.14150435989687
ABCB10	0.0705828453969093	0.659560378156254	20.5773195876289	2.6345124469195	0.469575089803981	2.20478998824746	0.469689880352269	0.213031573463201	2.79189956675389	3.23176031875344	1.87395871619331	1.7997558437758	2.34570634030948	1.40103587475978	2.60023067331592	2.28312744083135	1.67431040776365	1.79105458269045	2.76763572829322	2.57658548274723	2.31781539313053
TAF5L	0.199749612190325	0.761270444435321	24	23.8664372246176	0.421284274708546	2.82609763466526	0.421328419132862	0.149084877310959	4.5534031316944	3.00966852666438	2.68379346259905	1.96753652637951	2.48679546872106	2.50543833216239	2.39786208794386	2.72862009692212	2.86930212251804	2.58881608730835	2.99834545486327	3.19025667336331	3.1805021527471
URB2	0.340939876721354	0.809402276507582	24	1.89865033479963	0.287856065289114	2.35937617392466	0.293760489081684	0.124507695012039	2.22276492343147	2.54099231856379	2.15508825580472	1.39113224410322	2.48679546872106	1.97915260215849	1.71640562377189	2.99075237591318	2.03780800969841	2.73441495560982	2.1531791441916	3.08665456957301	3.43496102621146
GALNT2	0.00571091815519642	0.499508140271333	20.0603015075377	3.06604011107946	0.459374644235705	6.00655736847624	0.459936315051124	0.0765723669709664	6.67940333712338	6.81506823789644	5.96382708434097	5.74737593483838	5.95432214159822	5.73896581923688	6.29063143904652	6.28437402746584	5.45578355535739	5.49138641675252	6.41516922589947	6.33270062771305	5.64012402965691
COG2	0.662527943515758	0.90285188002201	26.972972972973	24.4440547588124	0.0878857196534062	3.27809592088621	0.0880626106188455	0.0268639517403257	3.46783130930898	2.74705489656074	3.42796450539474	3.2468629936054	3.12741100840245	3.26052665556079	3.72316682030363	3.21250007538748	3.32923102227747	3.2999924205871	3.28720797954215	3.08665456957301	3.35502637714107
AGT	0.0152834222657723	0.580698522631237	23.2093023255814	13.4559493346463	0.613858215580505	0.75964343074602	0.616444182751746	0.616444182751746	0.72928756713634	0.435188776677169	0.760345797755388	1.39113224410322	1.58217042997734	-0.143520440799451	0.764623944407756	-0.143520440799451	0.863820687305708	1.79105458269045	0.58088604430737	0.620869444652929	-0.143520440799451
C1orf198	0.94888941657824	0.983712499102065	22.8114285714286	18.2350722616358	0.040350075656388	6.59279919091179	0.0421121522459686	0.00638759820017278	6.17028111594646	6.68955103781989	6.0349557435553	6.2488299666258	6.77515207773816	6.3352669260057	6.50749575496473	6.82224978374012	6.68477631457941	6.56704596165001	7.3872858633893	6.5430237483129	6.93941662529575
TTC13	0.668876337120235	0.903916958562424	21.8142076502732	6.1729696023333	0.337008177821325	2.1752504016829	0.339164474894458	0.15591973900203	-0.143520440799451	3.42417988364222	2.27746515068341	2.79008121017486	2.01387163380465	2.61167271976848	2.02849360503883	1.82645643449939	1.67431040776365	1.79105458269045	1.94770679586385	3.19025667336331	3.08462616031216
ARV1	0.383663520747056	0.822252468063292	21.9340659340659	5.99949049302176	0.479187543718561	2.95333702410923	0.483274333083904	0.16363670286823	3.41791660664716	2.92733013678005	2.85080367890104	3.37180436188265	3.12741100840245	2.61167271976848	3.00860971182696	3.40466142278545	2.56932093040331	3.39066027812759	0.58088604430737	3.3775016832802	4.10661172388764
C1orf131	0.212106070156026	0.769793930078137	20.3673469387755	8.11440668820069	0.283262577407304	4.84435182125245	0.285401907526365	0.0589143642033368	4.43292010577596	4.76899682146501	5.05473850324471	5.17451898872888	4.6988860560095	5.44054050560223	4.95711866735309	5.34075550456657	4.72860310830167	4.65428232979616	3.85657676064039	4.9953727662603	4.96427346923994
GNPAT	0.986681464243383	0.993557908439089	24	20.7797757379671	0.0260542585257126	4.60994534463417	0.0274725485280971	0.0059594087292324	4.74776342666508	3.92621582156355	4.66400340904334	5.08609997428508	4.5460239411545	5.0638429763609	4.80159217341466	4.92601298103844	4.51439788092957	4.72568722241376	3.85657676064039	4.52623214443345	4.56311513717389
EXOC8	0.424143423281337	0.836791620690074	24	18.7210316820591	0.23226380317497	3.45428209044921	0.256618023330347	0.0742898282800566	3.46783130930898	2.74705489656074	3.87829561551891	3.31068578865841	3.290291647829	3.79932953980953	3.32652792939159	3.72591202231036	2.95687223498006	2.98778940214897	4.2187126163727	3.88949129984517	3.35502637714107
SPRTN	0.293025793049616	0.799764793230527	24	22.8981679883531	0.244632703881812	3.01055390036027	0.246360228081309	0.081832193089726	2.94071614376443	3.29879251394375	2.68379346259905	3.2468629936054	2.84237233339493	3.5549365793989	2.60023067331592	2.99075237591318	2.95687223498006	2.4268565951612	2.6367869402391	3.54321261290537	3.65119670784647
EGLN1	0.631491577062081	0.892926038502778	24	23.6053951059778	0.153880719523226	4.0531228938166	0.154021313566111	0.0380006522380765	4.35548446236867	3.42417988364222	3.2599938813085	4.14170204860185	3.43663438121632	4.1907213154142	4.06847325704371	4.83992893745512	3.91463540681113	4.28034336265674	4.43104901596931	4.16853405553328	4.33211776715101
TSNAX	0.664484457474975	0.903192071560256	24	9.64197924153219	0.12231151267239	5.40594711869874	0.126102675519649	0.0233266572444761	5.1352329136899	4.61968700087605	5.34798675768975	5.84759689319619	5.14453714125747	5.15450979644215	5.39826603224905	6.01653472625871	5.51468938942224	5.22185136646453	5.80266142003182	5.4357094891861	5.53522198285949
SIPA1L2	0.0339808076649741	0.62296576147255	20.5773195876289	6.68744582130435	0.687716501993291	2.79132088194281	0.68972260025387	0.247095418056633	2.33460494055716	2.30051354996853	2.92757714896617	3.37180436188265	1.81410852316804	2.61167271976848	3.32652792939159	2.99075237591318	2.6763964955643	2.4268565951612	1.70803198557627	4.11687703687846	4.33211776715101
NTPCR	0.670482236552463	0.904830332477717	20.9005235602094	18.9506055307086	0.120730326269031	4.6745080518644	0.120805007972245	0.0258433629019127	4.50641031497607	4.56627375371289	4.36597511430647	4.42732139444691	4.6988860560095	4.90576844010273	4.65023090561108	5.12111992516459	4.07979017773466	5.17159314022504	5.00897540224561	4.31325579264442	4.96427346923994
PCNXL2	0.238545430307329	0.784207506393959	22.5536723163842	14.6891795115174	0.347286280533394	3.77873497800944	0.34994669976508	0.0926094848677174	3.73571386198612	3.48301042272333	3.79877944029086	3.95460324871498	4.18099669273258	3.1235876348893	4.34688537668226	2.72862009692212	4.22796569782625	3.84006049942162	4.50794284136296	3.3775016832802	3.35502637714107
KCNK1	0.871428442368575	0.962314590645904	24	14.0394755596563	0.133057891299059	2.4448941950117	0.136189476281146	0.0557036278130204	3.1386003089221	2.01177117915546	2.85080367890104	3.37180436188265	2.84237233339493	2.50543833216239	1.31762062090853	2.90855560570827	1.67431040776365	2.58881608730835	1.42044905785475	2.41488445494243	2.62096458313776
COA6	0.647123553548351	0.89853395136872	24	22.5957796499578	0.175743662347979	4.14155253149186	0.177746068808342	0.0429177385670669	4.90096595984818	3.59392946166868	4.15865824088836	4.24332229203746	4.09543693117568	4.29005944068011	4.13515084660183	4.81758069181522	4.07979017773466	3.84006049942162	3.5277700003329	4.81262981576828	3.51069832135986
IRF2BP2	0.331043634341686	0.807509175292297	21.9340659340659	2.78518699636522	0.121683350363434	6.29556450532999	0.121732647284281	0.019336256054754	6.57509557712464	6.45988215178758	6.57797281672834	6.03875074443497	6.38226181263659	6.25557780887887	6.2155841453106	6.5171396146255	5.84817326836306	6.36941690118875	6.14117972737324	6.22703139164615	6.43621107297334
TOMM20	0.925229173047118	0.976150205371758	24	4.1036831972091	0.057207142691781	6.13803763499199	0.0617710578991968	0.0100636492593414	6.77667540773293	5.74484445358042	6.28885782791331	6.17358913598488	5.84059919118917	5.84077635430596	6.10349336481114	6.6495555607565	5.80162309804772	6.46641082668628	6.0541190604846	6.23916195097908	5.84420526490261
RBM34	0.0443843290616575	0.62296576147255	21.4623655913979	11.1476618469443	0.303497821378031	5.51474393202887	0.303695256696008	0.0550696932512474	5.76377597196813	5.36161199070236	6.10274173017485	6.28105079221185	5.43313896230578	5.51087050116967	5.54035104431593	5.5984084336827	5.51468938942224	5.31740194638425	5.29591490041879	4.44477438696562	5.09304905171052
ARID4B	0.520117870990037	0.866509857906847	24	14.7122193424923	0.171791147064132	6.8200660549401	0.17869065486902	0.0262007220208059	6.32046951292283	6.06670934316258	7.04232829274198	7.39544994369287	6.7118761863101	7.3580101129788	6.74483860335405	6.88807345842347	6.51483512158341	6.91131853171877	6.6872697555495	6.82641242962152	7.05776192363474
GGPS1	0.541680028508117	0.872643574865192	24	15.3091885947867	0.179489196942136	4.40055109866454	0.189722993250954	0.0431134621544401	3.89013493297217	4.04811595832691	4.15865824088836	4.66563215722848	4.33825049271935	4.92650121391214	4.65023090561108	4.14027170792273	4.19232400970475	4.69042649613354	4.89907217672463	3.69183556378623	4.79284259812862
B3GALNT2	0.238239033995828	0.784207506393959	24	1.02937806091438	0.329352009453787	4.81418218785948	0.331384636184274	0.0688350841852159	4.98906339512633	5.17795601042009	4.42012041249554	3.78521945501883	4.09543693117568	4.47030625369671	4.40208165137741	5.17485347808159	4.65195441060493	4.85869625423477	5.77181141902355	5.51766637000042	5.58862625830776
LYST	0.109674814202163	0.702551444194632	21.695652173913	15.4788950690801	0.196469134186344	4.15816783910094	0.196865155978788	0.0473442062938358	4.12603046485177	3.69692616016835	3.91646839945562	3.78521945501883	4.22194605232427	4.1907213154142	3.72316682030363	4.24446645944995	4.42509332474235	4.49990680148409	4.65043016061363	4.06330148385546	4.24609742075566
NID1	0.771281836760851	0.937610964614762	24	12.5037121110851	0.0587116970074901	7.09978566531783	0.0587990361337671	0.00828180439601128	6.75170654941216	6.3770005287334	7.13022364229617	7.07545990598513	6.7820144346846	7.19241259666983	7.09814891595191	7.4052344938509	7.06578203943654	7.3502437321396	7.36161749076572	7.3967443563156	7.2523364467919
GPR137B	0.241568020279581	0.784861276949595	24	4.92513170716806	0.379016284302526	3.63874821416617	0.416594743351625	0.114488477584066	3.41791660664716	3.59392946166868	3.7573150873467	2.11782186703674	3.50459102552661	3.04991377008903	3.14429194558538	4.62511729837946	3.99957479678799	4.23211578971369	3.85657676064039	4.06330148385546	4.05694955164481
ERO1LB	0.595955913975399	0.886651087293455	24	0.441633902578356	0.229559413179779	2.88919538238049	0.229822041897485	0.0795453444578499	1.66122330615333	2.01177117915546	3.42796450539474	2.37827580274302	2.61530756230565	3.04991377008903	3.80735835076287	3.21250007538748	2.45365660233348	2.86665743055928	2.6367869402391	3.94978486024155	3.71662722287189
LGALS8	0.960469818321606	0.986838478686226	24	7.40661582347768	0.0400903680196557	4.02035726504833	0.04378599005956	0.0108910694181886	3.69438028176008	4.2308580549571	3.62525311095977	4.06974731427328	3.85629927104622	4.47030625369671	3.84768059596881	4.4903301999373	4.3940529440695	3.70523884239975	4.26375373555793	3.94978486024155	3.65119670784647
HEATR1	0.837104346752464	0.953891058436317	24	1.01774119369085	0.0834535645931433	3.97556278454579	0.0839571281551447	0.0211183001514933	4.30145078766066	3.23176031875344	4.42012041249554	4.06974731427328	3.90740319366604	4.12048013098683	4.34688537668226	4.43267983186041	3.82438058817807	3.77422400473733	3.66840425650768	3.8265676136858	3.83920692711485
MTR	0.348828490337617	0.81307064717299	27.5310344827586	22.2246383314432	0.119265303843277	5.7237512530858	0.122907543330292	0.0214732503031172	5.66024289576889	5.34584920419963	5.55574800632659	5.8367989049089	5.56630255841624	5.60390573672463	6.03530096593367	5.98679892481438	5.48553709519855	5.70079242284333	5.64135843399772	6.07290350277242	5.82949172393943
FMN2	0.418513721260302	0.832907488756027	21.8142076502732	18.9054194836507	0.392474825692925	3.03955388767969	0.395503584381138	0.130118957911634	5.00605524690493	4.42339031023887	3.19935737288968	3.4867825717103	2.61530756230565	2.50543833216239	2.77767335335729	1.99525737962745	2.56932093040331	3.09953395960459	3.79653890250562	2.41488445494243	1.69465666903714
GREM2	0.544554733918807	0.872857974752572	24	20.1537781744146	0.244742397475217	5.6290760295004	0.262508218257313	0.0466343351700317	7.21332620640285	6.75665777078143	6.19103399894763	5.92100116891268	5.86665695008974	5.67913729201398	4.75994192053252	5.02686217266058	4.97922669612891	5.11952071063357	4.89907217672463	6.11300644465924	4.79284259812862
FH	0.237838619078044	0.784207506393959	24	21.9909869563939	0.33363296319393	5.19600382813874	0.341261955730918	0.0656777721915501	6.18527760614787	5.59287647299734	4.47230689588798	5.10422261315815	5.033903759476	5.0638429763609	4.62725078602696	5.48953212142816	4.59849514963625	4.95097732424588	5.691670669204	5.49760948656328	5.53522198285949
OPN3	0.244666412752669	0.787502547016186	21.9340659340659	14.667547696264	0.573263286232199	2.20551416197387	0.574411411409575	0.260443311275541	2.33460494055716	1.65040124101014	3.0004706967449	2.49275930136293	3.12741100840245	2.50543833216239	2.50259178631743	1.41478585893744	1.1872125358111	3.09953395960459	2.49287594571398	-0.143520440799451	2.1384357232133
CHML	0.9056145598334	0.972041260186858	24	15.6855247526844	0.120154524667062	3.45178775315863	0.128321635704799	0.0371754131137916	3.92628907626506	3.53953565635387	3.13606006834097	3.69243467784897	3.21114876656407	4.04664326935952	3.92509392897512	3.72591202231036	3.11751755645002	3.55650683018939	4.39100853330704	1.7804296371	2.7515783525049
CEP170	0.954824762139541	0.985402102043147	24	20.2097958078571	0.0437523136798803	4.18343009220306	0.0468582237636444	0.0112009099544838	4.24531436388454	4.00861605011141	4.61841396600037	4.53812153541722	4.13885098966006	4.47030625369671	3.88690643883448	4.02796188157104	3.91463540681113	4.13053676012728	3.45195377950322	4.5652987917328	4.41329649775671
SDCCAG8	0.781585017575886	0.937937916651608	24	7.77385505609027	0.131477345732012	4.43385347835605	0.142398589014002	0.0321162144191556	4.12603046485177	3.92621582156355	4.70819623748555	5.19157063008316	4.30051461023137	4.35267749482902	4.40208165137741	4.81758069181522	4.07979017773466	4.65428232979616	3.59980008296389	4.5652987917328	4.85227858135325
AKT3	0.548260165943437	0.873444882318384	24	15.9286157363917	0.17894575573571	5.48371594686552	0.192353159822953	0.0350771560173356	5.29585025762902	5.29750038825212	5.96382708434097	6.0005588388387	5.96642195178897	6.14493082494168	5.58873510050255	5.1923289424423	5.09955472719033	5.19694109391059	5.1595671455409	4.71177461903642	5.57104357339345
ZBTB18	0.0537913097224707	0.642034921811437	21.8142076502732	19.1245005938437	0.417787073948387	3.76244847511861	0.420951560797832	0.1118823456538	3.56276067853078	3.48301042272333	3.19935737288968	2.958927236573	4.72760674713864	3.75365121478807	3.96229662445196	3.51987810271604	3.32923102227747	4.18222010281791	3.96963991355993	4.48607810002507	3.89680018296377
ADSS	0.835589001254482	0.953259148705943	24	0.331568615582387	0.0834276877237744	5.64167214886564	0.0834815236300875	0.0147973014785825	6.07687324742172	5.87135032326807	5.42944295786906	5.85831466294443	5.78702774139727	5.46908522713759	5.14680861490158	6.08362373936098	5.17453646397278	5.80337609973409	5.08623527048924	5.90031809876358	5.73791269182405
DESI2	0.293187269179048	0.799764793230527	21.5783783783784	20.9633361338844	0.20522098273591	4.7541809923556	0.205637591808008	0.043254051988904	4.78761606210244	4.90429301243028	4.28074512885177	4.89113011967375	4.72760674713864	4.6305139535325	4.55602900514484	4.59914851477788	4.62547238347855	4.28034336265674	5.4979261339567	5.18289046933438	5.06819711450889
COX20	0.616959889641262	0.891917260502171	24	20.4770141408248	0.168078564218005	3.25383871891146	0.178709048846453	0.0549225282149935	3.36621286076559	3.88318087944793	3.52997858680913	3.99401456831122	3.85629927104622	3.75365121478807	3.72316682030363	3.40466142278545	2.77607113444362	2.03545509672778	2.88759745210945	2.57658548274723	2.62096458313776
HNRNPU-AS1	0.76637341368221	0.935069524308368	24	8.70539100463969	0.189559115204958	2.91161116921045	0.200286744666524	0.0687889738796532	2.43839522912002	4.42339031023887	3.19935737288968	3.03647520176629	2.84237233339493	3.04991377008903	2.28493044957297	3.14230419430891	1.86747729051296	3.63278864503864	2.6367869402391	2.41488445494243	2.7515783525049
HNRNPU	0.707594991774845	0.915936906957009	24	21.2812090756802	0.076212244699873	8.14743243256124	0.0792866133003022	0.00973148460654095	8.42963142142238	8.23643768816741	7.80020865795465	8.00219027857035	8.15743226470284	8.02446433819979	7.76265902376852	8.23638736881883	8.01318012684047	8.20969988283445	8.47001213180822	8.18282986006849	8.45152455028362
EFCAB2	0.420553298483141	0.83383216153306	24	10.937246211966	0.25559919585812	3.26107889242996	0.257279608332997	0.0788940153917244	3.19895753944767	2.42575773525197	3.47987304513066	2.59882220118845	2.94377271810579	3.19368129823965	2.77767335335729	3.06851739232667	3.45487238800368	4.57915844971819	3.73389366572837	2.97503304390269	3.71662722287189
KIF26B	0.485403739173397	0.855775392289588	24	17.9982686370948	0.194444557845133	2.4336793850514	0.215786028091655	0.0886665800832668	2.53521715678502	2.01177117915546	2.27746515068341	2.59882220118845	1.81410852316804	2.71061809252441	2.28493044957297	2.62947087654228	2.03780800969841	2.4268565951612	3.19719719479719	2.97503304390269	2.1384357232133
SMYD3	0.0193938080338896	0.59084984029384	23.2093023255814	10.7374980774889	0.249802201639943	4.9204654724248	0.252326571445255	0.051281036897696	4.35548446236867	4.69627262761411	5.13786986373387	5.19157063008316	4.78338773890207	4.81972287077772	4.75994192053252	4.59914851477788	5.40997007130586	4.95097732424588	5.03519110716303	4.90689281376407	5.01717084906877
TFB2M	0.624578122474213	0.892526614030412	23.0751445086705	17.2135873915451	0.383575414099926	1.95385868700106	0.403467731383722	0.206497907995075	4.02961379211105	2.8400065244347	0.760345797755388	2.25391843383234	3.290291647829	0.82628150907053	1.71640562377189	2.28312744083135	1.86747729051296	2.03545509672778	1.70803198557627	1.7804296371	-0.143520440799451
CNST	0.0296430814839511	0.62296576147255	20.2639593908629	1.47438683493776	0.376330519481838	4.26425983792799	0.377988371252509	0.0886410269586607	4.4823271456031	4.29793122541443	4.22099273758861	3.99401456831122	4.09543693117568	4.12048013098683	4.48110778489507	3.94791716054686	3.91463540681113	3.96335267797129	5.35954244068999	4.71177461903642	4.33211776715101
SCCPDH	0.526967710982099	0.869205366674465	24	16.5988921390239	0.19357733831671	5.52735433917593	0.211446243358518	0.0382545120836313	6.03609480160979	5.65815239668988	4.98460246457873	5.30560185153126	5.6882068345092	5.30460217690284	5.17876986112353	5.5175311456066	5.39436980947807	5.70079242284333	6.47384999915878	5.34881487578678	5.18838496201523
AHCTF1	0.842759144459958	0.955043271957257	24	18.3430403994387	0.111257886036616	3.98055990714305	0.123343625427896	0.0309865014734629	3.41791660664716	3.59392946166868	3.87829561551891	4.64101571294099	3.95675864430762	4.29005944068011	4.37474746819702	4.62511729837946	3.57044308497439	3.47596537659096	3.96963991355993	4.31325579264442	3.65119670784647
ZNF670	0.0756587385136478	0.663914480545598	20.2639593908629	11.2333989593621	0.274554459914263	3.89853390460911	0.276082629569026	0.0708170395139114	2.86822584220632	3.59392946166868	3.52997858680913	3.87239579981193	4.00448132001889	3.38558694962546	3.88690643883448	3.77313029515307	4.51439788092957	4.32701075964773	3.66840425650768	4.48607810002507	4.45223479505538
ZNF496	0.768870466725564	0.936316439979441	24	0.145169358420192	0.114386909497396	3.72920063686076	0.114401068900951	0.0306771021570064	4.27365559772146	2.92733013678005	3.47987304513066	3.54100851916614	3.290291647829	3.44427353131198	3.43636898645184	3.62656995132993	4.22796569782625	3.77422400473733	3.79653890250562	4.48607810002507	4.28974861682706
SH3BP5L	0.565673327405039	0.877826723278106	24	9.29832111340195	0.211215279373326	5.88006683810678	0.219638160151209	0.0373530040046155	4.95446726064043	6.14165859943212	6.31767004314794	6.0005588388387	6.56045877519562	5.9152757622033	6.47568642049597	5.79423463793464	6.21079475192764	5.7529958533334	5.13553497925812	5.49760948656328	5.51697203163699
ZNF672	0.276250464430051	0.795531161739938	24	11.5690259199438	0.250941867823626	3.52594757398007	0.251215287524757	0.0712475957891757	2.94071614376443	3.48301042272333	4.30971819942094	3.31068578865841	3.63159500970627	3.65771252767097	3.32652792939159	2.99075237591318	3.57044308497439	3.70523884239975	3.96963991355993	2.97503304390269	3.71662722287189
ZNF692	0.969540551276761	0.988861268537351	24	19.9177350082164	0.0886481438288446	2.48873084057849	0.0956685363301442	0.0384406922477429	2.22276492343147	0.847089440681549	3.37411835028648	1.96753652637951	3.290291647829	3.1235876348893	3.14429194558538	2.99075237591318	1.86747729051296	2.86665743055928	1.94770679586385	1.48686381140981	3.27040170303486
ZMYND11	0.543280378294479	0.87266443169217	24	18.9900463475969	0.0618645508692654	7.05360950402088	0.068093749995158	0.00965374535637979	7.10314505700453	6.79779205975014	7.224526348483	7.08004559512936	7.02698405198548	7.15776058478748	7.19899836015544	7.02603684051714	6.80174254737504	7.11120311891767	7.05710804136765	7.02163683518407	7.10739661475166
DIP2C	0.82420555367975	0.9503085735715	24	5.88765134782242	0.107192295929955	5.68064886244992	0.118944278049583	0.0209385020848279	5.15059622670709	5.95685173312448	5.78967618112347	5.25783054896135	5.46759978207552	6.03466817514194	5.86895189991162	5.12111992516459	6.27183163725845	6.01768959011701	5.1595671455409	6.01763765574506	5.73791269182405
LARP4B	0.49289140212947	0.856754873895088	24	20.1271990447527	0.186976809392645	5.85128899615641	0.200690788648309	0.0342985603309182	5.91537330117949	6.40769303332964	5.4425828243872	5.52326887601316	5.99032132129023	6.00573353192943	5.21003836202052	5.72387762520154	5.80162309804772	5.47075170046605	6.384908817137	6.28668924162566	6.0099716695608
[truncated: 9,909 more rows]
