# Supplementary material for: Fibroblasts as an in vitro model of circadian genetic and genomic studies
Source: Mamm Genome. 2024 Jul 3;35(3):432–44. doi: 10.1007/s00335-024-10050-7 (PMC11329553; doi:10.1007/s00335-024-10050-7)
Supplement: Supplementary file 6 — Supplementary file6 (ZIP 46445 kb) [file 335_2024_10050_MOESM6_ESM.zip › MetaCycle_Results/metaoutARSER/meta3dGroupID_AllSubjects_QuoteOrderedDesignTable.csv]

CycID	meta3d_Pvalue	meta3d_BH.Q	meta3d_Period	meta3d_Phase	meta3d_Base	meta3d_AMP	meta3d_rAMP
LOC102723897	0.241573550871347	0.434328456321985	22.6833906027554	9.98877634489482	0.923138150239174	0.358953197992256	0.268467505806005
LINC01128	0.104574022100408	0.298189856845923	22.0893686013406	5.21303596621961	2.5679120133547	0.460965415060804	0.183011409416176
NOC2L	0.0148540742000439	0.16074799424187	25.4598454603652	9.38591504972708	1.83679036347143	0.690261900227975	0.387378786410819
KLHL17	0.19660966118716	0.393791902385059	24.6746768497879	9.93317138096584	3.94491376459243	0.301551360940906	0.0765443622712664
HES4	0.178013625805923	0.375189032439835	24.9585398638223	15.0586933072558	2.23757560774992	0.501311167272461	0.234631669560755
ISG15	0.00586469177664306	0.123630399061648	25.4672312223178	8.64831849915706	5.85002825577162	0.291695566360663	0.0496626351157286
AGRN	0.147011575158556	0.345137806581245	24.7802490907294	11.5556515123097	5.17963887955459	0.247124890897608	0.0477392036535979
C1orf159	0.00637840705596671	0.127258575258273	21.0931153721677	10.4263623325336	2.98932601818379	0.449960864271643	0.150529031801221
SDF4	0.0249357281508414	0.185561650863773	25.6053389411674	11.013752999454	9.04256880002952	0.137136470569499	0.0151748783361498
B3GALT6	0.352654301838617	0.522078291057735	24.5752593118052	16.1995066072294	6.25813538755436	0.161581371152033	0.0258459974861646
UBE2J2	0.0255078887194182	0.187392242447373	24.8248969190932	12.7095194525683	6.58131159635742	0.219837391478149	0.0334190302437063
SCNN1D	0.127547273992387	0.325083860637611	24.192062857311	8.5694747041336	3.23301087163876	0.448020763187536	0.139237866178742
ACAP3	0.03852666695947	0.211614623264371	22.8939251012135	20.1716635779013	2.92175306127742	0.601458534125903	0.206543234107783
PUSL1	0.609488541305231	0.712051375785409	23.3347440299363	0.151630891052717	1.74396213489019	0.617047116926134	0.353659120738384
CPSF3L	0.195734891855679	0.393518473318433	23.1469573728735	12.3006425753899	4.11704577740001	0.434503694030386	0.105347162797251
GLTPD1	0.210463423821368	0.406344819009169	25.102274066642	11.7520293833396	3.83775451443756	0.493935855988791	0.129084878096508
DVL1	0.0134124090651306	0.156235046680016	24.3358117166431	8.98218020813911	5.81085416141142	0.277272301385976	0.0478483392505829
MXRA8	0.0599524491521751	0.240071597696701	22.7216655924132	10.2692515477477	10.5968827698203	0.239349286321249	0.0225524531536636
AURKAIP1	0.467220443815441	0.609334418751571	23.1558864114458	1.7328978221573	7.145948517205	0.12174476878925	0.0170056184908488
CCNL2	0.0289624457856732	0.195283549893105	22.8311203048972	14.2620573617111	7.09195501356521	0.179984058703165	0.0253660373482492
LOC148413	0.0511164604363655	0.228987967840974	23.3987141535196	8.580275724351	2.19454445624958	0.657930287734137	0.311273824694907
MRPL20	0.266212540138391	0.456435461465076	25.9922513583618	24.178502390931	6.88160648182786	0.205726303686108	0.0297805251860743
VWA1	0.111815443223554	0.307373753992503	22.7873517307246	12.0655301158206	1.83261257398011	0.881527491408915	0.564422966623681
ATAD3B	0.349019188858627	0.519281659572787	22.1113529784932	2.30699459379017	3.60013290051044	0.444989656581108	0.123667435651818
ATAD3A	0.854173975653743	0.888400618931384	23.9455685892876	2.04763264425012	5.4554608201316	0.184967966540889	0.0338567103894276
TMEM240	0.0862195351598987	0.277368652285748	23.0602429188904	13.8222058709937	3.20637042462605	0.399018706716734	0.124549705380866
SSU72	0.0162269028537912	0.166011143865526	24.0837877391423	19.2398648176968	6.7272625869718	0.195058635299116	0.0290287340411544
C1orf233	0.0021734184974096	0.0950382241815763	22.8759146397281	8.06188004241435	2.82913038330209	0.662136878517506	0.241151346803263
MIB2	0.124828769224308	0.32155670889214	21.2990921430353	18.2065150254505	4.5120858842079	0.290983239181524	0.0643500822916306
CDK11B	0.594940823152533	0.701682854761752	23.8597943967116	10.6166770764904	4.42790893670324	0.473539572044601	0.107519947611611
SLC35E2B	0.762869103971604	0.823081833523241	21.3270281576569	15.1340517564072	5.42426907542567	0.246464577838464	0.0690016116622015
CDK11A	0.00177282215743557	0.0920195048133068	23.6985912782599	11.9405245066626	3.27256788943775	0.78303507028154	0.24224352226217
SLC35E2	0.32599104330425	0.502409725563021	22.4802068439477	11.2281995908793	6.45095188546913	0.363167852246607	0.0577371913460559
NADK	0.644313981669909	0.737776384422027	22.7483771636595	6.08750895385037	3.22728846263134	0.441057217356728	0.138205795578946
GNB1	0.198556847938389	0.39589751168284	23.6188522316868	21.250242576046	8.19208927833067	0.0978263644326203	0.0119453877973657
C1orf86	0.431398991573134	0.582682521574908	23.7839650555569	14.0686859404061	4.79177672924768	0.232180649812608	0.0484503501839681
SKI	0.13061225769295	0.328891826922935	24.4436397422701	11.5012736468757	6.16548005703834	0.189814994262051	0.0307863871677109
RER1	0.73278508734531	0.801706810613222	23.9729430945515	2.52209960805605	6.73489465665062	0.184238371171656	0.0274677260867815
TNFRSF14	0.553920317492909	0.672181205744594	26.8302794228958	11.6093006319364	3.6847692804023	0.422943054015932	0.114654446137348
FAM213B	0.7017976404427	0.77981434832627	22.524955002756	18.7109399486119	2.86839526282676	0.350782408045358	0.122883466661424
MEGF6	0.0996596923558293	0.293032493578124	21.9112672950923	11.5738545087994	5.84858056676655	0.249250269650676	0.0430683381373167
TPRG1L	0.00734352545469286	0.130836201390919	23.5331784250268	10.3929091328842	7.5600257942767	0.267084267766746	0.0353468117910828
WRAP73	0.0810286804239209	0.269641015496677	25.3268894683805	20.2045959184534	3.73212903695263	0.598898778882168	0.162373792251256
TP73-AS1	0.0396207253117823	0.213311282238235	23.9412889993934	22.4377506869887	3.94407725511608	0.589051272846256	0.149787218309406
LRRC47	0.023383801823557	0.182815452641912	23.9544277332906	13.1680307301993	6.8410614140303	0.314149616692131	0.0459707930534665
CEP104	0.176104529094292	0.373094770534	25.5727880998032	5.58635625429274	5.26569330345968	0.373173902964304	0.0708086468420905
DFFB	6.75607754065943e-05	0.0312810983512927	24.2034437574592	19.7974603799535	2.76765172275049	0.68633243566677	0.250054027051997
C1orf174	0.0850674506325824	0.275642587385435	22.6863366480027	22.3162362778909	3.85011341931306	0.731599271973881	0.194761103196816
NPHP4	0.0532817087595119	0.232571171435807	23.5540297302984	23.172344983941	3.12827794864053	0.622432105968857	0.202196367861416
KCNAB2	0.846849786066976	0.882873997714922	24.7047963111451	9.33625490510354	1.87743501416145	0.445338647944128	0.24081985913181
RPL22	0.0661618115919405	0.248153328578254	22.4650800930065	22.1647950768749	7.91870327013119	0.251167340808662	0.0317263220597224
ICMT	0.0676166119887364	0.250270164252962	23.9616518369976	21.911643418517	6.0317839995284	0.331091193295909	0.0551178191146061
GPR153	0.0182848662217659	0.169256451452592	22.8228786932585	20.7490294855028	2.94176257826631	0.556175060879132	0.195615677799154
ACOT7	0.202723469214991	0.399421496014639	24.5800436788553	11.442539331476	3.73947573502797	0.268070271488676	0.0719810936981071
PLEKHG5	0.0390945681922392	0.212998511701921	22.7572162405034	12.1335666067848	2.09391549401078	0.577700744410869	0.287732420043777
NOL9	0.22487777269908	0.419616151021598	24.1603284032431	23.2554103179053	5.13577500800075	0.20951087690735	0.0408306722233957
ZBTB48	0.274992001566881	0.462339493543462	23.226054503632	14.7646303612676	1.97693913239321	0.661827565019427	0.340425359729979
KLHL21	0.0276285575107683	0.192212763089192	21.6048378263776	15.0895827516814	5.80919868284752	0.266508677985677	0.0465195893219289
PHF13	0.00254859805554031	0.0983899379104759	25.5079569348162	25.1743414650396	5.3632208941783	0.441458419583532	0.0833706652094556
THAP3	0.218315869943698	0.414017913827664	23.0238891185891	12.5119840242543	5.79286392763536	0.311335906709004	0.0537282613646807
CAMTA1	0.942634874002877	0.954191939823405	22.4789033774452	1.45743256182351	4.57543868046419	0.225542366798468	0.0494057857228496
VAMP3	0.53058824699287	0.655473215598	24.3935084220243	7.18891733536533	6.3444949245946	0.103941674737875	0.0164060888775902
PER3	1.2389805959967e-05	0.0123943113439524	24.5621223849427	16.2925841005865	1.83991667476408	1.23304935803847	0.656170350204661
PARK7	0.00186857758636927	0.0930399446172282	24.4904348718958	5.87163344076755	8.49895690940952	0.149738098465552	0.0176203423916603
ERRFI1	0.163202297241304	0.360256384923432	23.4869101363109	2.21381382579629	4.06514934912523	0.319221850513217	0.078347383126051
RERE	0.478149633276941	0.617704845828712	23.1632438341792	18.609026671341	6.2891486725396	0.185502969633661	0.0294778392672057
ENO1	0.442161011404359	0.590836644747245	22.3352469216774	21.4856704250389	9.23073721744876	0.0789285094874534	0.00854141777666782
LOC102724571	0.823885624644019	0.865988863652955	24.3037674443095	4.02326524137485	2.88335322118748	0.31842489270122	0.111494434651902
H6PD	0.0824369214004593	0.271678910778872	22.7978649125549	2.94689767471484	5.90730160516433	0.18540466881559	0.0313093553649403
SPSB1	0.428464071202719	0.580612686899081	23.2119999825898	23.1301728494554	3.08801793778232	0.422854881983198	0.139519069294675
SLC25A33	0.916483064911431	0.935163440629788	23.3727320030683	21.4654347424074	2.09790306291796	0.363643148520571	0.17917915847733
TMEM201	0.288939961745495	0.473491487572216	24.0529936016739	15.7388832171026	2.62247329607799	0.375852259837657	0.145481763830265
PIK3CD	0.064706826444605	0.246123027375193	21.7361685238746	13.4672123290593	5.41410057445625	0.221397616763383	0.040821592630933
LOC101929074	0.00521752183240887	0.119678767132652	22.9243263623982	17.2957248274583	1.89209621994829	0.633985696022289	0.363536668836059
CLSTN1	0.0750212110325166	0.262091155817669	22.7400673093042	9.70775216377497	6.78442105501196	0.182574033567083	0.0269489863099999
CTNNBIP1	0.00231605746546926	0.0962980683611189	25.0734950883308	23.9561884248846	5.12294158298777	0.326581616496465	0.0642364927096868
LZIC	0.693192187355456	0.773776306518507	22.715555413108	0.360006618785882	4.0247354513118	0.318016776485182	0.0790173663946279
NMNAT1	0.256659248933955	0.44801370166073	22.7010328636856	12.8282048600996	4.46227807057014	0.287458697316522	0.0646772854004966
UBE4B	0.332641643477716	0.508016628123962	25.4086801668709	21.5288910143868	4.97653133684302	0.257636366914689	0.0517054510017931
KIF1B	0.968314170646342	0.974335143909322	24.2365295589264	17.6505326328226	6.18942712696413	0.0751131284107585	0.012135264657462
PGD	0.372806972973487	0.537592442746724	22.0700347452426	11.7578480943292	6.02409091563404	0.281437337347597	0.0465581757410614
APITD1	0.131677338628332	0.330458012300545	24.0922983895337	10.6591708439343	3.21671596911725	0.368317938621515	0.115413328636195
DFFA	0.559654970616937	0.676603306599514	23.4731162317181	1.01159528100461	5.14535040426301	0.182776339276976	0.0353180026453625
PEX14	0.777816097136746	0.83283918778756	23.4064948991098	18.1058825115468	3.78131515228065	0.207477032109576	0.0546390676843992
TARDBP	0.515798496725723	0.644689534071996	24.4645019357212	15.3358687258647	6.22364867953232	0.186169675797127	0.0298939633099231
SRM	0.080153410580622	0.268759416035671	22.073034706736	3.52621434397544	7.21220202335672	0.214296698401466	0.029740559121974
EXOSC10	0.672185643485086	0.758094785375616	23.818980468236	15.8698240322049	4.36303673136449	0.208499320978302	0.0480942131884083
MTOR	0.350438795503223	0.520408705225029	24	8.47567322270713	4.95165629455349	0.234629644500696	0.0473066806345826
UBIAD1	0.742766124084758	0.808941393324617	22.7374668821049	13.9794520655234	4.0231753249036	0.280975174022814	0.0700127551142673
FBXO44	0.0803783407963163	0.268839897301722	22.4777587986744	16.5267792553451	2.42737478691034	0.565860586146177	0.232491129352339
MAD2L2	0.153525151369972	0.350503357374285	25.7584524147293	20.3178114354462	4.63246072382524	0.249671795512407	0.0541520670627717
AGTRAP	0.077322873099282	0.265189856721037	23.6135430060253	10.2397085141994	5.66126224515381	0.301780969169598	0.0537357080027804
MTHFR	0.113689286347317	0.309528517234603	22.213966605158	13.1299496446303	4.81244184106997	0.297384678498874	0.061653884152356
CLCN6	0.0577909604527757	0.237720657827242	23.2828430201665	21.2270980063495	3.03086911181273	0.592162714871729	0.196912310740478
KIAA2013	0.0184420892015067	0.170106244403503	23.3114243117843	22.1578431300913	6.81448131494511	0.247162626238974	0.0362960742541652
PLOD1	0.0131107493518895	0.155831981293962	22.7137629597981	10.3670964346242	8.44437917988579	0.204872537784049	0.0243092434065578
MFN2	0.475794853164776	0.61563119408689	26.2921103965522	10.8364301693113	5.74850631225954	0.2062692627248	0.035702139273074
MIIP	0.101733675150606	0.295923172444426	22.1965471828547	6.62104929122349	3.91136558867675	0.353855359567007	0.0902190091388614
TNFRSF1B	0.681951713660011	0.765343871199874	21.7729073326939	17.645107869854	3.72586226343666	0.197097912014637	0.0531433286953732
VPS13D	0.808815465179448	0.854884773685011	24.5215456877326	19.2054136463387	5.50940865365359	0.19823086285403	0.0357309741923928
DHRS3	0.219150901482294	0.414573911136374	21.5928320946665	12.1834524278537	7.51306347278584	0.293099093216152	0.0391104804488078
PDPN	0.055591060855596	0.235412922191243	22.543007776746	0.974189302829392	3.18820918472183	0.490029550064149	0.201023369766323
PRDM2	0.00581973402004754	0.123630025398848	23.5921943976036	10.6369156524682	6.02694689322072	0.262493854025267	0.0436110519620977
KAZN	0.0675544714042805	0.25020848311434	24.0939651817563	9.34514747340821	4.1098581131721	0.387716096771166	0.0951549764204631
TMEM51	0.714879383133299	0.788941202687677	24.3685955982304	9.48049111110108	1.36259051535502	0.552030881405523	0.412787268253141
EFHD2	0.04582444044159	0.222333396216603	22.5191009485218	12.6907474837266	4.90145870029586	0.255797877694056	0.0522205846318029
CASP9	0.437208292076273	0.587825320634505	22.1997508112262	18.7712791020391	2.65565248822002	0.517681101511889	0.199129507376558
DNAJC16	0.169046653782673	0.365890908384056	24.3559169460366	19.8535217729066	4.91484080988718	0.262291468547861	0.0533014657183948
PLEKHM2	0.0915660053219259	0.283828823257035	22.4748039261364	15.0336462505579	7.24196026584333	0.126482672994329	0.0174665889598228
FBLIM1	0.457729462496906	0.601990558780441	23.3041226580168	11.6199850882728	6.1571626196356	0.187881135727433	0.0301226549183356
FLJ37453	0.000944088038473012	0.0706523719780361	22.8596271623112	2.63203491622475	3.40963455156765	0.670574269477529	0.197156392462641
SPEN	0.159397442065786	0.355927242794624	23.5152031178933	8.82740242367986	6.02198307795082	0.232627486317384	0.0385101015045791
ZBTB17	0.285701040011111	0.471064541872117	26.7804231642921	23.1565015214745	3.87805383361854	0.340069480975091	0.0877254115900539
HSPB7	0.00511126905932646	0.117912798173644	23.274169930579	12.8292555997738	8.22547171131395	0.193236276865657	0.0235503320957566
EPHA2	0.309945822213525	0.489402185053469	23.0253878206122	19.5852001767333	2.39677121645906	0.896814487010326	0.390789721192421
ARHGEF19	0.0461447264908126	0.223198492441715	24.0940951986279	3.3499776147311	4.54413097898717	0.342994027702342	0.0762822540300736
RSG1	0.0187340930900618	0.171078960302074	23.2483476595695	0.248276231937069	1.93932722006977	0.638749858030049	0.340291338376811
FBXO42	0.586287689534594	0.695421916208209	23.9060188348927	10.8853002598011	4.13608453561157	0.290195979795237	0.0702008984613844
SZRD1	0.0153199833055916	0.162404255083421	23.9774338847173	6.48289781082871	6.27487950890291	0.173365379611964	0.0277497212625789
NECAP2	0.11679291355516	0.313307952403944	23.7509419855183	21.3222866942627	5.45387854430952	0.503545112390575	0.0925870133466507
CROCCP2	0.767669332207893	0.825843713451302	24.5079925049452	23.0265845817335	2.32149626197393	0.402584239503884	0.175381023992429
LOC101927663	0.054964104464904	0.234761040410715	23.1887842085115	10.1510800069293	2.82322041380873	0.593965028537351	0.219095929901421
CROCC	0.108954124124336	0.302454889471291	25.2655694933489	23.0978740719422	4.79746310346252	0.32678925605747	0.0680091626181955
ATP13A2	0.430138113781531	0.58201493898416	22.8737569032161	12.3874339138631	3.07548501264606	0.346325718824559	0.112026149240028
SDHB	0.120505526932081	0.316553549381863	23.9363147519443	23.7917012983401	4.45891513641636	0.505760537987095	0.113964726310464
RCC2	0.0226637324749848	0.180718631996183	24.6867703413609	21.3965484590084	5.96005735596292	0.646265421650816	0.109034264053865
ARHGEF10L	0.692970203157306	0.773682925260524	24	22.4075490586101	5.71224136988709	0.260352222633247	0.046084630146909
ALDH4A1	0.0367643799288839	0.209940444596491	21.2959362602935	11.2361282979469	5.75109443962967	0.401984115558259	0.0691049753407269
IFFO2	0.302423021364528	0.48440096202062	22.0895188415788	9.10062742206341	3.47425101113274	0.517699721873697	0.148079742353967
UBR4	0.153821762506896	0.350503357374285	23.4787683977747	10.3190441724707	6.70444203668559	0.256358210330794	0.0382115873022974
EMC1	0.218886474779324	0.414494367315725	25.2002957329169	22.3814267169464	6.19021893242909	0.278391024316763	0.0452031003988292
MRTO4	0.267725303298752	0.457603174510635	23.9857568975302	3.02715857167956	5.14555025666001	0.217255592668649	0.0422594949159458
AKR7A2	0.222544674641665	0.417684052491366	25.5840557280191	14.1486045055753	6.68766981324578	0.186786538828939	0.0279697020611384
PQLC2	0.763981334479236	0.823797217502157	24.436057137754	16.9732892130057	3.13211299529367	0.439251051131256	0.140549880077605
CAPZB	0.0365148267735865	0.209062336047092	23.7115427647376	21.8072296710766	9.21210569400728	0.410987449845896	0.0448380004590514
MINOS1	0.0379503923855381	0.211478588793337	22.987701378316	1.2480580547284	5.55731969571478	0.311396026677975	0.0563201249340744
RPS14P3	0.48068886775362	0.619234406551257	23.8439811040028	1.43853668460019	6.05037289231892	0.27550032536613	0.0454056066740878
TMCO4	0.366044626316617	0.531828377841627	22.7497724765021	16.0881896245538	3.53555118282701	0.309804957775439	0.0879562891115525
OTUD3	0.510785941831842	0.641955893063417	24.1728117084144	11.0351244989559	2.1519236549467	0.458027985074119	0.212443822669319
CAMK2N1	0.533662960021796	0.657901323334062	26.4472051772966	19.0170454855318	6.27965560866423	0.208135858687757	0.0330839981499306
MUL1	0.339513347459775	0.513351796725901	23.6532751803031	8.35770206399861	5.00449827558522	0.26339816275846	0.052646824542097
CDA	0.890347081613275	0.916328029000418	22.8387382925027	7.75212039491126	1.93332890129253	0.376209414657479	0.202166091256027
DDOST	0.0312291303842983	0.199538791714676	25.4505495329072	21.3241540693199	5.87656605151324	0.343854316898277	0.0590690267544941
HP1BP3	0.146351167217524	0.344609044370669	24.4298803321237	12.0202872161629	6.55972599370652	0.141661979890996	0.0216191971494127
EIF4G3	0.252480482237818	0.444346115105788	23.5699881027467	13.3969810407769	6.74700709036535	0.235744375298487	0.0348795502044748
ECE1	0.858719770564334	0.892131456752784	22.5413960347954	6.873474273367	7.60382719813282	0.204266402463193	0.0268469230384437
NBPF3	0.015509980628741	0.163165290213137	23.2471947828913	14.601770994643	1.64864349757218	0.791931756641203	0.598912158394252
USP48	0.150431073210153	0.34833938422964	23.8128101913251	10.5159539964153	7.89238555433078	0.314456736329355	0.0396970335893378
HSPG2	0.000304714955837282	0.0472988522240051	21.8740788792209	8.78293697465521	2.02478468902212	0.813010195866485	0.401629763910351
LINC00339	0.329576159784336	0.505386853716114	23.2883072594388	20.4423171870263	1.65005593758838	0.451746389483735	0.280649865547133
CDC42	0.0624255892790135	0.243509057275572	21.9037659782623	21.1689799938063	7.17194239993432	0.297395347341185	0.0417019751124988
WNT4	0.351431567288562	0.520980852963997	22.8250250642932	17.4808663112872	1.55563887992307	0.613661781724784	0.445941185993216
ZBTB40	0.90423981360779	0.925777345454049	23.6154566408642	22.4826170480455	3.8685334225863	0.184176518823415	0.0476886573888644
EPHB2	0.272942494551019	0.461502644443671	23.790950823163	0.283152368016338	3.04583989759404	0.413207900427573	0.141388734662494
KDM1A	0.31521464930015	0.493185541451834	24.0183213357509	9.37449814533816	4.16734726634079	0.285692511233007	0.0686380182792383
LUZP1	0.244432547123202	0.436869476940544	22.450257902889	11.3094668321495	6.20997899611768	0.254124542028425	0.0408881087449543
HNRNPR	0.10298538589245	0.296817171170467	25.0219150197153	22.6052833606522	6.32187100240879	0.200153586983627	0.0317608942162546
ZNF436	0.00832084664902344	0.134256006636149	22.2982167389294	19.9145948826708	2.84369231874852	0.653825337932398	0.231452695630331
C1orf213	0.578814807378592	0.690345532569911	25.7545250158736	10.8986617027614	1.5215199137077	0.532029155217712	0.419448463210725
TCEA3	0.611419023610538	0.713478320348426	22.9590603856429	11.8965592973564	2.98089073574589	0.380042522251483	0.139089990012347
ASAP3	0.0187122289879134	0.171078960302074	23.6469369339561	10.8564546088247	4.83205357446662	0.314176150468778	0.0644359661872291
ID3	0.0687372157930953	0.252346568432254	23.2712364679581	23.0001406069875	8.43744955073794	0.531034018311067	0.0631146956710242
RPL11	0.310380014486132	0.489496199149515	22.3368244148488	1.19980808892256	10.5812328157541	0.0905129892967245	0.00858860918050489
TCEB3	0.00621811919887993	0.12645212549217	22.7443268208249	21.5714913696245	5.87610105514115	0.3633002085006	0.0619876708203065
PITHD1	0.389794772935197	0.551767278929029	23.4884288374622	4.83823226800463	5.71955532968314	0.132058439837641	0.0231291677670182
LYPLA2	0.455125132252747	0.600193910311816	21.4302250218204	4.97820791475798	5.43625894955956	0.247375191235566	0.0455651048777804
GALE	0.105767973367958	0.299287277871371	22.1517551011407	20.1405351827428	2.22564759748671	0.624607358366292	0.287957901201902
HMGCL	0.097081189845907	0.290353451835717	23.1890217070174	11.5081424747066	5.29764531194175	0.259451897564687	0.0490327960587462
FUCA1	0.625491387722156	0.723830816121001	26.2908937311131	9.2560554749812	3.87614616266059	0.450804977011969	0.115529302724796
PNRC2	0.772804260625742	0.829571562181804	22.6521493787692	7.44602609030847	5.27989346632194	0.172321362174356	0.0326842365886162
SRSF10	0.322102089504966	0.498721175307816	24.8817845887771	2.09639304640103	5.82505756574112	0.210644823770768	0.0361469891221024
STPG1	0.0398359401126475	0.213311282238235	21.2112827556028	7.70788386639133	3.04634893986109	0.416196111019416	0.137610153657074
NIPAL3	0.00572103445369554	0.122914428121123	22.778896983384	10.311997535597	6.3010406851076	0.291458839045435	0.0462729036497606
RCAN3	0.0086107118152754	0.136692385290062	24.7037580289478	15.7584474203646	2.57950375760341	0.555829440273461	0.222432047069274
SRRM1	0.260232251801605	0.45158531233357	22.3884077448404	10.8259112162926	7.19096865434247	0.214603120076169	0.0298745393547211
CLIC4	0.0300439590638238	0.197729500920046	22.8601672240865	21.4255262809808	7.77859977078269	0.365455726019406	0.0472493822226395
RUNX3	0.307775665358224	0.488146933064557	23.464831959958	13.2394573879757	4.06633065548865	0.364454307313411	0.10004512242815
SYF2	0.242454477005267	0.43508954092726	24.3749216741102	9.68354777433221	7.13901339772402	0.223269116036772	0.0312752717696348
C1orf63	0.731222209622193	0.800439796352016	25.9131324032395	9.66552596853371	6.14362062781239	0.149762744580966	0.0241571672555727
TMEM50A	0.0590501118774216	0.239174533391379	24.2905963571686	22.1514415461777	6.37504558350085	0.347295294352013	0.0544526917500838
TMEM57	0.62965184322233	0.726982117613702	23.5438379489772	7.57695601965934	5.38093251306918	0.203339615299514	0.0376533383256739
LDLRAP1	0.15970403102981	0.356250386671808	23.4705475257237	12.0482329895887	6.36893284923473	0.267062532611166	0.0425350155279589
MAN1C1	0.0644762758627844	0.246065466835077	22.3064827167407	11.5452378510817	4.2259936952844	0.515146781135496	0.124950505196542
SEPN1	0.461918152021145	0.60525688793054	24.0773824269259	23.3850660263043	4.28293255526268	0.262438929144959	0.0614071798415919
MTFR1L	0.115411545667888	0.311748749035634	24.3604010513156	10.0936613142455	5.45273387333542	0.286421344315817	0.0525349368928371
PAQR7	0.426507647450992	0.578918237640399	21.9267492595821	13.9575966805897	4.76570575098675	0.320729489418489	0.0672134586972336
STMN1	0.18791373833763	0.385502283076525	23.3375444496049	12.2110200262719	6.78078019763835	0.325609928845462	0.047522947705424
PAFAH2	0.0383529612584244	0.211571219129742	23.8119349617051	8.88447487936454	3.60468389018237	0.444641442078708	0.124390378130547
ZNF593	0.204006618131108	0.401100575287757	24.3160475003985	22.5994376094638	5.88821364418329	0.181699787361537	0.0308810056414161
CEP85	0.534943820237808	0.658621510106571	24.4202061227756	8.26491964043444	1.68720483653242	0.532014072633125	0.326457495159799
SH3BGRL3	0.539640134238355	0.661729339787951	23.9640868520286	17.0592942907342	8.9792870580145	0.120480621565201	0.0133716915767355
DHDDS	0.0543505806386585	0.234199480779201	22.9214020673072	1.24030080800515	5.11354336478205	0.266834835029027	0.0522000481082032
HMGN2	0.0357550525060238	0.208293698706409	23.5038093668157	10.8146093044917	3.41942737819889	0.720774098961894	0.211170075699711
ARID1A	0.103981454329904	0.297574880386871	22.3982168746761	22.3293009822695	5.00220638121443	0.321633803005292	0.0642627023035181
PIGV	0.112703833234027	0.308582478454152	23.2899494964787	20.7192321750961	3.33717350433259	0.480247013105656	0.143951033939634
ZDHHC18	0.241575180213756	0.434328456321985	25.6824648962775	9.61055987956579	4.16011894443002	0.299757749356839	0.0719020827984912
GPN2	0.192580665859005	0.389230885074373	25.0976497541274	13.6687225804709	2.90027742167936	0.367558978679166	0.128585140693719
GPATCH3	0.0679069924845326	0.250922950067091	22.2958334251135	8.92511933263704	4.25439893981663	0.389785067346628	0.0924878326665659
NUDC	0.239155073132991	0.432934585431635	23.7323314295394	21.4331060632244	6.26640839341664	0.137920006202502	0.0220002786006921
TRNP1	0.104201402507811	0.297762607151267	23.6422994162422	2.87933657602323	8.5760291966245	0.186619485355736	0.0216419424221096
FAM46B	0.240270734926756	0.433574806023947	25.2268084030839	11.9479718990812	3.39780023501431	0.548943758873494	0.160112713061519
SLC9A1	0.0543616099822375	0.234199480779201	23.296866325878	20.1442513607361	4.52498332848703	0.411675589507642	0.09105952584464
WDTC1	0.0543681012610719	0.234199480779201	24.5950903319589	10.4744346226967	4.65786242357872	0.293858518862789	0.0631327384782624
TMEM222	0.797753743238627	0.847262058739296	24.30748746481	5.87944009398492	4.16377169526447	0.224059800785895	0.0539982007765261
LOC644961	0.374442002555896	0.539172964685302	21.854735817943	0.458656117477214	1.97279208769872	0.544846661818589	0.282075807652878
MAP3K6	0.192560300650517	0.389230885074373	23.6411984109393	6.45977142952972	4.17203467690967	0.315768111466576	0.0759147440241622
WASF2	0.00253713731376137	0.0983051373261625	22.718964682334	11.1357187620199	8.44721136700444	0.211590383748424	0.0250554491128641
AHDC1	0.108717631863401	0.302378144999234	22.1487018921495	20.0438497892893	3.97112233143749	0.41279210745178	0.103782688561026
IFI6	0.0692092908939391	0.2529322607097	24.8712159388015	8.93554487386026	6.81842527787927	0.138496671246539	0.0204166554682008
FAM76A	0.000294579521327942	0.0470261620199197	24.9860500235335	14.7112241367519	3.63890511364755	0.455022871191589	0.124779057593163
STX12	0.972591501617774	0.977387843269587	23.2957912718244	19.4394637051922	6.58703271546933	0.0978467526598189	0.0149015580254083
PPP1R8	0.165502657746915	0.362451534254997	21.5195592476736	19.118282424278	4.74781416461862	0.188903588511457	0.0399276027059847
RPA2	0.340754113923383	0.514003875203963	23.4772354823269	23.2538138902653	5.23552182472089	0.256110965931299	0.0496599349358302
XKR8	0.711718226891757	0.786542656175281	24.5060555361547	4.05777404662973	3.05935578682863	0.268844893458913	0.0884605750409202
EYA3	0.000884553782483311	0.0706523719780361	24.2885084491057	21.5414959769378	4.29512189448557	0.490789416253263	0.114270002698122
DNAJC8	0.254687073339895	0.445986084505443	23.2568251814085	9.28831517964612	7.76751058899085	0.199305875188146	0.0256627353112697
ATPIF1	0.988920243099246	0.990534579814661	23.3392414506157	5.19565795340921	7.28506304988451	0.0939796565401151	0.0129285768437483
SESN2	0.0286275868508602	0.194713770729404	22.313042611836	13.1475701885011	7.59486266034916	0.222096495621499	0.0294015565958027
MED18	0.140526198701379	0.340264023047279	22.5986041939978	12.4732836092894	3.69880557913286	0.377515917157102	0.102435206645865
PHACTR4	0.153696911037028	0.350503357374285	23.5296070008278	11.2355891157097	5.4852367519948	0.266999852589618	0.0486172618994802
SNHG3	0.952923928518732	0.962280894688458	24.4879375802138	9.75364476587724	3.59666441475182	0.208279745445743	0.0578914241015744
RCC1	0.0445988125907779	0.220516718236728	23.1660774527901	21.5365167089141	5.13067144015577	0.501322618152326	0.0992984957487557
TRNAU1AP	0.0273983973574807	0.192066353457225	22.7997780018011	22.2285366272996	4.25709442632815	0.266824030421077	0.0628793647865226
SNHG12	0.901139891330793	0.923720853675272	23.0397894055895	8.62708005715389	5.09290827766353	0.162681026192793	0.0319017585816142
TAF12	0.502650967760454	0.6368648531072	24.1454743913006	22.5264717824727	4.8568252258806	0.272829481440348	0.0565561046233384
GMEB1	0.0435415238525475	0.218581627953208	23.2566219382223	12.7899527900498	3.61503748044444	0.371543897064155	0.103239399611196
YTHDF2	0.937926029944484	0.950800371580756	23.0579482155167	2.55929802816746	5.68795393996373	0.118360056068005	0.0207757730941696
SRSF4	0.498660260655514	0.632786110888071	24.9629905434429	10.4462670568201	6.72359628885856	0.225850602655522	0.0334982319549632
MECR	0.72148083780101	0.793630175397142	24.3666063713926	8.36836897223371	3.94835209749267	0.255071220257254	0.0646029826203383
PTPRU	0.366236261655482	0.531860405158768	23.3590389480213	20.8632145426725	4.22947797093373	0.329824765792173	0.0781749787588261
LAPTM5	0.328118881388443	0.504352965754581	23.563591831068	7.2019922258204	3.59310199885011	0.410299707376722	0.115276458457524
SDC3	0.100042259760627	0.29332934356673	21.7093065961572	19.5954269191854	5.30117333188317	0.215022856170988	0.040786541705386
PUM1	0.880084185103353	0.908655129750168	23.2069526347419	17.0533813323653	6.14425159260207	0.096244798718825	0.0156446854618882
SNRNP40	0.548563782425747	0.668038497323253	23.6844852919456	21.5166308558696	2.23241614045052	0.523348070917639	0.231943927631359
ZCCHC17	0.189365744009341	0.387247843723989	23.0434399412674	22.6785904937271	5.96109702967837	0.18195873008978	0.0305381732651498
SERINC2	0.0256312343305749	0.187603399669289	23.2399052808231	11.6952675964779	6.29596160825437	0.365423316751476	0.0595760617944604
TINAGL1	0.100176766034386	0.293489119659846	21.819540831616	11.0879241790513	3.62560254821442	0.461060509111138	0.151804300132486
PEF1	0.000874158347250908	0.0706523719780361	23.9027523485489	20.2133242338869	5.41695950511164	0.307087345373635	0.0568199320753083
COL16A1	0.0786714751576897	0.266809907831378	23.3252447343058	20.3708499226472	6.75698428191458	0.289233991869627	0.0431316936122245
SPOCD1	0.186445823409728	0.383701111053048	24.6955973337778	11.8469271871316	3.82254560062333	0.459175149359489	0.122520463638787
PTP4A2	0.421268060584305	0.575295003299143	23.2146437837782	14.1375339872769	9.20433083571038	0.0612788277857845	0.00665201484775453
KHDRBS1	0.0189723751823055	0.171711745702629	22.0699892946908	0.847091687960709	6.32058678207225	0.272842032369399	0.0431955939907184
TMEM39B	0.105651671270487	0.299174212727855	25.0139340561536	22.7870274978204	5.36328650427568	0.3409167611928	0.0638518545780114
KPNA6	0.10418720881511	0.297762607151267	22.492091558256	10.9694751416426	7.27245854720679	0.144122694648175	0.0197940492092116
TXLNA	0.189956069695589	0.387828403662221	24.6119629815286	9.86824123735464	6.35582799374592	0.160937500365651	0.0252071652052344
CCDC28B	0.136856245502246	0.336003151607924	24.7084576363355	11.8427901898167	4.00923893472035	0.327771459594873	0.0810926160561632
TMEM234	0.101842245956134	0.296160696221273	23.0144362132393	3.76546913142707	3.44790964590791	0.463988281018219	0.136515320973308
EIF3I	0.00232945431124221	0.0963658467703355	24.6443683083192	5.04612470346437	6.83592967293784	0.248118284101159	0.0364107726216795
MTMR9LP	0.17970631365869	0.37796029730509	21.9882522850284	10.864540612713	1.97246468844054	0.553385960925567	0.278289208712143
FAM167B	0.367579304763254	0.532917347775342	23.5433637953681	20.3542746443343	2.1129003091524	0.666902886420056	0.317960367454605
HDAC1	0.273188324638171	0.461697046627917	22.8965573846166	1.93763309533929	5.85131755101085	0.206020339753189	0.0354588086410529
MARCKSL1	0.0266606134907931	0.189749465319038	23.9680585699571	23.065553431149	3.90198044552706	0.72711006977467	0.198434541625385
BSDC1	0.315584341917979	0.493185541451834	22.5248993729866	21.0119872592535	4.95440658733462	0.431252218701129	0.0869317192529294
ZBTB8A	0.240538349775322	0.433727163787076	21.89181464602	13.7198903603824	5.00849839357258	0.262998337269276	0.0526708049548551
ZBTB8OS	0.114606244456421	0.310552562526762	22.2495666647202	21.3495309114241	4.80674577342078	0.289528439732847	0.0603788373602792
RBBP4	0.724090586326749	0.795279210404662	23.4314023220222	19.9057129480112	3.68170953196365	0.257138042547856	0.0702958113652999
SYNC	0.257617622402946	0.448691814011992	23.7931462840812	11.1507425218966	1.76992372552968	0.642879911001812	0.363499277481644
KIAA1522	0.0613138201021367	0.242110797336199	22.4260245126764	17.8702608663937	1.82549221715908	0.790137228226618	0.456549558577173
YARS	0.228410851068134	0.423414535627971	25.0973619456505	9.16421499070702	7.13262572926374	0.133264682420116	0.0186544315466712
S100PBP	0.506839847597406	0.639339776384262	23.130315244495	2.1318018472522	4.34041744363522	0.255289070237773	0.0590496980904006
TMEM54	0.0182129376232637	0.169256451452592	24.7255753735357	24.4440258860745	3.5490393685408	0.505008600771687	0.143389151155895
AK2	0.361995402414546	0.529214482286391	25.2643283690266	23.3743857856591	6.0865863061839	0.215977668807134	0.0355343341211171
ADC	0.910573271130476	0.930961649972585	23.6193034574977	0.47531012640511	1.71038375698613	0.355337144312971	0.212056850689903
ZNF362	0.435628825465824	0.586452115907258	24.3670064499899	23.9187653549906	4.74240867524908	0.255698133421303	0.0545985478464358
PHC2	0.132669094041643	0.331642596736537	24.1784434729299	23.527975917236	5.87322439707311	0.439001876614951	0.0747010485130785
CSMD2	0.472916021347497	0.613324022242128	23.8563108018772	4.25964593657121	1.24549315765816	0.622665604556563	0.514842243787462
SMIM12	0.00954087653428914	0.140358028587323	24.3928001661521	22.6307292554921	5.42740224914361	0.214784285517819	0.0394507996918862
ZMYM6NB	0.133943732482991	0.333048221319718	22.1611875665154	1.75178192217648	3.87743474848833	0.548573636228782	0.1426407078805
ZMYM6	0.30684155880262	0.487578991056177	22.6479122033846	0.331432082371874	2.86771652690814	0.366515722879188	0.127734350458747
ZMYM1	0.0508891758016896	0.228607102654432	22.7067600235347	21.574062280048	2.14383636583463	0.681406179639941	0.319177559796836
SFPQ	0.240237848576471	0.433574806023947	23.8833478301176	0.545522075236079	7.73260381435152	0.199154573340404	0.0258487467770986
ZMYM4	0.143428564469992	0.342584745697372	21.4981015894011	14.1185443000129	5.56103872676091	0.164542559839407	0.0296541951504765
KIAA0319L	0.57546006208134	0.688225467138688	23.3429210991424	2.60480739069442	5.69649744023858	0.194922464519392	0.034174663507369
NCDN	0.00298117152510624	0.101867421961218	26.3456750025595	5.57195419645949	5.17644835728488	0.468220172566206	0.0903341967291362
PSMB2	0.0227831529659533	0.181015029052239	23.0996814220278	21.8281583313533	6.1985490201244	0.29076594583382	0.0470254953024404
C1orf216	0.243191543892047	0.435772634585261	22.4306310785033	20.4038464499971	4.51088123936396	0.234878050173259	0.0521290557247965
CLSPN	0.129326124840658	0.327027993669084	21.8650361790248	8.86323120289031	3.18992793879629	0.623570484750708	0.214995335725763
AGO4	0.174042608927902	0.371150406494235	24.0918010836654	10.9745809076044	3.67188719220602	0.354886329058993	0.0968881675544912
AGO1	0.252695789396746	0.444450050578005	22.1058080512819	18.6295192350145	4.86142029470583	0.183599146194598	0.0377855223293736
AGO3	0.466952565007024	0.609241881116586	24.0124228416122	9.29824273533226	2.03131937413986	0.538715287842	0.277740243470386
ADPRHL2	0.125274523444904	0.322184992021422	21.9510321348286	18.1763881949757	5.86280265010007	0.258475275049792	0.0440425179717886
COL8A2	0.316112525739418	0.493334595551916	24.5365093839685	20.1359126818253	4.61951214599178	0.375871580229762	0.0803742232133798
TRAPPC3	0.141498536181975	0.340860309138892	23.5167666304506	11.8820268514337	6.61621736446951	0.227606677777801	0.0345537021861058
MAP7D1	0.342369634699146	0.514850206249316	21.7796395994226	21.7052191596425	7.08226520027318	0.179709973130784	0.0253963393077803
THRAP3	0.204317359224197	0.40141193017373	24.0925113402063	10.8332981732486	7.5755918683551	0.279017490347408	0.0368139637246719
EVA1B	0.474890203552323	0.614882171915012	24.5744462582646	17.4948639262749	7.32450759135216	0.1393075168406	0.0190084861278786
STK40	0.695700893280486	0.776025608683069	24.9338870896934	10.1809732687434	3.86869376363841	0.249578897354299	0.0650601910735979
LSM10	0.750828285053868	0.814720256246841	22.9942520715197	18.3582909250339	4.89793504074837	0.22801913687962	0.0465926109461101
OSCP1	0.558604927403327	0.675927932828922	23.5328447773226	16.3036317692504	2.79820327318144	0.449319832359926	0.165469914576069
MRPS15	0.134834606731503	0.334030841505252	24.9533605794042	23.478341595539	5.54046638551689	0.295145923902759	0.0533389582850961
LINC01137	0.16492004481813	0.362139040281806	23.8772046134725	12.2234564137836	1.60401627423422	0.55304958222059	0.389560079638946
ZC3H12A	0.80339058812768	0.8510375703698	23.5445070669533	19.0885234098546	3.62467807190322	0.274104580873432	0.0758231830224411
MEAF6	0.314875401020405	0.493073575910695	22.6475427359476	19.3511006288077	5.64709923959342	0.254463168534065	0.0451891794148962
SNIP1	0.345736015538587	0.517082692298938	24.9098212816858	0.748893639782191	3.7073132214893	0.398752179103444	0.107335685610288
DNALI1	0.438967034699825	0.588438495086734	22.020622185257	8.38254135735644	1.39632112952676	0.600614844700641	0.408362516090822
GNL2	0.813931290152449	0.858642499936492	23.2835484173549	0.0716395473656422	6.25095621196516	0.17570609074664	0.0280741218069829
RSPO1	0.355097688285947	0.523697258719931	23.8774073803736	13.2325486852006	3.46534402298983	0.507391497035704	0.165542178457884
C1orf109	0.342012436400921	0.51463348949733	23.8646225740174	17.8160911244543	2.61458784879363	0.483806722981502	0.185746452315946
CDCA8	0.34490535962822	0.516513730732788	24.1121056843254	13.8510642050437	3.17252682102368	0.650047672246534	0.209568492983464
YRDC	0.324161879620132	0.500642431345956	24.2938222804782	19.9320380952964	3.31334344110103	0.439431736976895	0.136439822682911
C1orf122	0.438929152247103	0.588438495086734	23.5134634943669	18.5828892708944	7.15985720741192	0.195908336025419	0.0273595058283758
MTF1	0.0634815837353591	0.244386154478898	23.6233275132096	21.3004736240024	4.73893361183433	0.280261561965346	0.0590970355522581
INPP5B	0.708334766381098	0.783844578272948	23.5974792000678	10.6219937687638	3.71812081198149	0.235803715867023	0.0636221198178584
SF3A3	6.82248600900603e-05	0.0312810983512927	23.2704319365136	3.65278419382305	5.810273546331	0.248688678912373	0.0428685602086369
FHL3	0.0280045607358946	0.19328582872727	25.1547817957461	3.87992032756421	5.44763666009918	0.347425449954876	0.0642546678557332
UTP11L	0.899355059793987	0.922492829788686	24.8607395503135	0.565366991322124	5.91439893042733	0.126512958903561	0.0215641218996754
RRAGC	0.0122755075625126	0.152684970241382	23.2701809900458	12.0351753743467	7.89604428404859	0.232587617790112	0.0295189805633591
RHBDL2	0.358258688267264	0.526814987916536	23.3653103121063	20.0369275384885	1.98029468959513	0.536783815331409	0.273390176812077
AKIRIN1	0.108785505386392	0.302378144999234	22.9997910949809	10.5245612940616	6.30032457256869	0.352964434093	0.0560767619395571
NDUFS5	0.0724205682577538	0.257734777848746	23.1901562255633	5.40068225281578	8.08061748394958	0.155885515057442	0.0192655699194046
MACF1	0.246229258676455	0.438999799493796	23.1765356877118	12.9721242330515	8.35523179785429	0.162882340517481	0.0195729214069127
KIAA0754	0.287386547156542	0.47218843952191	23.6745004303337	10.4140975176856	4.36818380516527	0.454474578077971	0.104021701527673
PABPC4	0.00462985934673887	0.112971351568992	23.3124233432655	18.6271066386311	8.32848072843701	0.188497316114176	0.0226888750773272
PPIE	0.876675976919743	0.905986330768675	22.8316699970099	21.4363904417055	5.01695458725011	0.232411441543467	0.0461913831563089
TRIT1	5.20527376631774e-05	0.0301727757881836	24.6307061792537	22.7026573898702	3.09244092396885	0.752307621390773	0.247570349572684
CAP1	0.0321725407875252	0.202186409540636	22.8692095823241	3.0950227185778	8.76314017050172	0.119568577083263	0.0136695878072056
PPT1	0.162578144739572	0.359527713969905	22.2024781977448	0.758555356204191	5.81682700311341	0.190406614632381	0.032636981203829
RLF	0.0718280231806645	0.256955645994809	25.6146047128368	13.5961458109139	5.34496684400884	0.266688416496034	0.0507016581971802
ZMPSTE24	0.119577993636236	0.315406824778701	23.3097382976655	21.7349669588702	5.77839717533843	0.235835108441175	0.0407556586714165
SMAP2	0.164865040394809	0.36212461079537	22.4738857412364	0.589852799939293	4.31882127769316	0.231117354152197	0.0532296039904051
EXO5	0.000920626264819369	0.0706523719780361	22.7666203118671	12.6774407550902	2.71590018751788	0.507432607935955	0.187446581824093
NFYC	0.288765114753096	0.473339935977265	22.9850402066548	20.9606064078891	4.01558694310862	0.369553270093366	0.0928394464976316
CTPS1	0.41595879128571	0.571793946197121	24.268462761276	17.0193910135547	4.99526775516163	0.214070545404937	0.0436890481570165
SCMH1	0.417411570089713	0.57235635503826	25.1206484268267	16.8130107592671	5.4039257582933	0.401277642592697	0.0753736361010172
HIVEP3	0.13915172642168	0.3384671966278	24.2823762446332	18.2233650745218	3.64153017011782	0.350897482456774	0.0970645271670509
FOXJ3	0.0574293451841316	0.237319801540197	22.7802097737493	18.7912070064624	4.32745427762643	0.424958661611282	0.0979520299625831
PPCS	0.320454831851778	0.497290222774922	24.4423136974498	11.9336725471206	6.0288534274155	0.245983382985655	0.0408867092261204
PPIH	0.452885949573937	0.598409820978819	22.2758958418892	4.34450371577021	5.14731415025041	0.202639512580507	0.039474713534052
YBX1	0.094016442106535	0.286819220665459	26.2430939680445	10.348815493763	8.01930911004892	0.263534862090356	0.0329988743196159
LEPRE1	0.181903732353793	0.380234174047036	25.3887224232192	13.4519324917595	6.05507467320168	0.20241466782635	0.033561674901541
C1orf50	0.35816675992729	0.526766509788813	21.4176716379902	3.59037365792203	3.42798112212575	0.353650738412828	0.103536502943887
CCDC23	0.316844524954431	0.493986708798836	21.5895315943426	3.08782648778159	4.48267349568013	0.337848546307122	0.0756446757620481
ERMAP	0.0675464047338531	0.25020848311434	23.1724683223166	7.12397807598715	3.17820126651994	0.444640736746311	0.141296478684562
ZNF691	0.240025183191739	0.433510110588699	22.9559782215307	17.6600568864831	2.04709675534121	0.663068058862877	0.321415205282267
SLC2A1	0.0312022482949044	0.199538791714676	24.6552647586162	22.5096393915292	4.85145816195797	0.395829462652464	0.0825737554831698
EBNA1BP2	0.221190897268787	0.416453024643675	24.0243865613132	22.2992069866657	6.29169700623347	0.209180976101512	0.0332930241783767
CDC20	0.455217954876628	0.600193910311816	26.4118648859237	17.6358464870835	2.75122296489142	0.732518445600987	0.271547536280972
ELOVL1	0.330636621595584	0.505955414273092	22.551097176884	19.0651932080369	5.52119122612742	0.231436738290047	0.0417715142999947
MED8	0.0209223128465658	0.176160050230787	23.5738466453739	0.52068731624679	6.42273209301665	0.169522222356794	0.0263901028272054
PTPRF	0.107563755598379	0.301082154962476	23.8566909690646	22.0099679851158	5.79389841773474	0.216167405582295	0.0372996093495308
KDM4A	0.707957438579682	0.783659959172198	23.8695566011604	16.4601899691811	5.70991872121586	0.214319598552243	0.0374985857511766
ST3GAL3	0.341314064034817	0.514425415784019	22.8104197923963	11.2292373668134	2.68277433328224	0.507568656703209	0.189603289872855
IPO13	0.193915769820247	0.391029710665567	24.370188504794	4.19461894833256	4.33973290479378	0.307903515835614	0.0715747755131868
DPH2	0.927099679654628	0.942604164734318	24.1037206890648	23.7955884754462	3.17529083503187	0.278867403946923	0.0877405135132199
ATP6V0B	0.816968513919747	0.860608991688004	23.1990754426002	3.88220743419066	7.67346633862142	0.105553462903433	0.0137271959520324
B4GALT2	0.100831641931662	0.294482219233423	25.4821191070694	7.07814744072167	8.67841559535606	0.203667928647826	0.0233857366934661
SLC6A9	0.133131858117769	0.33196985423248	24.8453440523503	11.4822519134874	3.93862323883319	0.366055228341117	0.0935926101102281
DMAP1	0.752617869601547	0.81602197626322	23.4391523440272	9.51635585442557	4.14118957433308	0.279329287930429	0.0675310344618771
ERI3	0.0631128472102546	0.244047800743569	25.8249453985105	3.14744679054386	3.91810061881822	0.266068759703274	0.0679427364976081
RNF220	0.577912849253207	0.689820013322726	23.2722812530878	7.60483043924982	6.98037212075258	0.104310841815571	0.0149432270459656
TMEM53	0.56103482963271	0.677527136224576	23.6092798623815	21.6511761728436	3.08472338408618	0.467258235211076	0.152985862359896
KIF2C	0.119038360937719	0.31526971874839	24.6621001922813	15.7238384000908	2.6842578371042	0.714092310931257	0.288447457650927
RPS8	0.893599551387874	0.91885687525147	24.6684335754866	2.68656947682747	11.2060287738832	0.0571954179644123	0.00510982384989343
PLK3	0.165451334831394	0.362451534254997	23.0050753006597	18.1737932620329	2.84164514891149	0.636202145564799	0.222245528642517
EIF2B3	0.346386723719883	0.517352501090145	25.1675196605175	6.56393654806023	4.88717583809444	0.242673810777283	0.0495039046924342
HECTD3	0.34047981969816	0.513730966126224	22.3613317547406	20.2072427747737	4.19860517843333	0.356268667873973	0.0851264295656266
UROD	0.286938827389336	0.471802137985217	21.3753223031309	6.77024470045235	6.57315403689694	0.171479791115612	0.0260977225601579
MUTYH	0.545456288818862	0.666249260992514	24.5906609597838	3.79225604560473	1.74397248817092	0.501366864266659	0.288964821978961
TOE1	0.424851534465947	0.577882111899046	24.8800761377802	16.4566633364867	2.96908234633573	0.385207497540119	0.131443424483422
MMACHC	0.210277021699014	0.406262795128975	21.5456582323694	18.5116543140459	1.55414829158963	0.662388627052937	0.429920550497758
PRDX1	0.0279878523463132	0.19328582872727	25.7268427721689	9.22197776917656	9.06999468158413	0.159072510746902	0.0175541460123507
AKR1A1	0.279993678751783	0.46668440487498	23.1679781728121	5.21141100310389	5.94150955649657	0.210582056989636	0.0354303428327976
NASP	0.23011806833932	0.424655244676484	21.7665271673065	7.15223491578304	6.10719125516299	0.210350334496049	0.0345961319698561
GPBP1L1	0.742290494799886	0.808850483782135	21.8054890530366	15.9596324362136	6.17493813165662	0.144979077882171	0.0235345562100407
TMEM69	0.208196638977933	0.404653171899547	23.3768462017598	17.7158157692658	2.80208596111488	0.462715697275533	0.165348209988093
IPP	0.294434891778842	0.477588671747403	22.9029666663197	9.96445298683901	3.8782272637916	0.352042164624287	0.0919124421524048
MAST2	0.266740901553215	0.456985346519007	23.065463754687	15.7346060812979	4.43461238884204	0.326512289181537	0.0739164918279671
PIK3R3	0.0280853684775945	0.193512923668123	23.0361055802004	9.64934689655902	3.13470361713618	0.48010601428336	0.154629788430512
POMGNT1	0.467288662332126	0.609334418751571	23.4856287557466	21.2952144570295	3.61750198192475	0.514827966350758	0.147617115928073
LRRC41	0.116045415691082	0.312521721552782	22.6263054576581	20.5731143677428	3.04617258649796	0.591000687569179	0.195589767858898
UQCRH	0.190872871085896	0.388693369677795	22.2843798710873	1.47665541255772	8.05761222549157	0.142694451245514	0.0177284796456511
NSUN4	0.84383654295439	0.881024461494759	25.0045066448924	15.7237890348298	4.12086607025088	0.206886971777968	0.0501853245200369
MKNK1	0.519853867410747	0.647659399525319	23.249375244418	14.2951971826965	3.98726133118452	0.337071834038726	0.0846705568812435
MOB3C	0.0761210995791038	0.264202386345571	21.9888219015137	20.9869058421727	3.60436099833563	0.458233338576353	0.128163720618602
ATPAF1	0.0057387481200244	0.122914428121123	24.2927398162671	15.5238649732759	4.73130161339921	0.330786582895564	0.0699638682018228
EFCAB14	0.0896748927169975	0.280495315366072	24.0766245380996	22.1613522782922	5.36987411543709	0.258483818308538	0.0482258272497703
STIL	0.0310158503306018	0.199538791714676	24.36307000078	13.6097300806556	2.32186536546733	0.740274250522755	0.330339867949663
CMPK1	0.033424213601521	0.203602033194778	21.7618540963961	0.394823632722145	5.99145414211735	0.344725233596053	0.0576516824479668
SPATA6	0.237580245862346	0.432022582622425	25.5647246867915	7.19748122523313	2.18997793992523	0.655485216114885	0.297235138343235
FAF1	0.0800981232642695	0.268759416035671	23.4135728184806	19.1528376654122	4.20613562607734	0.367869493025176	0.0875625921076296
CDKN2C	0.0520715349340728	0.230439034017577	24.2481626465701	13.2732549977724	4.01218275455967	0.374550586485608	0.0938735300023947
RNF11	0.068750909865494	0.252346568432254	23.2634386237457	21.3253149870403	5.82119392633575	0.265322175091145	0.0456074800456808
EPS15	0.301097039031074	0.483266017721403	23.313156172264	15.4498744174685	5.33370618439472	0.248401810753543	0.0464744010370679
OSBPL9	0.949232282483056	0.95943345608924	24.4558852109678	9.48132790925152	5.21923996482599	0.154132951457313	0.0298957432510783
NRD1	0.479146953508447	0.618062437711449	22.836923668826	12.2188294629252	6.51025864611255	0.230943337521667	0.0355447001154727
RAB3B	0.34218748501414	0.514754762145673	24.1070525262308	9.99502359186342	6.68763360677818	0.18018442858445	0.0268661325070573
TXNDC12	0.0543107773422619	0.234199480779201	23.8643228687524	2.27220424838258	5.67029796453018	0.238735354096021	0.042120257225396
BTF3L4	0.0814077463361371	0.270368748029539	24.4309069256113	20.0728638663055	5.25775307372254	0.444234694783062	0.0852144974016989
ZFYVE9	0.136234025879567	0.335073585332758	24.3158370808512	12.241085525903	3.87359928413506	0.453411940584102	0.118909767521714
CC2D1B	0.345520663419216	0.516939998188437	22.4274940925868	10.6033359150167	3.84049489808581	0.633928691573617	0.163801095796835
PRPF38A	0.156156017797794	0.352789668582952	25.3261824776019	8.61171738514082	4.6905311385562	0.308345734091536	0.0659827368880113
ZCCHC11	0.573505031616727	0.687082130420301	24.1544428112274	9.58039553871448	3.92590266214399	0.3249015660261	0.0846289164395237
GPX7	0.459009857851624	0.60294698304541	24.1601347996852	0.981006356763797	5.51524709235283	0.206838085939846	0.0374525270408092
COA7	0.144060244513403	0.343043645394562	22.3947199522743	16.1699568655831	2.73140927697485	0.42574781180369	0.158854356032219
ZYG11B	0.0200868699424768	0.174318546409317	25.9342882254394	3.33731022820692	5.43296981813199	0.204911612262344	0.0377350938189619
ECHDC2	0.451057187053315	0.597356274682234	22.5364574065379	11.7495025724725	3.31178926982264	0.295893647076711	0.090254536560646
SCP2	0.00705972225471008	0.129351199574913	22.4412673427715	2.08721793310969	5.10355965668094	0.392815869650712	0.0770117245904549
PODN	0.0590246509323472	0.239174533391379	24.0691745096042	20.9045838669492	7.10173310678608	0.617697935163849	0.0869540064701962
CPT2	0.224491348822034	0.419479655093838	22.288315100115	10.534765818802	3.30862286787998	0.443738500049832	0.134771954891647
C1orf123	0.418719652684163	0.573256401157659	23.0313297883819	1.82144765677696	4.70379248927018	0.216130906708402	0.0460850990702574
MAGOH	0.0867174559303897	0.277876142571161	25.6263292354585	22.0455923544527	5.84093867664436	0.292511195124159	0.0501890962068933
LRP8	0.239815491207308	0.433510110588699	23.8617307403463	21.4604318274001	2.2854850390235	0.502669636253029	0.225669856396169
GLIS1	0.121882640587321	0.318014942632877	22.2390934014683	2.62796381724356	1.73559627265838	0.5509689977579	0.375097528037397
NDC1	0.154365054678259	0.351102327755181	23.8134758413122	14.2808099657723	3.5273141225564	0.443072303318099	0.123662415471184
YIPF1	0.365285081548103	0.531622409384383	24.4046976552236	17.9633798002259	4.69811338756099	0.237590754320615	0.050449151911915
HSPB11	8.3973202031129e-05	0.0318634867293291	23.2794402553847	0.230698686970401	3.80538088367713	0.510596730990886	0.139046114268385
LRRC42	0.458631342977346	0.602672474101113	23.1490926594781	19.1883186123181	6.66516384094603	0.279535508768246	0.0421247492519396
TMEM59	0.114530425752898	0.310540944202172	23.7769059450338	20.8934066279671	7.52149109329108	0.466993031284174	0.0622968152517899
TCEANC2	0.578926624368878	0.690345532569911	23.717543486576	9.86190625605241	2.70981499753652	0.556281313693282	0.20321338471487
CYB5RL	0.0538522917932158	0.233303393264782	25.1975649739842	7.2735619271031	2.28317081826301	0.73998683802611	0.323122293950361
MRPL37	0.1563020579156	0.352954616315055	24.1803929446631	18.244845064698	6.43999440678342	0.172849194184973	0.026856245815645
SSBP3	0.235097182039329	0.429807175803419	23.2035792253136	20.4548878033202	3.78872174004679	0.43453036545314	0.114277567489519
PARS2	0.00284759897710218	0.101867421961218	21.7256983380549	8.12636562565212	1.74671019203349	0.885742583314472	0.520501188793002
DHCR24	0.0135934526416426	0.156855217717682	24.3256535991884	4.45981056069297	8.18984229086592	0.302522621307195	0.0369046326719728
PCSK9	0.076080866642191	0.264202386345571	22.8277781234574	3.62920211194107	1.70609008968029	0.702372031298564	0.414566169224552
USP24	0.0325063941998301	0.202186409540636	24.8158202597486	23.9157238170223	3.76460927006698	0.463532570090621	0.123861641324199
PPAP2B	0.560440761283826	0.677181304179996	24.2810350468747	15.840392397088	10.2724734525276	0.152001162816332	0.0148791229647964
PRKAA2	0.0582101984581048	0.23816312585728	23.2119958344401	17.4949575528126	2.34621274644938	0.606659912523049	0.254600633826353
DAB1	0.838635644299113	0.877052521371169	23.7859043064914	21.7874487487491	3.32412882417817	0.371484557908812	0.11277969026354
OMA1	0.279475062843194	0.466261040601181	23.5899004026277	14.7981986810169	2.86167540232454	0.399600003628522	0.140190458193106
MYSM1	0.685034028762416	0.767395354716569	22.8872614011808	5.57117572074243	3.22519227907603	0.476735219037603	0.145160224359869
JUN	0.017373089380174	0.16724603193092	26.1337761026564	13.6605640374297	6.78478961969717	0.298468699563105	0.0448552985257073
FGGY	0.143790086856407	0.343043645394562	23.174030302007	15.8572574564427	2.72812593943997	0.456945840058215	0.168282601091325
NFIA	0.627427542887203	0.725538775763324	23.9352743324478	9.94526085596336	6.35120561062702	0.128173369148913	0.0200217519757822
TM2D1	0.192150924290544	0.389205309870142	25.4060214472465	17.7961681207032	6.1790706124782	0.345566655279109	0.0560835770678427
INADL	0.260394192299723	0.45163348187829	22.7581029630015	9.74929261494572	2.23227695041987	0.633677843323952	0.280629560955398
KANK4	0.00392894793347376	0.109453526734039	23.5351323144707	0.517222399118955	1.4307255245927	0.738624344919094	0.537037391072975
USP1	0.105476389346327	0.298870630750405	26.6415214831144	11.2811072178642	5.49241537595134	0.216472555351984	0.0392359469008547
DOCK7	0.690149474861232	0.771397137772777	23.7875906979017	16.2841389227049	3.92278347020103	0.33858517886264	0.086985917699791
ATG4C	0.0382914138073795	0.211571219129742	22.6010390875804	18.2243164650031	3.40628250673713	0.419661486244438	0.126129408594423
ALG6	0.556617628267916	0.674264683119787	22.8772443720174	10.6774331506608	2.868877007788	0.398216541785411	0.139339047752752
ITGB3BP	0.00946268023899677	0.140333333355688	24.8058575962575	9.00332268909409	3.66821573624531	0.392209351177534	0.108955340147162
PGM1	0.201148939616627	0.397995438939622	24.3721930853846	8.43150782934749	6.28166458503142	0.212273780034021	0.0339145531857492
ROR1	0.28962040754295	0.474041791551781	23.0394721461325	11.9810326153257	6.3445886611758	0.185719654539078	0.0292589237884226
CACHD1	0.156130197262965	0.352789668582952	23.1901212127692	21.6115122622564	1.96730129403866	0.586920280277715	0.304256140906481
JAK1	0.0344178623159915	0.205498728662599	22.6172697380247	1.5661631159518	7.2268827924271	0.188632223214735	0.0261916058984541
AK4	0.143591134845189	0.342884656837184	23.5953170099943	18.096882684331	4.8083043070763	0.294503317441529	0.0625431278791469
DNAJC6	0.70534407025608	0.782175834257858	23.5213438268901	17.5118537933956	2.75008093612721	0.373032810299155	0.148651827863454
LEPROT	0.14258480734375	0.341830766886846	22.2437723343047	20.6200944033783	7.76819014050226	0.251230603241209	0.0326380933212907
LEPR	0.704083151179015	0.781567335147052	22.8223987578221	2.86559671730727	3.47202361000704	0.305487155997224	0.0931257447328932
PDE4B	0.0579562047915445	0.237788992366203	22.9205267257233	2.61284599949063	2.49558075516804	0.792182185717578	0.320331234333117
SGIP1	0.0247565346553904	0.185432803556065	21.2680407425759	20.629326538764	2.03486965335051	0.762809379037239	0.416845353523071
MIER1	0.601087608742418	0.70606188064184	21.561253114897	13.7945304723052	6.225948916477	0.175168462835706	0.0281901756405783
SLC35D1	0.0236444921854619	0.183357288237367	24.8967488333933	23.0173373950239	4.15534325028919	0.448068079840147	0.107473612561999
SERBP1	0.0710974851824729	0.255839348249814	24.9337515839096	8.85445868327978	9.16003942936453	0.259193836535346	0.02829934646285
GADD45A	0.420309491196797	0.574473436980444	22.8951978580682	22.4105351333482	5.17528331630242	0.285577969175595	0.0573168277258833
GNG12	0.213719362685376	0.409570846670355	23.2940050018707	4.0050253157667	7.18184926632611	0.141328551048744	0.0197784639435274
DIRAS3	0.165936023875671	0.363034777000066	22.6035812240963	20.83902293456	2.46562540492132	0.76248803486036	0.325935371464722
WLS	0.452175182804853	0.597888738868141	22.2058551505243	0.441353999903896	4.43938505736157	0.293201960027078	0.0662480015597714
DEPDC1	0.0627163868585759	0.243560515747051	21.681192264804	12.628666629375	1.69338730364956	0.860915095145495	0.507628671830541
LRRC40	0.205583543627229	0.402605679671476	23.7785194855649	4.07560632225923	2.98551440272541	0.428681927473069	0.144897171918806
SRSF11	0.0531749731086328	0.232474137499959	24.1355371605377	10.735893690034	8.62586362317842	0.338429679605722	0.0392086975404158
ANKRD13C	0.130729992439151	0.328962459821729	23.2221362936912	22.3992340059804	3.74131012435063	0.474870640124128	0.12875571186738
HHLA3	0.307217752683872	0.487894956059074	22.7489100278797	17.69721259744	3.02765702256254	0.31605690501075	0.105177895272343
CTH	0.0433414823042879	0.218431327094693	22.5243604535312	5.57281394824322	2.52789471823575	0.49963259689442	0.210982707455758
PTGER3	0.0221893948579951	0.17911349460278	22.9697547334986	14.897513765992	1.48156980943934	0.69156550850944	0.5639928241614
ZRANB2	0.537152935000929	0.65983823361802	23.0295228348045	10.2856648679779	6.78608433499846	0.175922926170191	0.025931636504066
NEGR1	0.830515116575281	0.871458791150414	24.081709509852	9.11966185589687	5.45331716812883	0.243857704980447	0.0444331329792095
FPGT	0.0294355769936323	0.196314998372472	23.678968213261	13.8098798290061	3.07705847846961	0.501983313778465	0.167760979859583
CRYZ	0.136389014911987	0.335304897250113	25.3623950160423	21.6963394078688	4.51609559972369	0.403321039957694	0.0957002216211287
TYW3	0.334370142168026	0.509415294464251	24.1828117717358	11.0954562628653	5.68847703828751	0.21896115543331	0.038433027293995
ACADM	0.00603949315549457	0.125499576674437	23.9533786396521	0.914106363252997	4.62988809192585	0.420639359514343	0.0904818033038986
RABGGTB	0.126928052133746	0.324399327761163	21.1608354138875	21.0138213589203	2.58623852137008	0.847276709883005	0.327674425748018
PIGK	0.359213838339964	0.52767174971205	21.3516666153136	1.11174265831991	4.46784583584756	0.329587206543691	0.0740670637235782
AK5	0.00204452945236611	0.0934437779573625	22.216012925652	5.77349619418359	4.21870969718545	0.424339800192484	0.100846705896468
ZZZ3	0.105008772900074	0.298490960768535	24.6353545245351	11.8176157406851	5.22768361908937	0.250211629200373	0.0479409608805867
USP33	0.219080721197463	0.414573911136374	22.9593771397941	6.24757502463759	6.04573976856779	0.156874027991376	0.0261347501177918
FAM73A	0.243899527655505	0.4365436568512	23.3127589357852	18.8751236173117	4.11556905714787	0.294379527445842	0.0717675597703254
NEXN	0.937363268289897	0.95074671577994	22.5456501392721	14.244959386914	9.24941841971613	0.184178771080368	0.0198422291661095
FUBP1	0.832192149817041	0.872802365286572	25.0917859965804	12.9219081556607	5.85527218254109	0.20019901005206	0.0342617614704022
DNAJB4	8.95423433205922e-05	0.0320663717515026	22.0514273236985	21.9464671913781	5.12994299215353	0.416852260812929	0.0827835628718712
PTGFR	0.141787539568244	0.341033898450045	22.6046469291077	12.865475825139	6.43941856093484	0.266194963244098	0.0411894272054094
IFI44L	0.0183240398137614	0.169443474042547	26.341512708448	0.180300981796684	4.53467442308564	0.513771080654318	0.116030829207174
IFI44	0.817105223576702	0.860619363273364	23.2159103602376	3.14358995080158	1.82982308013288	0.471662233541983	0.280548500595337
ELTD1	0.416332829248571	0.572052925367021	24.9263954867051	17.3425638493464	2.95944451417224	0.514779210814234	0.176482562360982
LPHN2	0.273950044339069	0.462064609097011	24.8230668925374	21.6152225786896	2.43121024272014	0.514314709235413	0.211908818573868
TTLL7	0.0745632861103053	0.261387193487671	23.3551242325412	13.4321461608876	2.52303597000657	0.739092629215561	0.313434254390487
PRKACB	0.235334427832814	0.429883842623653	24.4798856560098	0.409440225112158	4.19095263826602	0.348648060821223	0.0831940272931187
RPF1	0.269541658695618	0.458976502812726	23.6803836609689	10.7767975028113	5.60902220967674	0.185542205517352	0.0330505497255618
GNG5	0.064596421806806	0.246065466835077	25.1370816827089	21.6063929202085	5.43631360504107	0.324695800503835	0.059922036006916
CTBS	0.55834041191767	0.675839193894808	24.0393236564754	20.3868736310437	3.83059321447949	0.378087862245744	0.0986786481732809
SSX2IP	0.237956194751368	0.432378087400099	22.0196174704624	1.75778356751471	2.80336563575278	0.476751991991708	0.173669315181503
C1orf52	0.974381572871882	0.978918545410589	22.0214878824295	17.7045000968269	4.875661859388	0.395064930580502	0.0819587232539739
BCL10	0.49258829312569	0.627779764584946	23.2375429240864	20.8200283949375	3.14493406020148	0.418782002926889	0.135483563598592
DDAH1	0.285265352765021	0.471064541872117	24.0026724639146	7.17334438800792	7.81706898754718	0.130480373885112	0.0166871943496173
LOC101930232	0.870174172031959	0.900535746171323	23.1628329599465	2.17942808318578	2.1459172757491	0.401957290981355	0.18999241641602
CYR61	0.0181017617701192	0.168999441563062	24.5051782255213	22.3632818967716	10.6379673649779	0.685191672433012	0.0644231675955446
ZNHIT6	0.488833063972326	0.625333531266156	25.7856171168054	2.3169535384164	5.54122265328151	0.235212904334207	0.0424832758122707
ODF2L	0.399067372612478	0.55855219641665	25.4180728289442	5.89787832197183	4.61563868442664	0.253070035765469	0.0549709587826161
SH3GLB1	0.0495691048886622	0.228152067794359	22.7742575818591	17.6067701906868	7.04555318688979	0.148884156430625	0.0211363968137598
SEP15	0.00620106790870401	0.12645212549217	23.9962709467248	21.4463072195522	6.07905246401019	0.495775477533355	0.082185875542909
HS2ST1	0.15911998177792	0.355669631712203	24.051560199332	23.2158046869356	4.19012316165884	0.312995334693345	0.0749227796179505
LMO4	0.799940999299485	0.848765862143625	21.9567984035029	12.1958006977659	7.53485748127714	0.0858313687450922	0.0113930751504994
PKN2	0.92384105408306	0.940594648328089	22.5604900634088	8.09268829781838	5.14823567208168	0.141107092213145	0.0274519397675099
GTF2B	0.0931520850729284	0.285846498645428	22.3015610101907	1.22608525142164	3.44605197416549	0.444045793065661	0.130873940778338
CCBL2	0.538709917969772	0.661086644065949	23.5135173183604	19.9839894105286	3.91283091482899	0.340940268685817	0.0882142904057781
RBMXL1	0.00116032938040644	0.0766250066557748	22.5553239034489	0.734065039314	3.95803984544454	0.505887160491442	0.127500830652831
GBP3	0.670606395987023	0.756648072522152	25.1195900657943	8.34360410065125	4.32752219897283	0.325610001353653	0.0755098590417558
GBP1	0.166371376198064	0.363311465866468	23.6539582294272	10.7841752161635	5.45518400864235	0.303309644460993	0.0554438710314263
GBP2	0.0730145866704031	0.258913674871462	24.710350917173	9.49204240743591	4.8806147966042	0.434721976229953	0.0883415849646864
LRRC8D	0.191479346414305	0.38875262726127	22.6979581744035	18.4007332090664	3.62655457528365	0.423047578715154	0.117547232369368
ZNF326	0.257700133093038	0.448691814011992	25.4909127429153	20.1183528647527	4.93303654854343	0.352701058982609	0.0709286973958805
ZNF644	0.469998556688459	0.611186967359939	23.0085138714641	9.35030075061277	4.97031383599422	0.189125215673223	0.0380789890455076
TGFBR3	0.0578490653363991	0.237720657827242	25.1174144287719	15.0873900991089	5.56175020003264	0.239202089211731	0.0432380617912787
KIAA1107	0.206458687485913	0.403314645321318	23.262954205913	8.16816927836337	2.15543480545815	0.619091329797688	0.289232658833646
GLMN	0.076398091951612	0.264255292287739	24.1161617228448	16.1414645612086	2.15770103957693	0.63896177498046	0.294062136011522
RPAP2	0.884757707525203	0.911757476694104	22.6346755261012	13.379225790363	2.80073102948036	0.367172631512612	0.135393991915866
EVI5	0.395586731736857	0.556227497576332	23.1703610962773	9.17254671941416	5.50089070801132	0.20824657700638	0.0379883514372808
RPL5	0.924978609834286	0.941317360826457	24.0817831545082	6.10775693396883	10.1332879868773	0.102867861385599	0.0101481810364391
FAM69A	0.0656553294870782	0.247587756680238	21.6285571956958	16.4931486839281	4.36224544421976	0.406206094525315	0.0935401853156074
MTF2	0.296597802069681	0.480106239184285	21.9127917503329	17.279735774557	3.70865924707845	0.365805833016648	0.0990703182770742
TMED5	0.0907574156263724	0.28231470419889	23.0125785338264	3.23668135846594	4.65746198956768	0.309141986868464	0.0674139286568972
CCDC18	0.308908921367528	0.488676505280086	22.4802453055105	10.361898849389	3.38032138918603	0.331714610556928	0.0975952878724846
LOC100131564	0.135665278031946	0.334497136335095	24.0953314979265	15.1372444647681	2.39078216678273	0.450801101172314	0.189088974020495
DR1	0.0270438443538905	0.190885479968064	23.4849201734065	23.335058130659	5.30063954389615	0.207113006683472	0.0392062869037095
FNBP1L	0.0807566249988657	0.269136496449437	22.2164002633523	15.4915027604184	5.15779024847521	0.264871932096371	0.0513583207352897
BCAR3	0.0299070654109586	0.197388412407682	22.0038056555031	3.91316110057661	4.68739739074767	0.471783191984303	0.102288815331581
DNTTIP2	0.396154994166334	0.556538185656982	23.8661472641522	14.0155678596705	5.76127598773053	0.261214524752747	0.0452398112256671
GCLM	0.0406480614674427	0.214675968000974	23.1951878418616	10.1861504187641	6.31825987610813	0.367781277634832	0.0577732576194873
ARHGAP29	0.373852025238643	0.538605352936112	22.4701273873399	9.24219074225552	6.47495767701207	0.27264850807583	0.0425673187976979
ABCD3	0.138813854619796	0.33815196001299	24.7760307244845	0.439435399892107	4.11141598890602	0.367425054264197	0.0892348652333617
F3	0.38263462780761	0.54519117498316	22.3666508444242	20.1880681083535	3.82020150575711	0.457079141294962	0.124634861312944
CNN3	0.0304071137504157	0.198599779096976	23.6719064263773	21.9916802353096	7.34309329888579	0.578695842025774	0.0791694579362776
ALG14	0.0170547649066795	0.166529785500566	24.2938414230314	19.4801097816941	2.99488759350118	0.702140324597941	0.237840103930767
RWDD3	0.0431822606267036	0.21826751552213	23.2449396719153	20.3570956495155	3.09945035866164	0.526968166811721	0.171816496417619
PTBP2	0.191447353132971	0.38875262726127	23.7943182228185	10.9529618845755	2.37681128386408	0.536620123798865	0.231511140800297
DPYD	0.0382188493476066	0.211571219129742	22.1173018232823	0.157992226776381	3.91624372041341	0.391555484062609	0.102611886325766
SNX7	0.334636896302059	0.509466526942071	23.9628299226708	20.7069453093798	5.77539511615058	0.4324592856434	0.0757518776606277
AGL	0.139622286118691	0.339209399494092	22.1582571415377	1.88162040285781	4.69014044469601	0.317478572450383	0.0674852026449086
SLC35A3	0.000938425963574074	0.0706523719780361	23.4797406180263	3.46405323036214	4.78218192810526	0.364952663804689	0.0763303419930926
HIAT1	0.103729084102288	0.297326085298666	21.5116304363114	0.177518468482178	4.97862947216981	0.349664694164171	0.0702811079305843
SASS6	0.86016002728745	0.893027732830559	23.1352184521305	12.3145388468893	4.23332571019828	0.205339410814727	0.0487005776918698
TRMT13	0.0570027077516463	0.236790410003441	23.9749336005467	16.1523166189027	3.96599956507214	0.438585351221661	0.111304085821561
DBT	0.149773240009444	0.347848191866593	22.404615118254	10.5871212481435	4.81986680090169	0.258504588259832	0.0537352744498444
RTCA	0.606934222063044	0.710018106979117	25.3184533660021	11.4261468978343	5.22314174590285	0.180564065167174	0.0346878506820377
VCAM1	0.120690384875738	0.316898350143146	24.1512863699747	15.8455688067581	2.40073631204345	0.568866645913021	0.330916712014706
EXTL2	0.538191990782033	0.660672095779282	23.0017101122394	22.5536334605039	4.65478252672126	0.198563118167746	0.0428789451594122
SLC30A7	0.00813811494913053	0.133693121650808	22.6586614338413	0.0152322092283756	4.40475562197557	0.437396902039261	0.100350762347623
DPH5	0.0803449997233765	0.268810087247198	25.0782152697249	8.87661362902428	5.27043610131423	0.227228058969928	0.0432184887705674
LOC102606465	0.0379628094940836	0.211478588793337	22.7667295228989	7.42835815367759	1.68660745924252	0.68196461818327	0.413609754177857
S1PR1	0.0050120541308134	0.116410448621799	22.9500470177261	2.04607547514856	2.15642390168591	0.523204838426992	0.270735520014067
COL11A1	0.446527285973193	0.594157782622511	22.2956129607221	11.4276739877206	7.44782016255816	0.279325724182852	0.0400556410878865
RNPC3	0.0223768526679453	0.179602397343596	23.9430364897954	21.2824650757411	3.21932534012126	0.441909178327582	0.138244068289704
PRMT6	0.212102453033043	0.407966333364028	21.7963622331616	0.989032058813311	2.54939978805925	0.61536312125485	0.253534402046626
NTNG1	0.144480286488604	0.34308611836871	25.1121900250135	12.0623869713923	1.99116503447052	0.524869682320098	0.289670934884484
SLC25A24	0.541913300497284	0.663168812129905	23.3496383770369	18.7763199204336	5.45568017463666	0.239825465119517	0.0442273417008469
HENMT1	0.0613879894741945	0.242225560116786	24.9319104552508	19.673173643064	1.86820035375535	0.603953684138901	0.360797741386931
PRPF38B	0.546100011479966	0.666661252088478	23.4905921256614	10.4938934648727	6.85836199745657	0.28266634279188	0.0411731099449909
STXBP3	0.582236818083938	0.693091080289447	25.2361520352739	7.26061299308706	2.94393157457636	0.347736157309706	0.118403601677487
CLCC1	0.0125452843505613	0.153557629581287	21.7498388870894	17.3819112635629	4.99561169333303	0.359805796342967	0.0717411048283545
WDR47	0.700865042175826	0.779100810597312	23.3331530124951	8.53004947169513	3.28787146270707	0.318200039144696	0.0966129402367795
TAF13	0.186233052011744	0.383456039420463	25.6515599870055	16.9461635526056	3.80388537403199	0.515324269501318	0.135954347627098
TMEM167B	0.332021431656912	0.507310908988189	24.371500853764	21.6578283913754	5.90863725321876	0.321475306958914	0.0543884581690114
SCARNA2	0.965708007454554	0.972424131957349	23.835268677088	12.6358503826002	1.93219136229458	0.474641855481469	0.24289740588252
SARS	0.0969769597491681	0.290353451835717	23.5808048337476	11.0620725897978	8.53911000538701	0.37618081157386	0.0439597068538818
PSRC1	0.568582139037026	0.683491135892881	22.8742268628967	13.041167571046	2.40990842024478	0.538047746605441	0.223300771973298
SORT1	0.336517387403665	0.510693329332496	22.2071645372502	22.0122853865382	5.68802226443224	0.238496248196483	0.041903822912269
PSMA5	0.321423172426067	0.498020358965987	24.3107817054566	21.8485816290479	4.14635616762792	0.525249378326396	0.129066249304217
SYPL2	0.0383198004024109	0.211571219129742	21.859069921351	13.4876341753659	3.17630974944526	0.542067879833317	0.187742051721698
CYB561D1	0.1410622374285	0.340480118592502	22.3922280273194	17.9418940686489	4.7716171300306	0.236815926564166	0.0499413890029742
GNAI3	0.00160724240553678	0.0878948482326825	22.1917679929942	21.2651357812926	6.32223948785337	0.220794752054439	0.0348541770661994
AMPD2	0.861941685564499	0.894578093431772	22.9932466884213	21.9490892436304	5.16699478737983	0.170313267223838	0.0331270574485406
GSTM4	0.0126512939661465	0.153568262586699	23.4375986630022	7.30516183853834	4.2693539412397	0.36700150334174	0.0869368511533702
GSTM5	0.0106915490571861	0.144832436818115	23.2412667074484	11.9835261864752	4.207736833324	0.386578146274489	0.115481721448275
GSTM3	0.180663681683017	0.378454816912225	23.220869144627	7.49832134178875	6.38830836381857	0.159452713591329	0.0254220000852663
CSF1	0.00463014172642817	0.112971351568992	23.3774237238561	20.6040135055183	5.32471629930375	0.566825266170068	0.106786320262558
AHCYL1	0.224164679216683	0.419150214219324	23.6171775885931	12.2833954337583	8.71361976809397	0.103085663403388	0.0118334849735564
STRIP1	0.142627468350041	0.34185856278019	24.793533803535	13.2984056241106	5.75182267521294	0.19407251948675	0.0339617875163886
KCNC4	0.380585952242374	0.543723696876196	24.7094434286957	8.05987958438706	2.62142873295264	0.414154851205492	0.160934540095869
RBM15	0.387083513085631	0.549183468024018	23.6249155863965	20.5762020388772	2.92232836044187	0.331206401080827	0.11387933975414
LAMTOR5	0.46940419883516	0.610919432759563	25.2821699664851	24.1852015703011	6.02195909173483	0.256889720626417	0.0427960419545985
LRIF1	0.434042801368734	0.585092192064467	21.6879209516654	10.0045825098127	4.26989980201775	0.345218002421583	0.0807525176395336
DRAM2	0.785140499896591	0.838153478935011	24.6488945971576	1.23903739539197	4.25618771935873	0.324514868778739	0.0765967294792156
CEPT1	0.584369567562924	0.69423854644044	24.758533508038	15.6379514295258	4.15082136605866	0.340483752349968	0.0817282660394016
PIFO	0.438207329042339	0.588052859607548	24.5487370576699	16.9101657197257	1.12970421980269	0.607560436518551	0.540830722808491
WDR77	0.0942648938963053	0.2870201694618	24.5260365520013	19.8920866644165	4.59940152043938	0.292968547381994	0.063934498193124
ATP5F1	0.0581893632379008	0.23816312585728	24.8457858872556	22.8076796281587	6.26982911256008	0.165651847616154	0.0264112015535589
RAP1A	0.132543585580397	0.331585177345239	21.8843927214424	2.15963407517385	5.12348136984132	0.468096086885752	0.0913001053923763
FAM212B	0.981346250561596	0.984477540448519	23.8924470452593	7.42077831875221	2.49576584821836	0.399708731075764	0.173038218758465
DDX20	0.845520926848576	0.882052953046879	24.6070590725808	13.6509290751282	3.76065130540518	0.27800198767672	0.0753177757055809
LOC643355	0.0521554581396398	0.230489422236384	22.9127761695351	10.5994216078013	2.19167556428246	0.615495814662618	0.31955253582035
CTTNBP2NL	0.409390762620975	0.566183049264138	25.0902047208155	9.05394114289182	6.55804724429157	0.225167066850183	0.03421087799939
ST7L	0.136817643173882	0.33598333976465	24.8093707813282	8.17138004210564	3.16895222668489	0.42119446396563	0.135377806446222
CAPZA1	0.00506123411238812	0.117089499383631	21.983442590135	21.8110731959791	6.81576892007266	0.292967640478143	0.0430555219727148
MOV10	0.331692157958512	0.507077036145523	22.2447468887123	5.61621375295136	3.71024288893586	0.52566364721291	0.141751916033081
RHOC	0.185205532106846	0.382539419421659	24.1314132547098	2.84176560318119	7.71101224113679	0.115098635671281	0.0149198349162012
SLC16A1	0.998764307919823	0.998764307919823	24.5744442133383	21.3488448535803	7.16902282153073	0.0586155024864514	0.00818004009420922
LRIG2	0.242582285031438	0.435176958670679	22.626844418597	4.32346771961112	2.09877127436071	0.380538036827753	0.181486015720637
MAGI3	0.0407648873415832	0.214675968000974	22.1241780378545	10.1076823691631	3.42818775556704	0.453283346407411	0.132901046534854
PHTF1	0.291798748359594	0.475415076539676	24.291076314955	9.57087811609557	3.25259129150031	0.498626051201422	0.155892423582726
RSBN1	0.167103509603221	0.363790170117721	25.856354023352	13.9389529368029	4.88137888197738	0.261694293000199	0.0537384258896456
AP4B1	0.313310071805014	0.492101631479071	23.4068056019901	19.6028494639562	3.21256041649237	0.484823966606349	0.153299071937749
DCLRE1B	0.290157451192042	0.474215920291256	22.1125932665661	12.5078014586977	2.13791306549692	0.597636038673914	0.279468512332846
HIPK1	0.0123638849941897	0.152684970241382	23.4345126700817	3.08477370979918	5.3516881515348	0.354411567724018	0.066283491482487
OLFML3	0.00022431632151565	0.0443292442750464	24.5941721773487	6.07506628714728	9.29025068393972	0.224420502145943	0.0240832996098138
TRIM33	0.0350928347234585	0.207112066502016	23.7426746278839	17.5440514290952	4.71420108916253	0.330886037325122	0.0701423288937729
BCAS2	0.520935972389261	0.648063241138309	23.9445750696196	3.29087313388845	4.03996570852931	0.334160206319187	0.081837276806592
NRAS	0.281860683937088	0.468235955018677	23.3445807420423	21.051229632859	5.31248403531037	0.535542489821797	0.101886070879707
CSDE1	0.937750570413283	0.95074671577994	26.6055100184381	22.486263068401	10.7889591035495	0.0606659528668033	0.00562577066279956
SIKE1	0.331085217727288	0.506289846563519	23.0501906161014	21.2252984382691	4.24136040615923	0.351152536693293	0.0837841533978136
TSPAN2	0.05564313113338	0.235412922191243	25.4318954576172	1.18958391112337	2.24130032465199	0.786360370197707	0.353868785285694
NGF	0.26539541966976	0.455834304953217	23.7005043253401	19.174352519281	1.61209616438227	0.647440109107062	0.404521294508628
VANGL1	0.470190257362062	0.611219561962449	23.5833475425108	18.1059725636903	4.22666227807385	0.269015584446301	0.0637004654573046
SLC22A15	0.201521945150687	0.398337970978652	24.8897537711006	16.2218971116216	2.87567577822145	0.604139559374602	0.212739956904323
ATP1A1	0.0222458854256468	0.17911349460278	25.5520043371511	22.3267243729744	7.58259057436713	0.292238384957338	0.0386316130360589
CD58	0.0162870836092297	0.166143918338412	22.4036203118813	18.6763909645465	2.06366658059795	0.691075431696701	0.342572756759033
PTGFRN	0.0556114734978322	0.235412922191243	21.9407850744195	17.2168108053954	4.61503604096448	0.341530363341925	0.0744726048124621
TTF2	0.143235097200269	0.342371260565896	23.070376551775	15.9133793549991	2.8294019818183	0.385329520960647	0.136537166370485
MAN1A2	0.0802370568039094	0.268759416035671	25.6710234973401	9.05568569015403	7.1151979633887	0.246478177035916	0.0346251770938727
GDAP2	0.0624620500611991	0.243509057275572	22.0115352225541	20.6476023113134	3.33277590951842	0.311724081754372	0.0937720798803092
WDR3	0.632229352621514	0.7287923524248	22.1120164604223	1.61997197885129	4.38392151092501	0.290499594567822	0.0665288180508753
TBX15	0.645532054537818	0.738556324405713	24.5771028669903	18.4358130360852	6.04003023858131	0.160602258226482	0.0269062243972675
WARS2	0.795271610574476	0.845711034784778	22.9899070904283	16.187777920157	4.02171110342215	0.295128183172516	0.072761474126551
ZNF697	0.0347770095154654	0.206477259322451	22.5614401206965	21.3578265618756	2.94609438818246	0.442172227658247	0.149517202075433
PHGDH	0.0139229487022691	0.158170427072004	24.2708589660479	13.1472028829294	7.01704041776568	0.227705157726772	0.0324632096833325
NOTCH2	0.0286017263730414	0.194713770729404	23.7508409304993	22.7083235754624	5.27241953415853	0.367555299474428	0.0701447812711481
SEC22B	0.280784368911725	0.467356734915901	22.2037790470833	20.704162543824	3.62087698243602	0.489103379545619	0.135772877194899
GPR89A	0.39247821717132	0.553767188325837	25.0390947580679	6.79828945967176	4.28696525505976	0.336961914643966	0.0787863485619246
RNF115	0.15758412571397	0.354395201176481	23.1858098937681	11.9655671636955	6.38836340310542	0.183364689301207	0.0287159269981008
POLR3C	0.00527987020683129	0.120289216886069	24.9276582213278	6.20980435648942	4.72595060502755	0.357772517748461	0.0758266071470274
PIAS3	0.00244404960986389	0.0974828160762097	24.34914140416	5.84082938132479	2.56511778585166	0.717542584651242	0.285694226641919
ANKRD35	0.419113749187003	0.573622847767883	24.1309480775923	15.8160885160295	3.86677623608847	0.367741515596245	0.0947530139195241
ITGA10	0.0780131790067248	0.265732113222785	24.559133766875	23.3387141647126	1.84392111814252	0.630765102483587	0.355016818541021
PEX11B	0.11530621192934	0.311748749035634	23.7071207620845	21.0153346594761	4.86063392106352	0.280422731992835	0.0577159716764991
RBM8A	0.223571900007515	0.41879668324358	23.7426050978994	3.17100309985725	6.91753548677686	0.129222156521101	0.0187707994336736
LIX1L	0.0274863260411231	0.192066353457225	24.8589834483876	22.5037926588193	5.821653067498	0.703024460996083	0.122207964541838
POLR3GL	0.548440135616739	0.668035781749679	22.4676861624822	9.81518244146909	6.45262481799163	0.231173529486245	0.0361317110199998
ANKRD34A	0.00936718662899028	0.139402823904298	22.0588930470908	3.71734030794138	2.42834028802352	0.670535703689502	0.289729240999498
TXNIP	0.0306531616240222	0.19945675095081	25.6359199486005	22.7716347166252	8.05491396823898	0.18418384349692	0.0228284906972422
PRKAB2	0.354997482407807	0.523697258719931	22.6264670089782	18.2879381208982	5.54091408911117	0.265853199538028	0.0477529751437254
CHD1L	0.337656358466307	0.511998149175037	23.4697722553181	8.95636711682063	5.803958200628	0.171580041835145	0.0297685914200737
PDIA3P1	0.129333165750138	0.327027993669084	25.2433246866671	1.44557782546846	2.20198700701987	0.512162364584537	0.235103049583459
BCL9	0.174964241166202	0.371824354923308	24.0875922177749	19.7506388218116	2.48523699415908	0.378699543541108	0.153978333007407
ACP6	0.118225738379904	0.314686058512314	24.3767923239466	11.5194873547814	1.68365552635112	0.756413355935929	0.480883489514052
GPR89B	0.310703551587072	0.489685173541126	24.0218979389889	4.17840820852707	2.91946536489362	0.447958155079584	0.153526698475104
NBPF11	0.366887751788095	0.532195204412891	24.3386105222465	18.6165669724427	2.88914503549343	0.721645749250544	0.244463527363288
PDE4DIP	0.497600223713863	0.632066589143178	22.715961251274	5.90029451151998	4.30692398049935	0.334226356562453	0.0772769048709671
NBPF9	0.127657543755754	0.325083860637611	22.1960199620109	8.31978675335117	1.50942273981141	0.55880691686297	0.405448681946008
NBPF19	0.385223505541055	0.547852593753049	21.7281552255538	18.2442282343258	2.64232622047297	0.548402803155746	0.209066275407751
HIST2H2BE	0.413729353074283	0.569369409858605	23.1732688904415	15.4120200147098	3.62456350155338	0.432486651845718	0.121616146306024
BOLA1	0.859010976962154	0.892255691003544	22.4815291108324	1.83083282407268	3.62669335818251	0.246363574569788	0.0678722942990527
SV2A	0.0324681756167383	0.202186409540636	23.4435570200589	9.51896682929207	4.25299951249543	0.288517014898217	0.0686915751851271
SF3B4	0.0576075031234002	0.237606818369631	22.8754880527649	21.3696141520979	4.08862399562571	0.522331808490073	0.128731590560272
OTUD7B	0.257648609384452	0.448691814011992	22.8921926317816	6.85079614302012	4.4785563696955	0.309629291377544	0.0691056780392076
VPS45	0.00969213635173116	0.141074429119642	22.3099559938709	19.9540724752729	3.85392171358307	0.505771992285211	0.132633413713226
PLEKHO1	0.257244666795847	0.448649151822412	21.1497114853644	13.780721930493	6.80281306017475	0.100003714115406	0.014699330328486
ANP32E	0.0176373742004309	0.168036074200469	23.6380344823707	14.0437135463886	5.18678668803589	0.332975425131926	0.0639280372311283
APH1A	0.0611947939889158	0.241964611230338	25.0129609539903	22.344965521888	8.23993271428186	0.190092833771829	0.0230835718686285
C1orf54	0.0228596764164805	0.181361124215538	21.1695110227748	1.27709276859264	3.55306236024364	0.520925128850741	0.148505382702111
MRPS21	0.00470909937447506	0.11338934248736	21.791922224521	3.25223662065966	7.60230967113911	0.145326623669168	0.019136321888331
PRPF3	0.936751301777945	0.950222282887584	25.1262164311443	23.4727998054266	4.30745376678425	0.164783699987459	0.0387315332105563
RPRD2	0.397957643806715	0.557619284079996	23.5334676218307	20.6669527075079	5.28349279586422	0.15387316349256	0.0291216546310762
TARS2	0.459169003809573	0.60294698304541	20.5031541106438	8.26635481958817	2.53852915923265	0.421899019134049	0.178490816314151
ECM1	0.852074586502092	0.886892617278568	23.2213924409691	0.594459646858364	5.18730173167031	0.144357580272782	0.0287816253571891
ADAMTSL4	0.894839276134779	0.919747001175706	22.7373403835553	10.1634491916602	2.61377339341094	0.369528290568414	0.149248678063128
MCL1	0.0657257703575779	0.247614773930717	25.9689094575489	20.9133753207742	8.98715478958464	0.332036679511632	0.0369235837406281
ENSA	0.063807989498065	0.244912075946686	23.1066138148464	21.3364086797209	6.41551093253321	0.23016920421782	0.0359907832737481
GOLPH3L	0.0401557183053268	0.213799948120964	21.9268828482369	3.6477624866402	5.01923910763778	0.275642610678677	0.0548462983366013
CTSS	0.262293303235518	0.453471669527032	22.058725316248	2.21329826804168	2.61962606192371	0.726385126612136	0.27992752252125
CTSK	0.237604568341595	0.432022582622425	21.9634341702645	2.26249831382511	7.7332379110132	0.317515402206124	0.040807447855771
ARNT	0.0275388642966422	0.192160851439601	25.7560134083779	17.5447178399873	6.09675453370044	0.244660958549395	0.0401484163935957
SETDB1	0.00827381096366775	0.133693121650808	25.4760799654056	18.1618711808625	4.78103727487419	0.411306806970709	0.0860988777595312
CERS2	0.18031389685675	0.378379469251814	23.0023130845681	20.9946900847303	5.40882848884094	0.719491916143167	0.132300024412201
FAM63A	0.492940601326467	0.628018859391451	22.8104330082094	8.46791988060657	2.69031248211833	0.420546962151947	0.155198825745073
PRUNE	0.626626246664645	0.724781459938879	22.846615581809	0.205854120760695	4.50591712757377	0.332864206499385	0.073950261106599
C1orf56	0.352427968014563	0.521813423039861	22.7223413941551	16.6865816798153	1.78253540940004	0.427925476043703	0.240482345791487
CDC42SE1	0.381115405385115	0.544199078010599	22.8548134500198	13.7912467516322	3.60850272988016	0.282016928836023	0.0779450540864285
MLLT11	0.15271308547694	0.349876075908442	24.4363428742349	4.23368573058411	3.09038400737918	0.451407944306077	0.153940918291369
GABPB2	0.0523217850048383	0.231131642791345	21.4521495123121	15.2334503322362	2.98001886649885	0.484190603967908	0.165580700749546
SEMA6C	7.39069994577513e-05	0.0313905988582934	21.3164883895789	5.20842601912419	3.20404331248175	0.495676239007334	0.155181550436023
LYSMD1	0.186040190969575	0.383368213750787	23.7895464748098	2.06706308831899	2.87372751890897	0.404378857559382	0.142507224293455
SCNM1	0.956380368177511	0.964885813828306	25.0059132575268	13.4634305235074	1.62291903498362	0.461598315860854	0.289859176537578
VPS72	0.0156028258262593	0.163165290213137	25.64513100011	15.1709421453621	5.59899266774844	0.323962405486169	0.0579441012283675
PIP5K1A	0.126819172432574	0.324388231856822	23.197939587003	10.7408152601451	6.08987114678847	0.261844525627552	0.0430304119752606
PSMD4	0.45816233299824	0.602300161254969	24.7580656370948	7.57934736057115	7.47828865475642	0.162390252263176	0.0217184821536319
PI4KB	0.0476692186577047	0.225968322266894	24.2892630868934	18.0823185526708	4.44539291324348	0.407050273583705	0.0921379813633677
RFX5	0.0310893647864597	0.199538791714676	22.1224133765907	16.1863944829542	3.07224297592508	0.457567223512819	0.150454106274424
SELENBP1	0.193002272876442	0.38979727151581	24.2274784388977	24.1237082526003	3.59301427015399	0.528071876114697	0.149917910730639
PSMB4	0.0102387251055169	0.143003794259401	23.7163626883638	21.3174368802456	6.74485770749981	0.298784725714442	0.0443942400590788
POGZ	0.704742315552959	0.781831277381265	24	1.7113251106525	4.63185491452312	0.305620460526509	0.0662917631373212
TUFT1	0.34456104363795	0.516244089027856	24.0914275441004	15.0945984460069	4.10623454781034	0.410321710308616	0.100307491973135
SNX27	0.614038661345502	0.715165265606044	25.4650718589093	22.2784184770769	4.54667624768129	0.287183801929398	0.0633224118095004
MRPL9	0.310490355884791	0.489496199149515	22.4006243338183	21.4581960936729	5.18433158253743	0.172612102359117	0.0332980801266774
THEM4	0.00749375038398936	0.132149405809966	23.606426105275	1.68136134560691	3.34022057441895	0.552159001840117	0.16542516291895
S100A10	0.276218089651203	0.46319778398687	22.3530460927553	21.9496522824709	7.60747330551416	0.327694770596743	0.0433271073667509
S100A11	0.0859946233057054	0.276998620555217	26.6331169064007	9.03964562221891	8.57860832662177	0.202723091465778	0.0235596936182411
S100A9	0.577449293324169	0.689555292863718	22.7928487081868	8.45032802757197	4.49390833252405	0.284422081870936	0.0635241302129003
S100A8	0.164122550088885	0.361200908235619	24.1085373387488	18.5516722671915	2.31289480776511	0.608297937799425	0.273101762220791
S100A6	0.102551316014992	0.296817171170467	24.2534457085208	22.7530082472358	11.7114948375189	0.244770449834214	0.0209898853528127
S100A4	0.586280396077972	0.695421916208209	25.3914641787743	8.17791174581477	10.5049691754174	0.181363603073369	0.0173319034018272
S100A3	0.0871823374954356	0.277876142571161	24.7808110210889	14.3772695494566	3.13422139704328	0.387836578340835	0.130300038388849
S100A2	0.767831620989823	0.825925626331575	21.66383888474	18.0738521274903	2.84079106442672	0.44598344623245	0.155229612664065
S100A16	0.77112204418177	0.828726389495373	22.1945233347368	2.50728721179917	7.51511459093595	0.137912817009568	0.0185153705359181
S100A13	0.00809640549896495	0.133693121650808	23.4106395401533	9.13140756618409	8.96452444180477	0.222778502516565	0.0247199142962472
CHTOP	0.395991842074229	0.556538185656982	23.7255345880548	23.1981086911881	5.65485174092109	0.177449446864891	0.031255459403343
SNAPIN	0.464201502176857	0.606947876658048	24.9214419085642	12.6366345967685	6.19817065941647	0.262836500044332	0.0426102509338239
ILF2	0.0917729632677264	0.284070235667528	22.1683172855047	21.0093630035465	5.7083297159401	0.310678930674231	0.0541375045177545
INTS3	0.0430906683633672	0.218209716829495	24.1144508658319	1.68611378236485	1.90250890984054	0.761958033700858	0.399809652399724
SLC27A3	0.0476320344555643	0.225968322266894	23.0955304084603	12.5097083540549	5.05001860008266	0.330458700260424	0.0658909888635668
GATAD2B	0.0280162574354776	0.19328582872727	24.6427899563106	13.4787597062398	5.18784007543219	0.226401361282639	0.0436704167373573
DENND4B	0.386997421017927	0.549132123904742	22.8593133722343	19.5357679265254	3.52258924323264	0.241275607902525	0.0686065790213579
CRTC2	0.0145005288822532	0.160204638373809	22.2907449697213	20.2759101935716	1.51922316788877	0.868339012532582	0.591090807100474
SLC39A1	0.00244326661787264	0.0974828160762097	24.4643322912261	23.6612125697629	6.95671249048262	0.16047920305109	0.0230995203493204
JTB	0.31378678975312	0.492389722646996	23.8879642070817	21.2370427981576	7.3731754529633	0.141198897818801	0.0191343922056411
RAB13	0.0069785871273631	0.129229009629946	23.6657794769628	9.15558287848096	7.78967298241491	0.304052708312791	0.0389384067997718
RPS27	0.576905848276646	0.689355191056163	21.1202449545249	1.90669526153204	8.97466343753901	0.138031684985043	0.0154053787158583
TPM3	0.639372286838265	0.734317748586593	23.032156709336	7.83482256850966	7.58150976069849	0.169172495934541	0.022356934646627
C1orf43	0.136075649087227	0.334908620567177	24.0129891014457	21.4415796571366	7.12451206235509	0.504171258572725	0.0713391432986606
UBAP2L	0.241547387321008	0.434328456321985	24.1814932681285	15.8581906126135	5.90654548335643	0.140630222395387	0.0237990397076188
HAX1	0.469250485148005	0.610863875377813	23.8044599616846	14.6974693629775	6.41846132507911	0.12803491243042	0.0199430538559594
ATP8B2	0.0138729446506357	0.157867510791722	22.7165715177744	22.0149838198998	5.39047703709601	0.362989826494855	0.0673835693513567
IL6R	0.168056478908693	0.364241123983334	22.1382145400881	11.0598528006741	4.50621984373084	0.463515819246142	0.102295534587217
UBE2Q1	0.717206358603176	0.790589115264353	23.125311197718	19.226492369282	6.14748328835614	0.152472905645341	0.0248543218531646
ADAR	0.0274298185341197	0.192066353457225	25.5082225841569	20.6949176873232	6.40545889218357	0.262491551157382	0.0410668444819658
PMVK	0.126178970747341	0.323384957942358	23.1858700276336	6.85015091745226	5.57189238776013	0.180877121631092	0.0324345763218603
PBXIP1	0.042356231592339	0.21672496074143	22.4446724333087	12.7798751252496	5.92775537849125	0.210435555032338	0.0354642823085222
PYGO2	0.200771254026495	0.397639160460583	23.3051163005797	10.7336632820299	5.58595654469635	0.217652783684879	0.0389386626817754
SHC1	0.0855419139175084	0.27628506626013	24.9644744761077	17.5101953721687	3.73444288792173	0.408320075756755	0.109519648012912
CKS1B	0.160261496982942	0.357059630046627	25.5173971758892	16.5124017701038	5.2223979885359	0.495980277048806	0.097548796001593
FLAD1	0.0693296027803502	0.253119757463495	23.2670558094263	8.99087173349183	4.03811794479257	0.385162171754722	0.0952833125692325
ADAM15	0.577984416833473	0.689820013322726	22.6738863706355	15.3584930711649	5.97433683476778	0.204896877361661	0.0342801213351082
EFNA4	0.0405845340278819	0.214675968000974	22.4376904074537	4.05964862677835	1.79238655987659	0.59973800627974	0.345115719313744
SLC50A1	0.527998497367097	0.65362756947098	24.8104491149192	5.03051875758484	4.38986433463221	0.346867132942917	0.078132143892859
DPM3	0.223766368919531	0.418905260903457	23.5682641663252	3.67475441973295	6.59021159423861	0.218717292425858	0.0332034852105028
KRTCAP2	0.822642007836803	0.864929548465142	22.7479835332621	1.48739368588421	7.41866336789194	0.119081134675619	0.0160594849895062
MUC1	0.0343119314948135	0.205498728662599	25.3166407982795	17.5078859003026	4.18690322108815	0.378872756299676	0.0912848043687955
THBS3	0.0814251209532798	0.270368748029539	23.3500989117272	10.8963936215446	4.27737090258004	0.345964456109914	0.0811015289982561
GBA	0.725176357092147	0.795994078148826	26.1186881564265	2.46665915526726	2.35501186012704	0.433157520268309	0.184643540464533
FAM189B	0.175479940857818	0.37228565026784	23.9995402879664	20.3462701852444	5.42046356339587	0.195633745908183	0.0361308581237283
SCAMP3	0.403103876262345	0.561432393500801	21.3231085858247	0.0717104262992978	5.4484519996636	0.232638754037907	0.0426915313524868
CLK2	0.330320208937729	0.50571895012428	21.9313617966364	21.0059716220161	3.33564314877474	0.461057630685337	0.137470221010428
FDPS	0.596756461273382	0.702634579973999	22.6548148574666	2.56261454259344	2.85428468352038	0.449298477261284	0.158383851811755
RUSC1	0.315792923034317	0.493185541451834	26.240907897007	12.0674253936657	5.20932497398712	0.317636270744415	0.0616877889922401
ASH1L	0.257359334672061	0.448649151822412	22.9953087818758	17.1005070417651	5.87554791292171	0.245081201632349	0.0417591332359808
MSTO1	0.457682416285235	0.601990558780441	23.6562791258901	23.1738276141992	3.06871028960394	0.53972987548577	0.174656389516501
YY1AP1	0.0405011625676476	0.214675968000974	25.4495333310499	17.3340053772887	5.66066686464856	0.282282212932242	0.0499241338704892
DAP3	0.309527347899358	0.489162564452755	23.3326379436964	21.3324692015852	5.61792620314282	0.282173157477103	0.0503745533677617
GON4L	0.00656511877874633	0.127258575258273	24.5948124243615	13.6593512644823	4.74324987728322	0.546280391233475	0.11549663358417
SYT11	0.314302149090634	0.492745526227858	22.817625365589	19.9725186800908	5.38376887656764	0.280057418799323	0.0520896810851837
RIT1	0.882405113518472	0.910368073238071	23.8821652963461	14.5521000879631	4.65101613611795	0.18629383729234	0.0401054400696128
KIAA0907	0.00146968479198051	0.0860234651646463	24.949485928519	20.7909581169938	3.23850450160588	0.670878130921373	0.207265675194031
ARHGEF2	0.162990909119625	0.360006415887666	26.4391224949652	17.0885815937551	6.13402534273669	0.37049963622947	0.0602870573691822
SSR2	0.072691379196795	0.258412385521508	23.1487531136884	23.1090890889128	7.58279309733285	0.222169339146324	0.0293205594068377
UBQLN4	0.48288522124285	0.621045929705041	23.0254863649985	12.9311262636504	2.03626864360571	0.581535290791704	0.286962992016042
LAMTOR2	0.429244099397059	0.581055734993879	24.7527329242993	22.5503566470358	6.53717399212772	0.113109055554135	0.0172992149852952
MEX3A	0.17065548297936	0.367565655647852	23.9297377803418	18.4547510911518	1.97972079850573	0.512180548273171	0.260130435812494
LMNA	0.0979023451836623	0.291403139410608	25.3322309519137	16.9416130818672	10.1686004026086	0.251511577708706	0.0247707693222781
SLC25A44	0.147234782824191	0.345378714601876	23.5172865077054	15.3457091060093	5.229071802766	0.227776897471175	0.0436071254221313
PMF1	0.192424202400511	0.389230885074373	20.9422896837677	6.15748386266547	4.08621559995518	0.370909859842499	0.0904925864155307
SMG5	0.222410627002912	0.417503674435354	24.6580907469745	19.9260400367546	4.90154545018039	0.263568209559919	0.0539202637490766
TMEM79	0.201047342119264	0.397900171345393	22.322991692061	13.5382807656566	3.65184489537609	0.402174781309251	0.110456462215357
C1orf85	0.0846853713328136	0.274921399548696	22.9204622090664	9.99629155761041	6.64844172197393	0.157022844897151	0.0236119559629856
CCT3	0.160104456321095	0.3568542510345	22.8220101160418	22.606928629993	6.90358999529997	0.179117669908114	0.0259867190605902
MEF2D	0.323639596941978	0.50011657418193	23.0188379186336	1.38715913543048	5.55327228981493	0.340707417615052	0.0615132230016706
IQGAP3	0.124395903772249	0.320874947283129	23.8109060493884	13.3860534832964	1.81601702972729	0.889549203569032	0.527537537659724
APOA1BP	0.363566643350302	0.530313804802058	22.8902650685777	17.9487504171201	6.13476456727655	0.163694146905732	0.0267042731361094
GPATCH4	0.411508299984304	0.567746286734253	22.0095311903976	7.09803192769453	6.19247790158193	0.222248876146365	0.0359577578118714
NES	0.773573855480629	0.830075863934344	24.3349381812368	18.1509463095881	2.5505485437628	0.550513424383577	0.256954395474757
CRABP2	0.0421962600041788	0.21646976460885	22.88114086722	21.9621702390557	4.09077239022959	0.709467476238506	0.188831582100151
ISG20L2	0.0155344424330205	0.163165290213137	23.1513951200184	9.08591703851546	6.51982772414086	0.403459814478319	0.061964866690981
RRNAD1	0.609934988610963	0.712421676539119	22.2284826001969	13.4587298231182	2.62850899696977	0.519146371782704	0.201887288266852
MRPL24	0.0677803726323527	0.250707637124843	24.868733488901	11.1874678746769	6.58396328775766	0.223394587519532	0.0339275133480326
HDGF	0.00818261195869852	0.133693121650808	22.5909111060827	21.6563567764786	8.22945243902733	0.152120003892192	0.0184851664262512
PRCC	0.40107778413012	0.559655308375776	21.974755974475	10.3816149518228	4.23149591016903	0.240866235178521	0.0570222711675913
PEAR1	0.198561874215908	0.39589751168284	22.1991812170145	19.01747875433	2.68975675150611	0.46124707375585	0.225738098900681
ARHGEF11	0.0308971031427304	0.199538791714676	24.3729815823293	11.8616197821326	4.53900837863457	0.5488512412735	0.120522121745133
ETV3	0.0204291950727215	0.175353246942455	22.8875726689649	13.4943254012163	2.25006074762757	0.528525549740515	0.238482768895205
KIRREL	0.511528800458809	0.641955893063417	21.8241325611921	12.4426513389196	4.55613366134092	0.265995537279993	0.0584335487914872
IFI16	0.485447869013917	0.622885768496868	23.5837494716318	17.5196567369728	6.52621293819651	0.15780482943447	0.0241945109118556
CADM3	0.857699565118687	0.891314195350461	24.121283172025	14.0784281891844	2.35547275912605	0.361733445843017	0.182830923977448
DUSP23	0.00726854636480212	0.130728733788135	22.5449553995359	0.753187150394089	5.75115900768214	0.261332610692087	0.0456604588361376
C1orf204	0.464021706654399	0.606820311268855	22.9045943751538	9.72688188151467	2.1933676106385	0.624563578218779	0.296168437028644
TAGLN2	0.759097276897116	0.82019495435976	22.4426658051671	18.3979162982375	8.54710529471105	0.115450340656809	0.0135401259615755
LINC01133	0.390985451499	0.552724037550745	24.2672395597127	12.1635307213068	5.8592534990498	0.288329890596768	0.050506767827795
PIGM	0.00207782409509405	0.0934437779573625	22.0580411307353	11.122202530927	5.7414322032957	0.358249846366002	0.0622257140953621
IGSF8	0.0171179621426393	0.166639974805273	24.9326270926757	10.0178393472428	3.44348330706077	0.585499562403821	0.168936697923205
PEA15	0.809132386000898	0.85505548598424	24	9.91859594325741	9.18038309427037	0.0932810494214252	0.0101333255347732
DCAF8	0.151965289810877	0.349180632507599	21.8940917235031	13.495928911379	6.71875428914092	0.15915027512311	0.0237081462595526
PEX19	0.0008692581305072	0.0706523719780361	23.1255422234672	5.77302128263135	5.11768158483415	0.289715690921415	0.0567346517087855
COPA	0.567735548175963	0.682697188518009	21.4548573461409	11.3627574751822	7.12943428919203	0.123353658884089	0.0173256481330453
NCSTN	0.0615998829686929	0.242327727927479	24.2668403880591	21.0884236887187	4.8509595736068	0.725135339801348	0.150874314128197
KLHDC9	0.648512980531971	0.740888376014723	23.2455063101979	8.91414204096031	1.55265676783184	0.463970552241055	0.307395725948007
PFDN2	0.240642588712081	0.433727163787076	24.7007658666961	21.0732249263661	6.10837768228897	0.281532720171542	0.0462160828506691
NIT1	0.316934402410013	0.493986708798836	22.9723030757138	6.78039953730228	3.22962381215195	0.349696467997137	0.108804096029606
DEDD	0.58376781549023	0.693937673290968	25.0406091790517	22.7752284735871	5.25330435298919	0.187931977793182	0.0356813844136931
UFC1	0.417329531965765	0.57235635503826	23.7758653753006	3.75812314570294	7.72067066297503	0.131481970956331	0.0170351829616846
USP21	0.0595944587935247	0.239532541151511	23.8151933798696	0.416360913521187	2.56645807563418	0.546711043594676	0.21317236174074
PPOX	0.301169614950731	0.483312008592365	21.5594047334836	4.19312690351407	3.27901654061359	0.354801004714541	0.109725100367202
B4GALT3	0.308824703729994	0.488627967632144	24.9281201218743	24.4647609876787	5.72393198222886	0.209424744681618	0.0366921914606067
ADAMTS4	0.15270681945828	0.349876075908442	22.4229819188097	1.28041546528394	2.4471240050919	0.498539339655465	0.203377623519382
NDUFS2	0.0370244628999667	0.210156832202945	22.9232620913791	9.1103532334375	8.83435252889746	0.233453004652788	0.0264032941788795
TOMM40L	0.337400163091025	0.511680181181593	21.9191287959674	5.67773811624025	4.00615092760638	0.325085776336522	0.0815448474822715
SDHC	0.0672663173393637	0.249729607288245	23.2412746647259	23.0577168597086	5.47656378685153	0.558001065063219	0.10285818042
DUSP12	0.00313327227212745	0.10322912599548	22.0302957385977	0.126717505533078	3.31125946405399	0.560423168841177	0.170704964393269
ATF6	0.235038235584316	0.429770811626756	24.3247997558032	21.7905982427015	5.58435998767133	0.333369031548926	0.0595994494069479
OLFML2B	0.0385850073377181	0.211659731178589	24.9547038845377	21.6773003006496	3.56518592303363	0.522893950138263	0.14719552737458
UHMK1	0.213764550354629	0.409570846670355	23.2679983281586	13.7946908803529	4.69658145205044	0.350664700911157	0.0746890290928145
UAP1	0.0220744412470589	0.178785997927967	22.487550905008	21.2661972707236	4.15510627914606	0.423638128621589	0.102955670981092
DDR2	0.297094356604392	0.480556563291891	25.2502746012409	11.6289987866703	8.06625364419761	0.189493226004747	0.0235262363891777
RGS4	1.42023826221749e-05	0.0130235848645344	21.3655272766628	20.9752510417651	3.48778392132133	0.602985782393423	0.182369761970093
NUF2	0.00143339587940217	0.0852599365240078	25.5681753175655	12.2611341019596	1.37392558993928	0.980471807542587	0.680290951812206
PBX1	0.389807236131795	0.551767278929029	23.0432332708277	19.1780461880718	7.24680741952845	0.128715416385151	0.0177246914852269
MGST3	0.0416244451269064	0.215694757510106	24.127148134183	21.6066113235992	8.1385877623978	0.57077769551099	0.0710673215355885
ALDH9A1	0.00183866266143118	0.0927634890551621	23.5826375242145	12.92263789244	6.72680391131747	0.171535310950269	0.0255772497324763
TMCO1	0.937707098128389	0.95074671577994	22.8627491705308	14.4542737300282	7.9130242983385	0.118508928649782	0.0149628213555134
UCK2	0.0241342435591381	0.185432803556065	21.3949213389748	0.00592084113978403	4.04648168818125	0.35443854998411	0.0877536850347073
POGK	0.507822084751943	0.639880249697742	23.6637566439751	21.0555946256673	4.27325758902854	0.374307763785726	0.0890107794267274
TADA1	0.00876207350345848	0.136765535787616	20.8936454352032	20.4461851374709	2.0594315834029	0.698654855339015	0.35286498084873
MAEL	0.242529033658017	0.4351523701896	22.0324609202087	18.9867707480815	0.16294254862524	0.276333811923937	0.276135993143919
POU2F1	0.0472649535577649	0.225452095142401	22.2474418332274	10.372994829622	3.87800459057946	0.376034670816041	0.0978965260143122
CREG1	0.264280117808821	0.455036522667543	24.5695131648231	21.8820639118519	4.25322978228367	0.573293111111907	0.135725640245725
MPZL1	0.110809743809799	0.305742693476101	22.5694992230372	21.9578489501452	7.28111931476534	0.284272050275427	0.0393379662682654
MPC2	0.286217514263629	0.471064541872117	22.9868931078342	0.436385756831682	6.29024562612181	0.315808220168084	0.0504422831636399
DCAF6	0.0105969392411835	0.144627566786974	25.3071722958918	9.87594596313425	6.45377535831968	0.163175810064425	0.0252793813439472
GPR161	0.0659207490978151	0.247770279538628	25.5385789357905	10.2354765823675	4.6166860231824	0.340336559082485	0.0739089563167421
TIPRL	0.0507340719458994	0.228478600224734	24.3703075824716	23.7209403651028	6.05928125440101	0.220900428674714	0.0364370499699486
SFT2D2	0.375253910284168	0.540059381214619	23.8755835976774	8.21460303729143	4.01673646733138	0.33987427898724	0.083754479974311
TBX19	0.115544961405226	0.311937378631774	24.6452716051875	10.4836249611011	3.74415749496007	0.425875616134989	0.112607059152606
DPT	0.125419570857076	0.3223031401308	24.0119127056922	20.9371558182957	10.1977930067285	0.152406931314956	0.015391511209435
ATP1B1	0.723865242059107	0.7952688821504	23.6291061597678	8.70927805746123	6.78081067122257	0.179761613203745	0.0268099837263577
NME7	0.275285794734045	0.462545252746626	25.13681179835	17.7505273758206	1.97644289739052	0.659852133029747	0.340401157688642
BLZF1	0.862935291476913	0.895148939235667	23.7623630227693	7.26987380414493	2.23074855778159	0.34872876075925	0.159264904106612
METTL18	0.865596960591004	0.896895381764916	25.7755721510935	21.2392953888145	1.97204835644684	0.392196284377282	0.201925405175575
SCYL3	0.0811097378245453	0.269699290319133	22.2950376942471	21.1865190482566	1.74445081240982	0.677667861870669	0.389832479147765
KIFAP3	0.986916369178509	0.98889343711895	24.6578968844823	12.0321454102337	4.80828685017648	0.115251367884117	0.0239393903951783
GORAB	0.138184983775838	0.337458402456574	24.679332907311	12.2008069512455	3.19703233142497	0.370537327446386	0.117266486140861
PRRX1	0.036876380943324	0.210156832202945	22.9921300843514	0.764403323004559	8.68364991255955	0.166621051013991	0.0191174293915978
FMO4	0.39661795970833	0.556879735055291	21.4091710622606	16.8042631636943	1.61616865366563	0.455865126172058	0.285919870977848
PRRC2C	0.505205226068006	0.638125646994083	24.2151745475805	9.34151098865485	8.23917073063384	0.294921738957789	0.03566004273179
VAMP4	0.343102920244374	0.515330205324112	23.7820079928374	19.4164109777082	4.7507301553485	0.215857384158062	0.0455502817281045
METTL13	0.0108751757265416	0.145154773592373	22.6099710751067	21.1205265296321	4.71475429984136	0.268667119255652	0.0569065032754697
DNM3OS	0.135477201794629	0.334327566660044	23.5849558317141	22.1134401801045	5.50296224258163	0.413462299272554	0.0752071224094894
LOC102724528	0.173069193564627	0.370012319017906	23.7393857864967	9.83889444232669	1.36850900600516	0.827757685831267	0.633524112860562
PIGC	0.400814389064414	0.559502922398175	25.6988378555079	12.953163472897	4.91434564467015	0.191720214819465	0.0389526353394196
SUCO	0.00345081883254073	0.106366415779491	22.7074903590507	21.0017614706864	5.48363144180501	0.255306318084066	0.046658382029209
LOC101928673	0.274471493309287	0.462170514518041	24.2711511250828	9.41490829868994	1.83716292504682	0.600991382749379	0.345116950036183
PRDX6	0.360416896157417	0.528221787751708	23.2010647567713	22.5402297953107	7.43840986232363	0.187064155013112	0.0252240450260008
KLHL20	0.0189006533286119	0.171711745702629	24.2568059421651	24.062816936433	5.03691569948447	0.303250880003806	0.060355249209818
DARS2	0.727747255118348	0.798099541092516	22.8812593124141	2.29102578723303	2.48049990101608	0.601317547523415	0.241561962823101
GAS5	0.0506199098001157	0.228478600224734	23.4503312742914	18.3235361367858	7.18047341865271	0.291622754010416	0.0406534314581299
RC3H1	0.0322178509352468	0.202186409540636	22.2421299647038	17.6373700155641	4.27726876881693	0.412477549360743	0.0964520196026327
RABGAP1L	0.0288270791605655	0.194918951156136	23.4721744509087	14.950724259987	3.48411931420567	0.4496998761559	0.129159997203672
CACYBP	0.20225283353769	0.398851286782927	22.4600530195935	18.6785237286787	5.43895496835855	0.253880989415129	0.0467633104699748
MRPS14	0.0492276451261855	0.227686830649035	23.5740029124038	20.9303900194513	4.62253095574907	0.431105856066232	0.0937234472639434
RFWD2	0.123416823771222	0.319999700466193	24.8102431520926	22.9656707240283	4.09917158866029	0.35871879464129	0.0876410479486354
PAPPA2	0.0199617365404354	0.174195045790589	23.9630906903204	15.318006713988	3.15735560511725	0.601825464428008	0.299346059131326
LOC730102	0.306748207176545	0.487571467827633	22.1945820307065	2.12985509849437	3.3060319101935	0.617104933292734	0.189275395384799
RASAL2-AS1	0.381536863559535	0.544684956747421	22.8284877182249	11.5346054963664	1.52670297683766	0.771336896439643	0.551509999753992
RASAL2	0.0188966177188261	0.171711745702629	22.2873177604971	1.59582614586942	4.49023232446167	0.308824409273513	0.0692265483465956
RALGPS2	0.0810045422867841	0.269641015496677	23.8057609443971	15.6115358630608	4.88345228784475	0.31881399509821	0.0650597623675299
ANGPTL1	0.311497982897797	0.490585917247368	23.8594682415327	2.50248515352496	3.27206689689185	0.340663215489086	0.106221522989458
FAM20B	0.133387805977676	0.332221390615581	22.200085238978	19.644781379309	5.8682619403152	0.347997129803832	0.0595308484614
TOR3A	0.583148331141613	0.693575900981659	24.233939548511	21.2857513346525	5.16359642957419	0.160438778684302	0.0313194401811158
ABL2	0.0879031837625686	0.278438361941983	22.1280426506271	5.9655003090814	5.72746178862866	0.261601441128068	0.0456056519093888
SOAT1	0.0582934361974764	0.238195682108069	24.8366355713449	1.08346745891074	4.84092397796728	0.302336388468113	0.0627866634072084
TOR1AIP2	0.272661028100441	0.461310263409787	23.6080122216942	10.0402075481441	7.04985498186209	0.156023943647271	0.0221305140224985
TOR1AIP1	0.892984779836859	0.918574492346918	24	22.2516480110443	4.95876418445884	0.153115154442353	0.0307598832231922
CEP350	0.353152644649049	0.522548223884746	22.5666355596548	2.0808471091845	6.29370044805798	0.215523696773203	0.0341261909565941
QSOX1	0.175553834390156	0.372286450882497	23.3040397081062	12.1246009072524	8.70929000053105	0.205470756401961	0.0235529337089544
FLJ23867	0.139831186909933	0.33959443406685	22.4453155652142	18.1866902428615	3.44073223901189	0.354938111369745	0.105492297871531
ACBD6	0.00127544066829088	0.0794874219253886	23.9699353081095	13.9939236962102	4.491152144164	0.225835270803287	0.0502390795159354
XPR1	0.0282277310414725	0.193652090012695	21.9215558361141	4.86449413683049	3.64376075997008	0.49357904002488	0.135124754843579
LOC102724791	0.335255154947182	0.509902933661202	24.6404790427461	10.6212715339419	2.53565306843198	0.449373171240863	0.176934473285421
STX6	0.716605879987093	0.790291752192621	23.8928117543677	18.6060723155426	5.68665523875192	0.184238499250224	0.0324383799893836
MR1	0.982162641575332	0.985106217155361	24	12.3244033083845	5.17699744248901	0.153730902270448	0.0293581320900453
IER5	0.820573037858916	0.863331648207239	25.2012141743182	4.64990074380905	7.44866296572521	0.0961161446547632	0.0128862876420314
GLUL	0.191499196849177	0.38875262726127	24.260759058961	0.934536220545161	7.49640333128006	0.25281866508931	0.0340438071754749
RNASEL	0.151693744234809	0.34906469513281	21.382100098774	20.0018377646489	3.65517853140873	0.41813799667906	0.115993238768019
RGS16	0.992638759133965	0.993632029974543	23.3414667403166	4.81820095599744	1.45962219088976	0.262258013083518	0.228171479545433
DHX9	0.348289757467113	0.51886130361822	21.5183049362216	0.0338685149399306	5.82323619554039	0.211525299753345	0.036260657206077
LAMC1	0.0175575881362757	0.167857254432301	21.7997620673791	9.54862249297292	9.70025645952414	0.11864116924277	0.012219443342924
LAMC2	0.269715174325808	0.459118913143997	21.6702075540858	21.5641542992729	2.44801538228108	0.440250983673392	0.183993495939039
NMNAT2	0.622608276530237	0.721669008229142	22.8944485005161	10.7136788967028	1.79398254402323	0.445344148185475	0.287034385767987
SMG7	0.0248284277164639	0.185479985466374	22.6999140403813	19.5639702050651	5.33682006836577	0.304269424851144	0.0569703935690177
ARPC5	0.707173174757061	0.783398678072054	24.2750127287728	21.7123447774906	7.91212558503848	0.113854064312949	0.0145355790132058
RGL1	0.205249806393111	0.402238445155797	24.3879963852328	13.8954583397614	4.44012566881076	0.257959663012783	0.0587972566359451
COLGALT2	0.656353686616632	0.746358992201035	23.015578077885	12.788451120542	2.77707648290137	0.370295121968765	0.134238461627956
TSEN15	0.154755311074546	0.351481412397173	25.1317954454626	20.1266477227481	5.65880812705002	0.420038713280323	0.074467440210697
C1orf21	0.000884636434663855	0.0706523719780361	25.3679160427033	10.8380391290778	5.99951518984533	0.345975956056008	0.0577846621119638
EDEM3	0.0176835595101426	0.168330353676132	22.5714410885693	21.1662476287209	5.20120502160029	0.384399259758286	0.073709447847835
FAM129A	0.0848640495427688	0.275209564812584	24	14.5237886125424	7.02795533090513	0.289388395831396	0.0416428917917137
RNF2	0.000620883894410396	0.0704351172586803	20.7074013234945	0.302095419649303	3.37896607361682	0.614840985428085	0.182294697969086
TRMT1L	0.623170670677423	0.722056445207367	23.8921547510801	22.506930243163	5.1550522072219	0.24852444830398	0.0481196434692349
SWT1	0.61579091117074	0.716348975761771	24.2230000979218	5.3288254037263	2.26468175992039	0.674470142500431	0.298413869582211
IVNS1ABP	0.00019632705773287	0.0443292442750464	24.2258590658985	20.9340140572775	6.14146833289375	0.208882078584604	0.0341022321562565
HMCN1	0.257569585620586	0.448691814011992	25.1617291048706	12.1036473276774	4.00848291554416	0.439618429664297	0.114554567517923
TPR	0.35507485360562	0.523697258719931	25.2044690739729	7.90528658305297	7.12177732100477	0.286766470857509	0.0401987550462079
C1orf27	0.836411187936135	0.875974941662627	23.2606312636033	16.4314779115818	5.01858080436108	0.226659844759674	0.0451034238446916
PTGS2	0.0501184296155097	0.228152067794359	23.3563674638048	23.2174486641106	1.42770706257528	0.629642614072281	0.471550561534713
RGS2	0.0985861387666184	0.2917772816176	22.8077053985423	0.983723257400088	1.76630206857973	0.562431466698422	0.320388703923162
UCHL5	0.459232060146458	0.602957831983251	23.5993119893179	4.74492507791811	4.87480869347741	0.216969262303959	0.0444232705822113
TROVE2	0.704094763502719	0.781567335147052	24.0952891431874	7.05174627094903	5.61370868323558	0.171194697635539	0.0304725774334485
GLRX2	0.904530488093011	0.925988788815285	22.2927203124304	16.0085270886932	4.13230186890441	0.25818275194963	0.0630063448158252
CDC73	0.012459096728052	0.153184246251938	21.8304586961422	4.29731184995511	5.57035639875431	0.27964604927988	0.0502725072264916
B3GALT2	0.191507160119081	0.38875262726127	21.2640781128359	12.6584685035216	4.82506821668608	0.242380584884191	0.0509808373944479
CFH	0.289411586809526	0.473929508304495	24.8304291468546	13.023389139545	2.98313388778271	0.414266600622126	0.185408824166265
ASPM	0.28360123282033	0.469638520083508	23.624778671609	12.7813176049565	3.83875529064435	0.572213944540146	0.153323479981009
ZBTB41	0.26162703882005	0.453091585643032	23.7095130951105	21.3289290430533	4.30063353784394	0.226521782382019	0.0527068936789739
DENND1B	0.377719662955437	0.541836419132007	22.8995949762086	8.01067981109479	2.75346505382185	0.444049618828882	0.161717303434222
C1orf53	0.116503203362817	0.313141487494979	21.6566696040829	1.96434353571458	1.6901825223887	0.807300878619141	0.502875526668563
NEK7	0.561501861345626	0.67779857449277	22.376053866116	0.6026850224184	5.90657859105902	0.261363425493454	0.044485370895299
PTPRC	0.0100919982947648	0.142557572831312	21.7925212366455	18.512754434449	2.2813407354347	0.728852961054451	0.330430401812637
ZNF281	0.111193605002212	0.30631974586061	23.8118971724122	3.06934272332133	5.88468270422133	0.238191258168347	0.0403428950153845
KIF14	0.127541304434962	0.325083860637611	22.63166679758	13.4878032117154	1.8298877045785	0.71012274949875	0.389730451345812
DDX59	0.0018401693032648	0.0927634890551621	21.9441638645733	9.0347288285507	2.76679491054151	0.61214639796433	0.221574564536954
CAMSAP2	0.0644182061429281	0.246049656498767	25.2382975792621	15.9802696389442	6.54014804779257	0.29907774447729	0.0455822682700745
TMEM9	0.363179008032586	0.530170045687261	23.2626155064526	16.4359270869116	5.97417410235832	0.185537635412387	0.0310820464212628
PHLDA3	0.227919501465174	0.422938649936387	23.2896209319812	11.9565309555075	8.36836025245292	0.367146266512858	0.0436759391358251
CSRP1	0.666811091351801	0.754041682275549	23.1381303614278	0.541583458783946	6.54313574120792	0.143390914554534	0.0220452533283708
RPS10P7	0.0309134799159538	0.199538791714676	23.8644773756498	12.3566052784937	2.26808872202688	0.598558627168906	0.274212314386691
NAV1	0.153441547990096	0.35047039868152	25.9713844064434	7.4276891132344	7.21310098539843	0.148118431741499	0.0205761574213557
IPO9	0.0596314964247522	0.239532541151511	25.2747840789612	3.3283767552168	5.5392254308397	0.231504769152929	0.0418282384546022
SHISA4	0.138394519252415	0.337840170892811	25.3541651161672	11.5801420812906	6.5915521896682	0.230876486858286	0.0349709407338239
LMOD1	0.102320792947987	0.296815908446797	21.9614225520904	10.8394552075488	7.00358878773239	0.44698873780184	0.0637555153620911
TIMM17A	0.0525710307162732	0.23169154324688	21.5248600141931	0.570748474376897	6.03249575373931	0.290701244726417	0.0482708133025895
RNPEP	0.00533936768247145	0.12089383123028	26.1804691505832	18.1988028331721	5.58902486765305	0.443970958534286	0.0808885518789695
ARL8A	0.172256320796651	0.369135064079132	25.2309002046007	21.909416620291	7.79677180978198	0.266019425789843	0.0342024519658131
UBE2T	0.00633432838030212	0.126797456339281	23.7862262964505	1.46175924548733	2.19631398910468	0.731448242133339	0.346373074615787
PPP1R12B	0.811561867738132	0.857062584929212	22.4094438910937	11.4312106038894	5.00525570046663	0.201703964746884	0.0406435792935338
KDM5B	0.214438211990795	0.410307439531682	22.9852795941807	16.5249822820402	6.19669530991557	0.209362156199817	0.0337986102766281
PCAT6	0.0369075807651721	0.210156832202945	23.3051029205559	10.0855434842062	3.04979732372917	0.566691107390303	0.190909744738299
RABIF	0.678739207013939	0.762856792656651	22.6798927343033	21.4981715714398	3.80914530721975	0.230699421238394	0.0608883856488682
KLHL12	0.0106926096150649	0.144832436818115	23.9021145425888	0.912153057367631	4.4976588791198	0.331804170350007	0.0738809668207575
ADIPOR1	0.334035397197316	0.509164036957718	21.9510234376523	3.61630348517432	4.48130385173853	0.255030148593288	0.0570948399006847
CYB5R1	0.0998957825029008	0.293032493578124	24	5.31228818976099	5.98859051849767	0.168020554179789	0.0280721553761083
TMEM183A	0.176906118239589	0.374175216594088	23.5488321206135	19.7202427926293	5.31964344575131	0.275006782201674	0.0519488575458973
BTG2	0.170804580509117	0.367742829959367	22.217289621435	4.510461270986	2.77407715255904	0.442777394960943	0.160307578038804
FMOD	0.217001950102002	0.412344924697364	23.2070052998424	18.7676666278234	6.27426001984897	0.175464346024667	0.0281820692907281
PRELP	0.978217346904749	0.98178618071323	24.1027359616128	2.43812461588623	4.19282021748547	0.210965402407757	0.0533201308579295
ATP2B4	0.239168424649119	0.432934585431635	25.6584346829795	14.3062602373497	7.09048320312593	0.154390667477397	0.0219662283979367
ZC3H11A	0.63795778923626	0.733474821100805	24.11519518406	18.10787538682	5.42976493417201	0.172114166481465	0.0316855549510454
ZBED6	0.00807911976656095	0.133693121650808	21.860621113081	11.6831065451008	4.54782475847081	0.37778978485176	0.0826709325542419
SNRPE	0.112301626994527	0.308041119838825	22.5558868597637	22.3960352396197	5.31714622285731	0.227757897217233	0.0431923099127957
SOX13	0.0442777887225254	0.220516718236728	24.4523243213423	0.173933582124037	2.87027282263223	0.482779395929725	0.168983222313791
ETNK2	0.548126568449912	0.667727749277408	23.3659980502983	10.1518785760684	2.55451581606907	0.433605429337115	0.179794185785369
PPP1R15B	0.345138423213475	0.516513730732788	23.9710637677445	9.96409070798726	4.32658259801518	0.281877030364624	0.0650028787388269
MDM4	0.124835538021376	0.32155670889214	23.5933338182929	11.5893881684714	4.71331596418921	0.425898497754527	0.0906276057006838
NFASC	0.039137063065437	0.212998511701921	23.5633665205103	4.27825472180921	6.18868628774457	0.14232270933216	0.023071669172009
RBBP5	0.000191567774861956	0.0443292442750464	22.7375769917542	9.01147285565115	5.20624892204695	0.414619040467127	0.0796833554436227
DSTYK	0.0396428703630525	0.213311282238235	24.0435210926073	11.2418482620639	6.48218347660285	0.251349213683849	0.0387216995025124
TMCC2	0.253376131357648	0.444752105512771	24.5606056795343	9.19899226304483	2.41791573249329	0.617773822302737	0.250896923403604
NUAK2	0.294712272185689	0.477827293816314	24.9640517302521	5.28984870594399	2.3431669778474	0.603654547938565	0.265985683055785
ELK4	0.0515723156342063	0.229533397878449	22.9234666010378	17.2647436797134	3.94754069681984	0.335086256860378	0.0848916473960838
NUCKS1	0.684061388694574	0.766649600044036	24.310354098733	10.0426983474481	9.98258752139593	0.283946908346922	0.0284510250878214
RAB7L1	0.509637034275099	0.641324712202901	22.2185021591982	11.3867088392236	6.312535962883	0.237673764161068	0.0374843925009836
SLC41A1	0.318945258400437	0.495856685990168	23.2226874557155	15.1625433208932	5.02546002266776	0.206300803083784	0.0409530059947651
RAB7B	0.326731355729466	0.502938558866342	22.0982678764354	16.4439756751495	3.56345714003856	0.450675708655604	0.126005212313187
SRGAP2	0.0210472402131351	0.176217175082682	22.5163481582733	15.5917724296088	4.93888674795764	0.325715605132796	0.0659687644696464
IKBKE	0.5846898437923	0.694358627357055	23.7907315207428	21.5593821686875	3.32173829262619	0.343492114349677	0.103473060447316
RASSF5	0.0624579031462971	0.243509057275572	24.8368074603789	18.1855270216968	2.98214830014314	0.536702651603075	0.184344972833986
EIF2D	0.0103241460158237	0.143003794259401	24.8697293600442	22.5386448102862	4.45514123308203	0.72253306521331	0.166806233751644
DYRK3	0.757963847713765	0.81963779286972	23.3535571924492	19.8819450797073	1.61200406631386	0.434534373797485	0.271770947558532
MAPKAPK2	0.261767506053521	0.45321596669191	24.3239063102872	12.1224871641472	8.32899209594794	0.1683270875559	0.0202508831557727
YOD1	0.141102302255482	0.34050213465336	23.1747568126304	8.09669150306626	2.16113871956859	0.587940473003508	0.270150137025166
PFKFB2	0.244340858748015	0.436869476940544	21.1089261742877	10.6145183311417	3.54718722708158	0.479165570200164	0.135811946193762
CD55	0.0875524330838744	0.277876142571161	25.3978072887633	24.4967393018571	5.4758148528977	0.241670548556809	0.0439738615835868
CD46	0.00967282643824319	0.141074429119642	22.2230771681562	0.0318353827400054	5.0623722944656	0.264997472324543	0.0522605620014867
CD34	0.830374707021875	0.871394552362074	23.2524725385645	2.19346779458445	2.01074365564896	0.507071600192325	0.306405981735046
PLXNA2	0.451249986623352	0.597467796029764	23.7855027624522	0.725839419142892	2.17442990739361	0.382894972444395	0.192582323512026
TRAF3IP3	5.48396506510063e-05	0.0301727757881836	24.1846788475154	8.65417273305255	1.98686644880069	0.551816091250694	0.286331390334183
C1orf74	0.135411276049883	0.334320323458136	21.0389174589136	6.15065845693461	2.44036585610782	0.56908441883717	0.237495542192879
DIEXF	0.629358883171272	0.726777746921679	26.4946759717112	11.0088771503289	3.84643933974192	0.29169907890554	0.0753393240523568
SERTAD4-AS1	0.738647723409192	0.806165464933919	23.1260836243262	16.8554436696989	3.84687619002241	0.428884230847271	0.109935113540547
SERTAD4	0.340426288796301	0.513720636576316	23.7430292339783	14.3361105783797	4.57673702087956	0.346549001074945	0.0777646932811789
HHAT	0.46532085391458	0.607905814611901	21.4350210103912	13.6118661968883	2.3400886069599	0.609367482408883	0.270133349035176
RCOR3	0.0856105976306771	0.276425767701869	24.3036741311928	13.5562623948315	4.67269487852707	0.230023737510372	0.0494905298920903
TRAF5	0.400733219909324	0.559492770890758	25.6222339578236	9.93672015425736	4.59972780557403	0.298510882782787	0.064691766717111
LINC00467	0.801069716201968	0.84955388946477	23.5030205704545	9.57301862393985	3.23172719764456	0.388626589296455	0.121929564752419
LPGAT1	0.0182836092546848	0.169256451452592	25.3892970363901	22.0511070415186	5.36230618518186	0.349393856075373	0.0651556658880122
INTS7	0.153405769703471	0.35047039868152	25.0029471598485	18.0075229662769	3.31625412407718	0.482295037233792	0.146594070716305
RPL21P28	0.630267816298621	0.727216844977459	25.1498947150429	18.1715136211312	2.09517295588882	0.360084926487412	0.169233999591429
PPP2R5A	0.0219661163327844	0.178785997927967	23.9170721586216	20.829028110137	4.84230987136734	0.298411818366664	0.0618743949425425
NENF	0.0288600508042751	0.194918951156136	23.4930589905483	1.19914883035533	6.62105901511149	0.147176817020205	0.0222690965313341
NSL1	0.0258663754457313	0.18800105376805	22.2184792717794	20.964018660879	4.67107480710013	0.291090247344651	0.0623615894671447
TATDN3	0.0418313040029011	0.215845406473666	21.8785225616402	20.2965749646628	2.80949891802218	0.404894538494842	0.144901045218327
ANGEL2	0.542861987630948	0.663918208752199	23.2238729308952	17.888227325093	4.27558809445163	0.304051712943606	0.0704297242935034
RPS6KC1	0.0343992537131838	0.205498728662599	23.9436965833061	5.11512244905506	4.27994080298479	0.287405803365087	0.067147946530632
SMYD2	0.0916539838613203	0.283941564867671	22.7966478801862	19.4851228034055	4.44577857961357	0.354596438053235	0.080579687918687
PTPN14	0.292034282052946	0.475573521089294	23.190289448946	11.367810262061	7.8663664252941	0.187916737352545	0.0238953085531025
CENPF	0.135295599055729	0.334205532937753	25.2935496504839	13.4636273392106	4.89177439178247	0.653008364129065	0.135606214160687
KCNK2	0.225452054061732	0.420060007263004	24	14.8005363638705	7.40579542188231	0.175073763550705	0.0237543051766157
KCTD3	0.497193822930824	0.63184210965825	24.2457732597678	14.1734585345916	5.8725056883936	0.314714043409441	0.0534692399503964
GPATCH2	0.369606763797186	0.534588962779211	24.5027735515789	8.16855180026323	4.62347106000502	0.379082070233715	0.0819783744098501
RRP15	0.231229541791721	0.42570685592707	22.8060681456033	11.0323714160842	4.81268509205886	0.304218617301297	0.0633981711514369
TGFB2	0.316037229828592	0.493287046387777	24	16.5329783513531	3.031177561574	0.478792888754512	0.173818240059332
LYPLAL1	0.25332680803245	0.444752105512771	22.0441504218608	9.95986926744668	3.05081616149179	0.416750172582138	0.137617181767188
EPRS	0.392037055234784	0.553370880222583	23.4618058669166	11.3580659291254	7.80965401586923	0.190715472695412	0.0244029886514397
BPNT1	0.796574793181227	0.84650014719133	24.4427991908839	5.40087241684843	3.42550373932564	0.317577225590434	0.092780563521737
IARS2	0.486188160069469	0.623472149330432	24.9847980740631	22.8525864176049	5.78165813025035	0.202503227949225	0.0349249983368689
RAB3GAP2	0.163574480329863	0.360716148607176	25.0854474409296	22.2335381512961	5.59757655210947	0.188297351627836	0.0335428842747894
C1orf115	0.48096881450083	0.619311272331352	23.4321376649276	19.9361123921612	1.51081480416637	0.393040736347803	0.296361433814753
MARC2	0.575308398500385	0.688225467138688	23.7710842908622	4.39287001957625	2.00832254976311	0.443905963908419	0.228649174481842
HLX	0.0192860574819481	0.171882229660739	24.3963404920745	14.7296219090472	4.62922839613753	0.284505102965237	0.0608021153016537
DUSP10	0.687549865925772	0.769351100736953	21.8495102859295	17.9889279636646	2.60534745068227	0.485208229408375	0.186929199926602
TAF1A	0.00324582557421826	0.10424533261223	22.4037443590673	21.9792069632733	1.52134424374372	0.994143288958226	0.645637534393081
MIA3	0.556694842120728	0.674283989289652	25.1528496801956	8.81229053001473	5.88210120794417	0.229474182295121	0.039137040756137
AIDA	0.0175486487702045	0.167857254432301	23.5754803857826	1.62918148749577	2.06597995891375	0.673534470813975	0.336989965782163
BROX	0.0591270281123741	0.239174533391379	24.485026990366	21.8510799047001	5.25139814234811	0.390331620471393	0.07441347674428
DISP1	0.166428196040975	0.363311465866468	24.1171803683798	21.9785691865413	2.63542529371999	0.735401672045201	0.291006533765071
CAPN2	0.78311684907566	0.836760537410463	22.15707084935	4.17620449154502	7.04884075616436	0.117540439979033	0.0166675909774783
TP53BP2	0.547113396723427	0.667158224461945	25.9907378845506	25.8487136817512	4.13522051090925	0.329317467288705	0.080370141522921
FBXO28	0.0407792589874879	0.214675968000974	22.6863952804693	2.41296186673816	3.34706277289973	0.410180697472055	0.123736523746174
DEGS1	0.11924433335663	0.315348388429789	25.1802000591017	23.1159384143583	5.72532934562965	0.191475072357417	0.0338384982650503
NVL	0.704889289961251	0.781915498662662	23.2582955823093	0.80006557277957	2.52417042876705	0.478087460987373	0.198279384851956
CNIH4	0.0268230936115423	0.189948579060266	24.7398586628792	20.3606837733787	6.43248976624109	0.284386595856435	0.0444730765778938
WDR26	0.33447672877497	0.509415294464251	23.3252861520545	15.9700042288832	5.54417192708385	0.309157348273781	0.0557978609899572
DNAH14	0.636420600774757	0.73239618185792	22.9543048602609	21.2341530176945	1.88018759908397	0.433391350969419	0.234337298067293
LBR	0.134046426414667	0.333048221319718	23.5479613058994	21.9722408157189	4.78237312207824	0.243607207249268	0.0511546903579151
ENAH	0.518054115739364	0.64640419692564	23.3757833311969	3.54063892223434	8.39107354060428	0.150585069445304	0.0179582381869746
SRP9	0.216465468864273	0.411823309021864	23.5876528525342	20.5205961524441	4.69065280201825	0.686449274033501	0.149557371583159
EPHX1	0.70249159957109	0.780278344774429	23.6731366775527	18.3441017390264	3.5283684375362	0.326910391253304	0.0941853695639557
TMEM63A	0.155249420006108	0.35195452373207	23.6939210728221	3.61378719652252	5.28023518710195	0.332199731643798	0.062832183501172
PYCR2	0.406501907798386	0.564221366474955	25.516837576608	22.4020039701522	6.84759655738236	0.549348517545433	0.0810259270718632
SDE2	0.740008329942293	0.80741346926163	24.8462532052547	19.0130634636632	3.48431760297595	0.328092377201901	0.0946193504072368
ACBD3	0.360183750600323	0.528221787751708	24.4208135692426	8.06294238589479	7.88969449630482	0.217922938094156	0.0276809323158634
PARP1	0.345118245626375	0.516513730732788	24.6286465906161	16.4962563317163	5.75825392225225	0.249766182851172	0.0434290722644248
ITPKB	0.12429492022414	0.320764845719145	24.2113715158642	9.30512562519037	2.413360874638	0.437960650782885	0.182191706289927
PSEN2	0.667186076447655	0.754041682275549	23.258382886685	14.3085714387997	3.84898170305664	0.254421179633234	0.0668299521096267
ADCK3	0.00245966459235625	0.0975089355597571	24.5480639970512	23.3207376602834	4.29652586062975	0.372688455110611	0.0874181127317189
CDC42BPA	0.0302122950652151	0.198002594182969	24.4950435966775	15.5319254080719	6.50459507501031	0.265431434034162	0.0408779692519225
JMJD4	0.469930355334617	0.611186967359939	22.2602500669974	7.97305280247609	4.11762353851319	0.297547694132051	0.072789513205728
SNAP47	0.126977937356052	0.324399327761163	25.3780338652427	23.6820906638487	3.53292875273539	0.386245579926797	0.10923663311516
ARF1	0.133284307115311	0.332199437258637	23.2599690822319	21.809859580241	8.47943772592663	0.273866943046316	0.0324128839311372
C1orf35	0.0233498562059381	0.182815452641912	24.6203560842696	8.91805593791686	5.39295671357982	0.210594675860005	0.0392040927965471
MRPL55	0.239981016620126	0.433510110588699	23.632997521791	10.0430364757761	5.38927599543343	0.2214407240405	0.0409974910237124
GUK1	0.348906722037384	0.519270134013581	24.8265367515291	7.98301936238638	7.93126999381708	0.091815156734768	0.0115811547095188
GJC2	0.0167697708811323	0.166529785500566	23.2305884206584	17.9143366138248	1.61096108415741	0.610080753764544	0.401419792605237
IBA57	0.213574219515697	0.409570846670355	23.1325413828185	16.1607416354286	3.0360681942149	0.750525565506856	0.255998899762417
TRIM11	0.145373292129258	0.343974562503567	23.7890304135532	11.3184275866958	6.87937886767516	0.246875874415154	0.0358867527664523
RNF187	0.0302833847700779	0.198002594182969	23.1532973944845	14.5095020359714	8.56903560221883	0.205684176564896	0.0239903443129085
RAB4A	0.323974740105986	0.500500611150779	21.9127453274174	0.0358212405249646	4.74456748289628	0.316083123350457	0.0665649112382628
CCSAP	0.223111681636861	0.418320147338902	21.7915575335338	15.1835468973703	3.50644268872511	0.342202893884961	0.0982037801413678
NUP133	0.327155872091388	0.503429340860528	22.1211093492199	2.62527005356527	4.95720179906879	0.226730416246341	0.0457974450960322
ABCB10	0.306664337476551	0.487558346262495	20.9624986173122	19.5587497557493	1.99609205646011	0.634331866457969	0.324312578555336
TAF5L	0.23427715344962	0.429044053378757	22.9841266906078	21.606783723955	2.94612104950728	0.456060478015701	0.155516482043044
URB2	0.725933328272987	0.796586591974068	22.2695121146382	1.13116030376268	1.9145142281561	0.408403276302897	0.226137160782889
GALNT2	0.0028292169015357	0.101740858772872	21.7262122704072	3.41313949065325	5.87337646361222	0.356412204219797	0.0610066609678472
COG2	0.614926272107644	0.715759336043997	26.4781953638114	9.35426071950534	3.43921194393325	0.486421575822494	0.139781485694864
AGT	0.0664722257561868	0.248626911020082	23.2605251823633	13.3063610885146	1.30137968871804	0.592564885637051	0.532705335401506
C1orf198	0.103510567876262	0.297160115214693	24.2199743649498	16.5902720947543	6.87428609631769	0.230646284497012	0.033524019615867
TTC13	0.0660629663609328	0.248023174729068	24.8290374130364	0.239088343266743	2.46861904946575	0.590278052076331	0.240618099560179
ARV1	0.206931601833882	0.403616558636869	22.9538742807598	22.3519231581045	3.0518960514079	0.465558201729835	0.153554165652589
C1orf131	0.406219288410349	0.564113711467376	21.4606617176204	12.9010685760042	4.84885546965048	0.253316982557059	0.0521634195579811
GNPAT	0.672706405998846	0.758418704262564	23.2885342570194	14.7537211460337	4.61453738433794	0.324234792326951	0.0702344693071291
EXOC8	0.0805580286216183	0.268950408662709	24.2586944226278	19.2267466672557	3.52179377133839	0.416401147528313	0.119928685180384
SPRTN	0.558559590140393	0.675927932828922	24.3423193136777	22.1757497325408	2.97815928896858	0.386928482038052	0.133016682728268
EGLN1	0.598679218226778	0.704049087183019	21.9414480501962	18.7530688101355	4.24628337840812	0.312525226678886	0.0732682266701339
TSNAX	0.170631894971993	0.367565655647852	25.553489873351	24.5031993406106	5.48685079760678	0.226558334471955	0.0413065253931248
SIPA1L2	0.0178826819797721	0.168587508098411	22.7066068848113	9.86322855566267	3.25487884644705	0.616528877909551	0.20658362699848
NTPCR	0.735690808977746	0.803981691866931	21.6902271202504	18.2522391181898	4.67808897301211	0.253656933458021	0.0544816387160217
PCNXL2	0.470621962515145	0.611547816075009	23.3485649655647	12.3946971709937	3.61180193957843	0.410658167985389	0.115062093238203
KCNK1	0.84406694127353	0.881141506666722	22.2202084823517	15.4802516895951	2.39818853137697	0.359591075872325	0.1491150865592
COA6	0.791487808577621	0.843251881321482	23.3579774947131	12.0978983310159	4.21810858672758	0.228656834390395	0.0539416591698411
IRF2BP2	0.532566681363816	0.656846200995983	24.7931876305805	24.6774928968089	6.20495039302657	0.149972958264983	0.0241960034427695
TOMM20	0.477217856319698	0.616857193814397	23.6921491771563	0.858833112156234	6.08115041722465	0.185175566222917	0.0304023677280197
RBM34	0.36478396807332	0.531238047793222	22.7894109678205	10.7179722675655	5.50567274016569	0.267380097439469	0.0485278216152751
ARID4B	0.746850423518161	0.811688104730256	23.381403196189	11.9172321096388	6.86706890701052	0.213281183227451	0.0309157554893714
GGPS1	0.39502841530275	0.555726499871064	22.4847670609074	6.85894680319246	4.58006366327783	0.200747029345794	0.0439772543154838
B3GALNT2	0.0814676301366569	0.270428296236432	23.9658155928167	22.8228091967242	4.69099087062585	0.583368594757379	0.126935741603218
LYST	0.0105345737709862	0.144627566786974	23.1974441724495	20.1037567172682	4.20076916308354	0.346764899348629	0.0830630711547932
NID1	0.595550097818491	0.702178643136685	23.4441675034718	5.58908476899403	6.93884924386249	0.171846380161351	0.0246303681586384
GPR137B	0.466738835373562	0.609126135148661	26.141197916653	0.129110226157882	3.7924140257423	0.416080296655451	0.110437943547564
ERO1LB	0.3954384901185	0.556090114410731	24.8375594998224	8.9421450647824	2.72827563550634	0.418788525822618	0.165787884327888
LGALS8	0.104707984837021	0.298288759408149	23.534419686063	20.1847921582796	4.01410718735337	0.327193067757897	0.0815376126032964
HEATR1	0.446743786751646	0.594362063766789	24.3290996602205	6.94155885526649	3.74690416310023	0.421437738330536	0.11234086181662
MTR	0.449396230286615	0.596089213846904	25.0426829045407	0.119433286961607	5.68107709561528	0.175185395333127	0.0309740170685577
FMN2	0.171255861961827	0.368428753707281	22.3441817993631	22.2302146067137	3.43992728970111	0.413040092219435	0.12015083317146
GREM2	0.431904475429622	0.583150533451235	23.1590259314236	21.0773950661538	6.1766660982498	0.315761877357733	0.0512965221116681
FH	0.0495464953596991	0.228152067794359	22.8129776532901	22.0123871090154	4.94315677289665	0.52897058484813	0.107989655670532
OPN3	0.273948056595395	0.462064609097011	22.4036344488099	18.1805233782057	1.97619060198323	0.632741772091272	0.341853574770014
CHML	0.883888017450214	0.911214516022311	23.9657753811868	9.88842780712401	3.3551588397324	0.269419137836092	0.0808921112533912
CEP170	0.0688706839159473	0.252490685126874	24.3160992991503	22.1941732358157	4.20398617292576	0.346953449172448	0.0823751315027953
SDCCAG8	0.767174456082996	0.825783792892232	23.438819784565	8.42153659777722	4.36561805547123	0.288806418136641	0.0658999025792283
AKT3	0.127667430054792	0.325083860637611	22.9577847657821	11.8412545281429	5.64393680675388	0.226283581438077	0.0401628658796671
ZBTB18	0.00392219494028268	0.109453526734039	22.0990163351085	11.7461091361633	3.84547233326772	0.381921005760852	0.10017061799846
ADSS	0.0574577766545952	0.237319801540197	24.4633652046749	20.8076733823564	5.80519485281752	0.297880533626308	0.0512785549157692
DESI2	0.200592936206196	0.397451932095659	23.0661747893951	21.974223896221	4.57188492632074	0.345841137723017	0.0763605210858185
COX20	0.62558865890854	0.723867255797011	24	15.0227201245448	3.27921120984681	0.427376385832174	0.130079649531992
HNRNPU-AS1	0.320151282526223	0.497022862845786	23.2933090267103	15.1689571447758	2.77947837732225	0.715171262972401	0.257192913180258
HNRNPU	4.64356350082795e-06	0.00851629546051846	23.8917972247256	22.2422183495473	8.0482839432756	0.177591884638465	0.022086309598225
EFCAB2	0.495816943911936	0.630404057572879	24.505688993679	7.39057469649828	3.19132281080207	0.482890510253792	0.158906568223946
KIF26B	0.107877823518964	0.301140467688855	22.8513218232215	14.7401456111638	2.64000084094242	0.614848353411106	0.248792989933089
SMYD3	0.0611166439829346	0.241813979129117	24.0672551807656	8.99928527687406	5.00721083159375	0.27550645676451	0.0561128479596981
TFB2M	0.150432655685063	0.34833938422964	23.9187745290867	20.0243554516826	1.95638708176422	0.762443090626345	0.39083213231354
CNST	0.132954097250491	0.331676918191884	20.9806753530585	1.92017595153696	4.50462733133756	0.328106578671223	0.0731403361704991
SCCPDH	0.0531082134601223	0.23236691090067	23.9373381815477	23.1374208080247	5.39468363500932	0.263588241175213	0.0490678516221711
AHCTF1	0.158806240129214	0.355472714886466	23.7559481937675	16.3876585641651	3.96121595368149	0.364383126326775	0.0924650937107467
ZNF670	0.106814301874193	0.300320279219034	22.5663067182019	17.6041556623604	3.57079311813033	0.387276089281575	0.111578885858948
ZNF496	0.353209168416461	0.522548223884746	25.7535096346799	12.5317102806193	3.38192968194011	0.491179544343724	0.152690093014678
SH3BP5L	0.660302319152023	0.749298690220834	24	9.1459447787196	5.97133820434769	0.291745329964386	0.0486410031835169
ZNF672	0.0413644821956877	0.215468239483268	22.1234572788199	20.3411813552069	3.55390628426223	0.312715554381399	0.0890884782909399
ZNF692	0.969470661433816	0.975142153420266	23.4397568702307	3.79999521534624	2.57908248257437	0.251526103332114	0.0972257567839362
ZMYND11	0.390648520890939	0.552318684810985	24.3720896170068	8.5707202618975	6.91188167167398	0.124710323626785	0.0180624956344397
DIP2C	0.879808226961322	0.90856779531168	24.7566323804388	15.4785043643573	5.75484565565723	0.177289183642881	0.0307656869392267
LARP4B	0.0435177814532401	0.218562148384963	25.7806175762566	17.5887934039572	5.8981908056226	0.308187609656379	0.0523535923284268
GTPBP4	0.571315796840548	0.685728515317778	24.1411265200834	23.5329376261652	6.20789770847764	0.149081035591078	0.0240097017823902
IDI2	0.0920492547051818	0.284146947187329	22.6613845774094	5.4698422952418	2.0494473693877	0.685072186072606	0.344062483628474
WDR37	0.292897808444802	0.476222469306426	22.8650770990713	3.7130337928074	2.44768105571563	0.455212660725207	0.188244516929299
PFKP	0.0371166978355587	0.210156832202945	24.4919855447273	22.7275710125729	5.4227501665818	0.353386515621515	0.0646375427755278
PITRM1	0.0179195879665032	0.168680193313431	22.5012113157999	0.41844293344695	4.64402461714689	0.256778058732752	0.0559426277810671
KLF6	0.903833627076574	0.925447588382862	24.6031129291276	23.0937591353848	8.12296764820935	0.0927671855236748	0.0114267433491186
AKR1C1	0.757109167710187	0.819196586183176	23.4557023501013	19.4202782342493	4.39854945537794	0.257773377448031	0.0607325815071124
AKR1C2	0.0588205984116748	0.239000751182141	22.3179485824483	20.08149719931	4.60336157137092	0.374097077280038	0.0808946480920945
AKR1C3	0.201213531799954	0.398014327507945	22.2129432545866	14.3875206434394	5.66846156891895	0.262197774283828	0.0469040916335199
NET1	0.0547260488152241	0.234686454077446	22.9001737233904	2.07640035532705	3.9912362918693	0.437422715042709	0.110969272150498
ASB13	0.0245127268814731	0.185432803556065	22.3385310823247	18.502247177694	2.06282628849653	0.697179387620318	0.34145582087358
FAM208B	0.0601772938935727	0.240446965143382	22.271254891582	19.981373689851	4.31804991308998	0.365317420932986	0.0850502131688536
GDI2	0.454155812165894	0.599368020757195	22.7796210447477	9.21823792596806	3.839667195299	0.359278189871404	0.0944797574957649
ANKRD16	0.585881144165883	0.695248151666276	24.3113157568227	7.63537456687697	2.02234728724979	0.566132739429466	0.282707250743906
FBXO18	0.0529486208270055	0.232037683624201	24.3708420330503	12.5278877563557	5.83431213215553	0.32503514483372	0.0557281678234601
IL15RA	0.428977797635939	0.58090555508571	23.091227902821	2.71619097318176	2.00974976167416	0.528124098225427	0.272197515816403
RBM17	0.583222665000441	0.693581006442562	23.6492257667078	12.2512532443748	6.50063233566712	0.153081873026622	0.0236026021965813
PFKFB3	0.150549526283149	0.348474334711773	22.3865317031602	1.07585017059206	4.93395340440526	0.282020719016134	0.0579323063652814
ITIH5	0.0257935792136047	0.187996798782562	23.2045497652635	18.6907711851685	3.42604291371812	0.420697991832713	0.142240632899878
KIN	0.116687206625331	0.313295944537147	22.6873832369693	10.5927928055172	4.32432796771781	0.329673751560912	0.0763081658523119
ATP5C1	0.306083627878888	0.487429355028959	24.5363572541777	22.4671989122989	5.6875745943629	0.473979138468814	0.084592499362481
TAF3	0.730252960287908	0.800046728861711	23.0220239527665	13.375580476948	4.75164933245825	0.325287253415055	0.0689833094401632
CELF2	0.00419819664628196	0.109966635372816	21.1349689305348	17.4633527499108	6.31260984685254	0.209125187262106	0.0334849991191593
USP6NL	0.105998110121098	0.299287277871371	26.1756568107427	22.5079719456103	1.89509070232595	0.692360673847633	0.374395082339091
PROSER2	0.248256282975217	0.44050655607164	21.5467024075752	9.04677867986713	2.57374604247606	0.648341264678678	0.26068163181187
UPF2	0.253672290615261	0.445129945133205	23.5007046959558	10.8564829238267	6.15164942892891	0.289221760277856	0.0468915409194631
DHTKD1	6.41868482370578e-05	0.0312810983512927	23.5543384482209	10.4484157851627	5.34074121906323	0.412098620016707	0.0771252836173681
SEC61A2	0.0688431925752939	0.252490685126874	25.2110583786996	20.4186536847026	2.84590874525525	0.505888838926789	0.176906432731158
NUDT5	0.0831775526592893	0.27277818404	21.7929955658209	6.23585711779229	4.65883638902752	0.232623467177437	0.0502238193233625
CDC123	0.0472662653120246	0.225452095142401	26.0287727337107	22.8800884065101	6.03867736734022	0.30350909633547	0.0506076821918786
CAMK1D	0.345802574757169	0.517082692298938	22.9398230933709	9.94229154588257	2.20905455400362	0.558795938570618	0.271273596825265
OPTN	0.020994917068674	0.176217175082682	22.9188439310064	10.7298814282163	8.61106137227752	0.299325398717557	0.0347507432088639
MCM10	0.272286105598243	0.46095943169278	22.1497032719508	18.9216833745448	1.75441874459794	0.575477469357762	0.350474631560153
PHYH	0.394022874390535	0.554808408162948	22.2813668308977	1.66392312762055	4.74585296416589	0.41667380655127	0.0877703028017523
SEPHS1	0.00434949193512946	0.109966635372816	23.6116183612027	19.7713969907762	4.62331316421183	0.419492137524603	0.0913454420754435
BEND7	0.197742162419298	0.395184106243786	23.3287391035655	13.7852051498644	3.12837863742099	0.429108125314752	0.141097622301748
PRPF18	0.286118797439854	0.471064541872117	23.4441273332433	1.43023605714226	5.01464921601005	0.289347591995314	0.0579731340571397
FRMD4A	0.209363848901558	0.40569162312449	21.5540879060699	6.62048530397507	2.70006772163463	0.601468591036587	0.246477755349323
FAM107B	0.809705051146685	0.855496340164966	21.7599288450271	7.3820986753975	3.08218851645707	0.432277301986828	0.145089558991577
HSPA14	0.241740761544496	0.434328456321985	23.5259720670842	18.8315303406137	4.23444115401091	0.237949361912489	0.0565534707395228
DCLRE1C	0.0909061323125504	0.282579401120708	23.3946253812999	9.36308263300586	3.48314491971718	0.425728352287396	0.124475619458988
RPP38	0.590861833623535	0.698672213324025	23.1233676950473	0.537053600504635	3.15073970994809	0.450915422458693	0.143637431864728
NMT2	0.0535096610021459	0.232794537833446	23.2687618008479	9.89794211870463	5.73079439945761	0.306791443457269	0.0535491660260101
FAM171A1	0.817513498511125	0.860935834780019	24.5061137939346	12.338035003532	4.8440276019705	0.28993406294436	0.0604955654628498
ITGA8	0.0681297082156044	0.251132614518344	23.6166234153181	9.28340319799023	4.07291291508793	0.438231115292596	0.115508660823559
FAM188A	0.246082151955933	0.438808620988994	21.1694089416174	0.730282408940886	3.83589036528773	0.394163704171809	0.102994758875453
PTER	0.480353064977539	0.619128105665975	22.9232704696388	14.0044646792242	2.74873405253942	0.60661892833849	0.226746233849079
RSU1	0.125267375250054	0.322184992021422	22.2715682340182	0.304583749513207	6.87008624881723	0.202187272656455	0.0294396172400976
VIM	0.350884810706645	0.520789918669533	22.9981520815567	0.0143164592222893	10.5175414371617	0.16620675316085	0.01579804110395
PTPLA	0.872916902479983	0.902864704849115	23.6316730612878	0.969135834564156	5.40195870074499	0.161613739564789	0.0301960173396268
STAM	0.486718758375094	0.62365644956877	22.673454969858	6.90178101933939	4.53880092609797	0.192042259750493	0.0423677397257519
NSUN6	0.174348987239873	0.371345350164091	25.2913038455263	18.2454965487687	2.61450794502563	0.520126660375609	0.203582902114232
ARL5B	0.134364118959839	0.333576067422129	22.4969404054776	7.84891233808183	3.85640306759637	0.438582457174294	0.112711063601823
PLXDC2	0.523030628104993	0.649619064320938	23.719882989275	3.62249195727412	5.72348236490041	0.173084820666563	0.0303711010521149
CASC10	0.0124046131766444	0.152684970241382	21.4002322117159	16.1741833133604	1.81287180881413	0.710028691252271	0.488135120627915
SKIDA1	0.405260862816429	0.563422682808842	24.353255813914	10.7934580384463	1.70248058278875	0.455712515937101	0.27048698763357
MLLT10	0.0841940615000678	0.274315790532293	22.897350197621	18.3582202126019	3.90884994960274	0.424296738067827	0.108601678385477
DNAJC1	0.221352076142772	0.416582563002405	25.3976711140973	1.47423484520995	6.59075797038173	0.138435869238389	0.0209342432223868
COMMD3	0.350426666827284	0.520408705225029	24.1053541493896	22.3500911502536	5.47244860736623	0.263939905383405	0.0484523866436674
LOC100499489	0.208425195255532	0.404653171899547	23.056598127564	18.6850507620334	2.35185663326861	0.424045755788839	0.184443219999886
PIP4K2A	0.049824850121066	0.228152067794359	22.7350064039734	13.9625103770047	5.39386372964331	0.301527137861584	0.0558363627804946
MSRB2	0.643934526932549	0.737418621538741	23.7327430880659	4.74560068018159	5.66153199150168	0.166558134872341	0.0294072705013803
OTUD1	0.0297120314853198	0.196958550882204	21.6352164347934	6.4603537658089	1.76608602209791	0.759533169628065	0.444013358758728
KIAA1217	0.16267090293372	0.35965398225502	22.7696053604038	11.5625893017651	2.6141299424672	0.516167815078644	0.206246196070274
ARHGAP21	0.0242592326809012	0.185432803556065	22.4311951412461	11.3363444376942	7.46285848443439	0.268870368987126	0.0359025362804434
PRTFDC1	0.138818784883198	0.33815196001299	21.3031935772931	6.48374719559536	1.69127573533392	0.534425247139427	0.390728160177296
APBB1IP	0.529634337520217	0.654768705771539	25.7802053279031	11.1362080340884	4.21956728841407	0.300401429126562	0.0713578194071693
ABI1	0.268245826718915	0.457829720114146	23.8806210959292	23.4421045364998	5.32152254411879	0.212209199795416	0.0398861241376622
ANKRD26	0.503322037059319	0.63742153248944	25.0250617079024	15.1718453269382	4.93399260173832	0.298677826944961	0.0605890253855119
YME1L1	0.668001564033068	0.754690884047216	24.2906255350929	7.67979140770998	6.58263557378703	0.119990701931472	0.0182252313135554
MASTL	0.126191840185795	0.323384957942358	24.998723543955	8.95184850333577	2.26666942006698	0.791711760970145	0.353698711814675
ACBD5	0.00586339531333102	0.123630399061648	23.831625314386	10.9153398831482	4.06328084687573	0.423089061531756	0.103553164449551
RAB18	0.354215953057062	0.523053186720332	23.5571096879565	21.5491261908531	7.08459501055498	0.236604027382904	0.0334287516772639
MKX	0.0313168161783758	0.199542701347335	22.5568475820752	20.3880739714117	4.42803047007307	0.641422277324548	0.148430709725062
WAC-AS1	0.00329023459476097	0.104814786759585	23.3322417257014	12.2208988702568	5.65757817477062	0.385318228817701	0.0682923199015134
WAC	0.463603908120176	0.606671114871497	24.4834836142031	8.69506952927842	7.74074363241024	0.104907386876333	0.0135536895056663
BAMBI	0.18999970205924	0.387828403662221	24.0145270381647	10.1323320897676	2.23352795463659	0.397144301750186	0.205221174380231
PTCHD3P1	0.255952801510891	0.447190737875034	23.454979899344	12.7533468117603	4.92671719338663	0.400796830832878	0.0833669993691643
SVIL	0.397582899112497	0.557329864638993	24.5308934590329	9.67385466433658	3.40548285580734	0.388908940174555	0.125546246364932
KIAA1462	0.0453644108155651	0.221444821188315	23.4613820349017	20.6581134672142	7.04562539185365	0.146907139476324	0.0209465301705619
MTPAP	0.0259434016077931	0.188312131459205	23.2749138047582	21.7266942702055	3.58628473082779	0.565741046770145	0.157921706320164
ZNF438	0.838112224808861	0.87683845995405	23.4063612551741	15.8352296550201	3.31349219811945	0.312551016711055	0.0957423108501999
ZEB1	0.101602383150361	0.29575973056706	22.8877800644079	10.5472679341238	7.76604699753944	0.272255985125866	0.0350512330459225
ARHGAP12	0.519359759408781	0.647596010485465	23.6245878482617	21.3990981714157	6.30601938124822	0.217869063702555	0.0345419850804754
KIF5B	0.927552208404855	0.942890023213582	21.2868054171777	12.9114594679484	8.22798566800673	0.148952788378863	0.0181841602965568
EPC1	0.24746278839208	0.440058261710803	22.6894026928711	9.02237441455686	5.87428908423758	0.239695318180626	0.0407855791236348
CCDC7	0.777255995195437	0.832563513202627	22.6917041416593	8.31698722414261	2.25172559782027	0.51073832648286	0.228150390308895
ITGB1	0.744967979482156	0.810282459842013	23.3367280006627	9.79298550489768	9.09154440696791	0.155942101892966	0.0171076156725793
NRP1	0.916051287254381	0.934891735311504	23.7348408243066	11.2968877878195	6.68610623424082	0.104877940189364	0.0156934885623738
PARD3	0.331959866170295	0.507310908988189	23.0203439241093	12.8055318512274	5.35152538315779	0.226548713131806	0.0425904879739359
CUL2	0.706219563344816	0.782681042909291	25.4291644497501	7.19090285013387	3.22156028834949	0.338300987879544	0.105864010817645
CREM	0.196596318885201	0.393791902385059	24.8536439539772	22.0307531814117	3.3494972023638	0.410029826899065	0.122398977109237
CCNY	0.0820100933374805	0.271264008026108	24.9834408281166	18.3488411591647	6.80232330390393	0.182752132954154	0.0269325228917564
FZD8	0.210779994456521	0.406630971072854	23.4169875817838	22.2795615784397	3.00931411497178	0.475919069561914	0.161812525352928
ZNF248	0.0683837093235189	0.251754545799934	24.8709735160457	16.7783261127677	3.40813445590801	0.410772615810643	0.120531512654337
ZNF25	0.0510777758722668	0.228987967840974	24.1361860410959	15.8198244480321	4.96661016285471	0.339115682550295	0.0683243374630121
ZNF33A	0.851069061254954	0.886349039376256	24.5040048589183	5.27323684060355	4.77496824182017	0.220248661175542	0.0458143471443017
ZNF37A	0.831912318312291	0.872675228856859	23.0704933136963	9.62736324126783	5.81327531568313	0.16566882942311	0.0284913245139293
ZNF37BP	0.322740718296978	0.499358670435875	23.8681401750892	4.41158421146716	3.23803850989957	0.432707798881763	0.135710580329267
ZNF33B	0.1042060887077	0.297762607151267	24.9856436764347	15.2298811078941	3.72263307273659	0.363258649224615	0.0979777285706236
BMS1	0.00429628637717727	0.109966635372816	23.8312242354888	22.3481260548176	6.69287284482355	0.23736647878215	0.0355433251923902
CSGALNACT2	0.714854584032092	0.788941202687677	22.9690330442373	10.974471673527	4.71298851242962	0.213810979061492	0.0455035219094997
HNRNPF	0.00280881800120936	0.101689391269845	24.9896410644728	21.5845414579329	6.73826082900366	0.457364218860947	0.0680832377417373
CXCL12	0.402150799969646	0.560302279420865	22.3619100466254	0.492275092902404	6.32198880274282	0.295781506842883	0.0469640276291955
RASSF4	2.29764391932452e-05	0.0180594812058907	22.0342020176136	10.8342720155484	3.58996202734325	0.573476821510687	0.162436272505449
C10orf10	0.0392758297728906	0.212998511701921	25.3258066540786	4.9743542510992	5.96011444515758	0.344095608532078	0.0619428346698772
C10orf25	0.199948214219903	0.396922142618084	23.9936958110431	15.0757640569299	1.99002009080916	0.571999923100011	0.310863044733771
ZNF22	0.0434935829195948	0.218562148384963	22.0176461528629	18.6416211116324	5.17284618311229	0.248298494433009	0.048101489230744
MARCH8	0.186748818433766	0.384109158513115	21.2401223919215	2.96755488294515	5.10926059854827	0.182344647618866	0.0357308772134851
FAM21C	0.411108448991701	0.567394628459134	23.4727484281875	2.61057338667857	5.18526536281715	0.24009639972195	0.046369355020066
TIMM23	0.305495026018445	0.48704433096761	22.7732054809083	19.2906235910196	4.88745543250734	0.201928997553699	0.0414174597301076
NCOA4	0.458586039669453	0.602672474101113	23.8185581496948	21.0102746529363	6.976482698685	0.24654315084461	0.0354721475280571
MAPK8	0.197440972965835	0.394839744612785	24.4952440103473	15.4755103260657	4.03589147567415	0.266154191528867	0.0665163714564414
ARHGAP22	0.0817635497810615	0.271016358730932	22.7665853230367	3.48090132461622	3.35135368671642	0.479028391515255	0.146480895569027
VSTM4	0.146787497529849	0.345021178896419	22.3495849120009	9.83888351668848	7.2151947546021	0.252571124442583	0.034895042004531
ERCC6	0.378740171108892	0.542649386993094	23.0004447375956	6.66242934827551	3.73897384395932	0.278778697101837	0.0764526904444908
PARG	0.184588028755001	0.382021190223816	22.5351112444091	1.10373523510112	2.63265294756795	0.591059667703438	0.227354345817694
FAM21A	0.553259385405868	0.671773006734573	23.4335534308652	0.407625925046154	5.08946616787145	0.201439722426222	0.0400895543479475
SGMS1	0.885058060596894	0.911757476694104	24.1053482680359	22.9346380098355	4.03235636898115	0.290347381896408	0.0718438122329611
ASAH2B	0.353810400688071	0.5227835194311	26.2189401197245	21.1908050142858	1.5463089410851	0.588726015512854	0.382478538003973
PRKG1	0.599697332664751	0.705028787248175	25.4562152458008	4.76795555497628	4.36849373249068	0.409768571121749	0.0931078110782897
CSTF2T	0.000611095077836521	0.0703038087084042	22.2591974390974	1.27016459067511	4.25417536185133	0.445597650966328	0.104111912635588
DKK1	0.121822979167887	0.318014942632877	22.7068071230002	0.828418993525867	6.38056680170793	0.593900603444396	0.0942489395178727
ZWINT	0.0810030481846709	0.269641015496677	26.9483343563391	11.0042683207827	2.55499307721057	0.630879626145418	0.254464379846833
IPMK	0.238588016777061	0.432654541577635	24.6645206709238	16.4265823154314	3.96102450579404	0.474359586337752	0.120044952040223
CISD1	0.0412236118834373	0.215390829507178	21.3185279074862	1.04886682287478	5.573974713635	0.339940516528068	0.0611317730826912
UBE2D1	0.36821487280142	0.533515943308247	22.5573402721742	19.612062880103	4.18915997644904	0.507524499928652	0.121493243183192
TFAM	0.0374254032379248	0.210559229176878	23.208685553459	1.25167251679232	4.83875504387472	0.246525734040807	0.0510841202714436
BICC1	0.792658908367778	0.843968904468218	23.2797624716452	7.93304443321246	7.06988972867284	0.133623225180359	0.0190005078084373
FAM133CP	0.491024501213846	0.626679843581207	23.1404448770792	9.62371467938457	2.43077244376867	0.416574143026668	0.172224098193298
CCDC6	0.312577062173421	0.491441347643424	22.8863224448709	1.37629461162538	5.19022045392779	0.268821761231669	0.0520762027381897
CDK1	0.144591078310193	0.343201084065006	23.59383298001	12.458747088144	3.55044118125253	0.709304980110118	0.197110281977503
RHOBTB1	0.171248073797383	0.368428753707281	21.4015079438089	13.3998002716073	5.60180584517817	0.196031291301128	0.0348830072384631
ARID5B	0.397319477951396	0.557203062056712	23.2137462327574	10.2547261217206	7.85471652956397	0.243510959314149	0.030887190469794
ADO	0.789357789890387	0.841594140098229	21.2756429409307	20.9343261777551	4.33402379702889	0.195955052388127	0.0452038719738143
NRBF2	0.274787998256812	0.462327858729043	22.3161059634548	10.7557427781431	4.85434148357363	0.286771533929772	0.0599209223262316
JMJD1C	0.2853358168353	0.471064541872117	24.2934533164776	10.8650828862427	5.41453021265873	0.275643384134277	0.0507564059031328
REEP3	0.299874678095826	0.482670709272577	24.1160159079171	0.702630613573837	6.53373355100403	0.146243970660432	0.0223650570726421
ANXA2P3	0.344584954008506	0.516244089027856	23.3322245369795	20.8649934778358	7.60418526407279	0.236630174305552	0.0309730342435779
SIRT1	0.575133874690083	0.688134517461094	22.2373635237138	17.0392750853875	3.69835146163003	0.382397206074479	0.102853033803895
HERC4	0.707369334071288	0.783398678072054	23.793801688721	21.9645963125757	5.13821644123851	0.328798388458749	0.0651961515733601
PBLD	0.0497741378338964	0.228152067794359	24.1062654754336	6.27987889452848	3.24316626470312	0.276925081989787	0.0858434356586013
HNRNPH3	0.165945558734127	0.363034777000066	23.7343134380161	20.6294261457684	6.67214923035138	0.370876426429212	0.0555685912420704
RUFY2	0.02794254834355	0.193261974841247	23.4192370284465	7.43348828772467	4.27430496216253	0.319517243786469	0.074966302918934
SLC25A16	0.416844359734963	0.572189021184768	21.9903401654998	10.0789676112247	2.41103093917809	0.556798028102268	0.233961658296321
TET1	0.0246543195168897	0.185432803556065	22.5582106315436	19.0484415405133	3.84232695386163	0.259632570100574	0.068269245614284
CCAR1	0.337784091587823	0.512121265339268	25.8191855578995	9.86146165398189	7.21310450300412	0.238674809407434	0.033064596882851
DDX50	0.039194434774484	0.212998511701921	23.9038206935305	20.1924620020166	6.16296263457416	0.332795012108908	0.0542516229233087
DDX21	0.0365320167010522	0.209062336047092	24.2090417906706	23.1437560229314	7.89231302130957	0.169723978042817	0.0215387776307673
KIAA1279	0.0890056048025787	0.279574928191673	25.9576522073862	13.054714156162	4.82136238033572	0.332409119080082	0.0694359466870719
SRGN	0.0433961257567613	0.218431327094693	23.8759258941822	16.3357557028857	3.99714309030294	0.478159492951834	0.124063557915472
VPS26A	0.0157249228913103	0.163705819769138	25.6727117343589	14.9340843090432	5.05506174457277	0.288313014137005	0.0570255249411213
SUPV3L1	0.195865201596243	0.393518473318433	22.6869206184111	9.59291735008995	3.22786344911595	0.505812349810904	0.159909019180033
HK1	0.569404484515902	0.684031326158623	24	12.1875087799985	7.44199304958041	0.165564488302668	0.0223044411597178
COL13A1	0.104715510504697	0.298288759408149	25.1819415317446	0.106927626372174	1.81625144279925	0.588597026596413	0.325979415244162
H2AFY2	0.0806111621251135	0.269022135991424	23.7554814892113	22.3432591584612	3.10270336504984	0.405415209429698	0.136799143302775
AIFM2	0.203063108319194	0.399875884743094	23.3318447983735	12.6686503309381	4.94615697050257	0.255347243403226	0.0518825771781939
TYSND1	0.251784454887318	0.443941057776006	23.1143214951466	11.3766916514799	3.21889466660008	0.377234328569473	0.119210972531395
SAR1A	0.0180809363006559	0.168999441563062	23.6896395623357	2.77678420892875	6.89151209811218	0.13815237843848	0.0200599548623022
PPA1	0.182127945708139	0.380291444890392	21.766477518676	2.26555569670224	3.98880524356301	0.513152488957258	0.130235763340482
LRRC20	0.362391300346112	0.5295118668183	24.9132744784479	8.55002651906231	1.79721574474245	0.560899686945795	0.316570681677622
EIF4EBP2	0.313502883653849	0.492263945737293	23.9723342060276	20.0829887366996	6.91111472157469	0.163813992063174	0.0236158901373158
SGPL1	0.0983172099719352	0.2917772816176	23.538621662808	16.6768827545292	4.54637995502592	0.295429858842881	0.0659507120956614
PCBD1	0.0888165523944255	0.279418410295546	24.0864492744909	22.6343530351357	4.75932178794236	0.367066217118351	0.0775807249187115
UNC5B	0.392842488667459	0.55390697910271	23.7446857000637	3.89330976546325	5.32159473740315	0.311365704776116	0.060749207431434
SLC29A3	0.0165245884726334	0.166529785500566	21.9347095774291	11.0999816916154	3.8529434145058	0.532299748261316	0.140204490837527
C10orf54	0.0675789277212641	0.250214845439028	22.1333053675867	12.2479658177366	6.50694029323836	0.380268469209219	0.0584263723213441
PSAP	0.155583374582465	0.352343991336787	23.3871066631076	13.4205182834623	11.7816185655564	0.157694832522228	0.0134063546060613
CHST3	0.171711792950577	0.368618242482085	22.0704400075182	6.87449318205816	4.14604257246902	0.39126469022582	0.0953168224716856
ASCC1	0.0146090641555838	0.160597544423621	26.176380731795	12.3406401222813	4.8848054050301	0.360639196186702	0.0744057027137317
ANAPC16	0.238163592655722	0.432378087400099	24.9448396189976	17.4297932532612	5.84312286331676	0.198300784261766	0.0340419449310863
DDIT4	0.0700081008022276	0.254272430250314	23.582296446112	10.801160964096	8.44882895510956	0.265846052247893	0.0315610611462731
DNAJB12	0.767452275654713	0.825843713451302	24.9001875842818	12.875941496785	5.76195670664127	0.13134005307814	0.0227096559991582
MICU1	0.0169441660774564	0.166529785500566	24.0467977061972	6.52288150306096	5.72449531082929	0.248941397974264	0.0436216256403517
MCU	0.154734126621165	0.351481412397173	24.7073915205382	4.35448205798764	5.84115773238513	0.328875070337631	0.0562435881094221
P4HA1	0.277023298655892	0.463845711367037	23.2547166452313	21.6597343729837	7.52058351726081	0.19319112307823	0.0257093594958175
ECD	0.00376351621813631	0.109410424678026	22.1495529704678	21.9251361848747	3.66892869744844	0.395702708989973	0.107722749617916
FAM149B1	0.557166241808496	0.674632188034847	24	17.0256917626672	3.98217640250847	0.298625417077571	0.0757371424827756
DNAJC9	0.288770049477819	0.473339935977265	23.8105469201968	5.70827526101735	4.28669647798771	0.3272706732302	0.0762561515608819
MRPS16	0.521273095357251	0.64827317615231	24.8781151018016	19.1808172031812	5.57174882615729	0.199719906060639	0.0360297326404954
ANXA7	0.128884117480377	0.326493670098298	23.333851526315	20.1829265386499	5.02563466920631	0.364683765165159	0.0735004050274677
PPP3CB	0.425246460850652	0.578133438991917	23.7861477327909	13.1168443529086	4.71003097760236	0.271209086459613	0.0582983298213827
SEC24C	0.0508619243286369	0.228607102654432	24.6377767065885	22.2353459015995	4.59468287333898	0.556685757907805	0.122365050648551
FUT11	0.0608289075245142	0.241387190191076	23.2968431927485	7.54636837935638	4.87465238275298	0.399200027266259	0.0815635844370092
CHCHD1	0.21553713193471	0.4110077599659	23.9385725236796	22.350212548594	5.32659137164579	0.403621822139338	0.0762164164870087
ZSWIM8	0.919780067044365	0.937587758939897	24	16.1836570470968	5.28692551566763	0.180307419886187	0.0342148671135163
NDST2	0.0260409512392229	0.188500424701083	22.3166900291375	11.7713439179326	4.86063567449312	0.29111238807162	0.0600605411236692
CAMK2G	0.667142026175861	0.754041682275549	23.1815977764546	11.6713001838761	4.4749897295333	0.219648985443878	0.0498581809999451
PLAU	0.254463912075042	0.445867169762994	25.7569115037772	14.0196257205713	2.17605592157819	0.629044228832172	0.285737088803703
VCL	0.446536247027278	0.594157782622511	23.9635764689242	1.26270298009997	7.34979120935176	0.122585324136223	0.0166901293339144
AP3M1	0.242871195762307	0.435482261392932	24.3790408889026	2.14975461047524	4.09652931204931	0.440215704926712	0.108183546681474
ADK	0.651195478835452	0.74277800175145	24.6505201621736	10.2467791593603	4.28127760395924	0.237774338124415	0.0553733240617132
KAT6B	0.667041101512978	0.754041682275549	25.7156618282557	12.0468011849666	4.95951021029173	0.218529524413489	0.0441036737771762
SAMD8	0.0996194972029962	0.293026716712582	24.7541626525424	18.2408847369425	3.56020018109196	0.474425834025379	0.134151162377041
VDAC2	0.1821887772334	0.380346291913552	22.4732431636236	21.5859131028557	5.92348888375925	0.284018294971626	0.048077026524797
COMTD1	0.318194234948217	0.494968809919448	22.7064993290576	8.86870277051417	4.45841054271215	0.35964286899533	0.0805215610130368
ZNF503	0.232623451561488	0.427201011512452	23.0223576639271	0.22423308193067	7.2258272180587	0.151358451451894	0.0209635618802583
ZNF503-AS2	0.449365393418569	0.596089213846904	26.3144863010006	11.5231435546081	2.95209947286971	0.364528254216157	0.122966906740972
C10orf11	0.823718778556671	0.865896201684908	21.9816002821739	20.712440071078	2.13858477204611	0.410280600568014	0.201050115748358
KCNMA1	0.0512382602462744	0.229057606141908	22.7033537116506	18.6845603504599	5.31962672342792	0.272119216037423	0.0520559713662435
DLG5	0.0763682851173353	0.264255292287739	24.3538992712344	12.6658840435632	6.38585677070841	0.189029090091657	0.0296584146996233
POLR3A	0.050656211877212	0.228478600224734	23.1037085158985	3.5927240702503	4.52309894601017	0.33898264636659	0.074874711215873
RPS24	0.90860797044842	0.929331319364418	23.6209592545304	9.26067678274549	11.7570251524094	0.0931182540977646	0.00791801234641562
LINC00856	0.159824339208789	0.356374271257045	25.338254094479	16.6820624373087	1.72356410706393	0.568528733318003	0.32706701096067
ZMIZ1	0.414099811585106	0.569672767240567	23.2013982268586	6.22417246720403	5.17680360293677	0.149016189512859	0.0287853280388569
PPIF	0.149357522204589	0.347738306519303	23.528999220588	22.1877186550424	5.05000659047132	0.42268897144558	0.0839698928508795
ZCCHC24	0.144061157290009	0.343043645394562	21.5383969838244	14.4994310875316	7.80755924458665	0.11569899029157	0.0148156287297368
EIF5AL1	0.382416678668068	0.545092374619615	22.7248752256332	20.2307954776736	3.72753490554643	0.393031120251352	0.10538960808383
LOC100288974	0.0985562663215368	0.2917772816176	24.5152801044878	7.49385002450144	1.45986727865933	0.643324219676033	0.498044304871145
TMEM254	0.268257587911563	0.457829720114146	22.3515800159093	18.1310288767889	3.74224161620576	0.29328003878882	0.0778160913895298
PLAC9	0.00343211501864171	0.106225131257684	23.1265064647944	21.7603507735906	7.67324547123251	0.198353053982254	0.0259548507507837
ANXA11	0.301395734228398	0.483484297817602	23.3218926105572	9.60761455611897	7.56602541649182	0.132270775779261	0.0174578325092223
TSPAN14	0.170590254409034	0.367565655647852	26.4709563004197	23.1621743841891	4.61735470259506	0.319302192793911	0.0694410693796924
GHITM	0.412944318811995	0.568858197822633	24.4677866438047	22.6901186296086	6.53822743118951	0.218777367923601	0.0335925584618852
CCSER2	0.385533320561364	0.547902448593214	23.6374079321112	18.3592884052133	5.64045870673319	0.189700243203292	0.0336117216160112
WAPAL	0.0769504046369217	0.264695921420659	25.3563872622558	12.4701083898594	5.48007964496647	0.282788550753048	0.051882854793095
ADIRF	0.369320894807298	0.534386209922355	23.8144041799212	0.83589964489632	3.18682246120502	0.341238388563516	0.108415932763027
GLUD1	0.0987144861688182	0.2917772816176	22.0293829301408	20.7151280063601	4.97521181528751	0.358305220271604	0.0719686334337822
FAM35A	0.142345653268331	0.341555073825712	23.1064767207762	18.870700371806	4.06762823947122	0.407702986585865	0.10018938650967
MINPP1	0.0202474750631733	0.174884784611584	24.4467943114727	13.0802663596795	3.75818572795112	0.419460945047468	0.111345683430541
PAPSS2	0.891031967203055	0.916861395839015	23.4092819325914	6.51348623657234	5.26753838025568	0.175340982849216	0.0339351936420208
ATAD1	0.128215954227447	0.32561466889426	23.1768096129423	0.303131534168169	6.42850991874751	0.194306440633082	0.0302187485832149
PTEN	0.264197912418824	0.454966170306219	22.5124713660604	20.4255460860639	6.10807702816809	0.231292446121716	0.0376255982839651
RNLS	0.102034231630472	0.29634724110441	23.4584167329202	22.6613713879486	2.27896312703802	0.589397254876717	0.263569127795119
STAMBPL1	0.00384755775709178	0.109410424678026	22.4013193761484	21.2059313144025	2.57638963743641	0.675603298475791	0.278120923713871
ACTA2	0.255404629244039	0.44660297794397	20.7446167316917	12.1612932675782	11.4903493899459	0.21130776183242	0.0185826827013108
FAS	0.00950953873149563	0.140358028587323	22.4394307651011	22.0092799854488	4.10178349657515	0.354643912694894	0.0871205445590458
CH25H	0.305397539459062	0.48704433096761	23.4958433707096	20.2327633695507	3.49816228947207	0.436572400048279	0.130825805016796
LIPA	0.0244581038429315	0.185432803556065	23.7242054166648	21.7481002485657	5.12594546914307	0.328052139008572	0.0640712321399042
IFIT2	0.661704322950799	0.750272474987181	24	15.479724165043	2.00897571628511	0.499883318297763	0.247518842513415
IFIT3	0.229227360489107	0.423935777281031	22.3243991450089	0.67314025106864	3.78095030079496	0.513758809327179	0.135217136594022
IFIT1	0.00824325552307636	0.133693121650808	24.3110627901957	12.1789178689115	2.79623142362056	0.536969487683553	0.19259429056453
IFIT5	0.701798971957633	0.77981434832627	22.0523972283666	3.70328203030121	3.96489438892126	0.399080479175087	0.101199146861241
PANK1	0.897007154575504	0.921458805913821	23.0871792406014	22.9340597929306	1.76876742907857	0.499074415690413	0.294726497544556
KIF20B	0.894412267401732	0.91942309394932	23.225294779072	12.7907104958461	4.22730779107711	0.303701125128158	0.0709205065705642
RPP30	0.261132752909518	0.452461552126267	21.8727028168761	1.52413427459939	4.10334564061562	0.35704337112337	0.0864542865375346
ANKRD1	0.528364970412958	0.654007664164701	24.1698956240746	2.94306676392784	7.08622034996549	0.308361305996202	0.043462210034538
PCGF5	0.0401808484813164	0.213799948120964	24.2787734424073	21.2554465955134	5.65745600684838	0.242980239528221	0.0430710905755711
HECTD2	0.400542539124292	0.559407297946911	23.1015475712949	0.966137988869629	2.17088901408158	0.430585658555627	0.195616736853216
PPP1R3C	0.467489396973986	0.609364288592957	23.9949416970668	10.1762349314142	5.45491113598921	0.213009254488543	0.0391528550401761
TNKS2	0.758257057733278	0.81979451508586	23.920827228345	18.7529732378783	4.503624732985	0.210626638030565	0.0469398315736986
BTAF1	0.26987283190355	0.459123590807468	22.3202785118195	11.7072746359499	4.47850247320075	0.342479811756212	0.0763900775884378
CPEB3	0.289112599702433	0.473703848589275	25.2610764296473	9.22072360484565	2.15899793013919	0.567000529837966	0.264743847084078
MARCH5	0.300501308870376	0.482923817003858	25.0585857035	21.1993776318245	6.24219408176141	0.367641568341407	0.0588650330467367
IDE	0.360588726777816	0.528221787751708	23.8905803477099	12.2720277566745	4.65965312164817	0.231883441722134	0.0496641748746907
KIF11	0.217550365293688	0.413172975438686	23.6342473302371	13.7356179109404	2.24240959928733	0.697722713872463	0.309335338050146
MYOF	0.00568376552519367	0.122914428121123	24.3084470339367	9.9891624976384	6.62603306574238	0.198807019576369	0.0301394147540871
CEP55	0.148302870322561	0.34633378290099	22.748892738287	12.3931352948535	2.82929729853255	0.562111143387955	0.210734645060151
FRA10AC1	0.914646514334965	0.933998723435593	23.987392512881	19.302478912553	6.07961667625487	0.143942211116698	0.0236673622466083
PLCE1	0.121873693248961	0.318014942632877	23.7702685320297	9.44038421361859	3.5117966915492	0.65257714560945	0.179801403403065
PLCE1-AS1	0.366383909845009	0.531860405158768	21.4854808923574	15.09813804842	2.04792627368183	0.598202155603756	0.292243826792009
NOC3L	0.456034595896287	0.600694839985963	23.0427976629296	4.04695687535481	4.35411682801664	0.187045594584159	0.0430133104003119
TBC1D12	0.166136234877824	0.363113518106808	24.2989182275016	20.4383753548038	3.80837435775834	0.343326619217462	0.0902618097704892
HELLS	0.937491950344168	0.95074671577994	23.836219951589	12.6675269399506	2.77917756182039	0.461920383895073	0.173678192693707
PDLIM1	0.561927418168502	0.678158511683066	22.7498835255734	10.65741699539	7.29937727788201	0.138018327951984	0.019087342656854
SORBS1	0.855306436012767	0.889247167600575	23.083839564697	3.5277575243877	1.62165569802887	0.506775037044336	0.315122825797456
ALDH18A1	0.00992809662321248	0.141731884372413	22.0443795780749	0.164355452160218	4.46970938677869	0.557519541714823	0.125670911008471
TCTN3	0.000579240697078487	0.0685372540930287	23.2059925517828	22.6991846911243	4.12030637692105	0.453074740132645	0.111570818623844
ENTPD1	0.721580325776846	0.793630175397142	23.9072725892097	11.742869512512	2.88546685983492	0.464290146580952	0.165794637968602
CCNJ	0.000863704657434461	0.0706523719780361	21.919997594636	15.456211455885	1.66874594874651	0.785461139421336	0.473331507458821
ZNF518A	0.0083437034342152	0.134388224048975	23.8486874838589	9.83174087142559	2.99330391999416	0.59270820594808	0.198067639992555
TM9SF3	0.00555689416900484	0.122409777643127	24.0264529596962	22.276909505344	9.22452657977428	0.148149953717748	0.0160535445854307
RPL13AP5	0.265818143530656	0.456256879022203	23.1332366455876	22.9363570064113	5.47715617572116	0.393038826766975	0.0718293083657495
LCOR	0.806316441642554	0.852961676919458	23.7811025621759	23.3170501166821	2.65347446016488	0.36418792163306	0.139486551018289
C10orf12	0.0559379362136727	0.235756865581558	22.3945218307458	12.3395514623685	2.67002959990446	0.56737355276023	0.232023554519248
LOC102724002	0.0733252133429372	0.259469166861926	24.2738756862253	10.3418461437518	4.71742332257351	0.299686537706715	0.063743301333594
ARHGAP19	0.411746149468105	0.567776269266545	23.848745656883	15.6075333087821	1.74892132677023	0.450458959039714	0.260384663319604
FRAT1	0.165350668042342	0.362451534254997	24.9581998197473	2.2323471066817	2.28233031836805	0.678119241776359	0.296631922049835
FRAT2	0.730334192590669	0.800046728861711	22.9997242720443	1.11067034043083	2.70498940397905	0.335180450800674	0.124452441871677
RRP12	0.426485922429088	0.578918237640399	23.7203158998769	5.70139246060528	3.3048593781614	0.506360745197982	0.15408846755568
EXOSC1	0.795966250677949	0.846180332572713	21.8511823517356	21.5795255854976	4.29943529034736	0.264968349895908	0.0619174387782834
ZDHHC16	0.976142542050687	0.980061466587093	25.1694327591367	3.94098171801174	4.56950343653865	0.148975322051725	0.0328021812713659
MMS19	0.148489183388453	0.346621759441352	25.8374280456156	9.06698082356956	7.30233463370806	0.226794388662573	0.0310168331516934
UBTD1	0.132831760430994	0.331676918191884	21.9171364391449	12.7270823281707	7.13959916133889	0.299680077045105	0.0420963359076644
MORN4	0.19852428136972	0.39589751168284	25.2656295765545	0.172850642990406	4.10735552239363	0.32953679713538	0.0813492032518108
PI4K2A	0.6524484599942	0.743619429593862	25.1390082003384	12.4021943228564	5.08065284126747	0.160694157338816	0.0315388431704458
AVPI1	0.112355159793614	0.308041119838825	24	10.1352774632606	2.70616916395972	0.526734315732314	0.194557063218762
MARVELD1	0.432126113958444	0.583306643522905	22.6542984370495	11.3442463247412	6.9458576828996	0.269093295962917	0.0388038420439493
ZFYVE27	0.226292847821533	0.420913877185286	22.8808064691342	12.281220113245	4.0508118632726	0.279971789288461	0.0692142497869055
R3HCC1L	0.204883446854897	0.401788561313643	22.3445200826132	7.27716443647926	3.8658290032361	0.317267792962309	0.0823733381339346
LOXL4	0.0833131222152874	0.273094309459941	25.3495886158702	13.6281501011466	4.73052192441195	0.451296748755029	0.0984318587304761
PYROXD2	0.0257325673242633	0.187897260010746	22.5079309688719	19.7691598468315	1.73449198133929	0.623841534417757	0.398966575873088
HPS1	0.185154519602062	0.382539419421659	21.9281749673013	12.0639369328948	6.35502658425642	0.265669921554223	0.0421728185570518
GOT1	0.00620874405898142	0.12645212549217	22.3572513461158	16.3838566358969	5.71539906068955	0.269212689229402	0.0473414321394043
SLC25A28	0.0225926446456712	0.180429970174943	23.6073591549708	14.7266120435097	4.13228453759872	0.293979632802395	0.0711381349113585
ENTPD7	0.634689432845298	0.730862549082217	23.7735843768298	21.981742663188	3.24648670034522	0.339899605007598	0.105085883328365
COX15	0.0123174143975453	0.152684970241382	22.5300706680327	12.518911118017	5.10297986545318	0.34803278150957	0.0685126188713874
CUTC	0.259631488746856	0.450956578864558	23.7157664668606	23.171216181141	2.85009230677406	0.557381752578427	0.198355498214998
DNMBP	0.156634141541008	0.353110362635047	22.9354411109256	5.42759420220625	4.18853698143164	0.398698879394345	0.0966037772819799
ERLIN1	0.00742477795021323	0.131354110231747	22.245474814743	0.196449679420642	5.30550013684788	0.497173902307652	0.0951143633536731
CHUK	0.0342596334269901	0.205445779962179	24.3648138945641	21.3152077345386	4.19152475866573	0.56442356992265	0.135042920845877
CWF19L1	0.130463172627345	0.328891826922935	22.7499553740909	1.83414290777461	2.729980468731	0.529123678872904	0.194055520571959
SNORA12	0.319216772760798	0.496057999490306	23.3897443090468	8.74181445836074	4.64550635252131	0.603097334734411	0.130697684712953
BLOC1S2	0.0109367831040014	0.145154773592373	24.2114781922091	22.481799675476	6.09883928269428	0.289803998664929	0.0475022386364391
SCD	0.0860910082534623	0.277082613284908	23.5961159145374	0.940194739113718	6.9943961102598	0.36517973297551	0.0528618927222978
SEC31B	0.0335573330306702	0.204013752856075	22.5174568916913	11.700193485625	2.73577344939648	0.583353644305137	0.216500304070116
NDUFB8	0.601177655848889	0.706090183046342	24.325384678685	20.7633045768753	8.22357161051837	0.09860143864418	0.0119932639931105
HIF1AN	0.16530904645426	0.362451534254997	22.9747927367206	14.0085627098288	6.56655874235075	0.183409489683001	0.0279355945376343
FAM178A	0.16635331195045	0.363311465866468	26.5020758259427	10.7849351603884	4.46659486264463	0.283067189113365	0.0633671696742872
MRPL43	0.698700380972072	0.778345716968686	25.5775369968807	23.2953696644092	6.14803363004435	0.112934968656801	0.0184434370720865
C10orf2	0.0374277915689173	0.210559229176878	23.5024318933147	18.646815530739	2.86668728388886	0.530602390498816	0.185803308424735
LZTS2	0.0690605924027123	0.252608002451391	22.4119961789367	20.5997548159052	3.20707970045346	0.587482222801364	0.184732382075419
SFXN3	0.0356115182626426	0.208293698706409	22.1153160728772	11.6035234711832	6.31620052273396	0.197416589282262	0.0313316494262491
KAZALD1	0.431731937069486	0.582989107315329	24.2051270443415	2.99960599527545	4.22316586835882	0.27564208646917	0.0692938996134217
BTRC	0.0402729609296121	0.214088725637416	23.0946165067693	20.3567585200347	4.15166307810533	0.370504167057587	0.0894324949893156
POLL	0.0150669954958071	0.161595729469651	24.1659033475714	4.08437748689705	4.47366641533382	0.400475007527811	0.089323604228087
DPCD	0.491840476981264	0.627284725162474	24.0136060790215	5.15073917464974	4.10238914534505	0.310723558691893	0.0760471311234857
FBXW4	0.273101995516598	0.461630469840959	26.0615549139185	9.6409417922747	5.23665678206904	0.276245598353221	0.0527367883881496
NPM3	0.408204129768667	0.565476005960786	22.371863674087	4.11329889321018	6.78796368099567	0.349734128614654	0.0520029337200371
MGEA5	0.624695223357796	0.723365909484287	22.2515706110769	6.51884841379698	6.18890562881518	0.139472501432005	0.02259485723254
C10orf76	0.00710529175461261	0.129354124537668	21.7787254350714	9.8459759819074	3.8345547022792	0.291722367089481	0.0763139765910512
HPS6	0.186291892651926	0.383456039420463	22.9200341866459	15.2125250775165	4.83674983016654	0.279268201539305	0.0582303646761987
LDB1	0.16714361442649	0.363790170117721	24.2428582690627	2.50140967281903	3.11787401210283	0.55392396180209	0.182269444278275
PPRC1	0.654873860035397	0.74560082315877	24.7319332049131	23.4331544031037	3.6625960044454	0.313807223826561	0.0856603359725083
NOLC1	0.583746244973209	0.693937673290968	21.7929618169585	0.39934191316779	5.2829331861812	0.204485670314716	0.0387442012828857
GBF1	0.156486416663791	0.353008718525699	23.8136174690595	8.32513918390066	5.78924020440359	0.209254121976796	0.0361011776105598
NFKB2	0.0638097893256224	0.244912075946686	23.6319812584427	19.3156402562986	2.11826565376057	0.654425138352751	0.306898351727852
FBXL15	0.152451849329783	0.349495864588528	23.2595714505565	5.6377850399469	3.96439801045367	0.350895132477643	0.089008448911286
CUEDC2	0.273988692689749	0.462064609097011	23.4779150885869	23.2151271018768	4.43917372218733	0.321341240762748	0.0723571216249785
ACTR1A	0.310375409635143	0.489496199149515	22.9229902010887	10.4025105400171	6.65844082713603	0.162879318045786	0.0244161095128501
SUFU	0.144074033393646	0.343043645394562	23.5592489695312	16.2674253783605	4.07800455050772	0.346067528314139	0.0849510458630763
TRIM8	0.0321872937385781	0.202186409540636	24.458938513284	12.5727819173867	5.60851670622366	0.242963188275403	0.0434858722870469
ARL3	0.216620013200671	0.411988219496425	21.7512994059747	10.0763319005926	5.58479552188511	0.252678812476825	0.0451826134471185
WBP1L	0.211208969334309	0.406816645992427	23.9178357786447	9.05502393620614	7.0987795837596	0.120911877155096	0.0171009545293754
C10orf32	0.057122121196276	0.237009533836799	26.448776636902	1.93460705477269	5.82956002889942	0.295875111972897	0.0518860264085638
CNNM2	0.724780244095548	0.795638647847906	23.9591823026535	19.2863492066482	2.07137900535036	0.482955134997129	0.233637665136113
NT5C2	0.589276833970525	0.697665405458458	21.6613422590411	14.233537748491	5.59580325884732	0.163005494433312	0.0289906964633314
PCGF6	0.00852673510185298	0.136210778278753	22.6921432022959	0.589246600902049	1.94086097797721	0.66983088154101	0.346676705765037
TAF5	0.634147500797733	0.730467821498823	26.0796489399352	24.8253942784123	2.44955981215712	0.537333776691015	0.217584820097024
USMG5	0.1597703431229	0.356326075339357	22.6143120658816	0.0596183615094566	6.85732874981198	0.256624048914045	0.0376153702159482
PDCD11	0.0274788946647024	0.192066353457225	20.8886736363237	1.22211178880517	5.12713847342448	0.336527642889641	0.0661521199428416
CALHM2	0.307273281372103	0.487912725572672	24.4374171085821	20.8471900168436	4.16880413716955	0.586417217751565	0.143963392938419
SH3PXD2A	0.262185290686133	0.453416146269089	22.2295275020782	18.99890223465	7.93618991548197	0.168629395860945	0.0212796524556984
OBFC1	0.0182827505743388	0.169256451452592	21.9755190913625	9.13274469458095	3.79137742798501	0.310795260536968	0.082572035660816
SLK	0.486785282201578	0.62365644956877	25.0493046186945	10.9700536674769	6.5977105640566	0.175937024022216	0.0266632379909642
SFR1	0.104032221451135	0.297574880386871	21.3187938818014	0.426221461503885	2.18434235816543	0.460369810217535	0.210306763289838
GSTO1	0.466233728406376	0.608783322570688	22.6880843137622	0.380970983679668	7.59972821761523	0.140132210078194	0.0184537372291403
ITPRIP	0.105243386315503	0.298657849903348	23.6390785418418	15.6656754984902	4.89662665748097	0.240364176820758	0.0493510265767929
XPNPEP1	0.157896304033351	0.354729876481967	25.8684051940563	9.21074411084638	5.56721709547286	0.231562595170704	0.0416526281822905
ADD3	0.416540766580445	0.572052925367021	23.2389681470633	19.0998026828874	6.38530615224074	0.180805606267842	0.0282697111857683
MXI1	0.127409401393796	0.325083860637611	24.9967440181081	23.5835922299147	5.51566100547553	0.219264654814561	0.0398727864917775
SMNDC1	0.534951539682284	0.658621510106571	25.4315973486903	22.255272815203	5.24629142670418	0.21608808169344	0.041277188416946
DUSP5	0.670627830907719	0.756648072522152	24.9462300288358	20.9920489906494	2.26017227671028	0.657277271917146	0.289507768999136
SMC3	0.304966248241737	0.486707555569555	23.3251151620744	11.2617589655416	6.95823774410582	0.304331703296313	0.043645964193014
PDCD4	0.0204985168045567	0.175657531056992	24.8677719414925	8.32039488513777	4.98285352853477	0.304915223855429	0.0614505299136308
BBIP1	0.14958394399019	0.347738306519303	23.7727029735264	11.2934826894089	3.00329284561763	0.462245261030656	0.154340496718117
SHOC2	0.012659347838144	0.153568262586699	24.1952890711838	22.6241577735041	5.74178184668343	0.313184710831936	0.054681017836075
ADRA2A	0.110833115619426	0.305742693476101	24.9502245326858	1.39412470212895	6.27536191594204	0.417055618912257	0.0680312781334504
GPAM	0.330807174024365	0.506005302052282	24.2736070689597	2.26736553265474	4.20422346365272	0.284398801051843	0.0680769479611572
ZDHHC6	0.0867060958852167	0.277876142571161	22.6944450497438	12.1558197959075	4.82029652683508	0.215906604064255	0.0449829586103178
VTI1A	0.0101892398186499	0.142881378122272	23.0874877640379	9.33477439728265	4.75858157932531	0.282840020963731	0.059709451818911
TCF7L2	0.121630214073896	0.317982903522327	23.3554371702963	11.2072219588768	7.09708659646369	0.322571241626457	0.0454254025987441
CASP7	0.219466614403105	0.414807733578111	23.1860990411024	21.6164967791407	4.28410806325847	0.29588826632155	0.0696547298232049
NHLRC2	0.174609219856872	0.371428543457379	23.8552396406324	15.6124267415643	2.24666463420891	0.564372862759224	0.253423207726691
C10orf118	0.919358111273695	0.937244455851004	22.9034688591051	20.9762167026949	5.79670936508901	0.112766842624119	0.0194349352917564
ABLIM1	0.93483138261416	0.948456133829744	25.2553413697727	21.6894346279249	2.93748759362739	0.303371327527788	0.104174043766387
FAM160B1	0.0420477877804806	0.2162389320027	21.8013396129217	19.5941451711488	4.52651544291094	0.348443281436492	0.0773133409065843
TRUB1	0.0877286511852627	0.278123329773158	23.5996655917658	23.2683257111728	4.79412971629602	0.395557882424841	0.0834521445578189
GFRA1	0.597984146698793	0.703691321813016	24.3270431731891	0.275648058402864	3.3215689907374	0.348762238518196	0.116042046294899
HSPA12A	0.015290406504919	0.162404255083421	25.7060421513597	20.6053541557747	1.9423853381713	0.768472318144437	0.400760061872606
KIAA1598	0.0577783062913818	0.237720657827242	25.7461837898943	12.1500878167919	2.43337931933614	0.74722804133032	0.308746620370057
PDZD8	0.210454208502722	0.406344819009169	25.3573684973864	14.3828568172884	5.15355187786782	0.217359192233832	0.0421952580786361
EMX2OS	0.206791464665503	0.403616558636869	22.7750868416122	10.4597566610878	8.12724356029956	0.126021567323018	0.0153853065181372
EMX2	0.513305976269763	0.642888568503582	23.970384656541	6.65615188460405	8.04147540614583	0.139637955990518	0.0173423682017204
RAB11FIP2	0.401395140740868	0.559688103845968	23.9165063451259	7.05122925046373	7.0124955306449	0.206733540838028	0.0298720661824491
CASC2	0.0619676817472707	0.242829983513167	25.1751803252854	22.0110619504228	2.22218461324438	0.689093558811983	0.315419416359203
FAM204A	0.291732912007163	0.475415076539676	23.1714908540306	7.42234335074025	5.83471505940994	0.181234781939134	0.0310183627063587
CACUL1	0.114636905578309	0.310552562526762	23.819021343408	21.4626530274144	6.70509874213038	0.124803197159795	0.0186332766692973
NANOS1	0.605020342320008	0.708863271602361	24.5413589136542	0.485455247917477	3.79258396264306	0.366873634132966	0.0966932738315118
EIF3A	0.290242221061113	0.474215920291256	24.6360728822759	8.78931463731446	9.29992503341397	0.347651886199074	0.0372463351071484
FAM45A	0.132917360633073	0.331676918191884	23.9136947581514	4.7338770570742	4.70806567425809	0.255110199437534	0.0546499574538048
SFXN4	0.590363841002263	0.698233416421851	24.3667394770169	11.340943972769	4.44343554435698	0.3037310330944	0.0684549036856574
PRDX3	0.0798422592311897	0.268433428521793	22.7926802029409	21.5953290403419	5.07320375224662	0.694942591019535	0.139023760328178
GRK5	0.134800669319128	0.334030841505252	24.0731995292413	21.5089178566082	5.81983412689631	0.227579396670942	0.0396314724956147
RGS10	0.0834305578965112	0.27318577440163	23.9279998752113	0.194830944761672	4.95284842270401	0.24801741953396	0.0502098120803327
TIAL1	0.672817465558992	0.758418704262564	22.8395882238677	21.3696039113864	5.64576433316918	0.201173403912747	0.0356697910287021
BAG3	0.016585871953786	0.166529785500566	24.1519277272135	22.174706360048	6.2808783941	0.51732691310956	0.0828585801068517
INPP5F	0.193129286157815	0.389878159469332	24.3638623065877	3.96264830030188	3.26140904838572	0.42544501815401	0.132540292709934
MCMBP	0.457727771286544	0.601990558780441	23.0241500075429	0.424147605054389	3.70100582296068	0.375205853799909	0.101165855411025
SEC23IP	0.270663614469583	0.459561442281798	22.6588819232941	1.46209480561644	4.90471023797819	0.297337936686069	0.0604476221651796
PPAPDC1A	0.0612832599525979	0.242110797336199	24.3476132860222	24.3074494773362	4.84974419658308	0.357216621302424	0.074360928323461
WDR11	0.0461334712732308	0.223198492441715	24.8563172235149	19.2998523332449	3.93641368250053	0.498901815777799	0.127155934079611
FGFR2	0.7843957018907	0.837520891093078	26.4334205785201	26.0660193031514	1.51098450292756	0.736694011629687	0.504704580532159
ATE1	0.447697816352904	0.59509719604421	22.141686186232	3.05631398845136	3.99900065093525	0.447158223056553	0.112345832423608
NSMCE4A	0.285501929537058	0.471064541872117	24.2182082048677	20.137783652131	3.692629378405	0.302165991549238	0.0817874596567254
TACC2	0.861978510056077	0.894578093431772	22.8973908932983	13.6692784088142	3.0322680559659	0.357501858760998	0.118909891802204
PLEKHA1	0.519937212233048	0.647659399525319	23.6057216577293	15.6163117555225	4.71027295790369	0.248153337174516	0.0526839082801232
HTRA1	0.102964576105277	0.296817171170467	24.4999311728524	10.7222207665515	10.4742850664453	0.104763682884674	0.0099781909208454
FAM24B	0.0690737943332178	0.252608002451391	23.8957283055379	21.2210358940921	1.92466317142822	0.628850953639058	0.339671813657925
C10orf88	0.0617120330302579	0.242355178966794	24.4786860783584	12.0720124232135	2.03369397234869	0.547819552281936	0.271509069909357
IKZF5	0.191685721713509	0.388846546701718	22.674499995541	22.3375498866974	2.87784896484116	0.464311003673625	0.16128845967186
ACADSB	0.371070231376645	0.536045225395991	23.3112488347719	16.8603825205654	3.53325396147924	0.302052632273022	0.0861116660292634
BUB3	0.1529677779299	0.350047628463185	23.7818257435526	19.7905574594721	6.31403712029721	0.20028908241068	0.0317699203932354
CPXM2	0.0498470558484986	0.228152067794359	24.1022222406739	1.96366345312601	3.57218719094488	0.477290560275106	0.159847035745387
OAT	0.238314468782884	0.432455873101395	23.0579734899321	21.0601261025592	4.88671440782727	0.663936472497184	0.138574774460532
LHPP	0.216286908239324	0.411625931903411	24.919552148688	12.6234732689167	2.85298940249976	0.428513387537018	0.151940177618294
FAM53B	0.403530800194433	0.561798193995388	21.8917372423086	11.5535192639316	4.33272336239553	0.387784604065257	0.0903346828302574
METTL10	0.00625524817439815	0.12645212549217	23.8018838549453	13.8526002576465	3.20705580790057	0.541225334617591	0.171716907887355
FAM175B	0.080303852048928	0.268810087247198	23.346180744345	22.952525604867	4.35640212441056	0.3412240217944	0.0782970800673146
ZRANB1	0.0400584676176559	0.2136521705628	21.5318301409917	13.7252011245685	5.92257777989369	0.237912689163553	0.0400393210056219
CTBP2	0.009304917107956	0.139402823904298	24.985361382183	9.2375437457671	6.46505501706428	0.314236877458461	0.0486464886180967
EDRF1	0.0828521785431622	0.272150857519092	25.3053325735888	11.983620875221	3.24700924432384	0.48079272169138	0.148491758429995
UROS	0.134035494376814	0.333048221319718	23.8646443843202	6.81753491070734	5.94666309124193	0.22032856673281	0.0369528650598334
BCCIP	0.135977258593472	0.334779466902591	24.1734917246033	14.28031848686	4.9686385330223	0.308763956464066	0.0622749393673687
DHX32	0.0682052116298082	0.251203894314157	22.2246098807926	0.0775126504681	2.32346623595757	0.563269620973465	0.24278607785989
FANK1	0.587951486331458	0.696653187853059	22.1310961998388	15.0900855266556	3.3658538944518	0.295642924852913	0.0889825675782484
ADAM12	0.655508738829406	0.745789924569586	24.6499170474083	16.4683946631621	7.2993849352653	0.21181370053907	0.0291262212048703
DOCK1	0.14408003245539	0.343043645394562	24.4588808155373	11.2591303627469	4.99423186003425	0.312346209125746	0.0628553183537992
MKI67	0.162866811053516	0.359876784906204	23.1470922285445	12.5503732037811	4.38298875999926	0.651580103450907	0.149906966204216
MGMT	0.0617867645344664	0.242558861395262	23.2333739480811	10.4821075265751	6.3277653823995	0.271278894683065	0.0429120998178064
GLRX3	0.155910191156608	0.352786564270853	24.8384522505353	19.3355499207849	5.06555229730707	0.257933788512426	0.0510394117612427
PPP2R2D	0.158120540570139	0.354932394243157	24.7330266791293	16.4770786643431	4.65914912643278	0.244025394241268	0.052637609442452
BNIP3	0.201923363626524	0.398558689389465	23.7747442786139	18.3816910771246	5.82030194563006	0.254465162149179	0.0441888926701262
DPYSL4	0.250454117881084	0.442446157194325	22.892362836791	17.4663631792638	1.72187744352883	0.752532108691171	0.422104044901996
STK32C	0.526563907391693	0.652365372319094	22.1035857618542	19.1908021221221	3.97076512873679	0.23939166077444	0.0609569663117467
LOC102724967	0.248956758121832	0.441146564633276	21.8676415100309	11.8865569408889	4.25835254866675	0.33590261081354	0.079473695027686
LRRC27	0.808767342442606	0.854884773685011	24.5678955269643	1.90329871243101	4.00924817337353	0.327151527905244	0.0809901713473149
PWWP2B	0.274854203391062	0.462327858729043	21.2626378350266	17.1316621669011	3.21529751432048	0.587618112340397	0.189866501975851
INPP5A	0.430638950911441	0.58229921551112	22.2802941837355	12.2945243496483	6.2848450120575	0.165531057317378	0.0263313395971343
TUBGCP2	0.0805034641473037	0.268942386557774	25.435143361622	8.86200082884825	6.68557437346039	0.242613912290378	0.0363659590865701
ZNF511	0.18406289213876	0.38158026848058	22.3461351093231	2.1197500711428	4.78229338304852	0.345488044317729	0.0725932863930329
FUOM	0.0146064606764449	0.160597544423621	23.9115327814424	6.96824269368924	4.14329723249224	0.348472074202787	0.0845422767268831
ECHS1	0.136777578772676	0.33598333976465	24.6943403902975	10.5995271362861	7.05823870324309	0.177485246852445	0.0251638024461733
PAOX	0.30860522800702	0.48847697482584	21.9162363472991	16.4981777738527	2.66029965754439	0.509442134117225	0.191649555719228
MTG1	0.791525689037585	0.843251881321482	23.8310354437677	22.98944852053	3.73411074099516	0.243107909778114	0.066014677348564
SPRN	0.385514649896724	0.547902448593214	22.898591109088	0.49811236313104	2.17119118359562	0.70533065659517	0.324903733237538
BET1L	0.265702730666676	0.456129929525133	22.7974412347723	2.83190638776871	5.98515551065437	0.168649849242102	0.0281539952574354
RIC8A	0.703685705707618	0.781289224660138	23.0252666919301	20.224563218173	5.54912538094739	0.170982112628899	0.0310323485347149
SIRT3	0.303841503844842	0.485687377732226	23.0103404574045	17.6290230675466	3.34367295884511	0.396607724242817	0.119645692700514
PSMD13	0.174117371751744	0.371171553420417	22.6095822890013	10.1403825398379	7.646105165891	0.209002056043211	0.0272788822825093
ATHL1	0.153853839840715	0.350503357374285	25.5401378714336	12.0061801507583	3.83124061838689	0.418298796985175	0.111042634749137
IFITM2	0.021003050492727	0.176217175082682	24.2561226114258	7.3446120399947	10.1153017547065	0.256035493108873	0.0251728683095788
IFITM1	0.0503532404370785	0.228175117592262	24.3067659679019	3.00087536928393	6.04937089209807	0.276771086802069	0.0460500368962121
IFITM3	0.161202303340427	0.357735951362561	23.6272852977416	5.95640210907626	10.1433367519547	0.204747331711574	0.0201561454904395
SIGIRR	0.103716654835411	0.297326085298666	24.0971640688929	16.6021593505387	4.83501645736953	0.340126875155599	0.0700490528503235
PTDSS2	0.8429316979728	0.88054114339213	22.7616910354525	19.4585208383909	5.39049183509588	0.139651762776183	0.0258968508237983
RNH1	0.209825276884845	0.405771208779155	23.2508096199036	18.1656417540368	8.28369369673249	0.144941827691696	0.0175021207716647
HRAS	0.0361391740507625	0.208379927480943	21.7098294542823	14.539782646291	5.98390117582536	0.243403509245117	0.040874876157317
RASSF7	0.812695927703042	0.857832708723671	23.8026269494037	7.68858351375368	1.91400544360723	0.671621551604071	0.369332984675581
MIR210HG	0.000577934832707405	0.0685372540930287	22.8511477629112	9.34823685515302	2.94769487899622	0.571182434371899	0.209304785660151
PHRF1	0.366021086889246	0.531828377841627	23.788981639749	14.1445744295077	5.68408262501178	0.188680996419272	0.0331520746161903
DEAF1	0.614493834076639	0.715392525410425	22.9595449751201	17.7094889713051	6.59294603516955	0.154902709213771	0.0236167578868612
TMEM80	0.0624227900828617	0.243509057275572	25.8053136008112	4.36488310928566	3.66013168308723	0.444337844457836	0.128026870003475
EPS8L2	0.0323959554920306	0.202186409540636	24.4484564027233	11.9501652851548	5.3645574626153	0.37842034882557	0.0704876937220858
TALDO1	0.0983738094181619	0.2917772816176	24.789300483421	12.56294673266	7.92954094600033	0.166300312116868	0.0210438924752038
PDDC1	0.307453753455554	0.487927681966701	23.6386369184541	8.51994291350129	5.8271394973497	0.244777971785913	0.0419651483283264
LOC100506518	0.322595593356317	0.499240035015001	22.5238732151652	13.6315056180201	2.38486053439153	0.496280422597416	0.213732654429448
SLC25A22	0.547573184469601	0.667496989243768	23.4049056472493	21.3551445702205	1.85331184998472	0.589251309210029	0.354728655459463
PIDD	0.0981376297094391	0.291708934987214	22.5998364550255	17.3809846480652	2.82386059392234	0.622388325320499	0.229343455822716
RPLP2	0.03449170199235	0.20582792230142	24.576122393077	11.0456656979378	11.8535048056121	0.148471366511806	0.012522113443613
PNPLA2	0.264954163939227	0.455413248982701	25.9812774377039	7.6062583135997	5.39120165020018	0.19087685988858	0.0355898153233077
CD151	0.0503774718498438	0.228175117592262	23.0707320848437	10.2927979800365	8.07614598789013	0.145247673363513	0.0181099032812177
POLR2L	0.405458672776844	0.563487433223349	23.5057868132926	4.55083564368189	9.13207401989055	0.144072625258676	0.0157469539781863
TSPAN4	0.00321721441767575	0.104124198388541	24.6711125569208	12.5151544223797	8.40665580026339	0.251213120286383	0.0297851339895199
CHID1	0.118110927012438	0.314619375658404	23.1153064303362	10.8724747369834	8.0883716459942	0.312000676499119	0.0386089422633068
AP2A2	0.410934330278769	0.567253656121092	23.8760101544461	15.2610944021083	6.62967563018013	0.153948702252127	0.0232999917128227
TOLLIP	0.0173872646791142	0.16724603193092	23.5189271754806	14.5995818465641	6.7662547764305	0.219917683244015	0.0325561974381959
MOB2	0.486479465412033	0.623569996252322	25.9304745832699	9.59408482953156	5.14216493783698	0.23676578093375	0.0460116192090414
IFITM10	0.326211592736829	0.502634583413642	24.8963131656991	4.88273174657768	3.1063227555449	0.490372165417016	0.157993726052646
CTSD	0.0774188178892377	0.265265224224944	22.9207137929417	12.3944457850814	10.4447031230048	0.228921173412951	0.021991164957594
LSP1	0.316003493512693	0.493287046387777	24.5108450426793	6.91691804812432	1.55377677929382	0.643887935554934	0.423251527575882
CD81	0.909830145456287	0.930289065285355	22.7463812407502	10.6830466021991	10.1996193074851	0.0989388891348463	0.00972979198005025
TSSC4	0.279794170598186	0.466484357317786	22.8930604208217	10.7960553026501	6.20451085672065	0.265758104422269	0.0427726695602266
KCNQ1OT1	0.19150471602605	0.38875262726127	21.9754671130671	9.83937916666458	4.77812245338031	0.336894948769971	0.0709620817271964
CDKN1C	0.872355936661896	0.902532955638501	22.8063528328421	10.4035013463653	6.26285964094268	0.191034766354027	0.0305650724901786
SLC22A18	0.16216221596582	0.358968622910457	22.5983272116675	5.76829899975603	4.19034060852311	0.32847448152662	0.0780058576289409
PHLDA2	0.0217265836468105	0.178461620191739	22.0290068749902	1.81828981947743	4.94537920185838	0.415470081820263	0.0852533948736698
NAP1L4	0.24333830672228	0.435964625068703	24.5000926892878	10.9751775708992	8.058473898337	0.197597322342762	0.0245003107500266
CARS	0.0131463397133867	0.155831981293962	24.8978621337905	9.14620609934016	7.74677241152582	0.188769793927052	0.0243231541223628
OSBPL5	0.38331441476281	0.545877031195803	25.8069565554384	24.2145930122178	7.21791397681822	0.15399308950816	0.021306672671144
ZNF195	0.503981181026861	0.637610528785925	24.4902698915947	3.57490128651042	2.76145171287106	0.412179887661649	0.154713305381261
NUP98	0.000873170974184712	0.0706523719780361	22.6974595660812	20.6943588953281	3.94561477513102	0.516607745838241	0.130995700214711
PGAP2	0.225496140485321	0.420071022498811	24.6544322532017	19.931010234538	3.19652346065876	0.530694832471322	0.165839677839953
RHOG	0.0103977620665707	0.143739916809729	22.6139014261602	11.5778246540832	6.19380578606009	0.232907414250117	0.0375316221526863
STIM1	0.0969216343577567	0.290353451835717	23.5381449241196	13.2602453212569	6.95750052606569	0.196585317857992	0.0283419401644011
RRM1	0.0207801468639819	0.175938225517815	22.2619019808888	5.91859743489537	6.61115598978235	0.225268342652612	0.0340435351261791
TRIM21	0.156866029196649	0.35335799084543	21.9122347195052	21.8184702271399	1.96421768046555	0.616801408258322	0.3256580942306
TRIM68	0.589756764038727	0.698040597126186	23.7558244099979	11.1749685732031	2.9623750418262	0.412956141481716	0.14552635350572
HBB	0.0870345398517519	0.277876142571161	22.4063217182034	6.91633363243096	12.5012105238042	0.421098836938349	0.0336946963697662
TRIM5	0.00485292987384534	0.115089742094384	24.404464363932	22.3760662344146	3.09486032161296	0.563441329506974	0.186074266752642
TRIM22	0.187621575680596	0.38532807368221	22.499115836416	20.9224173996913	4.78547160804023	0.463379058068355	0.0966707382033474
FAM160A2	0.00741157035154583	0.131331594441884	24.1192148197456	15.4132989125536	3.81098568190217	0.565310535854268	0.148080723260335
PRKCDBP	0.222797404901625	0.417862702424946	22.6196165653629	11.3268131034356	7.31275773363385	0.137610614509965	0.0188494580865647
SMPD1	0.321191785897407	0.497872152699685	25.6597672338048	7.74658949856362	8.13142766005494	0.268785231739335	0.0326503930801109
APBB1	0.76791203179992	0.825931384803667	23.6891392494721	7.23171756131756	5.58657084066336	0.151340441654595	0.0270374412861736
ARFIP2	0.197129625377284	0.394617863862404	24.7426013648736	17.3169281789969	4.07115997411691	0.239072246419008	0.0588152246652427
TIMM10B	0.46883480703336	0.610683974502261	24.7884158143017	0.548732775339124	4.8813090986956	0.183225496683981	0.0375212724152887
RRP8	0.0205845657639918	0.175657531056992	23.8027752315007	13.4671688118381	3.56853653768423	0.471496702816161	0.133459432856262
ILK	0.114462883282654	0.310463290027686	22.7505007391171	5.41685135465797	5.42775673911335	0.297624778055828	0.0548270521328718
TAF10	0.355128039310081	0.523697258719931	23.3982770841617	22.4159107011673	5.31512627291706	0.240484553861587	0.0453200777236789
TPP1	0.673167184335656	0.758735193734463	24	8.36754444557725	7.90005257001827	0.128778239284447	0.0163882597539578
DCHS1	0.821266278357398	0.863895815605086	22.1518450903701	10.0964518993126	3.45078810699307	0.321217815276048	0.0972551147767524
MRPL17	0.0219129800747607	0.178785997927967	22.3627108399652	21.624344261494	5.01162126971004	0.382645112240538	0.0777282521471378
ZNF215	0.0543376798585514	0.234199480779201	23.6988918699377	3.74888752164511	1.69007161911273	0.683627930935286	0.422325940043857
OLFML1	0.573992583564599	0.687366894062993	25.7267897228404	6.52028213027982	2.13878212796739	0.381441949490663	0.1829579141249
PPFIBP2	0.0518352925180582	0.229812876256532	22.7611351871872	10.5131267599261	4.45220025095809	0.386746716358698	0.0867647667791707
CYB5R2	0.0557537781076503	0.235640556182351	22.6203658890386	15.9419883476166	4.34440156441898	0.364659099583797	0.0837139861890533
EIF3F	0.0852273813662361	0.275964925982712	23.4151979096472	21.5874232638161	5.79551860251505	0.388743632245301	0.0672293709555786
TRIM66	0.752846293465431	0.816108818174919	22.8568087846133	11.9880351499683	2.97523673363967	0.234871090678401	0.079356947648295
RPL27A	0.161759051483358	0.358363669676716	23.139592036903	9.86204844477656	12.6655501596153	0.209723217895619	0.0165542878576337
ST5	0.117296097219894	0.313892571451293	21.7663827197458	12.6574084868785	4.64881602992147	0.409637132859337	0.0879550209941742
AKIP1	0.307055304075523	0.487820918812357	25.0402197900119	13.5961993281816	5.01213162253166	0.186896676065846	0.0372848084584686
TMEM9B	0.581678322877777	0.692661633513599	22.5853492543433	1.28049166864192	7.72841413202552	0.180780575026384	0.0233953545128124
NRIP3	0.290019174209893	0.474215920291256	21.0806766961162	8.52539054101537	3.29176555337794	0.3487696747936	0.107353948544399
DENND5A	0.0496281236143336	0.228152067794359	22.2189225083182	16.0430279807552	5.07694425754374	0.223043188069894	0.0440057176288073
TMEM41B	0.340014473301807	0.513451250749703	22.1216064766414	21.5189522812211	4.98746820491532	0.393428043501093	0.0789701344672527
IPO7	0.0119351454202662	0.150532645425223	22.3114256875948	21.5736944645575	6.91992124797016	0.275382025487654	0.0398775628099062
ZNF143	0.580219870465394	0.691363232766778	24.1895554203587	15.4415126537166	2.99722429551295	0.344013751089631	0.115907311676462
WEE1	0.0764380766404829	0.264255292287739	21.5736044164189	16.4448136913935	4.86282986076113	0.369730266709117	0.0764181778769281
SWAP70	0.239579448203357	0.433250985707434	23.4638776919865	10.1419652785475	7.76844268262603	0.226073413028255	0.0289857198554743
RP11-540A21.2	0.225006249232302	0.419707105118721	22.1695160355664	12.0716248784727	2.51182435638211	0.460582764200794	0.184241806624613
SBF2-AS1	0.793764935041727	0.844492830435963	23.5430681100469	1.72364749921266	2.53214968807172	0.471965825397117	0.192982584606809
SBF2	0.0267956203654254	0.189948579060266	22.3730618589023	4.82445350260055	4.47310875714959	0.398393646247122	0.0893081021593937
ADM	0.0140544707087855	0.159274351884115	23.7991692793427	7.5725913243466	11.0012753499324	0.203910251415565	0.0184807110403459
AMPD3	0.0296494761819921	0.196756692856876	21.9100176795861	9.02100821875761	3.44501457405944	0.43332069864886	0.12477785268681
MTRNR2L8	0.30655927110033	0.487552857231974	22.9465111527105	12.8581775010635	2.35285565829936	0.51072386612327	0.38858651124763
RNF141	0.406128338815568	0.564058594008142	26.4190486991267	25.5539900628079	5.81792451206528	0.136383707334303	0.0233788262626344
MRVI1	0.308395566099242	0.488330053136186	23.7744375209551	9.26797776272498	6.30523994070664	0.256042147186122	0.0411722619678787
CTR9	0.146326148386864	0.344609044370669	23.1994330119006	9.64301255891768	6.65128541160632	0.295223714036054	0.0443789496855683
EIF4G2	0.00238497184185793	0.0968421776671759	21.893788978758	19.289739498099	9.87046364158576	0.194210781628754	0.0197426701098558
ZBED5	0.22645828407213	0.421008102370285	24.4604832293739	22.1708443654639	3.91472787021054	0.279041475717688	0.0713389104815021
ZBED5-AS1	0.0475599210209174	0.225968322266894	23.8317864335921	3.52235789108402	1.85694753485629	0.794575675595543	0.468428513717457
USP47	0.263806358085651	0.454718854068688	23.3294325174648	12.3598017987241	6.96085062723989	0.166872706353459	0.0239468917440325
DKK3	0.252542453008256	0.444346115105788	23.6526839841562	18.6867773235936	7.09897492617067	0.296481946358467	0.0417461398211293
MICAL2	0.0160348881378231	0.165478103267382	23.6439243943755	20.8852366218619	6.45692820972973	0.245241925779203	0.0376679121224112
PARVA	0.530061126871372	0.655149122778005	21.8327204554766	9.51867468137925	8.45500489226695	0.079511591869137	0.00944124384786282
TEAD1	0.994672797449813	0.995451493216248	23.8428066428588	8.81777180132819	7.77823846478555	0.0848395751390175	0.0109945852994129
ARNTL	0.000423350284109225	0.0563091486340712	23.834471116439	2.89069248256739	3.10911405775269	0.677943357193999	0.219069306586193
BTBD10	0.0616181501577585	0.242327727927479	23.1859106479481	18.7361929411986	4.31597601113421	0.284111275987104	0.0656873576450362
FAR1	0.307832987829837	0.488152751520724	23.2389397646647	21.6027665498675	5.35817346283948	0.319377497330128	0.0598632619709213
SPON1	0.0442765929005806	0.220516718236728	22.2020857570082	20.0134273986006	3.51034188603498	0.530997820095099	0.154136695561831
RRAS2	0.550952146444778	0.670057186060824	24.5881461407809	14.4975392911268	6.67997523767011	0.149405310876668	0.0222810901180688
COPB1	0.116209659359521	0.312657968604443	22.3391311889825	1.226120894979	6.92208074395442	0.185225796163823	0.0267446876700611
PSMA1	0.00574628360723684	0.122914428121123	24.8522720342341	24.6375997798977	6.14807220284249	0.389225285752448	0.0634783828907255
CYP2R1	0.0332687455288945	0.203602033194778	24.7939186900221	20.4341921774689	2.41644342935765	0.52549740218148	0.222008249183612
C11orf58	0.164667469279051	0.36189351546768	24.261400910036	10.7234276805584	7.82243707975916	0.234237326723257	0.0299550580496939
RPS13	0.163447668797123	0.360581023946179	22.811798820213	2.01100611369972	9.7880120496069	0.132034958753521	0.0135469124351069
PIK3C2A	0.0106065472916292	0.144627566786974	24.7311854814989	6.9247829321948	6.11500614780893	0.28916999348401	0.0474618509180717
NUCB2	0.985920614124137	0.988075631859927	24.1474372059929	11.7045647110194	7.20017285329696	0.10202945823667	0.0141784439631357
SERGEF	0.33098131184147	0.506201300278462	22.8881705098824	12.4090961433312	3.10554914268373	0.293025831943761	0.0945881948193252
SAAL1	0.00186229274571648	0.0930399446172282	24.8561678926836	0.227465006546841	3.35634715896389	0.388511284090382	0.116499307184626
SAA1	0.344718831853448	0.516374356890191	23.843128741348	7.32680758908492	7.60835978915951	0.291885116334521	0.0394849252402778
HPS5	0.044602724011916	0.220516718236728	22.9551910744006	7.16971407542276	6.04134001935045	0.233562307277971	0.0387013122131788
GTF2H1	0.0164872039541591	0.166529785500566	25.1792114336505	1.4856970925713	5.41383829180256	0.375847864562271	0.069547188648074
LDHA	0.158770414448826	0.355472714886466	23.0714791831168	22.9528411710139	8.71282095713457	0.237086656811938	0.0272687508815855
TSG101	0.471703973843472	0.612477991920284	23.8897283631191	22.1363798292792	5.36379067684512	0.176138248595471	0.0328283151585664
UEVLD	0.0479523089254028	0.226438853021621	24.0753572272675	2.42569649167191	5.49974273549845	0.196593108908535	0.0357821353791649
SPTY2D1-AS1	0.666887004009686	0.754041682275549	25.1796237869137	9.66231046406105	1.37430262760631	0.540147236999718	0.42497273927103
SPTY2D1	0.365359655028756	0.531660624694054	24.583326937592	6.48358394213199	4.8277854831532	0.203653356883236	0.0421406922013288
TMEM86A	0.455018380393553	0.600146501000918	23.4270882633384	19.8984014899761	1.86682266536324	0.496072697066175	0.304258424039802
NAV2	0.110806162008557	0.305742693476101	24.2076631287806	0.458190418966517	5.70796695290308	0.259575507590879	0.045330292327376
HTATIP2	0.591052722134415	0.69867269893298	22.6735921721975	2.26401606587581	5.70590175688711	0.27484955745052	0.0480459057947388
FANCF	0.0557682432622875	0.235640556182351	22.7993201947747	8.480865335197	2.17754834929887	0.639376377177857	0.294261251906353
SVIP	0.706907234106255	0.783285389598755	21.379316603919	13.3114441680263	2.68148656761933	0.382279897497023	0.176172474606568
ANO3	0.281034125312479	0.467356734915901	22.8957853378571	2.19625783553955	1.51448122243002	0.529866494795253	0.430759824013045
FIBIN	0.0101311341213196	0.142881378122272	23.0149053994293	19.4931198802946	6.24377339202681	0.298564903874562	0.0483955426974509
CCDC34	0.275511043422984	0.462646653719902	25.5897453188439	10.9311156658362	4.83601078995987	0.386928184643177	0.0802804948947321
LGR4	0.00338739762260742	0.10559468396366	23.5855716945618	17.1482716611801	4.23537778536015	0.516611774226583	0.122854246409646
LIN7C	0.102325573346254	0.296815908446797	22.5906061416503	21.6010868525769	4.67703150071494	0.30004054359412	0.0645055057951908
BDNF-AS	0.00672104546041841	0.128623276950338	24.0263330636357	19.7538042907711	1.70144045005741	0.850515305056855	0.504631015194733
BDNF	0.235913366210141	0.430583957833206	21.2767993900127	0.544404343758421	3.06203746270926	0.422127444056986	0.145509663169476
METTL15	0.587267077480157	0.69609342114428	21.690045932147	8.83716150843708	3.88623456779511	0.277548468485754	0.0731275621845387
KCNA4	0.347979315071198	0.518786666175783	25.6998578970635	18.5436643658473	2.26300313548293	0.426770589910643	0.280957324878305
ARL14EP	0.0568383152829008	0.236758657649218	23.8217735825082	10.0714827862409	5.49352890447196	0.346051076475861	0.0631431227397411
DNAJC24	0.169552652137674	0.366265682002937	25.8714786490571	19.0445796401968	2.96263315080875	0.43359817935118	0.147581914763981
ELP4	0.0156774689687785	0.163448356436314	22.4196978818669	2.8384858698065	2.3718155033725	0.559612261348887	0.237245644924654
PAX6	0.00145404269402838	0.0855630256956593	22.2071510573025	20.0935766318745	1.75602233734244	0.701910201422962	0.453679007993726
RCN1	0.227093834685572	0.421833314800816	21.4176086355829	19.3671998153038	7.57479873019936	0.180019187662681	0.0237486206455549
EIF3M	0.224751897322328	0.419616151021598	24.0337038364644	20.8477121674057	3.30355754160407	0.397519785971058	0.12261524043536
QSER1	0.0846041644555866	0.27478873248798	24.6820591227033	18.9071101411605	4.97440824757682	0.267480779897924	0.0538344117302852
DEPDC7	0.643150708887092	0.73698119343888	22.7162709175353	18.3163127060008	1.62856036967791	0.451571122172183	0.282624559116046
TCP11L1	0.843130763064022	0.880665488064215	23.3254349839638	9.11743571953849	3.67790421167979	0.244256672543892	0.0668011706163234
CSTF3	0.511848324940104	0.642145699511633	23.1115455702508	2.53054938889677	4.1767805749545	0.307296703241689	0.0735243318819755
HIPK3	0.141723905828527	0.340997946810539	23.3250255763432	20.1034870036028	5.92599629011387	0.222354194867252	0.0375656381141708
KIAA1549L	0.735761449083471	0.803981691866931	24	23.9267415825441	3.10385972407227	0.432093465533243	0.144581380957896
CD59	0.533890948072735	0.657961249030393	23.6010559623698	1.01953777797417	9.93014362703969	0.0780315747661466	0.00787583175325549
FBXO3	0.182829510556248	0.380841426113627	23.47248991569	13.0206836750693	3.21679329741779	0.564534827268638	0.178214975654957
CAPRIN1	0.18772660097308	0.38542338881662	25.1174586426055	9.20811611609441	6.66679545232421	0.144919116330622	0.0217690696891294
NAT10	0.0802300015673151	0.268759416035671	25.3096710003521	16.693371004554	5.85965093442471	0.310365353804209	0.0530447709779909
ABTB2	0.464826933163808	0.607476908852084	22.7073446706306	8.39722561089711	3.73614777021972	0.275291751027278	0.0731477952712666
CAT	0.421615597936733	0.575615141401466	21.7289317936	0.497278711280198	4.7039621419811	0.286828553762263	0.0611237285925017
APIP	0.140460569825703	0.340264023047279	21.8322695144543	17.8554322817214	1.89351217547377	0.619910462382241	0.342581842671261
PDHX	0.294171585967059	0.477231922745322	22.5545222453899	6.2898977604465	3.86551356241014	0.338594200795734	0.0882347456504846
CD44	0.111124151313171	0.306238457563268	23.6823064633341	5.73116392275139	7.89992127193333	0.209234935290858	0.0264836350548732
PAMR1	0.00855363469091375	0.136411878462051	26.6392193929076	9.8156934478819	6.09400062997977	0.369743851630399	0.060713989577634
FJX1	0.552120051479063	0.671032587417231	23.5993623109523	19.6098184066416	2.60756397045588	0.519484650040607	0.22962224133637
TRIM44	0.0172590085737838	0.166866498235645	24.2748607440704	10.6919714375822	6.97180240813934	0.244473220694302	0.035034724575339
COMMD9	0.20178860318546	0.398484741126793	25.7127556583144	10.4238898889834	4.73941697063332	0.303245419940682	0.0640658423717218
PRR5L	0.862644568998598	0.895016107605183	22.389704318254	19.2784749131901	3.29329534155697	0.32708464394054	0.106352034719591
TRAF6	0.215116739067372	0.410680513521843	26.8687682609997	14.0177601643719	2.80436318508454	0.540153750827016	0.194103114456181
C11orf74	0.782394916872643	0.836277189438229	24.9046369112773	21.6055616226528	4.0555535441805	0.207839642624879	0.0512602770166371
API5	0.0398882770882198	0.213478023221911	22.7190238138885	21.3639758572627	4.43970183715705	0.439305966442436	0.100011497049757
TTC17	0.104372612699492	0.29792898317645	24.0970750782395	4.45529422278711	5.96300006977249	0.175727906656098	0.0294874448065231
HSD17B12	0.254839761432353	0.446182455815691	22.8624645236629	1.54065143849162	5.90073281008653	0.273505372381417	0.0464354350044036
ALKBH3	0.00801654823700104	0.133693121650808	23.5204712876995	8.56738212623377	5.49832083611666	0.34172857905803	0.0624420263161636
C11orf96	0.0819138263940954	0.271173208676482	22.1610732870282	8.83502817945391	5.71971551037309	0.333027522368644	0.0616779924325544
ACCS	0.00475682600741856	0.113991355215573	22.7859148230649	12.1905123567245	3.6576565714122	0.469117181605165	0.133231196626228
EXT2	0.171438744398566	0.368603349621301	23.7877206101933	19.5013187294508	6.28842179153428	0.469001073784929	0.0756828112473435
CD82	0.156669246133838	0.353110362635047	22.7146778296019	20.1237894374622	3.85404985768316	0.291498811341854	0.0765805845585833
TSPAN18	0.0549497137991261	0.234761040410715	21.730098491456	14.363929994118	4.69369558469716	0.447484289448301	0.0965878803162875
TP53I11	0.782775842907047	0.836603086183872	25.6374733683793	21.1016272995272	6.81872624769008	0.149168048978513	0.0220832458839086
LOC101060179	0.721579952122635	0.793630175397142	24.8354583618809	17.068656699596	2.38167773455175	0.456666308785967	0.19357436279125
SLC35C1	0.161378672707393	0.357882086753759	23.6645274133732	17.5196998457602	5.64365979042931	0.147301249008531	0.0261269315008042
CRY2	0.000256567296276322	0.0444287710231674	25.3579394918809	13.6820430541808	3.90504756797356	0.554090464041234	0.142229904389477
MAPK8IP1	0.0981250034151485	0.291708934987214	21.3456055773305	13.3632844069987	1.89901201563849	0.708613671322233	0.386773801088025
PEX16	0.519620549139743	0.647659399525319	24.2115816901989	21.5771586554571	3.43790796241466	0.280839581165761	0.0819909129494089
PHF21A	0.674670053232522	0.759846818334205	21.5745864958101	9.33579561939107	5.05871342842036	0.204300793204569	0.0405728786950352
CREB3L1	0.329400844004594	0.50518841636607	23.187583359644	4.27069481754263	7.80102011657557	0.0913021638277731	0.011714395499416
DGKZ	0.453201829632011	0.598611563230182	22.0451869531017	21.3626606385083	5.07322978042746	0.211415699903121	0.0416837675322302
MDK	0.0558541616610162	0.23567209487189	24.3089363235521	1.40530927265832	3.68328550844302	0.402906483588058	0.11537439509607
AMBRA1	0.493440375467095	0.628305703730607	24.7417991322806	5.15702232726324	3.62994948294014	0.363519485399868	0.0998955007423454
ATG13	0.951473270565558	0.961168812017203	23.6196737813085	4.47389690256338	5.51532067810001	0.138208916912948	0.0249234109170454
ARHGAP1	0.662756468641786	0.750923824231282	23.3354581916538	1.85347197673457	7.45868198552086	0.123127299392484	0.0165085579419232
ZNF408	0.492081232276519	0.627519049712691	22.7529640109866	12.5918175347619	4.16934818508044	0.370689516586629	0.0888540556868409
CKAP5	0.433049224067441	0.584165368204753	22.5784667643266	14.965195676239	5.29045857992852	0.216432399423025	0.0409427183423347
LRP4	0.0964726113308803	0.289852641999693	22.4596680495607	21.8759323429425	3.19442680649818	0.402535139016833	0.125081037074029
C11orf49	0.306425032299396	0.48748027402379	24.2428929644631	17.2049294909424	4.58058842841649	0.319925682866572	0.0694428093784118
ARFGAP2	0.0377718721815974	0.211478588793337	23.1173715125744	11.6994243383927	4.22655970844928	0.348637748991603	0.0825919704299135
PACSIN3	0.254563176826346	0.445911047086455	22.4958537525898	11.8096186924757	4.2055438404568	0.366471993449464	0.0876161135560357
DDB2	0.00476688219440535	0.113991355215573	22.7120814148071	10.5173767061512	5.67629920125828	0.313521858110836	0.0551617447467446
ACP2	0.23577233064899	0.430397930733491	22.5777783114277	10.7194355552719	6.67489869670216	0.2505186774163	0.0377130170489086
NR1H3	0.145252373183527	0.343954619003989	22.2273898109138	19.2387485301256	2.75422103826968	0.473745777956195	0.174265800598624
MADD	0.0151885364288041	0.162150547729076	20.6239850041677	4.58513987579385	4.49665789529618	0.312630985582131	0.0700161609795934
SLC39A13	0.147948164533643	0.346171680501031	24.6318161729052	23.0337376902769	7.07026978023138	0.338101341589584	0.0479705435297958
PSMC3	0.134736472041163	0.334003185028374	23.5879682069866	9.92131785356104	7.60691672687313	0.342500586182299	0.0449947643775318
CELF1	0.0246335217327123	0.185432803556065	22.2033881938728	15.0092745604904	7.14412047793572	0.137592892477256	0.0192490300434505
PTPMT1	0.534694470913373	0.658509004804786	23.2144086889921	19.3285137807098	5.43473287754802	0.191136105826652	0.0351995367334792
NDUFS3	0.00826180061355419	0.133693121650808	22.7812820952393	3.5701218052972	6.6833412319332	0.250388717014682	0.0374764927981057
MTCH2	0.0668751355524513	0.24928658252682	24.5535102798112	23.1653107074995	7.83649531912125	0.107687935047775	0.0137357015151124
FNBP4	0.0635877953990064	0.244486408305614	24.9534508214176	10.5163770308714	5.46566476570833	0.348943815003337	0.0638769310912547
NUP160	0.169149434073531	0.365995671276671	24.7834040091194	8.56278634172272	1.90089956324289	0.547879676984093	0.294028526613604
PTPRJ	0.391303032539911	0.552916289066402	24.0852377194198	23.052143290952	2.92394219067664	0.44429894651162	0.159400413325348
TNKS1BP1	0.391263922337379	0.552916289066402	24.5493347713392	16.9596344862713	6.66994529317957	0.248520185163483	0.0372564291033913
SSRP1	0.393344380681422	0.554278597133867	25.0884508106762	7.13766197375011	7.69725762954281	0.164836009735212	0.0214973148645902
SLC43A3	0.0489833658181559	0.227623715144843	24.3718256806132	15.6029117662856	4.67746047465487	0.404169713640192	0.0868929388635433
SLC43A1	0.0170882205420748	0.166639974805273	23.1610033304869	9.68955816174345	5.16595871668118	0.312579015405642	0.0605989724181839
TIMM10	0.406113448363697	0.564058594008142	23.2972258658614	1.62723712954946	5.13347205694688	0.189052813198928	0.0395878018028531
UBE2L6	0.192549760917334	0.389230885074373	23.371792475313	9.37051367923347	4.94215261521628	0.197608373720583	0.0399070666653032
SERPING1	0.799420572728985	0.848377276720007	22.7462142829814	22.4816380382557	7.66414572039759	0.11483955489225	0.0149186171406023
CLP1	0.754144537681289	0.81695279510188	24.2134774090838	19.8271028578924	2.2969428186772	0.401713105999677	0.176515854078749
ZDHHC5	0.0163258629075334	0.166228941775717	26.6403377034011	24.0817948828428	6.27787219343738	0.396743136831447	0.0632001246924912
MED19	0.762331506884008	0.822582457516339	23.4071075650752	17.9755072347297	5.52230081207309	0.211424643238333	0.038315666890066
TMX2	0.43707493603772	0.587761896746138	24.7907634427329	21.3523267353272	4.7876017863917	0.181058342893155	0.0377391726449472
C11orf31	0.0318994524435999	0.200928205317329	23.5280024817444	4.01218413465965	6.5837536459547	0.22167002415195	0.0336384695062569
CTNND1	0.221644943056124	0.416634942499076	24.746423590354	0.389197290525661	1.597416232597	0.539836480817303	0.338868066941535
LPXN	0.577161868882708	0.689436518148645	23.318688193196	21.8696103782222	3.69546543976523	0.390930640919601	0.106844354705762
ZFP91	0.0507546524284934	0.228478600224734	22.9122707142074	12.2304056033722	6.87441659142099	0.210301893383679	0.0306545977835469
FAM111B	0.436413164244239	0.587148851857636	22.185713484563	19.135094930747	1.67455210533217	0.869848492284239	0.524545860892839
FAM111A	0.570673937049531	0.685331878565212	22.0768430219991	7.82676845286204	4.47625872502873	0.238833580895231	0.0539292065995115
DTX4	0.190100010241542	0.387884389523072	24.2346796737006	18.2020758555685	1.79998447874375	0.5435500545373	0.322053336966007
OSBP	0.0744899420221756	0.261354530022557	26.0156511125653	23.9226236910441	5.0287014539915	0.261288262565724	0.051915463645622
PATL1	0.0858412050915711	0.276867881278908	26.3532429766318	21.4120514555855	5.77056111299205	0.534900803041951	0.0929106859685107
STX3	0.742548853795631	0.808850483782135	25.2489295728901	11.4817797416721	4.19096552622086	0.296320891140704	0.0733331114705661
MRPL16	0.683942190482876	0.766639489057102	22.413548659879	20.5454372934193	5.61781811284081	0.187133361552841	0.0331428226398795
PRPF19	0.173059432290558	0.370012319017906	24	21.80473109901	5.92863394235803	0.185920715237973	0.0314005459429991
TMEM109	0.0906474863631533	0.28209415722289	25.0602054474891	10.7392709612305	7.53709577884677	0.254395078410095	0.0338441259039756
TMEM132A	0.0913997886700968	0.283473301726535	21.4795726507313	21.0509210456345	2.30321976823197	0.725249830698986	0.320131652992609
SLC15A3	0.059413214576879	0.239532541151511	22.6952573766308	15.2229526736006	4.32585938350204	0.339362960826078	0.0801062103274865
VPS37C	0.37398953158721	0.538718140186374	25.5553474681492	6.37972263571492	5.12883117364327	0.164756109700162	0.0320850302449691
DDB1	0.346507196184193	0.517433191316441	25.1157741919476	24.4812799794676	7.93393375811393	0.177472987114274	0.0225166850901497
DAK	0.951197992181154	0.961067184460694	22.7107433409598	4.01263688792021	3.03288658444988	0.210188620589698	0.0696448583052188
CYB561A3	0.0054940303408757	0.121887721514105	22.7733411049062	14.212095504714	6.03218541732714	0.205439927278042	0.0339800221693192
TMEM138	0.347965509442806	0.518786666175783	23.8470232078977	19.5345880643573	4.44470737386618	0.574049522826096	0.131037120399194
CPSF7	0.109150651629453	0.302896823027277	22.0839781988386	21.4780958541286	4.1303488651139	0.342890680129824	0.0829793815916033
SDHAF2	0.393933383282139	0.554753384903591	24.8385786775064	14.3732349788018	4.75373578051143	0.310773580441897	0.0653961150577314
RPLP0P2	0.51189586296947	0.642145699511633	24.2752195200014	23.2852887687119	2.19262968397468	0.444421004400481	0.204401940405404
TMEM258	0.0766886326880157	0.264652592874673	26.2619877483622	10.2795093607046	8.47542002409838	0.237876259275787	0.0280153878518605
FEN1	0.0667978316213538	0.249275140011708	25.9899463103799	25.4731812518861	4.82147223613079	0.386908295415566	0.0795609659356201
FADS1	0.204049119167288	0.401100575287757	24.6573803524534	4.85755237115853	6.94436019815414	0.249968775960296	0.035995055148011
FADS2	0.206973601744799	0.403616558636869	22.4726198323985	21.4401341934453	5.65190456445562	0.420592650219975	0.0740547782053122
FADS3	0.504373535390486	0.63782987785333	24	17.3916726981502	6.28020177410762	0.248880937176091	0.039958317623043
RAB3IL1	0.0216476532292776	0.178301479142942	25.2161586866918	11.6619807906911	4.57567517305213	0.430225286382007	0.0940908849696283
BEST1	0.594165127682231	0.701164903873979	23.3423637230896	17.5558492687706	2.15731095969091	0.423065476765581	0.209163850936979
FTH1	0.486325489822136	0.623569996252322	24.5856993974191	21.7452061615796	12.3790835051638	0.206096301640471	0.0166220875376692
INCENP	0.0628594904188512	0.243644181954575	23.628572132901	9.81438857700343	2.92195915799685	0.641558480128245	0.223261659828853
AHNAK	0.473003353233147	0.613324022242128	24	21.0819767199261	9.24201316796688	0.158625808326937	0.0171899215410183
EEF1G	0.0237083355809375	0.183593613464206	23.6925116778176	10.5549082857715	10.8865658111024	0.291845806813387	0.0267988015177149
TUT1	0.467390986355842	0.609341504752249	23.1556584686944	0.28611150241316	3.78420384457077	0.244388649726725	0.0646679741779289
MTA2	0.180129924327627	0.378379469251814	24.6410621532635	21.3971259157548	6.01433363910756	0.197072922474184	0.0327560968414912
EML3	0.959618808933901	0.967620761798648	23.2641992433081	3.07174917056581	4.95673550069097	0.306663723048438	0.0624312168739579
ROM1	0.523756929565691	0.650205466261379	22.4949110359581	5.7408538049521	3.51160829668714	0.405646866902978	0.117186717015006
B3GAT3	0.129656403253	0.327609428563952	24.0053870043171	11.2470816287324	3.98436451759192	0.308920732216052	0.0776649258094076
GANAB	0.996634522813614	0.996996935367365	23.2327387751406	12.640870887145	8.53991912948249	0.091183146452051	0.0107153218173931
INTS5	0.0234714885668985	0.182877152754614	23.8826052004966	21.6160342921638	4.02215466061341	0.511971990254428	0.127832282663957
METTL12	0.240103390826491	0.433557222293191	23.3560221772131	0.179883732022291	3.3627505967373	0.245892616728108	0.0729257045493233
C11orf83	0.17738345638549	0.374442589952557	25.3657778381755	14.958496178659	4.80589566736126	0.327672292008391	0.0678059707361457
UBXN1	0.00614974690908543	0.12645212549217	21.9072927570878	13.0542719926682	7.61900262176773	0.281101407307405	0.0368695222925875
LRRN4CL	0.0779779220532772	0.265732113222785	26.3371110309815	22.0424414443845	4.33333696309614	0.392925447022014	0.0911496575940306
HNRNPUL2	0.296211487495444	0.479596202476869	22.8585167380398	11.6666853738433	6.95130258070593	0.224580472953689	0.03234761425758
TTC9C	0.106677919020389	0.300320279219034	23.3088943701249	1.64945076256365	3.33659525315722	0.400924960849689	0.120910428290845
POLR2G	0.0290602147603309	0.195546687034534	24.0590513744838	6.90973448173154	6.87719466029706	0.249119121043452	0.0361798679840483
TMEM179B	0.602937549223435	0.707350380009782	24	20.6296204558425	6.72591865777954	0.17619511749061	0.0261910009498996
TMEM223	0.163315651088393	0.360434300958017	22.2417449094536	18.7787636855803	4.37164188055941	0.386180269096479	0.0886944967551457
NXF1	0.378779529397851	0.542649386993094	26.0070050508751	12.3031027085843	4.40214157110749	0.217785291387453	0.0494257114534688
STX5	0.302727146124785	0.484751093707383	22.9585613775779	8.30676975503267	4.32605583232056	0.279752077684537	0.0645276457676399
WDR74	0.685428089184399	0.767679459886527	24.9268637597118	6.22470486554679	3.53050904416554	0.235611314879376	0.0664118569291726
SNHG1	0.00842879964282828	0.135204826923735	23.3408258696921	8.67418423697892	5.07960343784242	0.258123759547767	0.050854544742714
SNORD26	0.174270410955291	0.371282013969413	21.7526056339997	3.49873575943929	2.82221286028018	0.447726850595002	0.158318276284733
SLC3A2	0.0834111094239181	0.27318577440163	24.1069868190001	17.589336861598	6.84898030404902	0.279905991489551	0.040872800460528
RARRES3	0.276996224616243	0.463845711367037	25.4483831416033	1.77558260202932	2.64827698745576	0.450329630907893	0.169298743096517
PLA2G16	0.394582674319133	0.555383441827545	22.2510197147573	13.7263949599979	5.37345867326595	0.208358892110159	0.0405372698016086
ATL3	0.221602661371818	0.416634942499076	25.126497251204	11.8831804482318	7.04539481942122	0.115636082190385	0.0164241408127104
RTN3	0.743734093563644	0.8093650384762	24.0773118520059	17.2650912584294	7.01002960029414	0.170147005058997	0.024295044758532
C11orf95	0.143075990264233	0.342371260565896	23.9613078981216	18.0255235762972	5.17597860551536	0.210439505349766	0.0406526534225664
C11orf84	0.388207659616475	0.550215566728464	24.3267937850161	14.6338747711093	2.77113154874988	0.553149143178066	0.208886783792882
MARK2	0.862311227229785	0.894788434263241	22.950658537217	11.3052997927676	5.39985446886962	0.173617159369616	0.0320269660054976
NAA40	0.143177087530098	0.342371260565896	22.700662499761	9.19261259731613	3.39215553519529	0.374180840050474	0.110000860763607
COX8A	0.375775075965725	0.540386013536018	23.8720108990685	19.0429077546649	7.98576384070438	0.254180330565643	0.032063573889015
OTUB1	0.546780935781501	0.667048494161822	24.0976722425616	20.7599568789945	5.42004669100865	0.189604039775548	0.03498020865862
MACROD1	0.0703068254441462	0.254538382755234	23.4585234769047	5.82452208135582	3.14936151307475	0.402994077857322	0.131889598520074
STIP1	0.744926631886041	0.810282459842013	23.773034911592	2.80884719163774	5.89255166125006	0.175880351343968	0.0299987528487861
FERMT3	0.36426036507379	0.530964028543132	23.6595956524775	7.20151034988814	1.64911371630324	0.627423692630064	0.402905908200555
TRPT1	0.802180356858483	0.850321996616005	24.8036713308433	22.0566443180203	3.00854789386193	0.466491585439467	0.154345952862179
NUDT22	0.630152399851475	0.727216844977459	23.5455324282198	4.0930232719342	4.9316494513463	0.225469167664252	0.0457596361208157
DNAJC4	0.437072595847295	0.587761896746138	21.525187885432	2.10167534412485	4.1552007546058	0.350434013626495	0.0830136812370186
VEGFB	0.19203115405938	0.389205309870142	22.5932029217215	10.6858035123772	6.1359845443975	0.123932618938083	0.0202529445665115
FKBP2	0.000642382985310608	0.0706523719780361	25.384352947473	21.9790210492254	7.94660493964495	0.155299406193619	0.0195409487817579
PPP1R14B	0.0131467015168594	0.155831981293962	22.6415980445988	20.912906991547	5.83276391833665	0.313479681587076	0.0538316975527203
LOC101927696	0.454428693661464	0.599512449952135	22.4059326633863	22.22937880671	3.32704805382651	0.332490358627271	0.101387396721698
PLCB3	0.0236374708684537	0.183357288237367	23.2008042019388	21.7425307537586	4.82428635554248	0.337505418298426	0.0701610711348627
BAD	0.686154926085566	0.768337112714519	22.1686568358558	4.04135893148898	5.49336188006423	0.179974983927718	0.0327891907335292
GPR137	0.091997292669411	0.284146947187329	23.1329172689223	4.87873462484556	4.20871313151754	0.281628722527442	0.0670206793912739
TRMT112	0.209578098075039	0.40569162312449	25.074280511866	21.9236638168538	7.4469163929553	0.300700959651604	0.0407426707211608
PRDX5	0.451978184784953	0.597856466567331	22.4571653890225	12.9287658989637	7.5568424373379	0.17600238056535	0.0233191427744221
RPS6KA4	0.465442520939436	0.607992580771315	22.2518509837339	18.4618842570931	5.38426491090272	0.247430522032425	0.0460567858281439
SF1	0.0921925281638095	0.284408909423762	25.0132678337021	18.9761278655156	6.95527892818362	0.217978716850067	0.0314367085510803
MEN1	0.0333876622178537	0.203602033194778	23.9538643115207	23.2946349511583	5.66051330902125	0.297146471324131	0.052407439960426
EHD1	0.0291258651444567	0.195546687034534	23.5185219832539	11.7335948782243	6.89503312869781	0.271707636899492	0.0394944629676272
ATG2A	0.124817200098983	0.32155670889214	22.0761430544536	11.1743407253782	5.30868427215258	0.426810385692488	0.080418942120874
PPP2R5B	0.013354592725233	0.156235046680016	21.7370404531926	10.0800582240476	3.46263349684549	0.58004370879636	0.167062748653249
ARL2	0.631573206557145	0.72849387473321	24.5853217548038	2.69323110709172	6.88100524393361	0.141186611406976	0.0204988329222555
SAC3D1	0.0369782062193751	0.210156832202945	25.3623654654979	11.7829005802114	6.13910967266617	0.328499805557786	0.0533845760940669
NAALADL1	0.13083598737747	0.329078675451812	23.0986983455948	9.30932849281911	3.90116387575502	0.672465553244946	0.172419683044658
CDCA5	0.0412715694932199	0.215390829507178	21.7069403629917	11.2380682619558	1.74566373847866	0.664205194083948	0.374776640418199
ZFPL1	0.0372105572308583	0.210156832202945	24.2067184981806	22.4073792926543	4.24910294838483	0.373720399952136	0.0882744454700993
VPS51	0.019005119620727	0.171711745702629	22.663417929444	9.54428259066613	6.90434271511013	0.269456321836612	0.0389996002649339
TM7SF2	0.132768449559439	0.331676918191884	23.1892419786147	6.46344307338	1.67291627895413	0.621475873511582	0.378692871473067
ZNHIT2	0.370438128674831	0.535369210393727	25.9239882159647	23.5852976262887	3.69687360547155	0.333990850978361	0.0904612987687059
FAU	0.328274267048174	0.504352965754581	24.6621148713873	5.84358490604754	10.496437802738	0.120290431094482	0.011464618307257
MRPL49	0.231049260666236	0.425517332949165	26.0482630098531	20.0678024406262	2.89214837983852	0.516592478511614	0.178594878058783
SYVN1	0.0696043937034425	0.253682187134281	22.7807316525081	21.4430214343677	2.92732796676012	0.711468212901783	0.242676858404652
CAPN1	0.96508158203369	0.972149187907243	23.6187317259076	17.8222175988122	6.12704228628352	0.0883580410047128	0.0144626826300994
POLA2	0.0357355182173391	0.208293698706409	23.31448972407	0.973178820008585	2.37944071533401	0.554449028709621	0.236917043287476
CDC42EP2	0.0240632547850014	0.185307804272101	23.1673566066281	10.7851757764029	4.53022452146951	0.288143134787912	0.0639080886583968
DPF2	0.0925087784960216	0.284905289272382	22.3427078666667	0.233958079991804	4.81100021588442	0.363876136033282	0.0777094732124569
SLC25A45	0.814934390559153	0.859383342506024	22.4856059686717	13.9070404641458	2.36932548576135	0.341423927913888	0.145992390537153
FRMD8	0.196415436757846	0.39361782299824	21.8711041271183	21.573875527303	7.39404543657421	0.203995819245588	0.0276174993053351
NEAT1	5.00333330993863e-05	0.0301727757881836	25.6461649434031	9.25298865742424	8.31365481909062	0.299988104426312	0.0362994716084037
LOC101927789	0.232044474810032	0.426729514312617	24.1747650045158	1.03766373255312	3.12677839241842	0.459595500578375	0.1471216390323
MALAT1	0.144522953257197	0.343113393234562	23.0655182074136	11.7727562658014	12.18315375585	0.336351161925731	0.0276395410531644
SCYL1	0.0634921987822855	0.244386154478898	24.2541123217486	21.2491143108037	4.53816494986616	0.547813634711072	0.122221196976811
LTBP3	0.102988159413335	0.296817171170467	23.8630744822721	13.1266181700449	6.3853536094937	0.220708591526866	0.0347502167617818
SSSCA1	0.0816124965525804	0.270715964618213	23.4396809286341	1.34697819857814	3.72406835244287	0.384155863519649	0.103288864742854
FAM89B	0.00244434117381864	0.0974828160762097	24.2222212960206	1.40408997486392	6.32967268647058	0.31244932099146	0.0494698567271799
EHBP1L1	0.197455753780821	0.394839744612785	24.1387109933489	11.2219765506701	4.90248038702819	0.312005389361584	0.0646034956639612
MAP3K11	0.118430333913152	0.31471488345647	23.6182044873378	10.1549676216269	4.02960612252475	0.40395257853051	0.100325274696893
PCNXL3	0.151783001624879	0.34906469513281	22.7802363659836	21.0882838847862	2.69075924725957	0.783377828015488	0.292370918341559
SIPA1	0.821138773937204	0.863844270402007	24.4638328214496	2.52879600297982	2.21464114216439	0.340171506001507	0.155028928273422
RELA	0.312186021999144	0.491107217452264	24.065027450413	8.45128919722973	7.03979726221183	0.205549854763538	0.0292019551853416
RNASEH2C	0.709774076438431	0.785165761061713	23.5540117084783	21.0190368459446	5.94282326860014	0.263336765998402	0.0445828385733312
AP5B1	0.125291939798432	0.322184992021422	24.390758154761	4.37734871678461	4.76756352828454	0.326970822522539	0.0683306388365039
CFL1	0.179976617499105	0.378239629289562	22.7678321857682	0.732284183969546	9.9046137092103	0.118213915642554	0.0119319367683192
MUS81	0.020137558545113	0.174483223803483	24.7098647163418	23.538577889067	4.64481177951752	0.434022188537967	0.0937543647869516
EFEMP2	0.0704161280436576	0.254552914912092	22.4016461501587	11.277313432991	8.81299475430816	0.116513914270745	0.0131987419870367
FIBP	0.41672985744962	0.572189021184768	23.0962934975193	9.67430084394493	7.14494771986202	0.207203682053811	0.0290454003111943
CCDC85B	0.108002620992394	0.301296200711345	24.2444970389531	9.60021601681426	3.67977555057069	0.294473374655201	0.0793947798680784
FOSL1	0.262377440002805	0.453534613539249	24.5451083794384	22.7668409732391	3.14825340103345	0.382633264960201	0.123795912696263
C11orf68	0.489311647157164	0.625364153927693	25.7854977410542	2.94846140776079	5.55558194683248	0.192321449567097	0.0344445435996128
DRAP1	0.0192703717591154	0.171882229660739	23.2864204676732	21.8083326301707	6.54329547211446	0.330873502062747	0.0509880370513009
SART1	0.261856427162952	0.45321596669191	25.5094331481911	9.8938015263192	4.2425604393633	0.228913554875106	0.0540737442436779
EIF1AD	0.0270341123161764	0.190885479968064	23.9069429196235	21.5444211194807	3.32793273172189	0.624861979652755	0.189896868742284
BANF1	0.246900720678963	0.439484880354466	21.8158708773497	16.5936182638033	4.76159035223465	0.227306281261837	0.0475091795938345
CST6	0.0415193985200897	0.215694757510106	23.0895973228546	11.6448907363562	2.47995209713273	0.557578544272738	0.232429470498239
SF3B2	0.0616903932128517	0.242355178966794	23.3006932646695	11.7863233955241	7.3211102329933	0.242375694094085	0.0331365201589526
PACS1	0.975776040951822	0.979872198816741	23.0668012222145	3.78892611367998	5.44272741116695	0.0881780037259971	0.0162595904962224
KLC2	0.683871218177218	0.766638028201111	23.7882540434251	21.786352114188	3.23149681634333	0.284620452066967	0.0884796977513928
RAB1B	0.0772465743102074	0.265134530165166	23.0908552082984	0.385870385838201	5.29565265705988	0.342649990364797	0.064804872216873
YIF1A	0.467300359855008	0.609334418751571	22.3835595757133	3.04668755490776	7.06105567374652	0.162621656706589	0.023036385593536
CD248	0.965567399634513	0.972371526089337	22.62556827099	6.32928531866951	7.36187710072166	0.207877741122114	0.0284108210620958
RIN1	9.03360163846401e-05	0.0320663717515026	22.1932778366209	2.90420473602291	3.10824740977433	0.489923385360102	0.160812005415089
BRMS1	0.947637246578946	0.958437524021574	24.1439446360546	17.1791653880526	4.50506616733811	0.27900184914111	0.0616314559120268
B3GNT1	0.174533351417735	0.371410752079049	23.6246546886892	13.4338337513535	6.13598375700766	0.227988077281176	0.0371540438243101
MRPL11	0.79263344840825	0.843968904468218	22.7134438918913	3.12810528662997	5.55868400819018	0.113835686720024	0.020480357133457
PELI3	0.145783778331492	0.344356524877976	22.9636510422313	12.1822431094359	4.44137705067115	0.454363736058544	0.103508796958257
DPP3	0.827864483382471	0.869257707551594	23.4679064759563	6.42155014137878	4.66856327711408	0.178344490128012	0.0383839357142294
BBS1	0.0854506581570899	0.276162737683578	21.2494592581843	8.4281485267727	3.56207494440028	0.466686611236819	0.13174213678194
ZDHHC24	0.0273353080665776	0.191835286967232	23.5046340015356	4.76631174941716	4.82256476783295	0.345444474449437	0.0716890619484629
CTSF	0.264859173038962	0.455392240643865	24.1707050067019	23.7427414086534	6.9132952581067	0.184423771921508	0.0266755971288598
CCS	0.856436551625037	0.890085739901956	22.1204730976236	18.6960682615462	4.70850474234861	0.16037238127522	0.0341869735008763
RBM14	0.372488637286857	0.537203796160495	25.5508608609968	1.97290447902791	3.38268619905598	0.408085268485896	0.120488225732995
RBM4	0.0648916304181368	0.246315109044904	23.0257503359392	10.5629894554277	2.23722194375617	0.695150134643287	0.310230479442398
RBM4B	0.0794368258326449	0.267996024782955	24.6478427146426	19.0426975010101	3.98199989042604	0.39761090746429	0.101020621308354
RCE1	0.38821327324333	0.550215566728464	23.9648083905823	22.2827240824601	2.05842882074335	0.565656025156813	0.275017184836569
PC	0.0040408460717728	0.109966635372816	22.1946368813077	8.88796525141634	3.01438726576852	0.592238245581495	0.19921348780594
LRFN4	0.0329924532591979	0.203128445083036	23.1363806629116	19.1469092989749	5.19470117522235	0.60238102878245	0.117573920093416
RHOD	0.152157301912443	0.349184348330454	21.5344738560658	4.4369862150796	4.52740362233049	0.256228684435664	0.0574459280978249
KDM2A	0.0339703978665076	0.205036386928167	23.7207131925039	10.6833923353331	6.82879614358918	0.210915361428281	0.0309145975787425
ADRBK1	0.401126991744797	0.559655308375776	23.5099527190029	20.1380894987928	4.66306642069349	0.197758963452676	0.0424084666564767
ANKRD13D	0.106807616579561	0.300320279219034	20.7074572817353	7.75646898388369	3.60779596667646	0.346816689645371	0.0959752784725124
SSH3	0.807821659445577	0.854212597640651	22.8254909136021	2.749766275466	3.28569467124317	0.285067102661732	0.0876240052827806
POLD4	0.606973857901904	0.710018106979117	23.4454964847747	9.88702441229075	6.47468269858768	0.117104748530527	0.0180635542603687
CLCF1	0.263138749668332	0.454521696422602	23.7151979261679	20.8164816813503	2.59977192420417	0.422902597517403	0.164574550505955
PPP1CA	0.0311665060050543	0.199538791714676	24.4098063773757	22.9127797415364	3.44804516239184	0.682102468312285	0.197708884996091
RPS6KB2	0.296916746801673	0.480410510484577	24.3971612881235	7.64133536273577	6.63942314339733	0.229801521509706	0.0346008527277158
CORO1B	0.728435078578589	0.798694659692985	23.17078330751	21.3947139572342	6.40295447281248	0.175584001168314	0.0274060774605929
TMEM134	0.312923065492976	0.49177685046561	23.8250566741939	20.8811340027645	5.40549297571035	0.185524839806235	0.0343323695573447
AIP	0.278043678612985	0.46484239432654	24.2990162786803	21.2559924805396	5.84889265136155	0.210331967073398	0.0359813949376537
PITPNM1	0.262073090647547	0.453293349494752	22.0950241772	12.9901578928162	2.87015135865758	0.361016538804455	0.125184112098373
CDK2AP2	0.721941728335542	0.793868969581723	24.5988244895809	21.4036177690784	5.75218048821834	0.212894647278315	0.0371975234277325
GSTP1	0.684093535507481	0.766649600044036	23.0944835090735	9.76143898388897	9.9064813202166	0.147032961773062	0.0148952425816673
NDUFV1	0.450883551630345	0.597198194768935	22.8718307447327	8.07715035628528	6.90075151320675	0.173457345665397	0.0251295423699527
NUDT8	0.0529971998836686	0.232158116050911	24.4235704755067	10.3875856843699	2.54773092492633	0.470961758889823	0.187073277301225
UNC93B1	0.00375197701012819	0.109410424678026	21.9733945831854	8.04589574911537	3.73793866653201	0.562643214687575	0.151331807609404
ALDH3B1	0.219966469531684	0.415324473357352	21.3698540528205	10.1491858588985	5.27226048987577	0.266665260800286	0.0512410603252012
NDUFS8	0.89574471491157	0.920419725734141	24.5894844744837	9.73588704629408	6.16799282327126	0.161047418921452	0.026066859966841
TCIRG1	0.479134195956257	0.618062437711449	24.8261579619212	9.63737442510328	5.08374970931336	0.233708434474662	0.0460267186549807
SUV420H1	0.0750238419262564	0.262091155817669	22.3705626024941	8.95159841014591	5.40425323760467	0.24810374983282	0.0461358101364503
C11orf24	0.0169099910307305	0.166529785500566	22.8032731129878	22.1668214758529	6.72099792539098	0.245306802346341	0.0365344414875672
LRP5	0.572507811447564	0.68637152221298	22.9085533705323	5.65249311590299	3.33217107728557	0.279062838021838	0.0875506759439282
PPP6R3	0.304737493580447	0.486413022825534	22.0560051000571	15.345934312375	6.1270486119232	0.171295461223801	0.0279458638209618
CPT1A	0.214229231837121	0.410121514811356	22.7388276175646	11.9481220685865	7.1121043425898	0.172508310561508	0.0242925121801631
MRPL21	0.329211483457089	0.505038779305981	23.4100982229031	16.0774459871124	5.45132704997209	0.278542523561874	0.0518269679673188
IGHMBP2	0.464048793105	0.606820311268855	23.5682559844559	16.6749153038585	3.04662973912635	0.381302898299743	0.125340448292293
MRGPRF	0.0356320328184935	0.208293698706409	23.9087720703559	20.2562284298018	4.0794443523165	0.414191383616516	0.101647670994565
TPCN2	0.167370387373579	0.36405292402824	25.0103992029526	7.0929803437076	4.53442816261401	0.302648219985209	0.0668555095483107
CCND1	0.404889472940321	0.562977477917019	25.4569405858402	8.44444311956456	8.4793440432868	0.166201502214897	0.0196882360326354
ORAOV1	0.453086331322718	0.598530851125472	24	22.4134202906558	3.96095532619302	0.426031182055222	0.10901960786261
FADD	0.0895416020399294	0.280317436371944	24.2302255058435	19.3614475415787	5.46978219055797	0.215185108604786	0.0394016963768566
PPFIA1	0.0225491045459627	0.180429970174943	23.5504182426028	10.5925277479126	6.23783854587215	0.35055414099901	0.056189515227069
CTTN	0.233854611692144	0.428675020333226	24.4113116645489	22.0911764459382	8.40831021439203	0.273695669969382	0.0326229896908161
DHCR7	0.95854495969825	0.966803733869802	24	4.84942409520819	4.61102895097669	0.171678916627144	0.038297018005118
NADSYN1	0.0148710885258291	0.16074799424187	23.1469652561968	9.18184387166246	4.42446725615958	0.368325067892882	0.0842718225283789
FAM86C1	0.832494308393386	0.872952865405071	23.8235914537434	12.5933655335431	1.6906292772932	0.489557035595922	0.287890785482921
RNF121	0.712246757359912	0.786824949100339	23.8545786774851	18.2657493290189	5.17326337051798	0.216195451183903	0.0418142858069045
NUMA1	0.00237186367648057	0.096666621837008	21.59360449715	11.0526803193705	5.10393628404358	0.307341526658436	0.0601187877166577
LRTOMT	0.601035782009579	0.70606188064184	23.4673299097003	7.55736893586871	2.04648365638105	0.449391819908605	0.222528302400289
LAMTOR1	0.757672058848603	0.819402784822607	22.1083823841003	3.42899826755691	7.65510946518311	0.175384349971821	0.0229717688125851
INPPL1	0.0380138721040731	0.211478588793337	23.2805268467407	10.2115867331786	7.40132231897887	0.256282284220125	0.0346234419908625
CLPB	0.0218094969968614	0.178698216644425	22.4905396470918	1.01276015091334	1.77384815922209	0.919710621307638	0.515891387963235
ARAP1	0.0437982342777348	0.21936994537651	25.6043966054994	18.627832308941	6.09800431646118	0.415874722434193	0.0691490627754291
STARD10	0.95429495521735	0.963223416548497	24.2083107124827	12.1165298275866	2.8513232133268	0.221868823670054	0.0786301171961275
ATG16L2	0.388934884260771	0.550695159285003	24.7344985535203	16.6101782426594	3.5227783234109	0.488264450032814	0.141900197406464
FCHSD2	0.417187602655137	0.57235635503826	22.9058757829921	8.75120138435171	2.60529267865864	0.444056200940357	0.174476762340262
ARHGEF17	0.0507240914246946	0.228478600224734	23.7531463911658	9.36771269504085	6.70128723410962	0.227443903512043	0.0340034388737588
RELT	0.263888067674946	0.454788456804245	22.1008708857795	13.8920340279906	1.62630146778494	0.608347011516964	0.379615059357725
FAM168A	0.0821928670242977	0.271304694970685	21.7473907049715	18.4624491023544	4.08802896533096	0.420127740213911	0.102242125539454
RAB6A	0.120384818544764	0.316398308719889	23.9444188750911	17.1848903240302	6.95911449588365	0.127509577459548	0.0183680227951259
MRPL48	0.406853996315043	0.564405498864188	23.3071949241806	21.1038970331025	3.72136248182933	0.284360242625994	0.0772646220411674
COA4	0.0244644623029187	0.185432803556065	24.354339540089	21.2543182542576	4.97779569284052	0.478713062828485	0.0967391580722909
PAAF1	0.229121561085986	0.423883793695271	23.7580518569946	1.01251014361403	2.25573379979166	0.696038880845296	0.307245032884399
UCP2	0.176026665024378	0.373001621784759	23.2333486536138	9.58245569296816	1.77737823759535	0.765500665373638	0.4797948290717
C2CD3	0.403409277097522	0.561700074045442	24.8227295348881	12.1299907101836	3.00198671690094	0.41485166228417	0.139556772432469
PPME1	0.208760863826809	0.405214093363062	21.7975016724551	9.83507660696062	6.82987552561523	0.267461415152101	0.0388910635564301
P4HA3	0.114248583015889	0.310389458203962	24.6782978467648	19.7424055434518	3.71056274826778	0.506676707616933	0.135607673961171
PGM2L1	0.0187807510037173	0.171078960302074	25.5378646212799	7.26631133048778	5.43949783599906	0.36441465622298	0.0667808555155079
POLD3	0.988203893249724	0.990003244839764	23.0449491099326	9.98635615388054	4.03043568678035	0.171833596609663	0.0425884818606176
RNF169	0.543363911828438	0.664399494727123	21.7973920911686	15.889456434019	3.51136169174016	0.2931465499013	0.0845657151693095
XRRA1	0.0397054051475438	0.213311282238235	24.2446880882047	6.54283886793178	3.00259791564114	0.895290143525784	0.305536946447332
SPCS2	0.0875525457010332	0.277876142571161	23.9340184700076	1.11573119035443	3.072366667115	0.471534837528322	0.154237328257199
ARRB1	0.75964505845028	0.820649344510787	23.3548455580627	18.5511075718385	3.28838789200547	0.438072102706439	0.140069839555702
RPS3	0.938807715235324	0.951431211866781	24.1029549560071	23.0147220622896	10.2663241196645	0.0611890232240719	0.00595707410986944
KLHL35	0.0144790776503646	0.160204638373809	21.5766582669792	20.3355205849462	2.1028045991967	0.727893327128603	0.358390237459194
GDPD5	0.140071620060133	0.339986950248538	22.0766576308075	10.0341287699702	4.07701752328287	0.501276721715125	0.121321339565894
SERPINH1	0.537807229931849	0.660347105352607	23.2760705850511	20.1619994083285	10.8836935024895	0.16124782057989	0.0148851655653656
MAP6	0.701647454967408	0.779813008227589	22.9190495516073	9.13229547767238	3.08509676291625	0.359806401062035	0.118751270080592
UVRAG	0.378457143962724	0.5423993764217	24.5757910009731	6.62941293575834	5.08994646205143	0.284849996424194	0.0556609063010383
PRKRIR	0.0542746348972606	0.234199480779201	23.8385461612779	15.2823433541683	3.38971499866374	0.469045345701532	0.139966274989066
C11orf30	0.00810569868301214	0.133693121650808	21.0815111457574	3.06470947539521	2.92732656618172	0.563361975179424	0.195538286311903
LRRC32	0.220455137443284	0.415676547708344	24.955026838382	19.0664709986541	5.44042579261487	0.217338005187772	0.0416869059091636
TSKU	0.00775630636339975	0.133034670283629	24.4729213640671	21.4656917418366	4.50675773426532	0.41914843662003	0.0947238459115859
ACER3	0.100725955518762	0.294314501999059	24.3487247122737	1.61787009689741	3.53991935909113	0.356402986811978	0.100396943816964
CAPN5	0.0126392872583889	0.153568262586699	24.1442045863182	0.583929310972012	4.33830101855467	0.369842679398028	0.0856342694886728
PAK1	0.0526938703804828	0.231729269002476	24.6439994726278	12.692492273983	5.00183668655951	0.344181283648228	0.0688306939437544
CLNS1A	0.0635202835069804	0.244397622276508	24.9463626151894	18.6545640874684	6.61950274547471	0.358901552110814	0.0544591505157889
RSF1	0.41862785657836	0.573243023119496	25.2076286412041	4.68129486566771	6.72255889177276	0.272057014159955	0.0403609984486715
AAMDC	0.00713874927946645	0.129414822193161	22.6438093117726	10.3338116592132	6.52739410881948	0.299555604663692	0.0458017601412792
INTS4	0.509378824217116	0.641254385274585	24.1884300848318	23.4702772960881	2.71918261164814	0.476544158456555	0.175415165913037
NDUFC2	0.478385929984407	0.61773867019607	24.0146162331082	7.84854737493229	5.66074897939377	0.180678492894857	0.0319007494951203
ALG8	0.675322866715263	0.760278233254506	23.3377441013021	0.366448696526571	4.57255554249765	0.211886499804366	0.0462673609701606
KCTD21	0.0384244514854162	0.211614623264371	25.0228846181143	4.84031688210571	3.45119057955251	0.602506195620321	0.175047530126673
USP35	0.205120979451032	0.402129210382889	25.5152780248961	22.171169150035	2.72356807670019	0.442990601803315	0.163286482048093
GAB2	0.196783649933267	0.394068659484198	22.478360420798	10.1471116272683	2.16769263077608	0.724393656190178	0.362565412469886
NARS2	0.353325846573463	0.522580324690105	25.1251036179716	19.5504675129202	1.72904361939586	0.593752304194614	0.345389980503732
TENM4	0.851020223396561	0.886349039376256	23.4474510736391	6.42773428768957	2.55001893503013	0.380696375754696	0.159734939723447
PRCP	0.576544345900289	0.689072877407057	23.630012152131	7.08671053610628	6.82308353710469	0.153649236871784	0.0226063763068472
RAB30	0.00823710399923283	0.133693121650808	23.4691600016857	22.7440071255374	4.089849281036	0.394377742956787	0.0974134789056519
RAB30-AS1	0.0190808849345554	0.171711745702629	23.9032960385299	6.09118133425384	2.46414420688392	0.626814913399806	0.25576816566868
PCF11	0.183863969805751	0.381383435201223	24.0180042712156	10.5144470586552	4.62267401476685	0.267041154780497	0.0579053146662196
ANKRD42	0.62090522926767	0.720519288392339	23.1886138947205	0.719367518202254	3.40864007384465	0.301703342042063	0.0894787543790087
CCDC90B	0.363658311739467	0.530377211713863	22.2521434617802	21.472836672782	6.22266701702879	0.229555159318429	0.0369618992804968
TMEM126B	0.619030275102668	0.719072558501918	25.0161016756543	10.1193479915331	4.64727174986824	0.237618663530407	0.0513669097667163
TMEM126A	0.501120912033501	0.635438409312819	22.7217008910679	21.3911374500931	4.19512014860192	0.427601632579334	0.102652108029248
CREBZF	0.00686667078085434	0.129229009629946	22.2620910635982	10.556640985162	5.28056652480937	0.353000763807918	0.0670101929354428
SYTL2	0.0147584088189466	0.16074799424187	22.3076181812757	7.14507268280736	3.49514378103595	0.454474680173426	0.131654743855155
PICALM	0.150987844991702	0.348828521160758	24.9489249013207	24.3280335117628	8.5915616125346	0.221239914157909	0.0257102497361515
EED	0.14690366071459	0.345021178896419	24.8887657266866	21.2381250998028	4.56237186148745	0.558413868191065	0.12338260735176
C11orf73	0.552206676288177	0.67106003283829	23.3526219210368	0.429244591377433	4.07493822545122	0.439601462537661	0.107480806416435
ME3	0.0124020881199572	0.152684970241382	23.5140611190102	21.8170128569918	2.3622232282673	0.591386053990389	0.248920996111513
PRSS23	0.046906499410201	0.224732029654981	24.9241945779014	21.8711732462675	10.0848536227317	0.372251131789724	0.0364849182095053
FZD4	0.459027764986266	0.60294698304541	22.5395666069607	21.01610539192	6.17535950564063	0.16358075335736	0.0266732026818826
TMEM135	0.135452678512398	0.334327566660044	22.538074706465	6.03588189238163	2.8603862093161	0.450452194090799	0.158790570823544
CTSC	0.409308571190916	0.566183049264138	23.5360320811414	0.973733155343895	5.47047188917443	0.273622451036277	0.0509816384322087
NOX4	0.156428891852684	0.353008718525699	24.8183574883949	21.6133686225909	2.24330158554153	0.839714912042842	0.384849730573601
CHORDC1	0.00607881446451064	0.125499576674437	24.6681047626137	20.1365162329428	4.05279019284931	0.357869806449245	0.0886947924604082
[truncated: 9,005 more rows]
