# Supplementary material for: Fibroblasts as an in vitro model of circadian genetic and genomic studies
Source: Mamm Genome. 2024 Jul 3;35(3):432–44. doi: 10.1007/s00335-024-10050-7 (PMC11329553; doi:10.1007/s00335-024-10050-7)
Supplement: Supplementary file 6 — Supplementary file6 (ZIP 46445 kb) [file 335_2024_10050_MOESM6_ESM.zip › MetaCycle_Results/metaoutARSER/meta3dSubjectID_2013L01115_QuoteOrderedDesignTable.csv]

CycID	ARS_pvalue	ARS_BH.Q	ARS_period	ARS_adjphase	ARS_amplitude	meta2d_Base	meta2d_AMP	meta2d_rAMP	X2013L01115_TP_0	X2013L01115_TP_4	X2013L01115_TP_8	X2013L01115_TP_12	X2013L01115_TP_16	X2013L01115_TP_20	X2013L01115_TP_24	X2013L01115_TP_28	X2013L01115_TP_32	X2013L01115_TP_36	X2013L01115_TP_40	X2013L01115_TP_44	X2013L01115_TP_48
LOC102723897	0.392438892325885	0.587673491970915	24	9.67433827911392	0.676963370753719	1.73674725553882	0.69740865459971	0.401560245669335	-0.143520440799451	3.04017735928746	2.27089597796305	1.2922681185063	3.2764256176943	1.80608968430698	0.962868281647744	2.27570988097665	3.11108011489632	2.026126600163	-0.143520440799449	2.37454803272972	-0.143520440799451
LINC01128	0.306492472923285	0.517075155106626	24	5.43567366312169	0.286625278918374	2.67563589989079	0.317216544514356	0.118557440691876	2.92054991527466	2.70852921317334	2.76270765941675	2.36480041134331	2.47398800618217	2.38534310281625	3.09767534312739	2.65963978827214	3.56842163592415	2.95770184001202	1.78252156407212	2.91083073432094	2.23725284375666
NOC2L	0.0330076633529809	0.249633214801513	25.1069182389937	7.47301525801564	0.843730134999531	1.76006526823658	0.936233580491097	0.531931171750872	0.949237469703318	1.02258493568516	2.76270765941675	1.04486463191352	1.57152225244818	-0.143520440799451	2.1325397234727	1.94788892335354	3.56842163592415	2.20196732119728	2.35902749611718	1.51144554103779	1.716488415018
KLHL17	0.379342264097078	0.57765677316126	24	7.34455999988828	0.259469753680648	3.76146789022913	0.283753140823232	0.0754368106026682	3.93196007168453	4.24224284873435	4.01764551390535	4.12939664462441	3.61742962630027	3.18778647967873	4.22119380510047	3.13412392169646	3.85215178779823	4.39011617223684	3.01572947993858	3.18222028988274	3.87925336885513
HES4	0.0402471877202915	0.25655760183174	26.7919463087248	22.8353659350853	0.417394716332011	2.55252111477844	0.423070863687205	0.165746273845781	2.59288272203175	1.89566258796368	1.86787732562697	2.36480041134331	2.33315343151179	3.37961133864121	3.15515677864737	2.54265953202391	2.59978527554551	2.74694129410437	1.94963321340981	2.6674657912599	2.920720387895
ISG15	0.233204035545567	0.448422468238863	24	3.64100028813434	0.200003111749104	5.99110396977553	0.213339556117463	0.0356093897207823	6.35620233179035	6.22254524075154	5.46059288443759	6.00454521895057	5.71636439412818	5.70890068812175	5.98954197046029	6.17521237421913	6.4895691711448	5.84291795061962	6.03445434854207	5.81151511681324	6.19552796127039
AGRN	0.0768380196680525	0.295741716833596	25.7548387096774	7.40043391155139	0.242073579286096	5.16903769645957	0.268721009321773	0.0519866607871381	4.98511977957496	5.59119287153703	5.22380350530934	5.21665237871288	5.15078104599985	5.05747686503053	4.97845237701152	5.10308809925705	5.5837537075217	5.64403120033528	4.66732112288839	5.07005425211328	4.90468115213477
C1orf159	0.0689860430251842	0.288862184148172	20.2639593908629	8.36551243029875	0.34839610567651	2.6288334801506	0.351837717491783	0.133837962787825	2.46473559249488	2.43570882351885	2.8437386630303	3.04237380740022	1.80277229958778	2.12459504164195	2.61463378520875	2.54265953202391	3.21488238673722	2.50003554934332	2.35902749611718	3.30089818601552	3.00871112880826
SDF4	0.158034084427588	0.377305569644682	24	22.4209468823145	0.185685331272285	8.77679656330244	0.188347953445241	0.0214597606412301	8.98295358652959	8.91064345458785	8.71037740301175	9.18429962053023	8.8052606596742	8.80861825371148	9.13662578249615	8.72503913073261	8.27153558308793	8.46376163688998	8.4987092729171	8.71290112292058	9.0601117530585
B3GALT6	0.111235755467594	0.330984622830606	24.1939393939394	14.7322349499144	0.152505588608401	6.26187017420114	0.159679418067985	0.0255002760558439	6.07821913799722	6.36734161932462	6.03563475126893	6.60576236035534	6.33055777487949	6.25728139583642	6.19535878012277	6.28854194403612	6.0161159181685	6.34262601966226	6.48589339090876	6.32009875604897	5.97298096592495
UBE2J2	0.287084786202982	0.49941359905519	21.2340425531915	5.65047738678482	0.181894472559433	6.54907386835257	0.181921056889346	0.0277781348242921	6.27255276724968	6.82693161334371	6.66221786501969	6.9589696845545	6.32126514268564	6.93404137033642	6.84593566226352	6.64840573437358	6.30194861781584	6.35198115894893	6.0062836601105	6.66803235870995	6.55099565201445
SCNN1D	0.113195114485216	0.331717454006742	24	6.56534649324314	0.384470551956137	3.34658080772547	0.42550060276355	0.127144876281277	2.92054991527466	2.70852921317334	3.47244880891503	2.56626089759553	2.47398800618217	2.60610019960438	3.8204558031181	3.35836865617639	4.1427762194032	4.31557003705217	3.622067851389	3.65296787121704	3.78271947797838
ACAP3	0.0285180464981074	0.244595799035734	21.9340659340659	16.9992908471082	0.56351659031373	3.07973958304715	0.568368819220189	0.184550934874122	3.3413037729776	2.09897615421526	2.14865290569764	3.45155942502552	3.94236689144577	3.92212572997714	2.53025034723355	2.86849227552206	2.99922618252991	2.95770184001202	3.28949141055619	2.91083073432094	3.17006445877555
PUSL1	0.918957239897353	0.949235470555756	24	6.51312127120491	0.114549392314815	1.72899837397558	0.126834556817702	0.0733572447069827	1.79458995624606	0.554275999058886	2.38358533817122	1.50339099367443	1.29599509104414	1.13823753804012	2.0132582834013	1.52297617938569	1.50541007376254	2.026126600163	2.57899462234934	1.05150871500287	3.09164237103685
CPSF3L	0.583096726219621	0.731546730740019	20.9005235602094	12.6530318557351	0.21086322401505	4.02827469815971	0.210872712346317	0.0523481460791771	3.48036238062145	3.90529429365001	3.52253191351268	4.63427530784376	4.1243530483296	3.83747578858866	4.46798007090339	4.0577545340911	4.66672400540282	4.06559485774435	3.57169417787321	4.50440220259928	3.17006445877555
GLTPD1	0.184132234389407	0.401862575807425	24	5.60326201226355	0.411256858004918	3.96199246727315	0.455775375701901	0.115036911217449	3.72375964856392	3.73270764325446	3.66312465312318	4.36380322091741	3.11371478225847	4.04045889521655	4.37426833372104	4.64499520708032	5.18417401713942	3.51911540235507	3.67074183910633	3.73957333946934	3.78271947797838
DVL1	0.0262994612196596	0.241546506465945	20.7916666666667	5.04286013164664	0.338455070597495	5.69784385251188	0.338594935845844	0.0594250991445782	5.80146750491248	5.98668607805179	5.7293773274084	5.89652588802124	5.12964290824465	5.67270955382735	6.12517555483663	6.04147628937608	5.18417401713942	5.74689912596855	5.25114158011011	5.94508165129225	6.06820726599479
MXRA8	0.0464300966101389	0.263825650809259	20.4717948717949	9.44281678112768	0.246626428992009	10.4917414424099	0.247979489759202	0.023635684420969	10.1725901476081	10.644524301843	10.6284425007388	10.7852238238857	10.4223553345275	10.3967311926243	10.7803667332735	10.4220472689965	10.8443988437892	10.4620648405722	9.81981874021667	10.433683273592	10.476997392779
AURKAIP1	0.447230934060833	0.630939640821206	20.6839378238342	13.8366150835014	0.0598367484775165	7.07011276212517	0.0598372300905944	0.00846340533790981	7.2926719952542	7.36927078583322	7.02998033420597	7.29661469191397	7.21613290660739	7.01817411715047	6.98320043534675	6.95919386925886	6.96191343827277	7.13224888288773	6.7967036344551	6.80486999081705	6.94592562997209
CCNL2	0.137771051638368	0.35792770602274	25.2658227848101	23.8410877523517	0.112449921332999	6.95011013173092	0.112474424222321	0.0161831139493482	7.06299938314022	7.09994066764743	6.57590961174834	6.96343837196235	6.95885476501077	6.99393438685051	6.867591538203	7.0584101388546	6.97675576815548	6.83816786853735	6.83991057927091	7.01478027685228	7.14350699550547
LOC148413	0.00588826642102114	0.219201107497682	23.2093023255814	7.06154774131855	0.561279369375886	2.30015535203046	0.596622909706174	0.259383745180301	1.99347179079824	2.57855838379128	2.92045946199189	2.36480041134331	2.00202508989542	1.80608968430698	2.44062300570743	3.21280914157886	2.25483582454514	2.74694129410437	1.59348561039619	1.51144554103779	2.37606625543349
MRPL20	0.177266078683933	0.395185561150324	24	21.7792134045231	0.122189603152082	6.84329623774196	0.125572005498443	0.0183496375337212	6.86144755234637	7.02706413553367	6.69534551614635	6.78307172710576	7.06287698256648	6.82833928999363	6.76054464254271	6.821598798477	6.57982688551297	6.69112297951671	6.83991057927091	6.91130936960229	7.20533243916324
VWA1	0.011139457630423	0.226958111879019	20.2639593908629	10.8606828497463	1.03035495519204	1.28097067248959	1.03724347911339	0.809732417290628	-0.143520440799451	1.02258493568516	1.0576813926648	2.97315201284271	0.507947740334815	0.823082616751734	-0.143520440799451	1.94788892335354	2.99922618252991	0.971764348146232	0.409038971928806	1.69603174118514	1.49064489164834
ATAD3B	0.317413905019253	0.524133044842716	24	3.05876938735435	0.386554838922837	3.34225115964714	0.405804316887862	0.121416463785655	3.77869363034913	4.19866365537152	3.36674410647843	3.81021502129298	1.80277229958778	3.70039034297258	3.63086216018276	2.86849227552206	3.4024545803659	3.14156104967848	3.35052106560685	2.6674657912599	4.0129273865605
ATAD3A	0.502501277959599	0.672446073533677	24	6.30868632704824	0.155591144540448	5.27735402771988	0.172525981207689	0.032691758085866	5.80146750491248	5.89409558326775	5.55986398320539	5.58471705444687	5.45262665156258	4.98061323580343	5.14376676879803	5.12359887942847	5.5837537075217	5.11665904610596	4.28503442974893	5.35704733309942	4.7084308577257
TMEM240	0.327655242761737	0.532572864305783	22.1777777777778	9.18365379143358	0.362130748358749	2.87654417004807	0.366852710246399	0.127532444683535	1.56383969652602	2.93787120426766	2.27089597796305	3.50157877405589	2.60228890092482	3.11772510885391	3.58975903220539	2.76784206602409	3.64475439042224	3.05255837644721	2.35902749611718	2.37454803272972	3.3151733570321
SSU72	0.235518832253235	0.450095385570441	24	11.4392834064439	0.156279390814364	6.93131847676162	0.156567327698054	0.0225883903939737	6.8486669957328	6.79802002977656	7.03430225627937	6.88080445695927	7.011803206205	6.76098900155444	7.08284144402382	6.75742268536278	7.3403025707335	7.12680915163092	6.87668348246512	7.07013998802851	6.36347149717806
C1orf233	0.0027958993759416	0.203891500304828	22.0552486187845	4.09367566281172	0.710429510821635	2.54004811296195	0.713464131122206	0.280886069630483	2.46473559249488	3.79256009171983	2.14865290569764	2.13056969061266	1.57152225244818	1.97411416748224	3.41252830507069	3.05089835253695	2.74556995067703	2.20196732119728	2.35902749611718	3.05289760986788	3.09164237103685
MIB2	0.11745281666756	0.337102450341635	20.5773195876289	12.7920037541005	0.231811079035305	4.17496366380647	0.231887545570773	0.0555424104839639	3.3413037729776	3.46486985969203	3.61776586420085	4.25135545181612	3.99006042947026	4.37673689435569	4.13810101702197	4.61633499703104	4.42840599148326	4.62431961308636	4.37590899360279	4.00731781038591	4.65489349307738
CDK11B	0.18407883334365	0.40184776826537	25.9220779220779	7.85877063539438	0.490825604517542	4.60699022927028	0.533134590416894	0.115722969636369	3.83161237292726	5.25063965494046	5.16194806388011	4.33650222863465	5.1921502751815	3.60118307441134	3.58975903220539	4.90405336196877	5.33001384753693	5.02605710167442	3.80762401742651	5.13540006782118	4.7084308577257
SLC35E2B	0.834153741405576	0.8979678898872	24	21.4942875095726	0.199765582966257	1.9035105243176	0.206701057419537	0.108589395634489	1.56383969652602	-0.143520440799451	2.14865290569764	1.04486463191352	2.17706858114656	3.25460246804175	1.74028569477629	2.41535031010873	2.74556995067703	1.59319499134493	1.37589135277693	2.37454803272972	2.61908724767987
CDK11A	0.0187458661951492	0.233044611776142	20.1616161616162	13.5267091216934	0.66724464718551	3.60139055541794	0.667381652839477	0.185312212760559	3.60718788672383	3.60499539000978	3.70710071045356	3.39974338760976	4.03622760871714	3.11772510885391	3.03780829027285	3.21280914157886	4.66672400540282	4.46099891866823	3.15909426709265	2.13995209140957	3.5678043013962
SLC35E2	0.970008987855102	0.980253365998489	24	2.63496204664576	0.0371573947495615	7.02844597725003	0.0385729131466156	0.00548811405415507	6.33802818212764	6.73839840408072	7.28338159389028	7.34536542335023	7.10138751331302	6.98412329808166	7.38568317262756	7.44406700623022	6.55036396286729	6.89687122861646	6.67074543413365	7.38761063036022	7.27352519810707
NADK	0.922093037923811	0.951021697820545	27.5310344827586	1.45352047729508	0.0844187456089135	3.15226502214836	0.0985913784741413	0.031276360896505	3.97963235776356	3.60499539000978	4.01764551390535	2.8238694950241	2.72010582826179	4.00208292216859	2.91006277235969	2.27570988097665	3.21488238673722	3.45109834116215	2.35902749611718	2.6674657912599	2.920720387895
GNB1	0.494701336515615	0.666404231596866	24	20.7031935910635	0.0544978826404517	8.17164858404068	0.057585534735487	0.00704699108671318	8.36453881806569	8.2038674001239	8.1870823388702	8.34134408704364	8.15270970367533	8.27893462973639	8.1451640262064	8.25983222618446	8.0613317952466	7.87849135936904	8.27691852711312	8.04203039466329	8.07662169690138
C1orf86	0.0329314342761596	0.249585794354953	23.2093023255814	11.4128513878829	0.26352266233843	4.782169505547	0.264476948369329	0.0553048042447164	4.45476612246822	4.5152047123443	4.94036889853536	5.30381074690861	4.84840307933379	4.43551548642908	4.32502630402103	4.70066211129049	4.77258101609514	5.11665904610596	4.56803005537053	4.96612676236126	4.88156094063987
SKI	0.942621151166312	0.964018452342734	24	5.52213382442001	0.0319294721139542	6.15174393319278	0.0353643620981739	0.00574867264993907	6.31962216208786	6.24414163837134	6.24402860297688	6.32239889686567	6.25448476105446	6.19909895778247	5.97365325299812	6.20439024506672	6.49988121481878	5.71824904203917	5.81383197349006	6.34793388265231	5.83536923051382
RER1	0.22491217823736	0.441376145042358	21.0105263157895	1.43793495881946	0.252738192400058	6.57948659638478	0.252744904659019	0.0384140769886049	6.95385476654828	6.46253592050208	6.8939083316784	6.480411103968	5.97525263963256	7.0229735713799	7.02234250266776	6.00877049573746	6.6276328545331	6.24557852428217	6.92764169781041	6.6625011076775	6.65009111586998
TNFRSF14	0.11060133993529	0.330928682859806	27.156462585034	11.0727939791954	0.263041818901952	3.67988774853247	0.264176853332897	0.0717893782054223	3.10381503358529	3.46486985969203	3.98229129721659	4.0972250623296	3.73406495979902	3.31846047520899	3.67082660555258	3.61168340914145	3.91514923692621	3.70581269126772	3.622067851389	4.31995455895891	3.4470115675359
FAM213B	0.53989494636554	0.701132368592586	22.6818181818182	16.6166603993827	0.206763323736327	2.69985243078471	0.212676871724574	0.0787735171372901	2.81937682764062	2.57855838379128	2.01508488882755	2.65733801439324	2.93029236700332	2.26085191750056	2.97534899609066	2.76784206602409	3.21488238673722	2.50003554934332	3.40907345198353	2.91083073432094	1.91171641261924
MEGF6	0.0240884850562311	0.238316526603676	21.9340659340659	10.2753996995592	0.284362683451635	6.12525154956791	0.285816130092106	0.0466619416001402	5.66232559773257	6.23338385004514	6.23654607411253	6.02178752431712	6.33979093459335	6.00899120337435	5.99742118763595	6.22351939309938	6.57982688551297	6.27538431361338	6.0062836601105	5.48790293646405	6.21415552906017
TPRG1L	0.013469223000221	0.227011371476555	21.1216931216931	9.37186493533509	0.281878673685441	7.70544279341213	0.281879875450364	0.0365819178738645	7.17985247562726	7.67776377919063	8.02280134374833	7.6827244943347	7.81481418272004	7.41860025037706	7.81148574328829	7.81581377439982	8.16864369953594	7.6736404275744	7.28893972459456	7.77870904833528	7.66065168073181
WRAP73	0.0732959344053561	0.293610652419563	24	19.3310936395406	0.748637657582476	3.42434487387394	0.81892559443111	0.239148107037672	3.10381503358529	2.70852921317334	3.12881270811898	4.0972250623296	3.02491662506829	4.79105488681458	4.16633371865649	3.13412392169646	1.50541007376254	3.14156104967848	4.28503442974893	3.73957333946934	3.9697310801555
TP73-AS1	0.0586616188622907	0.277040372193886	24	20.2828696713149	0.860520147473614	3.89764599038855	0.919797438168455	0.235987937446511	3.93196007168453	3.8500280636086	3.4205643498537	3.9608455325203	3.89304260596855	4.98061323580343	4.04992838974481	3.92382592398864	1.13387353172569	4.06559485774435	4.34624896773621	4.55304258657966	5.07740399544759
LRRC47	0.127652095998285	0.346843046847617	22.5536723163842	10.6247625908009	0.273449179705996	6.96305215466767	0.275814478661575	0.0396111464534534	6.70715620364956	6.89677301441219	7.12219431598214	6.96343837196235	7.06287698256648	6.80065774976992	7.17256748738401	6.82786214846288	7.61153459314238	7.39463639166305	6.37276203774689	6.85907107028735	6.3717915095405
CEP104	0.017056841304949	0.231561581026554	27.156462585034	5.23451764406511	0.4076090273033	5.28834086108693	0.480619878605854	0.0908829236296752	5.31744873781414	5.70458452105331	5.71867550066421	4.84268108460573	5.0643041591119	4.98061323580343	4.94624866246151	5.29614738823738	6.24177972072832	5.61324094777586	4.94964506580911	5.18253755519249	4.993625879652
DFFB	0.0385091835730077	0.255890734322087	20.0603015075377	2.36560360891859	0.929126380045403	2.35231367987907	0.932552884906415	0.396440701290466	2.46473559249488	2.43570882351885	2.58556440823015	2.13056969061266	1.80277229958778	3.92212572997714	3.21043546019617	2.76784206602409	-0.143520440799451	2.62876398165454	2.67755903510928	3.35676621780815	2.08364715938575
C1orf174	0.0250131513790197	0.240951863689623	22.6818181818182	20.7876554053686	1.1129815480911	3.62476722265288	1.13644551744254	0.313522344370241	4.07049642147623	3.46486985969203	3.06264949628725	3.6859308090382	3.11371478225847	4.98061323580343	4.04992838974481	3.82709290987288	0.632165286490975	3.3046154138985	5.08150217430819	4.47945289435554	4.45012437120888
NPHP4	0.0504415114235556	0.269838790328053	26.7919463087248	23.6145436403432	0.731140435098788	2.87759854565333	0.73224598974697	0.254464261824514	3.10381503358529	3.22530118477959	2.38358533817122	2.13056969061266	2.93029236700332	4.37673689435569	3.3645966502938	3.28742388401358	2.04551906312914	3.05255837644721	1.78252156407212	1.69603174118514	3.73191702029406
KCNAB2	0.462445672782658	0.641479295344805	24	4.55193816561424	0.374266731788559	2.06725134744921	0.408407028288402	0.197560412183229	1.56383969652602	2.82775266591276	2.01508488882755	0.746069893225806	2.82902348216886	1.80608968430698	2.69435316910607	2.86849227552206	2.04551906312914	2.74694129410437	1.59348561039619	1.05150871500287	2.23725284375666
RPL22	0.0949357328948059	0.315760105524201	20.7916666666667	1.27899050105404	0.28792826317396	7.72155672517158	0.288058286232786	0.0373057268741861	7.75326275895243	7.4597343108755	7.67525895982756	7.31421537903461	7.65386333523064	7.87395743223616	7.62317631849857	8.02107112748374	7.11734047456473	7.49937890107876	8.57581194177905	8.03776412354311	8.19856385347701
ICMT	0.0502153037411163	0.269021033284929	22.8114285714286	20.860490521233	0.425863305903105	5.90725825076337	0.435768723733185	0.0737683550024027	6.30097827860635	5.79515272081722	5.75054572889917	5.77975945350776	6.06706392147263	5.99928231996923	6.20219291384407	6.01975501527676	4.83906955093207	5.46592384470972	6.76902707011253	5.91748288890779	6.30384789092177
GPR153	0.110054667303547	0.330164001910641	24.0481927710843	17.7944239144389	0.528485231892231	2.93611362612406	0.587777616153754	0.200188988233972	2.71056998761629	2.09897615421526	3.36674410647843	3.50157877405589	2.82902348216886	3.43827528279095	2.69435316910607	2.54265953202391	1.80059374265331	2.35868558696552	3.80762401742651	3.82127296234526	3.17006445877555
ACOT7	0.0297347654816901	0.245831224162673	24.7950310559006	9.64065818827111	0.27732356483786	3.66174226153581	0.285308563184235	0.0779160691294998	3.60718788672383	3.8500280636086	4.05215403466975	4.0643196704898	3.89304260596855	3.18778647967873	3.41252830507069	3.35836865617639	4.1427762194032	3.64622494044592	3.28949141055619	3.56082954066314	3.38259791464204
PLEKHG5	0.0100006810389895	0.226236376606923	21.1216931216931	11.7246813199296	0.720043582753055	1.78591079771644	0.720044417434411	0.403180505070634	1.56383969652602	1.02258493568516	1.86787732562697	2.65733801439324	2.60228890092482	0.419263551913673	1.74028569477629	1.52297617938569	2.74556995067703	1.82583977887372	1.11954767930432	1.29972873850248	1.716488415018
NOL9	0.198989879571731	0.416844166303191	24	21.6172325372786	0.19044545654681	5.08386351683791	0.196465207234593	0.0386448626293555	5.16083229313485	5.35357471191114	5.16194806388011	5.05855630904651	5.30958363888249	5.54506250416711	5.69229252429167	5.16376583328592	4.62963896507436	4.90416567197056	4.66732112288839	4.94805364082143	4.65489349307738
ZBTB48	0.231820876295605	0.447222461913892	24	20.2167269255732	0.461327926591612	1.95735385791415	0.493985162845161	0.252373969503693	1.99347179079824	1.89566258796368	2.48810665487606	1.04486463191352	2.17706858114656	3.31846047520899	2.1325397234727	0.918058058024856	1.80059374265331	1.82583977887372	1.37589135277693	2.83418159995827	1.91171641261924
KLHL21	0.489227745493009	0.66192820747634	24	21.6216989174601	0.154568119656378	6.26627146866491	0.159436683641518	0.0254436285498955	6.07821913799722	6.20062063694515	6.24402860297688	6.60003386331727	5.97525263963256	6.71427609534137	6.93067449261472	6.40203387586928	5.89632698806877	5.89504659711147	6.3505255540747	6.19541493419341	6.10859294703279
PHF13	0.0392799783761324	0.256347207701621	23.7619047619048	21.168381503508	0.822126034575757	5.14099390961761	0.853954820296196	0.166106950389232	5.67685941882139	5.78044736896596	4.90304395344113	5.26088965634075	5.08641417221496	5.44847521034064	5.82218418459439	5.03974586973241	2.59978527554551	4.59310116940226	5.79199615806405	5.68628089874826	5.83536923051382
THAP3	0.640058296343925	0.773036005520645	23.3450292397661	9.70890772940843	0.13993879483089	5.58698579578931	0.14361644844707	0.025705533125806	5.05354404464581	5.72007958390924	5.75054572889917	5.52550698844677	5.79902186479792	5.40501547518536	5.82218418459439	5.20284470016084	5.88062906822506	5.96986949911426	4.90964695027739	6.01619695129766	5.43589387561073
CAMTA1	0.822647424873497	0.891640686870399	24	22.5866853372517	0.106659085481683	4.41938087264126	0.107889858146846	0.0244128897816325	4.58376328265018	3.73270764325446	4.35824918900872	4.5887215754065	3.42263129176254	4.67388089565962	4.39827308893573	4.72771027560032	3.97551051857858	4.59310116940226	5.0633873602231	4.55304258657966	4.88156094063987
VAMP3	0.655018329464872	0.781250996903474	22.9425287356322	19.2408399490494	0.0943259018252092	6.19735055775327	0.0986606862383362	0.0159198169151341	6.3741503804591	5.76559058094833	6.17524628562969	6.30137264643483	5.67318912810285	6.48999909707934	6.29461960439069	6.00877049573746	6.1267166470952	6.40687276958808	6.37276203774689	6.32710804750835	6.28634997252263
PER3	0.0049430566093922	0.219201107497682	22.1777777777778	16.9935202792042	1.08103715837612	1.84364411619336	1.09679710308501	0.594907169692602	1.28902237172828	-0.143520440799451	0.756589015237943	1.99745445107029	1.80277229958778	2.38534310281625	2.53025034723355	-0.143520440799449	2.04551906312914	2.95770184001202	3.51949780462074	2.75323053740058	1.49064489164834
PARK7	0.00389983208684064	0.213134284299659	24	2.25625613960065	0.168018258799636	8.45404734301412	0.172810848806263	0.0204411971916697	8.62278991048837	8.60533505076658	8.41961249514736	8.32580966252998	8.25629954594869	8.33982550023916	8.66508147038089	8.58599778987371	8.59862780261977	8.18105386930414	8.46288072451533	8.45902269744474	8.52380846876553
ERRFI1	0.595849384490894	0.740287527033736	24	22.1497248108397	0.198007497555654	4.23142266228526	0.201871546893188	0.047707724565658	4.61428762678042	3.79256009171983	4.27304085192581	4.22181861339817	3.11371478225847	4.67388089565962	4.34985739963373	4.14059663957387	3.56842163592415	4.62431961308636	4.76021646297529	4.31995455895891	4.73447248894582
RERE	0.107048020849757	0.327028434600424	24	17.5106059883858	0.251342092680544	6.293622273402	0.2783543536865	0.0442280044137501	5.80146750491248	6.34752510953626	5.81224879087492	6.5414619613966	6.59243073056198	6.454911675705	6.22250319359338	6.17521237421913	5.78267594883747	6.24557852428217	6.76342746859926	6.44777898069831	6.59430117420925
ENO1	0.976006152467755	0.984305576203225	24	0.416255440778595	0.0150835651284977	8.86446855143845	0.015098897918776	0.00170330548652303	9.0681126851056	9.3497014134808	8.8145593263459	9.18621257101729	8.83983752222972	8.73008259043363	9.00992702892289	8.57858831414513	8.82669626985399	8.7236590938169	8.6626034515783	8.83839560325716	8.62472463056805
LOC102724571	0.228861037112683	0.444092795948171	24	4.79599175110231	0.314230846594507	2.92429477654014	0.344586598258653	0.117835794470196	1.56383969652602	2.93787120426766	2.48810665487606	1.50339099367443	2.60228890092482	2.70498122395398	2.69435316910607	3.13412392169646	3.91514923692621	3.22539057103506	3.57169417787321	3.6076341376604	4.17383515941378
H6PD	0.222788932868251	0.439982652051999	24.95	5.05738106129625	0.155794245825959	6.12809750426311	0.180758917462685	0.0294967430490355	5.94045885528129	5.79515272081722	6.18305271941404	5.83932367922616	5.87719910586959	6.16476705722772	6.22921024033612	6.11502430462115	6.68298441252975	6.41582170273944	5.87742383102793	6.19541493419341	6.35510322491259
SPSB1	0.877357339752236	0.923462633389163	20.7916666666667	9.85805034852467	0.155888229144841	3.6804798757637	0.156074971224873	0.0424061471583206	3.26640211306825	3.53663321389349	4.18248230042956	3.45155942502552	3.78902716381623	4.07784045429592	3.70971376135482	4.5572477909561	3.11108011489632	3.45109834116215	4.48880323969385	1.85965745498819	4.24802401743574
SLC25A33	0.405979097374999	0.598514007931318	24	23.4531893712929	0.510965082043114	1.93278045636667	0.511860503392026	0.26483116678148	2.81937682764062	1.3755565741715	1.30665624534736	2.13056969061266	-0.143520440799451	2.49993999120889	3.03780829027285	2.27570988097665	1.50541007376254	1.31568375961057	3.622067851389	1.51144554103779	2.37606625543349
TMEM201	0.225464994747177	0.441697846216474	22.5536723163842	18.9461924641444	0.477317225296958	2.44919257807442	0.492107545505602	0.2009264399668	2.92054991527466	1.89566258796368	1.86787732562697	2.25243344518186	2.82902348216886	2.60610019960438	3.3645966502938	0.918058058024856	3.11108011489632	2.35868558696552	2.35902749611718	3.24277921802522	2.23725284375666
PIK3CD	0.0995456463685538	0.320667532974112	23.3450292397661	19.4061173132603	0.246237083532522	5.50948207195332	0.261589702387385	0.0474799080877383	5.81467116852745	5.39277671830653	5.44768957835803	5.57306785133838	5.90234430879308	5.36020578808329	6.0285146598512	5.43391443892409	4.87119896059867	5.37707596379238	5.7359154048669	5.47533872656066	5.32028580764153
LOC101929074	0.0345120899103984	0.251004626912506	24	18.9763754624292	0.621388240467361	1.77760526346856	0.684104847659974	0.384846322026023	1.79458995624606	0.554275999058886	1.0576813926648	2.13056969061266	2.00202508989542	2.12459504164195	1.74028569477629	2.12109070859405	0.632165286490975	1.31568375961057	2.85653013031007	2.57627848153516	2.37606625543349
CLSTN1	0.186003134324104	0.404033698339061	20.2639593908629	7.39640794797783	0.13720465454392	6.56671278135172	0.138355153279356	0.021069164723065	6.23375931532431	6.67620620712393	6.66779223572271	6.6171515644439	6.70388999406021	6.26540488669507	6.8546370597596	6.63418063253836	6.38217981605892	6.46838001746491	6.59710464498595	6.52296033707404	6.84196550348697
CTNNBIP1	0.0239155274469756	0.238316526603676	22.5536723163842	20.6216744324512	0.327377906409534	5.17293363021236	0.333812523652681	0.0645306024618331	5.33588233094477	5.33356687449535	5.08070192440404	4.95465270088298	5.67318912810285	5.11255110530596	5.61245598168517	4.9959179371176	4.47096081996591	4.90416567197056	5.47320753718563	5.4108220174376	5.19460026869704
LZIC	0.730007503852335	0.834597669858815	24	11.1991026867002	0.0990867327820687	4.09170500079123	0.0994582055479881	0.0243072766801994	4.45476612246822	3.53663321389349	4.5872892147359	3.88749528438584	4.20740392947607	3.60118307441134	4.07992202499595	4.09977012271846	4.03344742400609	4.39011617223684	4.11956875032298	4.17208834201866	3.925201389888
NMNAT1	0.0484183540172672	0.265650738378195	22.0552486187845	9.5312739204481	0.364553862826512	4.51426360022536	0.367944528834474	0.0815070987028992	4.19688742746748	4.7746365518721	4.80527479310595	4.88097872152969	4.79569798534698	3.49464670646053	4.82751359104756	4.64499520708032	4.59157543142568	4.65487680516253	4.31596634623306	4.00731781038591	4.35261021531303
UBE4B	0.131930418237596	0.35162325034226	23.4823529411765	16.5552587907379	0.22521728240341	4.90702736456199	0.239520409531983	0.0488117126188806	4.78499933581768	4.4792322796961	5.0468775317607	4.51757493182479	5.48627624362474	5.00021645823388	4.86244663166996	4.72771027560032	4.99300615984756	4.82575992991469	5.16881382490919	5.15128430565563	4.62736087114301
KIF1B	0.762433210021991	0.854795215800508	24	7.45653680183827	0.0611575328635127	6.26124233391241	0.0667240872848074	0.0106566850037753	6.50208314005908	6.61949800031693	6.5580105999117	6.2437567435809	6.29302262419171	6.27348289200559	6.1884921185489	6.07345705106711	6.04457110489591	6.61545887816526	5.81383197349006	6.00749689747763	6.13815718864542
PGD	0.12677043877806	0.346317874543708	22.9425287356322	7.8827751030747	0.298645775595791	5.8973250474501	0.312076553718486	0.0529183233427879	5.5873756273986	5.67308600910579	5.82228085912364	5.70700955653276	6.02188850152888	5.32954028588618	6.19535878012277	6.26103318441509	6.56025194311468	6.24557852428217	5.2828007652587	6.02484485449145	5.82328639504482
APITD1	0.232748431996279	0.44814943139465	22.9425287356322	21.8058091126968	0.420268332706613	3.11213093041538	0.426129712540796	0.136925380733875	3.3413037729776	3.38934909353505	2.92045946199189	3.54992186846548	2.72010582826179	3.49464670646053	3.54745042622935	3.61168340914145	1.50541007376254	2.62876398165454	3.89215774029628	2.91083073432094	3.4470115675359
DFFA	0.563708233188477	0.717964444231662	20.0603015075377	17.1584691025894	0.112053872499659	5.14312789779728	0.113291893290386	0.0220278195568318	5.18136468918386	5.55708810197388	4.95867538570071	5.13976885806834	5.51915884399659	4.81338948317138	5.46113880272159	4.83110022532706	5.25893598883041	5.30183500821936	5.0633873602231	4.96612676236126	4.7084308577257
PEX14	0.68797892112019	0.803238201380007	24	17.494662144308	0.10559207941839	3.68069819653378	0.116924481493537	0.031766929873155	4.07049642147623	3.60499539000978	3.570934558984	3.50157877405589	3.5553740828179	3.92212572997714	3.8204558031181	3.77618017360416	3.56842163592415	4.01937247001928	3.76342409726286	3.73957333946934	2.920720387895
TARDBP	0.217510523336988	0.435058743919978	24	19.4609153854803	0.190390910983255	6.12653636972313	0.207700624552253	0.0339018022611754	6.17354023584991	6.27594191056139	6.28086996530432	6.57688966800041	6.13228058240986	6.42621407521405	6.31367779149561	6.06287537203707	5.41964481064562	5.71824904203917	6.23389181363107	6.05048182023843	6.05793169510245
SRM	0.150247316254616	0.369911852829925	24	5.20664833137109	0.223156034805958	6.94289519431199	0.246330882883368	0.0354795623424039	7.55116535151136	7.5448585161191	7.43163648313097	7.07088072468441	6.56906699375789	6.74364842488811	6.95110371815896	6.58325829751933	7.22070901105015	6.89046535304821	6.30499719365949	6.78972750065609	6.65691557393243
EXOSC10	0.274442141740228	0.48674746137987	23.3450292397661	19.5768462841875	0.188875160038777	4.38481075324635	0.200170554896023	0.0456508994710488	4.5525791231986	4.68272900274862	4.4645556947734	4.46811668205414	4.20740392947607	4.67388089565962	4.19402451065841	4.14059663957387	3.78627735447449	4.23696111217184	4.88922420770619	4.31995455895891	4.48121742377955
MTOR	0.297109920081894	0.508697302097582	24	10.5649405958785	0.157235120829322	5.1276584858006	0.159104725134297	0.03102872891689	5.37205762856156	5.29269902274563	5.40827242957127	5.05855630904651	5.23236623628616	4.69808941249679	4.61861750355753	5.29614738823738	5.0780544276749	5.24271176899567	5.34410816547742	5.13540006782118	4.73447248894582
UBIAD1	0.459403046446103	0.639341232211068	22.0552486187845	13.5080944011812	0.279976182513448	4.01630064529102	0.280057089557925	0.0697301109383538	3.97963235776356	2.93787120426766	3.47244880891503	3.72855965281466	4.36040729752383	4.04045889521655	4.22119380510047	4.25657055759526	5.25893598883041	3.87109462208752	4.43346011471644	3.35676621780815	3.83179368464536
FBXO44	0.167924293327342	0.386011891325271	24	16.0861073291731	0.409989999487399	2.26785871295802	0.4425018079799	0.195118772369525	1.28902237172828	1.89566258796368	2.27089597796305	1.85079675230411	3.3513797605662	3.04408691955786	2.53025034723355	1.75101987203913	2.43759579361217	2.20196732119728	2.47319929205154	2.26201325924914	1.91171641261924
MAD2L2	0.25605415352442	0.469270025334477	26.7919463087248	20.7355499488368	0.2716197673909	4.42228819925391	0.297165484667582	0.0671972226318757	4.52070599183202	3.22530118477959	4.21330441843859	4.78325820516684	4.28593298824436	4.64925921556549	4.94624866246151	4.32901101559339	4.42840599148326	4.35332453939055	4.11956875032298	4.68983611683488	4.85806416851246
AGTRAP	0.039083412582291	0.256347207701621	21.9340659340659	9.41733871342762	0.290100479058248	5.71625696305541	0.29232812275729	0.0511397798676	5.71960251540464	6.20062063694515	5.75054572889917	6.02178752431712	5.67318912810285	5.57151143856216	5.7211278214862	5.63303342528798	6.20443581040213	5.90778967983583	5.00763685527946	5.11933899391504	5.52810919610662
MTHFR	0.160311236135593	0.37928721617632	24	7.14917915969292	0.250608865655362	4.89075567151704	0.27509613584584	0.0562481862359135	4.45476612246822	4.40447933548955	4.78489997149771	4.84268108460573	4.08096310463029	5.03864145595314	4.92987316288468	5.34936350623171	5.46245504358305	5.33994593614974	4.90964695027739	5.01902613363673	4.88156094063987
CLCN6	0.129711212205348	0.349261579388284	24	20.1437452385475	0.58013830273016	3.13023078553562	0.622416205018326	0.198840356402611	3.01509053409279	2.93787120426766	2.9933055273085	3.34599676365959	2.72010582826179	3.88042152326286	3.31501764108665	2.96257619306092	1.13387353172569	3.14156104967848	3.89215774029628	3.51245542539733	4.17383515941378
KIAA2013	0.139257177421877	0.359311882085746	24	20.9446911763299	0.321796971513036	6.76724730674175	0.337789934546776	0.0499154115751406	6.40939019924075	6.67620620712393	6.49669068665926	7.07501635348789	6.48000947019626	7.36668526267464	7.11578932862285	6.84649068153131	5.81607142412392	6.61545887816526	6.86627223273123	7.11537872025773	7.33012562228515
PLOD1	0.00491390081218657	0.219201107497682	21.5783783783784	9.57279475820763	0.23775197064595	8.25499084428074	0.238371421947916	0.0288760371082743	8.49738962211878	8.65455003388328	8.68311243417616	8.6071382692994	8.31599735472247	7.98142356465682	8.21609351328291	8.07735612041094	8.54237091504486	8.17315897731905	7.61542652050573	7.86069867860402	7.88648335294385
MFN2	0.836942880135603	0.898779195965837	24	1.08277610654385	0.0709073065799905	5.38999392455996	0.071391034391786	0.0132451047980753	5.76111560562047	5.44965202035301	5.39489036947577	5.7695885301425	5.43550288674251	4.87839071901543	5.59178690712082	5.34936350623171	5.15836690253286	5.37707596379238	4.84749039757614	5.77096637615259	5.35427270028489
MIIP	0.0595249345823443	0.277040372193886	22.6818181818182	7.76382659940975	0.447942664965571	3.92956711700562	0.463885795348556	0.118050101076284	3.83161237292726	4.5152047123443	4.01764551390535	4.03064621089603	3.94236689144577	3.92212572997714	4.24786088205191	4.39798734800503	4.47096081996591	4.11038218891168	3.08919196306214	2.57627848153516	3.78271947797838
TNFRSF1B	0.887932114090566	0.928722356896131	24	10.1156581617378	0.141377917626133	3.76444821987876	0.144235808698347	0.0383152590429289	4.02577962340042	3.22530118477959	3.79122483832232	2.9004407646552	4.68413414086157	3.96265817965504	3.50386349146066	4.39798734800503	4.80620827627799	4.06559485774435	2.85653013031007	3.97197881665958	2.61908724767987
VPS13D	0.553731898316713	0.710750706762756	21.5783783783784	1.57795899349132	0.141173219772387	5.54683217821149	0.1412006877837	0.0254560951633529	5.3898107091588	5.86651176942715	5.0468775317607	5.58471705444687	5.04185001838664	5.90883052915338	5.74003606446557	5.80797368077321	5.56423233465506	5.37707596379238	6.06208548266247	5.31535868350254	5.64255408927472
DHRS3	0.1091377042918	0.328949550260749	21.3475935828877	11.4795388225989	0.370347311175908	7.64730715364338	0.370435650888497	0.04844001207824	6.07821913799722	6.61121175329618	7.45116305272591	7.69352425914066	7.67590354864594	7.77785128697954	8.15223952791393	7.91915942744745	8.2287772910621	8.06069452748543	7.69111349221476	7.56113458411015	7.95453410511764
PDPN	0.0192956712399592	0.233585881545117	21.1216931216931	2.02742439281611	0.404077441580488	4.10590932960698	0.404077564786374	0.0984136600076972	4.3130920417243	4.10734546948231	3.98229129721659	3.6859308090382	3.78902716381623	4.04045889521655	4.19402451065841	4.29324541046049	3.21488238673722	4.27680090940519	4.43346011471644	4.8345854123542	4.90468115213477
PRDM2	0.00280468753995011	0.203891500304828	21.3475935828877	9.94030957467854	0.240955427200468	6.0720335028184	0.241108915712444	0.0397081003588881	5.92836228665127	6.08570265528632	6.10301979361829	6.30841550069146	5.91475444833768	5.89842112262763	5.82218418459439	6.2329896855208	6.55036396286729	6.05252425846948	5.79199615806405	5.98993779517078	6.02665842081243
KAZN	0.047554331908112	0.265121082220795	26.4370860927152	5.41056192473711	0.570298301271364	4.02893510397152	0.676366076666904	0.167877133588024	4.5525791231986	5.16265344265013	4.514908819765	4.25135545181612	3.2764256176943	2.60610019960438	3.70971376135482	4.25657055759526	4.08914720393897	4.27680090940519	4.11956875032298	3.35676621780815	4.24802401743574
TMEM51	0.785364551441935	0.86934428368042	24	17.9607432197417	0.246018219317684	0.826276046087112	0.273016567175008	0.273016567175008	1.28902237172828	-0.143520440799451	1.30665624534736	2.25243344518186	-0.143520440799451	1.39673876408542	1.19983833074514	-0.143520440799449	-0.143520440799451	0.971764348146232	0.807597860240623	0.372324730481574	1.716488415018
EFHD2	0.684377160221002	0.80093303480753	24	20.9630406473651	0.086330938225398	4.54930992674089	0.0905764088367316	0.0199099226685618	4.58376328265018	5.06895065479697	4.53944132124702	4.9724979878064	4.68413414086157	4.43551548642908	4.57715895213353	4.46381580050102	4.1427762194032	4.19598982533635	4.31596634623306	4.77431914692027	4.45012437120888
CASP9	0.299539220163519	0.511344954805983	21.3475935828877	20.8937687140131	0.494563253543466	2.31895440697945	0.494842997481142	0.213390567745443	2.46473559249488	2.09897615421526	2.14865290569764	2.36480041134331	1.57152225244818	2.26085191750056	2.97534899609066	3.13412392169646	1.13387353172569	2.35868558696552	3.89215774029628	3.05289760986788	1.22276503163789
DNAJC16	0.19318038385266	0.411092040981371	27.5310344827586	24.9330205375154	0.325415411833235	4.79457276506019	0.328255107373496	0.0684638910406389	4.88852669078525	4.80401578013781	4.43870438352829	4.91828594793292	4.4987287122338	5.14813287383152	5.02544895217336	4.95071671835891	5.18417401713942	4.74284696742755	3.51949780462074	5.10309710220592	4.85806416851246
PLEKHM2	0.689860510714058	0.805093335443578	24	21.5642112352502	0.082301516300548	7.17711330443851	0.0850122593687164	0.0118449097516884	6.83577220591398	7.25158385249358	6.90810778531177	7.39583260987897	7.15990070015067	7.23637390653122	7.69760946757372	7.03152746898319	6.95443461654143	7.24198670935449	7.02913114222072	7.23572915253958	7.39278850786588
FBLIM1	0.0764344849187321	0.29501405543519	21.695652173913	10.4993556046282	0.273787696268504	6.45528398169807	0.274476758244175	0.0425197030870164	6.24355591013424	6.7153893620085	6.84061425871942	6.52341643110895	6.66033407340781	6.51746728599807	6.4288628443451	6.4352313520421	6.61819755143216	6.59196357330359	6.1676037289777	5.39756508749338	6.43667872977677
FLJ37453	0.571157853598468	0.723681137475654	24	14.5394509450627	0.169470643052676	3.27502462416316	0.17550199005333	0.0535879909905027	3.18739774225987	3.22530118477959	4.01764551390535	3.23209591157527	3.5553740828179	3.31846047520899	2.53025034723355	2.96257619306092	2.87796566559859	3.05255837644721	3.67074183910633	3.18222028988274	3.62460826527967
SPEN	0.0622181433310569	0.280823810178405	25.5897435897436	8.65773606594106	0.282100155405264	6.18890240795392	0.297773433898389	0.0481140942723048	6.22389574183632	6.15574581517324	6.52767640935611	6.00454521895057	6.42033334651914	5.76727202493741	5.96564278907388	5.86998685639071	6.9241254967545	6.41582170273944	6.20938931558419	5.93594060126335	5.98387741795475
ZBTB17	0.963412580257381	0.975558298808523	24	22.8317401555719	0.0480466289404925	3.57103825356548	0.0484275716132139	0.0135612021419434	3.93196007168453	3.22530118477959	2.9933055273085	3.84937254606918	3.84197209523439	2.60610019960438	3.26367399953756	3.82709290987288	3.48782339117486	3.51911540235507	3.67074183910633	4.0418118276486	4.21140641999314
HSPB7	0.152643173501095	0.372518403461089	21.0105263157895	9.44213187625046	0.213169721322046	8.38596265328963	0.213194314960677	0.0254227598875659	9.27212375724934	8.69235514359503	8.79048870196016	8.92610878400391	8.26116733663417	8.21954730923441	8.41597905823411	8.22228678379236	8.66885668390107	8.14921172313796	7.4785888806941	7.75291492825757	8.03531796967311
EPHA2	0.0961150056576225	0.316374732630114	23.3450292397661	20.0548660641281	1.07048623942753	2.33974624768076	1.12576451299211	0.481148121984599	3.26640211306825	0.554275999058886	2.9933055273085	1.68752576260291	1.80277229958778	3.37961133864121	3.54745042622935	1.52297617938569	-0.143520440799451	2.20196732119728	4.34624896773621	2.57627848153516	3.38259791464204
ARHGEF19	0.0354708009066886	0.252154717658091	23.3450292397661	1.90891258106853	0.48541569254799	4.38210897780222	0.488535342512244	0.111484069653891	5.14000345658241	5.16265344265013	4.56356362210704	4.63427530784376	4.71284427656783	4.04045889521655	4.87960099125417	4.32901101559339	4.03344742400609	3.45109834116215	3.22576557127239	4.34779244114577	5.03612298243417
RSG1	0.00669680381803617	0.219719717795853	23.2093023255814	4.28092037582173	0.459953700116356	2.14979744872681	0.477869453858262	0.222285803781782	2.32408629626719	2.57855838379128	2.27089597796305	1.99745445107029	1.57152225244818	2.26085191750056	2.24270772456361	2.27570988097665	2.87796566559859	1.59319499134493	1.59348561039619	2.00660123962877	2.72679246314233
FBXO42	0.167530338377922	0.385548555861963	24	13.8892259474922	0.312260651675851	4.26900988604984	0.318604469101061	0.0746319351806113	4.34983606530376	3.6702642456159	4.01764551390535	4.56539371034233	4.995865302314	3.43827528279095	3.88982655008197	4.49563687225787	4.08914720393897	4.52856153044267	4.66732112288839	4.45406452004248	4.05486784589128
SZRD1	0.0391571453000583	0.256347207701621	21.695652173913	2.16469030502849	0.243784200802355	6.0696712968915	0.243786208235791	0.0401646475255823	6.16325473447898	6.56905122741124	6.19081713975918	6.04727065092606	5.88982648963192	5.95977991223673	6.50821351807268	6.0943903782969	5.48339301758508	5.99397227799826	6.12457169157614	6.25543383594183	6.04758241129837
NECAP2	0.115361290036781	0.334590309848376	23.2093023255814	19.8844308368292	0.645822663356215	5.28723522210787	0.677740608220778	0.128184311790574	5.49197238524352	4.86103810048946	5.19320726513162	5.42540618343968	4.94836646760541	5.98950765590247	5.43816579044184	5.18343758082191	3.3117147419447	5.09453637929114	6.75216263872816	5.38418520892348	6.05793169510245
CROCCP2	0.497991196951349	0.668974774991963	24	6.01927465399858	0.375784031855735	1.98072638113826	0.417027275953956	0.210542596859998	1.79458995624606	1.6589216748708	1.51892157452871	0.746069893225806	2.82902348216886	0.823082616751734	2.24270772456361	2.96257619306092	2.43759579361217	2.85616684989489	2.09938166840097	1.05150871500287	2.72679246314233
LOC101927663	0.40313368617461	0.595939806323675	27.9160839160839	12.2547563273222	0.3934030281184	2.57207246183351	0.411092902289716	0.159829440418124	1.79458995624606	1.6589216748708	3.61776586420085	2.36480041134331	3.11371478225847	2.88447457586346	1.19983833074514	2.86849227552206	3.21488238673722	2.026126600163	2.85653013031007	3.35676621780815	2.82701246361087
CROCC	0.42459390946389	0.612732454661606	24	18.5874360708964	0.304001550584096	4.653026039017	0.33637156674618	0.0722909272214696	3.60718788672383	4.83280864688516	3.87071275289662	5.2753390330807	5.29066328116118	5.11255110530596	4.92987316288468	4.85583010432505	3.91514923692621	4.31557003705217	4.59350078148974	4.94805364082143	4.993625879652
ATP13A2	0.789560529990904	0.872059025596698	24	15.6828034582992	0.174729868921982	2.9024459551258	0.186592797198227	0.0642881211512995	3.54516831899321	2.93787120426766	3.36674410647843	3.54992186846548	3.2764256176943	3.65163929216486	1.40332077140163	2.96257619306092	2.87796566559859	2.35868558696552	1.94963321340981	3.24277921802522	2.50268780302443
SDHB	0.227184558959733	0.443094449981018	24	19.7905573803126	0.695383958057184	4.44523575643416	0.75283896093281	0.1693586127222	4.83769145053789	4.91589205442651	4.6562110901418	4.5887215754065	3.78902716381623	5.37529752170133	4.44511660464211	4.43127700089972	1.50541007376254	4.65487680516253	5.51379510378981	4.87340823430125	4.54146262107155
RCC2	0.135762692109907	0.355739721397187	24	20.0930350106275	0.717397709724836	5.81135034950963	0.770710130483101	0.132621522388189	5.89145185151344	5.3132776539653	6.02698593679742	5.9058429095598	4.89925039998748	7.2197478280959	6.42302437140272	5.54453257556318	3.7172505359901	5.54961603598207	7.06143410306512	6.02484485449145	6.3717915095405
ARHGEF10L	0.233606127851561	0.448660471840699	24	19.3545389106025	0.475117050097977	5.56587100524746	0.519476524999704	0.0933324765360076	5.20160896447017	5.67308600910579	5.9375204946369	5.45109001581515	6.12161381760119	5.95977991223673	5.73061291964486	5.74317472184374	3.48782339117486	5.59759583895845	5.79199615806405	6.04198668390929	5.79881283178337
ALDH4A1	0.00180727776201639	0.187615891445551	20.2639593908629	10.7831618434762	0.516408549098373	5.92986904296352	0.519975930620973	0.0876875908816207	5.3898107091588	5.68892122716105	6.47777469678536	6.3903523446937	6.31191226689584	5.63558712423754	6.08876064494301	6.22351939309938	6.4368734756955	5.77499131683054	4.9692358170039	5.51270778607	5.68323386734826
IFFO2	0.716687423790596	0.824595191488051	24.0481927710843	19.5496275762758	0.1347201772676	3.69593227580807	0.146954843243313	0.0397612381063404	2.92054991527466	3.309655606582	3.66312465312318	3.54992186846548	3.73406495979902	4.31546144469091	4.46798007090339	3.61168340914145	3.7172505359901	3.70581269126772	3.46534186004361	4.07550033441355	3.5678043013962
UBR4	0.108005619763974	0.328313215437229	23.4823529411765	8.23594679864612	0.302114452601535	6.67957350658421	0.319710547866798	0.0478639163940111	6.59684151869288	7.31927767590282	6.84061425871942	6.83276552440354	6.79397857239811	6.40430993767	6.54092887410497	6.5608719226437	7.2817446637849	6.89046535304821	5.80295537720036	6.58859575364334	6.19552796127039
EMC1	0.0648034184903669	0.281965325978566	26.4370860927152	19.292221269507	0.338958293682593	6.05878581744179	0.393749994006458	0.0649882675952905	6.23375931532431	6.03704367634643	6.39952848595089	6.01319213031088	6.07814015657954	6.5310077199445	6.24253150985098	5.63303342528798	5.20952759185662	5.51671944331888	6.40188738064962	6.01619695129766	6.41268671637932
MRTO4	0.673580155437924	0.793754126198213	21.8142076502732	16.9915081843426	0.109322151535135	5.2423203387238	0.110004052297009	0.0209838478363167	5.77469202955457	5.29269902274563	5.20858649317674	4.9724979878064	5.34669584196065	5.29820878488392	5.22654304151757	4.97349434597121	5.79947031404572	5.30183500821936	4.98856410016739	5.25783105927361	4.62736087114301
AKR7A2	0.633439712632	0.768000286227691	24	6.06310041240503	0.137403351439674	6.39705826231317	0.152478938059597	0.023835790109634	6.46068671057072	6.83406987839606	6.29534706126408	6.59428252947628	6.12161381760119	6.2075557787373	6.54092887410497	5.79524463590008	7.02038799719417	6.39786798019823	5.96784610183163	6.5351183019222	6.38828895885204
PQLC2	0.241570630997496	0.455256589055737	24	9.45018950544245	0.511780220977036	3.12767921052929	0.530131815678426	0.169496863327206	2.46473559249488	2.57855838379128	3.06264949628725	2.74300528017925	2.93029236700332	1.61588445681194	3.21043546019617	4.01447852713084	3.91514923692621	3.97162000994513	3.622067851389	4.20289888930575	1.91171641261924
CAPZB	0.108465062704864	0.328949550260749	24	20.0610788431909	0.578139014914517	8.88830351796477	0.621623400236595	0.0699372381895137	9.0818296770393	9.07330855164068	8.93848651874145	9.48319953194296	8.65986213963357	9.81755723188752	9.06906990489879	8.87169005832683	6.984120061814	8.20706244788703	9.53519610391623	8.91947214024189	9.22647126394502
MINOS1	0.00706647112941017	0.219719717795853	21.3475935828877	1.1229513713	0.370801420359002	5.45303844633696	0.370863885498208	0.0680105026120497	5.7474102066168	5.48636022496728	5.63007690094855	5.39925680971813	5.25206149130642	5.8560157696335	5.74003606446557	5.55966489002355	4.66672400540282	5.09453637929114	5.6656077184428	5.94508165129225	5.43589387561073
RPS14P3	0.797735554202934	0.876076051741426	24	7.01962557249492	0.0933880828211436	5.84293226166495	0.102742257869018	0.0175840234436915	5.73357335851355	5.43094161694037	5.91894184479491	5.3317314261324	5.17161393815834	6.08439613556995	5.8744609039508	5.86998685639071	6.09985116377925	6.5840459981613	5.92835635892603	6.11670001975157	5.786418582107
TMCO4	0.0701556562543804	0.289983191022377	20.9005235602094	17.1187876700167	0.389813813852563	3.60173930273227	0.312505914940798	0.0867652788483977	3.77869363034913	2.93787120426766	2.58556440823015	3.64200391326948	3.61742962630027	4.18450280211514	3.74758018559996	3.92382592398864	2.99922618252991	3.76303659580618	4.08406999411631	3.51245542539733	3.78271947797838
OTUD3	0.753919052560371	0.849316672233243	24	9.0104151013153	0.266448195813238	1.85616112778228	0.279193425563686	0.150414434062232	2.16822903130445	2.43570882351885	2.27089597796305	-0.143520440799451	2.17706858114656	1.13823753804012	0.962868281647744	1.75101987203913	2.25483582454514	3.05255837644721	2.67755903510928	1.69603174118514	1.49064489164834
CAMK2N1	0.247484918861671	0.461568403077858	25.7548387096774	10.2937381830207	0.223740570579897	6.26403745735174	0.225171453531505	0.0359466965299248	5.73357335851355	6.27594191056139	6.45216127739966	5.96942980321715	6.46320953684518	6.25728139583642	5.98954197046029	5.9977016992025	6.74498650822336	6.74892094516469	5.98719288811641	6.78972750065609	5.99469218732238
MUL1	0.31470184083475	0.521947938120102	24.7950310559006	8.09446260147381	0.245771682605172	4.75970989268749	0.266268976261211	0.0559422700678226	4.1559751735662	4.58456565320842	5.0973213118037	4.80333901404461	4.24720270654745	4.57276785761786	5.31747055649511	4.14059663957387	5.28301980307569	5.22245305083805	4.78253487203787	4.5289273733654	5.03612298243417
CDA	0.986695069210455	0.990539961288905	22.4269662921348	9.64944738700939	0.0679904541906625	1.74936038933783	0.0690016055979135	0.0394439053373286	2.81937682764062	1.6589216748708	1.86787732562697	2.97315201284271	2.00202508989542	1.13823753804012	2.24270772456361	-0.143520440799449	2.74556995067703	1.31568375961057	-0.143520440799449	2.47893635650286	1.716488415018
DDOST	0.0839511806704948	0.303668301755295	24	21.294353664744	0.525345015140092	5.60639217544271	0.54635093933688	0.097451430838182	5.61782443752735	5.94772973212994	5.82228085912364	5.71762971098779	5.79902186479792	6.06591115844707	5.96564278907388	5.82059139753394	3.78627735447449	5.0024887940658	5.6167572347611	6.00749689747763	6.1283696030992
HP1BP3	0.17981411062048	0.398578464127137	24	19.4309652623438	0.14503593598756	6.4923722805962	0.158323942647668	0.0243861466664276	6.2629517595875	6.40617628605158	6.16739738126022	6.48663376724367	6.42033334651914	6.69636130318355	6.47473904291954	6.36805447328603	6.33688114264655	6.35198115894893	7.01034228483006	6.55913110766726	6.91779117704809
EIF4G3	0.020451120966739	0.234147323367618	22.8114285714286	11.7974876985596	0.301795606273116	6.78422189500788	0.302317249545173	0.0445618162589333	6.22389574183632	6.7153893620085	6.94988638979364	6.72635585370154	7.27988127532549	6.68429331441748	6.21576482029501	6.94197359388953	7.09029817007252	6.98969509245796	6.71202829862457	6.73280427201986	6.49877273503462
ECE1	0.122078848138736	0.342953762502755	21.5783783783784	7.19806202020963	0.238428805659717	7.57341070928067	0.239229391496708	0.0315880652297847	7.21014475302955	7.85314173208979	7.6917688158648	7.6827244943347	7.54630791118886	7.49658437398995	7.61295530151427	7.55771156722506	7.9110314351035	7.41263012498243	6.89216082383528	7.98777319013647	7.67416961919723
NBPF3	0.0121232363037546	0.227011371476555	21.8142076502732	13.8373683335337	0.908817837624293	1.02244232520694	0.909113558851677	0.889158768606017	0.503938509586027	-0.143520440799451	0.375622649800728	2.56626089759553	1.80277229958778	-0.143520440799451	1.40332077140163	0.48278503208965	1.50541007376254	1.59319499134493	1.59348561039619	0.372324730481574	-0.143520440799451
USP48	0.0332675009555774	0.249662871068144	21.8142076502732	10.7631706378718	0.394656280353595	8.02093734161641	0.395784910939031	0.0493439724164795	7.44053331137372	7.96466547025355	8.36232233241175	7.84408873595813	8.37781187204203	7.70804334305483	7.77528080614867	7.91622317797014	8.82464670871386	8.40430283813158	7.38323188673368	7.98998311166798	7.74953167718726
HSPG2	9.20365975987103e-07	0.0101277071997621	21.2340425531915	8.38860413252819	0.832122746355814	2.06308716141465	0.832336487078823	0.403442230966186	1.56383969652602	2.70852921317334	2.8437386630303	2.65733801439324	1.57152225244818	1.39673876408542	2.1325397234727	2.54265953202391	2.74556995067703	1.82583977887372	0.807597860240623	1.51144554103779	2.37606625543349
LINC00339	0.23924730253739	0.453675222664387	26.972972972973	21.5133438302469	0.449967911833008	1.34757782180702	0.47616100909758	0.353345833830268	1.28902237172828	-0.143520440799451	1.0576813926648	0.746069893225806	0.955122655570747	2.26085191750056	2.0132582834013	1.25199261809308	0.632165286490975	2.35868558696552	0.807597860240623	2.00660123962877	2.08364715938575
CDC42	0.00507660560149681	0.219201107497682	20.9005235602094	1.10990479901349	0.378480919602947	7.04674965306377	0.378556595485941	0.0537207385140116	7.49075320815023	7.21377346676014	6.68438726982275	6.90887828903132	6.61542212502987	7.37796824804954	7.21034536240827	7.20034279900788	6.47918288845498	6.9159199424605	7.59980070294565	7.21698414194764	7.24663364135547
WNT4	0.562415132184915	0.717107789765368	27.5310344827586	24.1096278818873	0.308194325754019	3.22213739725411	0.30823192594095	0.0956607021797468	2.81937682764062	3.13570657832532	1.51892157452871	2.13056969061266	3.89304260596855	3.65163929216486	3.26367399953756	3.66862528491207	3.3117147419447	3.76303659580618	4.08406999411631	2.57627848153516	3.83179368464536
ZBTB40	0.55701190567141	0.713296754335878	24	22.9200349344249	0.16145165417864	4.1270865364119	0.162547418341418	0.0393855124934544	4.3130920417243	4.24224284873435	4.08585637530247	3.64200391326948	3.99006042947026	4.28381929786165	3.31501764108665	4.46381580050102	3.7172505359901	4.15382089463123	4.34624896773621	4.60009640817536	4.65489349307738
EPHB2	0.94821838677427	0.967024571646345	24	1.29572743246988	0.058689507706664	3.31322701313126	0.0592603535439934	0.0178859925109652	3.10381503358529	3.90529429365001	2.8437386630303	3.45155942502552	3.84197209523439	2.79751756651169	3.50386349146066	2.96257619306092	3.21488238673722	3.58406960190428	2.57899462234934	3.6076341376604	3.73191702029406
KDM1A	0.274784435801305	0.487080882196955	25.9220779220779	3.20748392361983	0.258334160548927	4.01975541804219	0.302850329453531	0.0753404866610101	3.97963235776356	4.10734546948231	4.41238138382586	3.29017010561553	3.89304260596855	3.96265817965504	4.27404397176567	3.72340479274195	4.90262839557142	4.06559485774435	3.51949780462074	4.07550033441355	4.05486784589128
LUZP1	0.078302267672547	0.297064370139856	23.2093023255814	8.442211382242	0.269985350016346	6.34634191556422	0.282628072945131	0.0445340129330242	6.24355591013424	6.09761522416437	6.50916494885115	6.1683422409358	6.48833663976111	5.88793606343976	6.31997498125015	6.59799186358764	6.9393596495126	6.64620233203148	5.84597825324255	6.38198916089049	6.19552796127039
HNRNPR	0.522763960455857	0.687686147143604	24	5.10458296309613	0.136995632338322	6.38817556635786	0.151008431404695	0.0236387415837399	6.43526643044828	6.60287763841451	6.34490258828318	5.79988868188071	6.6077989656698	6.1026472613315	5.93314860810666	6.59064388884453	6.69200667179941	6.55193388890444	6.24196770048414	6.57688200779654	6.60139404718464
ZNF436	0.0239541973292259	0.238316526603676	20.4717948717949	3.36832992438933	0.687496071223584	2.70432343824412	0.687506380274969	0.254224909103831	1.99347179079824	2.27714466767226	2.8437386630303	1.50339099367443	2.17706858114656	3.31846047520899	3.09767534312739	3.13412392169646	2.59978527554551	1.59319499134493	4.18804862774789	3.78100140345478	3.83179368464536
C1orf213	0.451192627014728	0.633323590658683	24	21.400955175	0.397657293480825	1.62991799244481	0.412428756885046	0.253036507846888	1.99347179079824	1.3755565741715	1.51892157452871	2.13056969061266	0.955122655570747	1.39673876408542	2.24270772456361	1.25199261809308	-0.143520440799451	1.82583977887372	2.35902749611718	1.51144554103779	3.09164237103685
TCEA3	0.533577336144733	0.69525708072603	24	2.82185035000455	0.197573064252176	3.17588553392298	0.206098567555126	0.0648948349534955	3.10381503358529	2.43570882351885	3.06264949628725	2.74300528017925	2.82902348216886	2.79751756651169	3.21043546019617	4.32901101559339	3.11108011489632	3.3046154138985	3.22576557127239	4.0418118276486	3.24444255408058
ASAP3	0.525453374170687	0.68993693410674	20.5773195876289	6.22533437190074	0.150162630742083	4.75154853983196	0.150519640870232	0.0316780181468071	3.60718788672383	4.86103810048946	4.30200641946169	4.41690253883132	4.76860535826628	5.00021645823388	5.04078031721744	4.97349434597121	4.9635048729065	4.87850098249344	4.61852961325648	5.24308344274329	5.26775538139809
ID3	0.0861088107579817	0.306686216798857	23.7619047619048	21.1086626805824	0.764791329812698	8.26581895421416	0.795523310564469	0.0962425278089217	9.71566390872194	9.02578201123093	8.47947663700631	8.71971877212074	8.32996461487203	8.73301461261667	8.21946586650846	8.20314117624775	5.5837537075217	7.46530274038108	8.74019877444741	7.94967714861929	8.92529586973847
RPL11	0.0610838593463862	0.279881469300209	22.6818181818182	20.0182550557055	0.107657673187986	10.3714033106047	0.11076096800617	0.0106794581879694	10.5652180282464	10.244064756596	10.1958254283147	10.2848708322806	10.2839145379525	10.3295530724694	10.3795869073191	10.3547812556693	10.2371123927263	10.4781742178565	10.591924103604	10.523762346453	10.4349347746109
TCEB3	0.0188551434645207	0.233044611776142	22.3016759776536	20.4853048530816	0.404479258361796	5.84470512559058	0.410441857644456	0.0702245620309173	6.17354023584991	5.83839026578325	5.55986398320539	6.05566597133893	5.77199217332094	6.23263281435334	5.89147383656919	5.79524463590008	5.05025837874022	5.33994593614974	6.55234506651811	6.13279033604701	5.95093801217537
PITHD1	0.0973292808011726	0.317713261921122	24	6.91992011777872	0.14429542225301	5.67956271736296	0.158997174915528	0.027994615576558	5.67685941882139	5.35357471191114	5.65274184485325	5.56132381920426	5.50281122629142	5.49066395864333	5.52794125969676	5.9639764622574	6.04457110489591	5.85612775646541	5.62912580129421	5.75025646255179	5.786418582107
LYPLA2	0.325686750529466	0.531185956048123	22.0552486187845	8.80997271806551	0.220044360174551	5.45299920558075	0.222643427786987	0.0408295360760603	5.24126472355329	5.93450696431479	5.74000035281781	5.70700955653276	5.41817343115679	5.75578516585657	5.50601567637204	5.08228150692773	5.94242119953002	5.46592384470972	4.48880323969385	5.27242944588536	5.19460026869704
GALE	0.29116660589528	0.502504501172295	24	1.72215741677014	0.466769556057968	1.97388866829243	0.474695636770794	0.240487543393946	2.81937682764062	2.70852921317334	1.30665624534736	1.50339099367443	1.80277229958778	0.419263551913673	1.58161890764554	2.41535031010873	2.04551906312914	1.31568375961057	2.35902749611718	2.98361218943931	2.82701246361087
HMGCL	0.740307571577046	0.840956386666028	24	8.13925682248688	0.0848610812712912	5.44353170221023	0.091056215345471	0.016727415274995	5.354083362852	5.59119287153703	5.23886168786098	5.37262470594413	5.32825907243597	5.09442562886256	5.48375172657818	5.41739602813139	5.92721951170397	5.18106167184376	5.96784610183163	5.47533872656066	5.2854788978041
FUCA1	0.850544832388548	0.906478967128676	24	22.2370429863906	0.0963961189219148	4.26648865516875	0.0981091367135295	0.0229952883138861	4.11386877507027	4.68272900274862	4.56356362210704	4.3905971604007	3.67692565173662	4.43551548642908	4.39827308893573	4.0577545340911	3.85215178779823	3.70581269126772	5.11706339715589	4.17208834201866	4.38585268832236
PNRC2	0.528818815209424	0.69233246909864	24	9.50293195464547	0.154300539664677	5.41879734657259	0.15962329767673	0.0294573292684017	5.5719067924787	5.62451000083029	5.85196517439625	5.43830525399093	5.41817343115679	5.03864145595314	4.61861750355753	5.61865517885848	5.0780544276749	5.73264520210214	5.29837358360918	5.60787038800678	5.41993488568749
SRSF10	0.452465855129518	0.634456430021654	24	21.0891755029435	0.173763743003301	5.68057640781287	0.181690852885694	0.0319845804090942	6.40939019924075	5.62451000083029	5.61860948918406	5.34549171351659	5.68772492368617	5.2167672183978	5.59178690712082	5.46639447162148	5.37552528506469	5.67417803001547	6.15909939243914	5.92674126317604	5.88271334390747
STPG1	0.00386262157769357	0.213134284299659	20.1616161616162	8.70139470853704	0.533273556545747	3.004324572081	0.539923935788398	0.179715580934855	2.46473559249488	3.22530118477959	3.70710071045356	3.54992186846548	2.47398800618217	2.38534310281625	3.3645966502938	3.13412392169646	3.48782339117486	2.85616684989489	2.23503786354139	3.30089818601552	2.920720387895
NIPAL3	0.00792700181433603	0.219719717795853	23.3450292397661	10.5442273715856	0.42457036502397	6.2730068347995	0.42999186006203	0.0685463720008482	5.50831750559025	6.41572378608675	6.8307093046896	6.6284515614364	6.6077989656698	5.72076542127175	6.28821051484556	6.00877049573746	6.70097285856493	6.37051139120018	6.10699293524482	6.10042822289703	5.77391692957716
RCAN3	0.0410699941851137	0.257132927966053	21.8142076502732	8.77883457984656	0.481690952247792	2.74178296389138	0.485029629373582	0.176902999165617	2.46473559249488	3.53663321389349	2.76270765941675	3.54992186846548	2.60228890092482	2.26085191750056	2.76989719029703	3.21280914157886	3.21488238673722	2.74694129410437	1.59348561039619	2.57627848153516	2.08364715938575
SRRM1	0.0626762879918786	0.281409131036504	24.641975308642	10.2029656193117	0.23479600305008	7.15937381849239	0.238517286261235	0.0333153837623556	6.89912362474832	6.99557779500554	7.39849315801326	7.06673320659973	7.28467027660471	7.04201329937838	6.71826164071108	7.16119517467997	7.6304303949386	7.45231377493963	6.9622708782563	7.44672872322593	6.85982078928551
CLIC4	0.0189099986763959	0.233044611776142	22.3016759776536	21.145236078386	0.565547280534257	7.6313638848803	0.571577087736086	0.0748984187306974	8.2549909068119	7.82833474534961	7.70538415628963	7.64427566191728	7.47686584573691	8.30675238179351	7.94581627807052	7.51565191872871	6.09985116377925	7.29144723681072	8.2511427822495	7.65325404387618	7.87482281725691
RUNX3	0.370966744335048	0.570207857893961	20.5773195876289	8.49316416067763	0.245782055449462	4.04911978776745	0.246780595267774	0.0609467262522853	3.54516831899321	4.4792322796961	4.43870438352829	3.76996496340811	4.4987287122338	3.96265817965504	4.07992202499595	3.61168340914145	4.33933479182657	4.01937247001928	3.15909426709265	4.20289888930575	4.54146262107155
SYF2	0.145789663401437	0.365968457180343	24.1939393939394	8.35611110761724	0.253610209180639	7.21083747987468	0.271238110038198	0.0376153409080733	6.80963162850923	7.27799716117121	7.46082811557076	6.9364162354237	7.46002905083766	6.7260968836404	7.11578932862285	7.37730992700233	7.70363186681308	7.47389753389459	6.82385923197051	7.53109778256959	6.89488178073058
C1orf63	0.628500629198948	0.764201207039251	24	0.067750193015869	0.0719071340917149	6.04468320116001	0.0719090730474746	0.0118962517396569	5.89145185151344	6.31728043991675	5.75054572889917	6.17606358018734	6.14286905949845	6.11168696446872	6.13948799722123	6.29759619106158	5.89632698806877	5.9819712229285	5.76982476244052	6.17224810138178	6.00542648955094
TMEM50A	0.0475400854504715	0.265121082220795	22.3016759776536	19.7701871021433	0.330050884931087	6.33764080919844	0.336203223824053	0.0530486396982436	6.16325473447898	5.96083240883181	6.1515702945066	6.02178752431712	6.17417604940863	6.88215817431457	6.31367779149561	6.2329896855208	5.86475845905431	6.23550483214405	7.33118938525542	6.5351183019222	6.72344132570726
TMEM57	0.119649607857904	0.3399494667876	22.9425287356322	9.28263837656753	0.214736462323437	5.51456831242235	0.22070827835504	0.0400227662168702	5.22157309332981	5.65707505079874	5.60705019669186	5.30381074690861	5.9513569253853	5.01955688059509	5.43816579044184	5.74317472184374	5.83248367615032	5.56578724966589	5.48686399276426	5.22818351379387	5.43589387561073
LDLRAP1	0.572294728659187	0.724353714534816	25.2658227848101	23.4961116308227	0.158645079750247	6.47760458294611	0.158991994274325	0.0245448749207247	5.99946552390966	6.3868896183665	6.1515702945066	6.81803628463	6.49661602098561	6.69636130318355	6.69906393180077	6.74423763733797	6.21699149191398	6.5840459981613	5.7359154048669	6.57688200779654	7.16281393978739
MAN1C1	0.789288761990738	0.871897985175126	24	17.6376276756244	0.110933438650098	4.1867258408054	0.122969513479513	0.029371283947233	2.59288272203175	2.43570882351885	3.52253191351268	3.84937254606918	3.67692565173662	4.00208292216859	4.89655377152563	4.61633499703104	4.08914720393897	4.74284696742755	5.3884373624235	5.15128430565563	5.45167825805707
SEPN1	0.2098830044518	0.427694922405112	24.1939393939394	20.7231455494027	0.217056954159052	3.97230707512132	0.230277565366983	0.0579707361521013	4.02577962340042	4.19866365537152	3.70710071045356	4.03064621089603	3.94236689144577	4.25146756217353	3.67082660555258	3.87627001129191	3.3117147419447	3.97162000994513	4.08406999411631	4.1084200946465	4.59929257275788
MTFR1L	0.0680994252835987	0.28796638470863	24	8.01568286864584	0.259761817744727	5.44083432154458	0.279629980444389	0.0513946876377235	5.05354404464581	5.09295306192894	5.54782227986836	5.07516867063513	5.53532329543253	4.9405891256616	5.50601567637204	5.68915489858045	6.1267166470952	5.71824904203917	5.34410816547742	5.57291585812743	5.38747732571362
PAQR7	0.11388941882913	0.332688920837735	21.2340425531915	12.1507941936424	0.437421047414056	4.78092303755138	0.437435260501252	0.0914959845756671	4.5525791231986	4.4792322796961	5.26851458912751	4.22181861339817	5.08641417221496	4.72189840368988	3.95601413881338	4.52677119675003	5.84871131882148	5.413274319638	4.15421496455653	4.60009640817536	4.59929257275788
STMN1	0.249823810938428	0.46382001274953	20.1616161616162	7.82193020066671	0.258673477198791	6.3531457153092	0.202597407935372	0.0318893060247575	5.86630960302124	6.56046923079253	6.47777469678536	7.12772775524022	6.37614376380046	5.94973296350238	6.58865160377089	6.39361375911494	6.40430671293236	6.01767898523944	6.28949609297059	6.60021515697466	6.04758241129837
PAFAH2	0.678145896220649	0.796745402734574	24	9.44321157067723	0.117180217068723	3.72383870002439	0.121403385617162	0.0326016767633803	2.81937682764062	3.04017735928746	4.01764551390535	3.34599676365959	3.02491662506829	4.04045889521655	3.85555809050661	3.61168340914145	3.91514923692621	4.23696111217184	4.18804862774789	4.00731781038591	4.21140641999314
ZNF593	0.232492451584247	0.448125229853399	24	4.35772823511114	0.211372159517075	6.00854459147723	0.229650155381295	0.0382205960004093	5.94045885528129	6.25481980214029	5.71867550066421	5.92429836277011	6.02188850152888	5.90883052915338	6.29461960439069	6.15542737748732	6.56025194311468	6.06395480078097	5.29837358360918	6.09222298086529	5.97298096592495
CEP85	0.957784202466879	0.972359709205043	24	18.6982177925727	0.0711995962001691	1.79538349393418	0.0786865801386374	0.0438271714118378	1.99347179079824	2.82775266591276	1.70392440739061	2.56626089759553	1.80277229958778	2.26085191750056	0.679174522498239	1.75101987203913	1.13387353172569	1.31568375961057	1.78252156407212	1.29972873850248	2.23725284375666
SH3BGRL3	0.37973074043295	0.577709293483132	24.3414634146341	19.6188486092783	0.0992170001506457	8.73178756792147	0.10920853938063	0.0125070082764996	9.11822703040746	9.0505072645164	8.69817189070055	9.2507025247726	8.9174330670978	8.75913806779539	9.00015661836078	8.60800059304142	8.49676067802737	8.29941212590174	8.56136308143818	8.42838856231347	8.36409047702337
DHDDS	0.262218103736665	0.475827096756986	22.1777777777778	19.9255138638326	0.217166703662854	5.08754642022669	0.220325715603775	0.0433068708184795	5.94045885528129	5.04454214892527	4.99460588242781	5.12388796612109	5.30958363888249	4.87839071901543	5.02544895217336	4.58709387076766	4.70287960208204	5.13844759510733	5.0993923522483	5.03623682802085	5.40379738200571
HMGN2	0.0311139665158904	0.24804083262426	27.7222222222222	9.18044363618637	0.671937290224831	3.28094232582396	0.678060503533478	0.206666389164032	3.01509053409279	3.60499539000978	4.05215403466975	3.23209591157527	4.16647602480613	1.97411416748224	2.91006277235969	2.41535031010873	4.1427762194032	3.92223270111921	3.40907345198353	3.46240286601375	2.920720387895
ARID1A	0.868344944295567	0.917779729523921	24	13.7297382364079	0.0729957391598545	4.88900797963156	0.0742458833405097	0.0151862880260844	4.48811275560602	5.22914103727445	5.08070192440404	5.24629409587751	4.56321450984442	5.44847521034064	4.57715895213353	4.49563687225787	4.7381512066576	5.0024887940658	4.56803005537053	5.10309710220592	4.94983885753996
PIGV	0.628349663049784	0.764167944466878	24	5.38566835299322	0.143056549669104	3.22454091383476	0.158245967425557	0.0490755030418778	2.59288272203175	2.93787120426766	2.67685317414113	2.8238694950241	3.42263129176254	3.31846047520899	2.97534899609066	4.0577545340911	3.85215178779823	3.14156104967848	3.22576557127239	3.41055118846108	3.50867176918458
ZDHHC18	0.60257282446044	0.745023748355358	24	16.9427073604478	0.152348219504941	4.23670020614066	0.167503169994021	0.0395362338244379	4.1559751735662	3.95852128361318	4.15098728851272	4.86195697998705	4.32365065044617	4.43551548642908	4.32502630402103	4.25657055759526	3.56842163592415	4.23696111217184	4.43346011471644	3.69692037720896	4.62736087114301
GPN2	0.194732619597543	0.412233475804339	24.0481927710843	21.2637829772445	0.427687865821882	2.79953589084573	0.445515512916864	0.159139061004242	3.10381503358529	3.38934909353505	3.25267785827628	2.8238694950241	3.49052886191288	2.88447457586346	3.58975903220539	1.94788892335354	1.50541007376254	2.50003554934332	2.09938166840097	2.75323053740058	3.38259791464204
GPATCH3	0.243116954194893	0.456871395745492	20.2639593908629	10.0237422643946	0.219821278917414	4.37513032412909	0.221750475191117	0.0506843130976351	4.02577962340042	4.00985418329984	4.38556916219788	4.49305773657701	4.20740392947607	4.11427783572798	4.69812300900441	4.36391136881891	4.55248036655384	4.87850098249344	3.622067851389	4.73269595059681	4.65489349307738
NUDC	0.203328701646799	0.420885822596196	20.0603015075377	15.9363151315908	0.128962051525535	6.13985747877076	0.129662157806496	0.0211181054698447	6.30097827860635	6.0120845839726	6.1435911596553	6.08876707843613	6.15338038966998	6.2075557787373	6.02080389121589	5.71641763312052	6.49988121481878	6.20485471149479	6.09812257737846	6.14076869527197	6.05793169510245
TRNP1	0.171978987130891	0.390116836608601	23.4823529411765	5.54860670965086	0.16593250605951	8.50421129764089	0.17832124348597	0.0209685810059114	8.99315176790675	8.93740392031423	9.05579762854291	8.56659197805934	8.49815056225458	8.30675238179351	8.52356579892594	8.4155737440206	8.73145587488585	8.20448258831178	7.88922575261468	8.46697735419104	8.0142140318971
FAM46B	0.382645585995552	0.580216622336372	21.2340425531915	7.0126645476652	0.348230308902241	3.32581173951214	0.348311802420233	0.104729861369521	2.32408629626719	3.13570657832532	3.31083801555548	2.97315201284271	3.67692565173662	2.88447457586346	4.19402451065841	4.29324541046049	3.56842163592415	2.50003554934332	3.93263690715466	2.75323053740058	3.87925336885513
SLC9A1	0.0207476438042797	0.234367138581997	24	21.0604493789676	0.400535132301891	4.55598008053267	0.419129806908428	0.0919955310382798	4.96157101708679	4.80401578013781	4.48995192501297	4.95465270088298	4.32365065044617	5.11255110530596	5.00995291079771	4.39798734800503	3.64475439042224	3.92223270111921	4.69111171990133	4.64566390798001	4.57066733931894
WDTC1	0.0637392974104776	0.281848692166346	24	9.72149682525115	0.307659213305985	4.84326211764885	0.316599109660343	0.0653689810647778	4.1559751735662	5.04454214892527	4.67847228146468	4.80333901404461	5.0643041591119	4.5194233783443	4.91330965499403	5.10308809925705	5.41964481064562	5.0720691877713	5.00763685527946	4.60009640817536	4.31858366963316
TMEM222	0.358646060618543	0.559000177202046	27.156462585034	11.440816337489	0.266642977995771	4.04830375627089	0.269438695986096	0.0665559484188238	3.26640211306825	4.24224284873435	3.87071275289662	4.56539371034233	3.89304260596855	3.83747578858866	4.44511660464211	3.13412392169646	4.42840599148326	4.49517569010059	3.93263690715466	4.57676132274055	4.09562342239296
LOC644961	0.0544944525977571	0.274682741009623	20.7916666666667	3.98950941689357	0.690779102668375	1.83852417783794	0.690835920620045	0.375755689779642	1.79458995624606	2.57855838379128	2.67685317414113	1.85079675230411	1.29599509104414	3.11772510885391	2.24270772456361	1.25199261809308	1.50541007376254	0.519312913108196	1.11954767930432	2.75323053740058	2.37606625543349
MAP3K6	0.103226494183814	0.323319275595608	21.4623655913979	6.82871090638689	0.357491311167517	4.30741160310544	0.358128289111502	0.0831423421094257	4.19688742746748	5.06895065479697	4.70039518952406	4.86195697998705	3.3513797605662	4.40642551594798	4.32502630402103	4.7803312253516	4.24440041101457	4.27680090940519	3.80762401742651	4.29156893760266	3.87925336885513
WASF2	0.0802325200600652	0.29957194032417	20.4717948717949	11.0129283709671	0.145996391344686	8.53146619161897	0.146484816327168	0.0171699462949369	8.29086489612204	8.46754105354165	8.30802718699964	8.67818390942425	8.45631534995766	8.36082869158371	8.65764233644933	8.61526091651019	8.93705921583521	8.51046073235722	8.47492270980902	8.37189149549053	8.61248945643034
AHDC1	0.0714488837101189	0.29130178449283	20.1616161616162	3.19182135728475	0.480156977868459	3.96800917962162	0.480421557590072	0.121073701154059	4.07049642147623	4.00985418329984	4.30200641946169	2.65733801439324	3.3513797605662	4.4919927632785	3.67082660555258	4.29324541046049	4.1427762194032	3.58406960190428	4.76021646297529	4.64566390798001	4.38585268832236
IFI6	0.683575654247618	0.800816192839433	24	9.3914961761547	0.09085811577452	6.66451091258857	0.0942557890400402	0.0141429416616305	6.46068671057072	6.18953211041695	6.80564525611315	6.14492713414129	6.66768532551567	6.23263281435334	6.46908366515808	6.73093097650546	6.86152739417476	7.1213488320268	6.76342746859926	7.27613040560546	6.84196550348697
FAM76A	0.0621846938623797	0.280788006262465	24	1.6207587434679	0.395144787383217	3.6447299169728	0.401106794553136	0.110051170783673	4.3856674506378	3.6702642456159	2.92045946199189	3.04237380740022	3.19736285327088	3.18778647967873	3.45891856688906	4.0577545340911	4.03344742400609	3.64622494044592	3.622067851389	4.17208834201866	4.35261021531303
STX12	0.638829446030053	0.772229537700668	26.2631578947368	23.9270836876535	0.0689830498302262	6.57369359247178	0.0689866820266271	0.0104943561874607	6.76951062911323	6.22254524075154	6.35875419056015	6.60576236035534	6.6077989656698	6.24089588810917	6.77436800166148	6.71750043856315	6.570072613935	6.55193388890444	6.64661376299805	6.67903164447245	6.70380370795909
PPP1R8	0.100467056738422	0.321377759403952	22.1777777777778	16.7936451164642	0.25603342461185	4.67134377940348	0.259550318715221	0.0555622388272107	4.5525791231986	4.4792322796961	4.11878934509882	5.02474646792126	4.62494081609777	4.7683690806821	4.73629087594397	4.80593903642569	4.51229629987194	4.79864830069627	5.2023107702805	4.77431914692027	4.13525923024455
RPA2	0.410933161606082	0.601397594136631	21.9340659340659	4.5888332786489	0.193435363258982	4.9429924323133	0.194286896209648	0.03930552167945	5.4417956561617	5.33356687449535	4.76423327436874	5.21665237871288	4.59440776099894	4.43551548642908	4.5980371463885	5.22199421656266	4.59157543142568	4.90416567197056	4.98856410016739	4.94805364082143	5.46729181247729
XKR8	0.245088024119433	0.45850877548627	24	5.37583683588762	0.252689648672522	2.97105202893439	0.279490958505556	0.0940713780114442	3.54516831899321	2.93787120426766	3.31083801555548	2.9004407646552	2.72010582826179	3.11772510885391	3.21043546019617	3.05089835253695	3.64475439042224	3.05255837644721	2.09938166840097	2.57627848153516	2.50268780302443
EYA3	0.122350325574216	0.343017320412401	24	19.593611587811	0.517762002039603	3.9771395229945	0.563167688618248	0.141601189840638	4.02577962340042	3.53663321389349	3.98229129721659	4.70001747102683	3.61742962630027	4.67388089565962	4.46798007090339	4.09977012271846	2.59978527554551	3.22539057103506	4.59350078148974	4.57676132274055	3.83179368464536
DNAJC8	0.413918280194876	0.603838891059846	24	10.2492766911826	0.152428343562737	7.81104862156548	0.155100728155228	0.0198565820889927	7.7601039903542	7.97761591869566	7.93999484237985	7.7771298102066	8.29716147385106	7.43309632629641	7.27659617464624	7.82210223527938	7.93022136713046	8.02896758165302	7.38687834741384	7.98112304169686	7.79354834805423
ATPIF1	0.891927240628326	0.931068171635734	23.4823529411765	20.0577843123965	0.0474968287335314	7.12538609371893	0.050185835391553	0.00704324435637139	7.63543079618232	7.29878506085909	7.31569744792689	6.94095521945234	7.05729059149926	7.01817411715047	6.67960731294719	7.03152746898319	7.02038799719417	7.04841743005057	7.41214872439994	7.14344553578593	7.05844170463918
SESN2	0.018377052989683	0.233044611776142	21.1216931216931	11.9151015824099	0.235103865350442	7.80091516949926	0.235104084702532	0.0301380132451335	7.76351247901967	8.00000318680138	7.98534431954148	7.98481699761446	8.17093065542156	7.52053882127276	7.68302688990492	7.70448990108815	8.11598528937501	7.9041562185227	7.31213823579765	7.55815888956065	7.33438889513529
MED18	0.504529521515214	0.673930912206047	24	13.8282941939309	0.207806865014465	3.62972966218312	0.211769497743672	0.0583430496078051	3.26640211306825	3.13570657832532	3.06264949628725	3.45155942502552	4.28593298824436	3.70039034297258	3.26367399953756	4.29324541046049	4.08914720393897	3.76303659580618	3.67074183910633	4.00731781038591	3.00871112880826
PHACTR4	0.045773959028778	0.262750010224944	22.8114285714286	8.95416621442068	0.344222064991713	5.56444978542071	0.354299323224575	0.0636719418607868	5.03109461525734	5.76559058094833	5.7919729173176	5.24629409587751	5.86446022258771	5.18285815636664	5.12949692194686	5.80797368077321	6.32533069495409	5.61324094777586	5.2828007652587	5.54913329131504	5.46729181247729
SNHG3	0.858939350152796	0.912068764747792	24	7.69732026133468	0.124961498170664	3.31860936840741	0.135591298103393	0.040857866368425	2.92054991527466	3.79256009171983	3.47244880891503	3.45155942502552	2.82902348216886	2.88447457586346	2.76989719029703	4.01447852713084	2.25483582454514	3.76303659580618	3.85050993972298	3.51245542539733	3.5678043013962
RCC1	0.0480604795169878	0.265650738378195	24	19.7628184359335	0.734234610273471	4.82790120352357	0.795437938123486	0.164758536803311	4.93763148660826	4.00985418329984	4.514908819765	4.89975292417709	4.56321450984442	6.12067037874382	5.11508451934724	5.03974586973241	2.99922618252991	4.52856153044267	5.9482363413231	5.03623682802085	5.40379738200571
TRNAU1AP	0.120330934473019	0.341054116816528	20.7916666666667	19.9651177981255	0.2404724398997	4.06248398000237	0.240781573672415	0.0592695441650145	4.45476612246822	4.05942317633057	3.31083801555548	4.12939664462441	3.99006042947026	4.00208292216859	4.24786088205191	4.14059663957387	3.64475439042224	4.31557003705217	4.37590899360279	4.07550033441355	4.21140641999314
SNHG12	0.611028739348489	0.751090286839899	21.1216931216931	16.8019720637895	0.146307196439721	5.09666362457775	0.146307701069855	0.0287065641068231	5.81467116852745	5.09295306192894	5.16194806388011	4.84268108460573	5.51915884399659	4.31546144469091	5.04078031721744	4.85583010432505	5.13208972564093	5.30183500821936	5.23504758857776	5.01902613363673	4.7851866009404
TAF12	0.0833782322206327	0.303398018836991	23.7619047619048	19.6576009860063	0.394265076891742	4.82988033123485	0.424307142627267	0.0878504462902053	5.07564948970358	3.95852128361318	4.48995192501297	4.95465270088298	4.56321450984442	5.34495451256483	5.50601567637204	4.5572477909561	4.08914720393897	5.09453637929114	5.18565951323249	4.94805364082143	5.21323974130671
GMEB1	0.445325934111393	0.629381785122241	24	6.65478804137441	0.305228444125684	3.24987598892306	0.337490959762217	0.103847334763704	3.18739774225987	3.79256009171983	3.47244880891503	2.9004407646552	3.61742962630027	3.60118307441134	3.3645966502938	3.82709290987288	3.64475439042224	3.87109462208752	1.78252156407212	2.75323053740058	2.37606625543349
YTHDF2	0.313152765579488	0.521638604381781	22.4269662921348	21.6476184332439	0.11448874228195	5.71032831387141	0.115530150675119	0.0202317877930899	5.6026803606686	5.57424126240379	5.70789369475002	5.45109001581515	5.5827575818558	6.0186351855723	5.79531787427261	5.79524463590008	5.60301445572615	5.54961603598207	6.15054462749406	5.63071160117589	5.91722893129116
SRSF4	0.17102281016134	0.389392717363001	27.7222222222222	5.43662919117324	0.304181066586402	6.79261608158855	0.351139973000685	0.0516943647017609	6.92978577563373	6.6920074011316	6.9815645222025	6.29429524209983	7.08500871168204	6.46904921033459	6.12517555483663	6.91280834129747	7.75188637694408	7.2011599319428	6.59079481357327	6.6625011076775	6.75558811400099
MECR	0.489959212423751	0.662487829588656	24	11.3669500412184	0.128004840620053	3.85294345521831	0.128305247447097	0.0333005788790708	3.72375964856392	4.05942317633057	4.15098728851272	3.76996496340811	3.84197209523439	4.11427783572798	4.07992202499595	3.35836865617639	4.03344742400609	4.11038218891168	3.85050993972298	3.30089818601552	3.5678043013962
PTPRU	0.303240631576271	0.514471154774173	24	0.477930296188433	0.290137170901896	4.0536457292302	0.290525803756981	0.0716702502298229	3.60718788672383	4.28454416072372	3.4205643498537	2.74300528017925	4.4987287122338	3.83747578858866	4.34985739963373	4.29324541046049	4.47096081996591	4.15382089463123	3.89215774029628	4.98397627422964	4.45012437120888
LAPTM5	0.581702422932054	0.730460522111578	27.7222222222222	22.2321713283403	0.254592928781369	3.98914431373005	0.262221201717038	0.065733696525972	3.72375964856392	3.95852128361318	3.12881270811898	4.16086643346125	4.71284427656783	4.11427783572798	3.21043546019617	4.64499520708032	4.42840599148326	3.51911540235507	3.15909426709265	4.2330651740809	4.65489349307738
SDC3	0.248756531241677	0.462817538981765	24	6.18366070397216	0.214216086268175	5.5872834007611	0.237658103915021	0.04253553773246	5.33588233094477	6.14430556879815	5.7293773274084	5.54948340147475	5.38287725637427	5.54506250416711	5.15789685239295	6.0306565314865	5.37552528506469	5.92042118983715	5.18565951323249	5.59631272325715	5.66980098931017
PUM1	0.677990420184168	0.796725193851993	23.6213017751479	12.5373004155707	0.0707526126350019	6.11789381078377	0.0707944520430962	0.0115717033071593	5.73357335851355	5.67308600910579	6.28086996530432	6.1291032340361	6.14286905949845	6.41164833072214	6.1179657334093	6.28854194403612	6.2901139170347	6.00587432535084	6.11580908715284	6.20305527316616	6.05793169510245
SNRNP40	0.510554259435286	0.677681477955735	24	17.0333870254499	0.315991590890237	1.77689232396484	0.347937933485067	0.195812615538065	1.56383969652602	1.02258493568516	1.86787732562697	1.99745445107029	1.29599509104414	1.39673876408542	2.61463378520875	0.918058058024856	0.632165286490975	2.74694129410437	2.57899462234934	2.13995209140957	2.23725284375666
ZCCHC17	0.0957930126662871	0.316106506278417	20.5773195876289	18.9899385859996	0.2162134565185	5.86261976345153	0.217090898624237	0.0370296739996025	5.90386055179796	5.65707505079874	5.81224879087492	5.26088965634075	6.19467620556776	6.23263281435334	5.68255124636809	5.80797368077321	5.60301445572615	6.17353926726549	6.0062836601105	5.88934584807484	6.00542648955094
SERINC2	0.240176455518244	0.454497285730483	21.2340425531915	8.8741903950071	0.362291272075952	6.62649326711009	0.362379914687067	0.0546865287686478	6.19389383122395	6.82693161334371	6.46502482850893	7.01601006158805	6.8139929718054	6.68429331441748	7.35841034399081	6.8089899279045	7.08345764352794	6.71306945894546	5.15176911099076	6.26276363246976	6.61547602831768
TINAGL1	0.522617567716685	0.687657983397633	24	19.8328778587533	0.215319398708609	5.84750652143021	0.232866667520583	0.0398232420378092	6.11069766703252	6.51677636435749	6.00072397987994	6.6171515644439	6.05590199065144	6.29744901812158	5.92490940558167	5.74317472184374	4.7381512066576	5.24271176899567	5.93833059251139	4.96612676236126	5.97298096592495
PEF1	0.0397952711488264	0.256347207701621	24.3414634146341	19.7936704850939	0.396861282784106	5.30845555064955	0.434700964713232	0.0818884062540642	5.61782443752735	4.80401578013781	5.29757026452784	5.23154936356561	5.38287725637427	5.67270955382735	5.91662287873824	5.20284470016084	4.33933479182657	5.20190579772646	5.79199615806405	5.3011903998361	5.41993488568749
COL16A1	0.0829239915606893	0.303185786549079	24	18.9131578385688	0.384299669090772	6.52226205238736	0.423497388915583	0.0649310600392957	6.02240862465759	6.52562144028346	6.11938550613267	6.79314836710196	6.67499930914212	7.19018301762646	6.73249411359539	6.33325541927705	5.69564009442412	6.17353926726549	7.17545633765639	6.54717466408685	6.90638195237043
SPOCD1	0.0151914856471154	0.227601826887123	24.3414634146341	10.0969150568022	0.618689077789	3.65541174590777	0.630850610075787	0.172579904516098	4.64417949965274	5.3733088643525	4.56356362210704	5.02474646792126	4.4987287122338	2.60610019960438	3.41252830507069	3.21280914157886	3.48782339117486	3.70581269126772	3.08919196306214	1.51144554103779	1.91171641261924
PTP4A2	0.682940153221898	0.800664869471693	24	11.9915773503259	0.0325242910741259	9.17704143447277	0.0325243046290005	0.00354409477839184	9.1615006812751	9.1582312611414	9.18872252689193	9.12868610780661	9.12793776597741	9.05227600800477	9.06438917474643	9.27957109577378	9.07621681908727	9.25682427871126	9.40008471395221	9.22827955765228	9.14629443156668
KHDRBS1	0.108325639820632	0.328949550260749	24	22.0658135626906	0.289422438902001	6.08945623409008	0.29557495216	0.0485388088521449	6.61204668799645	5.94772973212994	5.59539753921351	5.66372945039439	5.56711880252738	6.47606636256126	6.38748847269899	6.26103318441509	5.88062906822506	6.10879229167697	6.67074543413365	6.20305527316616	6.04758241129837
TMEM39B	0.101983491285226	0.322718233794107	24	20.7499166889233	0.438796963479679	5.28057734570807	0.463062665063645	0.0876916736083814	5.18136468918386	5.86651176942715	5.11375142743473	5.69631064348862	5.15078104599985	5.78997495332054	5.37907996935332	4.92757369523799	4.08914720393897	4.65487680516253	5.48686399276426	5.78121090524229	5.83536923051382
KPNA6	0.139997219857416	0.359615192475219	24	9.84351737918279	0.191194759051263	7.37590462719649	0.196200192594791	0.0266001531352995	7.04630555709486	7.31927767590282	7.59268429287891	7.07501635348789	7.54630791118886	7.3049721057688	7.24715919056077	7.48030341234009	7.83568904091187	7.57722305429937	7.28503677820201	7.45954346585576	6.95148727562019
TXLNA	0.370366480838442	0.569976226337929	26.6133333333333	23.6243887759953	0.0842027784503974	6.21497246734884	0.0843228928059657	0.0135677017475084	6.07821913799722	6.0120845839726	5.83224364884601	6.02178752431712	6.12161381760119	6.38952021108504	6.38748847269899	6.05221550615149	6.4687212900623	6.35198115894893	6.31268573100856	6.24066156798815	6.49877273503462
CCDC28B	0.624296673205208	0.761529829503393	24	9.48863745258666	0.198769015455995	3.90724490410913	0.205698788911661	0.0526454813967083	3.97963235776356	4.32564040443471	3.4205643498537	3.92463652216375	3.61742962630027	3.31846047520899	3.50386349146066	3.82709290987288	4.87119896059867	3.76303659580618	4.43346011471644	4.40190678872325	3.24444255408058
TMEM234	0.144738268478838	0.36509105226931	20.6839378238342	2.59154846956171	0.331936782658209	3.72464016883386	0.33197999636535	0.089130756614615	3.60718788672383	3.90529429365001	3.70710071045356	2.36480041134331	3.5553740828179	3.70039034297258	3.50386349146066	3.96986413474955	3.56842163592415	4.15382089463123	4.11956875032298	4.31995455895891	4.5116544703869
EIF3I	0.00891698586487721	0.223005710129793	27.156462585034	8.38064938037765	0.308476544109862	6.74208430152775	0.320899628356143	0.0475965019131291	6.9716466018112	6.67620620712393	6.96807326165675	6.87132378697052	6.69672138067351	6.41894958523233	6.42302437140272	6.60530260298822	7.23929235830842	6.94711932557114	7.11518152296763	6.60598995271568	6.27752077972204
MTMR9LP	0.63158626952496	0.766759115926967	24	1.94591842430825	0.308116005534163	1.42644656258129	0.314742586155735	0.220648003515938	1.56383969652602	-0.143520440799451	0.756589015237943	1.50339099367443	0.507947740334815	2.38534310281625	1.58161890764554	2.41535031010873	2.74556995067703	0.971764348146232	0.807597860240623	2.00660123962877	1.716488415018
FAM167B	0.322345106622729	0.528954280368593	20.5773195876289	9.99886997806626	0.406025082274476	2.19630034152277	0.407393975852923	0.185491013296689	2.71056998761629	2.70852921317334	2.92045946199189	2.97315201284271	2.93029236700332	2.12459504164195	2.0132582834013	1.52297617938569	3.21488238673722	0.971764348146232	0.409038971928806	2.26201325924914	1.49064489164834
HDAC1	0.101055777415735	0.322428134474039	20.0603015075377	2.50292293292854	0.296016105016637	5.66693157913298	0.296941744351228	0.0523990346812444	5.69124828415758	5.46812287082074	5.26851458912751	5.97828911119231	5.15078104599985	5.8560157696335	6.06646218141279	5.74317472184374	5.15836690253286	5.51671944331888	6.20938931558419	6.2773124428302	5.72279798130388
MARCKSL1	0.0157549173036231	0.228210696225961	26.0915032679739	21.3995762017211	0.901958907981893	3.10857177546209	0.957077990931545	0.307883510519642	3.66665084250992	2.57855838379128	2.58556440823015	3.45155942502552	2.82902348216886	3.83747578858866	3.78447809602102	4.01447852713084	1.13387353172569	1.82583977887372	3.08919196306214	3.89859286231375	3.67926012623537
BSDC1	0.20759578475236	0.425159876310249	24	19.625719082044	0.423446220730561	4.68153423122019	0.460240081983906	0.0983096692777891	4.86333296482309	3.95852128361318	4.82536586882115	4.51757493182479	4.39625068693124	5.86673453176885	4.7173331596877	4.64499520708032	4.38455768337721	3.76303659580618	5.7359154048669	4.66791906301848	4.7084308577257
ZBTB8A	0.0916898474754699	0.313581247928105	21.695652173913	14.923636608686	0.274347261516466	4.96035819816771	0.274685794326561	0.0553762013453033	5.24126472355329	4.94255623358541	5.19320726513162	4.82314415169225	5.23236623628616	4.72189840368988	4.7173331596877	4.64499520708032	5.20952759185662	5.413274319638	4.90964695027739	4.96612676236126	4.05486784589128
ZBTB8OS	0.209146210038205	0.426905007468078	20.0603015075377	2.7619947397335	0.264956530068078	4.66132024095899	0.265529571689921	0.0569644559832458	4.91328800018863	4.10734546948231	4.82536586882115	4.28029968379783	4.03622760871714	4.72189840368988	4.80972466629565	5.01799832926012	4.08914720393897	4.97852906412846	5.2023107702805	5.07005425211328	4.94983885753996
RBBP4	0.72437668670599	0.830749459146713	27.9160839160839	27.3723341577206	0.167858683902012	4.03944886250324	0.183606413013102	0.0454533326854202	4.07049642147623	3.90529429365001	4.05215403466975	2.8238694950241	4.16647602480613	4.62421002418929	3.54745042622935	3.92382592398864	4.80620827627799	4.27680090940519	3.67074183910633	4.50440220259928	4.0129273865605
SYNC	0.151291593015856	0.370699775004783	21.4623655913979	15.3544594648769	0.725135956309749	1.85823163213206	0.725593823318033	0.390475444918305	2.46473559249488	-0.143520440799451	2.76270765941675	1.68752576260291	2.82902348216886	2.60610019960438	1.40332077140163	0.48278503208965	2.59978527554551	1.59319499134493	2.35902749611718	0.751520811735729	1.716488415018
KIAA1522	0.013263561101537	0.227011371476555	21.2340425531915	20.3298203498648	0.833696494802749	1.90502953426209	0.83386502590009	0.437717636867549	1.79458995624606	1.3755565741715	1.0576813926648	0.368782294728694	1.80277229958778	2.79751756651169	2.69435316910607	2.27570988097665	0.632165286490975	2.95770184001202	3.35052106560685	2.26201325924914	2.08364715938575
YARS	0.507295871665147	0.675984956624277	27.7222222222222	7.96492558301285	0.0900931555687451	6.93883208840774	0.0940741238903354	0.0135576308363909	7.20514000424666	7.05787794869095	6.99935883203445	7.16700368592245	6.910100553216	6.84469680392763	6.92242110781477	6.52277162134713	7.31716383762811	6.90324878641322	6.84522158630883	6.79479267738238	6.78703417839855
S100PBP	0.328933364445832	0.533653951887294	24	20.2500634541498	0.260222702614921	4.17018136959538	0.278394403480393	0.0667583442557571	4.6734645799909	3.38934909353505	4.21330441843859	4.03064621089603	4.20740392947607	3.74754772131286	4.29976032953951	4.21893901782878	3.56842163592415	3.92223270111921	4.90964695027739	4.50440220259928	4.6819105027407
TMEM54	0.0351376201112568	0.251827234682301	24.3414634146341	20.4782246561287	0.563136584672805	3.34174960771275	0.604088251942678	0.180770052474441	4.02577962340042	2.82775266591276	2.38358533817122	3.76996496340811	3.2764256176943	3.18778647967873	3.54745042622935	3.28742388401358	2.43759579361217	2.85616684989489	3.85050993972298	4.29156893760266	4.0129273865605
AK2	0.163215821517248	0.381727290111753	24	2.05798899694524	0.192113087392213	6.03621648947187	0.196713446439645	0.0325888653567587	6.5102217724552	5.94772973212994	5.91894184479491	6.16057935442552	5.68772492368617	6.00899120337435	6.24914630052888	6.2517457885761	6.33688114264655	5.76101359679228	5.64138922990863	6.24806660919599	5.91722893129116
ADC	0.787274544494801	0.870757773406452	24	22.5642218546042	0.144766020335513	1.68170596275903	0.146489053436842	0.0871074115694461	0.949237469703318	1.3755565741715	2.14865290569764	0.368782294728694	1.29599509104414	2.12459504164195	1.40332077140163	1.94788892335354	1.13387353172569	2.20196732119728	2.23503786354139	2.57627848153516	2.23725284375666
ZNF362	0.374113745184701	0.572884449208523	26.2631578947368	25.4254213708728	0.34962206303441	4.96596304281971	0.104185025266111	0.0209798229200985	4.91328800018863	4.36559834167917	4.15098728851272	4.84268108460573	4.62494081609777	5.28228412017704	4.69812300900441	5.38378075241387	4.9635048729065	5.22245305083805	5.4314449781995	5.16699555906006	5.49802095319187
PHC2	0.11698995056728	0.336334387162513	24	21.2923116010666	0.592376845452172	5.85980496613246	0.616095629792305	0.105139272271537	6.11069766703252	6.17835769713563	5.59539753921351	6.56517683205827	5.12964290824465	6.55108302986062	6.49157336575322	5.91774693576174	3.91514923692621	5.413274319638	6.17605822815547	6.26276363246976	6.33821963824904
CSMD2	0.162957088566682	0.381519964690874	24	3.23644366419837	0.721186814348042	1.36821030822252	0.7607838698783	0.556043077081225	2.32408629626719	2.82775266591276	1.86787732562697	-0.143520440799451	0.507947740334815	1.13823753804012	1.88321853054155	1.94788892335354	2.43759579361217	0.971764348146232	0.409038971928806	2.26201325924914	-0.143520440799451
SMIM12	0.0565098904698584	0.275636008302448	27.3424657534247	22.2234839528441	0.182971561581717	5.40094751549543	0.188609107167554	0.0349214849110143	5.31744873781414	5.44965202035301	5.08070192440404	5.43830525399093	5.32825907243597	5.6102973162797	5.47248956880604	5.40068629395021	5.50403145869374	4.954164690493	5.26705801396628	5.6419980126713	5.62873520712726
ZMYM6NB	0.0422817693879201	0.258016172971097	21.0105263157895	1.27905650856007	0.780712080345931	3.71545485069438	0.780736874878508	0.210132246589565	3.10381503358529	3.60499539000978	3.19207420796756	3.6859308090382	2.82902348216886	5.24989755103434	4.7173331596877	3.42598761586854	2.43759579361217	3.14156104967848	4.92978461997827	4.42822134875328	4.76005237345789
ZMYM6	0.0309326913510218	0.247551516819377	22.0552486187845	21.322524152916	0.43871865925563	2.91487967842299	0.441473140416676	0.151455013283952	3.10381503358529	2.82775266591276	2.38358533817122	1.68752576260291	3.02491662506829	3.43827528279095	3.03780829027285	2.65963978827214	2.74556995067703	3.45109834116215	2.9383246196644	3.56082954066314	3.5678043013962
ZMYM1	0.398264041555483	0.592549690816189	24	5.30399857992547	0.51823738461525	2.03235981159106	0.572747377400302	0.281813965289896	1.28902237172828	2.82775266591276	2.67685317414113	2.13056969061266	0.507947740334815	1.39673876408542	1.58161890764554	2.86849227552206	2.59978527554551	0.519312913108196	3.28949141055619	2.75323053740058	2.08364715938575
SFPQ	0.0947947689037937	0.315714781179584	24	23.1801283976941	0.223337056023436	7.88291861326911	0.22421426018048	0.0284430515117924	8.4260548087603	7.7774032311136	7.6917688158648	7.40243012663187	7.78470481349002	7.86061377511931	7.61295530151427	8.07735612041094	7.82752446494759	7.76751564410587	7.98134775469245	8.32189027728637	8.16544599464701
ZMYM4	0.00785815098017317	0.219719717795853	20.7916666666667	12.1946007428115	0.184440631220253	5.49860765694736	0.184487776929876	0.0335517258986064	5.20160896447017	5.06895065479697	5.52343308832607	5.69631064348862	5.3648999706119	5.39023301679274	5.33000471726847	5.66136703848695	5.54444318703802	5.81612984553733	5.52707445233248	5.47533872656066	5.58646616873767
KIAA0319L	0.22294605032523	0.439982652051999	24	10.131150332071	0.234887308185413	5.6986602672749	0.239560374821562	0.0420380165838733	5.20160896447017	5.3132776539653	5.61860948918406	5.39925680971813	5.71636439412818	5.54506250416711	5.75869969480436	5.79524463590008	6.56025194311468	6.01767898523944	5.7359154048669	6.0334412285472	5.17571682042579
NCDN	0.00025705864763359	0.123881315720085	26.972972972973	7.55775367195588	0.484037339744061	5.15404827163896	0.522402901307666	0.101357782033645	4.93763148660826	5.3733088643525	5.54782227986836	5.3317314261324	4.92401744120417	4.69808941249679	4.82751359104756	5.40068629395021	5.76568377604827	5.67417803001547	5.2023107702805	5.10309710220592	4.41834641098348
PSMB2	0.00144327744759809	0.180511496973142	22.4269662921348	21.2779490954831	0.367177425441192	6.14852452928828	0.371494460083025	0.0604200988893228	6.3741503804591	6.16709605622808	5.88105101046853	5.96051575564687	6.05590199065144	6.58393330680933	6.54092887410497	6.22351939309938	5.41964481064562	6.06395480078097	6.47222770091943	6.32710804750835	6.28634997252263
C1orf216	0.665476571431591	0.788002172821826	24	18.2217746406036	0.150612289143512	4.46316937188975	0.167071698457186	0.037433421081765	3.97963235776356	4.5503019788345	4.72198994178574	4.33650222863465	4.39625068693124	5.13045168272359	4.97845237701152	3.87627001129191	4.03344742400609	4.71411549191502	4.5421015503768	4.17208834201866	4.59929257275788
CLSPN	0.404589144095547	0.597090627095648	27.5310344827586	10.9228123574592	0.479420567919524	3.16869480771238	0.481710883955081	0.152021861740244	4.19688742746748	4.94255623358541	4.38556916219788	3.54992186846548	3.78902716381623	2.49993999120889	3.15515677864737	1.75101987203913	2.59978527554551	3.37971520835745	1.94963321340981	4.14060541147287	1.22276503163789
AGO4	0.580209194714112	0.72973711679291	24	10.3429029096092	0.195258888988624	3.64156189223261	0.198335137054445	0.0544643048570699	3.26640211306825	4.19866365537152	3.66312465312318	3.54992186846548	4.24720270654745	3.31846047520899	4.04992838974481	3.49057867042854	4.08914720393897	3.87109462208752	3.01572947993858	3.78100140345478	2.61908724767987
AGO1	0.248639297870471	0.462757611537866	20.9005235602094	13.9416888595444	0.113099190294895	4.89178046307246	0.113100183309054	0.0231204536186436	4.75791356738759	4.40447933548955	4.84518099327841	4.93658391079565	4.84840307933379	4.85704739975843	4.89655377152563	4.67309713345774	5.13208972564093	4.90416567197056	5.16881382490919	4.79468891180624	5.17571682042579
AGO3	0.255527311572149	0.468715208624759	23.7619047619048	2.42862493144504	0.373652789278881	2.09810517160685	0.382654739812699	0.182381105099531	2.59288272203175	2.09897615421526	3.06264949628725	1.2922681185063	0.955122655570747	2.38534310281625	2.34505656878781	2.41535031010873	1.50541007376254	2.35868558696552	2.23503786354139	2.00660123962877	2.37606625543349
ADPRHL2	0.409031109288977	0.600307201705764	20.7916666666667	3.8210956657617	0.171646023297258	5.82381988739158	0.17165477955849	0.0294746030745418	5.80146750491248	5.96083240883181	5.59539753921351	6.36355381557718	5.50281122629142	5.76727202493741	6.08876064494301	5.84550051884697	5.2344432929767	5.81612984553733	5.70118981238938	6.24066156798815	6.0885414175615
COL8A2	0.110812250350257	0.330928682859806	24	18.7453987746203	0.526131247324356	5.17796248300091	0.581126068300179	0.112230644815986	5.05354404464581	4.91589205442651	4.99460588242781	5.31783862956847	5.27149148955173	5.24989755103434	5.37907996935332	5.06117044485626	3.4024545803659	5.24271176899567	6.32033351103943	5.63071160117589	5.58646616873767
TRAPPC3	0.36553186807735	0.565885294924474	27.5310344827586	22.2311462249272	0.125665450400346	6.74679320921503	0.129476384623222	0.0191908037801393	6.74902381259246	6.37714872713704	6.73836464384222	6.74204625201875	6.71812123728456	6.5310077199445	7.10123863952085	6.96488858543172	6.44756772075621	6.73468708181471	6.57169802838515	7.07431172176144	6.86572377922903
MAP7D1	0.625942987015984	0.762777035340408	24	4.81332562169266	0.0740300459458838	7.22454287955945	0.0812078409337726	0.0112405507569947	7.2001178333974	7.69746723882185	7.10174813215455	7.49176085992599	7.08500871168204	7.36668526267464	7.39764088504231	7.20996594792937	7.2144609848092	7.23188781784323	6.92764169781041	6.96621890212965	7.05327817185414
THRAP3	0.0297790011963397	0.245872424858056	23.7619047619048	10.421940610942	0.351557293022232	7.61470029494398	0.356745126384102	0.0468495295370947	7.43199070302512	7.86712796172404	7.97188852437388	7.57879678641042	8.09116701927361	7.19018301762646	6.9911142677482	7.38157397485044	8.0438190853742	8.08614379775595	7.20053693899446	7.46272944470162	7.33863960680218
EVA1B	0.886821925861876	0.928584126453753	24	3.60713498655057	0.0445188816739103	7.15566272703222	0.0474436563201414	0.00663022533760734	7.0406977442687	7.04563128610518	6.59358927541393	7.3792056011553	6.91628569655443	7.23223531529346	7.2271954613262	7.14623654326131	7.58271858542267	7.14306719732414	7.14563368750107	7.1979923667299	7.400941627515
STK40	0.394669103944872	0.589299265495214	23.7619047619048	18.943087612907	0.19914106042306	4.04116735707044	0.216939034497111	0.0536822693367434	4.52070599183202	4.5503019788345	4.05215403466975	4.0972250623296	4.16647602480613	4.31546144469091	3.58975903220539	3.21280914157886	3.97551051857858	3.70581269126772	4.22110698135653	3.97197881665958	4.21140641999314
LSM10	0.443527575946982	0.627565571006891	23.6213017751479	9.05259178840979	0.178825698719265	4.87278792290847	0.18649824132625	0.0382734164254235	5.05354404464581	4.28454416072372	4.70039518952406	5.10783031300778	4.71284427656783	4.31546144469091	5.14376676879803	4.83110022532706	5.39775369547608	5.321016313107	4.56803005537053	4.92975123591976	4.83417836623743
OSCP1	0.368561619719042	0.568974756367612	24	17.7054181460175	0.48474783276755	2.83876991962225	0.537548138281973	0.189359530184645	3.48036238062145	0.554275999058886	2.48810665487606	3.45155942502552	3.02491662506829	3.04408691955786	2.1325397234727	2.86849227552206	2.04551906312914	3.3046154138985	3.01572947993858	3.35676621780815	4.09562342239296
MRPS15	0.737368933913827	0.838917261040917	21.0105263157895	18.0261582347677	0.12018029366553	5.37667920101793	0.120195372462704	0.0223549458632287	5.66232559773257	4.99445019264886	5.63007690094855	4.49305773657701	5.40063328314717	5.03864145595314	5.26621570474946	5.38378075241387	5.52437881624746	6.00587432535084	5.62912580129421	5.57291585812743	5.24981142052847
LINC01137	0.0642886287759683	0.281965325978566	22.8114285714286	4.95804810799228	0.649331400425976	1.05581413246497	0.669315006747117	0.633932608180281	0.503938509586027	1.3755565741715	0.756589015237943	1.04486463191352	-0.143520440799451	0.419263551913673	1.74028569477629	0.48278503208965	1.80059374265331	1.31568375961057	0.409038971928806	1.51144554103779	3.00871112880826
ZC3H12A	0.884480838623579	0.927193977921312	24	5.76735177910164	0.0921833770969359	3.88155511463829	0.102253112990527	0.0263433366191054	3.88265851609805	4.05942317633057	4.18248230042956	3.84937254606918	4.39625068693124	3.96265817965504	3.31501764108665	4.14059663957387	3.64475439042224	4.15382089463123	2.76981804959257	3.93575240705842	4.17383515941378
MEAF6	0.0754148377311159	0.294214387317655	24	19.5597793829979	0.290733873918135	5.62025877525128	0.316473581391037	0.0563094323671756	5.49197238524352	5.13979210650881	5.57180600978113	5.50112536324142	5.45262665156258	6.28151591830402	5.78625009474903	5.34936350623171	5.39775369547608	5.24271176899567	6.24196770048414	5.78121090524229	5.95093801217537
SNIP1	0.638214290798833	0.771889158861016	24	12.6739311632664	0.134134242979911	3.68980991737494	0.134490850743868	0.0364492626328973	3.72375964856392	3.6702642456159	3.31083801555548	3.45155942502552	3.67692565173662	3.37961133864121	3.41252830507069	4.09977012271846	3.4024545803659	4.35332453939055	4.34624896773621	3.56082954066314	3.4470115675359
DNALI1	0.584540312918094	0.732355869674451	24	17.2328517341228	0.310938008228554	2.03921670562855	0.343345440800384	0.168371237766294	1.99347179079824	0.554275999058886	2.01508488882755	2.36480041134331	2.00202508989542	1.80608968430698	1.40332077140163	2.96257619306092	0.632165286490975	2.50003554934332	2.67755903510928	2.91083073432094	2.61908724767987
GNL2	0.213927226994178	0.431461731276381	21.0105263157895	15.6018463988784	0.216189872300869	6.36691972396065	0.21619981014892	0.0339567356778968	6.79638154914031	6.10943023402413	6.56996791443608	6.14492713414129	6.74616937794158	6.11168696446872	5.74003606446557	6.279430514164	6.39328568464966	6.65378691032419	6.38009868246807	6.49833264675956	6.03715834936149
RSPO1	0.0553155906300611	0.275219809207397	24	13.9684640694098	0.519558033463356	3.89817535867099	0.530982348839565	0.13621304840955	1.56383969652602	1.6589216748708	3.70710071045356	3.72855965281466	4.08096310463029	4.18450280211514	3.74758018559996	4.0577545340911	3.85215178779823	4.87850098249344	5.00763685527946	4.68983611683488	5.05691113482713
C1orf109	0.0222829857948053	0.236015931269192	23.7619047619048	19.3240222810663	0.475907567045587	2.45893863312971	0.515433332574397	0.209616183840407	2.92054991527466	1.6589216748708	2.01508488882755	2.8238694950241	2.17706858114656	3.04408691955786	2.8416815422784	2.12109070859405	1.80059374265331	2.35868558696552	2.9383246196644	2.83418159995827	2.61908724767987
CDCA8	0.860711551121307	0.912946634649111	24	20.1979036911109	0.252594956103438	2.14518986172092	0.270612376401151	0.126148450181495	3.48036238062145	3.60499539000978	3.19207420796756	3.6859308090382	2.72010582826179	1.13823753804012	1.40332077140163	1.94788892335354	-0.143520440799451	1.59319499134493	0.409038971928806	3.51245542539733	1.49064489164834
YRDC	0.231540778738082	0.446995315519236	23.3450292397661	21.9984638671908	0.412623777721902	3.44949025897153	0.419197261275225	0.121524407899099	4.1559751735662	3.04017735928746	3.61776586420085	2.65733801439324	3.2764256176943	4.18450280211514	3.45891856688906	4.32901101559339	2.43759579361217	3.22539057103506	4.18804862774789	3.05289760986788	3.67926012623537
C1orf122	0.652043878464148	0.779603164787251	27.9160839160839	25.5635650380455	0.111150489774506	7.00807735242422	0.11374675141632	0.0162308070667874	7.4700402785289	7.20278595739352	6.78527570289468	7.48245002665006	6.87877071594503	6.70832918135769	7.57660048700859	6.78343669480316	7.09029817007252	6.69112297951671	6.86103829673346	6.67903164447245	6.79324196940341
MTF1	0.307725547017847	0.51808627897558	24	21.2364397610006	0.162025135198972	4.73124237151985	0.168757954417398	0.0356688457630605	4.42063043687512	4.32564040443471	4.5872892147359	4.65652389527286	4.53133188052144	5.23342748406072	5.07096276322226	4.95071671835891	4.33933479182657	4.929381770383	4.61852961325648	5.01902613363673	4.94983885753996
INPP5B	0.302822270977488	0.514316448500737	24	6.46116559054332	0.189613624400084	3.74362198701173	0.210039885294069	0.0561060614620786	3.83161237292726	3.79256009171983	3.98229129721659	3.45155942502552	3.2764256176943	3.60118307441134	3.88982655008197	4.18029953967531	3.85215178779823	3.92223270111921	4.08406999411631	3.46240286601375	3.3151733570321
SF3A3	0.0423736708475995	0.258016172971097	25.1069182389937	23.0893764027595	0.220730911388735	5.78166293949123	0.22224837493407	0.0384402164671376	6.31962216208786	5.78044736896596	5.85196517439625	5.58471705444687	5.73047371317473	6.05657908779314	5.93314860810666	5.4981593382603	5.78267594883747	5.43103850621168	5.68942635483974	5.52495209263753	6.07841016659609
FHL3	0.186585635039586	0.40444750987705	27.9160839160839	27.2397603563317	0.281251342544607	5.55337258845401	0.305965031387961	0.0550953544921678	5.96435190141008	5.29269902274563	5.67505621966315	5.6303954234976	5.38287725637427	5.28228412017704	6.04381365248846	5.74317472184374	5.76568377604827	5.88218995306705	4.5421015503768	5.19791390203455	5.57209673045113
UTP11L	0.786566118560755	0.870324139632232	24	11.9304128112797	0.0614582095971732	5.98294336049571	0.0614599578831548	0.0102725287839032	5.90386055179796	5.96083240883181	6.1435911596553	5.96051575564687	5.97525263963256	6.06591115844707	5.48375172657818	5.88207591914957	6.15309098065357	6.00587432535084	5.76982476244052	6.42835512115185	5.98387741795475
RRAGC	0.028182200960333	0.244578464738559	20.7916666666667	10.3591486955019	0.252863034722703	8.06770150802279	0.253119387115019	0.0313744115177425	7.32070764760538	7.88097990246055	8.12359667286843	8.36010622115279	7.87955587943194	7.9863466374357	8.28691672890548	8.12136469085627	8.48383100341272	8.08894398079535	8.01472604568731	7.960986669665	8.12418178945238
RHBDL2	0.188982844798211	0.40656250716706	24.3414634146341	20.95801650613	0.429806870660527	2.18604217789407	0.454143402788643	0.207746862060156	2.32408629626719	1.02258493568516	2.38358533817122	2.13056969061266	1.57152225244818	3.37961133864121	2.24270772456361	2.12109070859405	1.50541007376254	2.026126600163	2.23503786354139	2.57627848153516	3.17006445877555
AKIRIN1	0.0238650104992939	0.238316526603676	23.2093023255814	10.8421519209212	0.404254019971421	6.41390442821036	0.40785387149914	0.0635890160298103	6.03374478637051	6.37714872713704	6.78013805773333	6.55336812400026	6.87877071594503	6.07518325236795	6.35719159484776	6.42700332343323	7.06273927810732	6.72031138433901	5.86701794197942	6.2700563771968	5.4827381969232
NDUFS5	0.809454255058962	0.884005024083845	23.9041916167665	2.14453624986147	0.0535263881384144	7.93880185026275	0.0547432325485165	0.00689565422856658	8.46216306894289	8.19557773606742	8.15370371593479	7.88470745477258	7.96557451215016	7.70207062817826	7.60524173572461	7.96250078212573	7.73888530733393	7.79521304602789	8.02412255873537	7.77358698653094	7.99009714492756
MACF1	0.393937186353111	0.588978912857287	21.3475935828877	10.1775126721995	0.121688373385372	8.51118525929875	0.121758551560953	0.0143057104094789	8.35327237986198	8.83616368700011	8.63269813056284	8.50201735583481	8.75092516349862	8.49814335066762	8.27237822315313	8.48855099625987	8.71384582818433	8.57779187925495	7.98375769839431	8.60889821358023	8.29795903650009
KIAA0754	0.0768649460807463	0.295741911423962	21.4623655913979	9.38525281840781	0.517311835825797	4.63288050666232	0.518147987908476	0.111841431516171	4.58376328265018	5.22914103727445	5.20858649317674	4.51757493182479	5.10819044673651	4.43551548642908	4.19402451065841	4.88014321147917	5.37552528506469	4.90416567197056	2.85653013031007	4.2330651740809	4.31858366963316
PABPC4	0.92060462314602	0.9500464780185	24	10.2139997416364	0.0385003212293137	8.19439977539601	0.0392019442257653	0.00478399215321061	7.86536914781146	7.80672674052574	7.9651132697198	8.27098442737739	8.0467517166047	8.44906115228957	8.56391970676697	8.26906787674342	8.49933276553191	8.41995493685194	8.00526793013846	8.23884249010813	8.09181073701738
PPIE	0.529671780734686	0.692660394611197	24	22.2868821375176	0.205062757635569	4.81834793213273	0.208509430232555	0.0432740501867956	5.24126472355329	4.88872576794934	4.33040186153294	5.21665237871288	4.92401744120417	4.67388089565962	4.96244037393917	4.29324541046049	4.90262839557142	4.19598982533635	5.00763685527946	4.42822134875328	5.76130599650356
TRIT1	0.00528575107755547	0.219201107497682	22.5536723163842	20.3488654913161	0.968000973554064	2.63401296881042	0.989329600770051	0.375597847271365	3.10381503358529	2.43570882351885	2.38358533817122	2.25243344518186	2.47398800618217	4.14981756263725	3.09767534312739	2.27570988097665	0.632165286490975	2.35868558696552	3.89215774029628	2.98361218943931	3.00871112880826
CAP1	0.158946562131741	0.378581811622874	24	3.1474694988297	0.10659291390047	8.70465056751776	0.112171712938205	0.0128864119321211	9.27212375724934	9.08980339845258	8.87845427194677	8.93977998849386	8.54480755085254	8.5980126549466	8.62495532204316	8.64394226113427	8.66427963446682	8.48304886955568	8.41725215602725	8.51226896754715	8.56792533959265
PPT1	0.880724308992535	0.924926621266525	24	3.44905766941713	0.0484506912946998	5.76814161741787	0.0514105955095347	0.00891285251289459	6.07821913799722	5.78044736896596	5.88105101046853	5.74902900901016	5.32825907243597	5.75578516585657	5.46113880272159	5.67532787051324	5.95746437584973	5.68901845648892	5.82462718342369	6.14076869527197	5.69654282530372
RLF	0.239185795589643	0.45363676226619	21.5783783783784	5.91540623170766	0.213659992493012	5.33433238813743	0.214188637511801	0.0401528479905221	5.4417956561617	5.3132776539653	5.32605229679392	5.48877827018875	5.32825907243597	5.29820878488392	5.89147383656919	5.79524463590008	5.52437881624746	5.0024887940658	4.61852961325648	5.43697592687085	5.07740399544759
ZMPSTE24	0.808462684422092	0.883609332152605	24	2.61068970425014	0.0968484747767109	5.58970968883155	0.100475743677833	0.0179751273806915	5.86630960302124	5.35357471191114	5.4733818070415	5.41239074163474	4.56321450984442	5.81232614567189	5.66286911841867	5.64726978753789	5.60301445572615	6.04100242765603	6.01573514077039	5.66430935449015	5.62873520712726
SMAP2	0.734192555831904	0.837200878525298	24	0.994418780010411	0.0837508826366961	4.15671586825101	0.0842335346188607	0.0202644436831096	4.34983606530376	3.79256009171983	4.21330441843859	4.28029968379783	3.67692565173662	3.96265817965504	4.07992202499595	4.25657055759526	3.85215178779823	4.19598982533635	4.46139703766027	4.26261358904506	4.73447248894582
EXO5	0.10716312458391	0.327289209803315	25.7548387096774	11.5830874907074	0.529324018016874	2.88908752744743	0.53037365180952	0.183578256723193	1.28902237172828	3.13570657832532	3.70710071045356	3.54992186846548	3.19736285327088	2.96648695876409	2.97534899609066	2.86849227552206	3.11108011489632	2.50003554934332	3.22576557127239	3.05289760986788	1.91171641261924
NFYC	0.237745883249348	0.452309076638282	26.4370860927152	20.6029835208343	0.308341802103675	3.84177217574878	0.339122694891772	0.0882724636907121	3.3413037729776	4.10734546948231	3.12881270811898	4.03064621089603	3.49052886191288	4.62421002418929	3.67082660555258	3.92382592398864	3.21488238673722	3.58406960190428	4.11956875032298	3.97197881665958	4.6819105027407
CTPS1	0.669967638850409	0.791276580220017	21.1216931216931	18.4656702981667	0.123709640701109	4.99008248051945	0.123710239974458	0.024791221479285	5.82775508622383	5.52215754782809	4.80527479310595	5.12388796612109	5.12964290824465	4.79105488681458	4.4904868481012	5.34936350623171	4.55248036655384	5.20190579772646	4.84749039757614	4.79468891180624	4.41834641098348
SCMH1	0.108652968471539	0.328949550260749	24	20.0709162905623	0.614796514795452	5.16659571353144	0.660867879930667	0.12791166883831	4.83769145053789	5.41198536520654	4.80527479310595	5.58471705444687	5.46954955125978	5.55834758156937	5.74003606446557	5.08228150692773	2.99922618252991	5.0024887940658	5.44550058517614	5.67533695320748	5.89431053369828
HIVEP3	0.876067412007075	0.922599847040468	24	10.348669310812	0.131920677790514	3.68947555946897	0.133984981093764	0.0363154543062073	2.16822903130445	3.79256009171983	2.58556440823015	3.23209591157527	3.89304260596855	4.57276785761786	3.67082660555258	3.5524014099294	4.70287960208204	4.35332453939055	3.57169417787321	3.46240286601375	4.28373516895722
FOXJ3	0.00622737862113298	0.219201107497682	23.4823529411765	19.4212646642709	0.531493287477395	4.37400510850747	0.567844828496829	0.129822625810923	4.5525791231986	3.95852128361318	3.83151616783359	4.22181861339817	4.84840307933379	4.83538357866514	4.27404397176567	4.64499520708032	3.3117147419447	4.19598982533635	4.98856410016739	4.89243477629522	4.54146262107155
PPCS	0.290418440634015	0.501847443583025	21.4623655913979	13.4584364587554	0.267476592399286	6.04307102946902	0.267478151810759	0.0442619572906561	5.9524548405599	4.99445019264886	5.89061742319089	5.6303954234976	6.48000947019626	5.6969375696506	6.03618443575702	6.31553597642462	6.73629054446531	6.46838001746491	5.81383197349006	6.32710804750835	5.74858385552078
PPIH	0.115617048531114	0.334890761262537	20.1616161616162	5.12042356764229	0.279681199680317	5.11298762815231	0.28025672148967	0.0548127126196365	5.42467463145003	5.43094161694037	5.29757026452784	5.46376247708698	4.84840307933379	4.7683690806821	5.5170201198184	5.24089287919179	4.38455768337721	5.11665904610596	4.76021646297529	5.48790293646405	5.15658292480088
YBX1	0.0781258855857836	0.297061936760872	24.7950310559006	7.90736888630894	0.251903196684292	8.0618023236355	0.274769811730151	0.0340829259636624	7.8494193386172	8.31773130464348	8.34850511062023	7.86812036592727	8.08568931178707	7.96156153813405	7.6282597999277	8.09823335583529	8.64582482970869	8.25272801341345	7.6881610377242	8.15860061853811	7.79972823215422
LEPRE1	0.273943237566773	0.486434902449001	24.7950310559006	19.6708326303313	0.187311920301555	5.93521449233803	0.208839206715966	0.0351864632669237	6.18375292689947	6.51677636435749	6.03563475126893	6.34312310153669	6.26421616570035	5.93961555671687	6.20899482643381	5.55966489002355	5.15836690253286	5.70370777846747	5.6656077184428	5.67533695320748	5.96200158795794
C1orf50	0.0867956861183405	0.306699597837635	21.2340425531915	8.63490854687589	0.591852901033582	3.44885163797703	0.592002023404401	0.171651925204775	3.26640211306825	2.93787120426766	3.52253191351268	3.23209591157527	3.3513797605662	3.25460246804175	3.95601413881338	4.36391136881891	4.1427762194032	3.92223270111921	1.78252156407212	2.83418159995827	4.09562342239296
CCDC23	0.756463332446526	0.850963249871353	24	19.1940040933197	0.163804026954122	3.78027390022822	0.179661638335718	0.0475260901927956	3.66665084250992	2.43570882351885	3.98229129721659	4.12939664462441	3.5553740828179	4.14981756263725	4.27404397176567	3.61168340914145	3.3117147419447	4.06559485774435	3.622067851389	3.73957333946934	4.65489349307738
ERMAP	0.165604368191855	0.383886763763045	20.7916666666667	17.6543697837647	0.437311355343953	3.20879576895215	0.437875368089226	0.136460965302325	3.01509053409279	1.89566258796368	3.36674410647843	1.99745445107029	3.73406495979902	3.43827528279095	2.8416815422784	3.05089835253695	2.99922618252991	3.76303659580618	4.48880323969385	3.18222028988274	3.67926012623537
ZNF691	0.0129966227938541	0.227011371476555	23.3450292397661	19.6696090054639	0.752276603404959	2.16748141483745	0.796155351009245	0.367318190393319	2.46473559249488	1.89566258796368	1.70392440739061	2.36480041134331	2.00202508989542	2.70498122395398	2.44062300570743	1.25199261809308	0.632165286490975	2.35868558696552	2.57899462234934	3.56082954066314	2.61908724767987
SLC2A1	0.0423714301321452	0.258016172971097	24	20.0397689755863	0.6893088983081	4.70184548285646	0.741567177111153	0.157718321415496	4.96157101708679	5.06895065479697	4.61063093658988	5.28964512532771	4.82229119932085	5.55834758156937	5.31747055649511	4.21893901782878	2.74556995067703	3.97162000994513	5.21877203310317	4.60009640817536	5.11753658566435
EBNA1BP2	0.150620842136201	0.369911852829925	20.1616161616162	0.467000630587203	0.316108758445488	6.2712386689631	0.319156759444606	0.0508921404991554	7.32993308893833	6.64407495515014	6.37928538184991	5.83932367922616	6.26421616570035	5.9796663137218	5.89147383656919	6.16535379180715	5.65930030132502	6.59983793349581	6.59710464498595	6.38198916089049	6.05793169510245
CDC20	0.663922788654974	0.787433322522023	24	14.6640953288153	0.371021565479998	2.06372768674838	0.38544339968191	0.186770474688556	1.28902237172828	1.89566258796368	2.67685317414113	4.12939664462441	2.17706858114656	1.80608968430698	2.34505656878781	2.12109070859405	-0.143520440799451	2.62876398165454	1.11954767930432	2.57627848153516	1.91171641261924
ELOVL1	0.885102695015097	0.927330326224266	24	6.38555633801988	0.0750347055056212	5.36031564895215	0.0831634471945284	0.0155146548526084	5.78814188325348	5.29269902274563	5.59539753921351	5.00753970150967	5.67318912810285	5.28228412017704	5.60215845906805	4.97349434597121	6.07247589039282	5.37707596379238	4.80451326987613	5.21312809341881	4.993625879652
MED8	0.2309763616955	0.44645422169283	24	22.410826170665	0.210275256858333	6.38101576573868	0.213328352126631	0.0334317230921206	6.63455812447227	6.75353639321893	6.57590961174834	6.46788467475468	6.39398234555601	6.35947798729452	6.41716217458005	6.37662464684747	5.46245504358305	6.30458676514508	6.13328139506242	6.56507237487671	6.70380370795909
PTPRF	0.136042535932872	0.356003833990274	22.3016759776536	20.6811525439318	0.27956604454314	5.77673273675271	0.283353933415888	0.0490508988953451	6.03374478637051	6.07369090283577	5.90012081931037	5.65270346442368	5.68772492368617	5.89842112262763	5.60215845906805	5.67532787051324	4.90262839557142	5.68901845648892	6.45148334603167	5.90816471583986	5.89431053369828
KDM4A	0.708491892831146	0.818331561741779	22.6818181818182	1.98460477049336	0.0723120545671103	5.67676858291645	0.0723891957998135	0.0127518313883113	5.50831750559025	5.89409558326775	5.78172710937059	5.83932367922616	5.90234430879308	5.70890068812175	5.82218418459439	5.85779563670655	5.25893598883041	5.321016313107	5.71285812821584	5.46266413487791	5.83536923051382
ST3GAL3	0.214198327289603	0.431850200347159	21.4623655913979	11.8129310410129	0.43880571940355	2.5395921472972	0.438948799205334	0.172842241488458	1.99347179079824	2.70852921317334	1.86787732562697	3.34599676365959	3.02491662506829	2.79751756651169	2.76989719029703	2.41535031010873	3.21488238673722	2.95770184001202	1.11954767930432	1.85965745498819	2.23725284375666
IPO13	0.501789224182771	0.671897008743587	24	5.18711840020258	0.193793943909674	4.27446177800585	0.213864042995819	0.05003297586991	5.11886949414044	4.15372696209514	4.67847228146468	4.49305773657701	3.73406495979902	4.14981756263725	4.10930477128787	4.01447852713084	4.47096081996591	4.59310116940226	3.57169417787321	4.07550033441355	4.45012437120888
DPH2	0.383129321887755	0.580630086496744	20.3673469387755	0.239878569804188	0.300000282088233	3.23511338053097	0.301790414043695	0.0932858847729667	3.54516831899321	3.38934909353505	2.38358533817122	2.97315201284271	2.72010582826179	2.70498122395398	3.58975903220539	2.27570988097665	3.91514923692621	3.3046154138985	4.08406999411631	3.86045083637154	3.5678043013962
ATP6V0B	0.318363260197723	0.525227783390666	21.3475935828877	4.8944915273969	0.142956272703692	7.90375736447719	0.143004344565718	0.0180932103518814	7.82025764294234	8.34297120188744	7.60144901603297	8.21023781042193	7.9354389220804	7.8792605290092	7.99387039547043	8.08522053016982	7.67661469458046	7.68848635681802	7.62780645199886	7.94284863442604	8.14374733666938
B4GALT2	0.167658546450058	0.385642693381363	24	5.57517239894326	0.175138708320104	8.60796624358056	0.194059073824182	0.0225441257938137	8.91408146590191	8.75950436326022	8.72114073221183	8.66177930551274	8.71056752562002	8.35893189565555	8.72443998275649	8.733404159675	9.09334293848124	8.39754246075848	8.07473710423362	8.47330965054493	8.30231828656237
SLC6A9	0.184619932180968	0.402221280329386	24	22.7040821764052	0.26759549860546	4.0039549813159	0.270199030550133	0.0674830341027791	4.19688742746748	4.28454416072372	4.18248230042956	4.3905971604007	4.03622760871714	4.04045889521655	4.77347494708029	3.92382592398864	3.11108011489632	3.58406960190428	3.71782710710384	3.78100140345478	4.28373516895722
DMAP1	0.182699143905256	0.401007349042211	21.5783783783784	7.06250128552579	0.33083064629711	4.04364912594835	0.331922877107188	0.0820849848166147	3.18739774225987	4.00985418329984	4.01764551390535	4.1916643942909	3.61742962630027	4.04045889521655	4.7173331596877	4.14059663957387	4.51229629987194	4.15382089463123	3.22576557127239	4.66791906301848	4.21140641999314
ERI3	0.0474928427272164	0.265121082220795	24	5.23201857842568	0.211421992094084	3.93919207347863	0.23345491446392	0.0592646690258391	3.88265851609805	4.24224284873435	4.01764551390535	3.64200391326948	3.67692565173662	3.60118307441134	3.74758018559996	4.25657055759526	3.91514923692621	4.15382089463123	4.01033944381691	3.89859286231375	4.21140641999314
RNF220	0.336822727493556	0.540359618701259	22.0552486187845	5.57111339718559	0.109309846806017	6.91982838749132	0.110402856500139	0.0159545656796503	6.64198454919362	6.91708273381452	6.76461442616172	7.07914016097904	6.96483480628038	6.67822125242413	7.05290907550964	7.11071783024944	6.72754184704891	6.90324878641322	6.76902707011253	7.14741087634611	7.29555816038652
TMEM53	0.435219740498244	0.621323044167446	24	20.0778288849227	0.291897122363738	3.03643719453088	0.313714332622156	0.10331658866095	2.59288272203175	3.13570657832532	2.67685317414113	2.8238694950241	3.89304260596855	3.70039034297258	3.74758018559996	2.41535031010873	3.21488238673722	2.35868558696552	3.08919196306214	2.47893635650286	3.50867176918458
KIF2C	0.0342238493835225	0.251004626912506	24	16.9361312045206	1.05970215211697	2.29927617408618	1.16498713979423	0.506675602054304	2.59288272203175	2.43570882351885	2.48810665487606	3.59669742448901	2.00202508989542	3.54889806943696	2.0132582834013	0.918058058024856	0.632165286490975	1.82583977887372	3.80762401742651	3.24277921802522	0.466253222237222
RPS8	0.877550710918313	0.923462633389163	24	14.297398120639	0.0208661289267023	11.2221614421822	0.0214819713827587	0.00191424544134712	11.2696399217138	11.0448182724936	11.0953935107789	11.1189455580499	11.1519681216848	11.1083111628594	11.2338752394957	11.2702535588328	11.3233219234954	11.3536831027834	11.3710541513089	11.3982788710463	11.1308432145771
PLK3	0.0720995515378549	0.292522383498799	24	18.4574521338005	0.63908925900187	2.85656871145777	0.70795622951208	0.247834482913871	3.01509053409279	2.43570882351885	3.31083801555548	3.50157877405589	3.61742962630027	3.54889806943696	2.91006277235969	1.94788892335354	1.13387353172569	2.62876398165454	2.67755903510928	2.98361218943931	3.50867176918458
EIF2B3	0.268403229336429	0.481877686056585	24	2.15748359071802	0.165110476487728	4.78019831039372	0.169436846792529	0.035445568528845	5.27985955089386	4.7746365518721	5.02966322764367	4.30867462166853	4.4987287122338	4.46403047216361	4.92987316288468	4.70066211129049	4.87119896059867	4.79864830069627	4.84749039757614	4.94805364082143	4.83417836623743
HECTD3	0.223414438324801	0.440288841005874	21.9340659340659	4.3877000856984	0.229820986743779	4.23044770870182	0.230696785682738	0.0545324754181943	4.42063043687512	4.4792322796961	4.5872892147359	4.03064621089603	3.61742962630027	3.92212572997714	4.13810101702197	4.46381580050102	3.91514923692621	4.19598982533635	4.73754735704779	4.14060541147287	4.65489349307738
UROD	0.0115528521684705	0.226958111879019	20.4717948717949	5.53690557663405	0.165115050070406	6.60685948024776	0.165450845411843	0.0250422830857058	6.61958959673129	7.07605519900116	6.75940253980406	6.6284515614364	6.54531865575326	6.75523193678996	6.59385798190469	6.76397029528357	6.5202867778927	6.33320982092858	6.3505255540747	6.61747065765621	6.55830411357486
MUTYH	0.127305637832022	0.346750306609795	22.9425287356322	22.8417522814914	0.71293750237927	1.74553636525794	0.715839962020646	0.410097421210051	2.16822903130445	2.70852921317334	1.30665624534736	-0.143520440799451	2.17706858114656	2.96648695876409	1.74028569477629	0.918058058024856	2.59978527554551	0.971764348146232	1.11954767930432	2.75323053740058	2.37606625543349
TOE1	0.0826294988656309	0.302703581933371	26.0915032679739	20.7335998018687	0.385231372206416	3.1438519784647	0.420522322595524	0.133760216917365	3.77869363034913	3.309655606582	2.92045946199189	3.6859308090382	3.11371478225847	3.79321233166218	3.09767534312739	3.42598761586854	2.25483582454514	2.20196732119728	3.35052106560685	2.75323053740058	3.17006445877555
MMACHC	0.675650069038079	0.7953686337473	22.4269662921348	0.0368039036584099	0.295293067538097	1.76640175254632	0.296503318839279	0.167857237693441	2.92054991527466	2.43570882351885	0.756589015237943	1.99745445107029	0.955122655570747	1.61588445681194	2.0132582834013	1.52297617938569	2.87796566559859	0.519312913108196	2.85653013031007	1.69603174118514	1.22276503163789
PRDX1	0.106023914164261	0.325945080314389	22.6818181818182	6.91994547378938	0.154618683121278	9.04669694586053	0.160432067055	0.0177337726703013	9.20476827698612	9.15253232369009	9.32989531976858	9.18142543045886	8.83657996119219	8.93876314461936	9.20626736703078	8.95129993768154	9.40179112921152	8.88218515380032	8.69532095677813	8.99293195497331	8.83791261089335
AKR1A1	0.222586032263156	0.439982652051999	24	6.96709906889034	0.216421976747058	5.99396200898553	0.238300147094559	0.0397566996149332	6.31962216208786	6.06157830133942	5.85196517439625	5.85864418586296	5.74444638076309	5.68487442053418	5.74939806001427	5.91774693576174	6.81272933026958	6.10879229167697	5.97755192519354	5.8014842746244	5.97298096592495
NASP	0.616430744439357	0.75494756948366	24	21.8520345988982	0.0785921679948604	6.2058035102409	0.0806342585155755	0.0129933631289666	6.5423248054914	6.29675923282435	6.39952848595089	6.20654220724983	6.05590199065144	6.33652851769802	5.93314860810666	6.20439024506672	5.94242119953002	6.20485471149479	5.97755192519354	6.5351183019222	6.10859294703279
GPBP1L1	0.831691254301833	0.896486663771907	24	18.4367666288907	0.0510157176749734	6.27338740911609	0.0565220070116942	0.00900980655675113	6.02240862465759	6.15574581517324	6.37928538184991	5.98709434776359	6.45473563392959	6.43344216905923	6.53010597674751	6.42700332343323	6.26614922524733	6.15227817999376	6.43043635343911	6.32710804750835	5.99469218732238
TMEM69	0.222749331312028	0.439982652051999	21.3475935828877	8.47582808452043	0.403818686463964	2.53451842581299	0.404179133580452	0.159469794918064	1.56383969652602	2.82775266591276	2.8437386630303	2.9004407646552	2.00202508989542	2.26085191750056	1.40332077140163	2.27570988097665	2.99922618252991	2.20196732119728	2.76981804959257	3.1190075199758	3.67926012623537
IPP	0.100424022874148	0.321377759403952	21.1216931216931	8.93233861284764	0.476166075808131	3.64678989610134	0.476168274730909	0.130571897010015	3.18739774225987	3.53663321389349	4.35824918900872	3.88749528438584	3.42263129176254	3.18778647967873	4.10930477128787	4.01447852713084	3.78627735447449	4.27680090940519	2.23503786354139	3.89859286231375	3.3151733570321
MAST2	0.839247356791748	0.90019503825657	23.3450292397661	5.48522715280414	0.0969768989285504	4.44822695794695	0.103324719177702	0.0232282930152897	4.19688742746748	4.68272900274862	4.43870438352829	4.89975292417709	4.4312251023173	4.31546144469091	4.75500270613591	3.82709290987288	4.55248036655384	4.49517569010059	3.71782710710384	4.60009640817536	4.94983885753996
PIK3R3	0.054609527665087	0.274682741009623	24	6.34370775523699	0.32343068318796	3.04391885119625	0.358562949277745	0.117796487622142	3.66665084250992	3.38934909353505	3.25267785827628	3.34599676365959	3.02491662506829	2.38534310281625	3.15515677864737	3.35836865617639	3.21488238673722	3.3046154138985	2.23503786354139	2.47893635650286	2.72679246314233
POMGNT1	0.0789465566202917	0.298429374458842	22.8114285714286	19.0652917397863	0.619441934374232	3.19645289164517	0.645074027929321	0.201809333594561	3.26640211306825	3.13570657832532	2.01508488882755	3.6859308090382	3.19736285327088	3.79321233166218	3.21043546019617	3.13412392169646	1.50541007376254	3.76303659580618	4.01033944381691	3.35676621780815	3.67926012623537
LRRC41	0.227897874021525	0.443699257914519	22.8114285714286	19.791341967202	0.683668090784724	2.64155301149789	0.707947229123514	0.26800417256138	2.16822903130445	2.09897615421526	1.86787732562697	3.10842578878166	1.29599509104414	3.83747578858866	3.3645966502938	2.41535031010873	0.632165286490975	3.22539057103506	4.37590899360279	2.98361218943931	3.38259791464204
UQCRH	0.13904571337947	0.359311882085746	21.2340425531915	1.60058036289751	0.17106323512839	7.93772871868104	0.171068229557363	0.0215512819372074	8.17534152145159	8.01578403647176	7.67248885462884	7.98041414178366	7.4852111275053	8.04650815813674	7.9335484199838	7.9906881485372	7.83161252859696	7.77449000500801	8.33470008527696	8.03134096814986	8.20323352107388
NSUN4	0.554745368198084	0.711719486026783	24	12.8535331151997	0.206554803738454	4.17868093564146	0.207433670244728	0.0496409449392158	4.1559751735662	3.04017735928746	3.98229129721659	4.65652389527286	4.65484104262991	3.74754772131286	4.5980371463885	4.14059663957387	4.7381512066576	4.35332453939055	3.76342409726286	4.31995455895891	3.9697310801555
MKNK1	0.312689129265316	0.52129146571758	24	0.786837613308366	0.245691580674196	4.04356026584984	0.246580777084888	0.0609811059742087	3.97963235776356	4.24224284873435	3.70710071045356	4.44273685447928	3.67692565173662	3.79321233166218	4.16633371865649	4.58709387076766	3.85215178779823	3.14156104967848	4.34624896773621	4.45406452004248	4.41834641098348
MOB3C	0.69846744951655	0.811437480413864	24	5.28063934665667	0.206854707674654	3.36578899803618	0.228549227455703	0.0679036111856844	3.66665084250992	3.22530118477959	3.06264949628725	3.59669742448901	4.20740392947607	2.88447457586346	3.45891856688906	4.29324541046049	3.85215178779823	3.14156104967848	2.09938166840097	3.30089818601552	3.00871112880826
ATPAF1	0.0271470514582568	0.241546506465945	22.1777777777778	18.8217416976132	0.340092750734791	4.64827353848602	0.346066523927125	0.0744505505241505	4.98511977957496	4.00985418329984	4.48995192501297	4.49305773657701	4.7409942008129	5.00021645823388	4.57715895213353	4.70066211129049	3.97551051857858	4.929381770383	5.08150217430819	4.79468891180624	4.7084308577257
EFCAB14	0.149966439308814	0.369911852829925	24	19.9381032330023	0.335568481562696	5.3375524754343	0.361955971322103	0.0678130984169204	5.37205762856156	5.18515815567114	5.23886168786098	5.31783862956847	5.30958363888249	5.8560157696335	5.18574849662008	5.67532787051324	4.08914720393897	5.43103850621168	5.64138922990863	5.6193361978009	5.64255408927472
STIL	0.0496095646589461	0.267862438423475	22.5536723163842	1.38972495980408	0.844241243814216	2.24655540690071	0.844246927903198	0.375796174583514	3.60718788672383	3.13570657832532	2.76270765941675	1.85079675230411	2.33315343151179	3.04408691955786	1.58161890764554	2.76784206602409	1.50541007376254	-0.143520440799451	2.35902749611718	2.26201325924914	3.4470115675359
CMPK1	0.0286232721560444	0.244595799035734	20.4717948717949	0.638265473592522	0.409759448802628	5.92202436354219	0.411228986739102	0.0694406104221311	6.40939019924075	5.78044736896596	5.52343308832607	5.69631064348862	5.50281122629142	6.25728139583642	6.0961175298525	5.7694445802827	5.35294902254476	5.85612775646541	6.90238756879406	5.89878596648034	6.38828895885204
SPATA6	0.448094792259232	0.631490438315132	24	8.85837379875749	0.268706695806966	2.2708653986606	0.282724971009288	0.124500981509536	1.56383969652602	1.02258493568516	2.27089597796305	2.36480041134331	2.33315343151179	1.61588445681194	2.0132582834013	3.28742388401358	2.04551906312914	3.14156104967848	2.09938166840097	2.47893635650286	3.09164237103685
FAF1	0.105638282404401	0.32534107460902	20.6839378238342	20.0665841585276	0.382867240649322	4.14623016771651	0.383736448428393	0.0925506865046355	4.6734645799909	4.5152047123443	4.4645556947734	4.1916643942909	4.4312251023173	4.81338948317138	4.37426833372104	4.21893901782878	2.74556995067703	4.52856153044267	4.04767567803925	3.89859286231375	3.24444255408058
CDKN2C	0.632258887146849	0.766842856360176	24	21.9894599678863	0.192413460818957	3.97717091784	0.196819684444476	0.0494873588564226	3.01509053409279	3.6702642456159	3.83151616783359	3.50157877405589	2.93029236700332	4.59871821287795	4.16633371865649	4.25657055759526	3.7172505359901	3.76303659580618	5.2023107702805	4.8345854123542	4.38585268832236
RNF11	0.102644567134515	0.322806749570793	20.4717948717949	1.80683217964545	0.264246726145523	5.88481559332951	0.264657580364018	0.0449729606929417	5.81467116852745	6.22254524075154	5.83224364884601	5.51336768158132	6.21488913875215	5.72076542127175	6.16069390349659	6.10474423034361	5.18417401713942	5.89504659711147	6.28168263481503	6.09222298086529	5.8592354866463
EPS15	0.910464088127993	0.943384823517932	24	5.37853917085585	0.0604249282082398	5.3783467135303	0.066835742689761	0.0124268192903262	5.24126472355329	5.27182260475579	5.23886168786098	4.86195697998705	4.82229119932085	5.77866814666439	5.36696676992725	5.7028506631776	5.5837537075217	5.68901845648892	5.93833059251139	5.25783105927361	5.17571682042579
OSBPL9	0.622131639251876	0.759646755251625	22.9425287356322	22.7111195975902	0.129997529407371	5.293254209361	0.1306502857101	0.0246824128489895	5.76111560562047	4.86103810048946	5.26851458912751	4.82314415169225	5.15078104599985	5.03864145595314	5.52794125969676	5.67532787051324	5.39775369547608	5.09453637929114	5.86701794197942	5.38418520892348	5.13719184916325
NRD1	0.228287561238314	0.443889929157181	24	8.56456849955536	0.227030743064694	6.61328959788267	0.240810061393407	0.0364130525102825	6.44378972140404	6.48084359007362	6.75417175667598	6.01319213031088	6.92857699607021	6.12067037874382	6.38748847269899	7.00965474221527	7.09710641531867	6.89046535304821	6.75780604837032	6.55913110766726	6.38006381544033
RAB3B	0.0109367077200526	0.226924525098088	24.1939393939394	10.2785279361566	0.202997325487624	6.71939816313842	0.206329908418038	0.0307066054739742	7.09581847064893	7.26748979612708	7.28700819888753	7.045814856512	6.97672103595268	6.75523193678996	6.45770596454573	6.53047260256693	6.88532110751958	6.64620233203148	6.15909939243914	6.26276363246976	5.81110150831393
TXNDC12	0.0510114194199338	0.270619608994559	22.5536723163842	1.27845647508861	0.2928448345138	5.58502542323159	0.292862170870673	0.0524370345124083	5.70549505669645	6.04936314301905	5.31188156691033	5.15547683805753	5.43550288674251	5.68487442053418	5.84855931519536	5.80797368077321	5.0780544276749	5.59759583895845	5.84597825324255	5.37068007984022	6.16712773472917
BTF3L4	0.0840274392429337	0.303668301755295	25.7548387096774	18.6385034393553	0.560894416682416	5.00929064122709	0.659744136734153	0.131704104230722	4.91328800018863	4.58456565320842	5.25376432222082	5.23154936356561	4.97231135570566	5.81232614567189	5.25311232837072	5.03974586973241	3.11108011489632	4.77101740648687	5.6167572347611	5.31535868350254	5.26775538139809
ZFYVE9	0.351892845358964	0.552780709540334	21.3475935828877	5.84001505479927	0.192949321066442	3.77943327683117	0.193062540573027	0.0510824048030022	3.26640211306825	3.38934909353505	4.05215403466975	3.17158559470209	3.49052886191288	3.49464670646053	4.10930477128787	3.66862528491207	3.78627735447449	4.39011617223684	3.57169417787321	4.40190678872325	4.54146262107155
CC2D1B	0.426137114407714	0.614012414160336	24	20.186843005097	0.310750806871841	3.80134199883296	0.333014824123437	0.0876045418238283	3.72375964856392	2.09897615421526	3.74977585150485	3.34599676365959	3.3513797605662	4.72189840368988	3.92329987829249	4.39798734800503	3.56842163592415	3.64622494044592	4.64313162250426	4.1084200946465	4.31858366963316
PRPF38A	0.0695829115837836	0.28970501667346	24	4.86590979587711	0.336426852068297	4.79144478855489	0.369399676789881	0.0770956763755786	4.75791356738759	5.35357471191114	5.23886168786098	4.49305773657701	4.16647602480613	4.87839071901543	4.97845237701152	4.85583010432505	5.37552528506469	4.35332453939055	4.88922420770619	4.34779244114577	4.7084308577257
ZCCHC11	0.313770076554254	0.521638604381781	24	8.67565389317026	0.312418766048228	3.81761481674522	0.330369412543411	0.086538173284091	3.83161237292726	3.8500280636086	4.01764551390535	3.50157877405589	3.73406495979902	3.60118307441134	2.76989719029703	3.77618017360416	4.7381512066576	4.31557003705217	3.22576557127239	4.37510332334818	3.67926012623537
GPX7	0.769126623630935	0.859759179849127	24	21.1105078358529	0.141597294796698	5.18457758162376	0.147972692584747	0.0285409351591578	5.71960251540464	5.39277671830653	5.02966322764367	5.07516867063513	4.79569798534698	4.7683690806821	5.35475100350869	5.20284470016084	4.1427762194032	5.78883491054898	5.78095305119603	5.13540006782118	5.32028580764153
COA7	0.109875130031581	0.329880589725679	21.2340425531915	14.7996646466716	0.457690701039632	2.8615190461478	0.457710090339541	0.15995353620159	2.32408629626719	2.70852921317334	2.38358533817122	2.74300528017925	3.89304260596855	3.25460246804175	2.34505656878781	2.54265953202391	3.7172505359901	3.05255837644721	2.35902749611718	3.05289760986788	2.08364715938575
ZYG11B	0.104694477760068	0.324313230428	24	3.35050594502767	0.271022782303848	5.33920061410868	0.286801279529497	0.0537161459660521	5.14000345658241	4.61803441569842	5.19320726513162	4.80333901404461	4.84840307933379	5.32954028588618	5.84855931519536	5.89406452282381	5.95746437584973	5.35863039663742	5.34410816547742	5.5610735805804	5.69654282530372
ECHDC2	0.615956099526026	0.75494756948366	22.4269662921348	12.1425781315711	0.161289647288257	3.74962643724958	0.161409416502838	0.04304679924895	2.46473559249488	3.22530118477959	3.47244880891503	4.03064621089603	4.08096310463029	3.79321233166218	4.07992202499595	3.49057867042854	3.97551051857858	3.92223270111921	3.40907345198353	4.37510332334818	4.17383515941378
SCP2	0.0315389992460797	0.248748484308852	20.1616161616162	2.41998882588294	0.564297247946562	5.07862730701157	0.565696973231357	0.111387770559646	5.354083362852	5.27182260475579	4.86472764427618	4.78325820516684	4.46537168247182	5.66044123954812	5.36696676992725	5.4981593382603	3.7172505359901	5.11665904610596	5.91831268701261	5.19791390203455	5.656241861837
PODN	0.0684488018277851	0.288475915477958	24	20.0621954261725	0.929597998589854	7.44912385816443	0.99948797571074	0.134175239228339	7.30207787745674	6.77594965413495	7.19349039043421	7.72017518217102	7.01756818221842	8.96892259493834	8.21440437593069	7.43178308552107	4.77258101609514	7.11586776763716	8.64291577099984	7.71066039542245	8.48598501475057
CPT2	0.206110779287725	0.423458367304355	21.4623655913979	16.6763948895495	0.380509586913662	3.43420292543998	0.381034158765868	0.110952720919091	2.46473559249488	3.22530118477959	3.31083801555548	2.74300528017925	4.32365065044617	3.31846047520899	3.78447809602102	3.13412392169646	2.99922618252991	4.35332453939055	3.97201123774193	3.56082954066314	3.09164237103685
C1orf123	0.0737092491129273	0.293838476796092	20.0603015075377	1.7340735480567	0.166443655012063	4.73122512105239	0.167534230794472	0.0354103274538766	5.00829032656199	4.7140199394114	4.6562110901418	4.41690253883132	4.56321450984442	4.79105488681458	4.77347494708029	4.58709387076766	4.87119896059867	4.52856153044267	5.0993923522483	4.87340823430125	4.83417836623743
MAGOH	0.11639795501152	0.335738688583687	23.6213017751479	20.3443244892554	0.354882122588807	5.81058498454723	0.374444685589788	0.0644418223957816	6.24355591013424	5.9076922061453	6.04423202577434	5.71762971098779	6.03331566482246	5.9796663137218	5.67274374658622	5.80797368077321	4.47096081996591	5.76101359679228	5.98719288811641	6.05892722666417	6.09860201819339
LRP8	0.370505265993748	0.569976226337929	24	16.8989987984543	0.428440107573034	2.06324142743054	0.470706153205083	0.228139153735042	3.3413037729776	2.70852921317334	2.92045946199189	2.46904433832883	2.72010582826179	2.38534310281625	1.40332077140163	-0.143520440799449	2.04551906312914	1.31568375961057	2.09938166840097	1.51144554103779	1.91171641261924
GLIS1	0.0937363605504586	0.314862309138344	22.4269662921348	2.13525248962066	0.57957675778171	2.2168887952622	0.57990532258058	0.261585210688023	2.92054991527466	3.8500280636086	2.27089597796305	2.46904433832883	2.47398800618217	1.97411416748224	2.34505656878781	2.54265953202391	0.632165286490975	1.82583977887372	1.11954767930432	2.57627848153516	2.72679246314233
NDC1	0.390115593129057	0.585869970890941	20.6839378238342	2.82738371496796	0.283630119323757	3.3271356667281	0.283647088648654	0.0852526368206657	3.83161237292726	3.309655606582	3.31083801555548	3.23209591157527	3.2764256176943	2.70498122395398	3.31501764108665	3.61168340914145	2.25483582454514	3.70581269126772	3.22576557127239	4.2330651740809	3.73191702029406
YIPF1	0.760930001306018	0.853892895612015	24	22.1962084418978	0.0822515544247507	4.61801091904569	0.0837795588791164	0.0181419144189528	4.27538767165993	4.61803441569842	4.38556916219788	4.51757493182479	4.4312251023173	5.18285815636664	4.75500270613591	4.83110022532706	4.80620827627799	4.23696111217184	4.9692358170039	4.5289273733654	4.57066733931894
HSPB11	0.00267971449728754	0.203891500304828	22.3016759776536	21.5111075885087	0.847997919627767	3.44961037150742	0.855146292720471	0.247896487030443	4.78499933581768	3.38934909353505	3.12881270811898	3.23209591157527	3.2764256176943	3.96265817965504	4.04992838974481	3.61168340914145	1.80059374265331	2.74694129410437	4.34624896773621	3.73957333946934	3.83179368464536
LRRC42	0.0824031849486355	0.302154164336816	24	19.8915133821838	0.477485254808545	6.60803500854021	0.515640885386467	0.0780324082302915	6.90530841055984	7.24088162167901	6.90810778531177	6.9589696845545	6.89765014245944	7.16435040988494	6.89315666358585	6.22351939309938	4.83906955093207	6.29491814442774	6.56527584344276	6.62886072205969	6.62942188447498
TMEM59	0.0553878845647642	0.275219809207397	23.0751445086705	20.0757215857725	0.648331905747756	7.35511377833603	0.675288405184023	0.0918120950314918	7.55116535151136	6.83406987839606	7.20119898840691	7.22770249218493	7.12827895569557	8.16848035102915	7.62317631849857	7.31178902846447	5.60301445572615	7.25700372286539	8.60584800489449	7.51277086934131	8.04054606833151
TCEANC2	0.962767187974394	0.975050630568908	24	18.2159260605207	0.031339414751527	2.6513375728014	0.0347650593735976	0.013112271983105	2.46473559249488	2.57855838379128	2.27089597796305	2.56626089759553	3.19736285327088	2.38534310281625	2.76989719029703	2.76784206602409	2.87796566559859	2.62876398165454	2.35902749611718	2.98361218943931	2.61908724767987
CYB5RL	0.043678380644214	0.258928973656028	27.5310344827586	5.27726317894493	0.855517596411196	2.32862063781516	0.998275191395722	0.428698077816729	1.99347179079824	2.57855838379128	2.9933055273085	1.2922681185063	2.00202508989542	-0.143520440799451	2.91006277235969	2.27570988097665	3.85215178779823	3.22539057103506	2.57899462234934	2.6674657912599	2.37606625543349
MRPL37	0.0706055088943521	0.289983191022377	24	3.90982943750134	0.164542715446088	6.36253505485254	0.176783795528636	0.0277851192967192	6.35620233179035	6.61121175329618	6.22902453474309	6.4928297060217	6.11086759877651	6.46904921033459	6.58342636886025	6.48363776786028	6.60870013449115	6.23550483214405	6.07117949814181	6.14870317530512	6.40459988806106
SSBP3	0.0813293984866235	0.301007263370778	26.2631578947368	20.6698086267765	0.416844104542408	3.57173728658438	0.456763717011388	0.127882786543964	2.59288272203175	3.04017735928746	2.58556440823015	3.39974338760976	3.42263129176254	4.62421002418929	3.98800299609309	3.82709290987288	3.48782339117486	3.05255837644721	4.22110698135653	3.93575240705842	4.21140641999314
PARS2	0.128597273815961	0.34749806770973	21.5783783783784	6.96075745328822	0.586383031733598	1.81191644900635	0.588290250853316	0.324678464713941	0.503938509586027	2.93787120426766	2.38358533817122	2.13056969061266	0.507947740334815	2.38534310281625	2.1325397234727	1.94788892335354	1.80059374265331	2.026126600163	1.37589135277693	1.29972873850248	2.37606625543349
DHCR24	0.00346781170089461	0.213134284299659	24	3.17257790315947	0.35643472191471	8.25749379451013	0.375347251152347	0.0454553476506262	8.1956698981684	8.25529061225339	7.90502203446306	7.69352425914066	7.67590354864594	7.66877124553296	8.38477967474387	8.77613726837446	8.46553254615524	8.45727483084889	8.3553199315126	8.80990804369855	8.95743779542056
PCSK9	0.102600674387266	0.322760955105053	21.695652173913	2.00314691206302	0.753435523064406	1.76704515579429	0.753464335612035	0.426397895459185	2.32408629626719	2.27714466767226	0.756589015237943	1.85079675230411	-0.143520440799451	2.38534310281625	3.15515677864737	2.96257619306092	1.13387353172569	1.31568375961057	2.67755903510928	1.85965745498819	1.716488415018
USP24	0.0203822126757955	0.233631112796306	22.6818181818182	20.9619934022099	0.536032096027958	3.57089361421573	0.546351887463522	0.153001446273419	4.07049642147623	3.60499539000978	3.06264949628725	3.23209591157527	3.5553740828179	4.67388089565962	3.54745042622935	3.77618017360416	3.11108011489632	2.74694129410437	4.34624896773621	3.51245542539733	3.73191702029406
PPAP2B	0.645501829932326	0.775698566635775	24	20.7475887993387	0.149966142762438	10.1946771456376	0.158269466824729	0.0155247159437956	10.2017779574513	10.6953847336203	10.3463659951287	10.2946568422322	10.4524601478289	10.1153775859158	9.63408038667155	10.3455343628553	9.37543104643674	9.8306566192714	10.248926294868	10.5695502287534	10.5248798674645
PRKAA2	0.809907743216679	0.884278427626195	24	18.5177789406477	0.190056437743413	2.26851274010498	0.210430966347107	0.0927616418576378	2.32408629626719	2.43570882351885	3.19207420796756	2.36480041134331	2.82902348216886	2.60610019960438	2.34505656878781	1.25199261809308	1.13387353172569	2.85616684989489	1.11954767930432	2.13995209140957	2.920720387895
DAB1	0.897019578120922	0.93446969967269	24	7.09807620480749	0.100900980993572	2.99987683452221	0.110860617380206	0.0369550563224582	3.72375964856392	4.28454416072372	3.47244880891503	2.56626089759553	3.89304260596855	2.49993999120889	3.09767534312739	2.27570988097665	3.4024545803659	2.85616684989489	2.23503786354139	2.57627848153516	2.08364715938575
OMA1	0.776341926553265	0.863661257589662	24	4.89454225874049	0.196531557822833	3.096936704272	0.215902770045379	0.0697149443666565	2.59288272203175	4.28454416072372	3.06264949628725	1.99745445107029	2.17706858114656	3.31846047520899	2.76989719029703	2.86849227552206	3.48782339117486	3.51911540235507	3.76342409726286	3.65296787121704	2.82701246361087
MYSM1	0.462673183768786	0.641506822417307	26.0915032679739	10.6473526448576	0.288618491029865	3.11499966766112	0.288883297829383	0.0927394313484116	2.46473559249488	3.38934909353505	2.58556440823015	3.72855965281466	3.19736285327088	1.97411416748224	3.21043546019617	3.28742388401358	2.43759579361217	4.11038218891168	3.22576557127239	3.65296787121704	3.24444255408058
JUN	0.234409867208194	0.449067928056923	24	18.2358230547724	0.191887478637384	6.87657780978804	0.212845747215845	0.0309522778776506	7.11195222612337	7.34449076883435	7.20503789651411	7.32119596746426	7.13359761327509	6.84469680392763	6.9265537022129	6.5683727106166	6.07247589039282	6.5437929232613	6.83457994850878	6.94359335747906	6.55830411357486
FGGY	0.0751711876214248	0.294214387317655	24.0481927710843	20.4815445569385	0.547676990045383	2.55915697806166	0.583001295199097	0.227809899977559	2.46473559249488	1.6589216748708	2.8437386630303	2.74300528017925	2.82902348216886	3.11772510885391	3.26367399953756	2.41535031010873	1.80059374265331	1.31568375961057	2.76981804959257	3.30089818601552	3.09164237103685
NFIA	0.277761529009725	0.490256685322013	24	2.20669817997034	0.0936084034771132	5.88011189461215	0.0961685635224036	0.0163548866494397	5.49197238524352	5.48636022496728	5.7293773274084	5.46376247708698	5.68772492368617	5.84521677404746	6.0961175298525	6.18500404549015	6.0161159181685	6.07529548980066	5.9482363413231	6.36846336211372	6.1283696030992
TM2D1	0.0567714411291294	0.275678365060969	27.9160839160839	21.6829538994013	0.399207734173633	6.23240863983334	0.418739025428877	0.0671873507703876	6.3830413614097	5.73540999112011	5.80214647386113	6.50514232143045	5.86446022258771	6.6032903237186	6.87188397646224	6.54575232990466	5.35294902254476	5.92042118983715	6.35797586186267	6.16444241001317	6.5655757381736
INADL	0.0283349796352285	0.244578464738559	23.0751445086705	9.37759795687766	0.773797332925523	2.41271546547464	0.795974272191	0.329908057365734	1.28902237172828	3.309655606582	3.12881270811898	2.36480041134331	2.72010582826179	2.26085191750056	1.19983833074514	2.86849227552206	3.85215178779823	2.35868558696552	1.78252156407212	2.00660123962877	1.49064489164834
KANK4	0.299753504348887	0.511498687657089	24	1.3181698144147	0.701973076509605	1.41404228182166	0.709035761915251	0.501424724727345	5.90386055179796	4.40447933548955	2.27089597796305	1.85079675230411	0.507947740334815	1.39673876408542	-0.143520440799451	1.75101987203913	-0.143520440799451	0.519312913108196	0.409038971928806	-0.143520440799451	0.466253222237222
USP1	0.0308842762601889	0.247551516819377	27.9160839160839	10.8796446806874	0.226256629817256	5.50260276330019	0.227816373169039	0.0414015663075787	5.49197238524352	5.76559058094833	5.57180600978113	5.56132381920426	5.90234430879308	5.39023301679274	5.07096276322226	5.41739602813139	5.50403145869374	5.51671944331888	5.79199615806405	5.60787038800678	5.15658292480088
DOCK7	0.703774885447568	0.814607886579867	21.2340425531915	18.3692047236197	0.208090470112256	3.8152104799232	0.208143895925318	0.0545563336598686	4.3856674506378	4.15372696209514	2.8437386630303	3.34599676365959	3.2764256176943	4.18450280211514	3.3645966502938	3.92382592398864	4.66672400540282	3.92223270111921	4.59350078148974	3.1190075199758	3.78271947797838
ATG4C	0.10789846588844	0.32826382279102	27.3424657534247	0.315719286574977	0.83956364069907	3.36894265738412	0.269024329380666	0.0798542322443549	3.97963235776356	2.70852921317334	3.06264949628725	1.85079675230411	3.61742962630027	4.00208292216859	3.50386349146066	3.49057867042854	3.21488238673722	3.64622494044592	3.622067851389	3.24277921802522	3.73191702029406
ALG6	0.395714878734031	0.590033404551393	24	7.60603481577589	0.404341064183316	2.90858968987974	0.439674751533286	0.151164240546925	2.92054991527466	2.43570882351885	3.25267785827628	2.13056969061266	2.47398800618217	1.13823753804012	3.03780829027285	2.65963978827214	4.19448293791028	3.05255837644721	3.80762401742651	3.6076341376604	2.920720387895
ITGB3BP	0.0188331472380776	0.233044611776142	22.1777777777778	4.84743451590449	0.44680863862911	3.93601769598446	0.451097375105782	0.11460755767587	3.83161237292726	4.58456565320842	3.90887251324934	3.45155942502552	3.42263129176254	3.37961133864121	3.70971376135482	4.83110022532706	3.85215178779823	3.81807706739176	4.11956875032298	4.2330651740809	4.5116544703869
PGM1	0.436606025641795	0.622413875652586	24.0481927710843	1.83333588308792	0.150584053496009	5.98509579028246	0.153683085840951	0.0256776317749959	5.81467116852745	5.75057920529364	5.92826107588415	5.8490162747216	5.30958363888249	6.07518325236795	6.3448924227979	6.16535379180715	6.00167505444435	5.78883491054898	6.63439485274351	5.87984355220441	6.3964674744988
ROR1	0.961929855439904	0.974505259552633	24	15.3789265481922	0.0267978980027145	5.87351973821567	0.0283802121075858	0.00483189184211501	5.55627029864446	5.82412124872209	5.85196517439625	6.05566597133893	6.05590199065144	5.93961555671687	5.98954197046029	5.92944393624948	5.48339301758508	6.09771288193449	5.67756619125993	5.65319681388538	6.22337989026984
CACHD1	0.0179958085986109	0.233044611776142	21.5783783783784	18.3959183229805	0.698805459985142	2.02963737266413	0.701224668318725	0.345492587869668	2.46473559249488	2.27714466767226	0.756589015237943	1.99745445107029	2.47398800618217	2.26085191750056	1.74028569477629	1.52297617938569	2.25483582454514	1.82583977887372	3.08919196306214	2.75323053740058	0.893538104403489
JAK1	0.0435282028438767	0.258928973656028	20.1616161616162	0.983911500690066	0.19496318821944	7.26404618502978	0.196491847737164	0.0270499171855634	7.48663434415387	7.53174729347952	6.99935883203445	7.3792056011553	7.13359761327509	7.44029010688258	7.25045978498189	7.37730992700233	6.89316593293322	7.2011599319428	7.59034332506666	7.31190214336978	7.04289533114005
AK4	0.0289711273132496	0.244595799035734	25.9220779220779	18.347885813751	0.345819934885798	4.63991175107026	0.41046872897133	0.0884647706665218	4.52070599183202	4.5152047123443	4.08585637530247	4.86195697998705	5.04185001838664	4.96073997288694	4.67865361040603	4.49563687225787	3.78627735447449	4.85237145167331	4.71451635683056	4.81477507064661	4.993625879652
DNAJC6	0.202889181581452	0.420509430789732	24	16.8530038084216	0.382236275909923	2.87271722476432	0.419601546883982	0.146064340502016	1.99347179079824	2.70852921317334	2.14865290569764	2.97315201284271	3.49052886191288	3.43827528279095	2.91006277235969	3.35836865617639	2.04551906312914	3.05255837644721	3.622067851389	2.75323053740058	2.72679246314233
LEPROT	0.814200084219826	0.886899398807659	20.0603015075377	19.8660288110853	0.0739315644849592	7.73405320399551	0.0749772588613654	0.00969443277460661	7.15929839239172	6.76851718961317	7.61882031837192	7.22025334010837	7.27507632407888	8.13340300591174	7.63585159374878	7.97666330480946	7.93402891210986	7.92310961447706	8.57581194177905	8.02919354567916	8.32606152153354
LEPR	0.35669980361963	0.557385728671479	24	22.7524086432003	0.231156079100322	3.63147385209782	0.233242714676944	0.0642281134813086	3.26640211306825	2.43570882351885	2.67685317414113	2.9004407646552	2.82902348216886	4.25146756217353	3.74758018559996	4.25657055759526	4.1427762194032	3.87109462208752	4.37590899360279	4.42822134875328	4.24802401743574
PDE4B	0.952404302983036	0.969093433565223	24	4.85021396228767	0.0880710203840804	2.54175244923163	0.0966754769389352	0.0380349695219769	2.59288272203175	1.3755565741715	2.8437386630303	1.50339099367443	2.17706858114656	3.18778647967873	1.40332077140163	2.96257619306092	3.3117147419447	2.50003554934332	3.22576557127239	2.47893635650286	3.50867176918458
SGIP1	0.00594247444708673	0.219201107497682	20.2639593908629	19.1212347391454	0.84130076372534	2.42991526928543	0.84972624731663	0.349693776592676	3.72375964856392	3.13570657832532	1.70392440739061	2.36480041134331	2.00202508989542	3.11772510885391	2.0132582834013	1.52297617938569	2.04551906312914	3.37971520835745	3.01572947993858	2.75323053740058	0.893538104403489
MIER1	0.422659370407405	0.6107608288855	22.5536723163842	11.5398797972609	0.138454487368462	6.24380237669158	0.1388537522671	0.0222386526494573	6.32885452509526	5.97381715617192	6.28812667247777	5.92429836277011	6.59243073056198	6.07518325236795	5.83102957935936	6.55333193304484	6.66476884008783	6.25558236381567	6.28949609297059	6.10042822289703	6.0885414175615
SLC35D1	0.0223878145616964	0.236015931269192	24.95	20.584558309312	0.525931692121396	4.15893251177895	0.569565444298587	0.136949912672413	4.19688742746748	4.32564040443471	3.36674410647843	3.54992186846548	4.1243530483296	5.29820878488392	4.01929792356385	3.72340479274195	3.48782339117486	4.23696111217184	4.43346011471644	4.62306005669412	4.88156094063987
SERBP1	0.183869894173115	0.4017157234983	24	6.74076171208167	0.228602194420736	9.16550772273308	0.252511742309527	0.0275502187056398	9.37263500262849	9.31057448830655	9.21941301993818	9.00300561389602	9.22580675486093	8.62193595700323	8.80409049137955	9.26925248934381	9.69780585558786	9.3426225317173	8.70557737475457	9.36226224705537	9.16795510000915
GADD45A	0.361555172413981	0.561863171479091	24	9.80791830175085	0.190639679821765	5.92810022094548	0.195788290677476	0.0330271559825704	5.52447951531375	5.52215754782809	6.0182849606751	5.53754500293731	5.9270587450201	6.14728979112615	5.37907996935332	6.15542737748732	6.75363037023098	5.96986949911426	6.03445434854207	6.13279033604701	5.79881283178337
GNG12	0.442857637936712	0.627389639086422	24	4.06782379439406	0.0915708526358339	7.07912600586607	0.0987864543018717	0.0139546116596898	7.17985247562726	7.39363235358469	7.18574038257511	7.19767228968732	6.73920829858642	6.91867138194537	7.13734384323211	7.24782921814511	6.86152739417476	6.99567605897764	7.20053693899446	7.07847142717586	6.94034246096297
DIRAS3	0.285053348240649	0.497182920278983	22.8114285714286	18.8502977121582	0.607490622608639	2.42110417773703	0.63329411701098	0.261572435764789	3.72375964856392	2.27714466767226	1.51892157452871	1.68752576260291	2.60228890092482	1.80608968430698	2.24270772456361	0.48278503208965	2.87796566559859	3.22539057103506	2.76981804959257	3.89859286231375	2.50268780302443
WLS	0.482992151365639	0.657292203603562	24	17.8295986362594	0.259579515856483	4.21715405614556	0.287997435567767	0.0682918934744807	2.81937682764062	3.60499539000978	3.25267785827628	4.33650222863465	4.1243530483296	4.59871821287795	4.37426833372104	5.01799832926012	3.64475439042224	4.19598982533635	5.35903642026501	4.85412740931322	4.62736087114301
DEPDC1	0.182789421785612	0.401007349042211	21.0105263157895	8.90738756106816	0.731365435349572	1.59899835306972	0.731457839353015	0.457447525163974	0.503938509586027	1.3755565741715	1.51892157452871	3.81021502129298	1.57152225244818	0.823082616751734	2.76989719029703	2.27570988097665	1.13387353172569	1.31568375961057	-0.143520440799449	1.85965745498819	1.716488415018
LRRC40	0.111529901796388	0.330984622830606	20.2639593908629	1.64350920349897	0.500940944715083	2.85544481651228	0.50288572022764	0.176114669532251	3.66665084250992	2.70852921317334	2.92045946199189	3.23209591157527	2.00202508989542	3.25460246804175	3.21043546019617	2.65963978827214	1.50541007376254	2.85616684989489	3.71782710710384	3.05289760986788	3.00871112880826
SRSF11	0.0681175851043121	0.28796638470863	24	9.74216636009285	0.426121091627168	8.69637328783251	0.438291931659272	0.0503993926149084	8.60959326762698	8.73492658698336	9.03005959995704	8.45994173773401	9.11589574762726	8.22788545433805	7.82925309968842	8.82392145617842	9.51160963631147	9.26055469817173	8.16881509764405	8.79228829770684	8.12418178945238
ANKRD13C	0.0279377186210834	0.244571722916787	21.0105263157895	0.0526570209377067	0.703373789932764	3.59596254539334	0.70342879505131	0.195616274132902	4.61428762678042	3.13570657832532	3.74977585150485	2.9004407646552	2.93029236700332	4.79105488681458	3.85555809050661	2.86849227552206	2.74556995067703	3.51911540235507	4.56803005537053	3.65296787121704	4.21140641999314
HHLA3	0.407451850284988	0.599448075948021	24	11.0968207365343	0.270019241557721	3.05150723271503	0.271304753770872	0.088908441986383	2.71056998761629	2.93787120426766	2.48810665487606	2.97315201284271	3.73406495979902	2.88447457586346	2.97534899609066	3.5524014099294	3.56842163592415	3.81807706739176	2.47319929205154	3.05289760986788	2.23725284375666
CTH	0.0962368409541973	0.316374732630114	20.2639593908629	3.36943117050898	0.522883928868213	2.13182881817272	0.522957858287766	0.245309498506553	2.81937682764062	2.57855838379128	1.86787732562697	2.25243344518186	0.955122655570747	1.80608968430698	3.26367399953756	2.27570988097665	1.50541007376254	2.50003554934332	2.09938166840097	2.75323053740058	1.91171641261924
PTGER3	0.410173608328813	0.600981793074975	24	18.1613024036321	0.322897495692057	2.0547021375035	0.358256627301914	0.174359397774901	1.28902237172828	1.6589216748708	1.51892157452871	2.13056969061266	2.82902348216886	3.25460246804175	2.1325397234727	2.27570988097665	2.25483582454514	1.59319499134493	1.59348561039619	2.47893635650286	1.716488415018
ZRANB2	0.247688242473169	0.461568403077858	24	9.40521641017821	0.213580011252451	6.73055442091175	0.221489765450127	0.0329081011160033	6.42669248537628	6.39656518119454	6.85534533902222	6.2289859227029	6.9943687555643	6.35947798729452	6.1884921185489	7.19550704618052	7.04875986954048	7.1907701238267	6.72360963233815	7.01911495620326	6.69719798223296
NEGR1	0.543221470556679	0.703453660614105	21.0105263157895	18.6236040811948	0.179871341282987	5.62608757505534	0.179894948496698	0.0319751418897756	5.07564948970358	4.58456565320842	5.02966322764367	5.56132381920426	5.25206149130642	6.22432214086587	5.89990565542536	6.13536727383353	5.62202144674444	5.62871821387322	6.51950179699389	5.77096637615259	5.82328639504482
FPGT	0.544632721664946	0.704412137893872	23.3450292397661	12.9925715721728	0.172536265291804	3.45092672617303	0.172851815730451	0.0500885209817648	3.18739774225987	2.93787120426766	2.92045946199189	3.99616796884545	3.02491662506829	3.31846047520899	3.74758018559996	3.61168340914145	3.91514923692621	3.37971520835745	4.08406999411631	3.51245542539733	3.00871112880826
CRYZ	0.0888658315860529	0.30925983895412	22.0552486187845	20.714659884814	0.678639923934999	3.66121698389607	0.684541234971931	0.186970954735242	4.48811275560602	3.38934909353505	3.87071275289662	3.99616796884545	3.02491662506829	4.62421002418929	4.07992202499595	3.5524014099294	1.50541007376254	3.70581269126772	4.43346011471644	3.82127296234526	3.78271947797838
TYW3	0.254802949810097	0.467878863279121	24	8.57271474238529	0.185652273032265	5.51360870013071	0.196876073651899	0.0357072988598614	5.55627029864446	5.20731720110406	5.54782227986836	5.20159996419703	5.46954955125978	4.85704739975843	5.25311232837072	5.46639447162148	5.88062906822506	6.07529548980066	5.54023268451389	5.75025646255179	5.74858385552078
ACADM	0.000147109130024692	0.123881315720085	25.1069182389937	0.361965557689733	0.529397436064968	4.6713641090223	0.538759464338896	0.115332363687586	4.91328800018863	4.88872576794934	4.6562110901418	3.99616796884545	4.39625068693124	4.9405891256616	5.22654304151757	5.22199421656266	4.87119896059867	4.11038218891168	3.97201123774193	4.79468891180624	4.9718984838928
RABGGTB	0.0424868507291556	0.258016172971097	20.3673469387755	0.487566846418612	0.782518009765562	2.5059644872666	0.786781820733996	0.313963675356064	2.92054991527466	1.89566258796368	2.58556440823015	0.746069893225806	2.82902348216886	3.65163929216486	2.34505656878781	2.86849227552206	1.13387353172569	2.74694129410437	3.85050993972298	2.75323053740058	3.00871112880826
PIGK	0.0290023054325024	0.244595799035734	20.6839378238342	0.801970884644396	0.420502101391299	4.42214812727348	0.42103988772327	0.0952116201459915	4.6734645799909	4.4792322796961	3.83151616783359	3.92463652216375	4.08096310463029	4.87839071901543	4.10930477128787	4.9959179371176	3.97551051857858	4.35332453939055	5.23504758857776	5.00160764209219	4.48121742377955
AK5	0.0955572784239527	0.316089227016071	20.0603015075377	3.92028804321901	0.296899329191219	4.19060186915245	0.296899514437776	0.0708488956260175	5.07564948970358	4.68272900274862	4.76423327436874	4.49305773657701	4.24720270654745	3.96265817965504	4.5126478947832	3.77618017360416	3.48782339117486	3.70581269126772	3.85050993972298	4.47945289435554	3.925201389888
ZZZ3	0.0396503636294674	0.256347207701621	27.9160839160839	8.45290480102	0.33626965132886	5.20278489023876	0.344371978272924	0.0661899320340959	5.14000345658241	5.16265344265013	5.65274184485325	5.09159191954102	5.56711880252738	4.46403047216361	4.87960099125417	4.9959179371176	5.71347239837756	5.37707596379238	5.55327198970178	5.13540006782118	5.21323974130671
USP33	0.289633721557288	0.500887353032742	24	5.51701402785351	0.197730643693893	5.99034284953564	0.218992804797975	0.0365576412400086	5.69124828415758	5.9076922061453	5.86172575304458	5.61911070133263	5.41817343115679	6.25728139583642	6.22250319359338	6.26103318441509	6.53038233860808	6.37968801278407	5.84597825324255	6.08397080494777	5.82328639504482
FAM73A	0.0455297508183046	0.262498749574494	22.5536723163842	16.5016097205318	0.329818508283291	4.28219091012822	0.337439209500029	0.0788005991750436	3.93196007168453	4.44233991697805	4.11878934509882	4.1916643942909	4.62494081609777	4.7683690806821	3.95601413881338	4.14059663957387	4.1427762194032	4.46099891866823	4.59350078148974	4.5289273733654	3.50867176918458
NEXN	0.272431463395972	0.485052878962409	20.9005235602094	14.0894587748335	0.24599130272035	9.40244989820714	0.245995379864238	0.026162902491099	9.57046485085927	9.11639467682267	9.6431288536177	8.86412809879075	9.77430908673711	9.08592041897668	8.78031116509332	9.59810459272475	9.76026024015836	9.8952700463554	9.34865751169812	9.39348284160434	8.97256050800936
FUBP1	0.430468985191963	0.617427947172187	24	8.78571240913173	0.240083854210802	5.91380799814401	0.253111845211584	0.0428001459112336	6.31962216208786	5.80970969257415	6.3724740645931	5.5962729476948	5.56711880252738	5.94973296350238	5.50601567637204	5.72985820822284	6.72754184704891	6.37051139120018	5.44550058517614	6.14076869527197	5.17571682042579
DNAJB4	0.00014152632179476	0.123881315720085	21.8142076502732	21.4075753953406	0.426912869662873	5.21499443972894	0.428379061849286	0.0821437236031936	6.17354023584991	5.73540999112011	5.0468775317607	5.2753390330807	5.32825907243597	5.36020578808329	5.49492664874808	5.01799832926012	4.55248036655384	4.74284696742755	5.31378009850963	5.4108220174376	4.88156094063987
PTGFR	0.963627925584405	0.975596806801987	24	4.75201165903481	0.0263510296769775	6.29156470859896	0.0288724651963617	0.00458907545795411	5.29877656341772	5.88036959942678	5.87142073984088	5.66372945039439	6.37614376380046	6.32102351459971	6.42302437140272	6.72423133615756	6.61819755143216	6.44234018854855	6.72360963233815	6.779543482798	6.67719736736735
IFI44L	0.851175619223876	0.906975550880171	24	22.5776345290945	0.0729697019370891	4.34747449570573	0.0738223447217619	0.0169805124319144	4.64417949965274	4.19866365537152	4.33040186153294	3.6859308090382	4.79569798534698	3.96265817965504	4.04992838974481	4.5572477909561	4.24440041101457	4.56119222120785	4.34624896773621	4.66791906301848	4.54146262107155
IFI44	0.652869096224185	0.780040340374694	24	5.11767063791923	0.349120051203469	1.72394926465901	0.384903554853939	0.22326849330457	2.59288272203175	0.554275999058886	2.01508488882755	1.68752576260291	0.507947740334815	0.823082616751734	2.69435316910607	2.96257619306092	1.50541007376254	2.74694129410437	1.37589135277693	2.13995209140957	0.893538104403489
ELTD1	0.480259933704714	0.655301430060535	21.0105263157895	0.652374211872234	0.421453682585908	3.01748549253704	0.421476761716588	0.13967814021277	4.27538767165993	2.57855838379128	3.36674410647843	3.34599676365959	2.00202508989542	3.18778647967873	3.8204558031181	3.49057867042854	1.13387353172569	3.58406960190428	3.71782710710384	2.37454803272972	2.920720387895
LPHN2	0.0385057515375862	0.255890734322087	27.5310344827586	22.8822779612479	0.85428745831258	2.45770514073949	0.706998258950405	0.287666021131273	2.92054991527466	1.6589216748708	1.0576813926648	2.36480041134331	2.47398800618217	3.54889806943696	2.53025034723355	3.13412392169646	1.50541007376254	2.35868558696552	2.35902749611718	2.26201325924914	3.24444255408058
TTLL7	0.106740201745951	0.326661071124453	22.4269662921348	12.548385754051	0.408823427337169	2.9489761126305	0.408865168559826	0.138646483709601	2.71056998761629	2.57855838379128	3.4205643498537	3.17158559470209	3.42263129176254	3.43827528279095	2.0132582834013	3.61168340914145	3.21488238673722	2.74694129410437	3.01572947993858	2.26201325924914	2.08364715938575
PRKACB	0.321102870892364	0.52815771819883	24.1939393939394	0.0972280465432523	0.419510701277285	4.07519060889539	0.419736723528141	0.102998059185731	4.86333296482309	3.73270764325446	4.01764551390535	2.13056969061266	3.42263129176254	4.87839071901543	4.29976032953951	4.43127700089972	4.29264833737173	4.52856153044267	4.61852961325648	4.00731781038591	4.13525923024455
RPF1	0.490122993518834	0.662487829588656	24	10.1380821494766	0.135171167607146	5.50566457122251	0.137841155214099	0.0250362428424317	5.61782443752735	5.65707505079874	5.46059288443759	5.46376247708698	5.88982648963192	5.70890068812175	5.31747055649511	5.63303342528798	5.97235231225093	5.65918335797785	4.9692358170039	5.19791390203455	4.90468115213477
GNG5	0.036385413690163	0.253887571380887	27.9160839160839	20.3121055202396	0.444314301028426	5.36375691748222	0.492314697715103	0.0917854230325931	5.4417956561617	4.650744315218	5.35398289883782	5.31783862956847	5.04185001838664	6.2075557787373	5.65292643659519	5.36667476005146	4.38455768337721	5.0720691877713	5.50039238849882	5.52495209263753	5.89431053369828
CTBS	0.104929032488901	0.32451913252048	24	19.9190052621813	0.37996006669384	4.02500997274414	0.410037374982324	0.101872387337905	3.72375964856392	3.8500280636086	3.4205643498537	4.30867462166853	3.99006042947026	4.31546144469091	4.42188496134164	4.36391136881891	2.99922618252991	3.70581269126772	4.73754735704779	4.40190678872325	4.28373516895722
SSX2IP	0.2671810777946	0.480726491892181	23.0751445086705	18.3190152272644	0.627577960250585	2.38557292927482	0.663342045155332	0.278064039466183	3.41250787767276	-0.143520440799451	2.14865290569764	2.46904433832883	2.33315343151179	2.79751756651169	2.1325397234727	3.21280914157886	1.50541007376254	2.50003554934332	3.22576557127239	3.35676621780815	2.08364715938575
C1orf52	0.845429461906114	0.902951159741326	24	10.0710053261694	0.0780827561098212	5.11048745636723	0.0797340631551309	0.0156020465436793	5.22157309332981	4.650744315218	5.39489036947577	4.56539371034233	5.46954955125978	4.62421002418929	4.94624866246151	4.80593903642569	5.50403145869374	5.33994593614974	5.13452061236602	5.25783105927361	5.45167825805707
BCL10	0.11843190914792	0.338120420938969	22.4269662921348	20.0158697629144	0.507589204873737	3.0494591748005	0.518220840689871	0.169938605826318	2.71056998761629	2.09897615421526	2.48810665487606	2.56626089759553	2.17706858114656	4.69808941249679	3.21043546019617	2.41535031010873	2.99922618252991	3.3046154138985	3.76342409726286	3.73957333946934	3.83179368464536
DDAH1	0.0355973832952995	0.252154717658091	24	6.60769703462453	0.172741847723146	7.8146872463893	0.191096257656574	0.0244534748009101	8.20070754959054	7.97761591869566	8.1948251605323	8.07842835044994	7.60492208364203	7.74627466992662	7.93764930792835	7.8592680306479	8.0613317952466	7.63966775462129	7.49894983825409	7.33989433549581	7.42112509499624
LOC101930232	0.751995262614815	0.848424938648224	21.3475935828877	4.1928322073396	0.216348835580285	2.33874360272155	0.216385772735359	0.0925222296636344	3.01509053409279	3.90529429365001	2.48810665487606	2.74300528017925	2.33315343151179	2.12459504164195	1.40332077140163	2.12109070859405	1.13387353172569	2.50003554934332	1.94963321340981	1.85965745498819	3.17006445877555
CYR61	0.0760023231660599	0.294492749033201	24	20.1230854434333	1.08078139491974	10.6687969296673	1.16017846145111	0.108745013059996	11.3795107063454	11.0805208949482	10.899654127903	11.0796073594901	10.6703041169903	11.9881211533494	11.0991745458347	10.5666914895711	6.79608949520218	10.2625932034826	11.4553032508112	10.8170892286038	11.211859558105
ZNHIT6	0.29273541001006	0.50395188544285	24	8.93725931049398	0.275067554643538	5.71703005515602	0.288796381830663	0.0505151064529049	5.80146750491248	5.62451000083029	6.06972066216801	5.20159996419703	5.73047371317473	5.49066395864333	5.1718898839668	5.61865517885848	6.57982688551297	6.21514393971921	5.29837358360918	6.05048182023843	5.26775538139809
ODF2L	0.852975125764939	0.908277364420107	24	5.19401654156275	0.0777951044554661	4.67438284016085	0.0858598080964392	0.0183681591843009	5.20160896447017	4.650744315218	4.92182713000352	4.25135545181612	4.84840307933379	4.04045889521655	4.39827308893573	4.70066211129049	4.80620827627799	4.77101740648687	4.59350078148974	5.00160764209219	4.59929257275788
SH3GLB1	0.079846311904739	0.299464490865626	23.6213017751479	20.9441470476626	0.208772271433138	7.07064267931807	0.217335640926621	0.0307377491387504	7.55510428618075	6.9237895972402	7.20119898840691	7.11974260965922	7.10680605125651	7.16435040988494	7.40950030067039	7.24315029765477	6.4895691711448	6.83816786853735	7.12831123601535	7.10725830774335	6.80557798681424
SEP15	0.0302616202571226	0.247260893238805	22.9425287356322	20.5586604186316	0.642504644996337	5.6870937222998	0.662108232902927	0.116422950848641	6.17354023584991	5.53972853970699	5.36774800631794	5.81974091715407	5.45262665156258	6.33652851769802	6.26881062258546	5.72985820822284	3.85215178779823	5.67417803001547	6.37276203774689	5.92674126317604	5.97298096592495
HS2ST1	0.187653241485045	0.405055655729075	24	19.5652766793726	0.327189397001268	4.1064339385852	0.356112357180776	0.0867205859163216	4.61428762678042	4.00985418329984	3.87071275289662	4.16086643346125	4.24720270654745	4.46403047216361	3.50386349146066	4.09977012271846	3.11108011489632	4.19598982533635	4.40497150946371	4.1084200946465	4.73447248894582
LMO4	0.367670051146167	0.568076557541761	21.3475935828877	18.5092463221953	0.0896986845052129	7.75007471300464	0.0897802915820398	0.0115844420740084	7.65391455554734	7.40326295141448	7.65013442513614	7.4855603191942	7.57395778997478	7.98388720099056	7.68790414512348	7.8500659559668	7.68115283823091	8.01431231621417	8.08150352644724	7.73194235337926	7.94620124365119
PKN2	0.517156652968389	0.683433465916227	24	0.19767859993188	0.18490413837469	5.09373627151804	0.184946573284899	0.0363086275822799	5.49197238524352	4.650744315218	5.02966322764367	4.0643196704898	5.25206149130642	5.31395958832732	5.07096276322226	5.43391443892409	5.20952759185662	5.59759583895845	4.73754735704779	5.3011903998361	5.24981142052847
GTF2B	0.0868151371979058	0.306699597837635	21.4623655913979	20.6602865245371	0.708179746774051	3.21684655129031	0.709130014504423	0.220442599047811	2.71056998761629	3.46486985969203	2.9933055273085	2.9004407646552	2.93029236700332	4.07784045429592	3.31501764108665	3.35836865617639	1.13387353172569	3.51911540235507	4.8685082051304	3.86045083637154	3.38259791464204
CCBL2	0.150284320246421	0.369911852829925	22.1777777777778	20.3317655680208	0.344926164193735	3.58565057574984	0.349329114095372	0.0974241931040142	4.42063043687512	2.82775266591276	3.47244880891503	2.9004407646552	3.84197209523439	3.65163929216486	3.50386349146066	3.72340479274195	3.11108011489632	3.92223270111921	3.622067851389	4.07550033441355	3.83179368464536
RBMXL1	0.654382121021489	0.781169544339386	21.5783783783784	21.486935507114	0.212186397445076	3.82007199821107	0.21250506063675	0.0556285485551752	4.48811275560602	3.46486985969203	3.94604889029632	4.22181861339817	3.89304260596855	3.11772510885391	4.5980371463885	4.14059663957387	2.59978527554551	3.76303659580618	4.28503442974893	3.73957333946934	3.67926012623537
GBP3	0.0641305333938266	0.281965325978566	26.0915032679739	9.57840153472088	0.401010502530715	4.66774779695159	0.408268035935083	0.0874657444435441	4.27538767165993	4.7140199394114	4.4645556947734	4.65652389527286	4.59440776099894	4.81338948317138	3.98800299609309	4.80593903642569	5.28301980307569	5.46592384470972	4.80451326987613	5.00160764209219	3.83179368464536
GBP1	0.0288694421273914	0.244595799035734	23.4823529411765	9.76752218778705	0.388644153661377	5.59144758517202	0.398828920934167	0.0713283840828309	4.96157101708679	5.67308600910579	6.08646629874591	5.31783862956847	5.8123491462952	5.47673767458671	5.1718898839668	5.61865517885848	6.08622845715868	6.23550483214405	5.0993923522483	5.46266413487791	5.30298732047032
GBP2	0.0262529407857384	0.241546506465945	25.9220779220779	7.62884399425908	0.508118350759951	5.10483408566021	0.557450750820971	0.10920056195105	4.23667140530945	4.650744315218	4.84518099327841	4.51757493182479	5.27149148955173	3.79321233166218	4.94624866246151	5.57464012895909	6.1267166470952	6.05252425846948	5.55327198970178	5.58466171992054	5.19460026869704
LRRC8D	0.361535746722806	0.561863171479091	24	17.8620901404179	0.345150559702775	3.25791017416552	0.382969756236885	0.11755074135369	3.10381503358529	3.38934909353505	3.31083801555548	4.22181861339817	2.60228890092482	3.70039034297258	3.54745042622935	2.65963978827214	2.04551906312914	3.3046154138985	3.622067851389	3.73957333946934	3.09164237103685
ZNF326	0.38407942914783	0.581127633106757	24	8.25365078183607	0.178722087813427	4.80709708968899	0.19118402871289	0.0397712018596361	5.07564948970358	4.86103810048946	4.88401299971877	4.67843457949013	5.01904086821337	4.18450280211514	4.44511660464211	5.12359887942847	5.05025837874022	5.0720691877713	4.48880323969385	5.05324462476262	4.45012437120888
ZNF644	0.0724533792912839	0.292655733118351	24.4907975460123	9.51521071323817	0.205749606716045	4.99835300897049	0.212723740983048	0.0425587669780976	5.05354404464581	4.88872576794934	5.22380350530934	4.78325820516684	5.0643041591119	4.59871821287795	4.6589178707709	5.16376583328592	5.2344432929767	5.30183500821936	5.15176911099076	5.03623682802085	4.6819105027407
TGFBR3	0.154774173553303	0.374562350072695	21.5783783783784	20.8085610344981	0.172800372894482	5.1449940910613	0.1731777799874	0.0336594711135378	4.75791356738759	4.86103810048946	4.61063093658988	5.15547683805753	4.71284427656783	5.46267564923384	5.05595046918683	5.22199421656266	5.02191625182428	5.22245305083805	5.6535492929804	5.83136996616438	5.49802095319187
KIAA1107	0.129325734510542	0.348767889106364	24.1939393939394	9.3694152062659	0.621958607160001	2.56725583510951	0.645860372695773	0.251576163101105	0.503938509586027	3.53663321389349	1.70392440739061	3.10842578878166	2.47398800618217	1.80608968430698	2.1325397234727	2.54265953202391	3.7172505359901	3.22539057103506	2.47319929205154	3.18222028988274	2.50268780302443
GLMN	0.0166077451837416	0.230432231140348	27.9160839160839	24.1189175364193	0.665562612399623	2.10460680108217	0.665656088947579	0.316285250340018	2.16822903130445	2.57855838379128	1.51892157452871	1.2922681185063	2.33315343151179	3.25460246804175	2.44062300570743	2.54265953202391	2.25483582454514	1.31568375961057	1.59348561039619	1.05150871500287	2.37606625543349
RPAP2	0.883205495722409	0.926481723062859	24	1.36690007930963	0.0995381819175985	3.00891246400739	0.10061382042844	0.0334386000363861	3.3413037729776	3.22530118477959	3.25267785827628	3.17158559470209	2.17706858114656	3.31846047520899	3.03780829027285	3.61168340914145	2.87796566559859	2.35868558696552	3.57169417787321	3.18222028988274	2.08364715938575
EVI5	0.581975414285642	0.730556406433859	24	10.886554648277	0.140324640050879	5.54450695970277	0.14133634828642	0.0254912383217564	5.82775508622383	5.3132776539653	5.58364999623202	5.04175042874941	5.88982648963192	5.01955688059509	5.30482654361063	5.36667476005146	6.04457110489591	5.94535718893554	5.60428171195324	5.66430935449015	5.33737933420618
RPL5	0.610352742313559	0.750846459074165	23.4823529411765	14.675258642309	0.10408851729597	10.0508807465818	0.10666684484018	0.0106126863435781	10.0404458570807	9.84448743964799	9.99428625665368	9.57658385665205	10.3082243486322	9.69360101998396	9.87765196472223	10.1961868738857	9.9988900539107	10.475501782337	10.345783190236	10.3557106735693	9.84994772400035
FAM69A	0.283433465956412	0.495299644177284	22.5536723163842	13.6120554091365	0.332106728082016	4.36463743919975	0.332652024878196	0.0762152709158787	4.34983606530376	2.82775266591276	4.15098728851272	4.51757493182479	3.99006042947026	4.5194233783443	3.98800299609309	5.10308809925705	4.59157543142568	4.954164690493	4.94964506580911	4.20289888930575	4.09562342239296
MTF2	0.114991189477158	0.334183687307786	20.4717948717949	15.929777637463	0.341927218435574	3.8894962186687	0.342715972574608	0.0881132036919458	3.97963235776356	3.22530118477959	3.90887251324934	3.10842578878166	4.36040729752383	4.28381929786165	3.63086216018276	3.82709290987288	4.38455768337721	4.31557003705217	3.93263690715466	3.46240286601375	3.67926012623537
TMED5	0.134075917106774	0.354227707505645	21.4623655913979	19.6114448608784	0.36233577703377	4.64806974336953	0.362993375246789	0.0780955095961283	4.75791356738759	3.46486985969203	4.78489997149771	3.99616796884545	4.36040729752383	5.03864145595314	4.77347494708029	4.52677119675003	4.24440041101457	4.90416567197056	5.68942635483974	5.07005425211328	4.993625879652
CCDC18	0.502077020150961	0.672041786855757	24	10.6585892847526	0.326346228821418	3.03203128107183	0.329744605102882	0.108753694977156	3.48036238062145	3.13570657832532	4.33040186153294	2.65733801439324	3.89304260596855	2.12459504164195	2.1325397234727	2.12109070859405	3.7172505359901	2.95770184001202	2.47319929205154	3.35676621780815	2.72679246314233
LOC100131564	0.275123648306422	0.487356829678665	27.9160839160839	26.1098207822937	0.317747247076408	2.28357064484692	0.33083054532684	0.144874232848188	2.71056998761629	2.09897615421526	2.58556440823015	1.85079675230411	2.47398800618217	2.49993999120889	2.0132582834013	2.76784206602409	2.99922618252991	1.82583977887372	1.11954767930432	2.37454803272972	2.08364715938575
DR1	0.027525418588054	0.242350286582064	22.1777777777778	21.8092563956205	0.248494780304465	5.17534134354766	0.249865296201421	0.0482799644728632	5.55627029864446	5.06895065479697	5.16194806388011	4.93658391079565	5.10819044673651	5.44847521034064	5.33000471726847	5.34936350623171	4.77258101609514	4.87850098249344	5.57900228449216	5.08667027494775	5.33737933420618
FNBP1L	0.187548117804456	0.405055655729075	21.1216931216931	15.8155759795014	0.284353057597271	5.29691746827932	0.284353641279628	0.0536828529012363	5.37205762856156	4.7140199394114	5.0973213118037	4.82314415169225	5.5827575818558	5.49066395864333	4.4904868481012	5.58946151982852	5.5837537075217	5.77499131683054	5.34410816547742	5.66430935449015	4.94983885753996
BCAR3	0.0449839851755142	0.261062715660745	20.5773195876289	1.07186240419657	0.795159482875073	4.49110685051246	0.796605943257336	0.177374079435772	5.63281119584285	5.09295306192894	4.33040186153294	4.74223810865857	3.67692565173662	5.37529752170133	4.63890840182923	4.58709387076766	2.43759579361217	4.27680090940519	5.80295537720036	4.29156893760266	4.54146262107155
DNTTIP2	0.158465974217753	0.377927954116202	24	9.69075247345784	0.291565503812583	5.97632070615103	0.300254582207484	0.0502407077817046	5.9761516560493	5.65707505079874	6.00953118990068	5.58471705444687	6.33979093459335	5.28228412017704	5.73061291964486	6.11502430462115	6.76222275110549	6.39786798019823	5.98719288811641	6.01619695129766	5.58646616873767
GCLM	0.00731614653280821	0.219719717795853	23.2093023255814	9.84570310128226	0.445336482271279	6.59478631594329	0.455473538889677	0.0690657008534973	6.03374478637051	6.41572378608675	7.09762389186275	6.44250072926877	6.82718329583371	6.24089588810917	6.28821051484556	6.85877739961565	7.36871368077573	6.90959827569971	6.27382662939986	6.46058443907286	6.04758241129837
ARHGAP29	0.215922366650351	0.433104214841499	24	7.49502392019249	0.225492325078127	6.93218373420053	0.245810466040726	0.0354593120242903	6.97752878641719	7.05176761220032	7.09348782777358	6.49899914886845	7.15467830737085	6.67212352608301	6.54092887410497	7.20996594792937	7.54835591606889	7.09373287023589	6.57809175149837	6.96172209079744	6.64323422221334
ABCD3	0.097213958412687	0.317668600656545	21.5783783783784	21.4643179946903	0.541762660551008	4.13343246463311	0.542588539335691	0.131268272550294	4.6734645799909	4.19866365537152	3.94604889029632	4.25135545181612	3.67692565173662	4.7683690806821	4.4904868481012	4.25657055759526	2.43759579361217	4.11038218891168	5.00763685527946	3.93575240705842	4.6819105027407
F3	0.124630484725826	0.345155091448809	24	19.5772691966715	0.486540815188659	3.36659935395785	0.529406012206895	0.157252454642253	4.19688742746748	3.90529429365001	3.90887251324934	3.29017010561553	3.61742962630027	4.92015282970601	3.09767534312739	2.27570988097665	2.74556995067703	2.62876398165454	3.40907345198353	2.6674657912599	3.3151733570321
CNN3	0.0463010803726777	0.263825650809259	22.3016759776536	21.418283616066	0.743285865466037	7.14931629899011	0.749965324036879	0.104900285939624	7.5472156330712	6.08570265528632	6.9590084839056	6.88552153051577	6.18446253962443	8.18356251763472	8.00758988613877	7.16119517467997	5.78267594883747	6.81129059004055	8.49195303625024	7.62224694176223	8.12418178945238
ALG14	0.0195023022198015	0.233631112796306	22.9425287356322	20.540324994399	0.947023918647302	2.80736151662944	0.97615767538156	0.34771356293063	4.1559751735662	1.89566258796368	2.92045946199189	1.85079675230411	3.42263129176254	3.43827528279095	2.97534899609066	3.05089835253695	0.632165286490975	2.85616684989489	3.15909426709265	3.78100140345478	3.17006445877555
RWDD3	0.0269883286792	0.241546506465945	21.3475935828877	0.335134080154936	0.68835154724889	2.9187112048265	0.688596449679699	0.235924831665774	3.01509053409279	3.79256009171983	2.9933055273085	1.85079675230411	3.49052886191288	3.04408691955786	3.15515677864737	2.54265953202391	1.80059374265331	2.35868558696552	4.18804862774789	3.41055118846108	3.24444255408058
PTBP2	0.217609766759693	0.435058743919978	21.5783783783784	17.3277294339692	0.365398933394451	2.43451780166702	0.366492427269049	0.150540048225606	3.10381503358529	2.82775266591276	1.30665624534736	2.8238694950241	2.72010582826179	2.26085191750056	2.24270772456361	2.12109070859405	2.87796566559859	2.50003554934332	2.47319929205154	2.6674657912599	1.49064489164834
DPYD	0.0389080104665362	0.256347207701621	23.7619047619048	23.5628948387765	0.390785749282121	3.81579677965107	0.391177862203127	0.102515381397984	4.93763148660826	4.10734546948231	3.90887251324934	3.45155942502552	3.78902716381623	3.79321233166218	3.74758018559996	3.66862528491207	3.91514923692621	3.05255837644721	3.40907345198353	4.37510332334818	3.87925336885513
SNX7	0.0497575638480328	0.268221250306448	24	21.4955396467074	0.603964188532794	5.59040506898422	0.624913214420121	0.111783172544538	6.02240862465759	5.60794761091282	5.66394217428976	6.14492713414129	5.25206149130642	6.40430993767	6.22250319359338	5.46639447162148	4.1427762194032	4.52856153044267	5.85653645157413	5.53709335440913	6.32113612414864
AGL	0.0832462799947622	0.303398018836991	22.0552486187845	22.0251629638739	0.292610260367671	4.74061093358475	0.293681542912551	0.0619501467272859	5.16083229313485	5.16265344265013	4.43870438352829	4.3905971604007	4.71284427656783	5.18285815636664	4.75500270613591	4.7803312253516	4.70287960208204	4.15382089463123	5.26705801396628	4.45406452004248	4.88156094063987
SLC35A3	0.217765530580178	0.435058743919978	27.5310344827586	1.39474316660362	0.278444906139621	4.84276806757895	0.324578669918657	0.0670233770003617	4.81158594164513	4.40447933548955	5.19320726513162	4.12939664462441	4.46537168247182	4.72189840368988	5.12949692194686	4.64499520708032	5.79947031404572	4.87850098249344	4.73754735704779	4.64566390798001	5.2854788978041
HIAT1	0.0164759377592701	0.230432231140348	20.5773195876289	0.0287805553365433	0.433286121663323	4.97901395531124	0.434610471996611	0.0872884623135071	5.22157309332981	4.96873652973494	4.18248230042956	4.82314415169225	4.4312251023173	5.47673767458671	4.97845237701152	4.70066211129049	4.62963896507436	5.0720691877713	5.97755192519354	5.19791390203455	5.45167825805707
SASS6	0.343375719404193	0.545396422679524	21.5783783783784	9.77702126683778	0.169719716395004	4.20702454384232	0.170130117978568	0.0404395354021839	4.5525791231986	4.00985418329984	4.43870438352829	4.12939664462441	4.36040729752383	4.21837368044662	4.04992838974481	4.18029953967531	4.62963896507436	4.27680090940519	3.46534186004361	3.93575240705842	4.28373516895722
TRMT13	0.320248783668114	0.527547547228133	24	6.22116133659524	0.312304856527026	4.19621040781911	0.346435378475542	0.0825591056706792	4.6734645799909	4.36559834167917	4.35824918900872	3.39974338760976	4.68413414086157	3.54889806943696	3.88982655008197	4.80593903642569	4.93338770612876	4.35332453939055	3.76342409726286	3.97197881665958	3.78271947797838
DBT	0.0283174779575112	0.244578464738559	20.2639593908629	13.6966132106783	0.310842577634336	4.85670862882061	0.310852226593553	0.0640047098458611	4.70216701372515	4.24224284873435	5.12999653388355	4.54168243389058	5.17161393815834	4.69808941249679	4.53447367210938	4.83110022532706	5.18417401713942	5.321016313107	4.8261618610675	4.50440220259928	4.92743668243193
RTCA	0.563234346602395	0.717756890563145	24	12.866386623181	0.0926782627553642	5.34047176116094	0.0930844899474008	0.017430012573864	5.63281119584285	4.99445019264886	5.22380350530934	5.42540618343968	5.5827575818558	5.24989755103434	5.08582045080226	5.40068629395021	5.62202144674444	5.30183500821936	5.45942057414538	5.03623682802085	5.32028580764153
VCAM1	0.708464590668017	0.818331561741779	24	14.7851939407292	0.263452097556785	0.791055637671849	0.274555250889675	0.274555250889675	1.28902237172828	-0.143520440799451	1.30665624534736	1.68752576260291	-0.143520440799451	-0.143520440799451	0.679174522498239	-0.143520440799449	0.632165286490975	0.519312913108196	1.94963321340981	1.69603174118514	0.893538104403489
EXTL2	0.911494256872812	0.943918953757616	24	23.3086518781474	0.0626859656385767	4.51130077596328	0.0628613134418525	0.0139341880676156	4.07049642147623	4.61803441569842	4.6562110901418	4.72128223331335	3.99006042947026	4.54634215928898	4.79171365676895	4.85583010432505	4.03344742400609	4.15382089463123	5.02646075065513	4.89243477629522	4.35261021531303
SLC30A7	0.198249479550267	0.415995430323408	20.5773195876289	18.7799096811722	0.301861947614912	4.2522455771035	0.303088292625222	0.071277231554363	4.64417949965274	3.53663321389349	4.11878934509882	4.0972250623296	3.73406495979902	4.4919927632785	4.55597417350451	4.18029953967531	4.33933479182657	4.42599282961858	5.2023107702805	4.1084200946465	3.83179368464536
DPH5	0.394459424179706	0.589215112197116	24	17.7695934571737	0.229900793024529	5.19005109714413	0.255016505766782	0.0491356445232508	4.73030953360851	5.09295306192894	4.99460588242781	5.7695885301425	4.92401744120417	5.46267564923384	5.79531787427261	4.64499520708032	4.7381512066576	5.02605710167442	5.72443282897431	5.19791390203455	5.35427270028489
LOC102606465	0.0561885901231847	0.275453552287763	21.0105263157895	3.12935849433587	0.523532597799914	1.58409714715406	0.523532719494675	0.330492811274382	1.28902237172828	1.89566258796368	2.01508488882755	0.746069893225806	1.57152225244818	2.38534310281625	2.24270772456361	1.25199261809308	1.13387353172569	0.971764348146232	1.59348561039619	1.69603174118514	2.72679246314233
S1PR1	0.0064224671665154	0.219201107497682	20.3673469387755	2.80985915148857	0.599197223694323	1.43276473413818	0.599515479845432	0.418432604851938	1.79458995624606	1.89566258796368	1.0576813926648	1.50339099367443	0.507947740334815	2.12459504164195	1.88321853054155	1.52297617938569	0.632165286490975	0.971764348146232	1.94963321340981	1.85965745498819	1.91171641261924
COL11A1	0.149634481194184	0.369598716203318	22.0552486187845	10.5392819777822	0.258538746384849	7.97034581569194	0.259916126628573	0.0326103951621337	7.0574562099959	7.29361609978825	7.69995342963475	7.34536542335023	7.98335826915097	7.97648363477555	7.89399734156806	8.33431457196702	8.94084878076283	8.33286937885993	8.17515529821518	7.9336933798162	8.31315913049939
RNPC3	0.816748961682183	0.88824482931239	24	4.28726035407387	0.213783303006553	3.25972333023038	0.231883387932485	0.0711359107633519	3.54516831899321	3.60499539000978	3.52253191351268	1.68752576260291	2.72010582826179	3.25460246804175	2.24270772456361	2.27570988097665	4.33933479182657	3.97162000994513	3.15909426709265	4.14060541147287	4.0129273865605
PRMT6	0.037875229327312	0.255379303626067	20.2639593908629	2.11215468156939	0.889223275098561	2.25934269922464	0.89145164324125	0.394562384691431	1.99347179079824	2.93787120426766	2.76270765941675	1.50339099367443	2.17706858114656	2.49993999120889	2.61463378520875	2.12109070859405	-0.143520440799451	2.62876398165454	3.67074183910633	3.30089818601552	2.61908724767987
NTNG1	0.111470858607014	0.330984622830606	26.7919463087248	11.8180445958102	0.616493248395929	2.05179315466789	0.625589558634645	0.304898940330028	1.28902237172828	1.89566258796368	1.70392440739061	3.34599676365959	2.00202508989542	1.80608968430698	0.32569187609349	2.65963978827214	1.80059374265331	2.026126600163	3.15909426709265	2.6674657912599	2.23725284375666
SLC25A24	0.448195688712295	0.631491083046107	24	2.62000203332633	0.120016049841428	5.84865415737814	0.12454053308772	0.0212938788542678	6.09995252741146	6.16709605622808	5.78172710937059	5.85864418586296	5.64367065478595	5.68487442053418	5.94134102378313	5.63303342528798	6.26614922524733	5.49998550999765	5.72443282897431	6.09222298086529	5.73574852782041
HENMT1	0.00726718856916131	0.219719717795853	25.9220779220779	22.3512349996815	0.740024515170466	1.45761368892681	0.758758780262363	0.520548610394163	2.59288272203175	1.3755565741715	0.375622649800728	0.746069893225806	2.00202508989542	1.97411416748224	2.24270772456361	1.25199261809308	0.632165286490975	1.59319499134493	0.807597860240623	1.29972873850248	2.08364715938575
PRPF38B	0.186713188515944	0.404511237593019	24	10.7910558197836	0.357463002021245	6.88071304091076	0.360495486498056	0.0523921698746412	6.76951062911323	6.67620620712393	7.38163152409764	6.42316530629012	7.31775542208203	6.72019859622872	5.84855931519536	6.98183909180129	7.38549560640703	7.58120603984823	6.4584313260663	7.18261686061952	6.38006381544033
STXBP3	0.327772626241272	0.532606317064229	26.6133333333333	8.33412128520938	0.429676003544857	2.93094298637569	0.452280450339952	0.154312264838433	1.99347179079824	3.46486985969203	3.47244880891503	1.99745445107029	2.93029236700332	3.49464670646053	2.24270772456361	2.76784206602409	3.7172505359901	3.22539057103506	4.08406999411631	2.00660123962877	2.82701246361087
CLCC1	0.487337198780339	0.660177761539069	24	17.3594296578524	0.209645394525233	4.75562091830272	0.231840729676764	0.0487508852491774	4.6734645799909	3.53663321389349	4.92182713000352	4.65652389527286	4.97231135570566	5.03864145595314	4.5126478947832	5.16376583328592	4.7381512066576	4.49517569010059	4.9692358170039	5.39756508749338	4.7084308577257
WDR47	0.477693160374954	0.65298578096472	24	10.0863394811468	0.279731177681632	3.25407587554863	0.285556717387731	0.0877535522553194	3.01509053409279	2.09897615421526	3.66312465312318	3.39974338760976	3.11371478225847	3.60118307441134	3.15515677864737	3.35836865617639	4.19448293791028	3.70581269126772	2.35902749611718	3.56082954066314	2.82701246361087
TAF13	0.118560454943827	0.338164656869329	24	7.64018248121776	0.63921434184119	3.73154780575505	0.69452300028209	0.186121962369328	4.02577962340042	4.00985418329984	3.94604889029632	2.74300528017925	4.08096310463029	2.38534310281625	3.09767534312739	4.39798734800503	5.33001384753693	4.01937247001928	3.85050993972298	3.24277921802522	3.09164237103685
TMEM167B	0.0350371425531636	0.251575255683883	24	20.6134005954254	0.442756682595887	5.90699083026776	0.468998786692037	0.0793972430579814	5.98785568331046	5.93450696431479	5.75054572889917	6.07231145652829	5.88982648963192	6.3287968455651	6.51371785625364	5.86998685639071	4.77258101609514	5.35863039663742	6.45148334603167	5.98993779517078	6.16712773472917
SCARNA2	0.909334275323724	0.942569175363815	24	8.31458714149505	0.195092207537252	1.69366272934236	0.208352330786717	0.123018784777545	2.46473559249488	1.3755565741715	2.76270765941675	1.2922681185063	0.507947740334815	1.80608968430698	0.962868281647744	-0.143520440799449	3.7172505359901	1.31568375961057	1.59348561039619	2.75323053740058	1.49064489164834
SARS	0.0193807801028248	0.233631112796306	22.8114285714286	9.90241309109545	0.469349673849101	8.60663761530917	0.477751899960672	0.0555097032447217	8.24770780826126	8.78182581124825	9.03545968640893	8.37527761958461	9.07639545070065	8.10652371560708	8.16453876632121	8.51596312123648	9.50650457325669	9.04244340405218	7.990963469157	8.22013815073453	8.30449298205362
PSRC1	0.270382811082841	0.483630112671584	24	22.2277668444441	0.543399429503312	2.28824439322553	0.553154774986515	0.241737629347704	2.81937682764062	3.53663321389349	1.86787732562697	3.10842578878166	2.93029236700332	2.88447457586346	1.74028569477629	2.27570988097665	2.04551906312914	-0.143520440799451	1.78252156407212	2.6674657912599	2.72679246314233
SORT1	0.693977111447998	0.808268854188587	24	19.7735049573984	0.129909465624388	5.67867517909567	0.140701673212153	0.0247772004516307	5.05354404464581	5.25063965494046	5.63007690094855	5.48877827018875	5.68772492368617	6.14728979112615	6.00525760644014	5.9977016992025	5.48339301758508	5.28239523865045	6.40907776193243	5.48790293646405	5.96200158795794
PSMA5	0.0358748318779485	0.252914671591286	22.4269662921348	19.8040241156001	0.716625307513719	3.93328712030585	0.732578496646129	0.186250958610203	4.73030953360851	2.82775266591276	3.570934558984	3.81021502129298	3.78902716381623	4.46403047216361	4.07992202499595	4.21893901782878	2.25483582454514	4.11038218891168	5.04504219694125	4.50440220259928	4.17383515941378
SYPL2	0.406076154090796	0.598514007931318	22.8114285714286	12.6667816650555	0.292642703573742	3.4518426652738	0.292646923738718	0.0847799138363988	1.56383969652602	2.27714466767226	3.47244880891503	3.17158559470209	3.5553740828179	4.21837368044662	3.63086216018276	3.05089835253695	4.03344742400609	4.06559485774435	3.40907345198353	3.82127296234526	4.17383515941378
CYB561D1	0.560787938531991	0.716124066770505	27.9160839160839	23.2438810665436	0.153634937305077	4.95127629575047	0.154499616989051	0.0312039982744759	4.98511977957496	4.32564040443471	4.2434817949923	5.20159996419703	5.01904086821337	4.40642551594798	5.22654304151757	5.16376583328592	5.25893598883041	4.68480017809901	5.04504219694125	5.27242944588536	5.38747732571362
GNAI3	0.0425359859112209	0.258172084372352	24.7950310559006	24.3171424766858	0.221677349511309	6.2457093659539	0.221849590901354	0.0355203192948238	6.70715620364956	6.29675923282435	6.09476678791906	6.21406230723549	5.82555443950326	6.2075557787373	6.49714143586151	6.20439024506672	5.98708818006956	6.18405345646458	6.28168263481503	6.18773391738626	6.64323422221334
AMPD2	0.384894051127591	0.581702257740422	24	20.9158962379339	0.228234758947098	5.00687213647312	0.239765318644916	0.0478872461907542	5.64764387052817	5.09295306192894	5.11375142743473	5.31783862956847	5.27149148955173	4.37673689435569	5.29207073604179	4.72771027560032	4.1427762194032	4.74284696742755	5.02646075065513	5.18253755519249	5.32028580764153
GSTM4	0.0187856222611912	0.233044611776142	21.1216931216931	8.41928119041083	0.27760960276338	4.7364192868776	0.277610947149398	0.0586119873125524	3.93196007168453	4.7746365518721	4.70039518952406	4.84268108460573	4.36040729752383	4.4919927632785	4.82751359104756	4.9959179371176	5.25893598883041	4.68480017809901	4.71451635683056	5.07005425211328	4.88156094063987
GSTM5	0.0212500573142962	0.235201534055819	21.3475935828877	10.1546152582029	0.381787681417234	4.42900656053562	0.382010126973765	0.0862518765218461	3.72375964856392	4.36559834167917	4.2434817949923	4.63427530784376	4.65484104262991	3.43827528279095	4.46798007090339	4.64499520708032	4.83906955093207	4.79864830069627	4.15421496455653	4.5289273733654	4.6819105027407
GSTM3	0.457825171996115	0.638194602564638	22.0552486187845	7.9707503833291	0.120008190006509	6.79450320664591	0.121646994650502	0.0179037364397025	6.03374478637051	6.73076942454055	6.39281229522112	6.60576236035534	6.87877071594503	6.7260968836404	7.09757792059638	7.12095557737737	7.09710641531867	6.87107527671507	6.85051311357496	6.81487740159081	7.0789129891444
CSF1	0.0227379339023842	0.236015931269192	24	20.2311321180101	0.830289436659265	5.25695354223028	0.888721826404642	0.169056435303326	4.83769145053789	4.61803441569842	4.67847228146468	5.18638884239859	4.84840307933379	6.44779061446929	5.89990565542536	5.06117044485626	3.3117147419447	5.04924657073158	6.36538789265429	6.05048182023843	6.47579952901148
AHCYL1	0.274052027579014	0.486434902449001	24	23.9601869625737	0.108681282656541	8.7550651991922	0.108682294679699	0.0124136476664648	8.65801255211109	8.8747497405759	8.63554562452503	8.95556769408824	8.64317808415497	8.75337359736692	8.86241796350027	8.83484700122774	8.48123110475565	8.55569548461819	8.7487258463921	8.78339706536303	9.13778222195587
STRIP1	0.176708596314988	0.394820904020782	22.5536723163842	21.6738999932693	0.333852185352658	5.55422096609897	0.337340517702401	0.0607358835309956	5.80146750491248	6.09761522416437	5.75054572889917	5.72817225792662	5.08641417221496	6.26540488669507	5.22654304151757	5.40068629395021	4.55248036655384	5.24271176899567	5.86701794197942	5.84119585377691	5.76130599650356
KCNC4	0.223593154324219	0.440338417791273	23.9041916167665	7.86401727985929	0.328190849742842	2.4993742538048	0.353862368230706	0.141580384647085	3.10381503358529	3.309655606582	2.38358533817122	3.54992186846548	2.72010582826179	2.12459504164195	2.24270772456361	2.96257619306092	2.99922618252991	2.20196732119728	1.37589135277693	1.85965745498819	1.49064489164834
RBM15	0.225306550030991	0.441580054957563	25.7548387096774	20.8923218210189	0.367041481244128	2.78302474603859	0.396885059924119	0.142609245745677	3.18739774225987	1.89566258796368	2.27089597796305	3.29017010561553	2.47398800618217	2.79751756651169	2.97534899609066	3.13412392169646	1.80059374265331	2.95770184001202	2.47319929205154	3.51245542539733	3.4470115675359
LAMTOR5	0.40049620532865	0.594263786871152	27.3424657534247	23.9471898765239	0.144330152271826	6.07123983004352	0.144334262924784	0.0237734411693879	6.04499256675223	5.70458452105331	5.63007690094855	5.9058429095598	5.75828501851378	6.3053500633766	6.10343708929059	6.12523164512171	6.40430671293236	5.73264520210214	6.60964211563751	6.05048182023843	6.45245457431332
LRIF1	0.806198832854579	0.882551925659748	24	16.3170086592958	0.0896220245209807	4.21928997723375	0.0972787630216722	0.0230557187457047	4.23667140530945	4.32564040443471	3.94604889029632	3.84937254606918	4.53133188052144	4.11427783572798	3.74758018559996	4.14059663957387	4.19448293791028	4.74284696742755	3.97201123774193	4.8345854123542	4.17383515941378
DRAM2	0.760124758416533	0.853424430325021	22.6818181818182	21.5668958722784	0.162761561488082	4.15875254361746	0.164893049862105	0.0396496420820157	3.77869363034913	4.24224284873435	3.47244880891503	4.3905971604007	3.78902716381623	4.00208292216859	4.6589178707709	4.90405336196877	3.21488238673722	4.27680090940519	5.16881382490919	4.00731781038591	4.35261021531303
CEPT1	0.745143863485068	0.843724731846829	24	17.437616814082	0.126140075905268	3.92733528439833	0.139605486306814	0.0355471270460174	3.83161237292726	3.79256009171983	3.94604889029632	3.23209591157527	4.4987287122338	4.21837368044662	3.8204558031181	3.92382592398864	4.24440041101457	4.01937247001928	3.67074183910633	4.45406452004248	3.38259791464204
PIFO	0.248662827792021	0.462757611537866	24	13.1989345154786	0.486554179606855	1.40276399429499	0.490614569683887	0.34974847635041	-0.143520440799451	-0.143520440799451	1.86787732562697	2.56626089759553	0.955122655570747	1.80608968430698	2.1325397234727	1.25199261809308	1.13387353172569	1.82583977887372	1.78252156407212	1.51144554103779	1.22276503163789
WDR77	0.0051880479476103	0.219201107497682	25.5897435897436	21.8825657097957	0.343431686575467	4.55579561425353	0.356910613486789	0.0783421039280465	5.11886949414044	4.80401578013781	4.27304085192581	4.36380322091741	4.87405074024099	4.9405891256616	4.61861750355753	4.29324541046049	4.51229629987194	3.97162000994513	4.11956875032298	4.77431914692027	4.62736087114301
ATP5F1	0.20331617471382	0.420885822596196	22.0552486187845	1.39633499977637	0.17080137697006	6.14215167673847	0.170853089247676	0.027816488136353	6.49389833484287	6.37714872713704	5.81224879087492	6.25108582757057	6.0103701039132	5.93961555671687	6.2817728261925	6.54575232990466	5.74848908044701	6.01767898523944	6.28949609297059	6.19541493419341	6.16712773472917
RAP1A	0.00476962732152342	0.219201107497682	20.0603015075377	2.65290638543226	0.577526759100744	5.1427136628096	0.579000828281559	0.112586635431154	5.63281119584285	5.3132776539653	5.0468775317607	5.12388796612109	4.4987287122338	5.53165395305433	5.67274374658622	5.31410508666812	3.97551051857858	5.0024887940658	5.75860996746095	5.6419980126713	5.21323974130671
FAM212B	0.648928045355837	0.777913044752821	24	4.48816495993867	0.243919561720635	3.3781755392146	0.26579952728403	0.0786813841372573	3.72375964856392	3.90529429365001	3.19207420796756	3.88749528438584	2.17706858114656	3.43827528279095	4.16633371865649	3.13412392169646	3.4024545803659	3.45109834116215	3.89215774029628	2.13995209140957	3.50867176918458
DDX20	0.702273198276302	0.813744597773913	24	3.4468383166675	0.188037297327747	3.79313736101195	0.199512523114941	0.0525982858321045	4.23667140530945	4.5503019788345	2.9933055273085	3.23209591157527	3.49052886191288	3.37961133864121	2.97534899609066	4.0577545340911	4.1427762194032	3.92223270111921	4.46139703766027	3.78100140345478	4.21140641999314
LOC643355	0.657029382360531	0.782765079872272	24	14.6420263208523	0.168112245266756	2.43444467646039	0.174548046457305	0.0716993276310935	2.16822903130445	1.3755565741715	2.27089597796305	1.68752576260291	2.60228890092482	2.49993999120889	2.24270772456361	2.86849227552206	2.25483582454514	3.22539057103506	3.35052106560685	2.13995209140957	2.82701246361087
CTTNBP2NL	0.0626745210701998	0.281409131036504	27.3424657534247	8.12793658549007	0.312172723452119	6.6381370082215	0.326572782368731	0.0491964510470728	6.55811235090675	6.86227490362556	6.9815645222025	6.25108582757057	6.846745382563	6.38206810036762	5.91662287873824	6.71750043856315	6.9241254967545	6.92221402946059	7.14563368750107	6.38198916089049	6.60139404718464
ST7L	0.0942293126786925	0.314862309138344	26.972972972973	9.76227204848866	0.464733954319944	3.29768400074976	0.467398505754515	0.141735383271486	2.71056998761629	3.309655606582	3.52253191351268	2.74300528017925	3.84197209523439	2.70498122395398	3.45891856688906	2.65963978827214	3.97551051857858	3.92223270111921	4.11956875032298	3.51245542539733	2.61908724767987
CAPZA1	0.0250486443551646	0.240951863689623	21.3475935828877	0.230058480113949	0.355785147257887	6.66288742359303	0.355921550879378	0.0534185148647526	6.79638154914031	6.72309988835462	6.3724740645931	6.87132378697052	6.38509062573128	7.1512585520328	7.04532793182187	6.71750043856315	5.81607142412392	6.55193388890444	6.94258466979205	7.04909843136971	6.67046840066145
MOV10	0.759927518692217	0.853424430325021	24	6.76629285307359	0.153174808828889	3.73382324273485	0.169141255727469	0.0452997490056817	3.18739774225987	4.28454416072372	3.74977585150485	3.29017010561553	3.49052886191288	3.83747578858866	4.32502630402103	3.35836865617639	4.33933479182657	4.15382089463123	3.28949141055619	4.1084200946465	3.09164237103685
RHOC	0.190159134410989	0.408120241216735	24	5.20537496866864	0.0799599264950213	7.62589181749629	0.0882623210446705	0.0115740326714533	7.81698076657921	7.84256235401261	7.67802375636478	7.7771298102066	7.49350841341949	7.67488312716527	7.66829540700305	7.53108858132726	7.79439611014596	7.54495700239843	7.40137271757401	7.38761063036022	7.54401421571076
SLC16A1	0.865066369935621	0.915356180319725	20.7916666666667	14.2143499295498	0.0442068828594342	7.09359002794084	0.0442091193017713	0.00623226308930128	7.4277003549586	7.10585075301646	7.09762389186275	7.08325221454553	7.14417646393059	6.9135114476871	6.62978584934635	7.09002177464498	7.19555289293937	6.95327904640952	7.25741644891391	7.03204139473026	7.20998028490827
LRIG2	0.863172268379681	0.91409370043788	24	17.8697382381961	0.0980578971766225	2.13472627888363	0.108804333533886	0.0509687516428502	1.79458995624606	2.27714466767226	1.70392440739061	2.56626089759553	1.57152225244818	1.97411416748224	2.44062300570743	1.75101987203913	2.04551906312914	1.82583977887372	3.15909426709265	2.26201325924914	2.37606625543349
MAGI3	0.0437002454571616	0.258928973656028	20.1616161616162	13.144721161439	0.415914456527196	3.70072381112149	0.416240766083969	0.112475501368968	3.41250787767276	2.57855838379128	3.74977585150485	4.33650222863465	3.49052886191288	4.00208292216859	3.45891856688906	3.92382592398864	4.08914720393897	3.97162000994513	3.46534186004361	3.51245542539733	3.4470115675359
PHTF1	0.808782297372814	0.883702722311921	24	19.2236749237483	0.162825341121664	3.2125814015793	0.178488550605158	0.0555592305046072	4.02577962340042	2.09897615421526	3.25267785827628	2.8238694950241	3.99006042947026	2.38534310281625	3.09767534312739	3.77618017360416	2.99922618252991	3.05255837644721	3.46534186004361	3.6076341376604	3.24444255408058
RSBN1	0.0274308325360452	0.242181469761754	26.972972972973	17.5363137083695	0.273854578502944	4.83042925511044	0.330817040502073	0.0684860543505691	4.52070599183202	4.4792322796961	4.514908819765	5.10783031300778	4.87405074024099	5.13045168272359	4.99428861702179	4.49563687225787	4.66672400540282	4.65487680516253	4.8685082051304	5.57291585812743	4.90468115213477
AP4B1	0.084059937350381	0.303668301755295	24.3414634146341	20.1566626460904	0.503695818703761	3.07586733526313	0.545784654162496	0.17744089542009	3.93196007168453	2.93787120426766	2.27089597796305	3.17158559470209	4.08096310463029	2.96648695876409	2.76989719029703	3.21280914157886	2.74556995067703	2.026126600163	3.22576557127239	3.65296787121704	3.24444255408058
DCLRE1B	0.304810758632754	0.515926304068468	23.2093023255814	2.54888118371986	0.56433512528879	2.21944814885004	0.570722969380684	0.257146340488464	2.46473559249488	2.93787120426766	1.30665624534736	3.23209591157527	-0.143520440799451	3.25460246804175	2.44062300570743	2.96257619306092	2.04551906312914	1.82583977887372	2.09938166840097	2.37454803272972	2.72679246314233
HIPK1	0.00231019739132265	0.199873322483763	22.5536723163842	0.538622021955328	0.392958423060865	5.26778910750078	0.39363090695571	0.0747241202946451	5.54046247169558	5.16265344265013	5.11375142743473	4.91828594793292	4.92401744120417	5.39023301679274	5.81328422256228	5.6041321916285	4.83906955093207	4.79864830069627	5.75860996746095	5.60787038800678	5.6006938957732
OLFML3	0.00232495322409321	0.199873322483763	22.0552486187845	5.19780562202018	0.237024169839919	9.21105479557486	0.239055193661184	0.0259530747527449	9.26732981241595	9.33090149340584	9.27890218740164	9.22673916946855	9.05272711035125	9.0939252729995	9.36466393867365	9.38421275803834	9.3385606442303	9.00735080047878	8.74304673536715	9.39681792475608	9.4984807072935
TRIM33	0.441630413171638	0.626324831364357	24	13.8933213692485	0.112518521593722	4.72410940957047	0.114813992275177	0.0243038385272318	4.1559751735662	4.80401578013781	4.78489997149771	4.51757493182479	4.82229119932085	4.98061323580343	4.55597417350451	4.7803312253516	4.55248036655384	4.87850098249344	5.08150217430819	4.68983611683488	4.7084308577257
BCAS2	0.761092697836083	0.853893485206808	24	17.1489193568775	0.238859646199907	3.96173635489778	0.263458915392399	0.0665008702728772	4.1559751735662	2.82775266591276	3.87071275289662	4.25135545181612	2.47398800618217	5.09442562886256	3.45891856688906	4.0577545340911	3.48782339117486	4.39011617223684	5.26705801396628	3.86045083637154	4.24802401743574
NRAS	0.209751549879965	0.427506215017436	23.4823529411765	20.2802934098281	0.834491489365285	5.07758276234011	0.877877675011326	0.172892834268001	5.50831750559025	4.32564040443471	5.64145388112899	5.18638884239859	4.4312251023173	6.38952021108504	5.07096276322226	5.51378329264924	2.04551906312914	4.59310116940226	6.71202829862457	5.21312809341881	5.96200158795794
CSDE1	0.853629655090814	0.908402048107687	24	20.4113959745072	0.0324561827812607	10.7098636807529	0.0345709761652671	0.00322795669448116	10.4161829722529	10.7975112703063	10.7510130874683	10.6375036176323	10.8603306413452	10.7507403106234	10.6373612609837	10.7864171604575	10.4869359866025	10.6591098648418	10.7217550700698	10.8279393461383	10.9158309233524
SIKE1	0.0645956675168504	0.281965325978566	23.3450292397661	21.1072869424297	0.449992110717336	4.00630978718629	0.46411518613244	0.115846055543897	4.07049642147623	4.61803441569842	3.74977585150485	3.50157877405589	4.03622760871714	5.05747686503053	4.27404397176567	4.0577545340911	2.99922618252991	3.87109462208752	4.43346011471644	3.73957333946934	4.09562342239296
TSPAN2	0.591988092529153	0.737154800293176	24	1.26665000257911	0.231974694475747	2.06648998187216	0.234132283303335	0.113299500775329	4.1559751735662	2.93787120426766	2.76270765941675	2.36480041134331	2.47398800618217	1.61588445681194	1.88321853054155	2.41535031010873	2.25483582454514	0.519312913108196	1.37589135277693	1.85965745498819	0.466253222237222
NGF	0.167505127208209	0.385548555861963	22.3016759776536	19.7129598964037	0.457126213388101	1.54460565802397	0.465768889333966	0.301545502513456	2.46473559249488	2.27714466767226	1.70392440739061	2.56626089759553	1.29599509104414	2.49993999120889	1.74028569477629	1.25199261809308	-0.143520440799451	1.59319499134493	1.11954767930432	1.51144554103779	0.466253222237222
VANGL1	0.136509096054321	0.356634874876958	24	20.7194506346586	0.314953878161799	4.22905325039908	0.332649317394147	0.0786581056558595	4.07049642147623	4.28454416072372	4.01764551390535	4.41690253883132	4.16647602480613	4.64925921556549	3.95601413881338	4.43127700089972	3.3117147419447	3.92223270111921	4.31596634623306	4.89243477629522	4.76005237345789
SLC22A15	0.118483491743063	0.338120420938969	24	17.4941083621757	0.560367552496955	3.07816381291247	0.620504620033694	0.20158271545873	3.3413037729776	1.3755565741715	3.4205643498537	2.9004407646552	3.3513797605662	3.96265817965504	2.53025034723355	2.86849227552206	2.74556995067703	2.62876398165454	4.15421496455653	3.41055118846108	3.24444255408058
ATP1A1	0.0782932002100801	0.297064370139856	25.1069182389937	19.2095077394042	0.386797253173482	7.49540359488605	0.441334232984841	0.0588806496405282	7.61293307922511	8.01891959747512	7.68078326454875	7.80975741314259	7.87002790696056	7.9515270322321	7.34612160191407	7.20996594792937	6.26614922524733	6.93472041947578	7.5256583492531	7.50042229616325	7.7873418780695
CD58	0.0134536203468236	0.227011371476555	24.4907975460123	23.0416936254965	0.74404222421416	1.91109526109257	0.748835068959262	0.391835553258163	2.81937682764062	1.6589216748708	0.756589015237943	0.746069893225806	1.57152225244818	2.79751756651169	2.0132582834013	1.75101987203913	2.59978527554551	1.31568375961057	1.59348561039619	3.05289760986788	2.72679246314233
PTGFRN	0.0231660497794217	0.236022984959349	22.8114285714286	18.0011962908379	0.400674710431605	4.42608905725957	0.418038269433826	0.0944486800933591	4.93763148660826	4.68272900274862	4.18248230042956	4.88097872152969	4.84840307933379	4.62421002418929	4.27404397176567	3.82709290987288	3.78627735447449	4.11038218891168	5.04504219694125	4.0418118276486	4.24802401743574
TTF2	0.476356499416557	0.652130743913883	24	6.73847183408175	0.285827985095354	2.83722974594523	0.315731698165331	0.111281681935188	2.46473559249488	3.309655606582	2.9933055273085	2.65733801439324	3.61742962630027	2.60610019960438	2.1325397234727	3.28742388401358	3.11108011489632	3.05255837644721	1.59348561039619	2.75323053740058	3.24444255408058
MAN1A2	0.0330596609063306	0.249662871068144	25.1069182389937	9.54598015271257	0.302712815920112	7.2331438342334	0.311555016117313	0.0430732504782733	7.03506804856447	7.19171412497074	7.20886661666539	7.13962321118388	7.64644113236115	6.80065774976992	6.80162360432232	7.31178902846447	7.85188087054487	7.63584315328442	7.17545633765639	7.17486721863891	6.9291108819584
GDAP2	0.734195801501347	0.837200878525298	24	8.96919358987891	0.0711557547621108	3.44405153663429	0.0746425176875243	0.0216728805865864	3.54516831899321	3.6702642456159	3.52253191351268	3.29017010561553	3.61742962630027	3.54889806943696	3.21043546019617	3.49057867042854	3.48782339117486	3.81807706739176	2.9383246196644	3.41055118846108	3.17006445877555
WDR3	0.854000289683208	0.908402048107687	24	22.7503358611479	0.10249352977192	4.30848597246175	0.103421769243067	0.0240042023820202	5.03109461525734	3.46486985969203	4.27304085192581	3.99616796884545	4.4987287122338	3.74754772131286	4.19402451065841	4.90405336196877	4.19448293791028	4.42599282961858	4.22110698135653	4.87340823430125	4.28373516895722
TBX15	0.811291044944342	0.885096240005504	24	20.4786348420056	0.0630929323501143	6.11043878497782	0.0670803974542295	0.0109780000773665	5.92836228665127	6.04936314301905	6.03563475126893	5.89652588802124	6.13228058240986	6.18203512988295	5.77712496077787	6.42700332343323	5.71347239837756	6.1415289729181	6.53929734295003	6.12476760960951	6.52884546542616
WARS2	0.550827020576147	0.708827934468784	24	17.4282514318782	0.231279119085236	3.67941790589913	0.255945053666067	0.0695612893701788	3.3413037729776	2.43570882351885	3.12881270811898	4.46811668205414	3.73406495979902	4.11427783572798	3.78447809602102	4.25657055759526	3.3117147419447	3.70581269126772	3.57169417787321	3.97197881665958	3.9697310801555
ZNF697	0.483182026732871	0.657466924962101	22.3016759776536	2.20066458855489	0.189009322164599	3.11512920684889	0.18908150075355	0.0606978035896031	3.48036238062145	3.04017735928746	2.8437386630303	3.17158559470209	2.33315343151179	2.96648695876409	2.97534899609066	3.49057867042854	3.3117147419447	2.62876398165454	3.85050993972298	3.46240286601375	3.24444255408058
PHGDH	0.0240503040148552	0.238316526603676	21.9340659340659	10.7013253915649	0.23541664288451	6.90082371278726	0.236320489244916	0.0342452581141891	6.47738808930271	6.89677301441219	6.81069302206746	7.02885901483688	6.87877071594503	6.75523193678996	6.91827664160096	6.82786214846288	7.43470096151584	7.18030494868438	6.59079481357327	6.83468634779508	6.7619323997642
NOTCH2	0.0421821222131316	0.258016172971097	23.7619047619048	20.0070944057542	0.501308942318764	5.55168665924799	0.535427294529332	0.0964440767991504	5.55627029864446	5.18515815567114	5.44768957835803	5.43830525399093	5.34669584196065	6.22432214086587	5.74939806001427	5.52923985548222	4.33933479182657	5.20190579772646	6.55882494214053	5.87027825437008	6.0160815132314
SEC22B	0.00637063524473724	0.219201107497682	20.9005235602094	19.4576142318735	0.604387787415889	3.59385310179631	0.604747458370313	0.168272726024345	4.3856674506378	3.309655606582	3.4205643498537	3.29017010561553	3.84197209523439	4.21837368044662	3.58975903220539	3.72340479274195	2.59978527554551	3.58406960190428	4.64313162250426	3.41055118846108	2.920720387895
GPR89A	0.104177925565162	0.323560229443704	24	3.62135093333109	0.3094100568621	4.44341352121012	0.329865333322001	0.074236919824686	5.22157309332981	4.650744315218	4.74326621762326	3.99616796884545	4.08096310463029	4.00208292216859	4.34985739963373	4.39798734800503	5.02191625182428	4.15382089463123	4.28503442974893	4.45406452004248	4.59929257275788
RNF115	0.88249571317451	0.926001986056289	24	2.3981902019461	0.0423342383604664	6.33237986596949	0.0436886368693802	0.00689924448534192	6.87411588194824	6.61949800031693	6.66221786501969	6.51735074398342	6.31191226689584	5.9796663137218	6.43467778465111	6.00877049573746	6.13996408265648	6.30458676514508	5.98719288811641	6.36846336211372	6.1478788200855
POLR3C	0.00668479370614017	0.219719717795853	27.156462585034	4.91722884951367	0.421184668218721	4.75725978698693	0.500895865288963	0.105290837103141	5.14000345658241	4.94255623358541	5.29757026452784	4.41690253883132	4.4987287122338	4.11427783572798	4.46798007090339	4.97349434597121	5.44120871403359	5.11665904610596	4.43346011471644	4.57676132274055	4.5116544703869
PIAS3	0.0636627091343682	0.281848692166346	27.156462585034	23.3078867755025	0.639145891557685	2.63635186754572	0.642260616267246	0.243617183340989	2.46473559249488	2.43570882351885	2.27089597796305	1.2922681185063	2.72010582826179	4.00208292216859	2.91006277235969	3.28742388401358	2.59978527554551	1.59319499134493	3.08919196306214	2.13995209140957	3.09164237103685
ANKRD35	0.70348072697678	0.814607886579867	24	8.70534344128814	0.204520521837619	3.7009288431305	0.216095137716237	0.0583894332681762	3.88265851609805	2.57855838379128	3.570934558984	3.04237380740022	3.19736285327088	3.31846047520899	3.15515677864737	4.01447852713084	5.05025837874022	3.97162000994513	4.11956875032298	4.62306005669412	3.4470115675359
ITGA10	0.950612359280635	0.968299398456365	24	9.15611375760968	0.0625561438850722	2.26677049667067	0.0652935514413391	0.0288046591118242	2.92054991527466	3.22530118477959	3.06264949628725	2.46904433832883	3.5553740828179	1.61588445681194	1.88321853054155	2.12109070859405	2.04551906312914	1.31568375961057	1.78252156407212	1.51144554103779	1.91171641261924
PEX11B	0.135882782338959	0.355843440470706	27.7222222222222	22.1647752536637	0.341741987458484	4.808071671417	0.352735347953033	0.0733631634590582	4.91328800018863	4.80401578013781	4.72198994178574	5.02474646792126	4.68413414086157	4.98061323580343	5.04078031721744	5.08228150692773	3.91514923692621	4.59310116940226	4.43346011471644	4.34779244114577	5.68323386734826
RBM8A	0.833747694587883	0.897882132633105	24	7.50822162822763	0.0452260907427513	6.67000837375762	0.0492868811185633	0.00738932822220686	7.0065852545551	6.84824131676755	6.99935883203445	6.70516629418003	6.68227640026032	6.5037985631163	6.93478354626011	6.34203419083148	6.61819755143216	6.72031138433901	6.59079481357327	6.21821562519903	6.52138584660841
LIX1L	0.0591343289882452	0.277040372193886	23.7619047619048	20.6999485653639	0.938672604383142	5.39939488480682	0.986086641529622	0.182629102439671	5.96435190141008	5.09295306192894	5.71867550066421	5.46376247708698	4.59440776099894	6.66599991752565	6.26881062258546	4.92757369523799	2.74556995067703	4.929381770383	6.48589339090876	5.82147669734994	6.21415552906017
POLR3GL	0.411752273480565	0.602064044750155	24	9.61556970916789	0.159095935024311	6.66132630013508	0.164131342118218	0.0246394388629318	6.8486669957328	6.48991103452487	6.67887677453429	6.29429524209983	6.95885476501077	6.32102351459971	6.45198328786217	6.72423133615756	7.14388520248962	7.09373287023589	6.43043635343911	6.689947704441	6.33821963824904
ANKRD34A	0.155092061887894	0.374907383002259	24	2.5862839084193	0.54752874589125	2.44959887209902	0.567683802134518	0.231745617047937	2.59288272203175	3.6702642456159	1.51892157452871	1.2922681185063	2.00202508989542	2.49993999120889	2.91006277235969	2.76784206602409	3.4024545803659	2.74694129410437	1.59348561039619	3.05289760986788	2.23725284375666
TXNIP	0.0215274767396827	0.235748677238284	27.3424657534247	22.5162254245814	0.249357824965388	8.26374475559009	0.254791883276194	0.0308324967447521	7.60155127520896	7.799451550078	7.40184196449577	7.85615458859323	7.99216861148731	8.57858421667002	8.29493081573194	8.66857905873497	8.31306300657335	8.13030732086548	8.7229919264652	8.86271823654531	9.04197908668763
PRKAB2	0.099495575098936	0.320600090304156	24	20.4240252139177	0.350295701303086	5.68057912292513	0.372991660077833	0.065660851122124	5.86630960302124	5.62451000083029	5.26851458912751	5.70700955653276	5.65850538600871	6.41164833072214	5.94134102378313	5.9639764622574	4.77258101609514	5.54961603598207	6.1419388325197	5.31535868350254	5.84735170993904
CHD1L	0.380288482802581	0.578027802371739	23.9041916167665	1.19259269796031	0.197968864999205	5.73693079042261	0.199296171544066	0.0347391625983665	5.85357223625703	6.58606357027733	5.71867550066421	6.12112571901622	5.87719910586959	5.6969375696506	5.89990565542536	5.48236432694827	5.39775369547608	5.4485866167667	4.88922420770619	5.73978894401062	6.06820726599479
PDIA3P1	0.486484811977958	0.659108454937879	24	10.0063545210193	0.236368465171627	2.42810017276489	0.241694317059778	0.0995405048649864	2.32408629626719	2.70852921317334	3.12881270811898	2.46904433832883	2.82902348216886	2.70498122395398	1.19983833074514	2.41535031010873	2.99922618252991	1.82583977887372	2.23503786354139	2.13995209140957	2.37606625543349
BCL9	0.475836191513814	0.651960646211259	24	11.2977106537288	0.245957090434861	2.51350408919423	0.246666952957869	0.0981366825772478	2.71056998761629	1.6589216748708	2.67685317414113	3.17158559470209	1.80277229958778	2.49993999120889	2.44062300570743	3.13412392169646	2.25483582454514	3.05255837644721	2.85653013031007	2.26201325924914	1.91171641261924
ACP6	0.238637830959706	0.452991179223269	24	17.0583626854766	0.599637092940247	1.66639225860725	0.660514781425533	0.396374129808779	1.79458995624606	-0.143520440799451	1.30665624534736	2.13056969061266	1.29599509104414	2.79751756651169	2.0132582834013	1.75101987203913	0.632165286490975	2.95770184001202	1.59348561039619	2.47893635650286	0.893538104403489
GPR89B	0.793736823966812	0.874440229553474	24	4.5535505765364	0.209859315360667	2.78640570824295	0.229010441962382	0.0821884771786488	1.79458995624606	3.38934909353505	2.58556440823015	2.25243344518186	3.61742962630027	1.61588445681194	2.61463378520875	2.41535031010873	3.11108011489632	2.85616684989489	2.09938166840097	3.86045083637154	4.09562342239296
NBPF11	0.0431752007960877	0.258326671145979	23.2093023255814	19.2660630791068	1.01696204279573	3.21298412389017	1.07581808619956	0.334834547796332	3.54516831899321	1.6589216748708	3.12881270811898	3.04237380740022	3.67692565173662	3.96265817965504	3.8204558031181	3.61168340914145	0.632165286490975	2.95770184001202	4.88922420770619	3.93575240705842	3.3151733570321
PDE4DIP	0.739049695359601	0.839981415672065	24	15.3594252951572	0.12553446039554	4.84839759443326	0.132875474647265	0.0274060598495115	4.42063043687512	4.80401578013781	4.80527479310595	5.39925680971813	5.01904086821337	5.28228412017704	4.32502630402103	4.85583010432505	4.47096081996591	4.65487680516253	4.92978461997827	4.47945289435554	5.49802095319187
NBPF9	0.627400097583051	0.763538008604722	24	5.17071623243216	0.238967033749696	0.489858405757089	0.263656841286649	0.263656841286649	0.949237469703318	1.3755565741715	0.375622649800728	-0.143520440799451	0.507947740334815	0.419263551913673	0.679174522498239	-0.143520440799449	1.80059374265331	0.519312913108196	-0.143520440799449	0.372324730481574	-0.143520440799451
NBPF19	0.314590632232299	0.521947938120102	21.0105263157895	2.01461226814476	0.539503029589575	2.5265219746126	0.539508947708744	0.213538197225246	2.16822903130445	3.53663321389349	2.14865290569764	2.46904433832883	0.955122655570747	3.37961133864121	2.24270772456361	2.12109070859405	1.80059374265331	2.35868558696552	4.22110698135653	2.47893635650286	3.87925336885513
HIST2H2BE	0.347464516579501	0.548543657800527	24	21.0743945259655	0.368082161195436	3.80557004255808	0.38502630362915	0.101174409963123	3.54516831899321	3.73270764325446	3.94604889029632	4.30867462166853	3.73406495979902	4.5194233783443	3.78447809602102	3.61168340914145	2.74556995067703	2.95770184001202	4.11956875032298	3.6076341376604	5.13719184916325
BOLA1	0.415924532295968	0.605161120373507	24	19.7983365346911	0.266532923638186	3.69957979539064	0.288499711971172	0.0779817514223151	3.41250787767276	3.90529429365001	3.25267785827628	4.16086643346125	4.1243530483296	4.37673689435569	4.07992202499595	3.05089835253695	3.3117147419447	3.64622494044592	3.08919196306214	3.46240286601375	4.35261021531303
SV2A	0.306199154345634	0.516970597197715	24	10.0568335912031	0.247677977765887	4.82214704908952	0.252990244637884	0.052464232646255	4.70216701372515	5.06895065479697	4.6562110901418	4.99012523335084	4.59440776099894	4.62421002418929	4.7173331596877	5.25954717539786	5.13208972564093	5.20190579772646	4.80451326987613	5.03623682802085	3.67926012623537
SF3B4	0.160993467770394	0.380073109898858	20.6839378238342	2.06450582401664	0.69839342518325	3.93122757323736	0.698654951040129	0.177719284377319	3.93196007168453	4.68272900274862	3.52253191351268	4.93658391079565	3.3513797605662	4.69808941249679	4.32502630402103	4.09977012271846	1.50541007376254	3.51911540235507	4.61852961325648	4.60009640817536	4.45012437120888
OTUD7B	0.816481572057777	0.88824482931239	27.156462585034	9.50479038292154	0.103101724892852	4.62351107239828	0.103979380173177	0.0224892681222111	4.19688742746748	4.99445019264886	4.76423327436874	4.63427530784376	4.92401744120417	3.96265817965504	4.6589178707709	5.14382214092963	4.08914720393897	4.49517569010059	5.0633873602231	4.50440220259928	4.73447248894582
VPS45	0.0582591983695853	0.277040372193886	21.9340659340659	21.4899877393516	0.658916168041401	3.67221332673642	0.661791494357922	0.180215972078635	4.02577962340042	4.00985418329984	2.92045946199189	4.22181861339817	2.72010582826179	4.21837368044662	4.44511660464211	2.76784206602409	2.59978527554551	3.37971520835745	4.56803005537053	4.31995455895891	4.38585268832236
PLEKHO1	0.697239885236263	0.810610427590052	20.9005235602094	8.98363541001285	0.0863587523352115	6.88701395858573	0.0864102909864507	0.0125468441774721	6.83577220591398	7.34948093935643	7.06841929448202	7.45415146419233	7.10680605125651	7.10221227931947	7.26358716605093	6.77697703569351	6.77076426044093	6.56807928728236	6.25798510545437	6.60021515697466	6.34668612961678
ANP32E	0.623947709496405	0.761240040335926	24	14.1535103653871	0.11938835314093	5.01399493860543	0.122505722093571	0.0244327574306734	5.03109461525734	4.96873652973494	5.44768957835803	5.20159996419703	4.76860535826628	5.01955688059509	4.79171365676895	4.32901101559339	5.18417401713942	4.74284696742755	5.34410816547742	5.21312809341881	5.03612298243417
APH1A	0.323463487498147	0.529809442965535	24	21.5160630263367	0.203353645815321	8.10956199118097	0.210300155107108	0.0259323691385313	8.0746658077955	8.25794698331537	8.1636013768235	8.47723204768319	8.19402444946087	8.59156553612687	8.41008810504616	8.1983148098695	7.4293158456094	7.96943153932966	7.39051561477242	8.33063574964427	8.1043472458655
C1orf54	0.000298868886500658	0.123881315720085	20.1616161616162	2.56902429189512	0.61839698477794	3.58005310936972	0.619646145305418	0.17308294775954	4.11386877507027	4.36559834167917	3.47244880891503	3.39974338760976	2.82902348216886	4.14981756263725	3.95601413881338	3.61168340914145	2.74556995067703	3.37971520835745	4.04767567803925	3.97197881665958	3.4470115675359
MRPS21	0.001558396238863	0.180511496973142	20.6839378238342	1.16577395827849	0.171055543247572	7.53590880125513	0.171225371309807	0.0227212637288403	7.80710524165228	7.61698545541631	7.41515999451859	7.40243012663187	7.35466066496786	7.58362172565012	7.72159091722232	7.53108858132726	7.3403025707335	7.58913917334405	7.69111349221476	7.64486343699176	7.50672366579444
PRPF3	0.504493668066347	0.673930912206047	27.156462585034	20.9067923237173	0.147669252102119	4.40071602796513	0.1602801708108	0.0364213845638462	4.6734645799909	3.60499539000978	4.33040186153294	4.46811668205414	4.4312251023173	4.7683690806821	4.53447367210938	4.21893901782878	4.47096081996591	4.59310116940226	4.22110698135653	4.14060541147287	4.6819105027407
RPRD2	0.149123910542549	0.368677283365888	24	22.5045643771718	0.166429993458767	5.34086841999987	0.168575506564972	0.0315633139235765	5.4417956561617	5.53972853970699	5.28311557274395	5.38600221043033	5.34669584196065	5.64806770320117	5.41482103580816	5.14382214092963	5.37552528506469	5.0024887940658	4.90964695027739	5.70792284047781	5.38747732571362
TARS2	0.523957785412101	0.688540009090286	20.0603015075377	18.4034887290176	0.195905830505136	2.97737921443012	0.198788547335587	0.0667662843792759	3.10381503358529	2.09897615421526	2.67685317414113	2.46904433832883	2.33315343151179	3.37961133864121	3.26367399953756	3.28742388401358	3.48782339117486	3.51911540235507	3.28949141055619	3.1190075199758	2.61908724767987
ECM1	0.472117839593746	0.6489329905467	24	20.4356936896072	0.171584621250891	5.29592582248944	0.182643441701989	0.0344875377457864	5.54046247169558	5.46812287082074	5.43466982424361	5.51336768158132	5.41817343115679	5.36020578808329	5.30482654361063	5.10308809925705	4.38455768337721	5.56578724966589	4.8261618610675	5.44987720471353	5.58646616873767
ADAMTSL4	0.169621186219969	0.387923702288427	21.5783783783784	10.5839813403058	0.409626078491424	3.09519683442331	0.410288039424919	0.13255636438429	2.71056998761629	2.82775266591276	2.8437386630303	2.97315201284271	3.11371478225847	2.60610019960438	3.09767534312739	3.13412392169646	4.08914720393897	4.06559485774435	1.94963321340981	3.30089818601552	3.00871112880826
MCL1	0.0575128685260694	0.276576440368167	26.7919463087248	19.5609108229679	0.508392212473253	9.02381593956986	0.584925017460552	0.0648201405456009	9.07772825614172	8.76137773153692	8.87243203786084	9.32290378079873	8.859229918485	9.62106896648595	9.33543370027591	9.09973583815273	7.41848493332621	8.59562236312016	9.45409328355175	9.20183033886562	9.56891973887397
ENSA	0.196266024465745	0.41405508689054	24	17.7463742863975	0.197362979790635	6.37043550678905	0.218902809715919	0.0343622990112107	6.08912675747844	6.28638811922842	6.41286779114	6.3903523446937	6.43763703176172	6.5904145462287	6.23588625044888	6.30659396851918	6.05859096381824	5.96986949911426	7.02913114222072	6.60598995271568	6.38828895885204
GOLPH3L	0.506238755162264	0.675254628013128	22.1777777777778	9.49024080089286	0.254657553412188	4.90017839397404	0.257606081007754	0.0525707556534151	4.64417949965274	4.5152047123443	5.31188156691033	5.3317314261324	4.71284427656783	4.72189840368988	4.99428861702179	4.46381580050102	4.90262839557142	5.67417803001547	3.67074183910633	5.34328453381023	5.17571682042579
CTSS	0.673917590632794	0.793896709915776	25.4267515923567	6.16488131852196	0.20549086616682	3.15761843792876	0.238598458541671	0.0755627898784945	2.46473559249488	3.13570657832532	3.19207420796756	1.85079675230411	3.73406495979902	3.11772510885391	2.34505656878781	3.72340479274195	3.56842163592415	3.92223270111921	2.9383246196644	3.41055118846108	3.62460826527967
CTSK	0.0855761102574571	0.305657450638554	22.0552486187845	0.92383969504868	0.376639495785306	8.15885451366621	0.37702924382311	0.0462110512194548	8.28613292523264	8.12457968137167	7.79470966912727	8.21586714673353	7.60492208364203	7.9936998900274	8.4145085735128	8.38404228616954	7.11062727065636	8.32100923193197	8.54350455762736	8.92756532613558	8.9477310547394
ARNT	0.353797144156128	0.554347682513745	24	21.0869064549913	0.248043297087605	6.02410531294522	0.2593747753878	0.043056148907362	6.02240862465759	5.76559058094833	6.0182849606751	6.4296392832406	5.73047371317473	6.33652851769802	6.26881062258546	6.15542737748732	5.02191625182428	5.78883491054898	6.37276203774689	5.87984355220441	6.71037932558832
SETDB1	0.00709880711645672	0.219719717795853	26.6133333333333	19.5177622510283	0.426046788843077	4.86043648373417	0.490987246830425	0.101017109980462	4.64417949965274	4.40447933548955	4.76423327436874	5.00753970150967	5.0643041591119	5.07606953024624	5.35475100350869	4.72771027560032	4.03344742400609	4.35332453939055	4.98856410016739	5.28688159244016	5.40379738200571
CERS2	0.182956255799604	0.401125849535533	22.4269662921348	20.6029514622057	0.500375560975728	5.14992091266894	0.508792075305852	0.0987960949175374	4.91328800018863	3.95852128361318	4.92182713000352	4.49305773657701	3.99006042947026	6.36704739555765	5.63283311404514	5.01799832926012	4.80620827627799	5.13844759510733	6.76902707011253	5.5610735805804	5.84735170993904
FAM63A	0.128013204580592	0.346843046847617	21.5783783783784	8.2138387095094	0.567087600014192	2.82728535632406	0.569030714607919	0.201263983960838	0.949237469703318	3.6702642456159	2.8437386630303	3.34599676365959	2.17706858114656	2.96648695876409	3.09767534312739	2.96257619306092	3.56842163592415	2.85616684989489	2.09938166840097	3.18222028988274	2.920720387895
PRUNE	0.313208143194259	0.521638604381781	24	20.5743736361631	0.546962983825192	4.52717594698573	0.580003736126686	0.128116013806104	4.5525791231986	4.83280864688516	4.38556916219788	5.09159191954102	4.53133188052144	4.59871821287795	5.4030054570394	4.88014321147917	1.80059374265331	4.56119222120785	4.98856410016739	4.55304258657966	5.03612298243417
C1orf56	0.157618651709972	0.376913011131402	22.0552486187845	16.9391516320907	0.491690694084697	1.89182381289688	0.497194602523853	0.262812318533255	1.56383969652602	1.02258493568516	1.0576813926648	1.99745445107029	2.33315343151179	1.61588445681194	2.8416815422784	0.48278503208965	2.43759579361217	2.35868558696552	2.23503786354139	2.57627848153516	1.716488415018
CDC42SE1	0.164421313266736	0.382944439193606	20.5773195876289	10.2562709979794	0.309944930083361	3.5189881668658	0.310912079112046	0.0883526924129902	3.88265851609805	3.95852128361318	3.94604889029632	3.45155942502552	3.73406495979902	3.11772510885391	2.8416815422784	3.49057867042854	3.7172505359901	3.76303659580618	2.57899462234934	3.1190075199758	3.87925336885513
MLLT11	0.505146300014904	0.674427309556419	24	5.2701408302163	0.217241040535418	3.3645272545193	0.239994389961315	0.071330790867855	3.26640211306825	3.73270764325446	3.90887251324934	3.29017010561553	2.82902348216886	2.60610019960438	3.8204558031181	3.28742388401358	3.3117147419447	2.95770184001202	4.08406999411631	3.24277921802522	3.4470115675359
GABPB2	0.302745735400206	0.514265833952434	20.4717948717949	11.0766990547837	0.341304796006707	3.09256799962568	0.342408351828509	0.110719748723376	3.10381503358529	1.6589216748708	3.12881270811898	2.36480041134331	2.93029236700332	2.12459504164195	2.69435316910607	3.82709290987288	3.7172505359901	3.64622494044592	3.28949141055619	3.18222028988274	4.13525923024455
SEMA6C	0.0746736942291527	0.294214387317655	21.4623655913979	8.35072686705133	0.38819134471745	3.35916706782567	0.388945859138719	0.115786399213087	2.81937682764062	2.93787120426766	4.05215403466975	3.04237380740022	2.82902348216886	3.11772510885391	2.91006277235969	3.21280914157886	3.85215178779823	3.76303659580618	2.9383246196644	3.82127296234526	4.28373516895722
LYSMD1	0.311881088397797	0.52062188967375	24	22.9791324993488	0.404092913947224	2.94740493463382	0.406546105015194	0.137933576835008	3.01509053409279	4.28454416072372	1.70392440739061	2.56626089759553	3.3513797605662	3.04408691955786	3.41252830507069	2.96257619306092	3.3117147419447	1.82583977887372	3.35052106560685	3.05289760986788	2.82701246361087
SCNM1	0.717340936251598	0.825002055028489	21.695652173913	10.0668612030522	0.267834069397522	1.83389790800951	0.268689525227648	0.146512804259252	1.28902237172828	1.3755565741715	2.38358533817122	1.04486463191352	2.33315343151179	1.97411416748224	1.40332077140163	1.94788892335354	3.48782339117486	0.519312913108196	2.57899462234934	1.29972873850248	1.91171641261924
VPS72	0.192774837327866	0.410626076259357	24	21.3233311544717	0.305477841692581	5.52146297920086	0.317454648323701	0.0574946621066808	5.54046247169558	5.29269902274563	5.25376432222082	6.09692503460426	5.43550288674251	5.9796663137218	5.95758759915202	5.7028506631776	4.59157543142568	5.33994593614974	5.18565951323249	5.60787038800678	6.03715834936149
PIP5K1A	0.112195252040178	0.331111816190517	24	22.1169933250069	0.446158377078923	6.07387771609664	0.455164939279827	0.0749381137643873	6.3741503804591	6.06157830133942	6.31679390775111	6.41012954076045	5.97525263963256	6.22432214086587	6.65491163481667	6.52277162134713	4.51229629987194	5.49998550999765	5.91831268701261	6.45419591760285	6.43667872977677
PSMD4	0.296684570913474	0.508127162386283	24	8.77795119365164	0.17024691612883	7.52583326093038	0.179523464890132	0.0238542974134321	7.53928360755603	7.56215682830685	7.56307790510871	7.53443412431435	7.72605789453822	7.3049721057688	7.54737909828806	7.36874383541323	8.13595810634255	7.70683148025916	6.98650679305446	7.53109778256959	7.20998028490827
PI4KB	0.112340460262535	0.331169644200669	24.4907975460123	20.1285359424566	0.509204923796327	4.16099264486317	0.554563193529907	0.133276657966345	4.19688742746748	3.38934909353505	3.74977585150485	4.30867462166853	3.5553740828179	4.72189840368988	4.96244037393917	3.92382592398864	2.87796566559859	4.19598982533635	5.15176911099076	4.31995455895891	4.9718984838928
RFX5	0.080024720258812	0.299521095825839	22.0552486187845	17.354902364783	0.431892008425003	3.39043733972459	0.43726126153497	0.1289689847418	3.10381503358529	2.57855838379128	2.9933055273085	3.17158559470209	3.78902716381623	4.21837368044662	2.97534899609066	3.35836865617639	3.3117147419447	3.14156104967848	4.51569850979892	3.1190075199758	3.5678043013962
SELENBP1	0.104878407031891	0.324507532328912	24.1939393939394	5.34283728771199	0.696662373222507	3.25894644462394	0.779050399076013	0.239049770321068	2.59288272203175	3.8500280636086	2.67685317414113	3.50157877405589	0.955122655570747	2.26085191750056	3.15515677864737	4.0577545340911	4.03344742400609	3.64622494044592	3.57169417787321	4.47945289435554	3.67926012623537
PSMB4	0.0399203653033813	0.256347207701621	24.0481927710843	20.1064141126911	0.382199070482595	6.63154341994332	0.411086112584623	0.0619895078042235	7.10121646118824	6.48991103452487	6.20622173216459	6.9364162354237	6.52926643191724	6.95929964222335	6.66977971136424	6.64131071598162	5.5837537075217	6.65378691032419	6.81846885018574	6.89724911332244	6.93473760135619
POGZ	0.309609940651352	0.519227559761845	24	21.808501165568	0.302056390668214	4.64775594885284	0.310209919080048	0.066744020661544	4.75791356738759	4.7140199394114	4.5872892147359	4.95465270088298	4.71284427656783	4.85704739975843	5.12949692194686	5.22199421656266	3.21488238673722	4.49517569010059	4.66732112288839	4.37510332334818	4.993625879652
TUFT1	0.313664555651278	0.521638604381781	24	19.7956657524857	0.365401623064333	4.0504689956637	0.395542792564501	0.0976535786319946	4.1559751735662	3.73270764325446	3.90887251324934	4.78325820516684	4.24720270654745	4.57276785761786	4.5980371463885	4.14059663957387	2.59978527554551	3.92223270111921	4.08406999411631	3.46240286601375	4.62736087114301
SNX27	0.996093537020907	0.997362445985265	27.9160839160839	9.59366039405301	0.00732182873157382	4.56695147644981	0.0073363997584819	0.0016064107088313	4.3856674506378	4.650744315218	4.18248230042956	4.67843457949013	4.56321450984442	4.43551548642908	4.37426833372104	4.95071671835891	4.38455768337721	4.65487680516253	4.66732112288839	4.79468891180624	4.65489349307738
MRPL9	0.623989927647224	0.761240040335926	24	23.9147463842782	0.118218039011348	5.10533830829596	0.118223086497049	0.0231567585452547	5.20160896447017	5.46812287082074	5.02966322764367	5.47632459352211	4.65484104262991	4.85704739975843	5.26621570474946	4.80593903642569	4.70287960208204	5.0720691877713	5.04504219694125	5.48790293646405	5.41993488568749
THEM4	0.270227227561454	0.483518185012261	21.5783783783784	19.256373137113	0.31288111240992	2.59242494434945	0.313927728980026	0.121094240226424	2.16822903130445	2.43570882351885	1.86787732562697	1.68752576260291	3.2764256176943	2.70498122395398	2.69435316910607	2.96257619306092	2.25483582454514	2.74694129410437	3.622067851389	2.37454803272972	3.00871112880826
S100A10	0.12353236021822	0.344175181230878	22.3016759776536	21.4065430032781	0.344378046018295	6.98739075598179	0.347497204259198	0.0497320411001362	7.62422579157837	7.04563128610518	6.91281004866072	7.037361845557	6.25448476105446	7.2528105616309	7.1480015283347	7.04234072149724	6.13996408265648	7.03105032767879	7.66732292467024	7.11942185050129	6.97897837349377
S100A11	0.0521539703739364	0.271915537854414	27.9160839160839	9.99802442264469	0.189928020029264	8.43826151939048	0.189931661600739	0.0225083876772829	8.67801833761486	8.84325653055681	8.629845005293	8.77032910433751	8.64690236181507	8.38712526364315	8.1380536525677	8.51983696461654	8.20376268935764	8.53941011236398	8.36828985003654	8.4087000742275	7.74633563772397
S100A9	0.584946099034896	0.732697424448491	24	23.673369363727	0.256829132498567	4.57106205356231	0.256989968864423	0.056221063256874	4.78499933581768	4.80401578013781	3.98229129721659	3.23209591157527	5.30958363888249	4.37673689435569	3.70971376135482	5.16376583328592	4.87119896059867	4.15382089463123	5.13452061236602	4.85412740931322	5.30298732047032
S100A8	0.0918889464296263	0.313581247928105	26.6133333333333	20.5945140616622	0.67857606757342	2.18625041122861	0.746936327448886	0.341651772190693	2.32408629626719	0.554275999058886	1.70392440739061	1.04486463191352	2.93029236700332	3.18778647967873	1.74028569477629	2.54265953202391	1.80059374265331	1.31568375961057	3.22576557127239	2.26201325924914	3.62460826527967
S100A6	0.0650940207118744	0.282310565043715	23.7619047619048	21.1247917197593	0.34076997297854	11.5080795221624	0.354327705846745	0.0307894731839815	11.8749569587215	11.6672820563041	11.3661498986091	11.7778936022196	11.1837214779237	11.7867962562732	11.7708304763939	11.3840749745557	10.5384911952667	11.2138117577677	11.9016826683498	11.5936687315727	11.8295731576858
S100A4	0.337102221618614	0.54066066851643	22.8114285714286	5.25182411233295	0.232430820104172	10.1258035066119	0.240337760609406	0.0237351791838023	10.2698692823294	10.5327054060531	10.5693598392333	10.7959120264564	9.97430401832408	9.8319870791296	10.638621366298	10.02549303314	9.98885802636209	9.77000924793752	9.14839863198955	10.3845542823025	9.85959342194451
S100A3	0.454927179406039	0.636144647671031	24	0.761995347365741	0.222794175155932	3.14511377991621	0.223550628674511	0.0710787094896346	3.72375964856392	3.53663321389349	3.25267785827628	3.34599676365959	3.67692565173662	3.11772510885391	3.3645966502938	2.86849227552206	3.48782339117486	2.50003554934332	1.78252156407212	3.35676621780815	3.09164237103685
S100A2	0.676891453657237	0.796117838239137	22.5536723163842	0.957195845713032	0.234444594996702	2.63926036163926	0.234562076774266	0.0888741710304692	1.79458995624606	2.93787120426766	2.58556440823015	3.10842578878166	1.57152225244818	3.31846047520899	3.26367399953756	2.41535031010873	1.50541007376254	3.22539057103506	2.47319929205154	3.30089818601552	3.17006445877555
S100A16	0.311601662144855	0.520532017612427	23.0751445086705	2.26049544544589	0.121018058245092	7.41115036985762	0.121744281343813	0.016427177329847	7.92746143674647	7.88097990246055	7.38501965349498	7.68813448235982	7.13889673502406	7.35150269142986	7.46169332821017	7.17108211849204	7.49264736113481	7.11036580023395	7.22925699133518	7.34335547761956	7.32156109453657
S100A13	0.0472163541514539	0.264978947944997	23.3450292397661	8.91626754330881	0.300176739528258	8.95722270663544	0.312617861934731	0.0349012045556427	8.81900427222962	8.96041894176122	9.28344809151317	8.91576968607204	9.00274019986466	8.64235336590293	8.84614803933175	8.91498880976132	9.66839450370501	9.19838262427844	8.38479594082885	8.98962258095159	8.57514875240519
CHTOP	0.742417038874676	0.842567059461291	24	1.30771752070477	0.0943962119010115	5.50592776903161	0.0953311744682802	0.0173142798938402	5.90386055179796	5.75057920529364	5.42153150112943	5.74902900901016	5.01904086821337	5.55834758156937	5.39109230981806	5.86998685639071	5.18417401713942	5.24271176899567	5.95807453940755	5.18253755519249	5.43589387561073
SNAPIN	0.474096926660102	0.650331909868831	24	20.9391067403011	0.246234276975454	6.15719784518222	0.2585110440193	0.0419851774328764	5.9524548405599	6.0120845839726	6.30253149338636	6.89490965904936	5.96335425577045	6.33652851769802	6.73720723993418	6.1947297077653	4.9635048729065	5.93294306393133	5.91831268701261	6.43485884153851	6.5800099488685
ILF2	0.13154439039465	0.35142376108345	22.8114285714286	22.6413729708033	0.251714157226132	5.46538805671959	0.252959339437043	0.0462838753281268	5.78814188325348	5.46812287082074	5.16194806388011	5.15547683805753	4.82229119932085	5.50445709700065	6.00525760644014	5.46639447162148	5.48339301758508	5.43103850621168	5.9482363413231	5.84119585377691	5.32028580764153
INTS3	0.335617476510087	0.539616410215809	24	8.65867386996409	0.534675559482178	1.46354396049345	0.565660595540743	0.386500584068567	1.56383969652602	2.43570882351885	2.67685317414113	1.99745445107029	0.955122655570747	0.419263551913673	0.32569187609349	0.48278503208965	2.87796566559859	0.519312913108196	1.37589135277693	2.13995209140957	0.893538104403489
SLC27A3	0.0157920878211001	0.228210696225961	21.2340425531915	10.2764650167986	0.378495961215641	4.639466192664	0.378557606303377	0.0815950780936736	4.19688742746748	4.650744315218	5.12999653388355	4.89975292417709	4.79569798534698	4.69808941249679	4.7173331596877	4.67309713345774	5.13208972564093	4.71411549191502	3.71782710710384	4.26261358904506	4.31858366963316
GATAD2B	0.0179481887186549	0.233044611776142	27.5310344827586	14.1460795241217	0.240454014613415	5.25794107799983	0.269822353581475	0.0513171124549988	5.05354404464581	5.20731720110406	5.28311557274395	5.60773701403149	5.45262665156258	5.2167672183978	5.22654304151757	5.14382214092963	4.90262839557142	5.04924657073158	5.7359154048669	5.48790293646405	5.11753658566435
DENND4B	0.664690151992745	0.787674475902569	26.972972972973	21.5100026642374	0.173174623681437	3.5908864236862	0.183280020170597	0.0510403278036437	4.07049642147623	2.82775266591276	3.52253191351268	3.92463652216375	3.49052886191288	4.00208292216859	3.26367399953756	3.82709290987288	3.64475439042224	3.05255837644721	3.93263690715466	2.91083073432094	4.13525923024455
CRTC2	0.0474079326408393	0.265121082220795	23.0751445086705	21.4588084046591	1.04154965988335	1.34981445435337	1.06280776871079	0.787373231397147	1.28902237172828	-0.143520440799451	0.375622649800728	1.04486463191352	-0.143520440799451	3.18778647967873	2.69435316910607	1.94788892335354	-0.143520440799451	0.519312913108196	3.28949141055619	2.13995209140957	2.61908724767987
SLC39A1	0.00875195965463638	0.222961505835467	24.3414634146341	21.9480725630637	0.143241899577002	7.0252998468762	0.14714725416253	0.0209453343444065	7.06852133960504	7.0019302774671	6.77498205126969	7.02885901483688	6.9707901622739	7.13804680221212	7.11940418552621	7.10040691381108	6.77076426044093	7.01935501418014	6.95737445259694	7.24315948890002	7.24210257545661
JTB	0.178370664353256	0.396603513950945	25.7548387096774	21.8948078867023	0.167977902210723	7.41188596130892	0.174649063831464	0.0235633770869055	7.44053331137372	7.35940979517777	7.15431719592622	7.72281339553138	7.11758245313241	7.45457094210837	7.72396728216408	7.4562472171207	7.06273927810732	7.14844608467063	7.52234670088105	7.50351936259666	7.70742049147909
RAB13	0.00905687648094577	0.223014370549355	25.4267515923567	7.93360106017724	0.403284714441378	7.85057132019114	0.438974773361439	0.0559162837273289	7.74638893193728	7.93509479457768	8.26270180557891	7.61900622961653	8.02402054396072	7.21556119685832	7.5010214271964	7.97384190079266	8.48642622518712	8.40205289702789	7.58717703842535	7.73194235337926	7.48387772568506
RPS27	0.685877647695082	0.801765195671992	24	22.0754930943205	0.0832184738242937	8.86566356918024	0.0849705146691386	0.0095842250279519	9.09406444109813	8.44906270463638	8.53543164411697	8.66452639263867	8.46688843315049	8.69893114072284	8.73861193314306	9.10619178715184	8.80814454669517	9.02792508002063	9.40188792208412	9.24317849981289	9.09319375261432
TPM3	0.214754866097404	0.432417666337755	24	8.03054454469895	0.262417378365499	7.53458857331254	0.282379688306017	0.0374777846936731	8.01013198707233	8.03759118549977	7.9942456292923	7.47933301416568	7.52622843769926	6.87155381447472	7.01847574026461	7.3339616074606	7.85990914406303	7.8357869497159	7.03843459968588	7.64766573157915	7.15319276443347
C1orf43	0.0656245429362815	0.283745567964967	23.4823529411765	20.0969156087958	0.777081663146016	6.97315657916714	0.820453824125489	0.117658884439317	7.38408018063159	6.76851718961317	6.94070624988641	7.02885901483688	6.9407644616612	7.55739590176851	7.41244998440909	7.03152746898319	4.55248036655384	6.55193388890444	8.3441092925947	7.20941740648615	7.43310101412
UBAP2L	0.677757754996721	0.796544519489898	24	16.5489971259125	0.0798388112651381	5.93161556946746	0.087116127553109	0.0146867453787013	5.76111560562047	5.73540999112011	5.7919729173176	5.9058429095598	6.38509062573128	5.9796663137218	5.83982107190518	5.94104686268153	6.22943884424672	5.65918335797785	5.80295537720036	6.16444241001317	5.88271334390747
HAX1	0.777545094176352	0.864427785039056	24	5.76908194127274	0.0795657270696085	6.26806989389732	0.0882577743026151	0.0140805344861493	6.55024017366273	6.35746738851055	6.16739738126022	6.66183001635759	5.75828501851378	6.5106491124279	6.44046938126146	6.05221550615149	6.56025194311468	6.3141910200467	6.05293377930944	5.93594060126335	6.1283696030992
ATP8B2	0.000278637185404107	0.123881315720085	22.0552486187845	21.2117118256085	0.417570818632299	5.37058126860681	0.420375957401536	0.0782738285441841	6.13195079787032	5.50436991258616	5.17766232537682	5.00753970150967	5.45262665156258	5.78997495332054	5.43816579044184	5.16376583328592	4.87119896059867	5.09453637929114	5.6535492929804	5.42395823776414	5.6006938957732
IL6R	0.429433240551567	0.616662322723404	20.6839378238342	12.6961958106466	0.291884944591344	4.66440501473892	0.29195097558034	0.0625912575468494	4.23667140530945	2.82775266591276	5.08070192440404	4.1916643942909	4.82229119932085	4.74532084257853	4.63890840182923	4.97349434597121	5.30670816361092	4.929381770383	4.51569850979892	5.11933899391504	4.76005237345789
UBE2Q1	0.734993141038301	0.837336373655102	21.1216931216931	0.236492131048652	0.0487207791255376	6.22634600757657	0.0487208977931622	0.00782495828755354	6.06722842186605	6.08570265528632	6.19081713975918	5.88714830521076	6.36714107156463	6.0282151284978	6.27530628205297	6.26103318441509	6.03041366535063	6.45975219197676	6.4445017427203	6.34793388265231	6.55830411357486
ADAR	0.0115880582967254	0.226958111879019	26.4370860927152	19.9745508812463	0.291297587279405	6.32202710355069	0.329333438682594	0.0520930127771245	6.21396426750417	5.83839026578325	5.86172575304458	6.51125944648395	6.18446253962443	6.64747157779238	6.65988470498943	6.31553597642462	5.89632698806877	6.16294788902223	6.46534600513077	6.78464447786076	6.60139404718464
PMVK	0.112933351852187	0.331633614718745	20.9005235602094	8.01438279616876	0.162021821447188	5.62727588290054	0.162121468092953	0.028809937786343	5.64764387052817	5.65707505079874	5.88105101046853	5.58471705444687	5.78557032016562	5.2167672183978	5.5495386077269	5.95255721618907	5.44120871403359	5.58177920714382	5.48686399276426	5.54913329131504	5.84735170993904
PBXIP1	0.0135962614520089	0.227011371476555	20.0603015075377	12.2729854491801	0.251281102988461	5.94395295047477	0.252339843965879	0.0424532034604553	5.3898107091588	5.33356687449535	5.65274184485325	5.95154628782733	5.90234430879308	5.87737424388952	5.52794125969676	6.28854194403612	6.540407744164	5.96986949911426	6.08021654846662	6.13279033604701	6.26863721998613
PYGO2	0.512164836066655	0.678937701009212	24	17.8162473031584	0.107118116666725	5.64738268963208	0.118840193077266	0.0210434106573728	5.07564948970358	5.50436991258616	5.28311557274395	5.75934539290285	5.87719910586959	5.83433633479881	5.74003606446557	5.51378329264924	5.76568377604827	5.413274319638	5.83534221594084	5.77096637615259	6.03715834936149
SHC1	0.292903451492378	0.504162299424703	24	13.2940488349237	0.425383076565636	3.59109015166129	0.42951002648506	0.11960435643376	4.07049642147623	4.24224284873435	4.33040186153294	4.0643196704898	4.03622760871714	3.79321233166218	3.09767534312739	1.52297617938569	3.78627735447449	4.19598982533635	3.08919196306214	2.6674657912599	3.38259791464204
CKS1B	0.0145220967704236	0.227601826887123	27.7222222222222	19.551791467148	0.684747533319585	4.99701482903873	0.78330943122562	0.156755474623297	5.03109461525734	4.28454416072372	4.80527479310595	5.34549171351659	5.17161393815834	5.16559999110626	5.66286911841867	4.90405336196877	3.4024545803659	4.15382089463123	5.18565951323249	5.51270778607	5.97298096592495
FLAD1	0.0123455556200179	0.227011371476555	22.1777777777778	7.10956644737534	0.514799017078746	4.05843698372744	0.523897886070829	0.129088584637739	3.83161237292726	4.40447933548955	4.01764551390535	4.1916643942909	3.5553740828179	3.04408691955786	4.39827308893573	4.14059663957387	4.9635048729065	4.01937247001928	3.57169417787321	4.20289888930575	4.48121742377955
ADAM15	0.15578194998554	0.375374581279012	21.9340659340659	11.0052580449276	0.287187662174118	5.97109933427889	0.28804613561788	0.0482400508670597	5.63281119584285	5.89409558326775	6.27357657253462	5.89652588802124	6.10004073338177	6.09355055948519	5.83982107190518	5.61865517885848	6.90096833177369	6.09771288193449	5.3738117859354	5.87984355220441	5.61478267939333
EFNA4	0.0594767850440121	0.277040372193886	24	19.5584883297673	0.602823314047895	1.61925258999996	0.656212550243682	0.405256446274203	2.16822903130445	1.6589216748708	0.375622649800728	2.13056969061266	2.00202508989542	2.60610019960438	2.1325397234727	1.52297617938569	1.50541007376254	0.519312913108196	2.09938166840097	1.69603174118514	0.893538104403489
SLC50A1	0.109384925302673	0.328986055283491	27.3424657534247	8.64272416740208	0.335485712333085	4.29580341876772	0.344838811460871	0.0802734152019905	4.42063043687512	4.40447933548955	4.78489997149771	4.28029968379783	4.36040729752383	4.07784045429592	3.45891856688906	4.29324541046049	4.87119896059867	4.42599282961858	4.11956875032298	4.8345854123542	3.73191702029406
DPM3	0.323332831426242	0.529693981988145	27.7222222222222	21.6326096691192	0.202856462644751	6.42538806424029	0.213339335275757	0.0332025603967908	6.40939019924075	6.68412843694664	5.70789369475002	6.91811613223426	6.22489039003847	6.44063422965024	6.74190501913039	6.33325541927705	6.09985116377925	6.25558236381567	6.28949609297059	6.44777898069831	6.81780941660391
KRTCAP2	0.590200993495941	0.735977546086071	22.8114285714286	5.35343392765316	0.0561645149887279	7.28451771210638	0.0581343077297283	0.00798052939498149	7.51926062260585	7.36927078583322	7.57795704390867	7.4855603191942	7.14943694141866	7.18590957710259	7.43293061429152	7.22902179380668	7.06967851179607	7.20632691107784	7.22925699133518	7.01911495620326	7.26014207550184
MUC1	0.34967463903267	0.550396184796953	22.5536723163842	9.38323714978768	0.324062442326537	4.59921599351054	0.330321395166151	0.0718212398878922	3.48036238062145	3.90529429365001	4.18248230042956	4.56539371034233	4.79569798534698	4.67388089565962	5.25311232837072	5.20284470016084	5.52437881624746	4.90416567197056	3.89215774029628	4.62306005669412	4.48121742377955
THBS3	0.242285921629182	0.455979866873186	25.1069182389937	13.2008687388776	0.245319961730982	4.38696477113524	0.251456441335163	0.0573190017366134	4.23667140530945	4.10734546948231	4.33040186153294	5.04175042874941	4.39625068693124	4.14981756263725	4.27404397176567	4.67309713345774	3.78627735447449	4.56119222120785	5.04504219694125	4.07550033441355	4.24802401743574
GBA	0.90657884531743	0.940953934528674	24	4.54922681023701	0.122602739360593	2.55328015627686	0.13377865387862	0.052394819875032	1.99347179079824	2.70852921317334	3.12881270811898	1.50339099367443	3.11371478225847	2.88447457586346	3.50386349146066	1.94788892335354	2.87796566559859	2.95770184001202	2.09938166840097	1.69603174118514	2.82701246361087
FAM189B	0.846926369462463	0.904071566888918	24	17.8725880542172	0.0683215473743187	5.35695731281427	0.0758095774434194	0.0141516112629975	5.16083229313485	5.33356687449535	5.26851458912751	5.68553179498197	5.12964290824465	5.14813287383152	5.75869969480436	5.41739602813139	4.83906955093207	5.35863039663742	5.80295537720036	5.39756508749338	5.33737933420618
SCAMP3	0.163626190329773	0.382280806451979	21.8142076502732	3.46750846236432	0.256106615945451	5.42613049011788	0.25634796524048	0.0472432363555104	5.50831750559025	5.86651176942715	5.23886168786098	5.48877827018875	5.53532329543253	4.96073997288694	5.71157994995934	5.29614738823738	5.0780544276749	5.321016313107	5.02646075065513	5.87027825437008	6.04758241129837
CLK2	0.635034252304703	0.769424896758528	21.5783783783784	19.1046594582588	0.181057809463684	3.23184962674188	0.181673114886406	0.0562133563960263	3.60718788672383	3.309655606582	2.9933055273085	3.39974338760976	3.02491662506829	3.49464670646053	2.34505656878781	2.76784206602409	3.21488238673722	2.85616684989489	3.97201123774193	3.24277921802522	3.83179368464536
FDPS	0.230678355243379	0.446191706995631	21.4623655913979	19.9991470922133	0.372827547036455	2.94465790598203	0.373449470352181	0.126822701405662	3.10381503358529	2.70852921317334	2.9933055273085	1.99745445107029	2.47398800618217	2.79751756651169	2.44062300570743	2.12109070859405	2.87796566559859	3.51911540235507	4.11956875032298	3.93575240705842	3.4470115675359
RUSC1	0.931021748294812	0.956773046167482	24	9.48924012860429	0.0334824531409052	5.23766550323168	0.0346492473662025	0.00661539904463614	5.22157309332981	5.48636022496728	5.23886168786098	5.37262470594413	5.08641417221496	5.40501547518536	5.4030054570394	4.95071671835891	5.30670816361092	5.20190579772646	5.4314449781995	4.68983611683488	5.26775538139809
ASH1L	0.840358522444716	0.900592109347641	24	2.07262575294085	0.0645610978923334	5.94217758699001	0.0661281773967299	0.0111286100808419	5.70549505669645	5.76559058094833	5.8421381103179	5.26088965634075	5.9270587450201	5.95977991223673	5.9816194848607	6.2329896855208	6.35970826168625	5.90778967983583	6.15909939243914	6.45419591760285	5.74858385552078
MSTO1	0.84872142277432	0.905473280976118	23.7619047619048	16.2718321080491	0.127367561558088	3.04956584629737	0.136522663939781	0.0447679016688685	4.1559751735662	3.309655606582	2.58556440823015	3.34599676365959	3.02491662506829	2.79751756651169	2.97534899609066	2.54265953202391	3.64475439042224	3.14156104967848	2.67755903510928	3.46240286601375	1.91171641261924
YY1AP1	0.0271531287257701	0.241546506465945	26.2631578947368	20.9548450186243	0.387991661151914	5.63232537351645	0.419852238864321	0.074543321101173	5.82775508622383	5.29269902274563	5.01224103866375	5.98709434776359	5.50281122629142	5.92942669666901	6.22921024033612	5.72985820822284	4.83906955093207	5.49998550999765	5.52707445233248	5.91748288890779	5.88271334390747
DAP3	0.120528068352756	0.341211953731342	22.6818181818182	20.2067272242796	0.40574910270068	5.54411394269103	0.416716015591906	0.0751636816810511	5.73357335851355	5.78044736896596	5.38138301782904	5.82956552434113	5.32825907243597	5.96975737748268	5.65292643659519	5.54453257556318	4.1427762194032	5.46592384470972	6.28168263481503	5.6193361978009	5.656241861837
GON4L	0.109227548420908	0.328949550260749	23.4823529411765	9.76186580152007	0.443632925187757	4.97148264911577	0.455307324265496	0.0915838103843081	4.52070599183202	5.13979210650881	5.38138301782904	4.44273685447928	5.93925898899598	4.31546144469091	4.80972466629565	5.38378075241387	5.52437881624746	5.4485866167667	4.66732112288839	4.2330651740809	4.38585268832236
SYT11	0.726571557599366	0.832399106696869	24	15.8900169759096	0.0923333060494007	5.31730188966362	0.0991506555851168	0.0186467982526734	4.5525791231986	4.7140199394114	5.12999653388355	5.2753390330807	5.3648999706119	5.49066395864333	5.47248956880604	5.41739602813139	4.9635048729065	5.78883491054898	5.54023268451389	5.31535868350254	6.04758241129837
RIT1	0.810434444438631	0.884543987004942	21.3475935828877	7.38038800414032	0.0406203331675565	4.85047442767133	0.0406561559490897	0.00838189264892349	4.78499933581768	4.99445019264886	4.78489997149771	4.9724979878064	4.995865302314	4.62421002418929	5.02544895217336	4.67309713345774	4.80620827627799	4.77101740648687	4.8261618610675	4.73269595059681	5.07740399544759
KIAA0907	0.0307478181045797	0.247551516819377	24.0481927710843	22.4083266895432	0.637573633518299	2.84356946448064	0.647053798544376	0.227549847692064	3.18739774225987	3.309655606582	2.9933055273085	2.36480041134331	2.33315343151179	3.88042152326286	3.50386349146066	3.05089835253695	1.13387353172569	2.74694129410437	2.67755903510928	3.1190075199758	3.24444255408058
ARHGEF2	0.171310452943481	0.389644527529984	24	18.6557372425591	0.500111324750277	6.12047019282659	0.552967096500659	0.0903471594631334	5.98785568331046	5.80970969257415	6.1435911596553	6.55928456003488	5.8123491462952	6.71427609534137	6.15365984482058	6.04147628937608	4.29264833737173	6.18405345646458	7.05227825362507	6.44133337445208	6.46805977458134
SSR2	0.0512073749504871	0.270669103103611	23.3450292397661	21.7481201486945	0.184031447271534	7.4493799575363	0.187693930265609	0.0251959131277396	7.86853805819874	7.49619007690583	7.06841929448202	7.56416028228058	7.24098597499233	7.62840012202204	7.47303974937246	7.37303323891118	7.39657607700652	7.30596067787283	7.41572291395905	7.68633683129181	7.52175574784685
UBQLN4	0.114209313665188	0.333181147288369	24.4907975460123	19.2917774823692	0.564954140151891	2.23293300060768	0.630550600360474	0.28238670850799	2.71056998761629	2.93787120426766	2.14865290569764	3.04237380740022	3.3513797605662	2.88447457586346	2.91006277235969	0.918058058024856	1.50541007376254	1.59319499134493	0.807597860240623	2.47893635650286	1.91171641261924
LAMTOR2	0.722635919216796	0.829605031581494	24	5.07052799109019	0.0873199213643944	6.53351934532145	0.0962028057552486	0.0147245000237334	6.6567236883706	6.75353639321893	6.56996791443608	6.6890673527171	6.12161381760119	6.67822125242413	6.17465996287194	6.37662464684747	6.84544407313722	6.45975219197676	6.22577046515112	6.86389894338943	6.54364997837016
MEX3A	0.215276475402685	0.432800783142283	24	9.05429617160279	0.687528491262246	1.92431108273239	0.71956549894847	0.373934082386895	1.99347179079824	-0.143520440799451	2.8437386630303	2.25243344518186	1.29599509104414	-0.143520440799451	1.58161890764554	2.12109070859405	2.99922618252991	2.20196732119728	3.15909426709265	1.51144554103779	2.82701246361087
LMNA	0.0667206205038935	0.285789687825942	26.4370860927152	19.1454851161598	0.270730371631532	9.94279671650852	0.316119497292831	0.0317938208238695	9.9302721669637	10.2074290760224	9.86316367370497	10.4519988149016	9.89274621424572	10.2987166721528	10.1070708916347	9.68864439234444	9.26338058581156	9.52633624704307	9.80012658004586	10.0798801721849	10.1175779302397
SLC25A44	0.272221861136227	0.484870404652483	24	16.2864596678245	0.159557324856696	5.41392894819858	0.173063022013138	0.0319662529133713	4.96157101708679	5.39277671830653	5.36774800631794	5.28964512532771	5.56711880252738	5.64806770320117	5.4030054570394	5.31410508666812	5.02191625182428	5.58177920714382	5.92835635892603	5.25783105927361	5.57209673045113
PMF1	0.496975853481511	0.668553148467015	24	1.64708210082993	0.226281569388422	3.73055437627557	0.229804705072417	0.061600685017181	3.72375964856392	3.95852128361318	2.92045946199189	4.1916643942909	3.89304260596855	4.04045889521655	3.92329987829249	4.32901101559339	3.78627735447449	3.64622494044592	2.67755903510928	3.56082954066314	4.05486784589128
SMG5	0.114727510071422	0.333984529319028	24.7950310559006	20.4540132138074	0.257080713431348	4.9333797459819	0.278906074893735	0.0565344833064789	5.07564948970358	4.96873652973494	4.4645556947734	5.10783031300778	4.79569798534698	5.14813287383152	4.99428861702179	4.80593903642569	4.29264833737173	5.15991196866005	4.71451635683056	5.50035867060893	5.21323974130671
TMEM79	0.13608236616303	0.356003833990274	20.2639593908629	11.8561071615054	0.474286398664734	3.76168031095646	0.476011001285496	0.126542119993303	3.77869363034913	3.60499539000978	4.27304085192581	3.29017010561553	4.32365065044617	3.74754772131286	3.50386349146066	4.09977012271846	4.59157543142568	4.23696111217184	2.23503786354139	3.1190075199758	3.4470115675359
C1orf85	0.411823855328304	0.602064044750155	24	22.9815300849872	0.160901671560651	6.65639237018081	0.161873940108321	0.0243185694451369	6.50208314005908	6.27594191056139	6.61105490200811	6.88552153051577	6.66768532551567	6.69033992719215	7.15506316154404	6.51502931225306	6.45818327568583	6.53560575824469	6.20938931558419	6.88779890030124	7.29555816038652
CCT3	0.0754660564887655	0.294214387317655	23.2093023255814	20.7489977392244	0.173638981314601	6.77979029464057	0.179672803365474	0.0265012331587167	7.10121646118824	6.7153893620085	6.45860738987186	6.87132378697052	6.6001353116864	7.11125469987245	6.65491163481667	6.73759964857309	6.570072613935	6.77001184160046	6.83991057927091	6.86389894338943	6.99522504575936
MEF2D	0.0668872915865861	0.285984858343508	21.3475935828877	1.39131216682813	0.453169771767294	5.50401607779339	0.453222730292593	0.0823440055201101	5.54046247169558	5.9076922061453	5.38138301782904	5.58471705444687	5.29066328116118	6.23263281435334	5.56021723618799	5.63303342528798	4.29264833737173	5.02605710167442	5.93833059251139	5.68628089874826	6.22337989026984
IQGAP3	0.0527624927977903	0.271943077633201	25.4267515923567	12.3912186624105	1.04615322983288	1.35098782129575	1.05738922996422	0.7826785802925	0.503938509586027	2.09897615421526	2.14865290569764	3.34599676365959	3.02491662506829	-0.143520440799451	2.1325397234727	-0.143520440799449	1.13387353172569	0.971764348146232	2.47319929205154	-0.143520440799451	-0.143520440799451
APOA1BP	0.274085997071243	0.486434902449001	22.1777777777778	6.47724437510208	0.177456759210611	6.21795546231487	0.180391134324388	0.0290113262177068	6.3741503804591	6.41572378608675	6.08646629874591	6.2728522966483	6.11086759877651	5.8560157696335	6.20219291384407	6.0839616818487	6.64632033231185	6.25558236381567	5.67756619125993	6.473277234606	6.45245457431332
GPATCH4	0.411926454898705	0.602064044750155	24	8.32342457040033	0.211317180007042	6.31596674658829	0.225626022402616	0.0357231175297896	6.63455812447227	6.32743260963421	6.85045167282441	5.97828911119231	6.6001353116864	6.15605488965941	6.00525760644014	5.97530603184564	7.11062727065636	6.44234018854855	5.6656077184428	6.19541493419341	6.03715834936149
NES	0.934968470274814	0.95946964906314	24	16.5932064788732	0.0915730987659076	2.80542614444045	0.100014142501205	0.0356502496775417	3.66665084250992	3.22530118477959	2.27089597796305	2.8238694950241	2.72010582826179	2.60610019960438	2.34505656878781	1.94788892335354	3.85215178779823	2.50003554934332	2.9383246196644	3.30089818601552	2.23725284375666
CRABP2	0.0509992260550707	0.270619608994559	22.6818181818182	21.4517965288397	1.01002318829529	3.13445966733332	1.02439129051286	0.326815910630102	3.93196007168453	2.43570882351885	3.31083801555548	2.97315201284271	2.17706858114656	3.74754772131286	3.15515677864737	2.86849227552206	0.632165286490975	2.62876398165454	4.5421015503768	4.81477507064661	4.7084308577257
ISG20L2	0.00811728063967321	0.220688407484659	22.5536723163842	10.2372612619456	0.513421531242735	6.48278953871821	0.519466604876624	0.0801301047603242	6.03374478637051	6.23338385004514	7.10174813215455	6.25837786694451	6.74616937794158	6.12067037874382	5.74003606446557	6.6270151357241	7.38549560640703	6.90324878641322	6.0062836601105	6.2773124428302	6.22337989026984
RRNAD1	0.574954283972907	0.726192573797854	20.2639593908629	2.48657808365951	0.32998668550743	2.73561164336164	0.330497952997112	0.120813184064015	1.79458995624606	3.6702642456159	2.01508488882755	2.36480041134331	3.11371478225847	2.79751756651169	3.26367399953756	3.35836865617639	1.80059374265331	2.50003554934332	4.01033944381691	2.00660123962877	3.38259791464204
MRPL24	0.392370942278169	0.587673491970915	23.3450292397661	7.52299963989973	0.122617808544909	6.59957404021604	0.130605593857134	0.019790003576179	6.81621131131281	6.8411729980764	6.85534533902222	6.76270481325092	6.63054865599235	6.3287968455651	6.81506071267354	6.32442290185728	6.82917943019425	6.65378691032419	6.03445434854207	6.5531652720822	6.30384789092177
HDGF	0.0463891270463432	0.263825650809259	23.3450292397661	21.9699187448922	0.156554898781012	8.11531191237019	0.159117048437079	0.0196070157444641	8.35553271713705	8.12748771055759	7.8740109875252	8.30659314126414	7.9139630940416	8.20483858109848	8.37422812150428	8.08783250209468	7.88766141712273	7.97852008561269	8.13885340796344	8.23884249010813	8.1844634721849
PRCC	0.267825558742131	0.481324913996147	20.3673469387755	5.85238739768043	0.400230268010721	4.14726084560733	0.401541580629447	0.0968209127850613	3.83161237292726	4.40447933548955	3.74977585150485	4.91828594793292	3.11371478225847	4.87839071901543	4.79171365676895	4.49563687225787	3.7172505359901	4.06559485774435	3.28949141055619	4.45406452004248	4.73447248894582
PEAR1	0.152550466794937	0.372374741928014	21.3475935828877	19.4207200484353	0.442770197088551	4.12237333880783	0.443153566501346	0.107499619777161	4.1559751735662	3.8500280636086	4.27304085192581	3.17158559470209	4.03622760871714	5.14813287383152	4.24786088205191	4.36391136881891	3.78627735447449	4.27680090940519	5.18565951323249	3.82127296234526	3.4470115675359
ARHGEF11	0.0170249833896647	0.231561581026554	20.9005235602094	10.8140683343865	0.655897973732793	4.67325236472101	0.656118891742845	0.140398771676867	3.88265851609805	4.650744315218	5.06388885361676	4.3905971604007	5.12964290824465	3.88042152326286	4.16633371865649	4.67309713345774	5.65930030132502	5.48305519843262	3.51949780462074	4.42822134875328	5.03612298243417
ETV3	0.0118285673511548	0.227011371476555	20.5773195876289	16.4080967472469	0.473338927105314	2.52640547236119	0.474402909073221	0.187777818827254	2.32408629626719	1.3755565741715	1.51892157452871	2.65733801439324	2.33315343151179	2.38534310281625	2.34505656878781	2.41535031010873	2.59978527554551	3.3046154138985	3.71782710710384	2.47893635650286	2.82701246361087
KIRREL	0.0705694826212447	0.289983191022377	20.0603015075377	13.4313076688694	0.307445802184759	4.68595644835587	0.30759160863081	0.0656411582183467	4.88852669078525	3.95852128361318	4.72198994178574	4.72128223331335	4.87405074024099	4.34642446336923	4.4904868481012	4.88014321147917	4.62963896507436	5.24271176899567	4.43346011471644	4.26261358904506	4.9718984838928
IFI16	0.25174814111971	0.465820841580846	21.8142076502732	14.2192365869765	0.128639329190809	6.58455184739449	0.12873370114035	0.0195508675645541	6.04499256675223	5.98668607805179	6.43264830564031	6.64523731799475	6.6077989656698	6.78943468327693	6.72302141608279	6.6270151357241	6.74498650822336	6.7559855582901	6.6220715697753	6.84448975066269	6.5655757381736
CADM3	0.132355043415482	0.351851370075888	23.0751445086705	14.6320864189531	0.386021736903238	3.24415693787214	0.391910208574306	0.120804947503977	1.79458995624606	1.3755565741715	2.76270765941675	2.56626089759553	3.78902716381623	2.60610019960438	3.26367399953756	3.21280914157886	3.91514923692621	3.81807706739176	4.18804862774789	4.75365765241344	3.67926012623537
DUSP23	0.937192311159636	0.960945228475646	24	21.182078718434	0.027902582387674	6.11803780671466	0.0291035922903819	0.00475701412934065	5.64764387052817	5.82412124872209	5.35398289883782	6.18374381453862	5.8123491462952	6.15605488965941	6.22921024033612	6.32442290185728	6.32533069495409	6.29491814442774	6.48589339090876	6.43485884153851	6.48349798276339
C1orf204	0.898965685910888	0.935611312566293	24	11.2246463820951	0.182925676068814	1.80234004282826	0.183568623152888	0.10185016078588	-0.143520440799451	2.70852921317334	0.375622649800728	1.85079675230411	2.72010582826179	2.70498122395398	1.40332077140163	1.94788892335354	2.87796566559859	1.31568375961057	2.23503786354139	0.751520811735729	2.50268780302443
TAGLN2	0.935993416513477	0.959984300057256	24	7.89276047971001	0.0452129656384775	8.65658466945177	0.0488243786902227	0.00564014337692775	8.69775049389408	8.60950103432351	8.90347668048586	8.84366989625031	8.47319528808842	9.061635864444	9.05875217860866	8.45657149977286	8.91796062515664	8.73621659732337	8.03345826655023	8.58131589320966	8.13888076960158
LINC01133	0.0551432149726214	0.275162407861665	26.0915032679739	11.7006624650829	0.291762784989336	6.06207849438427	0.293338824562629	0.0483891498327463	6.03374478637051	6.13277387823406	6.5877200943543	6.2871829470305	6.52926643191724	5.72076542127175	5.94134102378313	6.15542737748732	5.56423233465506	6.23550483214405	6.45148334603167	5.65319681388538	5.52810919610662
PIGM	0.0722756862575273	0.292522383498799	24	6.28527943984917	0.318988093863341	5.85506580559666	0.353749768785328	0.0604177272349682	5.9524548405599	6.17835769713563	5.97397508846001	5.21665237871288	5.93925898899598	5.36020578808329	5.68255124636809	6.22351939309938	6.44756772075621	6.130699074246	5.6535492929804	5.60787038800678	5.72279798130388
IGSF8	0.0107495375786666	0.226739498890927	27.3424657534247	18.094549783417	0.637653531077788	3.57288699457548	0.763630600137624	0.213729289870349	3.26640211306825	3.60499539000978	2.9933055273085	4.03064621089603	3.84197209523439	4.00208292216859	3.92329987829249	2.76784206602409	2.25483582454514	3.14156104967848	3.80762401742651	4.45406452004248	4.24802401743574
PEA15	0.161354948611363	0.380284826412388	24	8.51616851337498	0.136788118781673	9.22925547051822	0.145283393904449	0.0157416158181491	9.35692612734448	9.56984937374727	9.49342774379799	9.28234490277098	9.33140944046	9.19094261268173	9.22232469249216	8.9281663437918	9.58367213497018	9.17221566418604	9.00272404409846	8.7563897867823	9.00099822756151
DCAF8	0.339629751899713	0.54234302567181	21.2340425531915	11.9605066412605	0.0962596525946869	6.888255567168	0.0962637619408846	0.0139750566746846	6.48566682991237	6.57758247501464	6.87475567929266	6.89958091280395	6.74616937794158	6.99393438685051	6.9265537022129	6.69711725122505	7.29956294366789	6.87756763481682	7.02445681825429	6.96172209079744	7.02717960449327
PEX19	0.0019519575227861	0.191250082235027	21.9340659340659	0.536793709604157	0.416198987358194	5.07746118167463	0.416933548511829	0.0821145713563717	5.354083362852	4.88872576794934	4.86472764427618	4.95465270088298	4.56321450984442	5.53165395305433	5.52794125969676	5.08228150692773	4.51229629987194	4.90416567197056	5.25114158011011	5.72924492265797	5.4827381969232
COPA	0.448137843766164	0.631490438315132	24	6.84645519251284	0.0784302232154144	7.24159373667879	0.0865130464519234	0.0119466859917498	7.34820885703806	7.60451637832	7.45116305272591	7.25347573842477	7.11758245313241	7.03727687242613	7.13377371343547	7.08480103609869	7.14388520248962	7.30113906872918	7.27326418405079	7.09909192949517	7.27352519810707
NCSTN	0.191371455158174	0.409421741911882	24	20.3623271823672	0.801620251043397	4.37991581450927	0.854995813143751	0.195208275536124	3.97963235776356	4.19866365537152	4.56356362210704	4.89975292417709	3.42263129176254	6.03773187702811	5.12949692194686	4.0577545340911	1.80059374265331	3.76303659580618	5.60428171195324	4.47945289435554	5.49802095319187
KLHDC9	0.40314212270751	0.595939806323675	24	7.42449021496307	0.4270231733077	1.190542709795	0.466210756748457	0.391595154808629	-0.143520440799451	1.6589216748708	0.375622649800728	-0.143520440799451	0.955122655570747	-0.143520440799451	1.74028569477629	1.75101987203913	2.04551906312914	2.35868558696552	2.09938166840097	1.85965745498819	0.893538104403489
PFDN2	0.022893440626112	0.236015931269192	23.9041916167665	19.4719082993911	0.304248162024339	6.03503426834159	0.33055487306295	0.0547726588392324	6.27255276724968	6.0120845839726	5.89061742319089	6.15277447111854	6.16381568897219	6.36704739555765	6.15365984482058	5.66136703848695	5.54444318703802	5.64403120033528	6.52613053807431	5.91748288890779	6.27752077972204
NIT1	0.0702165394101538	0.289983191022377	22.3016759776536	6.15207570085457	0.339835411130863	3.23816595927822	0.346506595791078	0.10700705280353	2.81937682764062	2.93787120426766	3.31083801555548	3.17158559470209	3.19736285327088	2.38534310281625	3.26367399953756	3.82709290987288	3.3117147419447	2.85616684989489	3.46534186004361	3.51245542539733	4.21140641999314
DEDD	0.357701136071884	0.558146383999097	23.0751445086705	18.7515055973456	0.153087948411074	5.19484313267331	0.161604771483792	0.031108691322625	5.47543995750545	5.16265344265013	5.02966322764367	5.45109001581515	5.08641417221496	5.40501547518536	5.47248956880604	5.14382214092963	4.77258101609514	5.20190579772646	5.55327198970178	4.73269595059681	5.07740399544759
UFC1	0.17349506762947	0.391330676278262	23.2093023255814	7.44572332937426	0.19385895535548	7.74320812948023	0.205512967541976	0.0265410620643838	7.51522246073368	7.73226921878577	7.90738011608908	7.69083188771294	7.505865548255	7.84984927068194	7.83805539143276	7.64543162043991	8.35058235887509	7.8357869497159	7.28112324445639	7.76586963455483	7.68088138497935
USP21	0.172714980300174	0.3904088990796	20.6839378238342	19.1126287975336	0.482435492048862	2.39025030747269	0.483684346373421	0.202357194500203	2.46473559249488	3.53663321389349	2.14865290569764	2.65733801439324	2.82902348216886	2.49993999120889	2.53025034723355	2.41535031010873	1.50541007376254	2.62876398165454	3.08919196306214	2.37454803272972	0.466253222237222
PPOX	0.283280789713235	0.495169669533776	22.4269662921348	1.66820677285235	0.32904763907702	3.16484907958734	0.32905300932114	0.103971153456722	3.26640211306825	4.10734546948231	2.58556440823015	2.56626089759553	3.89304260596855	2.70498122395398	3.15515677864737	3.87627001129191	2.74556995067703	2.74694129410437	3.15909426709265	3.41055118846108	3.4470115675359
B4GALT3	0.246515560470513	0.460631215387591	27.7222222222222	22.7550943984438	0.150493076355256	5.81016128631453	0.152784435167165	0.0262960746936646	5.90386055179796	5.640884407669	5.75054572889917	5.97828911119231	5.46954955125978	6.08439613556995	6.08876064494301	5.72985820822284	5.91185593626129	5.35863039663742	5.84597825324255	5.77096637615259	5.87102217343814
ADAMTS4	0.829808705878135	0.895919839038756	24	13.5599790478605	0.185675350388759	2.08829481006425	0.18827533401727	0.090157449565982	2.71056998761629	2.82775266591276	2.67685317414113	2.56626089759553	2.00202508989542	2.12459504164195	0.962868281647744	1.94788892335354	0.632165286490975	2.50003554934332	2.76981804959257	0.751520811735729	2.50268780302443
NDUFS2	0.0559588322618021	0.275350119387594	20.7916666666667	8.90779646672704	0.23903775090568	8.74333779129131	0.23937722827859	0.0273782431827144	8.62091205027529	9.06877703241861	9.20893663903983	8.86532253547153	8.96892268490125	8.461489134585	8.54253817168056	8.95702583686536	8.70272938341388	8.72725811918168	8.06338872944695	8.85182376730226	8.5606655778884
TOMM40L	0.269189356213761	0.482443982449514	20.0603015075377	18.5114674404974	0.226905994047428	4.16236358005327	0.230278965153109	0.0553240870779872	4.61428762678042	4.19866365537152	4.11878934509882	3.72855965281466	4.28593298824436	3.96265817965504	3.85555809050661	3.72340479274195	4.08914720393897	4.85237145167331	4.01033944381691	4.64566390798001	3.9697310801555
SDHC	0.00573671153719779	0.219201107497682	21.8142076502732	0.288923001503965	0.74333030920141	5.35144145843824	0.744799892508685	0.139177434396535	5.86630960302124	5.75057920529364	4.92182713000352	5.10783031300778	5.15078104599985	6.0282151284978	5.82218418459439	5.71641763312052	3.78627735447449	4.68480017809901	6.26592761081476	5.60787038800678	5.95093801217537
DUSP12	0.00838012473037486	0.221670414742897	22.6818181818182	20.6042199719767	0.764406376713393	3.21761581474671	0.781987964571501	0.243033354382322	3.93196007168453	3.46486985969203	2.67685317414113	2.74300528017925	3.78902716381623	3.88042152326286	3.26367399953756	3.13412392169646	1.50541007376254	2.95770184001202	4.01033944381691	3.24277921802522	3.925201389888
ATF6	0.00973813386413624	0.226236376606923	22.6818181818182	19.7757808368064	0.410360973375309	5.59418357595855	0.423072484348503	0.0756272079033463	5.84072141048088	5.13979210650881	5.25376432222082	5.50112536324142	5.50281122629142	6.19059227200958	5.71157994995934	5.54453257556318	4.99300615984756	5.39528866939767	6.38009868246807	5.6971424507162	5.82328639504482
OLFML2B	0.0595540747756461	0.277040372193886	22.3016759776536	21.7335035679189	0.329143017533508	3.8427964867717	0.331491316259611	0.0862630423965267	3.54516831899321	3.60499539000978	2.9933055273085	3.17158559470209	3.11371478225847	3.96265817965504	4.5126478947832	3.72340479274195	3.91514923692621	4.39011617223684	4.48880323969385	4.75365765241344	4.21140641999314
UHMK1	0.0604327305565493	0.279060749913667	22.3016759776536	17.3666110943625	0.445685349240941	4.68583861395928	0.45454827909361	0.0970046808141225	5.07564948970358	3.6702642456159	5.02966322764367	4.3905971604007	5.0643041591119	5.24989755103434	4.19402451065841	4.39798734800503	4.47096081996591	4.56119222120785	5.4029161563296	4.77431914692027	4.41834641098348
UAP1	0.04313166069868	0.258326671145979	21.1216931216931	0.90988471834016	0.525449266878925	3.95590719107349	0.525450047611929	0.13282668733928	4.86333296482309	4.24224284873435	3.74977585150485	4.12939664462441	3.02491662506829	4.40642551594798	3.95601413881338	3.77618017360416	2.87796566559859	4.06559485774435	4.34624896773621	4.55304258657966	4.21140641999314
DDR2	0.144688463388369	0.36509105226931	24	8.74346296355506	0.245470812972684	8.07356391660532	0.259091397142392	0.0320913291600386	7.87485507337181	8.09219840425265	8.13168684973461	7.71753213554884	8.24159684481761	7.89766934667529	7.62062784490711	8.2896344244355	8.69601816801252	8.48091853292713	7.73754907322456	8.19353786356645	7.81200914698689
RGS4	1.47725430594825e-05	0.0812785319132727	21.4623655913979	20.1917786372277	0.639793980306968	3.70160443588049	0.64080580619859	0.173115690047027	4.23667140530945	3.79256009171983	2.8437386630303	3.34599676365959	3.94236689144577	4.25146756217353	4.04992838974481	2.96257619306092	3.3117147419447	3.58406960190428	4.22110698135653	4.29156893760266	3.78271947797838
NUF2	0.268483469030618	0.481877686056585	24	15.7596361863977	0.5419715049652	1.55368862193729	0.579969392146253	0.373285473007514	0.949237469703318	1.3755565741715	2.14865290569764	2.36480041134331	2.47398800618217	2.96648695876409	0.32569187609349	0.48278503208965	1.80059374265331	0.519312913108196	1.11954767930432	1.85965745498819	1.49064489164834
PBX1	0.432412902110612	0.619002416394585	24	19.1197251731216	0.106532768555154	7.36770902202186	0.117003822231176	0.0158806247479991	6.89912362474832	6.94372511754473	7.25773684385471	7.43497259731099	7.29420085038139	7.55739590176851	7.47586246606049	7.61315839160103	7.07658452810235	7.27186603319709	7.64921895164076	7.68633683129181	7.65384491461593
MGST3	0.081351835811041	0.301007263370778	24	20.3804305538463	0.939783299214963	7.76237290849577	1.0018642672018	0.129066753042137	7.8874067249632	7.94171863403911	7.68353750457141	8.17791655747616	7.48936573541485	8.86983951382273	8.27885787550253	7.7546652354725	4.59157543142568	7.2011599319428	8.73877268294624	8.18969746686422	8.69105530806275
ALDH9A1	0.155352904871137	0.375220229412202	26.2631578947368	21.2987018201979	0.149327829922726	6.49206233718765	0.159233147272679	0.0245273595665532	6.50208314005908	6.36734161932462	6.30253149338636	6.6171515644439	6.43763703176172	6.537730576721	6.60936532448828	6.80264392574053	6.09985116377925	6.33320982092858	6.41623248406027	6.82481587280553	6.52884546542616
TMCO1	0.929912286429602	0.956432932135781	24	21.1308240340563	0.0291803951842548	7.90943054509679	0.0304777519967852	0.00385334340102132	8.0910365106375	8.08323953345199	7.85703245613076	7.69083188771294	8.02115379842481	7.71399143297969	7.57660048700859	7.77100991186931	7.83975406698791	8.02896758165302	7.96436447936039	8.07779318866315	8.12909810844631
UCK2	0.0293622294824072	0.244595799035734	20.7916666666667	1.40326000470738	0.519170682252425	4.04968738943125	0.519379148369601	0.128251664492687	4.23667140530945	4.74464658244879	4.21330441843859	3.84937254606918	3.3513797605662	4.31546144469091	4.39827308893573	3.21280914157886	3.3117147419447	4.19598982533635	4.69111171990133	4.73269595059681	4.17383515941378
POGK	0.0607382331458082	0.279650007337437	24	20.7389955647728	0.516539757119106	4.12346352988533	0.545268213750546	0.132235488394318	4.61428762678042	4.15372696209514	3.83151616783359	4.70001747102683	4.59440776099894	4.00208292216859	4.89655377152563	3.82709290987288	2.99922618252991	3.14156104967848	4.37590899360279	4.17208834201866	4.65489349307738
TADA1	0.948886257641107	0.967257469113732	24	2.94417758690376	0.083496111613588	1.97750108028742	0.0873832299696813	0.044188714150781	0.503938509586027	1.89566258796368	2.76270765941675	0.746069893225806	2.17706858114656	2.70498122395398	2.0132582834013	2.27570988097665	1.80059374265331	2.026126600163	2.09938166840097	2.26201325924914	2.50268780302443
MAEL	0.729967988770342	0.834597669858815	24	20.5625881447064	0.119221588004972	0.0251577267716171	0.126464464327362	0.126464464327362	0.949237469703318	-0.143520440799451	-0.143520440799451	-0.143520440799451	-0.143520440799451	-0.143520440799451	-0.143520440799451	-0.143520440799449	-0.143520440799451	0.519312913108196	-0.143520440799449	0.372324730481574	-0.143520440799451
POU2F1	0.344292881771267	0.546021251447712	21.1216931216931	1.38783527216053	0.14463490145826	3.96352672770504	0.144635030910678	0.0364914988209059	3.83161237292726	3.90529429365001	3.570934558984	4.0643196704898	3.89304260596855	4.00208292216859	4.34985739963373	4.39798734800503	3.56842163592415	3.92223270111921	4.15421496455653	4.17208834201866	3.925201389888
CREG1	0.115678444245159	0.334892291626869	20.3673469387755	1.27058637535708	0.779896074577781	4.36799697013829	0.782718167609633	0.179193843988599	4.6734645799909	3.22530118477959	4.18248230042956	3.92463652216375	2.72010582826179	5.36020578808329	5.12949692194686	4.72771027560032	2.74556995067703	4.97852906412846	6.34303657189935	4.75365765241344	5.01503090368656
MPZL1	0.0152837482361488	0.227661115212159	22.3016759776536	21.0030799890302	0.401683692983246	7.14462507806596	0.406322063909535	0.0568710127501225	7.53130773006785	6.66824023387067	6.90810778531177	6.91811613223426	6.87877071594503	7.76071340949703	7.35841034399081	7.03152746898319	6.57982688551297	6.95941257951746	7.72607954432098	7.26886837746035	7.72700927239804
MPC2	0.082939979001773	0.303185786549079	21.3475935828877	0.350077644649405	0.4430022024796	6.19054878504148	0.443158088495982	0.0715862363554595	6.91146679553887	6.30705632332539	6.00953118990068	6.3903523446937	5.70211572432437	6.19909895778247	6.40536583257585	6.01975501527676	4.99300615984756	6.1415289729181	6.98169207193288	6.36846336211372	6.65691557393243
DCAF6	0.92416999913814	0.95265261550502	24	14.3964259678939	0.0430036246462837	6.58897706023274	0.0443775451384292	0.00673511908339558	6.53436576984039	6.08570265528632	6.50294130005119	6.86655998582435	6.44621166395139	6.5310077199445	6.65988470498943	6.75742268536278	6.4895691711448	6.46838001746491	7.08855809270306	6.25543383594183	6.93473760135619
GPR161	0.126006579944918	0.345717928792468	25.4267515923567	9.36179767892701	0.207231539529339	4.64424392536986	0.213832212197477	0.0460424162971689	4.6734645799909	4.7746365518721	4.53944132124702	4.78325820516684	4.76860535826628	4.5194233783443	4.10930477128787	4.85583010432505	5.0780544276749	4.59310116940226	4.92978461997827	4.37510332334818	4.31858366963316
TIPRL	0.147855867989549	0.367435856223351	21.4623655913979	3.00491327031183	0.192877679187833	5.91916734709513	0.192884477018892	0.0325864206413342	6.19389383122395	5.92116188364427	6.02698593679742	6.01319213031088	5.48627624362474	5.80119383400795	5.9816194848607	6.22351939309938	5.67758461443654	5.56578724966589	6.27382662939986	6.18001178728053	5.93978893721144
SFT2D2	0.781920390108655	0.867451554870011	24	5.39243436540558	0.11821173537156	4.08141214423504	0.130772311346366	0.0320409472812202	4.19688742746748	3.13570657832532	3.90887251324934	3.84937254606918	3.99006042947026	4.34642446336923	4.13810101702197	4.43127700089972	4.7381512066576	4.31557003705217	3.85050993972298	3.69692037720896	4.48121742377955
TBX19	0.098098950611706	0.318524890094781	24	2.29874723145097	0.371099489037037	3.54343208024775	0.382064237477601	0.107823214562896	3.48036238062145	3.79256009171983	3.66312465312318	2.97315201284271	3.3513797605662	4.07784045429592	4.22119380510047	4.18029953967531	3.3117147419447	3.64622494044592	3.01572947993858	2.83418159995827	3.83179368464536
DPT	0.0748884295967459	0.294214387317655	24	21.4947690165818	0.149025096375889	10.3886816785111	0.154197114388806	0.0148427990346226	9.28285224206373	9.14967439068847	9.45283753050069	9.68202181480273	9.97578541343403	10.3587953404416	10.6401949517633	10.8016126583172	10.5966993398068	10.9418160844631	11.1165159254646	11.6877164148616	11.4885438441604
ATP1B1	0.85570931590352	0.909692330422407	24	9.35544546251771	0.0502563180179047	6.95370856759394	0.0521836458489656	0.00750443383436498	7.10121646118824	6.89677301441219	6.90339014545979	6.69981991632521	6.90388877862546	7.11575474528632	6.45198328786217	7.17108211849204	7.15697663232544	7.18030494868438	6.89728325800915	7.06176015593997	6.81780941660391
NME7	0.35896982586319	0.559214006688997	24	20.9341040711241	0.563805263572248	1.97768517078853	0.591995939297571	0.299337805653633	2.81937682764062	-0.143520440799451	1.70392440739061	1.04486463191352	1.57152225244818	2.49993999120889	2.24270772456361	2.12109070859405	1.50541007376254	1.59319499134493	3.97201123774193	1.51144554103779	3.67926012623537
BLZF1	0.253390616781889	0.466897244987928	24	4.66005683443149	0.375308195563602	2.35482726730095	0.41047132913047	0.174310589498543	2.92054991527466	2.57855838379128	2.14865290569764	1.68752576260291	2.17706858114656	1.39673876408542	2.69435316910607	2.96257619306092	3.21488238673722	2.026126600163	2.85653013031007	2.00660123962877	2.08364715938575
METTL18	0.17664131469632	0.394820904020782	27.9160839160839	24.0239432910961	0.395456591502277	2.059904588557	0.395458843571129	0.191979204167003	2.59288272203175	2.09897615421526	1.86787732562697	1.2922681185063	2.33315343151179	2.49993999120889	2.53025034723355	2.54265953202391	1.50541007376254	1.59319499134493	2.57899462234934	1.05150871500287	1.91171641261924
SCYL3	0.160247442551678	0.379217818890035	26.0915032679739	21.9642336024224	0.652282136748351	1.68079069081766	0.677488987343153	0.403077546207477	2.32408629626719	-0.143520440799451	2.14865290569764	1.99745445107029	1.29599509104414	2.26085191750056	2.53025034723355	1.94788892335354	0.632165286490975	1.31568375961057	0.807597860240623	1.69603174118514	3.00871112880826
KIFAP3	0.818086305289766	0.889275585781035	24	14.9543468218464	0.065411529835957	4.80672046392142	0.0684754251471697	0.0142457681201012	4.64417949965274	4.96873652973494	4.70039518952406	4.80333901404461	4.4987287122338	5.05747686503053	4.69812300900441	5.03974586973241	4.47096081996591	5.0720691877713	5.16881382490919	4.8345854123542	4.48121742377955
GORAB	0.111830125166885	0.330984622830606	24.641975308642	0.187429272575364	0.527534883817911	3.12888498108775	0.530207362344608	0.169455689662418	2.92054991527466	3.38934909353505	2.48810665487606	3.17158559470209	2.33315343151179	3.60118307441134	3.50386349146066	4.0577545340911	2.04551906312914	3.45109834116215	2.47319929205154	3.18222028988274	4.41834641098348
PRRX1	0.529263192366552	0.692510364899113	24	6.10243473600217	0.133347943377173	8.76187373686088	0.147970221309003	0.0168879654915018	8.99605234197054	8.6665958568271	8.51392848987476	8.39029113427522	8.45631534995766	8.50330446536253	8.44795622288952	8.69280218981557	9.44645999046513	8.97592855272248	8.93833133911553	8.93446638961453	8.93795856252706
FMO4	0.302933366208373	0.514401363450783	22.1777777777778	1.59963466843248	0.531076546287395	1.72009113573175	0.53110955592824	0.30876826517817	0.503938509586027	1.6589216748708	0.375622649800728	1.2922681185063	-0.143520440799451	2.70498122395398	1.88321853054155	3.05089835253695	0.632165286490975	2.35868558696552	3.15909426709265	2.37454803272972	3.38259791464204
PRRC2C	0.102031607044243	0.322718233794107	26.0915032679739	8.61403214625767	0.422837638169479	8.34036061348462	0.444095577812471	0.0532465679115194	8.1018480130731	8.3824584744755	8.55962052156294	8.05558877825498	8.8300426893086	7.95655300940258	7.53389843336236	8.35397787410852	9.25579465902207	9.11429616571444	7.82078171182023	8.5710195684012	7.90666522423997
VAMP4	0.207873923960513	0.425491938106675	27.156462585034	12.8717167452957	0.179163017378415	4.92141885716324	0.189286750782769	0.0384618249892015	3.83161237292726	4.32564040443471	4.63360101190494	4.5887215754065	4.94836646760541	5.00021645823388	4.57715895213353	5.2779633440848	4.87119896059867	5.24271176899567	5.83534221594084	5.39756508749338	5.54292122769573
METTL13	0.148755671230899	0.368589823513806	27.156462585034	20.7270363873529	0.243313926007117	4.71375548003292	0.266171690388925	0.0564670126646165	4.78499933581768	3.90529429365001	4.41238138382586	4.65652389527286	4.36040729752383	5.13045168272359	4.82751359104756	4.43127700089972	4.51229629987194	4.85237145167331	4.88922420770619	4.87340823430125	5.52810919610662
DNM3OS	0.0136836287849027	0.227011371476555	22.9425287356322	21.0088953797076	0.618626851039758	5.48220433435228	0.633648077696855	0.11558271801843	5.78814188325348	5.79515272081722	4.95867538570071	5.51336768158132	5.41817343115679	6.37457729649399	5.61245598168517	5.72985820822284	3.91514923692621	5.321016313107	5.6656077184428	6.08397080494777	5.70973012865156
LOC102724528	0.985471649672361	0.990055549764203	24	6.61956542329442	0.0638754951378486	1.58822549498462	0.0706538006621891	0.0444860008136774	0.949237469703318	1.89566258796368	2.27089597796305	0.746069893225806	0.955122655570747	1.97411416748224	2.53025034723355	-0.143520440799449	2.59978527554551	1.31568375961057	2.57899462234934	1.05150871500287	1.91171641261924
PIGC	0.373412022316882	0.572128361678498	24	18.076325755931	0.205906972742416	4.87673661096981	0.228494966769888	0.0468540716871828	4.61428762678042	4.36559834167917	5.06388885361676	4.95465270088298	5.12964290824465	4.74532084257853	5.05595046918683	4.7803312253516	4.51229629987194	4.31557003705217	5.6167572347611	5.05324462476262	5.19460026869704
SUCO	0.0590361081629973	0.277040372193886	23.7619047619048	20.1688438405267	0.202937954935647	5.58864692645567	0.215939320685285	0.0386389270116646	6.17354023584991	5.89409558326775	5.39489036947577	5.66372945039439	5.99875900341531	5.73253337416165	5.36696676992725	5.36667476005146	5.44120871403359	5.22245305083805	5.4029161563296	5.60787038800678	5.51314351170018
LOC101928673	0.667513436434731	0.789484904525	20.1616161616162	1.81762386314348	0.226833024840846	1.92683896232378	0.227881860179836	0.11826720584112	2.16822903130445	1.89566258796368	0.756589015237943	2.65733801439324	1.29599509104414	1.80608968430698	2.34505656878781	2.76784206602409	1.13387353172569	2.20196732119728	2.23503786354139	2.37454803272972	1.716488415018
PRDX6	0.0355664261260638	0.252154717658091	22.1777777777778	0.922245123394229	0.269292293890518	7.3951955065376	0.269562341546957	0.0364510094842868	7.73601639069899	7.75876868470659	7.31924381997697	7.6827244943347	7.19084418260228	7.5374088544522	7.69518925101511	7.46832545472949	6.78769704930431	6.89687122861646	7.56481629649342	7.37751773067582	7.55135803973788
KLHL20	0.0253734504984903	0.240951863689623	21.0105263157895	19.9479334779522	0.439656948579748	4.99246280753313	0.43970766624478	0.0880742998388099	4.96157101708679	4.40447933548955	4.5872892147359	4.1916643942909	5.32825907243597	5.62299763444697	5.08582045080226	5.36667476005146	4.29264833737173	5.20190579772646	5.75860996746095	5.19791390203455	5.17571682042579
DARS2	0.461155114249541	0.64096891211342	24	21.2777564309748	0.370595645595356	2.66812597480649	0.385579883639675	0.14451337278692	3.66665084250992	2.43570882351885	1.70392440739061	2.13056969061266	1.80277229958778	3.11772510885391	2.0132582834013	3.49057867042854	2.25483582454514	2.62876398165454	4.04767567803925	3.18222028988274	2.50268780302443
GAS5	0.0349126420086239	0.251425859072577	22.1777777777778	20.3699737442363	0.373470549349807	7.12921396877893	0.378170910952837	0.0530452463075125	6.97752878641719	6.75353639321893	6.50916494885115	6.89490965904936	6.92857699607021	7.72286783775793	7.24053526169728	7.24315029765477	6.71873977250005	6.88403090711209	8.17936667174424	7.31190214336978	7.63668615655
RC3H1	0.425014004838784	0.612875653157644	24	18.7768606795068	0.184147935097668	4.50878663771721	0.203315399063704	0.0450931515283771	4.58376328265018	4.15372696209514	4.27304085192581	4.78325820516684	4.39625068693124	4.87839071901543	4.39827308893573	4.80593903642569	4.24440041101457	4.01937247001928	5.2023107702805	4.37510332334818	4.54146262107155
RABGAP1L	0.714463714236847	0.82272485469467	25.9220779220779	6.56496446185066	0.226439033189548	3.46721081943271	0.259686445563086	0.0748977951117421	3.77869363034913	2.43570882351885	2.76270765941675	3.04237380740022	3.94236689144577	2.26085191750056	3.54745042622935	3.72340479274195	4.38455768337721	3.87109462208752	4.51569850979892	2.83418159995827	3.9697310801555
CACYBP	0.408111826235381	0.60006180329959	22.8114285714286	17.8173322783036	0.126903403366109	5.40496082610065	0.132331344584182	0.0244833124312671	5.70549505669645	5.22914103727445	5.55986398320539	5.18638884239859	5.40063328314717	5.46267564923384	5.25311232837072	5.57464012895909	5.18417401713942	5.4485866167667	5.81383197349006	5.38418520892348	5.03612298243417
MRPS14	0.0200832722160563	0.233631112796306	24	18.9722885759713	0.568895710300277	4.54737855271255	0.626354575926604	0.137739704021997	4.58376328265018	4.36559834167917	4.15098728851272	4.56539371034233	4.94836646760541	4.92015282970601	4.4904868481012	4.29324541046049	3.11108011489632	4.46099891866823	5.4314449781995	4.8345854123542	5.11753658566435
RFWD2	0.315310556273579	0.522381849445835	24	19.9623717679675	0.324019304396486	3.84780082593605	0.34928191776369	0.0907744276703098	4.19688742746748	3.53663321389349	3.83151616783359	4.0972250623296	3.5553740828179	3.74754772131286	3.70971376135482	4.09977012271846	2.43759579361217	3.87109462208752	4.43346011471644	4.42822134875328	4.24802401743574
PAPPA2	0.0886086893159882	0.308747232814124	27.5310344827586	12.3308866228683	0.35150290264474	3.86677618840287	0.366191237691743	0.094701948043958	3.10381503358529	4.00985418329984	3.70710071045356	3.99616796884545	3.89304260596855	3.96265817965504	3.85555809050661	3.61168340914145	3.3117147419447	4.31557003705217	4.94964506580911	3.97197881665958	3.83179368464536
LOC730102	0.039375442774396	0.256347207701621	20.7916666666667	0.949111949376413	0.941137675127527	3.26833749056815	0.941693809007986	0.288126245140091	3.18739774225987	3.73270764325446	2.76270765941675	2.65733801439324	3.02491662506829	3.83747578858866	3.41252830507069	3.66862528491207	0.632165286490975	3.58406960190428	5.0633873602231	4.07550033441355	4.13525923024455
RASAL2-AS1	0.445475769718452	0.629512696800032	21.3475935828877	9.70039642073576	0.386860154515996	2.14414386772456	0.387128814507583	0.180551697269465	1.56383969652602	2.27714466767226	1.0576813926648	2.65733801439324	2.60228890092482	1.97411416748224	2.61463378520875	2.27570988097665	3.11108011489632	2.35868558696552	0.409038971928806	2.13995209140957	2.50268780302443
RASAL2	0.480212132196904	0.655301430060535	21.695652173913	15.5222713597737	0.116483519966912	4.98394146614256	0.116725937195632	0.023420406918618	5.22157309332981	4.7746365518721	4.82536586882115	4.9724979878064	5.3648999706119	4.98061323580343	5.10052668397006	5.03974586973241	5.30670816361092	4.68480017809901	5.08150217430819	4.60009640817536	4.6819105027407
RALGPS2	0.815203574988237	0.887488774770681	24	15.5866426996952	0.0879374904017041	4.36232111451573	0.0936623391695404	0.0214707575877156	4.27538767165993	4.5152047123443	4.53944132124702	5.30381074690861	4.65484104262991	4.46403047216361	4.6589178707709	4.09977012271846	4.08914720393897	3.87109462208752	3.89215774029628	4.00731781038591	4.28373516895722
ANGPTL1	0.141525242919358	0.361157342830282	24	4.8062561437922	0.27112289700425	3.58086288116245	0.297371321842972	0.083044598944944	3.41250787767276	3.04017735928746	3.66312465312318	3.10842578878166	3.11371478225847	3.49464670646053	3.92329987829249	4.29324541046049	3.91514923692621	3.70581269126772	3.85050993972298	3.24277921802522	3.87925336885513
FAM20B	0.0723522446654133	0.292522383498799	22.6818181818182	21.2413608116985	0.460566662035448	5.72345677944303	0.468097273351555	0.0817857618900561	5.69124828415758	5.67308600910579	5.63007690094855	5.64159256150439	5.59822865351724	5.88793606343976	6.27530628205297	5.63303342528798	4.55248036655384	5.22245305083805	6.8076272870414	5.99874406023134	6.30384789092177
TOR3A	0.590244978987695	0.735977546086071	24	15.9083350126919	0.0930983178664425	5.2644926777416	0.100020394573487	0.0189990566415593	4.78499933581768	5.27182260475579	5.14606075134202	4.99012523335084	5.45262665156258	5.4196480012809	5.14376676879803	5.34936350623171	4.9635048729065	5.70370777846747	5.29837358360918	5.52495209263753	5.33737933420618
ABL2	0.399502252276324	0.593437126687997	24	8.81007733216169	0.102895383895662	5.90319777350041	0.108406513860082	0.0183640321770551	6.06722842186605	5.85251953576266	5.77140801643334	6.11310384619858	5.90234430879308	5.6969375696506	5.74003606446557	5.9059543232757	6.2901139170347	5.95766540337442	5.62912580129421	5.98107744603524	5.76130599650356
SOAT1	0.127634430946617	0.346843046847617	23.9041916167665	23.2310683845288	0.369772429391647	4.51211786738844	0.370997332466578	0.0822224381920472	4.86333296482309	4.5503019788345	4.5872892147359	5.07516867063513	3.89304260596855	4.67388089565962	5.25311232837072	4.58709387076766	3.64475439042224	3.81807706739176	4.56803005537053	4.5289273733654	4.993625879652
TOR1AIP2	0.0186692616293863	0.233044611776142	24	9.49903776911971	0.176508088674664	7.04081095339439	0.182614562205532	0.0259365808021721	6.95385476654828	6.93046542572855	7.15034073368137	6.96789326052861	7.10138751331302	6.8228453098479	6.95110371815896	7.14121566665321	7.4400660512472	7.13766818047255	7.12831123601535	6.87350648988807	6.78703417839855
TOR1AIP1	0.762669697971154	0.854811201721606	24	3.64528760026631	0.0716512058372552	4.96313031755137	0.0764379080346714	0.0154011486993119	4.93763148660826	4.61803441569842	4.78489997149771	4.74223810865857	4.56321450984442	5.11255110530596	5.15789685239295	5.16376583328592	5.44120871403359	4.90416567197056	5.23504758857776	5.07005425211328	4.83417836623743
CEP350	0.802200777023733	0.879487630802945	24	9.14517361580266	0.0894545876641238	6.36706906370024	0.0933961314136056	0.0146686223251563	6.67131376827741	6.39656518119454	6.48410762433946	6.0303320112049	6.35808184786032	6.37457729649399	5.77712496077787	6.53813269478113	6.76222275110549	6.53560575824469	6.15054462749406	6.75376441141194	5.87102217343814
QSOX1	0.628403828560594	0.764167944466878	24	1.67740080889163	0.0928306249034019	8.78791395049966	0.0943282475970519	0.0107338610878966	8.83367147317309	9.23304156805063	9.05686014558026	9.17758424806815	9.0832834668496	8.84295027168937	9.0118731958396	8.71324600340181	8.57199585666383	8.34697404189952	8.11706471637328	8.52908331341082	8.81063111556235
FLJ23867	0.585172393398274	0.732814045402823	24	17.7513165752146	0.176806829918774	3.67009912131883	0.196107405410715	0.0534338171608414	3.97963235776356	3.38934909353505	3.83151616783359	4.49305773657701	3.42263129176254	3.92212572997714	3.3645966502938	3.5524014099294	3.21488238673722	3.05255837644721	4.08406999411631	3.51245542539733	3.87925336885513
ACBD6	0.0116657891431377	0.227011371476555	20.5773195876289	17.3618716199771	0.236168572006765	4.61961315829361	0.236951191879007	0.0512924315867462	4.6734645799909	4.32564040443471	4.08585637530247	4.63427530784376	4.7409942008129	4.92015282970601	4.32502630402103	4.70066211129049	4.47096081996591	4.85237145167331	4.88922420770619	4.60009640817536	4.65489349307738
XPR1	0.000203477313809097	0.123881315720085	20.4717948717949	5.28306769101073	0.538733866333676	3.65802527605632	0.539600601067778	0.147511446845309	3.41250787767276	4.05942317633057	4.05215403466975	3.45155942502552	2.93029236700332	3.83747578858866	4.01929792356385	3.92382592398864	3.3117147419447	3.22539057103506	3.622067851389	3.93575240705842	4.57066733931894
LOC102724791	0.167530916946884	0.385548555861963	24	7.49776424622507	0.38174947205236	2.38555489261833	0.416122197582569	0.174434132230696	2.16822903130445	2.57855838379128	2.27089597796305	2.36480041134331	1.29599509104414	1.97411416748224	2.24270772456361	2.76784206602409	3.21488238673722	2.74694129410437	2.67755903510928	2.83418159995827	1.716488415018
STX6	0.238935459878686	0.453240096622145	24	18.7487019631409	0.204589821741275	5.57462335390508	0.225965660909412	0.0405346956312521	5.20160896447017	4.58456565320842	5.31188156691033	5.43830525399093	5.64367065478595	5.6102973162797	5.97365325299812	5.84550051884697	5.39775369547608	5.46592384470972	6.19282002719845	6.02484485449145	5.82328639504482
MR1	0.675745306879635	0.7953686337473	24	8.47442070424793	0.124901895395417	5.1770448002678	0.132811023021984	0.0256538291913398	4.81158594164513	4.650744315218	4.78489997149771	4.99012523335084	5.43550288674251	4.87839071901543	5.47248956880604	5.06117044485626	6.05859096381824	5.4485866167667	4.8685082051304	5.35704733309942	5.40379738200571
IER5	0.822829920057088	0.891684558291633	24	21.3157497278437	0.0563172441907311	7.55936067211219	0.0585367034082518	0.00774360504112523	7.24470014035494	7.1861461812055	7.47042885980462	7.62747864735059	7.59724309151494	7.47222546293181	7.82483173207363	7.92208971305	7.43470096151584	7.41263012498243	7.54210351553279	8.03776412354311	7.54401421571076
GLUL	0.147460513005512	0.367212965660371	24.3414634146341	0.0430102300868752	0.214786290720557	7.58282413623608	0.214999272034846	0.0283534562020802	7.33909991201003	7.01455193938007	7.30142413607428	7.31071237778809	6.85964094945379	7.62840012202204	7.84898326649645	8.13910277395997	7.4293158456094	7.49516313821559	8.12363594556452	8.17228803845845	8.09432676896092
RNASEL	0.0535322759659459	0.273349960431215	22.0552486187845	17.5243790562012	0.568467995121481	3.48722621900247	0.575771797120429	0.165108817427144	3.01509053409279	2.93787120426766	2.38358533817122	3.23209591157527	4.20740392947607	3.74754772131286	3.21043546019617	4.14059663957387	2.74556995067703	3.87109462208752	4.80451326987613	3.6076341376604	3.17006445877555
RGS16	0.989190470869331	0.992075459482876	24	14.5644177555186	0.0340780941552469	2.58371278947653	0.0353130449935724	0.0136675582276027	1.99347179079824	1.89566258796368	2.14865290569764	1.50339099367443	3.2764256176943	3.25460246804175	2.24270772456361	3.42598761586854	2.99922618252991	3.14156104967848	2.47319929205154	2.47893635650286	2.72679246314233
DHX9	0.605326009176436	0.74742004095349	20.6839378238342	0.531742373062999	0.107698816662815	5.70625805010562	0.107859502089532	0.0189019671284469	5.96435190141008	5.43094161694037	5.68608530023112	5.38600221043033	5.17161393815834	5.83433633479881	5.52794125969676	5.52923985548222	5.95746437584973	5.77499131683054	6.1844634706877	5.81151511681324	6.04758241129837
LAMC1	0.182171150189112	0.400851797452622	24	8.63844409417474	0.163141057517391	9.89279348159695	0.172691357136446	0.0174562783967638	9.02616138878042	9.34095859528466	9.73361351659597	9.36404450288236	9.72142391654839	9.97568686676568	9.74938255761207	10.0946543758352	10.544107461785	10.3339649951895	10.060293137573	10.2814242833619	10.2705762582347
LAMC2	0.0135116848832983	0.227011371476555	20.3673469387755	19.9127658412715	0.478083601849119	2.63489706776322	0.481492810068414	0.182736857526338	2.71056998761629	2.82775266591276	2.58556440823015	1.68752576260291	3.2764256176943	2.88447457586346	2.61463378520875	1.94788892335354	2.43759579361217	2.74694129410437	3.28949141055619	3.1190075199758	2.37606625543349
NMNAT2	0.55270064830735	0.710255510215354	24	14.7491319189479	0.333125983764655	2.07852454602403	0.34683796735643	0.166867390630478	1.99347179079824	0.554275999058886	1.70392440739061	2.74300528017925	2.17706858114656	3.49464670646053	1.88321853054155	2.54265953202391	2.25483582454514	2.50003554934332	1.94963321340981	1.05150871500287	1.91171641261924
SMG7	0.221195289448446	0.43856449821454	24	22.3550460192394	0.260598549042036	5.29308894604495	0.26464577776969	0.049998362103368	5.14000345658241	4.83280864688516	5.0468775317607	5.58471705444687	4.92401744120417	6.00899120337435	5.33000471726847	5.71641763312052	4.93338770612876	4.85237145167331	5.2023107702805	5.57291585812743	5.90581524171621
ARPC5	0.883712893827962	0.92683727446463	24	19.5939460583674	0.0285389274570821	8.30088894492781	0.031041441075934	0.00373953214913224	8.30496839161588	8.46754105354165	8.42126353712335	8.46782666709962	8.51046816851817	8.35322649883592	8.15576430835753	8.32770012751008	8.0613317952466	8.09452809447711	8.18356578761839	8.15663462892324	8.41931795615246
RGL1	0.517522652371768	0.683569711523099	23.6213017751479	10.0605065610704	0.18017493143655	4.94238436309785	0.183990457459627	0.037227063688811	4.64417949965274	5.09295306192894	5.49862448983972	5.37262470594413	5.12964290824465	5.23342748406072	4.84508584121522	4.39798734800503	5.52437881624746	4.56119222120785	4.18804862774789	4.87340823430125	4.7084308577257
COLGALT2	0.626015102588149	0.762780443902114	24	17.0420941670099	0.206833250806696	2.56657401240472	0.227774730250457	0.088746605065578	2.59288272203175	2.82775266591276	2.67685317414113	2.9004407646552	2.00202508989542	3.18778647967873	2.44062300570743	1.75101987203913	1.80059374265331	3.05255837644721	3.01572947993858	2.13995209140957	2.920720387895
TSEN15	0.16526503404846	0.383504098411905	24	19.3315819768638	0.494481092288787	5.56069727542714	0.540901482161321	0.0972722403989833	5.80146750491248	5.53972853970699	5.90956202361239	5.91510014703014	5.56711880252738	6.22432214086587	5.96564278907388	5.52923985548222	3.56842163592415	5.413274319638	6.12457169157614	5.34328453381023	5.57209673045113
C1orf21	0.0676239664407592	0.287531896283834	24	20.567887610443	0.311263377585621	5.97937532404702	0.330124948017682	0.0552106081533352	5.86630960302124	5.78044736896596	5.86172575304458	5.94252070632963	5.93925898899598	6.5310077199445	6.81059556788784	5.79524463590008	5.37552528506469	5.88218995306705	6.08021654846662	6.02484485449145	6.04758241129837
EDEM3	0.0019089037506379	0.191250082235027	22.6818181818182	20.9156025372088	0.444823319034503	5.28731459332739	0.453603560850778	0.0857909157558408	5.84072141048088	5.27182260475579	4.94036889853536	5.10783031300778	5.32825907243597	5.64806770320117	5.15789685239295	5.29614738823738	4.47096081996591	5.0720691877713	5.6656077184428	5.72924492265797	5.656241861837
FAM129A	0.0985783453188503	0.319327674974574	24	13.4095804648165	0.189061888822677	7.33282756454148	0.191232225269978	0.0260789202509954	6.63455812447227	6.89677301441219	7.34730526909483	7.6019106509276	7.56611174986071	7.28912233143618	7.32436116626317	7.43178308552107	7.1240225849648	7.50777364862784	7.51236589946729	7.39430021539406	7.51801238550144
RNF2	0.508924457999555	0.67687964226	24	21.5902338409063	0.34514526324955	3.31033029730043	0.356287405949291	0.107628959635793	3.54516831899321	3.38934909353505	3.36674410647843	2.25243344518186	4.20740392947607	3.49464670646053	4.07992202499595	4.32901101559339	2.99922618252991	2.50003554934332	3.46534186004361	3.78100140345478	1.91171641261924
TRMT1L	0.216024823865822	0.433230756664754	24	18.321572905909	0.432203846442358	5.1835865129097	0.479212204657562	0.09244799975154	5.05354404464581	5.65707505079874	4.99460588242781	5.38600221043033	5.38287725637427	5.73253337416165	4.69812300900441	5.25954717539786	3.48782339117486	5.5332615018745	5.44550058517614	5.71862327200021	5.07740399544759
SWT1	0.761949851592092	0.854427409244816	24	15.5550804930852	0.315956756421865	2.5080195014819	0.33623562172666	0.134064197478524	1.79458995624606	-0.143520440799451	2.9933055273085	1.85079675230411	3.89304260596855	3.11772510885391	2.61463378520875	3.13412392169646	3.4024545803659	1.59319499134493	3.22576557127239	2.00660123962877	2.920720387895
IVNS1ABP	0.000190577082178844	0.123881315720085	26.2631578947368	23.1995385789415	0.235689415390019	6.32692872014306	0.212505473758157	0.033587461335166	6.75588512675987	6.35746738851055	6.22146357596971	6.12112571901622	6.48833663976111	6.69636130318355	6.45770596454573	6.29759619106158	6.19176989756929	6.06395480078097	6.1419388325197	6.19541493419341	6.23254564690007
HMCN1	0.225830900383182	0.44217851028764	24	9.7534083597294	0.289783436491746	3.92133129006739	0.297982464430139	0.0759901274306815	3.01509053409279	4.32564040443471	4.27304085192581	4.25135545181612	3.42263129176254	4.40642551594798	3.67082660555258	3.5524014099294	4.24440041101457	4.23696111217184	3.71782710710384	3.78100140345478	3.83179368464536
TPR	0.126705781585679	0.346317874543708	27.7222222222222	6.87312362466554	0.389060942697787	7.15663827455008	0.42431181657175	0.0592892640781716	7.11729029777608	7.44115505214002	7.42506845101474	6.72108756933108	7.73658210835628	6.55771319812719	6.38748847269899	7.43178308552107	7.85990914406303	7.75346495239448	6.8076272870414	7.33294704051963	6.73638612426923
C1orf27	0.622493801899215	0.760004637312655	22.4269662921348	16.9552111985046	0.124640032238965	5.0710842659802	0.127394434199837	0.0251217348239456	5.18136468918386	4.7140199394114	5.02966322764367	4.56539371034233	5.27149148955173	4.9405891256616	4.82751359104756	5.4981593382603	5.05025837874022	5.35863039663742	5.32902382439941	5.42395823776414	4.65489349307738
PTGS2	0.132226191377342	0.35162325034226	24	18.6701659855463	0.677331133135286	1.31398587005546	0.748796607728742	0.569866560054515	1.99347179079824	-0.143520440799451	0.756589015237943	1.99745445107029	2.17706858114656	1.39673876408542	0.962868281647744	1.25199261809308	-0.143520440799451	1.59319499134493	0.807597860240623	2.47893635650286	2.08364715938575
RGS2	0.134898873668461	0.354871433384591	23.7619047619048	23.3360655418251	0.423015204145614	1.5292674066232	0.423992415758333	0.277251979557033	1.28902237172828	1.3755565741715	1.0576813926648	1.2922681185063	0.955122655570747	1.80608968430698	2.0132582834013	2.54265953202391	0.632165286490975	0.971764348146232	2.47319929205154	1.69603174118514	2.23725284375666
UCHL5	0.749318058348731	0.846820983266862	24	6.68425467668626	0.125730892802095	4.80527474412952	0.138974569498132	0.0289212536011419	5.11886949414044	4.99445019264886	4.99460588242781	4.03064621089603	5.17161393815834	4.31546144469091	4.75500270613591	4.75426064965769	5.41964481064562	4.71411549191502	5.0633873602231	4.60009640817536	4.5116544703869
TROVE2	0.307621685339177	0.517992070875006	24	7.07482158361953	0.152479429908854	5.65228277965695	0.167597494811465	0.0296512933526013	5.99946552390966	5.79515272081722	5.78172710937059	5.54948340147475	5.82555443950326	5.11255110530596	5.70196846864429	5.83309971665988	5.98708818006956	5.58177920714382	5.52707445233248	5.52495209263753	5.21323974130671
GLRX2	0.821385893603623	0.890846675853959	24	13.7588115228529	0.1094090947395	4.17783414450308	0.111344499768333	0.0266512494075028	4.70216701372515	4.24224284873435	4.61063093658988	4.49305773657701	4.94836646760541	3.74754772131286	4.13810101702197	4.46381580050102	3.7172505359901	4.27680090940519	3.22576557127239	4.40190678872325	3.24444255408058
CDC73	0.312322228839563	0.521121122994777	24	10.1160384930845	0.161530356051754	5.68442809207223	0.164794347837257	0.0289904886064241	5.69124828415758	5.96083240883181	5.7610145825804	5.56132381920426	5.85160785315478	5.2167672183978	5.14376676879803	5.72985820822284	5.60301445572615	6.11978726334563	5.68942635483974	5.78121090524229	5.64255408927472
B3GALT2	0.326694014987053	0.531862533115272	24	19.1680204945583	0.245243305591214	4.85387065893897	0.269114050130997	0.0554431852516283	4.3130920417243	4.19866365537152	5.0468775317607	4.84268108460573	5.08641417221496	5.34495451256483	5.30482654361063	4.90405336196877	4.19448293791028	4.62431961308636	5.16881382490919	4.81477507064661	5.33737933420618
CFH	0.205770330458767	0.42315393690306	24	20.6653823659962	0.192799978516601	3.86716752394283	0.203935305883287	0.0527350585721099	3.41250787767276	3.309655606582	3.61776586420085	3.64200391326948	3.94236689144577	4.31546144469091	4.24786088205191	3.92382592398864	4.03344742400609	3.58406960190428	3.89215774029628	4.42822134875328	4.05486784589128
ASPM	0.287987686073515	0.499687243385834	24.3414634146341	17.891201840991	0.606811070926381	3.07160598915474	0.685285391437244	0.223103286637953	2.32408629626719	2.09897615421526	3.36674410647843	4.33650222863465	3.3513797605662	4.46403047216361	3.45891856688906	2.27570988097665	2.25483582454514	2.74694129410437	1.78252156407212	4.37510332334818	3.09164237103685
ZBTB41	0.298469732684238	0.510315438458861	24	21.2266971792719	0.157090066056801	4.42146786422346	0.163659554577071	0.0370147560952169	4.42063043687512	4.650744315218	4.48995192501297	4.30867462166853	4.32365065044617	4.79105488681458	4.39827308893573	4.09977012271846	3.97551051857858	4.42599282961858	4.51569850979892	4.31995455895891	4.88156094063987
DENND1B	0.852233891120694	0.907697561950618	24	16.4698135864644	0.122250630215936	3.01808942547326	0.133162375044243	0.0441214146672813	3.26640211306825	3.04017735928746	3.06264949628725	1.99745445107029	3.2764256176943	2.88447457586346	2.24270772456361	3.28742388401358	2.99922618252991	3.3046154138985	3.622067851389	3.69692037720896	2.50268780302443
C1orf53	0.0105268979592831	0.226345789063744	20.5773195876289	0.503341384517109	1.05402106937802	1.49795329511377	1.0566755189885	0.705412860624763	2.16822903130445	1.02258493568516	0.756589015237943	-0.143520440799451	1.29599509104414	2.60610019960438	1.58161890764554	2.27570988097665	-0.143520440799451	1.59319499134493	3.67074183910633	1.85965745498819	2.08364715938575
NEK7	0.0702999883997837	0.289983191022377	20.1616161616162	1.49822566960704	0.306982687694188	5.653098394657	0.308782039002855	0.0546217343916566	6.1424610954986	5.68892122716105	5.4733818070415	5.48877827018875	4.92401744120417	6.2075557787373	5.62268052428948	5.64726978753789	5.54444318703802	5.54961603598207	6.20112845845312	5.73978894401062	5.64255408927472
PTPRC	0.2838079773521	0.49563926087645	24	1.21836402133997	0.406348741135252	2.52672883630172	0.409849175388196	0.162205445040188	3.60718788672383	2.27714466767226	2.92045946199189	1.2922681185063	2.17706858114656	2.88447457586346	2.0132582834013	2.96257619306092	2.25483582454514	3.14156104967848	1.78252156407212	2.75323053740058	3.17006445877555
ZNF281	0.0840484525299828	0.303668301755295	22.6818181818182	21.1664934131286	0.24039339925252	5.80616660788133	0.244509297913094	0.0421120016744258	6.2629517595875	5.99944122256883	5.53567922180652	6.23639023666884	5.56711880252738	6.06591115844707	6.04381365248846	5.72985820822284	5.28301980307569	5.48305519843262	6.0062836601105	5.72924492265797	5.79881283178337
KIF14	0.911153124787595	0.943654492721195	24	19.1814573447137	0.168688848027586	1.50624322018465	0.185062426685754	0.122863574890028	2.59288272203175	-0.143520440799451	2.01508488882755	2.36480041134331	1.29599509104414	2.79751756651169	2.0132582834013	1.75101987203913	1.80059374265331	1.31568375961057	-0.143520440799449	1.51144554103779	0.466253222237222
DDX59	0.370858808971621	0.570141917851589	24	5.45911904776282	0.484512651703345	2.77419114014318	0.536342137421787	0.193332798760977	1.79458995624606	3.60499539000978	2.48810665487606	2.36480041134331	2.60228890092482	2.88447457586346	2.76989719029703	3.05089835253695	3.64475439042224	3.64622494044592	0.807597860240623	3.56082954066314	2.920720387895
CAMSAP2	0.0219931338009783	0.235764884376233	23.6213017751479	10.8214137934125	0.384206287827644	6.66855759397185	0.387661558683554	0.0581327450832827	6.58917841358686	6.34752510953626	7.00377332655555	6.73160496987184	6.77368260397348	6.41164833072214	6.27530628205297	6.48363776786028	7.40208456144856	7.24700976857077	6.26592761081476	6.689947704441	6.04758241129837
TMEM9	0.887645447457314	0.928597972437445	24	9.64477479400862	0.0577464401822592	5.70312473215141	0.0595323651915201	0.0104385521950635	5.22157309332981	5.13979210650881	5.48605835630584	6.26563323430184	5.41817343115679	5.51811961151199	6.1179657334093	5.86998685639071	5.69564009442412	5.73264520210214	5.75860996746095	5.84119585377691	6.02665842081243
PHLDA3	0.0234407495833691	0.23701958674654	21.3475935828877	11.0277982126698	0.494593812701734	8.49361471092095	0.494767347831153	0.0582516825486549	7.67578694136069	8.66259174733877	8.8270685860969	8.79058941818938	8.90970365187729	8.23410758947668	8.1767340371952	8.1886133672358	9.2573150387797	8.81274105029319	7.5256583492531	8.45582851319005	8.21945934753593
CSRP1	0.308975291922368	0.519130093207555	21.0105263157895	1.09060518515851	0.13005515709853	6.61414160551837	0.130060140805701	0.0196639486365378	6.78971059372571	6.73839840408072	6.72238241748582	6.58850817602433	6.30249836129889	6.89268515646714	7.01847574026461	6.48363776786028	6.32533069495409	6.81129059004055	6.5844572639439	6.42182194894317	6.49877273503462
RPS10P7	0.651546378297627	0.77945390954739	24	4.42297956910867	0.326980549306453	1.95874571941322	0.355790188936557	0.181641846315376	0.503938509586027	1.3755565741715	2.38358533817122	0.746069893225806	2.47398800618217	2.12459504164195	3.03780829027285	2.27570988097665	3.21488238673722	1.82583977887372	0.807597860240623	2.75323053740058	2.08364715938575
NAV1	0.0409450864359386	0.257132927966053	27.156462585034	7.27089208858378	0.204685979887116	7.18448756378644	0.22272416142654	0.0310007024786549	7.6091491129092	7.7958001507537	7.43490931997514	7.46994136511822	7.14417646393059	6.83381242765705	6.77436800166148	7.18090176693879	7.1891947226221	7.25201539956729	6.95737445259694	7.01911495620326	6.83596429423273
IPO9	0.171002521472542	0.389392717363001	24	2.53901323680156	0.224107123633251	5.3241320146041	0.232080402604187	0.0435902794986281	5.67685941882139	5.65707505079874	5.39489036947577	5.04175042874941	5.3648999706119	4.85704739975843	5.4030054570394	5.9059543232757	4.99300615984756	5.33994593614974	4.9692358170039	5.5610735805804	5.23164146229528
SHISA4	0.498022660553813	0.668974774991963	24	7.23982433588699	0.154676704780746	6.57928229335037	0.169503780372296	0.0257632630452127	6.4180672805095	6.13277387823406	6.48410762433946	6.83276552440354	6.32126514268564	6.5106491124279	7.0491234833801	6.52277162134713	7.16995033425708	6.77697417471784	6.1419388325197	6.52905212675014	6.58717325743795
LMOD1	0.0186754544704129	0.233044611776142	21.695652173913	10.8538107316691	0.584302027707705	7.44661339937294	0.585454958769341	0.0786202972237877	6.74902381259246	6.98278829535203	7.73489314781411	6.99433751959671	7.84430798773527	6.93912852576229	7.15153666555222	7.63832192445405	8.72047481116985	8.12212898298549	6.76342746859926	7.09909192949517	7.26907793723056
TIMM17A	0.0353857753162055	0.252154717658091	21.695652173913	21.2199386930757	0.43066026789634	5.99221418399839	0.431829959764199	0.0720651743252698	6.67855384725105	6.0246181045361	5.80214647386113	6.14492713414129	5.79902186479792	6.28151591830402	6.27530628205297	6.00877049573746	5.02191625182428	5.54961603598207	6.77460502162776	5.90816471583986	6.1478788200855
RNPEP	0.0311516203822908	0.24804083262426	24	21.1995358396906	0.723090424116217	5.15250054379888	0.753867500369845	0.146310998700842	5.42467463145003	5.41198536520654	4.84518099327841	5.46376247708698	5.12964290824465	5.62299763444697	6.20899482643381	4.70066211129049	3.48782339117486	4.19598982533635	5.76982476244052	5.18253755519249	6.09860201819339
ARL8A	0.212314789709372	0.429816240148011	24	20.5766160745912	0.432894915258439	7.64098867517686	0.459016772900037	0.0600729555314271	7.2926719952542	7.85314173208979	7.72690491421869	8.07636690257089	8.13955238772648	8.06291335793839	7.87487731280227	7.96534443085621	6.04457110489591	6.83149534560993	7.68520252868567	7.86792630501381	8.19856385347701
UBE2T	0.127690237983755	0.346843046847617	24	19.2555048159533	0.802657218520073	1.94945776592052	0.879332847383576	0.451065348916836	2.71056998761629	1.89566258796368	2.38358533817122	2.97315201284271	1.57152225244818	2.60610019960438	2.8416815422784	1.25199261809308	-0.143520440799451	0.519312913108196	3.51949780462074	2.00660123962877	1.49064489164834
PPP1R12B	0.162149078044732	0.38125281518263	20.3673469387755	11.7934685666019	0.19738455551255	5.13753619358429	0.197939164938977	0.0385280331817734	4.45476612246822	4.5152047123443	4.72198994178574	5.26088965634075	4.92401744120417	5.23342748406072	5.15789685239295	5.7028506631776	5.35294902254476	5.37707596379238	5.29837358360918	5.00160764209219	5.51314351170018
KDM5B	0.0181992963796482	0.233044611776142	20.6839378238342	13.9547221718144	0.25039522848343	6.14485143303222	0.250400780075042	0.0407496882233782	5.98785568331046	5.78044736896596	6.03563475126893	6.22154341160668	6.38509062573128	6.28151591830402	5.94134102378313	5.89406452282381	6.69200667179941	6.09771288193449	6.15054462749406	5.87027825437008	6.10859294703279
PCAT6	0.229627959417203	0.444550680053994	22.5536723163842	10.8490614696852	0.443678114778111	2.43843884503373	0.446784326904623	0.183225561639395	1.28902237172828	1.02258493568516	2.67685317414113	3.34599676365959	2.82902348216886	2.60610019960438	2.1325397234727	3.05089835253695	2.43759579361217	2.35868558696552	2.09938166840097	2.00660123962877	3.24444255408058
RABIF	0.178651150262946	0.396906371389755	20.6839378238342	19.7402591875113	0.254709933061451	3.74265165662593	0.255326579059593	0.0682207703213754	4.45476612246822	4.00985418329984	3.79122483832232	3.45155942502552	3.99006042947026	3.65163929216486	3.54745042622935	3.49057867042854	2.99922618252991	4.15382089463123	3.89215774029628	3.51245542539733	3.83179368464536
KLHL12	0.182396838017579	0.40093783570624	23.4823529411765	22.2459361649111	0.396513815898051	4.4322800099713	0.401860572272609	0.0906667835444834	4.45476612246822	4.00985418329984	4.4645556947734	4.70001747102683	3.84197209523439	4.59871821287795	4.79171365676895	4.70066211129049	3.21488238673722	3.92223270111921	5.08150217430819	4.87340823430125	5.40379738200571
ADIPOR1	0.329903389660049	0.534564469378357	24	22.3468279405284	0.14003691134984	4.50995640266159	0.142232982112705	0.0315375514558776	4.91328800018863	4.44233991697805	4.514908819765	4.46811668205414	4.20740392947607	4.92015282970601	4.22119380510047	4.32901101559339	4.55248036655384	4.31557003705217	4.48880323969385	4.60009640817536	4.7851866009404
CYB5R1	0.508458106651604	0.676468746898108	24	20.8790432490474	0.119816581602818	5.98364042349583	0.125996229018202	0.0210567848501483	5.99946552390966	5.29269902274563	5.86172575304458	6.06401272027525	5.97525263963256	5.72076542127175	6.1179657334093	6.00877049573746	5.95746437584973	5.68901845648892	6.28168263481503	6.36846336211372	6.53626671176051
TMEM183A	0.811698918379245	0.88522645171905	24	3.13499175728759	0.0553492006227501	5.42720672701485	0.0582261852992092	0.0107285733210379	5.29877656341772	5.52215754782809	5.25376432222082	5.00753970150967	5.62868179698056	5.34495451256483	5.49492664874808	5.4981593382603	5.79947031404572	5.43103850621168	5.31378009850963	5.6971424507162	5.30298732047032
BTG2	0.501209309105913	0.671288612147209	24	7.45045013148991	0.22412371739781	2.82488255357812	0.244555528635531	0.0865719278579444	3.01509053409279	2.57855838379128	2.76270765941675	3.29017010561553	2.00202508989542	2.38534310281625	2.1325397234727	2.96257619306092	2.74556995067703	3.51911540235507	2.67755903510928	3.05289760986788	3.50867176918458
FMOD	0.101168048570996	0.322588584895752	24	19.2433724974113	0.200980938987643	6.1410377561319	0.220231658701486	0.035862287034725	5.50831750559025	5.52215754782809	5.54782227986836	6.0303320112049	6.24468726917652	6.56431303558351	6.05895210858171	6.32442290185728	6.00167505444435	6.27538431361338	6.29726746224766	6.71688187605091	6.81170666420482
PRELP	0.590610864394981	0.736106235338359	24	3.04342091998273	0.0948042579526607	5.20818034593639	0.0994838404395213	0.0191014584426098	5.09742133303212	5.01971356583433	5.0973213118037	5.00753970150967	5.08641417221496	4.62421002418929	5.22654304151757	5.08228150692773	5.44120871403359	5.15991196866005	5.3884373624235	5.77096637615259	5.77391692957716
ATP2B4	0.150721846039432	0.370045335523853	24	7.22880215431033	0.173235511469112	6.94413998340965	0.189881620010747	0.0273441521145017	7.24956974662122	7.00825491122293	7.07682396477368	6.97233443520981	6.8139929718054	6.62870218185745	6.5516711837756	7.07956133641975	7.37432937428753	6.83149534560993	6.89728325800915	6.88779890030124	6.84196550348697
ZC3H11A	0.651016364259768	0.779265100871803	21.9340659340659	14.4522283170856	0.105678356624129	5.44489634470627	0.105840105932689	0.0194384060287191	5.16083229313485	4.61803441569842	5.60705019669186	4.91828594793292	5.59822865351724	5.49066395864333	5.05595046918683	5.58946151982852	5.41964481064562	5.85612775646541	5.68942635483974	5.65319681388538	5.96200158795794
ZBED6	0.0113127017649115	0.226958111879019	22.5536723163842	11.5488072271426	0.480076174905418	4.60779663093988	0.481440198217025	0.104483820962129	4.27538767165993	4.83280864688516	4.78489997149771	5.15547683805753	4.84840307933379	4.67388089565962	3.74758018559996	4.18029953967531	5.54444318703802	4.65487680516253	4.22110698135653	4.14060541147287	4.13525923024455
SNRPE	0.211925803547123	0.42951891632839	21.4623655913979	19.6991726001997	0.239674343815651	5.21153625176488	0.240102217808412	0.0460712938007678	5.80146750491248	4.7140199394114	5.23886168786098	5.17101563091727	4.87405074024099	5.6102973162797	5.56021723618799	5.16376583328592	5.18417401713942	5.04924657073158	5.6167572347611	5.13540006782118	4.76005237345789
SOX13	0.12222315696695	0.342953762502755	24.7950310559006	20.4734303784705	0.563335636624075	2.77999742368722	0.610729688053361	0.219687141739623	3.01509053409279	2.09897615421526	2.01508488882755	3.23209591157527	2.17706858114656	3.92212572997714	3.45891856688906	3.13412392169646	1.50541007376254	2.50003554934332	3.57169417787321	2.57627848153516	3.17006445877555
ETNK2	0.117762982514718	0.337375897493738	22.8114285714286	16.5788522405664	0.525285684425426	2.12214814240091	0.542712805073222	0.255737473850067	2.32408629626719	0.554275999058886	1.86787732562697	2.25243344518186	2.82902348216886	1.97411416748224	2.0132582834013	0.918058058024856	2.43759579361217	2.026126600163	2.9383246196644	2.26201325924914	2.82701246361087
PPP1R15B	0.325899101185532	0.531253282772229	24	14.3100311236945	0.235002214909573	4.53208924417321	0.242010101156386	0.0533992355661425	4.52070599183202	3.73270764325446	4.72198994178574	4.72128223331335	4.03622760871714	4.67388089565962	4.63890840182923	4.39798734800503	4.55248036655384	4.68480017809901	5.3884373624235	4.55304258657966	4.09562342239296
MDM4	0.593772686894082	0.738656059082362	24	2.18959211734948	0.0984681760734114	4.70928337904936	0.101121778760091	0.0214728591636598	4.93763148660826	4.7746365518721	4.63360101190494	5.13976885806834	4.20740392947607	4.8994228815724	4.7173331596877	4.67309713345774	4.66672400540282	4.56119222120785	4.61852961325648	4.50440220259928	4.9718984838928
NFASC	0.0398712161550379	0.256347207701621	24.1939393939394	1.21701786988686	0.104399342308547	6.17746510160274	0.105699746471869	0.0171105372079634	5.80146750491248	5.86651176942715	5.95586293213776	5.83932367922616	6.12161381760119	6.06591115844707	6.24914630052888	6.47568198224668	6.25401592752893	6.17353926726549	6.37276203774689	6.51069904250344	6.71037932558832
RBBP5	0.0201480898928856	0.233631112796306	23.3450292397661	8.29462860727611	0.439137753986384	5.52839394695089	0.462512796725443	0.0836613311503488	4.93763148660826	5.33356687449535	5.7919729173176	5.02474646792126	5.64367065478595	4.87839071901543	5.42654063131803	5.92944393624948	6.540407744164	5.81612984553733	5.31378009850963	5.53709335440913	5.41993488568749
DSTYK	0.0338481085849692	0.251004626912506	23.4823529411765	10.6291865938697	0.307350960831788	6.57288504986024	0.310944602660395	0.0473071718585748	6.3741503804591	6.76851718961317	6.73305688318255	6.9364162354237	6.82718329583371	6.32102351459971	6.16069390349659	6.20439024506672	7.15697663232544	6.77001184160046	6.043723651522	6.52905212675014	6.27752077972204
TMCC2	0.661006005708223	0.785667540161297	23.4823529411765	0.193778448402868	0.242993262650335	2.43203290802906	0.243108348661511	0.0999609618187805	1.28902237172828	3.309655606582	2.27089597796305	2.56626089759553	2.60228890092482	1.97411416748224	3.21043546019617	1.94788892335354	1.50541007376254	2.20196732119728	2.47319929205154	3.05289760986788	3.50867176918458
NUAK2	0.988056120866437	0.991302271663403	24	6.40218750511971	0.072305786689898	2.41941950705295	0.0801298895966051	0.0331194690970355	3.26640211306825	1.3755565741715	2.67685317414113	3.64200391326948	2.60228890092482	-0.143520440799451	2.69435316910607	3.21280914157886	1.50541007376254	2.026126600163	2.35902749611718	3.6076341376604	2.61908724767987
ELK4	0.113333425463052	0.331970119735773	24	19.510638328973	0.287597945512967	3.80041201790394	0.313404231100286	0.0824658562344879	3.60718788672383	3.60499539000978	3.36674410647843	3.99616796884545	4.36040729752383	4.04045889521655	3.92329987829249	3.61168340914145	3.78627735447449	3.05255837644721	3.93263690715466	4.1084200946465	4.13525923024455
NUCKS1	0.0694099077105446	0.289661238028063	24.95	8.86676206581367	0.383798607538185	9.98066307755635	0.404211941273383	0.0404995077113003	9.9721190852104	10.0743580958144	10.4442116398952	9.89232264204458	10.352230864129	9.6289607768698	9.44248201035899	9.89436784073055	10.807515043484	10.451768405044	9.26394667579024	9.9342790634654	9.41841353715385
RAB7L1	0.13723221107343	0.357505504415725	20.0603015075377	12.4134457163261	0.291838811901076	6.66639688330688	0.292893496458761	0.0439358024410738	5.87893549669557	5.78044736896596	6.62258227980018	6.26563323430184	6.83373350791316	6.61605220312471	6.70869471862016	6.74423763733797	7.72136626524822	6.68373266455288	6.72360963233815	6.74332240620347	6.91779117704809
SLC41A1	0.596960537000236	0.741123231986943	24	17.5235621728934	0.160750220385188	4.9862211131139	0.178045383789709	0.0357074786197196	4.6734645799909	3.60499539000978	4.86472764427618	4.91828594793292	4.94836646760541	5.49066395864333	5.05595046918683	5.06117044485626	5.33001384753693	4.90416567197056	5.26705801396628	5.22818351379387	5.45167825805707
RAB7B	0.806758439239754	0.882698129656751	24	23.8063245885385	0.103140499380382	2.84585891825383	0.103163221084071	0.0362502935132742	2.32408629626719	2.27714466767226	2.27089597796305	2.13056969061266	3.11371478225847	3.11772510885391	2.69435316910607	3.87627001129191	3.11108011489632	2.74694129410437	3.22576557127239	3.1190075199758	3.09164237103685
SRGAP2	0.0777974595569035	0.296633141013225	20.1616161616162	1.3729439718746	0.195802749292641	4.94353911797709	0.197046209124081	0.039859340529445	4.86333296482309	5.35357471191114	4.6562110901418	5.00753970150967	4.84840307933379	5.29820878488392	4.86244663166996	4.83110022532706	4.66672400540282	4.82575992991469	5.23504758857776	5.10309710220592	4.94983885753996
IKBKE	0.310639587305771	0.520206668499879	24	4.38195161373595	0.354495411795526	3.21838523638343	0.385366479165706	0.11973907747562	3.26640211306825	4.28454416072372	3.19207420796756	2.74300528017925	3.49052886191288	2.96648695876409	2.61463378520875	3.05089835253695	3.7172505359901	3.3046154138985	2.23503786354139	3.1190075199758	4.0129273865605
RASSF5	0.143218962862267	0.363188872560905	24	20.6960428630036	0.870665220939483	2.90559251229019	0.920174867846926	0.316690955099427	1.79458995624606	2.93787120426766	3.19207420796756	2.97315201284271	3.42263129176254	4.14981756263725	3.88982655008197	3.13412392169646	1.13387353172569	0.519312913108196	3.93263690715466	3.78100140345478	3.50867176918458
EIF2D	0.025546048764581	0.240951863689623	23.7619047619048	19.5792991519438	1.13314888089906	4.0442926145514	1.22142092500551	0.302011016861347	4.02577962340042	3.60499539000978	2.8437386630303	4.28029968379783	3.89304260596855	5.43413360596798	4.84508584121522	3.87627001129191	1.13387353172569	4.23696111217184	5.6167572347611	4.55304258657966	4.76005237345789
DYRK3	0.536084346007462	0.697702205022603	24	19.8754144790306	0.27925284915908	1.59742995838403	0.301689927684474	0.188859565391941	1.99347179079824	1.02258493568516	2.01508488882755	1.99745445107029	2.00202508989542	0.823082616751734	1.74028569477629	1.25199261809308	0.632165286490975	0.971764348146232	1.94963321340981	2.00660123962877	2.50268780302443
MAPKAPK2	0.352224505951566	0.553143779576285	24	21.3526730191266	0.167963203572742	8.3177263523763	0.174416970297315	0.0209693085475799	8.27900573981732	8.49707256739475	8.32400189862668	8.69574755970657	8.57444278034671	8.33790086963271	8.52083497732433	8.4341670412536	7.60199306608048	8.03188085442285	7.98616362312866	8.44459284489426	8.53681583583016
YOD1	0.304765919468789	0.515926304068468	20.3673469387755	1.8701249753304	0.379734270824951	2.20781943410491	0.380575758685463	0.172376306144689	2.59288272203175	2.43570882351885	2.14865290569764	1.2922681185063	2.17706858114656	1.80608968430698	1.58161890764554	2.54265953202391	1.13387353172569	2.95770184001202	2.57899462234934	3.18222028988274	2.82701246361087
PFKFB2	0.818470143358557	0.889346369480204	24	10.8344505911435	0.141832886771598	3.46118644702186	0.142952272515751	0.0413015232504313	3.18739774225987	3.6702642456159	3.4205643498537	2.56626089759553	4.4312251023173	3.37961133864121	3.09767534312739	3.42598761586854	4.08914720393897	3.37971520835745	4.01033944381691	2.57627848153516	3.62460826527967
CD55	0.0104834250954094	0.226236376606923	26.6133333333333	0.273202733586724	0.232985582102449	5.63085738916036	0.250658851703103	0.0445152193315412	5.67685941882139	5.73540999112011	5.65274184485325	5.39925680971813	5.43550288674251	5.81232614567189	5.84855931519536	5.85779563670655	5.83248367615032	5.56578724966589	5.32902382439941	5.18253755519249	5.81110150831393
CD46	0.00413046462837907	0.218559124035719	21.695652173913	20.744764189617	0.220153219068017	5.06043660360662	0.220913984505549	0.043655123423165	5.16083229313485	4.83280864688516	4.92182713000352	4.80333901404461	4.92401744120417	5.4196480012809	5.25311232837072	5.08228150692773	4.90262839557142	4.97852906412846	5.4314449781995	5.24308344274329	5.05691113482713
CD34	0.385983053849153	0.582707850810273	23.0751445086705	6.61139458247368	0.50306985035002	0.863637952048632	0.531741005424668	0.531741005424668	-0.143520440799451	2.43570882351885	1.86787732562697	1.04486463191352	-0.143520440799451	-0.143520440799451	0.32569187609349	0.918058058024856	-0.143520440799451	1.31568375961057	1.11954767930432	1.29972873850248	1.49064489164834
PLXNA2	0.462926220586759	0.641540719564599	24	23.6446554745814	0.304962777945938	1.68326628255997	0.305188776182483	0.181307484944297	2.81937682764062	3.04017735928746	1.86787732562697	1.50339099367443	0.955122655570747	2.12459504164195	0.679174522498239	1.52297617938569	1.13387353172569	1.31568375961057	1.59348561039619	2.13995209140957	1.49064489164834
TRAF3IP3	0.349831537434379	0.550564393296325	24	14.5961463168382	0.350843933310817	2.38236528455785	0.363849709464839	0.152726247239775	2.71056998761629	1.89566258796368	1.51892157452871	3.34599676365959	2.82902348216886	2.79751756651169	1.58161890764554	1.94788892335354	2.59978527554551	3.05255837644721	1.78252156407212	2.00660123962877	2.61908724767987
C1orf74	0.249802942194994	0.46382001274953	20.9005235602094	7.75599570196481	0.491562396590149	2.658929122936	0.491858681781997	0.184983750615693	2.71056998761629	3.38934909353505	3.47244880891503	2.25243344518186	3.42263129176254	0.823082616751734	2.76989719029703	3.28742388401358	2.43759579361217	2.20196732119728	2.76981804959257	2.00660123962877	3.17006445877555
DIEXF	0.948010680862489	0.966991984817467	24	5.74659468123628	0.0703484145743711	3.80094455093334	0.0780261855096843	0.0205281041236249	4.42063043687512	4.58456565320842	3.61776586420085	3.81021502129298	4.46537168247182	3.70039034297258	2.76989719029703	3.77618017360416	3.78627735447449	3.92223270111921	3.08919196306214	3.30089818601552	4.17383515941378
SERTAD4-AS1	0.0903949823210886	0.31142967609933	23.0751445086705	18.2144281339241	0.555211481236951	3.97713364515252	0.58687305397492	0.147561813692186	3.54516831899321	3.13570657832532	3.31083801555548	4.3905971604007	3.49052886191288	4.8994228815724	3.95601413881338	3.96986413474955	2.99922618252991	3.97162000994513	5.52707445233248	4.29156893760266	4.21140641999314
SERTAD4	0.729246983817162	0.834251523085939	24	14.3616157216419	0.101317094495469	5.44034077181426	0.104466506726743	0.0192021991100209	4.64417949965274	5.3132776539653	5.7293773274084	5.45109001581515	5.78557032016562	5.43413360596798	5.8744609039508	5.38378075241387	5.25893598883041	5.35863039663742	5.3884373624235	5.6971424507162	5.32028580764153
HHAT	0.216300150786215	0.433514720920048	22.6818181818182	18.856582611416	0.328630889133746	2.75313111816164	0.340680913214613	0.123743076007981	2.46473559249488	1.6589216748708	2.58556440823015	2.25243344518186	2.60228890092482	3.37961133864121	2.61463378520875	2.65963978827214	2.87796566559859	2.35868558696552	4.04767567803925	3.1190075199758	3.24444255408058
RCOR3	0.616132844007932	0.75494756948366	24	12.9834612058583	0.117524123768891	4.86379439130426	0.118186685750483	0.0242992767049905	4.07049642147623	4.7746365518721	4.86472764427618	4.84268108460573	5.23236623628616	5.19991230978936	5.12949692194686	5.01799832926012	4.93338770612876	4.87850098249344	4.80451326987613	4.71142518878236	4.65489349307738
TRAF5	0.164892444286012	0.38309786840751	24	5.620196681587	0.343958360623691	4.68372923014306	0.381234843528782	0.0813955770703546	4.23667140530945	4.7746365518721	4.67847228146468	4.44273685447928	4.16647602480613	5.05747686503053	5.22654304151757	4.97349434597121	5.28301980307569	5.0024887940658	4.40497150946371	3.82127296234526	4.85806416851246
LINC00467	0.997850829768551	0.998758461958626	24	22.5078879256969	0.0136949529479823	3.50900132400426	0.0138707318903819	0.00395290015865639	3.77869363034913	4.00985418329984	4.01764551390535	3.84937254606918	3.94236689144577	3.96265817965504	3.3645966502938	2.76784206602409	3.85215178779823	3.22539057103506	1.94963321340981	3.73957333946934	3.17006445877555
LPGAT1	0.0486455497094453	0.265787303377724	25.7548387096774	18.5536674170422	0.427735959952981	5.25394272240062	0.504092036825313	0.095945476275574	4.98511977957496	4.7140199394114	4.67847228146468	5.61911070133263	5.30958363888249	5.72076542127175	5.46113880272159	5.40068629395021	4.19448293791028	5.09453637929114	6.0062836601105	5.46266413487791	5.66980098931017
INTS7	0.0187526020781569	0.233044611776142	27.156462585034	16.7925721426317	0.514403016231683	3.39287826289799	0.620625198070351	0.182919972360061	3.48036238062145	3.73270764325446	3.74977585150485	3.6859308090382	3.89304260596855	3.79321233166218	3.54745042622935	2.54265953202391	2.04551906312914	3.14156104967848	3.35052106560685	3.93575240705842	3.24444255408058
RPL21P28	0.397419448953704	0.591693088389468	24	12.9468272403002	0.243347529994375	1.7436698076132	0.244619890756739	0.140290260053068	2.46473559249488	1.89566258796368	1.30665624534736	2.8238694950241	1.80277229958778	1.13823753804012	1.74028569477629	1.75101987203913	1.50541007376254	2.026126600163	1.78252156407212	1.29972873850248	0.893538104403489
PPP2R5A	0.0229427022073594	0.236015931269192	25.1069182389937	23.2866411740981	0.371461923536595	4.73819031270754	0.373033196028105	0.0787290445104438	4.91328800018863	4.40447933548955	3.94604889029632	4.28029968379783	4.4987287122338	4.9405891256616	4.87960099125417	5.25954717539786	4.80620827627799	4.15382089463123	5.34410816547742	5.01902613363673	5.32028580764153
NENF	0.126046922057014	0.345717928792468	21.0105263157895	10.1663384737538	0.207258792744063	6.51174745340347	0.207278028175578	0.0318313985084358	6.09995252741146	6.4439929389739	6.26624612136207	7.00738007381348	6.11086759877651	6.38206810036762	6.68449612270128	6.53813269478113	6.77076426044093	6.77001184160046	6.24999863184794	6.48585933244361	6.64323422221334
NSL1	0.0874489453578325	0.307150684489028	22.5536723163842	21.730822245545	0.403868770840192	4.54696443613048	0.407902788769308	0.089708814418711	4.3130920417243	4.00985418329984	4.18248230042956	3.54992186846548	3.94236689144577	5.39023301679274	4.67865361040603	5.14382214092963	3.97551051857858	4.85237145167331	5.44550058517614	5.01902613363673	5.11753658566435
TATDN3	0.792763218902909	0.873929719575998	24	22.1521288163914	0.170442047480377	2.81563997798714	0.173759817993614	0.0617123706695741	2.46473559249488	1.3755565741715	2.48810665487606	2.74300528017925	1.57152225244818	3.88042152326286	3.15515677864737	3.61168340914145	2.59978527554551	3.22539057103506	3.28949141055619	3.18222028988274	3.17006445877555
ANGEL2	0.303602573158851	0.514767752702619	20.4717948717949	19.6062987302512	0.172395328283013	4.15603490892123	0.173350523781651	0.0417105552721758	4.19688742746748	3.53663321389349	3.90887251324934	3.54992186846548	4.1243530483296	4.18450280211514	4.42188496134164	4.29324541046049	3.91514923692621	4.82575992991469	4.28503442974893	4.40190678872325	4.45012437120888
RPS6KC1	0.267485053757545	0.480948616266017	24	15.1072083006115	0.288388127977997	4.13644416587699	0.303148337018803	0.0732871821453756	4.52070599183202	3.95852128361318	4.38556916219788	4.44273685447928	4.32365065044617	3.43827528279095	4.07992202499595	3.72340479274195	3.7172505359901	4.35332453939055	4.40497150946371	4.8345854123542	3.38259791464204
SMYD2	0.0355988685214723	0.252154717658091	21.5783783783784	20.5750660872757	0.412955122361933	4.21444756164481	0.413950245367912	0.0982217098001702	4.88852669078525	4.5503019788345	3.74977585150485	4.30867462166853	4.03622760871714	4.79105488681458	4.46798007090339	4.5572477909561	3.3117147419447	4.19598982533635	4.61852961325648	3.97197881665958	3.73191702029406
PTPN14	0.109292474475921	0.328986055283491	21.5783783783784	10.9488542184363	0.23969483443639	8.00555814233164	0.239995608489079	0.0299786228795261	7.97233748483099	7.97115522574655	8.2006051276544	8.01741696587352	8.14746116779503	7.72286783775793	8.05931853779408	7.8592680306479	8.66427963446682	8.18105386930414	7.4544654483153	7.91753053936608	7.57316784517919
CENPF	0.034521189228554	0.251004626912506	27.3424657534247	13.250729112694	0.665167996263761	4.50898542999901	0.716307603364587	0.158862257260553	4.52070599183202	4.99445019264886	5.40827242957127	5.9058429095598	5.87719910586959	4.46403047216361	4.29976032953951	4.01447852713084	4.1427762194032	3.97162000994513	3.76342409726286	5.01902613363673	2.61908724767987
KCNK2	0.235378465854281	0.450095385570441	24	6.2321015266222	0.148024615721891	7.51609530370716	0.164194581256726	0.0218457290151364	7.69376398713834	7.8319048232049	7.79979577476005	7.5223700153348	7.47267503225693	7.32454254966098	7.58446829633003	7.39850524399289	7.89549356159384	7.39915590838201	7.05227825362507	7.59055875496305	7.13375575981552
KCTD3	0.0166859418438651	0.230432231140348	24.3414634146341	13.7457268453616	0.383703643086379	5.89630539748266	0.392876759362701	0.0666310058380683	5.52447951531375	5.55708810197388	5.99186267414088	5.73863832337039	6.24468726917652	6.00899120337435	5.07096276322226	5.89406452282381	5.81607142412392	6.23550483214405	6.67074543413365	6.05048182023843	5.55758272953978
GPATCH2	0.230063626885741	0.445159161289027	24	9.14601741366959	0.453450645356906	4.78699067046169	0.473419968908131	0.0988971989917146	4.88852669078525	4.58456565320842	5.35398289883782	4.33650222863465	5.68772492368617	3.31846047520899	4.46798007090339	5.48236432694827	5.46245504358305	4.90416567197056	4.76021646297529	4.71142518878236	3.925201389888
RRP15	0.0201756168171008	0.233631112796306	24.3414634146341	10.9855167278966	0.382550362552814	4.79955080540851	0.384369325669182	0.0800844373261023	5.14000345658241	4.40447933548955	5.26851458912751	4.91828594793292	4.84840307933379	4.43551548642908	4.34985739963373	4.46381580050102	5.30670816361092	5.35863039663742	4.8685082051304	4.50440220259928	4.21140641999314
TGFB2	0.166836927845937	0.385079349903986	24	19.4396638464081	0.514416732328406	4.10332482004966	0.561442559692605	0.13682625293257	4.27538767165993	4.10734546948231	4.63360101190494	4.22181861339817	5.41817343115679	4.28381929786165	4.04992838974481	4.14059663957387	2.74556995067703	2.74694129410437	4.43346011471644	4.14060541147287	4.35261021531303
LYPLAL1	0.0800957342229552	0.29957194032417	23.0751445086705	16.5420144201355	0.555495700177396	2.9275120682909	0.579820641936936	0.198059180768959	2.71056998761629	2.27714466767226	3.4205643498537	2.65733801439324	3.61742962630027	3.25460246804175	2.76989719029703	3.05089835253695	1.80059374265331	3.14156104967848	4.08406999411631	2.83418159995827	2.08364715938575
EPRS	0.100730443801632	0.321911692219284	24	9.62683798089524	0.229647718027674	7.79518452802303	0.236851855933628	0.0303843809062075	8.10453827641716	7.93841051580572	7.90266009224721	7.67729414291339	7.76427702974263	7.47922722050334	7.30544451254297	7.81896143112753	8.2287772910621	8.12486025010716	7.85803915425093	7.60792944454895	7.33438889513529
BPNT1	0.396471578283042	0.590841447376299	20.3673469387755	18.401383773097	0.327002320671488	3.07839494763378	0.329497427558652	0.107035462688737	3.48036238062145	3.53663321389349	2.14865290569764	3.29017010561553	3.19736285327088	3.43827528279095	2.24270772456361	2.86849227552206	3.3117147419447	2.35868558696552	4.22110698135653	2.6674657912599	3.17006445877555
IARS2	0.409374212068318	0.600472176571516	24	21.6070049551639	0.132967449112708	5.60882887839621	0.137204240751327	0.0244621905438767	5.80146750491248	5.27182260475579	5.29757026452784	5.23154936356561	5.38287725637427	5.53165395305433	5.37907996935332	5.40068629395021	5.64078128014089	5.74689912596855	6.12457169157614	5.87027825437008	6.34668612961678
RAB3GAP2	0.484102788351863	0.657911590865221	24	23.8595649974095	0.101554732497288	5.62942604533982	0.101566497017621	0.0180420696887386	5.92836228665127	5.65707505079874	5.49862448983972	5.05855630904651	5.77199217332094	5.72076542127175	5.57081740332752	5.63303342528798	5.76568377604827	5.80254692757925	5.59169736693017	5.54913329131504	5.73574852782041
C1orf115	0.260033371855598	0.473742917864073	20.4717948717949	20.1605773620242	0.265153987171901	2.18844831833206	0.266481327077832	0.121767247069801	0.949237469703318	1.6589216748708	1.0576813926648	1.50339099367443	1.80277229958778	2.88447457586346	1.58161890764554	2.54265953202391	2.04551906312914	2.74694129410437	3.35052106560685	3.1190075199758	3.38259791464204
MARC2	0.462455039074004	0.641479295344805	25.7548387096774	24.9011606100717	0.340439688947091	1.9820781860002	0.343010354317875	0.173055915120112	2.16822903130445	3.04017735928746	1.0576813926648	1.85079675230411	2.17706858114656	1.61588445681194	3.03780829027285	1.25199261809308	2.25483582454514	2.20196732119728	0.807597860240623	2.26201325924914	2.08364715938575
HLX	0.925039182741409	0.953357947388015	24	12.9417140506637	0.0534871137037491	4.57399799924086	0.0537637849801807	0.0117542213593237	4.1559751735662	4.86103810048946	4.30200641946169	4.93658391079565	4.68413414086157	3.96265817965504	4.32502630402103	4.46381580050102	4.38455768337721	4.49517569010059	4.69111171990133	5.19791390203455	4.94983885753996
DUSP10	0.772488610328756	0.8615044763411	24	18.3177605204935	0.268669552402385	2.43354350800119	0.297897467981004	0.122413043778159	0.503938509586027	1.6589216748708	3.12881270811898	2.8238694950241	2.00202508989542	3.60118307441134	3.09767534312739	2.54265953202391	1.13387353172569	2.026126600163	3.15909426709265	2.6674657912599	3.3151733570321
TAF1A	0.252835017237202	0.466603458807038	24	4.22980510858731	0.640498176994377	1.48239433485803	0.693763422669524	0.46800193872568	1.28902237172828	3.309655606582	1.0576813926648	0.368782294728694	-0.143520440799451	2.12459504164195	1.74028569477629	1.94788892335354	2.04551906312914	2.62876398165454	0.807597860240623	1.51144554103779	0.893538104403489
MIA3	0.0974617673935373	0.31805139039101	26.7919463087248	7.12861399855034	0.264883735606741	5.87812942661007	0.29252250458559	0.0497645566056017	5.6026803606686	5.79515272081722	5.91894184479491	5.42540618343968	6.06706392147263	5.57151143856216	5.4030054570394	6.01975501527676	6.70988366549446	6.09771288193449	6.08021654846662	6.00749689747763	5.79881283178337
AIDA	0.0846277239901011	0.304588198753462	22.6818181818182	22.6706142831258	0.843994320515528	1.64614362251902	0.847512452474426	0.514847210705417	1.79458995624606	2.82775266591276	0.375622649800728	1.04486463191352	2.47398800618217	0.823082616751734	3.3645966502938	2.27570988097665	-0.143520440799451	1.31568375961057	1.78252156407212	2.57627848153516	2.08364715938575
BROX	0.0609764919323457	0.279881469300209	24	20.6225578783673	0.600150969053134	5.23013478323711	0.635561644782283	0.121519171326004	5.50831750559025	5.60794761091282	4.86472764427618	5.48877827018875	5.21239838160246	5.73253337416165	5.50601567637204	5.41739602813139	3.3117147419447	4.74284696742755	5.90819860316169	5.42395823776414	5.66980098931017
DISP1	0.360226650313948	0.560431791326832	27.5310344827586	12.4556628865636	0.302045444946276	3.20416767931205	0.31609798839311	0.0986521368510209	2.92054991527466	3.53663321389349	2.38358533817122	3.6859308090382	3.5553740828179	3.31846047520899	2.0132582834013	3.21280914157886	3.4024545803659	3.05255837644721	3.89215774029628	3.51245542539733	3.38259791464204
CAPN2	0.139170531480763	0.359311882085746	20.4717948717949	1.9092637257608	0.128005907356504	7.00596427018746	0.128184235141566	0.018296444314886	7.14891048465236	7.02706413553367	6.79549642917105	6.69981991632521	6.85320757438015	6.87686573763484	6.94704095050177	7.26177561533379	6.96191343827277	7.05988042820731	7.31978891098839	7.22075267909958	7.09909785349477
TP53BP2	0.662973786018931	0.786816602820569	24	16.3961274447354	0.0743260440869005	4.19812045321981	0.0808251091267146	0.0192526893945419	4.11386877507027	4.28454416072372	4.21330441843859	4.41690253883132	4.08096310463029	4.28381929786165	4.46798007090339	4.21893901782878	3.91514923692621	4.11038218891168	4.51569850979892	4.0418118276486	3.87925336885513
FBXO28	0.181362110529116	0.4001430945287	22.3016759776536	0.315435860124834	0.355592201375968	3.51973171243188	0.356593271723217	0.101312628591466	3.88265851609805	3.6702642456159	3.90887251324934	2.25243344518186	3.89304260596855	4.00208292216859	3.21043546019617	3.66862528491207	3.48782339117486	2.95770184001202	3.76342409726286	3.86045083637154	3.73191702029406
DEGS1	0.797480313005549	0.87605177521624	22.9425287356322	16.9441691706521	0.0714989459832465	5.73728128286862	0.0745527371245411	0.0129944364671737	5.84072141048088	5.44965202035301	5.53567922180652	5.42540618343968	5.3648999706119	5.72076542127175	5.63283311404514	5.63303342528798	6.11334643976926	5.86921770546203	6.39466098297999	5.87027825437008	5.69654282530372
NVL	0.510601338943202	0.677681477955735	24	0.18557612845071	0.264272002776602	2.8148605437116	0.264325455340352	0.0939035704382783	3.41250787767276	3.46486985969203	2.38358533817122	1.68752576260291	3.5553740828179	3.25460246804175	3.03780829027285	3.13412392169646	3.11108011489632	3.05255837644721	1.94963321340981	2.57627848153516	2.23725284375666
CNIH4	0.0219461759176389	0.235764884376233	24.0481927710843	20.814557596864	0.392635510544474	6.27916866068266	0.414068987536769	0.0659432816527901	6.60446413496057	6.15574581517324	6.00072397987994	6.41012954076045	6.06706392147263	6.57088281847304	6.7697749162731	6.13536727383353	5.30670816361092	6.1415289729181	6.63439485274351	6.44133337445208	6.66370790182078
WDR26	0.159871019950264	0.378979039968269	24.4907975460123	19.8911176996049	0.405857881984079	5.5027009040028	0.445351519469068	0.0809332593645256	5.18136468918386	4.94255623358541	5.53567922180652	5.31783862956847	5.3648999706119	6.21596331606791	5.93314860810666	5.7028506631776	4.38455768337721	5.15991196866005	6.47222770091943	5.48790293646405	6.00542648955094
DNAH14	0.231963338903046	0.447340445371384	22.3016759776536	21.4974084425004	0.338379247733338	1.77036892847112	0.341259307608987	0.192761690583723	2.32408629626719	2.09897615421526	2.14865290569764	1.2922681185063	0.955122655570747	2.49993999120889	1.58161890764554	1.75101987203913	1.13387353172569	1.82583977887372	2.47319929205154	1.85965745498819	1.49064489164834
LBR	0.169988583860691	0.388303526214195	24	20.0779544750244	0.358740446724787	4.79324202197975	0.385552444484431	0.0804366736994404	4.3856674506378	5.01971356583433	4.41238138382586	4.65652389527286	4.92401744120417	5.23342748406072	4.69812300900441	5.06117044485626	3.48782339117486	4.929381770383	5.13452061236602	5.3011903998361	5.26775538139809
ENAH	0.450326468548111	0.632630213188231	24	7.47163897703286	0.16937873510542	8.47497278622242	0.18473512401925	0.0217977247454493	9.27809387342496	8.96855041745106	8.68860680545474	8.27817682914482	8.72297023029817	8.00829490534029	8.06495332576412	8.3690883929921	8.90831567423895	8.49153889739988	8.23707039726714	8.05686376903559	8.03269679846089
SRP9	0.072944353742566	0.293228641462113	23.0751445086705	19.6947644397078	0.951984185124039	4.31110303384829	0.99654306865088	0.231157330461972	4.75791356738759	4.32564040443471	4.05215403466975	4.16086643346125	4.71284427656783	4.59871821287795	4.5980371463885	4.21893901782878	1.13387353172569	4.59310116940226	5.84597825324255	4.79468891180624	4.7851866009404
EPHX1	0.361476038723788	0.561863171479091	22.5536723163842	14.9127781819772	0.311661709832419	3.26141008340092	0.31457779388721	0.0964545352601521	3.10381503358529	2.43570882351885	2.58556440823015	3.59669742448901	3.42263129176254	2.96648695876409	2.91006277235969	3.82709290987288	2.99922618252991	4.23696111217184	3.01572947993858	4.17208834201866	2.72679246314233
TMEM63A	0.00969276384994777	0.225972825010223	23.7619047619048	2.66817894861254	0.434123010606861	5.31618800628441	0.446831849037493	0.0840511751106772	5.61782443752735	5.68892122716105	4.95867538570071	5.18638884239859	5.04185001838664	5.23342748406072	5.25311232837072	5.64726978753789	5.65930030132502	4.929381770383	4.69111171990133	5.35704733309942	6.2416535389101
PYCR2	0.121355406034801	0.342211460712936	24	19.5391529971292	0.822405774331939	6.59790149238374	0.895631813520456	0.13574495080812	7.27367423791021	6.49892184518305	6.58182693868844	6.73160496987184	6.84025411468513	7.12917127046032	6.49714143586151	6.66249194381253	3.56842163592415	6.5437929232613	7.84484310396823	6.63452220912065	7.31725968872088
SDE2	0.704097100688655	0.814841968921924	24	16.6636484284026	0.150084962700625	3.65108045332069	0.164158608392146	0.0449616518975478	4.19688742746748	3.8500280636086	3.12881270811898	3.54992186846548	3.94236689144577	3.79321233166218	3.26367399953756	2.96257619306092	3.7172505359901	4.31557003705217	3.51949780462074	3.24277921802522	3.925201389888
ACBD3	0.0522404034899107	0.271915537854414	25.2658227848101	7.49826875780724	0.317215967876066	7.85265770707813	0.351684135530965	0.0447853642231175	7.85262343838574	8.15054330295397	8.1986810437644	7.6691100973306	8.08294263897226	7.14246417569652	7.3614662435147	7.88652724367251	8.46026150187547	7.9602853747598	7.64921895164076	7.80655987396848	7.7873418780695
PARP1	0.235492474544813	0.450095385570441	22.9425287356322	8.74180671628187	0.244427904962321	5.72559815410254	0.253026415248471	0.0441921365136622	5.64764387052817	5.59119287153703	5.67505621966315	5.56132381920426	5.87719910586959	5.58455626732234	5.36696676992725	5.79524463590008	6.5895156496954	5.94535718893554	5.04504219694125	5.82147669734994	5.74858385552078
ITPKB	0.22312039343609	0.44001819776024	24	5.05023673472784	0.410793601854227	2.32647308572612	0.452442658074919	0.194475775735745	2.46473559249488	1.6589216748708	2.14865290569764	1.2922681185063	2.17706858114656	1.61588445681194	2.44062300570743	3.49057867042854	2.59978527554551	3.3046154138985	2.23503786354139	2.00660123962877	2.920720387895
PSEN2	0.905235868344288	0.939737310873636	24	16.9779364159899	0.0957899426533744	3.97159744859196	0.105380487964266	0.0265335269569242	3.66665084250992	3.90529429365001	4.15098728851272	3.99616796884545	4.59440776099894	3.79321233166218	3.70971376135482	4.43127700089972	2.87796566559859	4.52856153044267	3.40907345198353	4.29156893760266	4.24802401743574
ADCK3	0.468445720360849	0.645698714106761	20.1616161616162	4.08343107844683	0.231824343937436	4.24064062141619	0.231842973602939	0.0546716862617595	3.41250787767276	3.90529429365001	4.80527479310595	4.12939664462441	3.89304260596855	4.72189840368988	4.61861750355753	3.5524014099294	4.03344742400609	4.15382089463123	4.56803005537053	4.98397627422964	4.73447248894582
CDC42BPA	0.201387386292347	0.418992693141864	24.4907975460123	16.2959116563181	0.177128702628599	6.57270985454215	0.196835208870661	0.0299473448892066	6.22389574183632	5.83839026578325	6.43264830564031	6.51125944648395	6.73221346874404	6.6032903237186	6.51371785625364	6.80264392574053	6.20443581040213	6.79766181793605	7.12831123601535	6.67354248405551	6.92346213158883
JMJD4	0.0659342865724941	0.28389355488444	21.9340659340659	10.000562321552	0.291664377382905	4.15197730758111	0.293400336460544	0.0706652071351217	3.48036238062145	4.19866365537152	3.87071275289662	4.22181861339817	4.1243530483296	4.00208292216859	3.70971376135482	4.36391136881891	5.02191625182428	4.11038218891168	4.04767567803925	4.29156893760266	4.21140641999314
SNAP47	0.159221197371809	0.378594246764681	24	16.804467258516	0.416341247002145	3.46214832489297	0.456633579423705	0.131893130095118	3.3413037729776	2.57855838379128	3.12881270811898	4.0972250623296	3.94236689144577	4.18450280211514	2.53025034723355	3.77618017360416	3.11108011489632	3.14156104967848	3.51949780462074	4.00731781038591	3.50867176918458
ARF1	0.0554462068408279	0.275219809207397	24	20.4764447799069	0.415504901917121	8.39827092702658	0.441791285605448	0.0526050289927792	8.84014266962435	8.57156688791611	8.10522617622597	8.77160374382767	8.25141527525229	8.69442551193628	8.66508147038089	8.30991189883358	7.11062727065636	8.19671521337285	8.74304673536715	8.49681125951459	8.68772691055105
C1orf35	0.185793968330421	0.403887164659809	25.1069182389937	24.0042969943729	0.14416574197887	5.40972826227346	0.144165764195967	0.0266493541277026	5.5719067924787	5.72007958390924	4.99460588242781	5.2753390330807	5.3648999706119	5.58455626732234	5.42654063131803	5.22199421656266	5.60301445572615	5.321016313107	5.2828007652587	5.39756508749338	5.62873520712726
MRPL55	0.250893573148969	0.465021539318049	24	7.78407135570821	0.259993410981886	5.47778758469362	0.28151966216846	0.0513929497659055	5.47543995750545	5.33356687449535	5.23886168786098	5.21665237871288	5.40063328314717	5.01955688059509	5.64291475658236	5.38378075241387	6.51012007323978	5.93294306393133	5.18565951323249	5.51270778607	5.23164146229528
GUK1	0.372761610867818	0.571609359809012	20.7916666666667	7.07422628998097	0.101414452768622	7.78650987231483	0.101539815075294	0.0130404785636145	8.13380473208635	8.11874597862632	7.86675892723515	8.10698354206627	7.71190511051043	7.63781730846507	7.87059378457921	7.6347538942547	7.77754222531754	7.6995213998927	7.2454153485871	7.80655987396848	7.68422559478761
GJC2	0.403953235482933	0.596645695381816	24	15.095461359892	0.374843030815211	1.34534951150047	0.393902079677865	0.292787915936095	0.503938509586027	2.43570882351885	1.70392440739061	1.85079675230411	2.60228890092482	1.61588445681194	0.679174522498239	0.918058058024856	0.632165286490975	0.519312913108196	1.78252156407212	0.751520811735729	1.22276503163789
IBA57	0.580891670967874	0.730038721426573	24	15.2487789786076	0.232641879625738	3.36954306045842	0.245498303693913	0.0728580401820162	3.01509053409279	4.05942317633057	3.12881270811898	3.72855965281466	3.99006042947026	2.79751756651169	3.58975903220539	2.27570988097665	2.87796566559859	3.70581269126772	3.57169417787321	3.1190075199758	3.78271947797838
TRIM11	0.138414059414306	0.358753553279287	20.2639593908629	10.36927905396	0.28947397528079	7.04425858793508	0.29179158345018	0.0414226110253733	6.91146679553887	7.42233340177072	7.16223739004301	7.17473217331437	7.32242053710038	7.11125469987245	6.91827664160096	7.27099887299821	7.47184423638912	7.03105032767879	5.82462718342369	6.92523391857308	6.79942316322918
RNF187	0.399740531033118	0.593622780497764	20.7916666666667	11.6076737889142	0.140601940564237	8.67593105293519	0.140669326691249	0.0162137441887184	8.34191726571255	8.3800219320991	8.43603849971797	8.51120315691231	8.59772031819048	8.71384908073325	9.00992702892289	8.70646353696008	9.28887839190798	8.91411456496619	8.42081374004603	8.5351493577274	8.72716966654112
RAB4A	0.558047932961985	0.714039892775243	24	15.6618325002257	0.196898066311602	4.50598567336086	0.210146443046612	0.0466371751443832	3.48036238062145	4.83280864688516	4.18248230042956	4.88097872152969	4.68413414086157	5.01955688059509	4.44511660464211	3.87627001129191	4.29264833737173	4.71411549191502	4.43346011471644	4.60009640817536	5.01503090368656
CCSAP	0.28983765788464	0.50107990374903	23.4823529411765	5.72380963561487	0.367172948453889	3.41248614547075	0.395248527918221	0.115824214683719	3.41250787767276	3.13570657832532	4.15098728851272	2.65733801439324	3.5553740828179	2.26085191750056	4.24786088205191	3.82709290987288	3.48782339117486	3.58406960190428	3.46534186004361	2.98361218943931	3.67926012623537
NUP133	0.739067617824149	0.839981415672065	22.4269662921348	22.2702503303036	0.0972300053414957	4.97078926017791	0.0977299609242448	0.0196608538018663	5.55627029864446	4.83280864688516	4.70039518952406	5.02474646792126	4.68413414086157	4.5194233783443	5.00995291079771	5.33184200504202	4.77258101609514	5.09453637929114	5.2023107702805	5.24308344274329	4.7851866009404
ABCB10	0.493220769239052	0.665282953621128	24	18.3736418947434	0.400066727082794	1.52381645738592	0.443441631246043	0.291007246375826	0.503938509586027	0.554275999058886	1.86787732562697	1.2922681185063	1.29599509104414	1.39673876408542	2.34505656878781	0.918058058024856	-0.143520440799451	2.026126600163	3.01572947993858	1.85965745498819	2.920720387895
TAF5L	0.139604379708687	0.359598921890073	22.1777777777778	21.2393892611628	0.521062987566815	2.79181488833896	0.525368932939055	0.188181865185064	3.26640211306825	3.13570657832532	2.48810665487606	2.25243344518186	2.00202508989542	2.96648695876409	3.3645966502938	3.28742388401358	1.80059374265331	2.95770184001202	4.11956875032298	3.18222028988274	2.08364715938575
URB2	0.508296870533106	0.676417796994352	20.3673469387755	4.25794023067574	0.422765926196143	1.87952719776458	0.42289708717172	0.225001844971807	1.56383969652602	2.93787120426766	1.86787732562697	1.04486463191352	2.72010582826179	0.419263551913673	2.91006277235969	2.41535031010873	0.632165286490975	2.026126600163	2.47319929205154	1.51144554103779	2.61908724767987
GALNT2	0.00398116674339732	0.213134284299659	20.5773195876289	2.17712116586284	0.391995702206025	5.57038325052588	0.392226988661137	0.0704129269066196	6.02240862465759	5.89409558326775	5.64145388112899	5.34549171351659	5.08641417221496	6.1026472613315	5.5170201198184	5.63303342528798	4.9635048729065	5.413274319638	5.79199615806405	5.92674126317604	5.70973012865156
COG2	0.756767628016649	0.851131539114391	24	13.2567419123105	0.205505300401448	3.08443642575303	0.207387323496388	0.0672366989848905	2.46473559249488	3.60499539000978	2.67685317414113	2.8238694950241	3.02491662506829	3.65163929216486	3.41252830507069	3.42598761586854	3.4024545803659	3.51911540235507	3.15909426709265	3.51245542539733	1.22276503163789
AGT	0.30432625836398	0.515518187659673	24	23.1134831104057	0.44796209247049	0.989767384231836	0.450017302461756	0.450017302461756	2.32408629626719	1.89566258796368	1.30665624534736	2.13056969061266	1.29599509104414	1.39673876408542	0.962868281647744	0.48278503208965	-0.143520440799451	-0.143520440799451	-0.143520440799449	-0.143520440799451	2.08364715938575
C1orf198	0.254413431045503	0.467529291119692	24	20.1847692352423	0.327314398905626	6.81693265947872	0.350784543675817	0.0514578273247371	6.39187788483025	6.86227490362556	6.51536186470589	7.23511337910899	6.53731486946139	7.41495335786076	7.34612160191407	6.81530813802765	5.67758461443654	6.66133182319086	7.27326418405079	6.81487740159081	7.26461692479793
TTC13	0.024636076434456	0.239061186141758	22.4269662921348	3.2683683870446	0.490796695330209	2.38294563715953	0.49322572423743	0.206981525950946	2.59288272203175	3.13570657832532	2.27089597796305	2.13056969061266	1.80277229958778	2.49993999120889	2.61463378520875	3.13412392169646	2.74556995067703	1.31568375961057	2.35902749611718	2.83418159995827	2.23725284375666
ARV1	0.225009572638502	0.441376145042358	22.8114285714286	20.7081827389423	0.445977936139282	2.86340510279938	0.45717543388447	0.159661458114158	2.81937682764062	2.93787120426766	2.14865290569764	2.9004407646552	3.11371478225847	2.49993999120889	3.26367399953756	3.35836865617639	1.13387353172569	3.05255837644721	3.67074183910633	3.35676621780815	3.38259791464204
C1orf131	0.722262061611139	0.829275013143674	24	13.184315486951	0.149800689204238	4.84862820442614	0.15102087232379	0.0311471339843975	5.31744873781414	4.36559834167917	4.70039518952406	4.49305773657701	5.34669584196065	4.34642446336923	4.44511660464211	4.36391136881891	5.05025837874022	5.73264520210214	4.69111171990133	4.73269595059681	5.30298732047032
GNPAT	0.0983281476480565	0.3188073268362	22.5536723163842	16.8987228108142	0.40277123266569	4.62735510859426	0.413326648038667	0.0893224397822866	5.03109461525734	3.6702642456159	4.43870438352829	4.61167823155649	4.46537168247182	4.85704739975843	4.57715895213353	4.83110022532706	4.33933479182657	5.09453637929114	5.35903642026501	4.79468891180624	3.83179368464536
EXOC8	0.426623631240082	0.614473330459051	21.695652173913	17.977167140826	0.205501546722403	3.68430578159863	0.206578747984023	0.0560699247646019	3.93196007168453	3.38934909353505	3.31083801555548	3.64200391326948	3.49052886191288	3.96265817965504	2.69435316910607	3.66862528491207	3.48782339117486	3.92223270111921	4.18804862774789	3.97197881665958	4.17383515941378
SPRTN	0.873263545561455	0.920616215305447	24	18.8204678437899	0.0544953494683188	3.08491362676655	0.0601329607046552	0.0194925913590921	3.10381503358529	3.04017735928746	3.25267785827628	2.8238694950241	2.93029236700332	3.18778647967873	3.03780829027285	2.96257619306092	2.59978527554551	3.58406960190428	3.22576557127239	3.05289760986788	3.3151733570321
EGLN1	0.379241140495782	0.577601316265133	24	22.8787559837971	0.242430239486523	4.21079390315842	0.244202411769617	0.0579943871359856	3.97963235776356	3.8500280636086	3.83151616783359	3.76996496340811	3.61742962630027	4.98061323580343	5.02544895217336	4.58709387076766	4.1427762194032	4.15382089463123	4.78253487203787	4.0418118276486	4.21140641999314
TSNAX	0.272383710249863	0.485052878962409	24	15.7999669150932	0.198950295464531	5.59197171619152	0.213129145014688	0.0381134161314826	5.47543995750545	5.55708810197388	5.64145388112899	5.64159256150439	5.88982648963192	5.6102973162797	5.61245598168517	5.9059543232757	4.9635048729065	5.78883491054898	5.83534221594084	5.70792284047781	4.94983885753996
SIPA1L2	0.285447759375254	0.497476582857981	24	13.7560713699764	0.153793633790246	4.4504692248533	0.156505964889114	0.0351661716960357	3.88265851609805	4.15372696209514	4.53944132124702	4.72128223331335	4.4987287122338	4.5194233783443	4.04992838974481	4.43127700089972	4.24440041101457	4.62431961308636	4.40497150946371	4.91121365524872	4.73447248894582
NTPCR	0.237023283891569	0.451324487963804	21.2340425531915	20.367416566115	0.259144367356408	4.76758614958331	0.259196126989584	0.0543663226751001	4.75791356738759	4.94255623358541	4.27304085192581	4.41690253883132	4.76860535826628	4.11427783572798	4.89655377152563	4.61633499703104	4.38455768337721	5.11665904610596	5.72443282897431	5.21312809341881	4.9718984838928
PCNXL2	0.337366046201763	0.540763526497866	21.1216931216931	10.3611756499347	0.440984987881074	3.7594348504785	0.440986337658863	0.117301231487689	3.66665084250992	4.44233991697805	3.70710071045356	4.41690253883132	4.76860535826628	2.12459504164195	3.85555809050661	3.49057867042854	3.91514923692621	4.11038218891168	2.35902749611718	3.97197881665958	3.5678043013962
KCNK1	0.124888574292298	0.345258272914722	21.9340659340659	16.8984919164299	0.449487678847036	2.80929131671206	0.4532429930194	0.161337128094593	3.3413037729776	2.57855838379128	2.38358533817122	2.8238694950241	2.60228890092482	3.11772510885391	1.74028569477629	2.96257619306092	2.43759579361217	3.3046154138985	3.93263690715466	2.57627848153516	2.37606625543349
COA6	0.815210067186308	0.887488774770681	24	21.3038770561399	0.126522436635204	3.84684169812445	0.131549011998503	0.0341966273430593	4.19688742746748	3.8500280636086	3.47244880891503	3.39974338760976	3.42263129176254	3.54889806943696	4.04992838974481	4.18029953967531	3.21488238673722	4.23696111217184	5.00763685527946	3.69692037720896	3.83179368464536
IRF2BP2	0.504504560415283	0.673930912206047	24	20.3357767719303	0.167261285193115	6.31124272606098	0.178527128449068	0.0282871593120444	6.18375292689947	6.03704367634643	6.17524628562969	6.57688966800041	5.86446022258771	6.5904145462287	6.41716217458005	6.50724522931222	5.54444318703802	6.3237317604588	6.83991057927091	6.32009875604897	6.76824890848548
TOMM20	0.250497529659678	0.464600508406387	21.2340425531915	18.4140276131552	0.14545075517881	5.95110545291945	0.145488188312451	0.0244472542897184	6.16325473447898	5.92116188364427	5.67505621966315	5.74902900901016	6.17417604940863	6.00899120337435	5.93314860810666	6.14543219135497	5.83248367615032	5.94535718893554	6.32794096358766	5.57291585812743	5.89431053369828
RBM34	0.364432969176529	0.564819773636412	24	8.08836481039889	0.305111873909999	5.52160510384456	0.327826091792546	0.0593715207131145	6.11069766703252	5.33356687449535	5.59539753921351	4.80333901404461	5.67318912810285	4.87839071901543	4.87960099125417	5.66136703848695	6.5895156496954	5.90778967983583	5.6167572347611	5.25783105927361	5.30298732047032
ARID4B	0.13278014646867	0.351970055020163	23.9041916167665	11.3350245786176	0.28970226120126	6.96362750054717	0.290527682487354	0.0417207385754804	6.76271396359734	6.69984356968597	7.08933987189672	6.54742732494638	7.63148118038006	6.48304954906582	6.36938680048145	7.1857866404659	7.24543399160051	7.5202748857897	7.00560658626036	6.95268619938771	6.73638612426923
GGPS1	0.462283291488469	0.641479295344805	23.9041916167665	17.6915611073309	0.251645031940398	4.57100997373792	0.277601134269531	0.0607308091350595	4.83769145053789	3.95852128361318	3.79122483832232	3.92463652216375	5.12964290824465	4.57276785761786	4.63890840182923	5.01799832926012	4.62963896507436	4.82575992991469	5.4314449781995	4.42822134875328	4.21140641999314
B3GALNT2	0.0194994555192636	0.233631112796306	22.0552486187845	21.2719962884902	0.804204382182866	4.37371206900763	0.809414283263859	0.185063458794971	5.03109461525734	4.36559834167917	3.19207420796756	4.33650222863465	3.61742962630027	5.34495451256483	4.86244663166996	4.39798734800503	2.87796566559859	4.35332453939055	5.52707445233248	4.5289273733654	5.38747732571362
LYST	0.0279122751893628	0.24454353199343	25.1069182389937	2.78242219862711	0.306540360510484	4.39171443972187	0.339066385752751	0.0772059272993679	4.3130920417243	4.40447933548955	4.01764551390535	4.25135545181612	3.42263129176254	4.34642446336923	4.37426833372104	4.88014321147917	4.59157543142568	4.62431961308636	4.40497150946371	4.66791906301848	4.88156094063987
NID1	0.529446621054438	0.692660394611197	24	8.72511926687749	0.0880899107226111	6.92284650963424	0.0930246798304542	0.0134373454186794	6.3830413614097	6.68412843694664	6.59943467614479	6.4928297060217	6.80735230853434	7.0036792054489	6.75590726528261	7.29380229754081	7.24543399160051	7.3250875699012	7.13699846045462	7.213205735021	6.99522504575936
GPR137B	0.879724472943624	0.924592941764244	24	9.97871006330903	0.121841247610431	4.00764715017423	0.124660056475558	0.0311055469217489	3.26640211306825	4.10734546948231	3.47244880891503	3.17158559470209	4.32365065044617	4.4919927632785	4.44511660464211	4.49563687225787	4.77258101609514	4.27680090940519	4.46139703766027	3.46240286601375	3.24444255408058
ERO1LB	0.683756234617511	0.800849079058107	24	5.99053376049094	0.283148064105544	2.6623312565804	0.314225046249722	0.118026276960488	1.99347179079824	3.309655606582	2.92045946199189	1.04486463191352	2.47398800618217	3.11772510885391	2.97534899609066	3.42598761586854	3.3117147419447	3.05255837644721	3.01572947993858	2.47893635650286	1.49064489164834
LGALS8	0.515490514658748	0.681785772031834	24	10.0277662396289	0.204904924861111	4.08137353499566	0.209427078747898	0.0513128918370665	3.77869363034913	3.309655606582	3.79122483832232	3.99616796884545	4.65484104262991	3.18778647967873	4.24786088205191	4.46381580050102	4.87119896059867	3.97162000994513	4.37590899360279	4.17208834201866	4.05486784589128
HEATR1	0.20925100476417	0.426960514820124	24	4.73754688902804	0.34214400298529	3.72349078951616	0.374777516118097	0.100652193681617	4.07049642147623	4.68272900274862	3.79122483832232	3.59669742448901	3.99006042947026	3.11772510885391	3.50386349146066	3.66862528491207	4.38455768337721	3.45109834116215	2.67755903510928	3.86045083637154	3.73191702029406
MTR	0.874250680592155	0.921127392688249	24	7.51863114316707	0.072416392351928	5.87276921326123	0.0789003663357282	0.013434950952536	5.4417956561617	5.68892122716105	5.68608530023112	5.02474646792126	6.18446253962443	5.99928231996923	5.61245598168517	6.16535379180715	6.4687212900623	6.1415289729181	5.86701794197942	6.14076869527197	5.89431053369828
FMN2	0.0515161265087147	0.270891972186833	21.1216931216931	1.08482155079904	0.422969612312655	3.42596313992999	0.422970144430911	0.123460214589336	4.93763148660826	4.00985418329984	4.01764551390535	3.34599676365959	3.2764256176943	3.43827528279095	3.26367399953756	2.86849227552206	2.87796566559859	2.74694129410437	3.622067851389	3.6076341376604	3.17006445877555
GREM2	0.162109289692776	0.38125281518263	21.9340659340659	20.4780198875042	0.423244478897625	6.40497240772195	0.426381965040518	0.066570460869818	7.75668742977254	7.1522795590631	6.79039511706446	6.45524852950462	6.76685333126735	6.58393330680933	5.59178690712082	6.05221550615149	5.41964481064562	5.59759583895845	7.05227825362507	6.18001178728053	6.25070429233261
FH	0.143242430653792	0.363188872560905	23.4823529411765	20.7191686304758	0.802190354409807	4.94273602026805	0.836345055819536	0.169206903300124	5.85357223625703	5.55708810197388	5.38138301782904	4.84268108460573	4.59440776099894	5.50445709700065	5.00995291079771	4.88014321147917	1.80059374265331	4.87850098249344	5.97755192519354	5.25783105927361	5.3709705393219
OPN3	0.648896344814046	0.777913044752821	24	19.0351872566542	0.276659450149904	1.72676753642291	0.304292877454512	0.176221101587809	1.99347179079824	1.6589216748708	2.27089597796305	1.85079675230411	3.02491662506829	2.60610019960438	1.88321853054155	0.918058058024856	1.80059374265331	1.31568375961057	-0.143520440799449	1.85965745498819	1.49064489164834
CHML	0.64468926720192	0.775233383924153	24	12.2784233863007	0.131316310312529	3.39172115064565	0.131376076576854	0.0387343389216548	3.54516831899321	3.22530118477959	3.70710071045356	3.17158559470209	3.42263129176254	3.11772510885391	3.45891856688906	3.5524014099294	2.87796566559859	4.19598982533635	3.40907345198353	3.35676621780815	2.920720387895
CEP170	0.279413248038811	0.491914237756053	20.5773195876289	18.7542155210017	0.218136462356752	4.07159870152897	0.219022309871859	0.0537927055015545	4.64417949965274	3.95852128361318	4.01764551390535	3.99616796884545	4.1243530483296	4.64925921556549	3.67082660555258	4.18029953967531	3.4024545803659	4.39011617223684	4.01033944381691	3.73957333946934	4.13525923024455
SDCCAG8	0.30257715615124	0.514058827588119	24	9.23801030358131	0.414555713249608	4.49647458688814	0.431764491369203	0.0960228914955379	4.6734645799909	4.40447933548955	4.92182713000352	3.72855965281466	4.71284427656783	4.00208292216859	3.09767534312739	4.61633499703104	5.88062906822506	4.65487680516253	4.56803005537053	4.81477507064661	4.05486784589128
AKT3	0.0507390984243661	0.270510193343859	22.1777777777778	10.4533412441466	0.213206149220731	5.77156065690323	0.214649618359054	0.0371909144023838	5.66232559773257	5.85251953576266	5.70789369475002	5.74902900901016	5.9513569253853	5.50445709700065	5.79531787427261	5.89406452282381	6.24177972072832	5.99397227799826	5.48686399276426	5.43697592687085	5.4827381969232
ZBTB18	0.000663983176823146	0.143264134858076	20.9005235602094	10.7857706813389	0.422751505754251	3.79514490540197	0.422896114215932	0.111430821419753	3.66665084250992	3.53663321389349	4.27304085192581	3.92463652216375	3.78902716381623	3.60118307441134	3.26367399953756	4.09977012271846	4.29264833737173	3.97162000994513	3.22576557127239	3.35676621780815	3.83179368464536
ADSS	0.150977424427951	0.370424878128244	23.0751445086705	19.9282493085075	0.287825867551236	5.73904836488747	0.300398224078489	0.0523428633075092	5.92836228665127	5.68892122716105	6.00953118990068	5.56132381920426	5.78557032016562	6.18203512988295	5.36696676992725	5.75636944331914	4.80620827627799	5.64403120033528	6.12457169157614	5.99874406023134	5.93978893721144
DESI2	0.0108687855864649	0.226924525098088	22.8114285714286	20.7055237478702	0.459325310736381	4.49254069740778	0.470872731225001	0.104812123682418	4.86333296482309	3.79256009171983	4.48995192501297	4.16086643346125	4.39625068693124	4.67388089565962	4.86244663166996	4.14059663957387	3.91514923692621	4.19598982533635	5.08150217430819	5.32938917672506	4.92743668243193
COX20	0.804531318921256	0.881515745634721	24	9.0296556402558	0.231153118923944	2.97481463491613	0.242084520688808	0.0813780185990085	3.01509053409279	4.28454416072372	3.12881270811898	2.46904433832883	3.42263129176254	1.13823753804012	2.44062300570743	3.05089835253695	2.04551906312914	3.64622494044592	3.93263690715466	2.83418159995827	3.09164237103685
HNRNPU-AS1	0.652203054349489	0.779632854443121	24	5.8172264376374	0.29012001484066	2.7338177125723	0.321869229781174	0.117736171033262	2.92054991527466	3.53663321389349	2.67685317414113	2.36480041134331	3.2764256176943	2.12459504164195	0.962868281647744	3.13412392169646	3.21488238673722	2.50003554934332	2.23503786354139	2.98361218943931	3.62460826527967
HNRNPU	0.034250732915465	0.251004626912506	22.8114285714286	21.1891704312798	0.221464855793728	7.94220028695745	0.225739917739497	0.0284228437439689	8.12057535016782	7.82116797639718	7.68078326454875	7.92191961418627	7.84754816530729	8.13562050417004	7.98399026139335	8.2199074316062	7.48228329510021	7.74283639554888	8.31569554545237	8.12681869347466	8.08676547101273
EFCAB2	0.523616028126683	0.688313528137037	24	22.8802526578591	0.216187996634275	3.18718961499876	0.217764166357271	0.0683248230141324	3.48036238062145	4.05942317633057	2.27089597796305	2.97315201284271	2.93029236700332	3.79321233166218	2.97534899609066	3.66862528491207	2.99922618252991	3.3046154138985	3.15909426709265	3.30089818601552	2.72679246314233
KIF26B	0.424803334843093	0.612732454661606	22.1777777777778	12.0973696589348	0.327129586352682	3.10993362070501	0.327398473895294	0.105275068160804	2.81937682764062	1.3755565741715	3.31083801555548	3.54992186846548	2.47398800618217	3.25460246804175	2.1325397234727	3.5524014099294	3.48782339117486	3.05255837644721	4.01033944381691	3.05289760986788	3.83179368464536
SMYD3	0.362202927603124	0.562472624237197	23.6213017751479	12.2340605426233	0.149855292483356	5.67375228691165	0.149856757235174	0.0264122840859422	5.90386055179796	5.76559058094833	5.80214647386113	5.45109001581515	6.10004073338177	5.49066395864333	5.64291475658236	5.72985820822284	5.69564009442412	5.92042118983715	5.86701794197942	5.00160764209219	5.21323974130671
TFB2M	0.272862852568218	0.485462058150472	24	19.1749831151398	0.466991008560967	1.88279805508811	0.512380078243455	0.272137565077034	1.28902237172828	2.57855838379128	1.51892157452871	1.50339099367443	2.00202508989542	1.80608968430698	2.44062300570743	0.918058058024856	1.13387353172569	1.31568375961057	3.46534186004361	2.57627848153516	2.08364715938575
CNST	0.386508313513441	0.583029994192706	20.7916666666667	0.33683777384268	0.197379045895395	4.5730103767975	0.197548420985431	0.0431987694556196	4.23667140530945	5.06895065479697	4.38556916219788	4.25135545181612	4.84840307933379	5.05747686503053	4.39827308893573	4.80593903642569	4.29264833737173	4.23696111217184	5.15176911099076	4.42822134875328	4.5116544703869
SCCPDH	0.0269749404545367	0.241546506465945	22.1777777777778	0.933441820360846	0.285467853919473	5.24922238266759	0.285747142010496	0.0544360899919205	5.20160896447017	5.06895065479697	5.08070192440404	5.00753970150967	4.92401744120417	5.49066395864333	5.36696676992725	5.48236432694827	4.77258101609514	5.0024887940658	5.78095305119603	5.50035867060893	6.0160815132314
AHCTF1	0.0754078957200333	0.294214387317655	26.2631578947368	15.4274485232446	0.261419295335013	3.78344693547306	0.301725739542356	0.0797489021752674	3.48036238062145	3.38934909353505	3.61776586420085	3.9608455325203	3.5553740828179	3.74754772131286	3.74758018559996	3.42598761586854	3.21488238673722	4.06559485774435	4.46139703766027	4.40190678872325	4.13525923024455
ZNF670	0.616367814713427	0.75494756948366	24	20.2475641125198	0.200972564306905	3.8433093306226	0.215021208936994	0.0559468911918578	4.19688742746748	3.8500280636086	3.94604889029632	4.51757493182479	4.20740392947607	4.11427783572798	3.74758018559996	4.25657055759526	2.59978527554551	3.92223270111921	2.9383246196644	3.86045083637154	3.925201389888
ZNF496	0.44929974018493	0.631782980451484	24	3.87362028314715	0.166340945852772	3.86587432853833	0.17854523896656	0.0461849568281407	3.72375964856392	4.19866365537152	3.90887251324934	3.59669742448901	3.3513797605662	3.43827528279095	3.85555809050661	4.32901101559339	3.56842163592415	3.92223270111921	4.31596634623306	4.26261358904506	3.87925336885513
SH3BP5L	0.0587592618120893	0.277040372193886	24	8.27380627434482	0.348120793279474	6.05321743855821	0.372192307205966	0.0614866905053086	5.9524548405599	6.68412843694664	6.47777469678536	6.32239889686567	6.05590199065144	5.95977991223673	6.28821051484556	5.97530603184564	6.63700685097643	6.24557852428217	5.2023107702805	5.58466171992054	5.09760983606138
ZNF672	0.109869122564562	0.329880589725679	20.9005235602094	6.07299905456777	0.355234028757901	3.63497297288731	0.355369196407586	0.0977639171070127	3.88265851609805	3.60499539000978	4.11878934509882	3.64200391326948	3.19736285327088	3.31846047520899	3.67082660555258	4.09977012271846	2.99922618252991	3.92223270111921	2.9383246196644	4.0418118276486	4.21140641999314
ZNF692	0.952014567794122	0.96901011044367	24	12.4196855183037	0.0661564865075173	2.41815518655606	0.0662248474227825	0.0273865167095003	2.46473559249488	2.09897615421526	2.01508488882755	1.68752576260291	3.42263129176254	1.97411416748224	2.53025034723355	2.65963978827214	3.21488238673722	2.20196732119728	2.85653013031007	2.00660123962877	2.23725284375666
ZMYND11	0.850145572729201	0.906228991796196	21.8142076502732	21.3898709389485	0.056597771039283	6.96825429785538	0.0567943801131278	0.00815044596328918	7.24470014035494	6.72309988835462	6.99493078815595	6.49899914886845	6.8913844113936	6.78379023923704	6.63484613539727	7.18090176693879	6.95443461654143	7.1213488320268	7.35744529015279	7.05333136544595	7.21923129509546
[truncated: 9,911 more rows]
