# Supplementary material for: Fibroblasts as an in vitro model of circadian genetic and genomic studies
Source: Mamm Genome. 2024 Jul 3;35(3):432–44. doi: 10.1007/s00335-024-10050-7 (PMC11329553; doi:10.1007/s00335-024-10050-7)
Supplement: Supplementary file 7 — Supplementary file7 (ZIP 62 kb) [file 335_2024_10050_MOESM7_ESM.zip]

Archive with 17 entries (16 files):
- SLDSC_Enrichment_Results/
- SLDSC_Enrichment_Results/BPD_Enrichment.results
- __MACOSX/SLDSC_Enrichment_Results/._BPD_Enrichment.results
- SLDSC_Enrichment_Results/.DS_Store
- __MACOSX/SLDSC_Enrichment_Results/._.DS_Store
- SLDSC_Enrichment_Results/MDD_Enrichment.results
- __MACOSX/SLDSC_Enrichment_Results/._MDD_Enrichment.results
- SLDSC_Enrichment_Results/Enrichment_SCZ.results
- __MACOSX/SLDSC_Enrichment_Results/._Enrichment_SCZ.results
- SLDSC_Enrichment_Results/PTSD_Enrichment.results
- __MACOSX/SLDSC_Enrichment_Results/._PTSD_Enrichment.results
- SLDSC_Enrichment_Results/ADHD_Enrichment.results
- __MACOSX/SLDSC_Enrichment_Results/._ADHD_Enrichment.results
- SLDSC_Enrichment_Results/Morningness_Enrichment.results
- __MACOSX/SLDSC_Enrichment_Results/._Morningness_Enrichment.results
- SLDSC_Enrichment_Results/Insomnia_Enrichment.results
- __MACOSX/SLDSC_Enrichment_Results/._Insomnia_Enrichment.results
