# Supplementary material for: Fibroblasts as an in vitro model of circadian genetic and genomic studies
Source: Mamm Genome. 2024 Jul 3;35(3):432–44. doi: 10.1007/s00335-024-10050-7 (PMC11329553; doi:10.1007/s00335-024-10050-7)
Supplement: Supplementary file 10 — Supplementary file10 (CSV 1562 kb) [file 335_2024_10050_MOESM10_ESM.csv]

	PeakID	Chr	Start	End	Strand	moduleColor	MMgreen	MMblack	MMblue	MMpurple	p.MMgreen	p.MMblack	p.MMblue	p.MMpurple
1	Peak_100007	chr6	25179034	25179816	.	green	0.550605528176982	-0.397642599030745	-0.0321009038218936	-0.235125757883777	2.01394431711706e-06	0.00103778319291584	0.79961183770132	0.0593774198275252
2	Peak_100016	chr6	25248204	25248458	.	green	0.457225035553048	-0.478819058637843	-0.354085090718639	-0.356044594928394	0.000128704281343276	5.46598420789978e-05	0.00380708990646579	0.0036042788608593
3	Peak_100023	chr6	25302185	25303170	.	green	0.822543589058629	-0.515160262371801	-0.419004607155535	-0.0827865127216119	4.36507162127913e-17	1.12849846948734e-05	0.000512950157856865	0.512067097670534
4	Peak_100057	chr6	25971050	25971812	.	green	0.69298381239547	-0.511452569153675	-0.268460134768769	-0.166582585129995	1.58856615857233e-10	1.33669382427156e-05	0.0305980084843394	0.184753313404914
5	Peak_10011	chr1	218371782	218372476	.	blue	-0.315636965872869	0.31185375021108	0.721195299860141	0.547931966885557	0.0104309131445285	0.0114430433885276	1.23631741282016e-11	2.30947937594146e-06
6	Peak_100119	chr6	26571623	26572679	.	green	0.669601111235462	-0.352914973262041	-0.208922715429815	-0.193122589939044	1.06873932554555e-09	0.00393296680488837	0.0948811586913137	0.123233318024732
7	Peak_100125	chr6	26743266	26743969	.	green	0.575321941112288	-0.00176336143036508	-0.339701069153371	-0.147402006865652	5.35845551434526e-07	0.988877187249993	0.00563216548770149	0.241298280671488
8	Peak_10013	chr1	218380475	218380924	.	green	0.536336113848089	-0.375707877431221	-0.126676412141357	-0.143574705437965	4.12654391877762e-06	0.00204155117702558	0.314637194103688	0.253870110391299
9	Peak_100131	chr6	27091712	27092493	.	green	0.701898018403107	-0.387072257727307	-0.312061379239064	-0.343028296774043	7.32043159695442e-11	0.00144615979942475	0.0113853676389215	0.00515252511334602
10	Peak_100132	chr6	27096806	27097506	.	green	0.656803536229809	-0.193476857649726	-0.297781368371949	-0.255266745159301	2.82705498888311e-09	0.12253379499101	0.0159903081297917	0.0401474772840202
11	Peak_100169	chr6	27544782	27545987	.	green	0.483516712469199	0.0650553469099232	-0.0427101146730181	-0.0504905866946818	4.50204587016365e-05	0.60664941902917	0.735504226789236	0.689580360588728
12	Peak_100174	chr6	27591825	27593382	.	green	0.6794685084177	-0.24010234988705	-0.422130382839536	-0.384984276077043	4.88359022664603e-10	0.0540431393197952	0.00046087003320051	0.00154215303436082
13	Peak_100212	chr6	28166993	28167500	.	green	0.672201646496877	-0.302749556431451	-0.501534179457083	0.0234425143585806	8.7193420683776e-10	0.014233707868544	2.08243241175338e-05	0.852948391885213
14	Peak_100214	chr6	28212278	28213264	.	green	0.690615253086103	-0.444026760982717	-0.3135004747855	-0.291867729679302	1.9426117805709e-10	0.000211346444813089	0.0109924894335035	0.0183207285649028
15	Peak_100221	chr6	28269566	28269900	.	green	0.699351193225388	-0.482887555411152	-0.632867361787856	-0.210393776473861	9.16044422951704e-11	4.6213204492131e-05	1.54744355516601e-08	0.0925256250961702
16	Peak_100238	chr6	28589046	28589806	.	green	0.684891390494487	-0.304875213414757	-0.404754842018189	-0.147244705487889	3.13451591462389e-10	0.0135344775920926	0.000824996400742892	0.241806394140274
17	Peak_100239	chr6	28597174	28598184	.	green	0.580651343708163	-0.209377018595892	-0.255323107584932	-0.363349553016564	3.97006670423753e-07	0.0941487557476249	0.0401019633544466	0.00293010275712919
18	Peak_10024	chr1	218496650	218496953	.	green	0.827079415229437	-0.619360140738509	-0.465244350461278	-0.151133304709956	2.07727668239375e-17	3.79281450956954e-08	9.426785456853e-05	0.22946014573196
19	Peak_100240	chr6	28606639	28607418	.	green	0.655338460576116	-0.220409378430891	-0.513347199731838	-0.275713846203219	3.15074907089043e-09	0.0776839958177993	1.22621034976486e-05	0.0262140414087777
20	Peak_10025	chr1	218498102	218499683	.	green	0.689061709429486	-0.586732297110204	-0.323991898096353	-0.333660421857342	2.21437301518297e-10	2.8011232119066e-07	0.00846710273092714	0.00660413282447403
21	Peak_100254	chr6	28795736	28796341	.	green	0.635066483758813	-0.233374089023384	-0.263473665175671	-0.209752424264826	1.33178294799932e-08	0.061353468026099	0.0339553238684235	0.093546891363992
22	Peak_100258	chr6	28816747	28817416	.	green	0.651864598287774	-0.146924388661343	-0.349871468931354	-0.270518232218789	4.06466737178734e-09	0.242843349060238	0.00427781218862258	0.0292958354320355
23	Peak_10035	chr1	218660097	218660993	.	green	0.459208366858402	-0.487606137421855	-0.216461206655994	-0.379171045501707	0.000119250245674558	3.79360937589296e-05	0.0832909164387583	0.00184029612136928
24	Peak_10039	chr1	218705570	218706877	.	green	0.639026869072627	-0.568745666817812	-0.219839882358782	-0.44105237617452	1.01330464502453e-08	7.70217563668663e-07	0.0784737195054788	0.000235689261215741
25	Peak_10044	chr1	218811384	218812247	.	green	0.687350013361091	-0.384760072727983	-0.404568109309529	-0.160473113706044	2.555629438483e-10	0.00155279370781017	0.00083003541371884	0.201614150970383
26	Peak_10045	chr1	218823241	218823997	.	green	0.772391994097291	-0.686399918882453	-0.463642139780929	-0.302686101545721	4.89034285091646e-14	2.76609070314467e-10	0.000100380681093685	0.014255050555681
27	Peak_10047	chr1	218847881	218848519	.	blue	-0.382797235552561	0.252818238623159	0.752394488053503	0.296904892916309	0.00164880443649722	0.0421663708883295	4.9770469622748e-13	0.0163187623419997
28	Peak_10054	chr1	218968962	218969446	.	blue	-0.423123538984419	0.10808209800664	0.604813390949257	0.243011896996045	0.000445359738221599	0.391449086253181	9.50933814120972e-08	0.0511097409931686
29	Peak_10056	chr1	219085156	219085472	.	green	0.655767691207388	-0.505857485784151	-0.467801560841946	0.0127303875631179	3.05244114896004e-09	1.71942023264958e-05	8.52181161845848e-05	0.919829697956682
30	Peak_10057	chr1	219088697	219089333	.	green	0.811463598920035	-0.523571653775046	-0.550738887911774	-0.145166334048881	2.4589985212472e-16	7.62885770023039e-06	2.00017372471205e-06	0.248588969988088
31	Peak_100611	chr6	33633271	33634414	.	black	-0.342058228927171	0.824485401518597	0.332707896331674	0.33246469052266	0.00528850009349466	3.18462910323216e-17	0.00677012989899875	0.00681309546726648
32	Peak_100620	chr6	33790474	33790762	.	blue	-0.657068390008165	0.447451102851308	0.718303379248938	0.146774105135741	2.77201641740147e-09	0.000186186256703857	1.62907796101165e-11	0.24333090878442
33	Peak_100625	chr6	33995897	33996083	.	black	-0.506957747200886	0.652946516092632	0.302032367992068	0.248747376720437	1.63693015307473e-05	3.75602449104071e-09	0.0144765389572239	0.045708098083462
34	Peak_10067	chr1	219298628	219299126	.	green	0.561660729299732	-0.417798791352173	-0.455605626772101	-0.0883077917505561	1.12875457265117e-06	0.000534432060490549	0.000136929473972813	0.484230712481952
35	Peak_100672	chr6	34926603	34926998	.	green	0.535623787464665	-0.178308224264011	-0.533315163016875	-0.338244970037676	4.27333980292656e-06	0.155290580900006	4.78334201517281e-06	0.00585414936364083
36	Peak_100681	chr6	35049786	35050719	.	blue	-0.361133008706212	0.509343992002089	0.690134259536845	0.371361848568751	0.00312169648492848	1.47050966236318e-05	2.02315750135746e-10	0.00232187066876444
37	Peak_100684	chr6	35089932	35090105	.	blue	-0.413358938609028	0.381204122293214	0.559314696094036	0.483135661858972	0.000620766217292075	0.00173061308414331	1.27855345775888e-06	4.57393996421619e-05
38	Peak_100685	chr6	35091264	35091575	.	blue	-0.667557757350402	0.428993728512937	0.665084702711856	0.255211955715595	1.25229720615613e-09	0.000362993300929222	1.51462431796142e-09	0.0401917619709528
39	Peak_100705	chr6	35370131	35371042	.	green	0.620281402534141	-0.287817815668881	-0.229456465724745	-0.0415592996212326	3.57266755343763e-08	0.0200790740648957	0.0659654567389736	0.7423805187104
40	Peak_100749	chr6	36127122	36127758	.	green	0.54468645833774	-0.113081513209921	-0.58830032331535	-0.14039935496282	2.72279931628975e-06	0.369780833951257	2.55724283175194e-07	0.264632515996154
41	Peak_100751	chr6	36149689	36150815	.	blue	-0.499131804890472	0.451752044216061	0.780743268815975	0.28400168022059	2.31372985831824e-05	0.000158482071647525	1.72907819485462e-14	0.0218654580773645
42	Peak_100778	chr6	36625088	36625421	.	blue	-0.583989434833885	0.626945579489919	0.499356841980595	0.154844573232367	3.28120883334436e-07	2.30466755859849e-08	2.29109173186305e-05	0.21809173817346
43	Peak_100782	chr6	36659035	36659688	.	blue	-0.405014632421716	0.230926734901789	0.822555040742548	0.610890692934556	0.000818031972875434	0.0642029553934682	4.35701145552859e-17	6.51366141458209e-08
44	Peak_10081	chr1	219498651	219499004	.	purple	-0.264474503514778	0.233891227001855	0.570753196158074	0.754811193536703	0.0332578805365368	0.0607646365089356	6.90038937747906e-07	3.80473367485857e-13
45	Peak_100819	chr6	37083457	37083843	.	black	-0.237287561681491	0.366947961471797	0.095979366089031	0.421269634250994	0.0570100901838059	0.00264129077616251	0.44692333331179	0.000474708569887079
46	Peak_100821	chr6	37102237	37103324	.	blue	-0.361370854446406	0.546991213291377	0.632541464470495	0.397607323077441	0.00310061698618045	2.42279613256812e-06	1.58208813128841e-08	0.00103895194681875
47	Peak_100833	chr6	37244552	37245350	.	blue	-0.048329720865398	0.0348124482935847	0.60678340635899	0.671499158605131	0.702231586364115	0.783082289678547	8.41898250441431e-08	9.21397885092218e-10
48	Peak_100834	chr6	37246107	37246501	.	blue	-0.53884526421885	0.389918024595056	0.817852971444412	0.539953733047677	3.64615687227251e-06	0.00132398358906945	9.2048990058439e-17	3.45105331588708e-06
49	Peak_10084	chr1	219533190	219533849	.	purple	-0.243622483932818	0.171536768041867	0.106110727458578	0.452030334106829	0.0505109740744731	0.171847710306999	0.400195887490621	0.000156827018336239
50	Peak_100847	chr6	37456226	37457438	.	green	0.689251966932443	-0.190420108936772	-0.554776562271461	-0.0880117207690224	2.17924308814323e-10	0.128670066062158	1.62270198473985e-06	0.485702791067465
51	Peak_100851	chr6	37553773	37553992	.	green	0.510761375138328	-0.195175401000935	-0.0896301853500346	-0.184113949352251	1.37925633976421e-05	0.119221908081781	0.477684633427436	0.142061921149869
52	Peak_100853	chr6	37576488	37576697	.	green	0.539810794966618	-0.217183087639405	-0.474823596207513	-0.333948557042693	3.47565181924251e-06	0.0822425270295983	6.43238154739938e-05	0.00655462803617585
53	Peak_100857	chr6	37630293	37630989	.	green	0.729309598287914	-0.139793874267246	-0.605955870872943	-0.164969063806228	5.59528054361531e-12	0.266719035727558	8.86177757832712e-08	0.189103892740442
54	Peak_100867	chr6	37868378	37868798	.	green	0.591539357490524	-0.248581157890122	-0.280754985259595	-0.162821881570533	2.11538195997583e-07	0.0458577557703113	0.0234898386430223	0.195007033036242
55	Peak_100883	chr6	38261767	38263004	.	green	0.797061977484662	-0.417446359028062	-0.368843270228254	0.0806327824463304	1.97688568278921e-15	0.000540863405393435	0.00249962059908998	0.523142061724563
56	Peak_100892	chr6	38370770	38371649	.	blue	-0.457246670546891	0.358746249461198	0.849875041125642	0.649180215824215	0.000128597537140331	0.00334039164695026	3.48265035957192e-19	4.93775429594041e-09
57	Peak_100893	chr6	38384547	38384900	.	blue	-0.52126263031848	0.321879335730267	0.723760405199219	0.324890730508324	8.50333707280477e-06	0.00893041467362465	9.65161059686587e-12	0.00827642779244559
58	Peak_100954	chr6	39520479	39521443	.	blue	-0.554414880436242	0.420144787842586	0.741280680680261	0.227789902804996	1.65357368012031e-06	0.000493363028500039	1.6470974562356e-12	0.0680100988735992
59	Peak_100972	chr6	39772581	39773328	.	green	0.687675194932042	-0.32222845841902	-0.341132525696168	-0.411427924967704	2.48716735760309e-10	0.00885235656760789	0.00542119554071733	0.000662120305562656
60	Peak_101036	chr6	40957869	40958846	.	green	0.692607230565179	-0.52753260469787	-0.524777092231305	-0.57903916089868	1.64041509040123e-10	6.32125596133946e-06	7.20638851448821e-06	4.3495151657848e-07
61	Peak_101037	chr6	40962264	40962607	.	green	0.810500089784517	-0.445188937086199	-0.656007883085806	-0.312449061242263	2.84254366430558e-16	0.000202477944067824	2.99870761787449e-09	0.0112783501383238
62	Peak_101039	chr6	40986440	40987616	.	blue	-0.566924043425851	0.651647289458022	0.630829109003735	0.288923672841766	8.50471911077678e-07	4.12949658785098e-09	1.77652481626228e-08	0.0195852420477558
63	Peak_101135	chr6	42338528	42339162	.	green	0.703322051829664	-0.187053582776155	-0.320114091182028	-0.142250100060783	6.45122554552971e-11	0.135694839535606	0.00933434760744042	0.25832295716417
64	Peak_101146	chr6	42520782	42521410	.	green	0.472250345155546	-0.107781654645138	-0.399563782062994	-0.380882112604388	7.13586248057614e-05	0.392774762568968	0.000975895862908155	0.00174758457570468
65	Peak_101173	chr6	43075234	43077311	.	black	-0.479643703771867	0.846496810112461	0.535658547857136	0.378127642102979	5.28403998444831e-05	6.65263774130483e-19	4.26606456567685e-06	0.00189897264804182
66	Peak_101176	chr6	43093519	43094283	.	blue	-0.0916570725068946	0.391510350163962	0.564702876665034	0.409354733961149	0.467743585677963	0.00125975199671566	9.58960040949807e-07	0.000709288067715694
67	Peak_101221	chr6	43790048	43790490	.	blue	-0.564099645702889	0.461632213158246	0.357916946521666	0.243296843631758	9.90593510446186e-07	0.000108564981555393	0.00341950665295837	0.0508295926550091
68	Peak_101268	chr6	44447052	44447233	.	green	0.675277136026771	-0.413952204063512	-0.313910122690001	-0.047581404727374	6.83604009632774e-10	0.000608540287846361	0.0108828261881119	0.706631804952176
69	Peak_101269	chr6	44452468	44453089	.	green	0.67795323437835	-0.253401853231625	-0.457118897594498	-0.237688221956209	5.51848862820926e-10	0.041677704803035	0.000129229133252826	0.0565798720542876
70	Peak_101272	chr6	44475672	44476180	.	black	-0.284010989741101	0.668134814119065	0.381977238554533	0.18121522756486	0.0218609411522477	1.19762859516303e-09	0.00169046829734483	0.148557108953773
71	Peak_101275	chr6	44539048	44539286	.	blue	-0.464994504294981	0.143058904585591	0.646675483459057	0.263534431960724	9.51979371611642e-05	0.255597807486282	5.91056139032104e-09	0.0339126328176971
72	Peak_101278	chr6	44569790	44570374	.	green	0.00237479309340199	0.115988475738768	-0.128299041590163	-0.302708031843248	0.985020824999914	0.357523096782444	0.308427803021174	0.014247671312389
73	Peak_101285	chr6	44653900	44654143	.	blue	-0.281823623087758	0.474456990484881	0.367891731566214	0.0319145013607534	0.0229442528511882	6.52853092956235e-05	0.00256987494186311	0.800751460822673
74	Peak_101335	chr6	45650455	45650956	.	green	0.719244116662513	-0.393571292218838	-0.587518995738964	-0.178341443929509	1.48980870423205e-11	0.00118078959489975	2.67614974435621e-07	0.155212378401066
75	Peak_101336	chr6	45655617	45656449	.	green	0.859583399259214	-0.51106126197731	-0.484729770512753	-0.0934814941098276	4.94540779858098e-20	1.36063726935695e-05	4.28007774450361e-05	0.458892113303037
76	Peak_101345	chr6	45741515	45742506	.	blue	-0.323713810126547	0.331884781837212	0.638023456971004	0.414287891010631	0.00852686654522671	0.00691651020051715	1.08635828313692e-08	0.00060171975792334
77	Peak_101363	chr6	45965063	45966686	.	green	0.457716126688677	-0.212779817878416	-0.243152123764143	-0.395825801886068	0.00012630125635356	0.0888027074314672	0.0509717182769411	0.00109954531269729
78	Peak_101368	chr6	46044987	46045505	.	green	0.668089627736311	-0.417993515235767	-0.330255036310609	-0.101008633096343	1.20182617337412e-09	0.000530908545892966	0.00721454445463876	0.423359155634984
79	Peak_101373	chr6	46191875	46192525	.	green	0.695510607132106	-0.551071727632289	-0.435902721008344	-0.30140146032541	1.27898127776077e-10	1.96618896192078e-06	0.000283981706961272	0.014693095517501
80	Peak_101381	chr6	46253973	46255035	.	blue	-0.363525744970968	0.311097844243543	0.853603644336218	0.501229199100579	0.00291533214628792	0.0116551640660383	1.67328647534274e-19	2.11055603514176e-05
81	Peak_101401	chr6	46473721	46474366	.	green	0.850152051776116	-0.394523754201495	-0.5757922947624	-0.265390347028407	3.30032297981857e-19	0.0011458282014469	5.21960395725383e-07	0.0326301883008772
82	Peak_101423	chr6	46993866	46994175	.	green	0.663609374679688	-0.402686788958496	-0.435734274839805	-0.301426999928403	1.69516291662947e-09	0.000882379594098025	0.000285704207836039	0.0146842753387467
83	Peak_101442	chr6	47167822	47168787	.	green	0.878226015590226	-0.556622268570363	-0.358287258228041	-0.0796403371254891	7.46456934840332e-22	1.47339984120677e-06	0.00338397575174946	0.528285513480993
84	Peak_101460	chr6	47483950	47485175	.	green	0.81622305879605	-0.374159040226214	-0.466758139502344	-0.0751606506988461	1.1869889437277e-16	0.00213777030128617	8.88093104529734e-05	0.551810376787299
85	Peak_101495	chr6	49326019	49327182	.	green	0.554448905400131	-0.493081468074952	-0.397730515496528	-0.228683675517486	1.65064614912028e-06	3.00608825902508e-05	0.00103487553144207	0.0669073299980474
86	Peak_101546	chr6	52352301	52352934	.	green	0.728352897328048	-0.387193406346616	-0.452105893950414	-0.318411005481925	6.15255436657849e-12	0.00144075872584959	0.000156380394545499	0.00973904053470335
87	Peak_101565	chr6	52538132	52540515	.	green	0.616943972213536	-0.230441072215953	-0.126086222268378	-0.266842304600649	4.43274485724485e-08	0.0647809027108454	0.316915452474186	0.0316553666193201
88	Peak_101568	chr6	52566680	52567358	.	green	0.679452560434231	-0.367676156543555	-0.547215093658137	-0.0476099772252291	4.88989483068953e-10	0.00258603407774065	2.39536641943514e-06	0.706463617185223
89	Peak_101585	chr6	52747196	52747659	.	green	0.60104595981048	-0.360736365137124	-0.521409492134458	-0.285500630066779	1.19758588478999e-07	0.00315713341865793	8.44504619015366e-06	0.0211483096999489
90	Peak_101590	chr6	52789713	52790004	.	green	0.519664630286102	-0.295758099388958	-0.466176679610959	-0.185641651676576	9.16231533256573e-06	0.0167572398826811	9.08705662079642e-05	0.138725619447782
91	Peak_10160	chr1	220961746	220962707	.	green	0.804054365289582	-0.597824116734389	-0.325567125388121	0.0235250356687765	7.34198222889684e-16	1.45526059263191e-07	0.00813542254277002	0.852436537870191
92	Peak_101604	chr6	53043533	53044375	.	green	0.622039816908172	-0.310938429198976	-0.285036915411568	-0.273794675556245	3.18560211820566e-08	0.0117003308759462	0.0213679988875704	0.0273189414116069
93	Peak_101612	chr6	53168233	53169048	.	green	0.615003286606288	-0.208911069038372	-0.417809795885137	-0.260207475156852	5.01933437835486e-08	0.0948999927704234	0.000534232368869738	0.0363168231293746
94	Peak_101623	chr6	53325743	53327320	.	green	0.720414593052272	-0.301802077907263	-0.201678336400356	-0.188296102452319	1.3323599388866e-11	0.0145552646679354	0.107172010393594	0.133069231565798
95	Peak_101638	chr6	53496745	53497303	.	green	0.723149340745837	-0.434445402469453	-0.524595499455082	-0.360258716011063	1.02405762393152e-11	0.000299203448823553	7.26860307836018e-06	0.00320028211301425
96	Peak_101639	chr6	53524516	53524730	.	green	0.640780955161844	-0.463635563223816	-0.278147341778468	-0.205980324953458	8.96653236077497e-09	0.000100406507767002	0.0248674458004758	0.0997331252755299
97	Peak_101644	chr6	53592947	53593805	.	green	0.807691024701783	-0.441312098123063	-0.467428597795547	-0.157344292075354	4.31724698090961e-16	0.000233465620897461	8.64860954895527e-05	0.210660863054619
98	Peak_10165	chr1	221013830	221014475	.	blue	-0.356165748537803	0.465597512462644	0.665558606979851	0.559104382800586	0.00359206010625192	9.29674422864208e-05	1.46061941681592e-09	1.29285635509585e-06
99	Peak_101656	chr6	53752737	53753362	.	green	0.634022542578026	-0.43715471897302	-0.391566595641638	-0.17135810978673	1.4303414059324e-08	0.000271473525100129	0.0012575353878133	0.172301356958052
100	Peak_101672	chr6	53961650	53962787	.	green	0.246145113462671	-0.253967539218116	0.00145459177138271	-0.514739412607639	0.048097678345438	0.0412085252474624	0.990824731075461	1.15051045289475e-05
101	Peak_101673	chr6	53984208	53984822	.	green	0.835193308198956	-0.509501292488808	-0.5825690266193	-0.0418902533546114	5.20705764092301e-18	1.46011218951334e-05	3.55929581579248e-07	0.740400937092657
102	Peak_101683	chr6	54282044	54282704	.	green	0.892840585899601	-0.586051897268504	-0.582194675086272	-0.185915959588025	1.67161354297725e-23	2.91362390137404e-07	3.63619797597599e-07	0.13813285644842
103	Peak_101688	chr6	54335762	54336234	.	green	0.634253293506764	-0.528360099476069	-0.365189828499195	-0.0312307682214472	1.40797889345706e-08	6.0759496187462e-06	0.00277906501888648	0.804935180399836
104	Peak_101732	chr6	56245807	56246543	.	blue	-0.225034348309249	0.0967314399990365	0.442176990362536	0.576156282067747	0.0715020735159923	0.443353957378591	0.000226198504855707	5.11448290742764e-07
105	Peak_101737	chr6	56343245	56343730	.	blue	-0.346236071217405	0.104983168701226	0.687183775843369	0.436923848121599	0.00472458489340725	0.405249888243313	2.59131784549837e-10	0.000273741469278357
106	Peak_10175	chr1	221117292	221118151	.	green	0.713342247168744	-0.526526559895824	-0.414102255986659	-0.00413656774783261	2.59455107184289e-11	6.63194180767756e-06	0.000605482884372508	0.973911349626635
107	Peak_101751	chr6	56528104	56528697	.	green	0.802710231140733	-0.492859560797826	-0.556782663884238	-0.0558892621043328	8.90907816070965e-16	3.0348050210291e-05	1.46105293737233e-06	0.658346968559755
108	Peak_101754	chr6	56552862	56553091	.	green	0.481000258888029	-0.172237086728516	-0.253109993021172	-0.262117330428232	4.99687606494659e-05	0.170077881108738	0.0419214940586391	0.0349199341447503
109	Peak_101761	chr6	56683990	56684188	.	green	0.576104153756862	-0.284499245419892	-0.225966273193739	-0.230638394444859	5.12941462050387e-07	0.0216251502780369	0.0703053945643324	0.0645455824851592
110	Peak_101765	chr6	56714492	56715654	.	green	0.647109383519244	-0.174322817940489	-0.246414143678996	-0.198872591447061	5.72994988387894e-09	0.164885900210308	0.0478459838705096	0.112250091318398
111	Peak_101768	chr6	56729721	56730498	.	green	0.583753410312579	-0.18891542706099	-0.321569475822331	-0.0688966686252636	3.32595383957649e-07	0.131774936639756	0.00900019606728759	0.585524094760583
112	Peak_101779	chr6	56796078	56796436	.	green	0.55648629284993	-0.224309389596689	-0.405464129570236	-0.325153673582029	1.48394355525651e-06	0.0724442076768493	0.000806107517537171	0.00822136162139479
113	Peak_101811	chr6	57262268	57263841	.	green	0.844002745290485	-0.39738346711479	-0.503223326654102	-0.043034307368994	1.0622264718084e-18	0.00104639642747699	1.93286952965481e-05	0.733570828754026
114	Peak_101812	chr6	57267775	57268344	.	green	0.777187034574761	-0.518120660674458	-0.427427864213405	-0.242721593979732	2.70682884318189e-14	9.84395872917143e-06	0.000383483385004489	0.051396451735306
115	Peak_101821	chr6	57667852	57668225	.	green	0.575023443099906	-0.257931663513571	-0.396429654061523	-0.080402570863601	5.44836818254847e-07	0.0380417535572379	0.00107865885587443	0.524332918689435
116	Peak_10186	chr1	221344606	221345133	.	green	0.664726768759904	-0.41698205426215	-0.444127696407004	0.0214931149950464	1.55666590894998e-09	0.000549443642469141	0.000210562329809575	0.865057034754456
117	Peak_10188	chr1	221381764	221382541	.	green	0.770031535604444	-0.494976855800214	-0.391537987227966	0.0143464582935845	6.5090149738314e-14	2.77087658298347e-05	0.00125866239301496	0.909692534104473
118	Peak_10193	chr1	221439228	221440919	.	green	0.821379758129866	-0.508670631895683	-0.521226291811903	-0.0834562124579839	5.26342480253766e-17	1.5158017051296e-05	8.5178179606695e-06	0.508647849600266
119	Peak_10194	chr1	221449871	221450345	.	green	0.59651785108752	-0.454294727588503	-0.446419552259021	-0.0891642703508454	1.57395004394604e-07	0.000143938580342773	0.000193460057053941	0.479985588913527
120	Peak_101992	chr6	63897244	63898253	.	green	0.632641069166649	-0.497979411603072	-0.295539555570046	-0.328852325975797	1.57142243213985e-08	2.43294761105799e-05	0.0168419354216474	0.00748000602412156
121	Peak_101993	chr6	63904402	63905222	.	green	0.74145045352768	-0.627418446718928	-0.547708827671177	-0.353428760706762	1.61800118742724e-12	2.23320185918977e-08	2.33589899774792e-06	0.00387724826516744
122	Peak_10200	chr1	221573836	221574040	.	blue	-0.298357899331894	0.158469552064472	0.539726737728327	0.409534753929144	0.0157773627539542	0.207374845142226	3.49019388244943e-06	0.000705074788222418
123	Peak_102008	chr6	65979089	65979468	.	green	0.534820910986217	-0.307034597523521	-0.465375061672905	-0.396683401286011	4.44464173136438e-06	0.0128546796006282	9.37846089812323e-05	0.00106998943467025
124	Peak_102017	chr6	66226201	66226416	.	green	0.489447047794796	-0.242351676763396	-0.0607778419715573	-0.0680192460081085	3.50969646670859e-05	0.0517636938376736	0.630556346822238	0.590320016876442
125	Peak_102092	chr6	71248378	71248764	.	green	0.652067912716044	-0.501167821980623	-0.373215010732905	-0.00653088471736998	4.00488878550431e-09	2.11625836788672e-05	0.0021983878170836	0.958821479278589
126	Peak_102108	chr6	71468631	71469796	.	green	0.894852623355328	-0.586444217135549	-0.429192147860673	0.0185689022239629	9.4934659292433e-24	2.84824688303554e-07	0.00036046946405275	0.883277978476023
127	Peak_102116	chr6	71602303	71603276	.	green	0.684543510194468	-0.413882838888336	-0.643000992534136	-0.374811660833339	3.22587535951613e-10	0.000609958379865777	7.6720748911444e-09	0.00209674334132348
128	Peak_102121	chr6	71651531	71652071	.	blue	-0.581264794172056	0.317626161774217	0.799727535937335	0.375954658215367	3.83404485607799e-07	0.00993061769336925	1.36143458706683e-15	0.00202658371543151
129	Peak_102130	chr6	71878728	71879527	.	green	0.720865167560925	-0.40248558917632	-0.42889498889562	-0.259964257234147	1.27609448021664e-11	0.000888150739064115	0.000364255238364864	0.0364980061357938
130	Peak_102147	chr6	72425095	72425943	.	green	0.621200041265989	-0.507609444625241	-0.216277436736704	0.100964746691056	3.36522209769728e-08	1.58982145310054e-05	0.0835594858830474	0.423561661138782
131	Peak_102150	chr6	72553141	72554976	.	green	0.637002615906071	-0.565169637985798	-0.377774911515297	-0.0791133832473398	1.16578650274469e-08	9.35136715019537e-07	0.00191918461705286	0.531026687619427
132	Peak_102174	chr6	73074281	73074556	.	green	0.725461091885161	-0.530314568349652	-0.433687353806978	-0.0542914091086618	8.17792708908877e-12	5.53139405248179e-06	0.000307412706642539	0.667533669220788
133	Peak_102184	chr6	73236222	73236733	.	green	0.746537653499268	-0.509558098763411	-0.418607270305822	0.0384982923039496	9.4235601209821e-13	1.45637416641564e-05	0.000519940450437274	0.760767095893536
134	Peak_10220	chr1	221816881	221817274	.	green	0.788840317393447	-0.578494935608454	-0.541284915449755	-0.00114454673112115	6.0372655726041e-15	4.48513142792919e-07	3.22965970235293e-06	0.992780372955794
135	Peak_102235	chr6	74075170	74075863	.	blue	-0.120929933910366	0.104604756872881	0.506499463315138	0.409687844638238	0.337267458524358	0.406954331922049	1.67083150893241e-05	0.000701509643390441
136	Peak_102243	chr6	74199685	74200048	.	blue	-0.26091249475821	0.345871130363749	0.404962028627857	0.347579463151544	0.0357958475650166	0.00477163364846265	0.000819437856056848	0.00455490388351894
137	Peak_102268	chr6	74806119	74806529	.	blue	-0.136104714873187	0.0553912116117412	0.391361450618816	0.334773952883658	0.279670419950329	0.661205145911688	0.00126563706401242	0.00641461411100062
138	Peak_102272	chr6	74870330	74870963	.	green	0.184178387346774	-0.100420959641468	-0.340651982338918	-0.490403933892428	0.141919993169998	0.426075448769798	0.0054912290068216	3.37002267479501e-05
139	Peak_10230	chr1	221897202	221897682	.	blue	-0.170995674423039	0.0267130094695142	0.520209180652885	0.383294003616476	0.173224332617516	0.832710922455177	8.93258793903061e-06	0.00162401451725252
140	Peak_102301	chr6	75275041	75275614	.	green	0.768980386207987	-0.358127756288414	-0.487257327235433	-0.133716302996243	7.3848298040015e-14	0.00339923933126691	3.84974471800786e-05	0.288274169937821
141	Peak_102304	chr6	75331220	75331588	.	green	0.595119018908017	-0.288665789362888	-0.601296086539002	-0.250925201216222	1.71114475676911e-07	0.0196994672054133	1.17949767335597e-07	0.0437840926860198
142	Peak_102359	chr6	77430204	77431542	.	blue	-0.562298824428798	0.403941029859999	0.868868588556605	0.427535074760166	1.09095720723667e-06	0.000847161782788305	6.6365476460027e-21	0.000382047546662226
143	Peak_102376	chr6	78598562	78599557	.	green	0.835106131203675	-0.693608809224861	-0.649870430580838	-0.470916619280616	5.28713486377317e-18	1.50594444823724e-10	4.69765755866663e-09	7.5277965319676e-05
144	Peak_1024	chr1	20603867	20604866	.	green	0.538963662109763	-0.291775199395035	-0.556693124675329	-0.468839635755042	3.62483574765948e-06	0.0183593831718015	1.46793346466615e-06	8.17786059615608e-05
145	Peak_102409	chr6	79438172	79438508	.	blue	-0.491864237481157	0.265639517114031	0.542218842560486	0.38649572181016	3.16676495444796e-05	0.0324611381183873	3.08234536915143e-06	0.00147211340582753
146	Peak_10242	chr1	222073387	222074006	.	green	0.662980613707954	-0.537043848233971	-0.597666732503019	-0.233324643177331	1.77816384785299e-09	3.98537385957462e-06	1.46909979725182e-07	0.0614100094921871
147	Peak_10244	chr1	222085006	222085519	.	green	0.81873981922236	-0.482471650278076	-0.426204592466878	0.0903282405301249	8.00703267350712e-17	4.70176496251762e-05	0.00040021828934001	0.474248285694112
148	Peak_102441	chr6	80163610	80164228	.	green	0.73324993957627	-0.401279748661329	-0.543903670777658	-0.159117216388019	3.76826951136099e-12	0.000923459896883303	2.83236670730798e-06	0.205500057054055
149	Peak_102448	chr6	80356601	80358051	.	blue	-0.402817687707957	0.353340411383096	0.739452114845955	0.413309953814978	0.000878643175404514	0.00388677934986651	1.99393197437509e-12	0.000621785587881771
150	Peak_102451	chr6	80424803	80426034	.	green	0.742508270359357	-0.636473306617345	-0.161894617344196	-0.00112964930721748	1.44748502625182e-12	1.20910682334036e-08	0.197596675469996	0.992874341190073
151	Peak_102452	chr6	80453955	80454983	.	green	0.792917533158476	-0.622142525956683	-0.388133744035344	0.066035528284145	3.49237256197786e-15	3.16426692822926e-08	0.00139944947447721	0.601227380111819
152	Peak_102457	chr6	80540778	80541826	.	green	0.809291980894448	-0.483444096080715	-0.633520527728	-0.237849544664081	3.40511994375382e-16	4.51566547769884e-05	1.48016050766979e-08	0.0564073944320774
153	Peak_102467	chr6	80790073	80790783	.	blue	-0.166574528246369	-0.00984363072872133	0.422397273301528	0.536664240201991	0.184774856258293	0.937968161215977	0.000456654351674879	4.06052192220116e-06
154	Peak_102468	chr6	80959097	80959505	.	blue	-0.349042017825976	0.35236360922606	0.727598094065893	0.526914256499726	0.00437631668064127	0.00399354865089684	6.62925908883806e-12	6.51056343989061e-06
155	Peak_102480	chr6	81331459	81331947	.	green	0.79982179770545	-0.524710871107721	-0.684092552940306	-0.469487809486524	1.34345793604103e-15	7.22901841127183e-06	3.34808263654669e-10	7.96963847151397e-05
156	Peak_102486	chr6	81515773	81516389	.	blue	-0.136843293257399	0.109551753211503	0.532135658544746	0.655581274540065	0.277044697515818	0.38500266851741	5.06534162758336e-06	3.094773431256e-09
157	Peak_102488	chr6	81606986	81607401	.	green	0.655826012798153	-0.47079598848114	-0.489138197731689	-0.0920973817245789	3.03931055635166e-09	7.56420762102094e-05	3.55591097285493e-05	0.465598942147134
158	Peak_102496	chr6	81890697	81891326	.	green	0.756835593036501	-0.445590919305783	-0.208397374110573	-0.008568222967939	3.03091217138137e-13	0.000199490728493609	0.0957336315039565	0.945992544302945
159	Peak_1025	chr1	20613575	20614275	.	green	0.63476186197366	-0.327489043949058	-0.265232120957093	-0.33543771881641	1.35985651391917e-08	0.00774615722937187	0.0327379187424638	0.00630392979485442
160	Peak_102506	chr6	82014957	82015370	.	green	0.516223621689583	-0.107035458138605	-0.354326113082203	-0.0857144515123526	1.07461604603711e-05	0.396078748252403	0.00378160982988915	0.497204786819068
161	Peak_102512	chr6	82057710	82058630	.	blue	-0.23106534774442	0.234554453764668	0.774237407262453	0.726011170166866	0.0640387678862475	0.060016160408426	3.90139949585812e-14	7.74916306620843e-12
162	Peak_102521	chr6	82331205	82331785	.	green	0.666927195644103	-0.559764459502509	-0.494275464243764	-0.231109989807078	1.31474456764464e-09	1.2484629204505e-06	2.85585200750415e-05	0.0639859612637628
163	Peak_102525	chr6	82396926	82398579	.	green	0.804798789224705	-0.519216219670239	-0.426446515665536	0.039775253085652	6.59176126351196e-16	9.35560650911855e-06	0.000396856793234032	0.753080063945825
164	Peak_102526	chr6	82408923	82409620	.	green	0.612806207890972	-0.470474819548464	-0.59290210842359	-0.369486188119442	5.77179915746504e-08	7.66194261376032e-05	1.95190082524643e-07	0.0024531281035905
165	Peak_102546	chr6	82955217	82956450	.	green	0.843160570304265	-0.478538653489091	-0.461979587912076	-0.110454432250705	1.24176538380067e-18	5.52915852224633e-05	0.000107107975329645	0.381074798967547
166	Peak_102557	chr6	83183229	83184292	.	green	0.853018906221343	-0.68049369335071	-0.638509383088105	-0.20618678893209	1.87963053230534e-19	4.4941531793777e-10	1.05037821220587e-08	0.0993864895753688
167	Peak_102593	chr6	84192854	84193659	.	green	0.75531606582452	-0.466598496551438	-0.58648698059887	-0.322844364306561	3.59571913066418e-13	8.93709048078655e-05	2.84120481503593e-07	0.008716099579701
168	Peak_102602	chr6	84392319	84392582	.	blue	0.0656931236354276	0.0163030305701858	0.330411388863275	0.434063488426432	0.603119022574799	0.897438824319324	0.00718547227464043	0.000303313994583306
169	Peak_102603	chr6	84408008	84408388	.	blue	-0.391421577218741	0.281302816676453	0.522678869004055	0.495691362052435	0.00126325766102432	0.0232087900459616	7.9565208671246e-06	2.68672863907749e-05
170	Peak_102605	chr6	84416125	84416511	.	blue	-0.240866891606693	0.298358409594397	0.521149517263103	0.357244050046803	0.0532593620262488	0.0157771753686909	8.54848824168048e-06	0.00348491919324933
171	Peak_102606	chr6	84417454	84417622	.	green	0.427963443411489	-0.38718307645829	-0.346393897347033	-0.26598614528812	0.000376359330483523	0.00144121854658556	0.00470436494572539	0.0322271854340434
172	Peak_102630	chr6	84777914	84778239	.	green	0.751523123801445	-0.511119465876317	-0.528501030256064	-0.117045411389462	5.47902861198508e-13	1.35705077867239e-05	6.03506781106811e-06	0.353128961825256
173	Peak_102636	chr6	84910710	84911407	.	blue	-0.593663990573944	0.508886911140375	0.55660847843945	0.481237204927551	1.86577084018817e-07	1.50111462960168e-05	1.47446593341444e-06	4.94822383223164e-05
174	Peak_102644	chr6	85077173	85078699	.	green	0.760760147707851	-0.511237334066035	-0.613813612582616	-0.164211406908431	1.93808554820263e-13	1.34981474007088e-05	5.41442857781778e-08	0.191172019295684
175	Peak_102652	chr6	85191678	85193103	.	green	0.706054956280011	-0.447263616381947	-0.223849324048589	-0.032449639371468	5.05108394798976e-11	0.000187489341379085	0.0730472212665109	0.797480866049586
176	Peak_102655	chr6	85260849	85261791	.	blue	-0.112574174212393	0.206228430176645	0.571666293130421	0.815935454733389	0.371945942804981	0.0993166912380205	6.56228308656751e-07	1.24113439900321e-16
177	Peak_102661	chr6	85403018	85405548	.	green	0.880337238712597	-0.483116879818816	-0.391438222800764	-0.113913787442269	4.44747159096431e-22	4.57751095466182e-05	0.00126259965441923	0.366245635767038
178	Peak_102669	chr6	85436098	85436961	.	blue	-0.186668955968201	0.238376739529283	0.665873471561121	0.667394599246834	0.136515469217216	0.05584672239119	1.42575572946067e-09	1.26817943213062e-09
179	Peak_102671	chr6	85452410	85453000	.	blue	-0.110914565145825	0.160229211423655	0.67325483823192	0.462012380316896	0.379081875069881	0.202309272063998	8.0248203684627e-10	0.000106971367035243
180	Peak_102673	chr6	85464221	85465191	.	green	0.869308161741437	-0.464335617758639	-0.529770192375958	-0.0290574796056497	6.01191943673278e-21	9.76914191876247e-05	5.67830080278002e-06	0.818269099330603
181	Peak_102681	chr6	85660104	85660697	.	green	0.841901203879811	-0.557919085652674	-0.35046551945904	-0.00234772131845429	1.56574185170216e-18	1.37631362109608e-06	0.00420847440121175	0.985191562883724
182	Peak_10273	chr1	222817595	222817987	.	green	0.687621043164601	-0.50903405458195	-0.610380757773114	-0.0216679026606116	2.49844566022085e-10	1.49119820689881e-05	6.72583785632692e-08	0.863970040037887
183	Peak_102736	chr6	87659996	87661647	.	green	0.73681585281691	-0.300342157673766	-0.283437878519759	0.0135271569758038	2.61910646370854e-12	0.0150629653208969	0.0221404926757459	0.914830093556627
184	Peak_102739	chr6	87706572	87706987	.	green	0.649594129659178	-0.404454501799929	-0.398316053655392	-0.461337629312121	4.79240989152511e-09	0.000833114745035643	0.00101569693821876	0.000109814837868222
185	Peak_102744	chr6	87745812	87746730	.	blue	-0.258396113281867	0.352673084815519	0.630760833800934	0.3252784696396	0.037684312223164	0.00395944360978431	1.78472819874443e-08	0.0081953386764053
186	Peak_10275	chr1	222829919	222830279	.	blue	-0.178729105392758	0.112895615427983	0.589243917787193	0.48809876925093	0.1543019396991	0.37057327836527	2.42027616484583e-07	3.71561883063517e-05
187	Peak_102750	chr6	87808359	87808663	.	green	0.724230961964807	-0.46063455671023	-0.338702012899832	-0.135797414814187	9.22027094935856e-12	0.000112851539546338	0.00578365815205295	0.280767750634803
188	Peak_102755	chr6	87879202	87879833	.	blue	-0.380088343602887	0.368616986306932	0.802038554504344	0.655329281402748	0.0017900595455663	0.00251617046138915	9.80792527243964e-16	3.15288387949785e-09
189	Peak_102761	chr6	87909698	87910184	.	green	0.720188250506762	-0.41730439880606	-0.402741082023802	-0.0680811800550222	1.3615108536126e-11	0.000543473777330005	0.000880828093382731	0.589980911951834
190	Peak_102778	chr6	88359701	88361189	.	green	0.632017603708519	-0.647510862982532	-0.234028088353054	-0.303717824525495	1.63932139295865e-08	5.56750796674305e-09	0.0606095684727329	0.0139114331158268
191	Peak_102793	chr6	88764157	88764557	.	blue	-0.377793278774124	0.451438665454117	0.725425325919722	0.332851067998273	0.00191812740827071	0.000160364995179592	8.20657608391644e-12	0.00674494797898215
192	Peak_102794	chr6	88808462	88808704	.	blue	-0.338694698055252	0.245320684040158	0.598065282286827	0.271968930258345	0.00578478043732892	0.0488757520975895	1.43429267186571e-07	0.0284061963596441
193	Peak_102805	chr6	89034643	89036337	.	green	0.70127134270324	-0.65148634697079	-0.165594453200303	0.0581680423886273	7.73735437369882e-11	4.17814149019765e-09	0.187408974237531	0.645332238921153
194	Peak_102806	chr6	89050125	89050803	.	blue	-0.461093574125237	0.370536241175603	0.696486178664217	0.522999246110221	0.000110860328919614	0.00237885240585246	1.17559874286029e-10	7.83745752059815e-06
195	Peak_102821	chr6	89360530	89360928	.	green	0.655175192383473	-0.259101547283375	-0.651367722350268	-0.256884770802258	3.18892619913094e-09	0.0371467463421843	4.21434346606271e-09	0.0388577711843423
196	Peak_102886	chr6	90135766	90135975	.	green	0.737527627179615	-0.475888180130827	-0.497666109630663	-0.0324324063409656	2.43395974640173e-12	6.16053622692282e-05	2.46633135559489e-05	0.797586135170903
197	Peak_102904	chr6	90375767	90376719	.	green	0.818549945330669	-0.441582967748313	-0.631529188071978	-0.164569599879625	8.25016185428833e-17	0.000231167015223879	1.6944441775873e-08	0.19019226802715
198	Peak_102986	chr6	97008539	97008720	.	black	-0.22731175558883	0.504982172083262	0.319305042096395	0.284011929317641	0.0686060159048161	1.78778773976259e-05	0.00952473347772264	0.0218604853192065
199	Peak_102990	chr6	97085573	97086404	.	green	0.72381149965046	-0.698089552166053	-0.549206091985626	-0.257016743049366	9.60385781588363e-12	1.02277976565615e-10	2.16390659234339e-06	0.0387541106548525
200	Peak_10300	chr1	223140770	223141328	.	blue	-0.637199623333068	0.493289045925944	0.718966600052699	0.218729705082144	1.15004170691685e-08	2.97945412278384e-05	1.52966421509178e-11	0.0800315311900486
201	Peak_103000	chr6	97594734	97595154	.	green	0.564618555139532	-0.40056791857659	-0.190693498511271	-0.00595013582214456	9.63324103082963e-07	0.00094489450169058	0.128111940045202	0.962480452048478
202	Peak_103002	chr6	97630681	97630859	.	green	0.616478524631879	-0.411384888803664	-0.380083102562739	-0.277644173339357	4.5672090581376e-08	0.000663069779080421	0.00179034304644152	0.0251409783486912
203	Peak_103015	chr6	98578808	98579869	.	green	0.635828074805959	-0.460384466550196	-0.44846396073506	-0.375159059029081	1.26397885621584e-08	0.000113950227775134	0.000179289122900783	0.00207519281022554
204	Peak_103089	chr6	100269102	100269584	.	green	0.588393485769514	-0.528343367648629	-0.251099768234099	-0.223451582243974	2.54340177822324e-07	6.08082039157494e-06	0.0436328048184614	0.0735717706257938
205	Peak_10309	chr1	223229972	223231116	.	green	0.598807500549198	-0.0434953209175726	-0.341235913812416	-0.117672742397643	1.37153527090352e-07	0.730824308223631	0.00540623122772546	0.350536712757682
206	Peak_103090	chr6	100296710	100297487	.	green	0.768556573072579	-0.48496736324545	-0.393286180767451	0.066664285218683	7.76898086452541e-14	4.23780675648533e-05	0.00119144043454882	0.597760587769363
207	Peak_103091	chr6	100300191	100300815	.	green	0.703460453823645	-0.583967354279688	-0.356565308137852	-0.195708095945429	6.37220647049898e-11	3.28537065777753e-07	0.00355202330901353	0.118197468511952
208	Peak_103118	chr6	100633118	100633618	.	green	0.658225366543946	-0.551711376651946	-0.376522328928889	-0.234342748384005	2.54329935806213e-09	1.90239121173254e-06	0.00199252632327335	0.0602542627755819
209	Peak_103119	chr6	100663172	100663489	.	green	0.573453638040709	-0.466119362337475	-0.327637596624346	-0.123528124892964	5.94504228621616e-07	9.10761231818715e-05	0.00771675906780849	0.326911983482719
210	Peak_103149	chr6	101805924	101806913	.	green	0.71101780770407	-0.485450136537637	-0.314509307391959	-0.347719602647834	3.21595436493487e-11	4.15310253974379e-05	0.0107241330339332	0.00453751726999526
211	Peak_103171	chr6	104558570	104559370	.	blue	-0.52415372054155	0.329638207559358	0.762660586712091	0.477637128965239	7.4220572939666e-06	0.00733024481438304	1.55595207398196e-13	5.73687048496031e-05
212	Peak_103197	chr6	105178179	105179064	.	green	0.669060487641105	-0.454769838064736	-0.420753584980258	-0.128982947440342	1.11464454221017e-09	0.000141361043627459	0.000483185538220813	0.305834530580773
213	Peak_103212	chr6	105345897	105346398	.	green	0.729673493601455	-0.352333310127707	-0.353643389054019	-0.175748931797455	5.39625337971079e-12	0.0039969016399961	0.00385418050136841	0.16140355364565
214	Peak_103213	chr6	105359763	105360476	.	green	0.572829326896735	-0.345801392079567	-0.267784810378596	-0.255732408545672	6.15415665334768e-07	0.00478067135914862	0.0310357215643722	0.0397727233015124
215	Peak_103232	chr6	105560585	105560971	.	green	0.650179581087135	-0.262092551142621	-0.51171772204654	-0.117652208696673	4.59374819602496e-09	0.0349377670833853	1.32069306467235e-05	0.350621374957746
216	Peak_103235	chr6	105596139	105596786	.	green	0.636062322034616	-0.535747353836817	-0.455464508464038	-0.371686941947354	1.24379060716714e-08	4.24753030168765e-06	0.000137668644536295	0.00229977021933457
217	Peak_103240	chr6	105675836	105676402	.	green	0.797427355177189	-0.601281590381813	-0.329736665292634	-0.0400341898663874	1.87897169635861e-15	1.18053890187116e-07	0.00731166856086702	0.751524201648618
218	Peak_103246	chr6	105779034	105779541	.	blue	-0.189754214409188	0.282611493348547	0.561727664204749	0.582127966328648	0.130037206747506	0.0225489239523628	1.1247327493502e-06	3.65006495581437e-07
219	Peak_10327	chr1	223500413	223501120	.	green	0.511099294811207	-0.0207012409661561	-0.55728331805511	-0.131169680081911	1.35829271075242e-05	0.869984748421563	1.4231349208278e-06	0.29763771622457
220	Peak_103274	chr6	106129146	106130240	.	green	0.630079993041221	-0.490829282652831	-0.368413208480973	-0.222760114686708	1.86851892122448e-08	3.30960495756491e-05	0.00253115790666279	0.0744908431480417
221	Peak_103282	chr6	106200043	106200312	.	green	0.637942277376572	-0.344061274480073	-0.61792085163339	-0.336322718437965	1.0924818998284e-08	0.00501113035717361	4.16260743580963e-08	0.00615896536089585
222	Peak_103283	chr6	106253025	106254007	.	green	0.790128416701713	-0.444401515212951	-0.334058961549355	-0.15263222671708	5.08517136730049e-15	0.000208448578617423	0.00653574580685289	0.224820079240983
223	Peak_103304	chr6	106527895	106528554	.	green	0.607809646198087	-0.431763717143023	-0.287552150365235	-0.160107599060554	7.89886630243858e-08	0.000329176698028615	0.0201992769868552	0.202656503206602
224	Peak_103327	chr6	106869902	106870685	.	green	0.654856081848764	-0.380329375844103	-0.184950696960322	-0.369667498504014	3.26481589259014e-09	0.0017770649383174	0.140227203585083	0.00244015702241048
225	Peak_103360	chr6	107492323	107492688	.	blue	-0.154960404570167	0.150936010293312	0.63326556073408	0.688454282533937	0.217743398159176	0.230075807039984	1.50608817085452e-08	2.33017685805733e-10
226	Peak_10338	chr1	223700416	223701635	.	green	0.762888575898872	-0.348189152418586	-0.312331905938226	-0.203384285115838	1.51528607616979e-13	0.00447968869054317	0.0113105979370796	0.104172405061029
227	Peak_103386	chr6	107820122	107820728	.	black	-0.300030011547661	0.535622732084425	0.393135411037977	0.361049097506864	0.0151734703925412	4.27356087187968e-06	0.00119710764178655	0.00312916362952336
228	Peak_103415	chr6	108438931	108439246	.	blue	-0.481239949055593	0.337145868501567	0.616015608921895	0.297360115610844	4.94766295430936e-05	0.00602676980293993	4.70476070494569e-08	0.0161474553590629
229	Peak_103421	chr6	108544466	108545102	.	blue	-0.333577486579706	0.361814435051407	0.61219467901357	0.353491937064109	0.00661844268575945	0.00306164195830023	5.99948909230857e-08	0.00387044553823723
230	Peak_103423	chr6	108564345	108564543	.	green	0.706129836096225	-0.545771458138226	-0.518181541810889	-0.259597827570008	5.01714016307855e-11	2.57748010654097e-06	9.81620898971617e-06	0.036772393408929
231	Peak_103428	chr6	108592392	108593137	.	green	0.554580576074854	-0.467344392369334	-0.167959282744444	-0.238084564021658	1.63936284354747e-06	8.67747686163322e-05	0.181098824629316	0.056156888919903
232	Peak_103430	chr6	108608941	108609534	.	green	0.62966463622402	-0.387671127169662	-0.350963310355435	-0.158368335338109	1.92145204136484e-08	0.00141963725530117	0.00415114006885576	0.207668926959476
233	Peak_103432	chr6	108621142	108621535	.	green	0.751513179543805	-0.321245901520101	-0.617431252499398	-0.201653362994652	5.48502781280478e-13	0.0090735726687109	4.29598908503355e-08	0.107216412318784
234	Peak_103446	chr6	108779408	108780256	.	green	0.044218863600583	0.180072145837021	-0.0258353936194003	-0.366962066302772	0.726520546534687	0.151178375646767	0.838131472458207	0.00264021055377234
235	Peak_1035	chr1	20973752	20974455	.	green	0.58367355393111	-0.33596890373473	-0.425460801026458	-0.213848436279888	3.34122247513324e-07	0.00621656553824003	0.000410716408995397	0.0871740208046832
236	Peak_103535	chr6	110138925	110139120	.	black	-0.426101269232092	0.613060229121658	0.272464216865665	0.146768617274048	0.000401661847610066	5.67964164529236e-08	0.0281077112952242	0.24334872556333
237	Peak_103539	chr6	110284950	110286106	.	blue	-0.567232662337754	0.405315855252461	0.739802895096902	0.268164291125167	8.36344449126614e-07	0.000810023492670047	1.92239838535686e-12	0.0307891191996419
238	Peak_103556	chr6	110430716	110431114	.	black	-0.279757081182944	0.523918771065365	0.275747362441937	0.0823374476433622	0.0240091932401302	7.50489407172905e-06	0.0261950854782946	0.514366399854275
239	Peak_103565	chr6	110534858	110535293	.	green	0.727944402242327	-0.33001304277511	-0.536487323284313	-0.00316141798763207	6.40632045479648e-12	0.00725974382719849	4.09599551229016e-06	0.980060015786998
240	Peak_103568	chr6	110547526	110548177	.	green	0.687078522746553	-0.362118719693623	-0.535266471708793	-0.196285781665452	2.61415877667165e-10	0.00303515882887459	4.34880016682576e-06	0.117094136634564
241	Peak_103587	chr6	110944566	110944943	.	green	0.681734533569106	-0.318331822386624	-0.52569854471096	-0.140632358086724	4.0622836278783e-10	0.00975822190015283	6.89827903800457e-06	0.26383250811498
242	Peak_103599	chr6	111228166	111229000	.	green	0.683037371948109	-0.481672091837508	-0.524114827116867	-0.547881485799376	3.65148683440066e-10	4.86006645367069e-05	7.43571088052167e-06	2.31543170885014e-06
243	Peak_10360	chr1	224067510	224068210	.	green	0.636665918753483	-0.404377606385572	-0.594556876766978	-0.110058108360451	1.19316922695817e-08	0.000835204859000005	1.76939294375583e-07	0.382796375868782
244	Peak_103609	chr6	111427419	111427735	.	green	0.730540295294349	-0.481287268257128	-0.453018599149071	-0.221475046635956	4.94905646455608e-12	4.93800052992061e-05	0.00015107700391968	0.0762232065839221
245	Peak_103616	chr6	111559190	111560225	.	blue	-0.425535787428799	0.25856928543693	0.785105523613299	0.376081637233588	0.000409646764715559	0.037551754329179	9.86416503933733e-15	0.00201892067984636
246	Peak_103617	chr6	111564440	111564978	.	green	0.509675146732634	-0.107680542852299	-0.37109445810678	-0.245637009083638	1.4487001133917e-05	0.393221504817294	0.00234019041203614	0.0485760028631669
247	Peak_103620	chr6	111575575	111576376	.	blue	-0.305531255172985	0.373682835435047	0.774332860446739	0.577025569973472	0.0133247444804503	0.00216815860088037	3.85585050651638e-14	4.87142977382487e-07
248	Peak_103632	chr6	111646951	111647597	.	blue	-0.314985653909007	0.447307121917466	0.6272367009082	0.622497012787111	0.0105994097097752	0.000187186222407357	2.26041772228535e-08	3.09166517836555e-08
249	Peak_103647	chr6	111781092	111781437	.	blue	-0.361882872439341	0.354306891126782	0.42961849054466	0.422976217991537	0.003055667716091	0.00378363634681583	0.000355100582734316	0.000447630036647817
250	Peak_103664	chr6	111925471	111925706	.	green	0.603708929702351	-0.13979192260872	-0.421082145156495	-0.16124892939223	1.01776229280007e-07	0.266725779058076	0.000477772607716372	0.199414383692502
251	Peak_103699	chr6	112298053	112299683	.	green	0.837306772804933	-0.48374016402739	-0.459335372209836	-0.0749570115868713	3.58689016880635e-18	4.46037435141798e-05	0.000118667173675606	0.552891590613157
252	Peak_103721	chr6	112690532	112691820	.	blue	0.125365526960572	-0.0255137777012843	0.438384423372454	0.47244597626203	0.31971177352595	0.840119809579582	0.000259680494692553	7.07998407337875e-05
253	Peak_103729	chr6	112912037	112913035	.	blue	-0.248885630493856	0.06358636187899	0.631690407857473	0.461522424065049	0.0455839252962287	0.614815017110865	1.67605761132883e-08	0.000109029254397589
254	Peak_103735	chr6	113018554	113019566	.	green	0.779068035673525	-0.49597586401679	-0.34180642994312	-0.138381124910179	2.13773389165345e-14	2.65388749278359e-05	0.00532430786185965	0.271630302732304
255	Peak_103737	chr6	113073619	113074075	.	green	0.404862593124298	-0.167887559748635	-0.226760714050419	-0.224468678991677	0.000822101334865059	0.181287912747317	0.0692979681134586	0.0722363544421394
256	Peak_103739	chr6	113120273	113121251	.	green	0.822978744775248	-0.65960477295887	-0.541909375928482	-0.408094853039033	4.0686466003477e-17	2.29401935282498e-09	3.13044827231172e-06	0.000739419655540899
257	Peak_103740	chr6	113122120	113122474	.	green	0.699770956131077	-0.362520824386872	-0.472371261943182	-0.229027641790996	8.82950519900441e-11	0.00300047483290996	7.10127699708297e-05	0.0664867796874697
258	Peak_103743	chr6	113184025	113185271	.	green	0.605519092636842	-0.208660257649057	-0.50247022609438	-0.208589186395823	9.1042655284575e-08	0.095306304698696	1.99827397692599e-05	0.0954216862969451
259	Peak_103745	chr6	113271427	113271712	.	blue	-0.358013022902906	0.244809569145381	0.672215877554426	0.676172239370115	0.00341025656276208	0.0493632849447627	8.70958760942547e-10	6.36517753825088e-10
260	Peak_103746	chr6	113281139	113281497	.	blue	-0.249654333314247	0.317102548509085	0.343270643150647	-0.0943310014236415	0.0448985631008818	0.0100602439813108	0.00511904040692654	0.454802073485395
261	Peak_10375	chr1	224427477	224427653	.	green	0.521149210011755	-0.398726408276131	-0.475650055766107	-0.144832243019262	8.5486111905808e-06	0.00100244820819716	6.22040402127642e-05	0.249691241290707
262	Peak_103767	chr6	113595493	113597313	.	blue	-0.666364226788245	0.58943783314986	0.681756097056313	0.343734961595475	1.37298910814721e-09	2.39299855397508e-07	4.05513990614241e-10	0.00505542180264986
263	Peak_103773	chr6	113672722	113673147	.	blue	-0.384965238049262	0.343033902207454	0.67035973974459	0.542074632064408	0.00154305402515001	0.00515174844057	1.00734498010331e-09	3.10467446009168e-06
264	Peak_103791	chr6	113889014	113889529	.	blue	-0.272725633176016	0.2604844626946	0.644320224437482	0.522464579567495	0.0279512349582363	0.0361113954767592	6.98901437250448e-09	8.03709749874473e-06
265	Peak_103797	chr6	113923533	113924902	.	blue	-0.610171750813943	0.306001644094172	0.8009039087755	0.209073261836515	6.81467543384345e-08	0.0131760947465773	1.15274683670924e-15	0.0946379640370857
266	Peak_10381	chr1	224497753	224498975	.	green	0.813985644311895	-0.335116258829542	-0.316872556553959	-0.0162486122008088	1.67597995373421e-16	0.00635732265098536	0.0101176442377709	0.897779329075133
267	Peak_103818	chr6	115703897	115704282	.	black	-0.471152266500831	0.739905186653592	0.2005971662829	0.0562262399395619	7.45713504376394e-05	1.90200494176227e-12	0.109107348600517	0.656415900449714
268	Peak_103844	chr6	116290727	116291242	.	blue	-0.562029733651852	0.340149052039638	0.830175324726797	0.371168911125864	1.10674948062256e-06	0.0055653773047828	1.23582565003872e-17	0.00233507647643935
269	Peak_103867	chr6	116555922	116556599	.	green	0.829201684252046	-0.473676416475085	-0.346718200521616	0.107345025670242	1.45670954752923e-17	6.73768824808476e-05	0.00466305650011519	0.39470607139356
270	Peak_103868	chr6	116557854	116558232	.	green	0.805795282141642	-0.537922582229099	-0.575753051094709	-0.280695626874781	5.70195574575681e-16	3.81637749875677e-06	5.23105826747344e-07	0.0235204630473229
271	Peak_10388	chr1	224564751	224565899	.	green	0.814459568603475	-0.398231892896419	-0.442023614524023	-0.0820768165878011	1.55848329266716e-16	0.00101843362068364	0.000227471914140902	0.515703280937568
272	Peak_103934	chr6	118542492	118542873	.	green	0.619777979080758	-0.608005447473201	-0.351206522495778	-0.242624091742465	3.69142262376566e-08	7.80314330881089e-08	0.00412337981021002	0.0514930416845583
273	Peak_103937	chr6	118580432	118582065	.	green	0.67607306506375	-0.251642009744834	-0.137449661626341	0.0126904710333891	6.41578580197032e-10	0.0431656186793812	0.274901288970364	0.920080250990563
274	Peak_103945	chr6	118679124	118679767	.	green	0.53388899754573	-0.452570626534916	-0.275154595617584	-0.237355189773494	4.65151677301773e-06	0.000153659010164713	0.0265320503719361	0.0569372872434441
275	Peak_103950	chr6	118712773	118713494	.	green	0.760643367325826	-0.559442047702265	-0.394174115000909	-0.287905340986115	1.96428737813301e-13	1.26996489878655e-06	0.00115855222109415	0.0200396060132692
276	Peak_103954	chr6	118743851	118745127	.	green	0.816863801194513	-0.498175687522762	-0.453103410553594	-0.108283221093335	1.07440128232023e-16	2.41224771997536e-05	0.000150592681164085	0.390563133745602
277	Peak_103979	chr6	119146808	119149454	.	green	0.852812401922533	-0.555844330817079	-0.400051291780514	0.0796528778692192	1.95819339737982e-19	1.53468475764871e-06	0.00096073168503004	0.528220363290471
278	Peak_103980	chr6	119158109	119159083	.	purple	-0.250729612989861	0.100164090682589	0.532039610752553	0.843043042657497	0.0439541117362188	0.427265835553427	5.08897592396651e-06	1.26903231910607e-18
279	Peak_103999	chr6	119484198	119484993	.	green	0.755943642060633	-0.456511313433532	-0.479933743094945	0.00213724263973131	3.35120397483648e-13	0.000132271703537532	5.22139015187593e-05	0.986519044352272
280	Peak_104032	chr6	121285068	121285567	.	green	0.563986819619848	-0.357434679300198	-0.644534072945006	-0.138271922196743	9.9661783659925e-07	0.00346627617217004	6.88387500422326e-09	0.27201243406147
281	Peak_104059	chr6	121748298	121749107	.	green	0.760022189866295	-0.455792476494658	-0.327328322200054	-0.114478648584609	2.10946093688247e-13	0.000135956376765857	0.00777807386700152	0.363858074365668
282	Peak_104060	chr6	121756506	121756951	.	blue	-0.200456469719318	0.120049955738234	0.559213846241108	0.527860548786601	0.109361171854505	0.340820877086524	1.2853933819622e-06	6.22295325586668e-06
283	Peak_104062	chr6	121791445	121791979	.	blue	-0.336510694170485	0.158439240670163	0.740599629042969	0.422478189964829	0.00612855455326986	0.20746288293755	1.76892843723803e-12	0.000455383182229846
284	Peak_104069	chr6	121830728	121831370	.	blue	-0.345802477578403	0.126145729544532	0.719140460421319	0.560710956839899	0.00478053056853805	0.31668526423167	1.50457784673972e-11	1.18729679633971e-06
285	Peak_104077	chr6	121882027	121883059	.	green	0.745009292830281	-0.554794618083003	-0.284969716577021	-0.0837999590686188	1.11000599214386e-12	1.62117506756726e-06	0.0213999952936828	0.506897349823657
286	Peak_104096	chr6	122322829	122323556	.	blue	-0.536026475312715	0.458220996665634	0.512342929924157	0.426893122272718	4.18976511879146e-06	0.000123873879631181	1.28366765861719e-05	0.000390718778691335
287	Peak_104114	chr6	122797980	122798646	.	green	0.821622580648247	-0.495807320937124	-0.527497527563264	-0.00183919817607331	5.06243334675661e-17	2.67329780810067e-05	6.33185586496443e-06	0.988398861543454
288	Peak_104151	chr6	125102648	125103370	.	green	0.616443884639212	-0.56397421962124	-0.186738742810744	-0.301121153192079	4.5773689655652e-08	9.97292742318618e-07	0.13636629693173	0.0147902002896741
289	Peak_104205	chr6	125825110	125825791	.	blue	-0.527597281281706	0.442739833582925	0.795766578333033	0.312622260289235	6.30175486061919e-06	0.000221581210048835	2.36503158542321e-15	0.0112308218735936
290	Peak_104226	chr6	126070742	126072055	.	blue	-0.346350470274987	0.317167946182698	0.765071796154475	0.442297372784143	0.00470992098244459	0.010043974117084	1.17409107630255e-13	0.000225203601462723
291	Peak_104227	chr6	126076952	126079057	.	blue	-0.376722290831588	0.252485951026774	0.833352553909318	0.631363165304457	0.00198065225542621	0.0424467056172501	7.17350331574886e-18	1.71357808074802e-08
292	Peak_10427	chr1	225253873	225254085	.	green	0.555724210571563	-0.361980091296481	-0.283108200638448	-0.129705104867864	1.54435805936025e-06	0.00304719883174507	0.0223026729826598	0.303111574616887
293	Peak_104271	chr6	127102121	127103062	.	green	0.813246698936541	-0.656886696920155	-0.486461583835078	-0.323275731582462	1.87632960970788e-16	2.80966278522777e-09	3.98069805045556e-05	0.00862176053756195
294	Peak_104284	chr6	127201449	127201757	.	green	0.636284100144147	-0.407461244154233	-0.477136500767333	-0.132365196608004	1.22495889654827e-08	0.000755007427504435	5.85530626767537e-05	0.293217563989222
295	Peak_104286	chr6	127206771	127207031	.	green	0.557297286008696	-0.399149274654288	-0.230894697846648	-0.125659220040221	1.42209038688019e-06	0.000988959026499363	0.0642409516355973	0.318570339071655
296	Peak_104299	chr6	127420507	127421280	.	green	0.761129502880533	-0.502250074359876	-0.349329097349082	0.00370117035074609	1.85739944196957e-13	2.01777831698072e-05	0.00434199880641533	0.976656519410122
297	Peak_104335	chr6	128538896	128539101	.	green	0.510069621702033	-0.188448785144171	-0.413571446652929	-0.439038289823166	1.42311318197236e-05	0.132749259379888	0.000616361482507213	0.000253602483742145
298	Peak_104336	chr6	128569665	128570636	.	green	0.763759400315895	-0.435833075718924	-0.298800876882997	-0.123754066372604	1.36913071844917e-13	0.000284692732982971	0.0156154040631032	0.326021088857428
299	Peak_104340	chr6	128655821	128656495	.	green	0.817106560972433	-0.447285684809288	-0.511837007102404	-0.114501427638775	1.03448640540939e-16	0.000187335526364845	1.31355305449896e-05	0.363761991313115
300	Peak_104347	chr6	128919016	128920195	.	green	0.813124934322025	-0.493833888385894	-0.516861340195302	0.0337506549184407	1.91147792246312e-16	2.91058319096058e-05	1.04346145912532e-05	0.78954403309722
301	Peak_104350	chr6	129032457	129033007	.	blue	-0.103780077000702	0.09823542982558	0.584772554005934	0.706682539064638	0.410683283421781	0.436263862107823	3.13677348134281e-07	4.77324015028736e-11
302	Peak_104362	chr6	129312816	129313204	.	green	0.60581490305279	-0.378746569505744	-0.502631685139159	-0.294290491906311	8.93936462496188e-08	0.0018639678009121	1.9840810054829e-05	0.0173330734812515
303	Peak_104365	chr6	129341867	129342539	.	blue	-0.375940003681283	0.144524531614445	0.760143935923803	0.599709077060244	0.00202746977356506	0.250709422262508	2.08022182253368e-13	1.29878730979393e-07
304	Peak_104367	chr6	129359998	129360747	.	blue	-0.382101233914484	0.181104356448345	0.719356810585452	0.447738296316258	0.00168410808678764	0.148809860486825	1.47390895300064e-11	0.000184206279500371
305	Peak_104374	chr6	129493777	129494036	.	green	0.57644564681494	-0.456774053906028	-0.526421997113331	-0.317122999890223	5.03233748446473e-07	0.000130947998559351	6.66503761646097e-06	0.0100551535549661
306	Peak_104415	chr6	130178641	130179018	.	green	0.709988234402114	-0.422888599456516	-0.571251517704725	-0.131129344330363	3.53445069058085e-11	0.000448985279955879	6.71389057836019e-07	0.29778760239276
307	Peak_104416	chr6	130194517	130194841	.	blue	-0.597886143652944	0.358092078199279	0.568688231017352	0.30330821168013	1.44984026641151e-07	0.00340266191436801	7.72635432482671e-07	0.0140469917163117
308	Peak_104443	chr6	130600720	130601451	.	green	0.743701638418122	-0.340904290700351	-0.308478437794507	0.0663593034279713	1.27576106182107e-12	0.00545435934786985	0.0124167692008158	0.599441066547941
309	Peak_104453	chr6	130752298	130752614	.	blue	-0.484702466151151	0.282125734681605	0.54616907905478	0.0487487300270088	4.28496048322345e-05	0.0227919736201322	2.52606771018743e-06	0.699771981929856
310	Peak_10448	chr1	225655326	225656199	.	green	0.592460687097098	-0.349645478531893	-0.115246567429872	0.0649726936567241	2.0035040375163e-07	0.00430445412410814	0.360627502992602	0.607107602992969
311	Peak_104482	chr6	131159667	131159941	.	green	0.635537847718998	-0.318975920489017	-0.388008899796023	-0.132145391736993	1.28942246687751e-08	0.00960314417135531	0.00140487185095311	0.294026999923556
312	Peak_104493	chr6	131379852	131380471	.	green	0.680003463065897	-0.511910704147227	-0.287243454587642	0.0273983829927366	4.67653661298954e-10	1.30915976464384e-05	0.0203397185920961	0.828483125773965
313	Peak_104508	chr6	131733389	131733995	.	green	0.655173524219087	-0.356810181374345	-0.186928061799009	-0.135931057431366	3.18931852468549e-09	0.00352768269195022	0.135962238075247	0.280290179192855
314	Peak_104509	chr6	131754781	131756351	.	green	0.814862910699558	-0.527480478056194	-0.439798967508833	-0.14230051187709	1.46475782624549e-16	6.33701401830622e-06	0.000246695564382809	0.258152529626171
315	Peak_104527	chr6	131931312	131931718	.	blue	-0.48601994225041	0.514160110806987	0.431576136230131	0.368773186450664	4.05514563359572e-05	1.18146453251401e-05	0.0003313725558886	0.00250473594041733
316	Peak_104529	chr6	131948963	131951827	.	green	0.591016960564826	-0.284408609744871	0.0180542584940493	-0.11331111790435	2.18140678563805e-07	0.0216687564836853	0.886491277258419	0.368803495773628
317	Peak_104530	chr6	131980145	131980640	.	green	0.330941686254394	-0.158990322901905	-0.130208753542563	-0.1496019422936	0.0070876316056708	0.20586642428291	0.301221863986365	0.234268881691321
318	Peak_104531	chr6	131982516	131983513	.	green	0.79629085557273	-0.453283837079522	-0.455876311940701	-0.15116347801157	2.19985747062417e-15	0.000149567080746076	0.000135521838237231	0.229366090273588
319	Peak_104539	chr6	132063378	132064251	.	green	0.727757306995221	-0.351156719044184	-0.276902070532126	-0.154941105414403	6.5258591678319e-12	0.00412905095985166	0.0255490364906799	0.21780140946306
320	Peak_104542	chr6	132084705	132085685	.	green	0.741439052676036	-0.392311739421244	-0.353342447830221	-0.311881719950004	1.61993960598431e-12	0.00122849941845958	0.00388655942526792	0.0114352591597853
321	Peak_104544	chr6	132096267	132096959	.	blue	-0.45332946909546	0.5696245084226	0.507374462038542	0.371086499194301	0.000149308712729089	7.3409642177785e-07	1.60666014907558e-05	0.00234073767547001
322	Peak_104572	chr6	132445188	132446173	.	green	0.805288989457449	-0.651559258785985	-0.335504336830671	-0.0622907411968357	6.13855851617398e-16	4.15603687220449e-09	0.00629291428365153	0.62205584911162
323	Peak_104582	chr6	132764201	132764839	.	green	0.651407572797503	-0.454509817327626	-0.440806918181366	-0.24025697076442	4.2021487878633e-09	0.000142766387406995	0.000237808583947572	0.0538838749724335
324	Peak_104611	chr6	133609506	133610671	.	green	0.914288237403998	-0.674209815754655	-0.628367273846721	-0.272815933599644	2.05194464751816e-26	7.44083731538453e-10	2.09608305478882e-08	0.0278973542770733
325	Peak_104620	chr6	133724791	133725025	.	green	0.501039626701382	-0.239312986116417	-0.382823535797944	-0.329524000758263	2.12821472609665e-05	0.0548621941712298	0.00164748352198867	0.00735184423236842
326	Peak_10464	chr1	225813126	225813860	.	blue	-0.372653168549389	0.341571749995542	0.748503300269909	0.261775815387756	0.0022351899219194	0.00535787336533752	7.62103186004199e-13	0.0351663818577731
327	Peak_104642	chr6	133967753	133968107	.	green	0.536872821325867	-0.283698080075153	-0.367622616453886	-0.377723456518929	4.01906832380678e-06	0.0220131980541166	0.00259006137863811	0.00192214911761147
328	Peak_104653	chr6	134071883	134072194	.	black	-0.391026768353043	0.513659571436414	0.176216671578148	-0.0430653161738808	0.00127895545298754	1.20883274834625e-05	0.16027329571344	0.733385986748081
329	Peak_104658	chr6	134132569	134132917	.	green	0.493143720051707	-0.418337249652664	-0.422122579644696	-0.244206075492742	2.99807767679049e-05	0.000524740207610549	0.000460993820326103	0.0499440530858906
330	Peak_104665	chr6	134223767	134224535	.	blue	-0.35189657133013	0.29244490401311	0.815914114637273	0.569506907819168	0.00404551029959451	0.0180811794776902	1.24524518955511e-16	7.38835908617929e-07
331	Peak_104680	chr6	134422446	134423478	.	green	0.704598846102613	-0.530346078815789	-0.168296033188228	-0.195511159998204	5.75637220904712e-11	5.52300018916924e-06	0.180212937186309	0.118575413186542
332	Peak_104681	chr6	134431613	134431805	.	green	0.493694816290974	-0.2025115884002	-0.37503464402787	-0.361519173520999	2.92802089785122e-05	0.105698649602493	0.00208288788692626	0.0030875361462761
333	Peak_104690	chr6	134536975	134537706	.	green	0.701105007839099	-0.226469417977517	-0.367515905376469	-0.107415771822269	7.8517614241721e-11	0.0696660071875729	0.00259810491118697	0.394392765181422
334	Peak_104692	chr6	134589520	134590206	.	green	0.770720099194656	-0.459764241654142	-0.484183878237883	-0.0930080370788142	5.99024483214829e-14	0.00011671759344058	4.37868207960205e-05	0.461180321541525
335	Peak_104695	chr6	134614571	134615033	.	blue	-0.326866402442598	0.357271438839028	0.787453248463201	0.496466033618155	0.00787044433950864	0.00348223517834037	7.25313695066e-15	2.59817753939448e-05
336	Peak_104702	chr6	134673245	134673809	.	green	0.75824754295015	-0.43823220105109	-0.50633573192915	-0.129341266917439	2.58302384337996e-13	0.000261114465744347	1.68310091908763e-05	0.304481484294335
337	Peak_104705	chr6	134720234	134721343	.	blue	-0.167808153929299	0.371192913932064	0.626125431102335	0.714355911007424	0.181497422372244	0.00233342993171519	2.43377976175489e-08	2.36107843286034e-11
338	Peak_104712	chr6	134822962	134823456	.	blue	-0.505465755512032	0.39570057887326	0.750203058728157	0.393556538750676	1.74971067992183e-05	0.00110392202914758	6.33285005828388e-13	0.00118133862344983
339	Peak_104736	chr6	135358146	135359123	.	green	0.826359508582429	-0.583566866259068	-0.572322419470214	-0.15076042227669	2.34045598792175e-17	3.36172429792213e-07	6.32901322465657e-07	0.230624696442599
340	Peak_104742	chr6	135537691	135538237	.	green	0.606787557550834	-0.368555285353048	-0.434836904821914	-0.173782171793682	8.41681491589257e-08	0.00252070005828207	0.000295042598489935	0.166220402226156
341	Peak_104749	chr6	135686516	135687496	.	blue	-0.416708105474064	0.29541205428188	0.599166036446172	0.553556052280129	0.000554563996814024	0.0168915170575157	1.34215635900565e-07	1.7291002375028e-06
342	Peak_104760	chr6	135938694	135939581	.	blue	-0.335545220139371	0.259196440737959	0.723467370208325	0.54700760821084	0.00628616246673068	0.037074922730187	9.92989146946757e-12	2.42077749556724e-06
343	Peak_104762	chr6	135972212	135972769	.	blue	-0.42248677311817	0.196803200549826	0.69411732245111	0.136150746997964	0.000455248533390859	0.116112624687361	1.44175898236353e-10	0.27950629024535
344	Peak_104779	chr6	136144368	136144869	.	blue	-0.406734956423479	0.144773537994478	0.735417577171259	0.388315378133628	0.00077324106741372	0.249885271348885	3.0227734070374e-12	0.0013915941609968
345	Peak_104798	chr6	136501372	136501943	.	blue	-0.401621120474473	0.422126872617534	0.465064746468286	0.484787022927022	0.00091333732045202	0.000460925714376858	9.49356015085139e-05	4.26985622058139e-05
346	Peak_104805	chr6	136609148	136610650	.	green	0.798516679633578	-0.459777636706721	-0.510887954844307	-0.0811010322448527	1.61391155049348e-15	0.000116657178763274	1.37136865754106e-05	0.520724049598849
347	Peak_104842	chr6	137191310	137192150	.	blue	-0.513779910669646	0.464810385226795	0.571523637208857	0.450267477714381	1.20219953181359e-05	9.58887453341059e-05	6.61405940808336e-07	0.000167585307845883
348	Peak_104847	chr6	137241122	137241960	.	green	0.530329060449748	-0.490749364374133	-0.237242051253993	-0.351206669754394	5.52753211987187e-06	3.32087961695295e-05	0.0570591255616628	0.00412336305201273
349	Peak_104851	chr6	137332622	137333200	.	blue	0.0667525393720153	-0.0438930670502169	0.259833664894732	0.581181347984061	0.59727468895393	0.728457409589076	0.0365955994578595	3.85228627025613e-07
350	Peak_104853	chr6	137341118	137342334	.	blue	-0.151270621109477	0.330971125662219	0.475113366983166	0.576690546272118	0.229032322841691	0.00708223435427623	6.35731074415907e-05	4.96378627330462e-07
351	Peak_10486	chr1	226054411	226054609	.	black	-0.330381775119551	0.57520643688928	0.233717641260868	0.184371455929831	0.00719097076158612	5.39308053406441e-07	0.0609617756958925	0.141495386065471
352	Peak_104862	chr6	137581340	137581492	.	blue	-0.353591439767227	0.170776171899236	0.21698822710653	0.125286533399371	0.00385975270315762	0.173785067043668	0.0825244889746447	0.320019226006842
353	Peak_104874	chr6	137740013	137740900	.	blue	-0.551765361531503	0.438788398914731	0.82596706867142	0.496190300243197	1.89709657370541e-06	0.000255909806161144	2.49713156138177e-17	2.62938088175025e-05
354	Peak_104876	chr6	137764142	137765025	.	green	0.730731185883261	-0.549886943918582	-0.665005611176446	-0.283022201865881	4.85544710454716e-12	2.08968641939285e-06	1.52382017193785e-09	0.0223451442397731
355	Peak_104884	chr6	137832209	137832533	.	green	0.557164956962842	-0.424215499372258	-0.517152887433233	-0.279243766549912	1.43201498333978e-06	0.000428856215045407	1.02950056282605e-05	0.024280108781102
356	Peak_104890	chr6	137894961	137895380	.	green	0.604385528787257	-0.261815316917444	-0.430220709345527	-0.141672189274591	9.76315493543649e-08	0.0351378024548384	0.000347641195786636	0.26028214241195
357	Peak_104892	chr6	137926165	137926847	.	green	0.643838578592881	-0.287688528899854	-0.183292306861677	-0.127410291744049	7.23142295485108e-09	0.0201374948411699	0.143880968552475	0.311818957741903
358	Peak_104901	chr6	138101977	138102501	.	blue	-0.553318243860717	0.551223337482654	0.549729574742262	0.298430640803945	1.75057819669095e-06	1.95088882213677e-06	2.10662629518587e-06	0.0157506689469657
359	Peak_104910	chr6	138226048	138226996	.	blue	-0.249523657977232	0.142990121579536	0.746700694431917	0.486506829161037	0.0450144689841835	0.255828800292829	9.2597526719784e-13	3.97314293725789e-05
360	Peak_104915	chr6	138288420	138289335	.	green	0.487770108545158	-0.308484329728615	-0.249268077800255	-0.567288412469401	3.76748368213677e-05	0.0124150089549181	0.0452418741894948	8.33816036804938e-07
361	Peak_104928	chr6	138465014	138465594	.	green	0.808260156961753	-0.538501130791339	-0.567725255294499	-0.160206637343317	3.96894339057169e-16	3.70879632510943e-06	8.14251221979083e-07	0.20237369422865
362	Peak_104940	chr6	138592996	138593910	.	green	0.852285987928823	-0.510350692228593	-0.492781077825953	0.0082126888900986	2.17302812492686e-19	1.40513925047118e-05	3.04502214873932e-05	0.948230417971193
363	Peak_104944	chr6	138646798	138647427	.	green	0.587327276071032	-0.39076016622403	-0.382376840185346	-0.139180418522417	2.70611249113311e-07	0.0012896548382922	0.00167004802355178	0.268844273362329
364	Peak_104959	chr6	138843960	138844701	.	blue	-0.194736844024279	0.0719840270856877	0.667755729072559	0.369163919972438	0.120070393528061	0.568790912698145	1.23328000364491e-09	0.00247633545406162
365	Peak_10497	chr1	226268714	226269114	.	green	0.540702492215851	-0.311616362535497	-0.451420677376542	-0.241106152830476	3.32483693398745e-06	0.0115092954945815	0.000160473696607402	0.0530159935248181
366	Peak_104971	chr6	139129235	139129613	.	blue	-0.312858563240867	0.343607315256017	0.376218678019061	0.154837281991375	0.0111662570099741	0.00507284137568465	0.0020106795485826	0.218113678218925
367	Peak_104988	chr6	139398684	139399203	.	blue	-0.587180627009303	0.400668269661666	0.779052121867035	0.316170718912054	2.72924444395448e-07	0.000941845752247617	2.14202765236085e-14	0.0102945681646701
368	Peak_104990	chr6	139407659	139408285	.	green	0.694852819277249	-0.567834250490436	-0.223563415237013	-0.211771260460735	1.3535179301358e-10	8.09437347746136e-07	0.0734239803052781	0.0903617134629784
369	Peak_104998	chr6	139539840	139540670	.	green	0.524912555736375	-0.388407856833885	-0.286516885380579	-0.0487421468866783	7.16030199447751e-06	0.00138760990348012	0.0206735565382415	0.6998106016094
370	Peak_105038	chr6	140071113	140072148	.	green	0.748340813299358	-0.599524568194614	-0.331383485407256	0.0559374017495288	7.75653053691191e-13	1.31337228079493e-07	0.00700701229156428	0.658070965362941
371	Peak_105046	chr6	140344369	140344763	.	green	0.548923643801713	-0.293971203666468	-0.243379521625081	-0.117505076980245	2.19541533173357e-06	0.0174605685745297	0.0507485422451614	0.351228381681176
372	Peak_105053	chr6	140486225	140486675	.	green	0.653350139490854	-0.279349523499516	-0.230690785712381	0.0117945302779654	3.6466860052162e-09	0.0242240822117118	0.0644832181281337	0.92570599532035
373	Peak_105056	chr6	140572109	140572816	.	green	0.786766436896691	-0.541557689114574	-0.32707451547518	-0.161926907661957	7.93896150878601e-15	3.18596620612027e-06	0.00782870978701782	0.19750608510714
374	Peak_105059	chr6	140747587	140747787	.	black	-0.25797148815349	0.505612557592374	0.200863665577024	0.155973853613139	0.038010994566163	1.73830159949419e-05	0.108627817752485	0.214712292077499
375	Peak_105073	chr6	140988784	140989399	.	blue	-0.605310260789664	0.33105787811611	0.652776909470338	0.0910964164274078	9.22240500409281e-08	0.00706635059439816	3.80289209938013e-09	0.470482124824369
376	Peak_105091	chr6	141451213	141452825	.	green	0.815847946193162	-0.525143656627382	-0.532421013658234	-0.468016713971335	1.25807470970931e-16	7.08231251270784e-06	4.99572828733992e-06	8.44944680693194e-05
377	Peak_105094	chr6	141482881	141484170	.	green	0.539110153718828	-0.385792215869209	-0.396611699273061	-0.166852610004242	3.59861688764936e-06	0.00150434963402665	0.0010724327781066	0.184032357692294
378	Peak_105096	chr6	141581059	141581332	.	green	0.662972128755791	-0.327145689813564	-0.488315343934715	-0.265588560803526	1.77930989504909e-09	0.00781448109851156	3.68180422619812e-05	0.0324956498951885
379	Peak_105106	chr6	142014264	142015306	.	green	0.80502549042678	-0.454998598348687	-0.372483220863187	-0.0475806183034524	6.37831396587427e-16	0.000140135177789906	0.00224642993067048	0.706636434317565
380	Peak_10514	chr1	226497283	226497713	.	black	-0.439422317356183	0.756711728493843	0.218582651021662	0.196625313185774	0.000250093717966285	3.07356941286701e-13	0.0802397054782352	0.116449351850117
381	Peak_105145	chr6	142756232	142756607	.	green	0.685806195704359	-0.493709838690997	-0.367225122270335	-0.283043494493395	2.90588212272248e-10	2.92613264130513e-05	0.00262013641339675	0.0223346222999193
382	Peak_105146	chr6	142760096	142760469	.	green	0.564519917996115	-0.328657937658862	-0.207782229431891	-0.126905110360239	9.68452737461242e-07	0.00751746004340774	0.0967394212807223	0.31375720239197
383	Peak_105147	chr6	142763186	142763599	.	green	0.757559516258885	-0.451067797725954	-0.510893330750699	-0.281192024248189	2.7927175858635e-13	0.000162619865653379	1.3710345945944e-05	0.0232653978072932
384	Peak_105160	chr6	142983546	142984053	.	blue	-0.504768335386038	0.406315183722648	0.531625010354211	0.26521750788592	1.80486948058807e-05	0.000783960561417311	5.19218285328417e-06	0.0327478832324023
385	Peak_105174	chr6	143205567	143206281	.	blue	-0.289282935044767	0.277708993075303	0.71837855286753	0.563934190440309	0.0194270542953442	0.0251055990272788	1.6175072334593e-11	9.99439711952446e-07
386	Peak_10518	chr1	226548480	226550111	.	black	-0.440249266006537	0.875045231374064	0.365396288067492	0.208371801736871	0.000242688434840067	1.59984757564123e-21	0.0027625607631381	0.0957752800960674
387	Peak_105186	chr6	143405550	143406150	.	green	0.400977714680595	-0.314955573913609	-0.246188740088429	-0.507843245235516	0.000932500456553124	0.0106072482448216	0.048056789334527	1.57323046182491e-05
388	Peak_10519	chr1	226568113	226568762	.	blue	-0.69520913224537	0.531739939391149	0.660291145424072	0.223733227605135	1.31264355872559e-10	5.16337927698989e-06	2.17880580077505e-09	0.0732000218732988
389	Peak_105197	chr6	143556585	143557022	.	green	0.701427527667345	-0.457168460343471	-0.415148174180952	-0.350484893167254	7.63137691650482e-11	0.000128983801158398	0.000584556171006866	0.00420622994354907
390	Peak_1052	chr1	21314368	21314539	.	blue	-0.566794378936559	0.524192838775406	0.554150028655576	0.318533150794153	8.56474105824558e-07	7.4083483817109e-06	1.67652870706712e-06	0.00970951628083118
391	Peak_10520	chr1	226602312	226603564	.	blue	-0.366820992894548	0.25005214256636	0.661648951410166	0.625902519227359	0.00265103245985572	0.0445472269554341	1.9668806385458e-09	2.47003767580106e-08
392	Peak_105207	chr6	143673676	143674718	.	green	0.503574862595742	-0.45614628492899	-0.182694427909394	-0.194193545334524	1.90302567849074e-05	0.000134131165768118	0.145215538720819	0.121127915284465
393	Peak_105212	chr6	143700949	143701868	.	blue	-0.252851255558642	0.400122179044342	0.416235862343472	0.607122654123732	0.0421385998120633	0.000958544531985963	0.000563492567517017	8.24356876383997e-08
394	Peak_105220	chr6	143782524	143782943	.	blue	-0.348866822716401	0.116487188938641	0.584776507141609	0.508780961247032	0.00439737742489076	0.355445562390595	3.13605980959958e-07	1.5082928476277e-05
395	Peak_105225	chr6	143901866	143902449	.	blue	-0.436278278651802	0.345281531830213	0.504798822794207	0.345444628206324	0.00028017544813275	0.00484852017792995	1.80242484290937e-05	0.0048271429409952
396	Peak_10525	chr1	226620556	226620773	.	blue	-0.541292545160906	0.351130254619448	0.49495183292301	0.445023226883058	3.22842997392466e-06	0.00413206728924742	2.77386738022124e-05	0.000203721262676532
397	Peak_105258	chr6	144314040	144314471	.	blue	0.00525016837790165	0.137975961986657	0.198238877723444	0.0796691657643704	0.966891572288717	0.273049888011807	0.113422268770247	0.528135752305501
398	Peak_105288	chr6	144867888	144868036	.	blue	-0.437311535691616	0.37230479139052	0.280676482132094	0.249734513812891	0.000269942860657395	0.00225828526377879	0.0235303474846535	0.0448275665942595
399	Peak_105289	chr6	144870969	144871590	.	blue	-0.443323820891683	0.551851678502097	0.667909267725535	0.461463876243399	0.000216881852285504	1.88865960927868e-06	1.21872042279751e-09	0.000109277586189949
400	Peak_105291	chr6	144897395	144898489	.	green	0.829438212197779	-0.558655530279054	-0.415879935019187	-0.0316798401341027	1.39979748978456e-17	1.32388534957741e-06	0.000570308097634598	0.802186715725419
401	Peak_105300	chr6	145015757	145016329	.	green	0.792515670416	-0.600541913791541	-0.540358768144156	0.0384845340840242	3.68795733045122e-15	1.23483487092955e-07	3.38223163470088e-06	0.76085004459909
402	Peak_105325	chr6	145669403	145670181	.	green	0.702597127027934	-0.523789212780441	-0.490916456773241	-0.0669098546744995	6.88061485622979e-11	7.55094089200549e-06	3.29734712251254e-05	0.596408996800211
403	Peak_105326	chr6	145699372	145699786	.	green	0.696457092561292	-0.280409480205647	-0.500821590524392	-0.242145787926385	1.17856236021106e-10	0.0236685677367039	2.14869445193982e-05	0.0519690201384589
404	Peak_105348	chr6	146357494	146359098	.	green	0.783818066366382	-0.596231110436369	-0.176775294379446	0.0696324334675326	1.16569378490317e-14	1.60119833243942e-07	0.158931089639994	0.581516128472634
405	Peak_105368	chr6	146891025	146891222	.	blue	-0.0995765880607608	0.322502162092537	0.322265364038415	0.0868762272614494	0.429995547639257	0.00879157749473583	0.00884413994084469	0.491370361857182
406	Peak_105373	chr6	146990100	146990615	.	green	0.54443779160821	-0.349973793404533	-0.379603147080168	-0.332871110399245	2.75716777419186e-06	0.00426579725553272	0.00181647636571945	0.00674142936047355
407	Peak_105377	chr6	147039739	147040889	.	blue	0.0135753104407113	0.134005311114782	0.441081383720852	0.0795436957779492	0.914528041431166	0.287223917190515	0.000235439951346246	0.52878770716866
408	Peak_105386	chr6	147170136	147170878	.	green	0.711910223683705	-0.567058567376006	-0.191885752138333	0.0586859995636563	2.96222146995113e-11	8.44286548922618e-07	0.125699402371533	0.642388595182596
409	Peak_105427	chr6	148231481	148231900	.	green	0.553493431096447	-0.345494034498143	-0.430628889843017	-0.176426534237392	1.73473185795375e-06	0.00482068364321778	0.000342666881734226	0.159768080330854
410	Peak_10546	chr1	226973577	226974870	.	black	-0.635147088907866	0.751919199271171	0.730626933756368	0.392067396032769	1.32444687834062e-08	5.24512449292191e-13	4.90635871238952e-12	0.00123795345724127
411	Peak_105460	chr6	148497347	148497687	.	green	0.556303578575694	-0.349442363688323	-0.27840329191864	-0.180485385305005	1.49822289546539e-06	0.00432852442709416	0.0247292739663845	0.15022681216245
412	Peak_105467	chr6	148524706	148525801	.	green	0.756009095353927	-0.540315623430571	-0.407149883280155	0.0851853988796032	3.32663928802932e-13	3.38950101195968e-06	0.000762775972996839	0.499873567236613
413	Peak_105474	chr6	148565536	148566848	.	green	0.805858820205681	-0.426338813532305	-0.346127793822079	0.0367222070385455	5.64931752165352e-16	0.000398350110918351	0.00473850124881201	0.771497041465259
414	Peak_105478	chr6	148607986	148608716	.	blue	-0.268666445787533	0.409826418880613	0.666195262558658	0.52635679448827	0.0304653237827124	0.000698296657702843	1.39094322764206e-09	6.68575325651881e-06
415	Peak_105489	chr6	148723483	148723902	.	green	0.605129842324649	-0.346536086372053	-0.396733284742166	-0.0514850217095529	9.32563468171221e-08	0.00468621384707308	0.00106829255317826	0.683786322632431
416	Peak_105500	chr6	148867946	148868576	.	green	0.731307226635354	-0.424569849626048	-0.393508419816769	-0.0131354586876782	4.58311489684189e-12	0.000423621643677476	0.00118313089843354	0.91728754071804
417	Peak_105505	chr6	148898442	148899033	.	blue	-0.6287431176422	0.434481214583048	0.728202289259095	0.308969080532183	2.04400490192436e-08	0.000298820624930475	6.24497667136091e-12	0.0122709239632066
418	Peak_105516	chr6	149011827	149012453	.	green	0.749873108386229	-0.506356706877768	-0.48972222282408	0.0146855058907834	6.56536839357726e-13	1.68152447110272e-05	3.4689903070381e-05	0.907567547684669
419	Peak_105526	chr6	149137755	149138093	.	blue	-0.24424221996398	0.540467697917546	0.526812327168006	0.30590086348834	0.0499091130101669	3.36394309142181e-06	6.54227253727119e-06	0.0132078218727966
420	Peak_105528	chr6	149156521	149157448	.	blue	-0.365336281726386	0.404930832144329	0.711715086987413	0.258328436897762	0.00276734860511562	0.000820272642695959	3.01601508860972e-11	0.0377362218635745
421	Peak_105539	chr6	149334409	149335178	.	green	0.54245761160119	-0.214101739874187	-0.175369538368884	-0.207546323587691	3.04570523047994e-06	0.0867914303704859	0.162324635461621	0.0971273190294913
422	Peak_105615	chr6	150377229	150377415	.	blue	-0.445408841422255	0.322648226907616	0.312601405433429	0.278049561392059	0.000200838746878034	0.0087592912473627	0.0112365355336767	0.0249204034150151
423	Peak_105639	chr6	150799193	150801262	.	blue	-0.596156705249868	0.555844925545256	0.750818158500188	0.33936401790082	1.60834124370837e-07	1.534637005775e-06	5.92026098250736e-13	0.00568287938996641
424	Peak_105653	chr6	150934486	150934752	.	green	0.548777972616901	-0.250945691972599	-0.401850192548589	-0.449006027093795	2.21183330282593e-06	0.0437663120850473	0.000906601093413155	0.000175694932733622
425	Peak_105663	chr6	151036325	151036710	.	green	0.800096417669594	-0.427675095959527	-0.476008737532256	0.0625793261137249	1.29237492348236e-15	0.000380179668045072	6.13042976899002e-05	0.620439909712825
426	Peak_105664	chr6	151040875	151041584	.	green	0.79088993736858	-0.434835834641622	-0.682214229428527	-0.337070868168142	4.59193835659036e-15	0.000295053899824613	3.90616235244665e-10	0.00603871048490046
427	Peak_105667	chr6	151059744	151060752	.	green	0.752004015796486	-0.213492591181951	-0.388503632759395	-0.176269911723039	5.19629351625759e-13	0.087713732489468	0.00138349441461734	0.160145015985932
428	Peak_105671	chr6	151087977	151088491	.	blue	-0.22022943549014	0.148893167189843	0.438681200238833	0.378334130243927	0.0779328381706268	0.236517977190882	0.000256905479784306	0.00188722930166502
429	Peak_105672	chr6	151096060	151096928	.	blue	-0.277442881175097	0.46407157823403	0.590309544607515	0.540784489193256	0.025251114410725	9.87074244585336e-05	2.2739163865131e-07	3.31128042702569e-06
430	Peak_105700	chr6	151445800	151446662	.	green	0.651989003759833	-0.508648343853346	-0.297572239052112	-0.151948509516739	4.02798985055584e-09	1.51732281271932e-05	0.0160681584840829	0.226928414842875
431	Peak_105710	chr6	151538395	151538616	.	blue	-0.572030744908239	0.546673349090171	0.552750705386263	0.174546585309106	6.43173172262178e-07	2.46224634542756e-06	1.80285107284928e-06	0.16433587434249
432	Peak_105714	chr6	151609371	151610104	.	blue	-0.468675950495279	0.487657127537242	0.511821249613385	0.0552133084829672	8.23123109270082e-05	3.78546714610022e-05	1.31449418196639e-05	0.66222725626055
433	Peak_105731	chr6	151869431	151870138	.	blue	-0.420734274130975	0.222213724857937	0.697613260109972	0.186462572295041	0.000483505408349846	0.075223539542115	1.066076487784e-10	0.136957342108231
434	Peak_105733	chr6	151916551	151918135	.	green	0.843454015893606	-0.634419883830031	-0.46318573534674	-0.36980319691121	1.17612349351978e-18	1.39204064537729e-08	0.000102187613210703	0.00243048916581417
435	Peak_105743	chr6	152111120	152111896	.	blue	-0.368977656283371	0.440465685125709	0.70351706043568	0.503166443700343	0.00248983798075026	0.000240783834201333	6.34015426621911e-11	1.93773932102967e-05
436	Peak_105751	chr6	152244977	152246137	.	blue	-0.253237626591477	0.271640211517606	0.775620134416883	0.401833167149719	0.041814737907618	0.0286057667129527	3.28924018631789e-14	0.000907100202372547
437	Peak_105755	chr6	152261094	152261652	.	blue	-0.383284974353484	0.457109742198494	0.694656781758904	0.412109168573417	0.00162446209589754	0.000129274498735462	1.37652069103348e-10	0.000647253951013225
438	Peak_10578	chr1	227774916	227776710	.	green	0.343156581365106	0.0547918056573752	-0.480990523369187	-0.401482840531849	0.00513477620361645	0.664651374435659	4.99888449276007e-05	0.000917425534208191
439	Peak_105782	chr6	152696636	152696844	.	green	0.528864242433096	-0.571406648213386	-0.544328292105534	-0.1030413929006	5.93088636049322e-06	6.65680637177567e-07	2.77243022221128e-06	0.414040142459831
440	Peak_105811	chr6	153568665	153569257	.	green	0.545272822089172	-0.610110531924614	-0.317985064526945	-0.372431792459645	2.64333876952485e-06	6.84090547573426e-08	0.00984260824735162	0.00224984125088394
441	Peak_105820	chr6	153956733	153957340	.	green	0.472700744068518	-0.436023199652886	-0.555386360730099	-0.156108944228981	7.00781974403556e-05	0.00028275554272773	1.57187263688253e-06	0.214310505533921
442	Peak_10583	chr1	227805472	227806271	.	green	0.863031481665769	-0.592676487538817	-0.425300355825836	-0.0910807374125512	2.38643237403617e-20	1.97811783302185e-07	0.00041301363574069	0.470558833360044
443	Peak_105889	chr6	155016008	155016364	.	blue	-0.613888691407967	0.41116688469479	0.750656189911677	0.264204846283795	5.38864990544406e-08	0.00066789843908562	6.02633672140847e-13	0.0334446057504861
444	Peak_105925	chr6	155340516	155341850	.	green	0.816311851382381	-0.479314519869631	-0.648135456504959	-0.154091963958417	1.17073620832222e-16	5.35598681875665e-05	5.3234500149831e-09	0.220364584931572
445	Peak_105929	chr6	155376852	155377666	.	green	0.806342078718642	-0.377811406317361	-0.626236231153261	-0.0998808321656904	5.26395735574808e-16	0.00191708450907893	2.41594549917655e-08	0.428580706959631
446	Peak_106029	chr6	157438688	157439593	.	blue	-0.567660937258743	0.249572782426473	0.739549489743296	0.192712587686167	8.17104493407596e-07	0.04497086792977	1.97382337285855e-12	0.124046686647785
447	Peak_106036	chr6	157529205	157529612	.	blue	-0.58006969603662	0.394955289203063	0.511650000791106	0.281875079811539	4.10322092561272e-07	0.00113029768539382	1.32476269360444e-05	0.0229182553393302
448	Peak_106052	chr6	157725314	157725698	.	blue	-0.402477571168943	0.273315276046768	0.693933463204015	0.394757797700128	0.000888381430579169	0.0276009805466685	1.46465911914611e-10	0.00113738148800826
449	Peak_106103	chr6	158231690	158233175	.	black	-0.181740912569815	0.624697640187197	0.515329707216615	0.420124560090106	0.147363064620362	2.67503623295552e-08	1.11974714427561e-05	0.000493704506818966
450	Peak_106114	chr6	158376576	158376925	.	black	-0.310434436454152	0.395693826434886	0.161431761138565	0.28051981391795	0.0118441245153687	0.00110415848220526	0.19889847930284	0.0236113676019613
451	Peak_106129	chr6	158563577	158563739	.	green	0.661751239154361	-0.157225019489568	-0.537076412647247	-0.258700756690228	1.95173545958246e-09	0.21101130905392	3.97898826544595e-06	0.0374513759503976
452	Peak_106137	chr6	158654375	158655461	.	green	0.562267296805758	-0.253037925356545	-0.445670252910336	-0.357571811885824	1.09279648432137e-06	0.0419818727657412	0.000198905978404034	0.00345291980915271
453	Peak_106140	chr6	158669008	158669280	.	blue	-0.362232847816896	0.383236712474149	0.517783841405971	0.284948457729295	0.0030252784935396	0.00162685630597245	9.99880710428143e-06	0.0214101260668349
454	Peak_106172	chr6	159163771	159164294	.	blue	-0.393994472132951	0.486224840137453	0.526733025213264	0.393040297496736	0.00116513918635567	4.02044712177268e-05	6.56704213541392e-06	0.00120069530519666
455	Peak_1062	chr1	21491788	21491941	.	black	-0.461255911689154	0.717751203927945	0.205523367114906	0.13723770305902	0.000110163887346614	1.71652387767818e-11	0.10050366511675	0.275649266526599
456	Peak_106204	chr6	159467700	159468196	.	green	0.716559785260781	-0.309100690223282	-0.514417552350928	-0.257912011632626	1.92072095408812e-11	0.0122320553608987	1.1676140362311e-05	0.0380569395098572
457	Peak_106218	chr6	159679608	159680072	.	green	0.443597121225922	-0.0649520406638576	-0.355378655232059	-0.210418339995562	0.000214714116447725	0.60722211531997	0.00367210208341221	0.0924866854513255
458	Peak_106234	chr6	159917111	159917985	.	blue	-0.534214207032846	0.332013741594546	0.841826935162001	0.382859175210861	4.57832259482074e-06	0.00689339467282054	1.58719465338819e-18	0.00164569506940005
459	Peak_106273	chr6	160330565	160331478	.	blue	-0.571334710657351	0.628139759906612	0.535741014131981	0.484819838458205	6.68322065465842e-07	2.12821594706542e-08	4.2488509316482e-06	4.26400771125182e-05
460	Peak_106315	chr6	161038000	161039079	.	green	0.878298196647586	-0.641322046542609	-0.399111994958235	0.0239291484907223	7.33474216060728e-22	8.63319237175565e-09	0.000990141600731785	0.849930831260864
461	Peak_106325	chr6	161186012	161186649	.	green	0.750067269679825	-0.379700838256709	-0.451248907508414	0.0552585783587217	6.42757090423536e-13	0.0018111295740567	0.000161515109439373	0.661967108000034
462	Peak_106383	chr6	162090413	162091212	.	green	0.564635576969031	-0.474153025656967	-0.443067925325301	-0.423821549545725	9.6244163835347e-07	6.60925600856599e-05	0.000218929694835897	0.000434744884131312
463	Peak_106395	chr6	162372160	162372555	.	blue	-0.529501891984916	0.491057252244175	0.534770974245937	0.188786794857548	5.75203791936005e-06	3.27763823985022e-05	4.45550544856341e-06	0.132042972031117
464	Peak_106431	chr6	162999703	163000587	.	green	0.807813019473124	-0.454183349115646	-0.374863699861292	0.0938328411612809	4.24020049455616e-16	0.00014454903813684	0.00209350244644996	0.457198082261831
465	Peak_10645	chr1	228860997	228862047	.	green	0.581023597243482	-0.0519761345907064	-0.40856769787182	-0.129809047677189	3.88699414164269e-07	0.68093153596902	0.000727977609288673	0.302720948409061
466	Peak_106461	chr6	163529417	163530502	.	green	0.785225013660143	-0.542247527746495	-0.304693079257035	0.0996206604389555	9.71189946501097e-15	3.07792180441951e-06	0.0135932073139225	0.429790431986631
467	Peak_106475	chr6	163711361	163712691	.	blue	-0.378532931120012	0.312758119480121	0.752461024366123	0.492369044362089	0.00187598468436964	0.0111936617606078	4.94058165137754e-13	3.09918700564508e-05
468	Peak_106477	chr6	163745723	163746326	.	green	0.786485661845007	-0.480149673103181	-0.386056193360419	-0.222295580658283	8.23688619988787e-15	5.17519501682339e-05	0.00149217995123402	0.0751134085177218
469	Peak_106529	chr6	165117149	165117549	.	green	0.488566445574507	-0.269154278325195	-0.421394130896628	-0.441124070313471	3.64295572616651e-05	0.0301535017785416	0.000472683877608	0.000235073513836725
470	Peak_106530	chr6	165178026	165178493	.	green	0.436111455478537	-0.376118690213893	-0.330912353138449	-0.127628132612235	0.000281860397872637	0.00201668947120432	0.00709301295396832	0.310985543374277
471	Peak_106579	chr6	166075423	166075767	.	blue	-0.277778012499206	0.0805002030279552	0.504896787270616	0.285911242700547	0.0250679737163433	0.523827713688249	1.79459036269998e-05	0.0209553839361574
472	Peak_106628	chr6	166566877	166567645	.	green	0.785931188618895	-0.416626116244798	-0.712780273830112	-0.214262613525754	8.85703302854878e-15	0.000556104860798635	2.73331888565659e-11	0.0865491341120193
473	Peak_106709	chr6	167855600	167856296	.	green	0.794732649358901	-0.58813236143366	-0.505212289069587	-0.0143854925614956	2.72632683680542e-15	2.58237625196602e-07	1.76957343308237e-05	0.909447853778578
474	Peak_106723	chr6	168042710	168042865	.	black	-0.393425811538198	0.667535050709556	0.275790249040062	0.25468414027675	0.0011862135078604	1.25449614589802e-09	0.0261708467739801	0.0406204539989107
475	Peak_106729	chr6	168157353	168158652	.	green	0.644952516385882	-0.557894594602551	-0.552368871150137	-0.301798639777818	6.68247021643893e-09	1.37809018354396e-06	1.83883923724176e-06	0.0145564427932596
476	Peak_106752	chr6	168640866	168641485	.	black	-0.548103746575211	0.586155183709281	0.301743725814106	0.242644213948915	2.28933165700031e-06	2.89627628264513e-07	0.014575270989238	0.0514730956208029
477	Peak_106789	chr6	169075011	169075598	.	blue	-0.04887362055129	-0.0202026129596718	0.529713182316692	0.484112899583999	0.699039461271685	0.873090178192435	5.69389465468578e-06	4.39165624545347e-05
478	Peak_106797	chr6	169145607	169146548	.	blue	-0.0971850589580208	0.23681081572808	0.318635646292546	0.558374340039798	0.441208771534161	0.0575254632214253	0.00968480176791289	1.34367843771953e-06
479	Peak_106801	chr6	169189769	169190985	.	blue	-0.172867996846494	0.0410971920614395	0.491131765078403	0.264509630160539	0.168494908476662	0.745147371683234	3.2672519930848e-05	0.0332336211647292
480	Peak_106839	chr6	169503346	169503997	.	blue	-0.471771321467974	0.37895053627198	0.682402239646036	0.308596129274839	7.27440967677047e-05	0.00185255936756698	3.84654485010952e-10	0.0123816491088118
481	Peak_10684	chr1	229440853	229441384	.	green	0.512201493729963	-0.25015995550334	-0.543705456967968	-0.325556050975046	1.29195806993918e-05	0.0444523998488898	2.86075842832869e-06	0.00813771417580109
482	Peak_106849	chr6	169618603	169619526	.	green	0.654398577976266	-0.508555136524299	-0.15886974650295	0.0790475446409609	3.3766149656858e-09	1.52369939545637e-05	0.206214981667176	0.531369669267532
483	Peak_106866	chr6	169978725	169979044	.	black	-0.162980733466382	0.448361913559593	0.105134141746779	0.278567398614661	0.194565843838248	0.000179973247870224	0.404571038813932	0.0246410246752684
484	Peak_106892	chr6	170405097	170405976	.	green	0.876094561892413	-0.66182702267183	-0.602455343262121	-0.136956583054877	1.24699464968678e-21	1.94058614275911e-09	1.09898011006153e-07	0.276643395600104
485	Peak_106916	chr7	129468	130386	.	blue	-0.69656329656891	0.611032567973525	0.697316782000062	0.237833676095346	1.16777545253424e-10	6.4557636188215e-08	1.09390378914718e-10	0.0564243412941647
486	Peak_10702	chr1	229699661	229700712	.	blue	-0.516545514045539	0.585250671084099	0.724543493087668	0.521801137295944	1.05878386213868e-05	3.05155797303072e-07	8.94403129247602e-12	8.29141487678141e-06
487	Peak_107021	chr7	2487645	2489020	.	black	-0.709589159447135	0.752025402843391	0.373837114345	-0.0443321653728515	3.66581993145308e-11	5.18404933240628e-13	0.00215827147441448	0.725847365541725
488	Peak_107114	chr7	4694696	4695482	.	green	0.23895260528699	-0.219336671064591	-0.225905780802426	-0.486876048477794	0.055239474311351	0.0791768197805674	0.0703825826005801	3.91198469906516e-05
489	Peak_107169	chr7	5633922	5635158	.	blue	-0.256734057118601	0.101080154500314	0.656822414754973	0.536029773333711	0.038976433644196	0.423029252199567	2.82309779182201e-09	4.18908699254595e-06
490	Peak_107182	chr7	5766255	5766811	.	green	0.34719882706715	-0.176418064981066	-0.435839470430663	-0.330482693995961	0.00460242559312851	0.159788446109592	0.000284627379996777	0.00717224790812157
491	Peak_107183	chr7	5773781	5774127	.	green	0.712412299965668	-0.591138683498569	-0.50970188483689	-0.293788608463394	2.82798990224168e-11	2.16585111046404e-07	1.44695236115357e-05	0.0175338407346114
492	Peak_10720	chr1	230002330	230002554	.	black	-0.518134869283513	0.54994369757075	0.279723098792689	0.197716823182894	9.83747588624731e-06	2.08360859576429e-06	0.0240270489443263	0.114394960975752
493	Peak_10722	chr1	230020078	230020450	.	black	-0.326767615186476	0.645920579517837	0.0965914409750747	0.0104736686217455	0.00789032290476648	6.23773208058117e-09	0.444017192088695	0.934006418928265
494	Peak_107223	chr7	6443424	6444246	.	green	0.601971129911787	-0.284725287756261	-0.485916574261006	-0.416275650791972	1.13195942373484e-07	0.0215167225256348	4.0727555460739e-05	0.000562735289823611
495	Peak_107225	chr7	6453674	6454191	.	green	0.40016610129186	-0.162737426068774	-0.451564471321159	-0.214077308805397	0.000957191615430764	0.195241887872279	0.000159606641745423	0.0868282733772691
496	Peak_107258	chr7	7265474	7265973	.	black	-0.311048764539634	0.620377984210738	0.318062494488381	0.212507346665059	0.0116690536299821	3.55030156561933e-08	0.00982371021162659	0.0892217869177308
497	Peak_107263	chr7	7331114	7331282	.	black	-0.412172107260014	0.576926955236968	0.4135220414329	0.4153285348957	0.000645895881024597	4.89844577478971e-07	0.000617382983920332	0.000581014666713025
498	Peak_107269	chr7	7438842	7439750	.	green	0.834159030099476	-0.573077932547837	-0.655521470971168	-0.0974850124418272	6.23706826022994e-18	6.07007040758647e-07	3.10847157061692e-09	0.439793470725542
499	Peak_107282	chr7	7564093	7564778	.	green	0.526271863591651	-0.425113926041167	-0.318778774134221	-0.47413726792902	6.7128269149385e-06	0.000415697608895844	0.00965038123616055	6.61346586893597e-05
500	Peak_107309	chr7	8205157	8205857	.	blue	-0.553033819361608	0.405291729115801	0.466730995405889	0.462412197866241	1.7765947672486e-06	0.00081066229887154	8.89045682685608e-05	0.000105318636701593
501	Peak_107395	chr7	12715403	12716284	.	green	0.778648679381961	-0.633837047840923	-0.390772771269185	-0.159284948501244	2.2536856971469e-14	1.44856160790668e-08	0.00128914715751852	0.205016490370313
502	Peak_107408	chr7	13024334	13024661	.	blue	-0.467728243123066	0.477450608136384	0.633904328267378	0.599216890796834	8.5466016084882e-05	5.78073534117628e-05	1.44192772814593e-08	1.33803769135688e-07
503	Peak_107418	chr7	13290911	13291429	.	green	0.482220796962868	-0.56782250401528	-0.346588413929976	-0.110565097281931	4.75090936378208e-05	8.09954853283371e-07	0.00467954957822068	0.380594915042809
504	Peak_107426	chr7	13801108	13801331	.	green	0.616451109632477	-0.454981083833175	-0.342057727509705	-0.0283070877501082	4.57524811335858e-08	0.000140228686957025	0.00528857118750668	0.822885175176732
505	Peak_107432	chr7	13879970	13881250	.	green	0.700282362094017	-0.407540775638568	-0.387184328232916	-0.157042257410142	8.44170744901756e-11	0.000753034622105504	0.00144116281853674	0.211549097497163
506	Peak_107434	chr7	13919881	13920743	.	green	0.881343615771285	-0.659998075871296	-0.484791419847901	-0.0340833132663451	3.46271674946485e-22	2.22731093201278e-09	4.26907215401633e-05	0.787518035679507
507	Peak_107444	chr7	14381356	14381652	.	green	0.576806966379274	-0.391451807861266	-0.509646639647665	-0.284151668068683	4.93150741095515e-07	0.00126206286031673	1.45056565921436e-05	0.0217927812392602
508	Peak_107471	chr7	15750781	15751883	.	green	0.538998031992486	-0.603731202523951	-0.237583550098358	-0.42183534711504	3.61866828249958e-06	1.01637186974629e-07	0.056692010570977	0.000465571494057535
509	Peak_107492	chr7	16063487	16064122	.	blue	-0.0898167220213933	0.214504179412149	0.540587635732629	0.719923248577272	0.47676506175819	0.0861863066021344	3.34391340491969e-06	1.39641487168573e-11
510	Peak_107494	chr7	16129208	16130913	.	green	0.661874759314762	-0.672545252621915	-0.245581660378277	-0.184248204404548	1.9335941930599e-09	8.48670118861351e-10	0.0486283422194764	0.141766337526952
511	Peak_107497	chr7	16346329	16347641	.	green	0.786138782636532	-0.547760693843998	-0.391870532364241	-0.196076272801295	8.61977996081612e-15	2.32973292593361e-06	0.00124561806132302	0.117493365509256
512	Peak_107508	chr7	16634298	16634741	.	blue	-0.441093572112723	0.316965859191726	0.783687992993493	0.315526200302375	0.000235335268372789	0.0100943240111631	1.18545278479247e-14	0.010459403364448
513	Peak_107513	chr7	16667797	16669160	.	green	0.75338612190197	-0.66626243189348	-0.360911114561952	0.0398500871572322	4.45933609120944e-13	1.38377925967424e-09	0.00314147709705446	0.752630310805948
514	Peak_107535	chr7	17015415	17016041	.	green	0.414791868719094	-0.357362119137028	-0.119329721505801	-0.372751885075021	0.00059161016165399	0.00347336189174299	0.343746585064128	0.00222868411590173
515	Peak_107547	chr7	17275895	17276652	.	green	0.648541767245962	-0.576290296390385	-0.416481380784125	-0.146797314345958	5.1701728153296e-09	5.07628309218173e-07	0.000558834445580767	0.243255568132566
516	Peak_107571	chr7	17556705	17558294	.	green	0.45027654413787	-0.351553555590046	-0.230457382587951	-0.0799351283414989	0.000167528286019356	0.00408405404256417	0.0647614253250629	0.526755106520958
517	Peak_107574	chr7	17580164	17581011	.	green	0.63870623278186	-0.435704938374927	-0.316246448731294	0.084110486931607	1.03612656463125e-08	0.000286005172050146	0.010275349240977	0.505318674180702
518	Peak_107576	chr7	17593785	17594472	.	blue	-0.535331578946312	0.24401760535439	0.771187656286243	0.525738561938097	4.33495824341731e-06	0.0501265674879	5.66082979068431e-14	6.88518100003742e-06
519	Peak_107580	chr7	17625147	17625430	.	green	0.662387294819264	-0.388604251167456	-0.573717837645498	-0.174191131067234	1.86001617774134e-09	0.0013791826783162	5.85857587467716e-07	0.165210221477249
520	Peak_107587	chr7	17662088	17663541	.	green	0.589073703220148	-0.541123833012082	-0.323525660993313	-0.0463888143242529	2.44446105994423e-07	3.25572489614749e-06	0.00856751007452761	0.713664192547127
521	Peak_107589	chr7	17677530	17677756	.	green	0.622293582306628	-0.382576737758565	-0.670979441334228	-0.332032721878183	3.13313431323328e-08	0.00165991626999594	9.59697572928666e-10	0.0068899982556434
522	Peak_107591	chr7	17682009	17682771	.	green	0.539587556275603	-0.414948137327529	-0.485310675567908	-0.389198336746032	3.51439774150746e-06	0.000588506955386442	4.1774090405393e-05	0.00135397027955318
523	Peak_107592	chr7	17689543	17690772	.	green	0.551597888111148	-0.344969041733532	-0.526721749895081	-0.540115959579949	1.91356694141073e-06	0.00488971222329472	6.57057102728274e-06	3.42333275774416e-06
524	Peak_107600	chr7	17772941	17774736	.	green	0.807982662649402	-0.531252225702499	-0.592410917507133	-0.0256947040170837	4.13525338424237e-16	5.28664665615486e-06	2.0094022305643e-07	0.839001139268898
525	Peak_107626	chr7	18520716	18521176	.	green	0.615664045337811	-0.460965937388021	-0.434887631250014	-0.350437899567938	4.81183206601934e-08	0.000111410744197087	0.000294507370035318	0.00421167601786685
526	Peak_107634	chr7	18686056	18686482	.	green	0.556673589520794	-0.282388380691814	-0.567598338344734	-0.221743444040707	1.4694386521072e-06	0.0226602841514627	8.19890519310685e-07	0.0758587633549106
527	Peak_107647	chr7	18866291	18867166	.	blue	-0.150800494637073	-0.103539655486564	0.557656461712994	0.566177022533526	0.23049935003172	0.411774113598803	1.39547667784007e-06	8.85601418381014e-07
528	Peak_107649	chr7	18874911	18875190	.	blue	-0.371756853547396	0.357248093191279	0.58952653677466	0.61836922793272	0.00229504213562778	0.00348452286234918	2.38061763650624e-07	4.04390029856406e-08
529	Peak_107652	chr7	18895506	18895766	.	green	0.53958228010669	-0.256739678619862	-0.261008692055823	0.0134275192701607	3.51531835638252e-06	0.0389720022415498	0.0357252470607154	0.915455128826574
530	Peak_107655	chr7	18916715	18917252	.	blue	-0.180886327432429	0.205186983342473	0.44257975426846	0.363518299108873	0.149307832963022	0.10107384146407	0.000222885559391032	0.00291595500698071
531	Peak_107658	chr7	18958556	18958961	.	green	0.525605235072118	-0.249380392319998	-0.181607898595695	-0.299441319940476	6.92891058310533e-06	0.0451418250073076	0.147664514558988	0.0153837740039753
532	Peak_107660	chr7	18977528	18978728	.	green	0.729962814515122	-0.584611092483196	-0.294937724557668	-0.00682474370262706	5.24285996909089e-12	3.16605367679908e-07	0.0170770696512884	0.956970356592158
533	Peak_10768	chr1	230694806	230695108	.	black	-0.381175186161746	0.617904726247105	0.286162026431829	0.188645762660673	0.00173213208988504	4.16693739946174e-08	0.0208382913543653	0.132337319264951
534	Peak_107681	chr7	19284532	19285149	.	green	0.683732839402816	-0.691097639936176	-0.570609371891547	-0.292202607580954	3.44871077973321e-10	1.86490661445797e-10	6.9551150086445e-07	0.018181413618982
535	Peak_107684	chr7	19404778	19405847	.	green	0.710593785143574	-0.687843851378425	-0.212925174591552	-0.0487541214758487	3.34365816137518e-11	2.45235078600792e-10	0.0885797728312237	0.699740353816202
536	Peak_107719	chr7	20170689	20171036	.	green	0.715301155696178	-0.354835686498936	-0.390136707223626	-0.097257521954647	2.16154297997203e-11	0.00372823672727812	0.00131499110246615	0.440866628968741
537	Peak_107720	chr7	20199225	20199715	.	green	0.667922477167046	-0.519383254414054	-0.465008227746084	-0.236791353533179	1.21747547707146e-09	9.28316486606801e-06	9.51466313219638e-05	0.0575465823354546
538	Peak_107726	chr7	20269285	20270488	.	green	0.571792850813155	-0.443968443653165	-0.659070036888698	-0.454568917854444	6.51666872789226e-07	0.000211800700500718	2.38776593876121e-09	0.000142445841941428
539	Peak_107740	chr7	20403416	20403680	.	blue	-0.392613925326928	0.168470494087293	0.68166978115987	0.509787746289028	0.00121689737377685	0.179755221419779	4.08380738403722e-10	1.44135323061305e-05
540	Peak_10777	chr1	230758851	230759351	.	blue	-0.480108709422472	0.487379351462386	0.721133679701755	0.596923278914012	5.18392946026805e-05	3.83002000115654e-05	1.24365088016036e-11	1.53616875034665e-07
541	Peak_107774	chr7	21911331	21912708	.	green	0.764706288382881	-0.483577282267928	-0.570790697211601	-0.188129230457531	1.22555658847179e-13	4.49071475208368e-05	6.88618676563908e-07	0.133419605820598
542	Peak_107776	chr7	21943941	21944144	.	green	0.339237231731255	-0.393516260079129	-0.286948785825498	-0.186220941722782	0.00570205985104667	0.00118283870689122	0.0204745531850535	0.137476046905708
543	Peak_107780	chr7	22001005	22001652	.	green	0.480208550391387	-0.360671885724192	-0.440634016513279	-0.304119911761803	5.16266479256026e-05	0.00316292782620018	0.000239311901171546	0.0137794627403279
544	Peak_107795	chr7	22204143	22204750	.	blue	-0.602258548493241	0.431734625035685	0.624431519103934	0.148748284468179	1.11227268538896e-07	0.000329516382950978	2.72243574070418e-08	0.236979549068513
545	Peak_107796	chr7	22205628	22206013	.	blue	-0.549061595374675	0.361053602792327	0.547493124487625	0.085090652209428	2.1799727172668e-06	0.00312876230694849	2.36170705455505e-06	0.500352294348279
546	Peak_107810	chr7	22430529	22430851	.	green	0.604505414290403	-0.347865617510844	-0.564366563274732	-0.199987806524788	9.69139866578516e-08	0.00451946415074059	9.76477358629759e-07	0.110209949807838
547	Peak_107816	chr7	22485331	22485516	.	green	0.30352827612732	-0.0480770842618548	-0.323362602054293	-0.204643033842271	0.0139740221303237	0.703716049710278	0.0086028702818108	0.102001162712323
548	Peak_107833	chr7	22633663	22634370	.	blue	-0.665070129311077	0.469904546306985	0.813010419580825	0.458389119160294	1.51631477167882e-09	7.83835846952577e-05	1.94511010497286e-16	0.00012307513144935
549	Peak_107840	chr7	22717839	22719077	.	green	0.602744237454	-0.362327979879423	-0.50303481412307	-0.266358099536223	1.07973801567107e-07	0.00301706457859448	1.94905197101082e-05	0.0319777091878214
550	Peak_107853	chr7	22858462	22860371	.	green	0.619058986818264	-0.617877295037283	-0.34872302950385	-0.32212492934413	3.86751933536218e-08	4.17431297289182e-08	0.00441473017922958	0.00887544169498021
551	Peak_107856	chr7	22895517	22895902	.	green	0.453378413390122	-0.170122332683191	-0.50396923803229	-0.489992087315265	0.00014903204636369	0.175463185284145	1.87005485507364e-05	3.42949497539788e-05
552	Peak_107859	chr7	22980296	22980948	.	green	0.67326875035121	-0.502809388865745	-0.415926514222319	-0.0408737613502813	8.01600832406198e-10	1.96856834895493e-05	0.000569411929125603	0.746486309485507
553	Peak_107871	chr7	23093401	23093849	.	green	0.660310463494543	-0.273895243270051	-0.360014063476853	-0.0925765568120697	2.17564403025014e-09	0.0272600846336188	0.00322258537721501	0.46327106456881
554	Peak_107875	chr7	23114839	23115127	.	green	0.442909368476083	-0.147186330127262	-0.327856375710704	-0.384419970660539	0.000220207441652156	0.241995144506744	0.0076736409603281	0.00156906089534911
555	Peak_107911	chr7	23713871	23714314	.	green	0.702362373579435	-0.626733794112655	-0.49473929475455	-0.367532136811773	7.02541185807253e-11	2.33737242258309e-08	2.7993914746807e-05	0.00259688000330035
556	Peak_108038	chr7	25694897	25695359	.	blue	-0.355984816595956	0.511159296603346	0.67622223853716	0.392832457721062	0.00361032128919661	1.35460150456082e-05	6.3398073945903e-10	0.00120856872963525
557	Peak_108041	chr7	25731621	25731944	.	blue	-0.146077303327917	0.393626852682581	0.319571339489035	0.171313658005431	0.245600289542454	0.00117872405809484	0.00946169851715703	0.172414364026309
558	Peak_108050	chr7	25846535	25847859	.	blue	-0.39249958189699	0.241296029210673	0.761432684765125	0.350920876293147	0.00122127578006003	0.0528235036502364	1.79358307632433e-13	0.0041560004137886
559	Peak_108089	chr7	26449122	26450104	.	green	0.760890131464596	-0.48260383479505	-0.701481297637765	-0.467354413244454	1.90931498877357e-13	4.67605843776821e-05	7.59521329848863e-11	8.67403685415746e-05
560	Peak_108106	chr7	26663613	26664490	.	blue	-0.401733323925485	0.148888745444457	0.554818983315493	0.516667800884734	0.000910032166044807	0.236532054940594	1.619116720193e-06	1.05282638069698e-05
561	Peak_108108	chr7	26675291	26675547	.	green	0.656273341142453	-0.387189643444792	-0.384391972609239	-0.0928242153046317	2.940367041313e-09	0.00144092621095552	0.00157040684752735	0.46207040247742
562	Peak_108113	chr7	26899015	26899388	.	blue	-0.605429913132641	0.566918625706342	0.551462350659231	0.294533219778214	9.1545398744867e-08	8.5072190533616e-07	1.92699454643041e-06	0.017236683570122
563	Peak_108117	chr7	26958858	26959477	.	green	0.612236158525797	-0.401367484411125	-0.498069964899364	-0.0854826690228891	5.98378055359922e-08	0.000920848661454342	2.42337716815491e-05	0.498373089795941
564	Peak_108136	chr7	27161910	27162212	.	black	-0.3914196936593	0.614193239896988	0.289020208857243	0.0975876800798373	0.0012633321383455	5.28526670180092e-08	0.019542628506357	0.43930962842143
565	Peak_108146	chr7	27204811	27204984	.	black	-0.516360160693227	0.561614928977195	0.217327020645514	0.105136416731242	1.0678736723089e-05	1.1315142863623e-06	0.0820347468367649	0.40456081443908
566	Peak_108161	chr7	27442519	27442793	.	green	0.767179017975545	-0.492804723140534	-0.518217438396197	-0.0652193935990999	9.15436902777682e-14	3.0419405852803e-05	9.79988143531379e-06	0.605740481932727
567	Peak_108163	chr7	27458844	27460198	.	blue	-0.503912925539681	0.299824523054271	0.810449494334758	0.323829858937912	1.87473001463595e-05	0.0152465964848137	2.86419641407764e-16	0.00850188192400858
568	Peak_108166	chr7	27526969	27527838	.	blue	-0.543028094122833	0.3347824267424	0.775159801075992	0.226571906670415	2.95980589842453e-06	0.00641319039465469	3.48201924073382e-14	0.0695363393233704
569	Peak_108202	chr7	28029100	28029461	.	green	0.582242026545615	-0.415595174328978	-0.389555286807438	-0.283288679657359	3.62638497823914e-07	0.000575814721094818	0.00133902194201924	0.0222137644943543
570	Peak_108203	chr7	28036663	28037747	.	green	0.661140421000035	-0.605554372062463	-0.267399735875415	-0.114498252311683	2.04384817800291e-09	9.08444905253471e-08	0.0312876479621993	0.363775384053427
571	Peak_108204	chr7	28041227	28042083	.	green	0.514614057528517	-0.456755327665738	-0.253208129236644	-0.439359790785161	1.15714386420158e-05	0.00013104193805461	0.0418393903144035	0.000250661963197425
572	Peak_108208	chr7	28068890	28071080	.	blue	-0.291180803331665	0.354018445988663	0.626663173468232	0.48871042045143	0.0186093576013704	0.00381416217648133	2.34837531612611e-08	3.62085267362162e-05
573	Peak_108218	chr7	28163897	28164240	.	blue	-0.284841392379893	0.312797410673425	0.471762652542536	0.478646615935795	0.0214612093696907	0.0111829347452932	7.27693968826091e-05	5.50475548592267e-05
574	Peak_108219	chr7	28166307	28167051	.	green	0.503279094962107	-0.578610021333332	-0.294283068519254	-0.167129556040899	1.92810620536949e-05	4.4561255357581e-07	0.017336028645035	0.18329503692646
575	Peak_108229	chr7	28346730	28348500	.	purple	-0.280038744252546	0.0828717935212565	0.41264235977742	0.631999104352133	0.0238616280149796	0.511631035093716	0.000635830486251923	1.64137791771561e-08
576	Peak_10824	chr1	231395230	231396101	.	green	0.800884059106536	-0.592190568241647	-0.43114603254494	0.00593058093201954	1.15599847758044e-15	2.03571304058512e-07	0.000336458009643733	0.962603670278729
577	Peak_108240	chr7	28483202	28484811	.	green	0.777769645899794	-0.531893987365078	-0.399332954319932	-0.351527661201757	2.51661726673701e-14	5.12500576411575e-06	0.000983151011230112	0.00408697688314209
578	Peak_108256	chr7	28697992	28698298	.	blue	-0.227368203225265	0.218730436203156	0.568837659847808	0.523953954504945	0.0685354476911894	0.0800304972635272	7.66359750693371e-07	7.49243468855277e-06
579	Peak_108260	chr7	28745430	28745645	.	black	-0.202725432922532	0.411168735482017	0.0721108484172111	0.0376727194418749	0.105323068909219	0.000667857311353334	0.568108349990582	0.765749218565153
580	Peak_108271	chr7	28855503	28856492	.	green	0.827109465135603	-0.401177444497943	-0.589108369613686	-0.0995050389989093	2.06693445345966e-17	0.000926513177852486	2.43951710243699e-07	0.430328659640195
581	Peak_108272	chr7	28858332	28858573	.	green	0.701577078086164	-0.410838244298769	-0.493782002460454	-0.0701896536519664	7.5311994764345e-11	0.000675237937010695	2.91707767079252e-05	0.578489114447376
582	Peak_108278	chr7	28957760	28958930	.	black	-0.518426983133881	0.767789118153368	0.440325906883362	0.312427752204043	9.70507399711714e-06	8.51386401260446e-14	0.000242012383987473	0.0112842096624428
583	Peak_108280	chr7	28976035	28976400	.	blue	-0.376837223776456	0.463435701734543	0.567781230666995	0.586451038581943	0.00197385606708987	0.000101194305136768	8.11775667907957e-07	2.84712246113244e-07
584	Peak_108319	chr7	29424478	29425181	.	blue	-0.713280946742539	0.575284156247969	0.652690022532953	0.30963776707019	2.60935471674858e-11	5.36975930972474e-07	3.82711619733199e-09	0.0120745407034726
585	Peak_10832	chr1	231512163	231512732	.	green	0.892621844255278	-0.676401315200853	-0.620951355236536	-0.24466939357807	1.77645397516451e-23	6.24972894943192e-10	3.42022592601444e-08	0.0494976865485165
586	Peak_108346	chr7	29914230	29914377	.	blue	-0.447282781181456	0.462882606480409	0.317478765487965	0.255571390827835	0.000187355757783858	0.000103404220445279	0.0099669596188886	0.0399019772212268
587	Peak_108386	chr7	30465522	30465874	.	blue	-0.372794834456395	0.294331388215141	0.633596375215076	0.372524381466873	0.00222585887311581	0.0173168008663803	1.47252953362755e-08	0.00224370302096727
588	Peak_108408	chr7	30789326	30790088	.	green	0.557721466099351	-0.35458311504059	-0.644756948537103	-0.261216529687472	1.39071028679409e-06	0.00375460715155214	6.77589490243754e-09	0.0355731078630855
589	Peak_108411	chr7	30803958	30804628	.	green	0.565570392995163	-0.222312515268243	-0.354638827063207	-0.264624198640568	9.15126943050433e-07	0.0750906402801166	0.00374877620485871	0.0331545998812627
590	Peak_108479	chr7	32319277	32319553	.	blue	-0.477618626551927	0.566004990169881	0.383540598366682	0.201765539848766	5.74120798978678e-05	8.93882283467164e-07	0.00161183360124557	0.107017076906627
591	Peak_10848	chr1	231695758	231696040	.	blue	-0.495959014713415	0.527478870869906	0.618309592274126	0.243865601493259	2.65582204901286e-05	6.33750045825913e-06	4.05950209300657e-08	0.0502741651216887
592	Peak_108495	chr7	32586580	32587962	.	green	0.597404370409009	-0.433151453187223	-0.282370016032695	-0.263390452432899	1.49244633777486e-07	0.000313339816691346	0.0226694710759188	0.034013856815132
593	Peak_108497	chr7	32611227	32611947	.	blue	-0.335143495495972	0.280209125610832	0.562717851258555	0.287392623304086	0.00635278343231447	0.0237727372452939	1.06678612526145e-06	0.0202717506162129
594	Peak_1085	chr1	21936478	21937777	.	black	-0.334016650972205	0.795081330383455	0.549537850850067	0.418630743301888	0.00654297643822825	2.59893765996726e-15	2.12743811357331e-06	0.000519525097805096
595	Peak_108502	chr7	32768806	32769528	.	green	0.556514907575111	-0.430419562906943	-0.595203483275259	-0.234390585380422	1.48171887468589e-06	0.00034520968182559	1.70255058102427e-07	0.0602003943866633
596	Peak_108524	chr7	33050335	33050558	.	blue	-0.487783086631515	0.266387986364744	0.452165464712651	0.270470555401703	3.76542300268223e-05	0.0319577338804652	0.00015602910373764	0.0293254657681903
597	Peak_108561	chr7	33765085	33765383	.	green	0.627723825554712	-0.225881570034898	-0.542367823709223	-0.154844704670293	2.18816964577058e-08	0.0704134944431237	3.05943548715732e-06	0.218091342678304
598	Peak_108576	chr7	33876714	33876929	.	blue	-0.283270050458994	0.196022591841096	0.538158864423651	0.632724036884655	0.0222229277609882	0.117595824671306	3.77209301424122e-06	1.56259025902103e-08
599	Peak_108585	chr7	33979487	33980568	.	green	0.80929168753506	-0.6063484696886	-0.432158702505761	-0.129100509442571	3.40526873018722e-16	8.64903378951825e-08	0.00032459630528058	0.305390177796957
600	Peak_108590	chr7	34041766	34042707	.	green	0.746487179764209	-0.590096690004143	-0.590520764085923	-0.204795211809365	9.47483069378999e-13	2.30246733633778e-07	2.24591483884763e-07	0.101741067519041
601	Peak_108605	chr7	34160251	34160751	.	green	0.755967765977869	-0.497540107264317	-0.645626144485869	-0.353872419448529	3.34213010387848e-13	2.47987695665075e-05	6.36993658805002e-09	0.00382969910167122
602	Peak_108614	chr7	34259918	34260785	.	green	0.769841760295825	-0.661813298856026	-0.431038138507802	0.04109190379463	6.65939582690571e-14	1.9426007012718e-09	0.000337744854233184	0.745179053651743
603	Peak_108619	chr7	34338844	34339527	.	green	0.579849203893668	-0.178763503157294	-0.464619094447073	-0.393971287374109	4.1547872092381e-07	0.154221346849804	9.66113505773582e-05	0.00116599175778425
604	Peak_10863	chr1	231827209	231828735	.	green	0.845439353446581	-0.580681664374548	-0.384131858813449	-0.156204362391746	8.12073376096582e-19	3.96323829001271e-07	0.0015829609872754	0.214027031862875
605	Peak_10865	chr1	231861835	231862469	.	green	0.334486748147433	-0.258483965585375	-0.413480079762144	-0.493064435573122	0.00646303254928706	0.0376170155475765	0.0006182517894857	3.00828345597714e-05
606	Peak_108678	chr7	35716039	35716912	.	blue	-0.349584316918625	0.18610360899765	0.516939969751267	0.356157159416383	0.00431168964259776	0.137728455944377	1.03967897205797e-05	0.00359292513602073
607	Peak_108690	chr7	35840501	35841045	.	green	0.453999193135212	-0.571783645995177	-0.329566013473074	-0.446511058497115	0.000145563604715974	6.51997628314555e-07	0.00734389208725549	0.000192804439829264
608	Peak_108707	chr7	36115436	36116614	.	green	0.842929394385175	-0.64655004767369	-0.495041108331039	-0.0351479258969532	1.29594659499715e-18	5.96377233039347e-09	2.76321065458405e-05	0.781043687199376
609	Peak_108814	chr7	38318692	38319094	.	green	0.356920800872688	-0.29606651835155	-0.441636410290867	-0.616150064878439	0.00351673565856273	0.0166383346907115	0.00023071595559464	4.66440981296162e-08
610	Peak_108815	chr7	38321434	38322244	.	green	0.639263153929248	-0.531743547770686	-0.279653376552436	-0.217411217508285	9.9679245092738e-09	5.16247736434098e-06	0.024063718973844	0.0819133938679086
611	Peak_108819	chr7	38337566	38338208	.	blue	-0.520844604165414	0.450082092601311	0.640633239032955	0.426838543653057	8.67131582997039e-06	0.000168755171117504	9.05963184665232e-09	0.000391464218319531
612	Peak_108825	chr7	38382401	38383421	.	green	0.455337850085634	-0.412548237059274	-0.171656957824446	-0.455817945703644	0.000138335195783434	0.000637833640712822	0.171543017222346	0.000135824228714645
613	Peak_10884	chr1	232110112	232110913	.	blue	-0.374847533700582	0.415219624307596	0.614069800747521	0.331539602090595	0.00209450876481348	0.000583150860838561	5.32694180240436e-08	0.00697871696696978
614	Peak_108848	chr7	38744837	38745124	.	green	0.616562242714033	-0.405894729921321	-0.504419190706449	-0.352769699037003	4.5427425187632e-08	0.000794832192409953	1.83308630138325e-05	0.00394884945443122
615	Peak_108849	chr7	38751370	38751795	.	green	0.615895434064417	-0.335307934320807	-0.3756136617071	-0.137148008399912	4.7411048828473e-08	0.00632543874057751	0.00204729149317045	0.275966196405361
616	Peak_10885	chr1	232111285	232111968	.	blue	-0.402115534211973	0.52933290447788	0.521305034532909	0.117726811404614	0.000898854484588753	5.79893872585992e-06	8.48646802321396e-06	0.35031384215584
617	Peak_10887	chr1	232127333	232127625	.	green	0.712381004429338	-0.439319816613435	-0.53152246827454	-0.114688229320883	2.83618431652458e-11	0.000251025869737441	5.21800863269431e-06	0.362974637980095
618	Peak_108889	chr7	39621297	39621535	.	green	0.738402271979973	-0.522413651028107	-0.556602506427292	-0.187669731111966	2.22355287062972e-12	8.05635913207873e-06	1.47492784426544e-06	0.13438799818233
619	Peak_108922	chr7	40299185	40299352	.	green	0.575198516091982	-0.474295458493831	-0.435750767863311	-0.0566532928637353	5.39546266684417e-07	6.57131552538485e-05	0.000285535132272389	0.653971868769303
620	Peak_108926	chr7	40437317	40438433	.	green	0.502339082577833	-0.514154718508237	-0.541277625047767	-0.225452723343624	2.00987143555258e-05	1.18175627015689e-05	3.23083515164296e-06	0.0709628412354309
621	Peak_108934	chr7	40543425	40545305	.	blue	-0.586250515456376	0.261627446219276	0.817942521925476	0.338748442715261	2.88035108694849e-07	0.035273900125877	9.07653489408468e-17	0.00577653909032166
622	Peak_108970	chr7	41238761	41239350	.	green	0.603496708942501	-0.323683962488255	-0.455194655039984	-0.162342024947159	1.03110095198117e-07	0.00853330291271186	0.000139092344144206	0.19634411615558
623	Peak_108973	chr7	41420468	41421316	.	blue	-0.318458161927612	0.29721762541398	0.529277719306478	0.321641912960399	0.00972763291271351	0.0162009099004826	5.81433200306574e-06	0.00898384058942151
624	Peak_108979	chr7	41579842	41580768	.	green	0.729975752791378	-0.596696254765482	-0.604112036922655	-0.356014166340071	5.23609857789827e-12	1.55721811383715e-07	9.92873270642727e-08	0.00360735347763442
625	Peak_109000	chr7	41916231	41917099	.	green	0.517738311199739	-0.445892758397056	0.0255845221058685	-0.134053704237457	1.00199123155734e-05	0.000197274313825276	0.839682358139712	0.287048303706952
626	Peak_109038	chr7	42351207	42351760	.	blue	-0.517872095066901	0.376668942452944	0.631663088283455	0.313629539195533	9.95801564187292e-06	0.00198381395536567	1.67915995893222e-08	0.0109578358078399
627	Peak_109042	chr7	42453840	42454320	.	blue	-0.562563927672716	0.359236388854743	0.744662901081576	0.456750193755565	1.07560600647023e-06	0.00329440125789694	1.15178703566014e-12	0.000131067702945401
628	Peak_109047	chr7	42605698	42606781	.	blue	-0.371999633998766	0.371576399842915	0.604196495293418	0.184520265936065	0.0022786904236999	0.00230726388886643	9.87731897110031e-08	0.141168765512715
629	Peak_109080	chr7	43164578	43165107	.	green	0.660035544839733	-0.405215836259628	-0.603213021991086	-0.216816525590255	2.22105284290885e-09	0.000812674747336827	1.04918936267077e-07	0.0827735732974389
630	Peak_109089	chr7	43362865	43363363	.	blue	-0.450580443433052	0.384836903960072	0.510992929209296	0.449711266452422	0.000165627231002206	0.00154913989650492	1.36485915125331e-05	0.000171117771872726
631	Peak_109147	chr7	44257794	44258191	.	green	0.552161970802466	-0.0600924072598457	-0.59128369815551	-0.192562457341375	1.85861994527891e-06	0.634423438399833	2.1474553347664e-07	0.12434553781804
632	Peak_109158	chr7	44378801	44379059	.	green	0.479054883916726	-0.133368935649444	-0.581916375857392	-0.29813299923569	5.41337080202468e-05	0.289539839449926	3.69437911921818e-07	0.0158601396945097
633	Peak_109181	chr7	44678243	44679144	.	blue	-0.387339617320428	0.384514222399687	0.699107886414051	0.302742663636563	0.00143426448199128	0.00156453753892788	9.35764512258916e-11	0.0142360248879231
634	Peak_109182	chr7	44694079	44694260	.	green	0.480718052745662	-0.243380380485053	-0.623984626377196	-0.473024012467244	5.05539864797656e-05	0.0507477008473206	2.80382581305159e-08	6.91722954946846e-05
635	Peak_109183	chr7	44727268	44728061	.	green	0.593876015957702	-0.329622750709863	-0.434800608901539	-0.278778689572085	1.84244672282092e-07	0.00733316484413571	0.000295426112134309	0.0245277939907236
636	Peak_109210	chr7	45252292	45252419	.	black	-0.287380233572783	0.620547257457292	0.275047407257325	0.186934267561621	0.0202773885618434	3.51142112897338e-08	0.0265933712463732	0.135949008556617
637	Peak_109240	chr7	45832885	45833057	.	blue	-0.40326683874153	0.299409121433421	0.65432867289498	0.579835489445157	0.00086593101041954	0.0153953484274437	3.39401434636642e-09	4.15801465737768e-07
638	Peak_109254	chr7	45978017	45979100	.	green	0.65930782250696	-0.423531243714318	-0.398302618912167	-0.385174239093213	2.34563818533399e-09	0.000439131339490923	0.00101613335411172	0.00153318873312046
639	Peak_109265	chr7	46139118	46139341	.	green	0.554915529221459	-0.528357243164747	-0.254212895065904	-0.188028145623623	1.61098469940001e-06	6.07678085660274e-06	0.0410063892391689	0.133632188075583
640	Peak_109266	chr7	46144921	46147275	.	green	0.560705599376363	-0.230957771993953	-0.184793418502358	-0.298190353145381	1.18763495944186e-06	0.0641661623866385	0.140570699890829	0.0158389946361628
641	Peak_109274	chr7	46229492	46229920	.	green	0.699432157935	-0.271176537011315	-0.413819091000597	0.072594771211593	9.09570530307597e-11	0.0288892732581315	0.000611264278084064	0.565507358044316
642	Peak_10928	chr1	232789447	232790011	.	blue	-0.570967263498601	0.342132554069324	0.798710927438434	0.645064127894794	6.81968503239064e-07	0.00527797113583118	1.57058367162438e-15	6.62970129241965e-09
643	Peak_109282	chr7	46391206	46391782	.	blue	-0.439059657400456	0.318671627348267	0.778609921815114	0.467960972475599	0.000253406076181401	0.00967613872155099	2.26470144738155e-14	8.46814037907614e-05
644	Peak_109299	chr7	46752897	46753451	.	green	0.644654552977468	-0.567717180839776	-0.427988734493485	-0.16302793464928	6.82530307816531e-09	8.14608905771411e-07	0.000376025922842495	0.194434886920903
645	Peak_10931	chr1	232822606	232822918	.	purple	-0.252705418474143	0.324811961640307	0.525470475234661	0.763756079221754	0.0422613798002181	0.00829298631827861	6.973373409743e-06	1.3696615565853e-13
646	Peak_109317	chr7	46955624	46955869	.	blue	-0.299803997055807	0.2896204637955	0.469347979445764	0.534388366205264	0.0152539175682717	0.0192794298585628	8.01413996568203e-05	4.53956892001932e-06
647	Peak_109336	chr7	47236573	47237098	.	blue	-0.539434827178914	0.278509178415394	0.739741420281428	0.408673912561582	3.54113817903932e-06	0.0246723023902754	1.93475478886428e-12	0.000725429570464477
648	Peak_109337	chr7	47239485	47240435	.	blue	-0.489690487838683	0.176134313727891	0.730408619736091	0.292911025161136	3.47366239127106e-05	0.160471882543138	5.01463038364855e-12	0.0178896803535992
649	Peak_109341	chr7	47291198	47292003	.	green	0.788660181518618	-0.523833880371487	-0.772119259298535	-0.287644468466978	6.18333074075389e-15	7.53503572291826e-06	5.05548301367094e-14	0.0201574374591338
650	Peak_10936	chr1	232875490	232876428	.	blue	-0.55665827014843	0.589215802607728	0.531180577000608	0.177885703150687	1.47062002530616e-06	2.42425529530305e-07	5.30498539379859e-06	0.15628778735128
651	Peak_109371	chr7	47610013	47611209	.	blue	-0.356900912085145	0.548941210332787	0.610975645956225	0.555957049082097	0.00351870164914842	2.193443215799e-06	6.47893426996847e-08	1.52565924312101e-06
652	Peak_109392	chr7	47846288	47846688	.	black	-0.0655006538652445	0.3747859274507	0.150827890800498	-0.0333246068892775	0.60418348347545	0.00209834762758205	0.230413681992856	0.792140831812435
653	Peak_109418	chr7	48160089	48160253	.	black	-0.329658641173992	0.533161568171117	0.184994261687443	0.070736941330017	0.00732638616176979	4.81921452678854e-06	0.140132169714403	0.575523113184659
654	Peak_109421	chr7	48180947	48181366	.	green	0.570264917038156	-0.506449350506257	-0.479950982255142	-0.267060658229164	7.0878442711752e-07	1.67457791342977e-05	5.21768812400607e-05	0.0315108974733658
655	Peak_109474	chr7	50399819	50400796	.	black	-0.31724852657239	0.677620536768199	0.0156897453158905	-0.0489204318150948	0.0100239584936878	5.66803919099514e-10	0.901277304100195	0.698764969462489
656	Peak_109495	chr7	50657365	50657953	.	green	0.386015021627409	-0.568640588021607	-0.154117800877585	-0.385657363287145	0.00149407217343315	7.74646464443808e-07	0.220286284791325	0.0015106008680801
657	Peak_109497	chr7	50687588	50688445	.	blue	-0.473899899270378	0.39218855492613	0.815613962151265	0.482481749457802	6.67718196210245e-05	0.00123325746154183	1.30446880860922e-16	4.69979632604235e-05
658	Peak_109499	chr7	50729797	50730330	.	green	0.548442419260262	-0.307978276786793	-0.576733099429313	-0.164289312212092	2.25009072070487e-06	0.0125669834086716	4.951964925429e-07	0.19095862013306
659	Peak_109503	chr7	50826707	50827323	.	green	0.690493586195633	-0.256850751990224	-0.609942270285893	-0.2142340251081	1.96269211708912e-10	0.0388845292479335	6.91349167315866e-08	0.0865921529269031
660	Peak_109506	chr7	50940450	50941221	.	black	-0.410440930651056	0.73314943264785	0.297693204312038	0.268725333125149	0.000684208757447381	3.8067863163066e-12	0.0160230884836057	0.030427540199252
661	Peak_109518	chr7	51059749	51060002	.	black	-0.616826668057472	0.769546281064991	0.585189184141754	0.355632460003005	4.46627578928717e-08	6.90018537313741e-14	3.06239339909161e-07	0.0036461207145217
662	Peak_109522	chr7	51123463	51124182	.	green	0.833587439695185	-0.495404341876303	-0.567003658227165	-0.118736797903624	6.88765054008162e-18	2.72024219071004e-05	8.4680612964975e-07	0.346166845870433
663	Peak_109605	chr7	54985251	54986195	.	green	0.866105307801632	-0.47270791566172	-0.571470925980811	-0.125670357433635	1.22549534490862e-20	7.00579821205915e-05	6.63328768425752e-07	0.318527105053035
664	Peak_109624	chr7	55099140	55100336	.	blue	-0.516453191444578	0.433457636142162	0.729983990210435	0.404793061473087	1.063302355294e-05	0.000309940747751342	5.23179814204073e-12	0.000823968462699088
665	Peak_109631	chr7	55132694	55134133	.	green	0.802207543424998	-0.627640679713633	-0.274133984513398	-0.0359444250469959	9.57391553215492e-16	2.20034469422676e-08	0.0271207899571783	0.776209489582216
666	Peak_109648	chr7	55369232	55370201	.	green	0.760017851110504	-0.556434437525578	-0.483100642544959	-0.156899259510472	2.11051018243169e-13	1.48798308442891e-06	4.58060019266924e-05	0.211970551172807
667	Peak_109655	chr7	55450667	55450984	.	blue	-0.632120540825344	0.534797672908726	0.504567811248272	0.103882843024323	1.6279226465236e-08	4.44969408210474e-06	1.82102549205299e-05	0.410217529368324
668	Peak_109672	chr7	55705863	55706114	.	green	0.259767249674634	-0.0793326982147869	-0.104045798156997	-0.301600150221383	0.0366453155702929	0.529884972788456	0.409479615887138	0.0146245973839109
669	Peak_109677	chr7	55798531	55798738	.	black	-0.568787177169483	0.59107447333094	0.129263160595226	-0.134099633988171	7.68474534792e-07	2.17404382041128e-07	0.304776089630385	0.286881694978973
670	Peak_109695	chr7	56091682	56092135	.	blue	-0.604190330140302	0.615105630034102	0.423950110005995	0.120294519064574	9.88106346522022e-08	4.98665040775724e-08	0.000432815146233942	0.339830971957983
671	Peak_10973	chr1	233515856	233516233	.	black	-0.372006686131532	0.759886790543245	0.257973986429067	0.145104752018815	0.00227821700993143	2.14244131039324e-13	0.0380090656842559	0.24879189835279
672	Peak_10975	chr1	233543383	233544142	.	green	0.784413811692855	-0.504951508211517	-0.594641891539279	-0.00255892398320466	1.07916236607e-14	1.79022797283794e-05	1.76046544740256e-07	0.983859555485823
673	Peak_109800	chr7	65448773	65449167	.	green	0.687257625605672	-0.484931593587758	-0.5840394547614	-0.0848653256447008	2.57540533932226e-10	4.24414586041529e-05	3.27179924697606e-07	0.501491755921696
674	Peak_109806	chr7	65798280	65798983	.	green	0.62142085738744	-0.336897179560668	-0.664877959395387	-0.291690845943299	3.31708489914363e-08	0.00606644304966849	1.5387740807127e-09	0.0183946825833329
675	Peak_109816	chr7	66110950	66111260	.	green	0.693616679206776	-0.225053799240011	-0.573496445281581	-0.168378605098385	1.5049306595066e-10	0.0714769313152634	5.93095148378476e-07	0.17999619623383
676	Peak_109819	chr7	66145436	66145865	.	blue	-0.429734059454359	0.468229195916073	0.540461249140423	0.607589387791825	0.000353657861954211	8.37853685762765e-05	3.36502321426157e-06	8.00787118324969e-08
677	Peak_109822	chr7	66150555	66150961	.	black	-0.312774641456196	0.521047788264486	0.408425537155073	0.22360117192323	0.0111891499566238	8.58928607045274e-06	0.000731400670437305	0.0733741373664453
678	Peak_109840	chr7	66281473	66282696	.	green	0.674610121332807	-0.440950256440032	-0.204499597034001	-0.048643262349174	7.20827048527664e-10	0.000236568869575199	0.102246790509455	0.700390794167336
679	Peak_109863	chr7	66764051	66764220	.	green	0.538261334060609	-0.350762968500668	-0.36838233502824	-0.263758445942715	3.75303773525079e-06	0.00417413126426234	0.00253343552310815	0.033755640858571
680	Peak_109902	chr7	67937681	67938506	.	green	0.687141070742335	-0.574377485068117	-0.386185117009985	-0.428252802354811	2.60056225320896e-10	5.64782229901729e-07	0.00148626864414222	0.000372560819865636
681	Peak_109916	chr7	68461442	68461804	.	green	0.375389785257455	-0.253164855781107	-0.597965469163216	-0.24840522355504	0.00206098969847149	0.0418755778178218	1.44293602532048e-07	0.0460165995518723
682	Peak_109925	chr7	68691345	68692374	.	green	0.628832827906223	-0.242797607911791	-0.689302041140049	-0.19944183782418	2.03175674392355e-08	0.0513212517483669	2.17008580831375e-10	0.111205127414693
683	Peak_109933	chr7	68963324	68964429	.	green	0.488083836520683	-0.493658831423764	-0.45343373666626	-0.586942307880558	3.71796090070129e-05	2.93254865019759e-05	0.000148719888698519	2.76723390204524e-07
684	Peak_109950	chr7	69276012	69277756	.	blue	-0.600818881685781	0.417906334810068	0.66706831697708	0.359698958781831	1.2142337407652e-07	0.00053248344974987	1.30051676417688e-09	0.00325151485578492
685	Peak_109951	chr7	69283182	69283777	.	blue	-0.18625245460846	0.364885518083139	0.582992170735434	0.65658906598601	0.137408314951557	0.00280355164622671	3.47421471015718e-07	2.87238232744119e-09
686	Peak_109961	chr7	69412526	69412899	.	green	0.48034968509051	-0.234285226867515	-0.646197860741817	-0.40371941712426	5.13274272666935e-05	0.0603190883623841	6.11561306419427e-09	0.000853290378709579
687	Peak_109965	chr7	69436934	69437302	.	blue	-0.398137729219409	0.281357376301954	0.73836078854068	0.321099315502975	0.00102150346350532	0.0231809565213137	2.23312643847163e-12	0.0091069849981225
688	Peak_109977	chr7	69597327	69599575	.	black	-0.390288282398652	0.732108520873351	0.447933116892927	0.486381294613297	0.00130879046272093	4.22846546365964e-12	0.000182874156206436	3.99413758564232e-05
689	Peak_109980	chr7	69654136	69654995	.	blue	-0.18623936757971	0.240352687522541	0.315845774890074	0.453028727756795	0.137436440396278	0.0537854754619109	0.0103773881814868	0.000151019088508691
690	Peak_110001	chr7	69800487	69800748	.	blue	-0.475310698553012	0.188987217651032	0.434661223344819	0.272389412244274	6.30665215531076e-05	0.131625523122739	0.000296903139959388	0.0281526225455596
691	Peak_110002	chr7	69808285	69808753	.	blue	-0.319448363781069	0.406187772004873	0.385483940308234	0.278396935625307	0.00949076269703336	0.000787240724149347	0.00151867439242119	0.0247326974659546
692	Peak_110006	chr7	69871182	69872221	.	green	0.781108082587327	-0.504629641051219	-0.67870120360129	-0.260346543188046	1.65060352281699e-14	1.8160296562508e-05	5.19586130253104e-10	0.036213562235209
693	Peak_11001	chr1	234213693	234215036	.	black	-0.314481069387358	0.777854451820676	0.135606944941103	0.182154672783852	0.0107315664942727	2.4900217369024e-14	0.281449325496	0.146428294020013
694	Peak_110034	chr7	70346957	70347108	.	black	-0.373931027363718	0.477376184314328	0.242730653370187	0.184843966839118	0.00215227272707133	5.79832423093644e-05	0.0513874846295893	0.140460233480962
695	Peak_110036	chr7	70380113	70380900	.	green	0.410028769520088	-0.287183455724352	0.0253102798939245	-0.0804983901563842	0.000693628916894019	0.0203671114284979	0.841378416372032	0.52383709230874
696	Peak_110038	chr7	70390345	70390569	.	green	0.60187352058109	-0.341209786229837	-0.510284163616366	-0.14342097057263	1.13871965888852e-07	0.00541000947268837	1.40937444632129e-05	0.254384219907958
697	Peak_110054	chr7	70634618	70635412	.	green	0.660346875410497	-0.310825689344063	-0.495576424874595	-0.0414512185999974	2.16969637303851e-09	0.0117323646753356	2.70010288407929e-05	0.743027360535955
698	Peak_110093	chr7	71486845	71487670	.	green	0.76990897912746	-0.67779388350807	-0.678675483523498	-0.223448628323825	6.60575374941113e-14	5.58964355030233e-10	5.20665087695505e-10	0.0735756775268913
699	Peak_110095	chr7	71521203	71522304	.	blue	-0.0716840467053957	-0.088485967205125	0.483471328375017	0.518330102786209	0.570406951813749	0.483345955185371	4.51055344801313e-05	9.74880027343834e-06
700	Peak_110104	chr7	71626213	71626815	.	green	0.568816995335237	-0.32485474834553	-0.519987935867592	-0.403263784071985	7.67224751653912e-07	0.00828398825652081	9.02526826681653e-06	0.000866016900698038
701	Peak_110122	chr7	71868731	71869137	.	green	0.553033391518424	-0.170448106661194	-0.25572451104294	-0.149844949020142	1.7766341740557e-06	0.174625597811633	0.0397790547761351	0.233501184620221
702	Peak_110143	chr7	72649933	72650396	.	green	0.502043349938205	-0.431555878519969	-0.314706719058531	-0.298302086122505	2.03625392733948e-05	0.000331610494894806	0.0106722904455023	0.0157978707451366
703	Peak_110144	chr7	72682802	72683019	.	green	0.566471935162681	-0.483129994692572	-0.431057892531822	-0.190302323021386	8.7157306055298e-07	4.57501717922602e-05	0.00033750891390317	0.128911094121591
704	Peak_110158	chr7	73410659	73410999	.	black	-0.247781963894591	0.544366631677696	-0.133274261800259	-0.184722012888619	0.0465829574867481	2.76707733473728e-06	0.289885425971668	0.140726858089013
705	Peak_11016	chr1	234495156	234495699	.	green	0.781836727571063	-0.504105132091665	-0.664002335031723	-0.30022312554795	1.50396601557341e-14	1.85881728133902e-05	1.64517329721778e-09	0.015105022862266
706	Peak_110162	chr7	73448553	73448957	.	blue	-0.484531322161097	0.279538245184615	0.60574715895488	0.137777313763109	4.3156831550188e-05	0.0241243753472914	8.97687797947136e-08	0.273747705502517
707	Peak_110183	chr7	73822385	73823142	.	green	0.650920027736369	-0.222437901316424	-0.695590600884274	-0.175693730831988	4.35367163393069e-09	0.0749222323566696	1.27018836132803e-10	0.161537329177348
708	Peak_110190	chr7	73894448	73895577	.	green	0.736171683179044	-0.457965949892604	-0.633381530825558	-0.282007111441305	2.79821320520619e-12	0.00012509471045944	1.49424224603952e-08	0.0228516631299679
709	Peak_110196	chr7	73976814	73977227	.	black	-0.680511732079963	0.720452313273356	0.55839752432535	0.1258841926348	4.48757299630681e-10	1.3275602242628e-11	1.34203604399393e-06	0.317697749841352
710	Peak_110207	chr7	74098080	74098543	.	green	0.647343869502278	-0.365016454476786	-0.609546873266432	-0.158189814369007	5.63453692212411e-09	0.0027929922570513	7.0869360970841e-08	0.208188332971336
711	Peak_110239	chr7	74627821	74628570	.	blue	-0.455277926744858	0.515548481224352	0.695550198000886	0.289945406850274	0.000138651580259776	1.10854158832392e-05	1.2746222219968e-10	0.0191382149355839
712	Peak_11024	chr1	234553266	234554051	.	blue	-0.107520230433557	0.0331866611620695	0.645549771026683	0.645665861304889	0.393930428647764	0.792982106691281	6.4046607549648e-09	6.35194948873208e-09
713	Peak_110241	chr7	74656740	74658811	.	blue	-0.315892712406358	0.51630686983553	0.624630050481333	0.590315781102865	0.0103653893595762	1.07050050272791e-05	2.68700025830035e-08	2.27308491593847e-07
714	Peak_110249	chr7	75055846	75056917	.	blue	-0.573303162145425	0.280121440893289	0.570874382476522	0.0738306183407191	5.99482444408427e-07	0.0238184487366557	6.85459201598722e-07	0.558890377157442
715	Peak_11026	chr1	234564389	234565139	.	green	0.698695519206435	-0.351402048345328	-0.510309466124676	-0.343664324062626	9.70114473659881e-11	0.00410118179568953	1.40776229691273e-05	0.00506505499593497
716	Peak_110265	chr7	75732650	75733340	.	green	0.600507372944692	-0.222687108507433	-0.432025920228725	-0.0603389886249121	1.23742706194151e-07	0.0745884121264762	0.0003261295612231	0.633031144484177
717	Peak_110269	chr7	75771070	75772621	.	green	0.34706029546023	-0.316074895319175	-0.324815079237876	-0.164378316267198	0.00461982944492444	0.010318931282317	0.00829233039811981	0.190715028607414
718	Peak_110298	chr7	76087462	76087836	.	green	0.545774083597759	-0.23632768146031	-0.620023224832442	-0.181583207308961	2.57713744427082e-06	0.0580515923402525	3.6331114738297e-08	0.147720523067394
719	Peak_11032	chr1	234602829	234603105	.	green	0.69656886798818	-0.39765653053752	-0.386765204478155	-0.00323857443170919	1.16721218144771e-10	0.00103732194487518	0.0014599305695903	0.979573470157249
720	Peak_110345	chr7	77281746	77282455	.	blue	-0.586821146720414	0.586529503322132	0.582415987436957	0.14260674628399	2.78673816695481e-07	2.8342186559139e-07	3.59054738748253e-07	0.25711887614641
721	Peak_110354	chr7	77409235	77410641	.	green	0.702151721835679	-0.394764765446644	-0.464904924591489	-0.0799457374032477	7.15781240561849e-11	0.00113713088272009	9.55334622487611e-05	0.526700070848093
722	Peak_110378	chr7	77812235	77812634	.	green	0.589994212773423	-0.359698629498084	-0.482046415536573	-0.14399469483192	2.31633313891514e-07	0.00325154520739903	4.78535173414059e-05	0.252469210724942
723	Peak_110385	chr7	77887493	77887867	.	green	0.646859495753074	-0.401859469505028	-0.447524783930431	-0.147478772094976	5.83331617858234e-09	0.000906329238855168	0.000185676429636819	0.24105058088584
724	Peak_110401	chr7	78178410	78178592	.	blue	-0.438509612610797	0.196328699123757	0.541143152803657	0.225051390923771	0.00025850658459	0.117012483846329	3.25258835254697e-06	0.0714800439123072
725	Peak_110406	chr7	78260750	78261234	.	green	0.393154186415867	-0.319614091155344	-0.329540037357353	-0.377074959118346	0.00119640058145888	0.00945161271530786	0.00734880794402766	0.00195986460318752
726	Peak_11041	chr1	234657003	234658405	.	green	0.76046963314386	-0.191624635955748	-0.490776307722455	-0.0873271195351813	2.00389654275272e-13	0.126224796438853	3.31707454937179e-05	0.489115690579779
727	Peak_110410	chr7	78301214	78301992	.	green	0.452402955116394	-0.401205070314359	-0.385423575831796	-0.387789365998192	0.000154635805983779	0.00092568778355342	0.00152149368318407	0.00141445275353569
728	Peak_11042	chr1	234659703	234659908	.	green	0.604098571818937	-0.169925184281322	-0.41680868017764	-0.111263895377671	9.93695285648315e-08	0.175971485999447	0.000552679146605533	0.37757304653994
729	Peak_110422	chr7	78702689	78703375	.	green	0.760840095710517	-0.550970288765459	-0.599206803145493	-0.137873849103692	1.9203411243966e-13	1.9764886644046e-06	1.33885373567413e-07	0.2734084447972
730	Peak_110430	chr7	79145461	79146342	.	blue	-0.423708181153835	0.263608556072211	0.752333572559375	0.326999773936333	0.000436453082904613	0.0338606183608286	5.01065756139274e-13	0.00784367598095354
731	Peak_110454	chr7	79984241	79984745	.	green	0.440937245510216	-0.465032947188057	-0.310280505757953	-0.316537085211678	0.00023668115480928	9.50542806607313e-05	0.0118883460759584	0.0102018797215255
732	Peak_110479	chr7	80498997	80499875	.	green	0.77718907984732	-0.730582418369903	-0.535203409881421	-0.264112496906331	2.70613760187535e-14	4.92825291940479e-12	4.36224660830172e-06	0.0335087542994449
733	Peak_110484	chr7	80596967	80597335	.	blue	-0.598348100105183	0.371387610866828	0.675822770109884	0.278643580906502	1.41006647012417e-07	0.00232011240126076	6.54521820593861e-10	0.0246001477978868
734	Peak_110500	chr7	80794772	80795778	.	blue	-0.343439182707417	0.022110427773963	0.672941903693226	0.246533444211174	0.0050958667880049	0.861219128734025	8.22548743095531e-10	0.0477347170717879
735	Peak_110504	chr7	80876914	80877429	.	green	0.766104424800154	-0.538230764115961	-0.660755896617495	-0.362901408329329	1.03963780010891e-13	3.75871308681414e-06	2.10393794335977e-09	0.0029679725950996
736	Peak_110511	chr7	80942186	80942816	.	green	0.633211261996449	-0.475697415849438	-0.109571936077521	-0.0840848484106983	1.51166511881212e-08	6.20845439511119e-05	0.384914582748836	0.505448920668966
737	Peak_110540	chr7	81684825	81685602	.	green	0.737531721707493	-0.589756645119018	-0.29331541681075	0.0806849751419554	2.43293180044146e-12	2.34878079151237e-07	0.0177249492404537	0.522872263701267
738	Peak_110543	chr7	81833163	81833902	.	blue	-0.37257886048169	0.334163731830351	0.587271502490417	0.253481002065523	0.00224009831122326	0.00651787135077557	2.71488818578446e-07	0.0416117944768991
739	Peak_110545	chr7	81881766	81882628	.	blue	-0.508818419797683	0.253969868665456	0.583687962070552	0.0877878954590843	1.50575135017066e-05	0.0412066022703578	3.33846275070654e-07	0.486817227556036
740	Peak_110549	chr7	82036042	82037378	.	green	0.83783062819518	-0.645313207554804	-0.549389489371852	-0.305236458481459	3.2676673687693e-18	6.51336038538425e-09	2.14367493726655e-06	0.0134186400307849
741	Peak_110560	chr7	82362126	82362453	.	green	0.683390471432889	-0.402906180155808	-0.479408242523706	-0.0606683788097722	3.54715617884715e-10	0.000876125331365716	5.33541101428267e-05	0.631173258326973
742	Peak_110565	chr7	82542716	82543163	.	green	0.735931723143401	-0.436906177292821	-0.509274082210763	-0.123967620044232	2.867879354885e-12	0.000273915769276063	1.47515273249777e-05	0.325180457110167
743	Peak_110576	chr7	82805277	82805806	.	green	0.800421724659631	-0.624114280752191	-0.473755389842993	-0.0931107367278848	1.23427474724047e-15	2.77997850315791e-08	6.71624920807448e-05	0.460683448393402
744	Peak_110582	chr7	83468175	83469342	.	green	0.819231363512966	-0.661921855843974	-0.4830600641199	-0.0749674134043853	7.40918636006013e-17	1.9267194618994e-09	4.58832891530422e-05	0.552836338010309
745	Peak_110605	chr7	84412217	84412956	.	green	0.884135547771588	-0.501965413383881	-0.44553189956708	-0.10487904963865	1.70861752408558e-22	2.04326006045425e-05	0.000199926771438056	0.405718445881178
746	Peak_110610	chr7	84524904	84525546	.	blue	-0.30358488703696	0.0956377209633432	0.673422817692047	0.373427723657031	0.0139553038136502	0.448550050915065	7.91903422959917e-10	0.00218459662337745
747	Peak_110643	chr7	85177437	85178852	.	blue	-0.447390161385441	0.327967142019179	0.721235482819808	0.506473407471864	0.000186608903346185	0.0076518910254598	1.23155747142151e-11	1.67277845499704e-05
748	Peak_110650	chr7	85508704	85509745	.	green	0.69787057030458	-0.591659562178221	-0.224040032185676	-0.105254761077861	1.04247363190693e-10	2.10045841667863e-07	0.0727967732139975	0.404029152053743
749	Peak_110658	chr7	85693404	85693630	.	green	0.586708691525568	-0.381344123968652	-0.458918786135087	-0.149057868287029	2.80495677816649e-07	0.00172328054777305	0.000120589557972804	0.235994021209405
750	Peak_110682	chr7	86913503	86914686	.	green	0.689531673528888	-0.711302653212578	-0.390621546564571	-0.0759299788778104	2.12855939387069e-10	3.13279502678879e-11	0.00129524977365147	0.547734832548809
751	Peak_110683	chr7	86931923	86932653	.	green	0.83166777386666	-0.736497333827508	-0.431183229879703	-0.0915657000365578	9.58530689497379e-18	2.70625285569884e-12	0.000336015398278951	0.468189308032625
752	Peak_110686	chr7	86963705	86964077	.	green	0.300297416964694	-0.40810768524838	-0.604053026496469	-0.507711458783157	0.0150787617046414	0.000739106998605824	9.96480492454683e-08	1.58256240172943e-05
753	Peak_110691	chr7	87119259	87120019	.	blue	-0.45285760145942	0.250344299251017	0.35384156788244	0.51734274753188	0.00015200033278731	0.0442906450030102	0.00383298881598531	1.02050278552043e-05
754	Peak_110740	chr7	88309782	88310376	.	blue	-0.553660688124999	0.23541720760893	0.570692282523286	0.378547078614064	1.71972840349904e-06	0.0590536944127323	6.92351763203609e-07	0.00187518676437726
755	Peak_110743	chr7	88330758	88331783	.	black	-0.255507359812873	0.439422409188083	0.302041829661117	0.554849111988962	0.039953473464085	0.000250092884260116	0.0144733122946072	1.61657487237356e-06
756	Peak_110750	chr7	88758784	88760027	.	black	-0.377015613142458	0.748221471506175	0.301508413172137	0.24280910291822	0.00196334895231107	7.8575154490096e-13	0.0146561894218874	0.0513098876568434
757	Peak_110768	chr7	90157227	90158193	.	green	0.713145760363424	-0.38345305443043	-0.168448725950422	0.0598104537429149	2.6422867769051e-11	0.00161614853800893	0.179812286234699	0.636017005442549
758	Peak_110769	chr7	90178701	90179291	.	green	0.832568514975709	-0.63467898947197	-0.596711980138896	-0.376160218890069	8.21263591155964e-18	1.36759041676267e-08	1.55575135364669e-07	0.00201419137523168
759	Peak_110782	chr7	90383445	90384597	.	green	0.585646258747348	-0.277317050981515	-0.467219899889818	-0.116423025993207	2.98270501000308e-07	0.0253201685881773	8.72031814544978e-05	0.355712434272557
760	Peak_11079	chr1	234980341	234981383	.	green	0.748026472316575	-0.291061894429949	-0.159195067081368	0.0870253623668953	8.02523293505584e-13	0.0186597122680348	0.205275515324207	0.490624014602865
761	Peak_110793	chr7	90578984	90579753	.	green	0.430975081244712	-0.538457100364181	-0.210318028529878	-0.542925870174529	0.00033849901244707	3.71688300719154e-06	0.092645786417995	2.97502939629505e-06
762	Peak_110798	chr7	90655548	90656126	.	green	0.728093518173769	-0.283307013493078	-0.485754154486002	-0.195696883301649	6.31254869946008e-12	0.0222047496405422	4.1005686733071e-05	0.118218962188494
763	Peak_110816	chr7	91000586	91000762	.	green	0.287790120503471	-0.0941641517695833	-0.357278329585886	-0.306146499207417	0.0200915765082704	0.455603802881182	0.0034815601960577	0.0131306075545477
764	Peak_110829	chr7	91218721	91219156	.	blue	-0.64082855057312	0.472735333980459	0.623159991936381	0.202784042281801	8.9367286308011e-09	6.99807448543218e-05	2.96009233174856e-08	0.10522031243111
765	Peak_11083	chr1	235011581	235012429	.	green	0.733202138028083	-0.269956316330311	-0.202831904330433	0.12839516259505	3.78654158946424e-12	0.0296466590778423	0.105136456213673	0.308062471323962
766	Peak_110836	chr7	91251711	91252388	.	blue	-0.525098577415769	0.246595405463868	0.668404674545603	0.292735338647956	7.09746286585022e-06	0.0476770121070969	1.17284870496708e-09	0.0179616540125361
767	Peak_11084	chr1	235017913	235018656	.	green	0.67801989603194	-0.298714630904112	-0.286380395948517	-0.0235604893979826	5.48897864902663e-10	0.0156468243970053	0.0207367869036988	0.852216648029623
768	Peak_110851	chr7	91569824	91570875	.	blue	-0.51816606063234	0.434451880646222	0.650224632185853	0.218497748799701	9.82325842119128e-06	0.000299134165303784	4.5787893002183e-09	0.0803600910490814
769	Peak_110868	chr7	92025310	92025821	.	green	0.620419115226562	-0.265701115140233	-0.372689740354177	-0.335784110101995	3.54081688566287e-08	0.0324194598149799	0.00223277771911956	0.00624683721996928
770	Peak_110870	chr7	92158822	92159690	.	green	0.713634002769226	-0.534105598489533	-0.414684457161096	0.0261170786045647	2.52518591477462e-11	4.60264631671968e-06	0.000593751767759891	0.836390829521529
771	Peak_110886	chr7	92633034	92633883	.	green	0.817876018716965	-0.552206542077832	-0.396040564132152	-0.188751581193221	9.17169668278664e-17	1.85434192903736e-06	0.00109207551779968	0.132116419791067
772	Peak_110899	chr7	92740343	92741139	.	green	0.531458030425109	-0.303416013599745	-0.280296101396682	-0.330689772273538	5.23429899456335e-06	0.0140112055518086	0.0237274687218738	0.00713396361028776
773	Peak_110901	chr7	92752055	92752887	.	green	0.684970788002631	-0.598612856534221	-0.176917304720839	-0.0592568450192564	3.11401282716223e-10	1.38773771842228e-07	0.158591207941715	0.63915071786219
774	Peak_110910	chr7	92850662	92850821	.	blue	-0.375601298374309	0.125304945433304	0.58310917692338	0.387288075685573	0.00204804582998047	0.319947547287556	3.45102857487301e-07	0.00143655079257311
775	Peak_110911	chr7	92904243	92905158	.	green	0.788262883567483	-0.483255700651326	-0.590020417237443	-0.105622358772911	6.51756481554272e-15	4.55117804514439e-05	2.31278004353554e-07	0.40238032294078
776	Peak_110920	chr7	93115861	93116044	.	green	0.608283464512344	-0.464612935608327	-0.533754560454842	-0.370392117184131	7.6691077237229e-08	9.66346988667306e-05	4.68209248659543e-06	0.00238892663084562
777	Peak_110928	chr7	93307166	93307865	.	green	0.58953721090761	-0.610466145453834	-0.516229001143164	-0.407487065773502	2.3791318570039e-07	6.68985995134441e-08	1.07434965689911e-05	0.000754366400718582
778	Peak_110929	chr7	93315885	93317023	.	green	0.455767403672423	-0.351923062490675	-0.5764605350702	-0.528945169998611	0.000136086583572	0.00404254700701487	5.02814473230267e-07	5.90790351483945e-06
779	Peak_110935	chr7	93717049	93717746	.	green	0.458914243359229	-0.435523602681394	-0.353107026729638	-0.242830312104912	0.000120610678135719	0.000287871945040358	0.00391205674109088	0.0512889254141659
780	Peak_110949	chr7	93973265	93973507	.	green	0.576984770119666	-0.261202426097064	-0.444629773036502	-0.0485889760713138	4.88259005360991e-07	0.0355834147427917	0.000206701416675566	0.700709384642805
781	Peak_110954	chr7	94056757	94057256	.	green	0.776408731135182	-0.430422135622512	-0.595338572870794	-0.0776510122492677	2.98253338796381e-14	0.000345178325496805	1.6888898972305e-07	0.538670531427681
782	Peak_110965	chr7	94182153	94182469	.	green	0.679782464763486	-0.534019503093639	-0.563329396327097	-0.0847592793755685	4.76104003473555e-10	4.62201379709959e-06	1.03241068977273e-06	0.502028488612491
783	Peak_110989	chr7	94382009	94383032	.	green	0.550584244095472	-0.355036717702903	-0.488614487317786	-0.207106584556236	2.01615029344818e-06	0.003707365061584	3.63556649162474e-05	0.0978536162486917
784	Peak_110998	chr7	94431416	94432437	.	green	0.585304593186414	-0.467676629764966	-0.17585736472313	-0.13256116929725	3.04208537484739e-07	8.56409283419882e-05	0.161141012068663	0.29249712241085
785	Peak_111012	chr7	94697221	94697832	.	green	0.666528796699539	-0.538336350838796	-0.268759371241851	0.1228164410389	1.35571385862646e-09	3.73914471192136e-06	0.0304057184163151	0.329728250452374
786	Peak_111013	chr7	94736170	94736490	.	blue	-0.450168486472298	0.368861719507254	0.42834878223321	0.272250617240322	0.000168209057611951	0.00249827555713557	0.000371308604516617	0.028236112264665
787	Peak_111020	chr7	95011274	95011991	.	green	0.693558595205606	-0.543182515055284	-0.573396789233234	-0.345365324557547	1.51242821456687e-10	2.93694726226261e-06	5.96380379610116e-07	0.00483752694818217
788	Peak_111062	chr7	96026088	96026974	.	green	0.760195019832052	-0.544787161503224	-0.469748065517592	0.049321232123751	2.06806921951234e-13	2.70899547298593e-06	7.88741721295578e-05	0.696416333837481
789	Peak_111079	chr7	96303600	96304620	.	green	0.652031350828964	-0.324679956665505	-0.530233185397817	-0.38754071909013	4.01557681524139e-09	0.00832080081454287	5.55312826754754e-06	0.00142537516995253
790	Peak_111129	chr7	98119294	98119664	.	green	0.570494563973452	-0.367987088481178	-0.37796830953539	-0.259658430478252	6.99909232909709e-07	0.0025627559367004	0.00190807888959077	0.0367268951847835
791	Peak_111182	chr7	98956575	98957493	.	blue	-0.575289174462664	0.603620442809971	0.512937367057092	0.14351865781995	5.3682567601623e-07	1.02330401371646e-07	1.24936265957643e-05	0.254057459144617
792	Peak_111206	chr7	99201025	99201457	.	green	0.481911463229411	-0.304231475485068	-0.606306649812964	-0.478146502980738	4.81216476791869e-05	0.0137430377992355	8.6714637291483e-08	5.61864098927613e-05
793	Peak_111208	chr7	99232774	99232937	.	black	-0.363356445228807	0.605753996440229	0.0803550628676889	0.102339635737396	0.00292952371570961	8.97308498174659e-08	0.524578840498908	0.417243818114446
794	Peak_111258	chr7	100065610	100066306	.	blue	-0.575069971691191	0.417278231881892	0.707338640438993	0.323247421183286	5.43426024879719e-07	0.000543956184234965	4.49838664846536e-11	0.00862792453442209
795	Peak_11126	chr1	235821490	235822025	.	green	0.615250993241304	-0.341386657392728	-0.513362753940998	-0.226530384073947	4.9405735045621e-08	0.00538447793649775	1.22533957792582e-05	0.0695888500523097
796	Peak_111271	chr7	100191869	100192061	.	green	0.293632848538767	-0.326800688062546	-0.422398910451318	-0.5285964825813	0.0175965521274727	0.00788366290078759	0.000456628600696532	6.00752461540254e-06
797	Peak_111295	chr7	100515040	100516681	.	blue	-0.379288395381507	0.185709825222065	0.693472681065797	0.412947759847518	0.00183379962378047	0.138578122245747	1.52358341063446e-10	0.000629370107015215
798	Peak_11133	chr1	235910415	235911116	.	green	0.894188340268643	-0.51020206806027	-0.533490445489928	-0.0517905089485583	1.14575968111977e-23	1.41461700129941e-05	4.74270918357223e-06	0.682010036332592
799	Peak_111358	chr7	101363672	101364241	.	black	-0.539320818147576	0.792426628930155	0.285622641169846	0.0638373441718463	3.5612232726405e-06	3.7326943139583e-15	0.0210908259073087	0.613416549116349
800	Peak_111381	chr7	101733753	101734263	.	black	-0.453883566055867	0.629735255131429	0.100157045899749	0.119591037476325	0.000146203965685899	1.9123532883847e-08	0.427298509232394	0.342683273197506
801	Peak_11140	chr1	235984026	235984937	.	green	0.528939695614174	-0.380432773656604	-0.140357207983765	-0.360266683365746	5.90945557456408e-06	0.00177151650407487	0.264777400233877	0.00319955809849241
802	Peak_111420	chr7	102813983	102814333	.	green	0.601772488847678	-0.346702452606647	-0.505312473951898	-0.114185766536369	1.14575704675993e-07	0.00466505497908364	1.7616975848634e-05	0.365094843284752
803	Peak_111421	chr7	102830129	102830732	.	blue	-0.216688180153249	0.254014671857664	0.644876696454347	0.723982666794937	0.0829601497983281	0.0411696313141119	6.71854418186383e-09	9.44552431413057e-12
804	Peak_111428	chr7	102872200	102872872	.	green	0.742187859586033	-0.378976053324434	-0.686573737167679	-0.277249785874987	1.497229643818e-12	0.00185113654160586	2.72639280858912e-10	0.0253571482825773
805	Peak_111430	chr7	102875572	102876285	.	green	0.794134919690584	-0.566415271161916	-0.584100546052505	-0.34220356775201	2.95876830055785e-15	8.74252138997228e-07	3.2603414199755e-07	0.00526792854691293
806	Peak_111439	chr7	102942767	102943147	.	blue	-0.403216315172481	0.208438126261065	0.561191953719967	0.55754084667135	0.000867352607836594	0.0956672895259514	1.15730184676204e-06	1.40399193933237e-06
807	Peak_111442	chr7	102993079	102993790	.	purple	0.0605299021158194	0.0459064393770187	0.382634566998268	0.662766540314154	0.631954043433914	0.716515425941577	0.00165699552028402	1.80729385279587e-09
808	Peak_111447	chr7	103113125	103113946	.	green	0.627147534983984	-0.511452398449686	-0.273250053527527	-0.349840145909991	2.27388457038979e-08	1.33670418333734e-05	0.0276395408260709	0.00428149611729801
809	Peak_111466	chr7	103636993	103637964	.	green	0.821793055172622	-0.528168155015457	-0.611765077978549	-0.0983065385155813	4.92575657789702e-17	6.13204565283474e-06	6.16449001080675e-08	0.435930229026971
810	Peak_11148	chr1	236021492	236021934	.	blue	-0.299265722653294	0.264195890172533	0.348337858489279	0.50585662633011	0.0154469869858434	0.0334508224316892	0.00446151078201493	1.71948615280856e-05
811	Peak_111493	chr7	104944830	104945867	.	green	0.73655993244719	-0.472083402028926	-0.509247164071387	-0.121943732025407	2.68890997211181e-12	7.18386826252117e-05	1.47694413883111e-05	0.333202589950295
812	Peak_111497	chr7	104972042	104973148	.	green	0.744873818077154	-0.499966046882429	-0.431489378928906	-0.354720634306986	1.12617103100829e-12	2.23083506921633e-05	0.000332392669567858	0.00374022862857756
813	Peak_111505	chr7	105082949	105083266	.	black	-0.201740054850262	0.326361846887955	0.156276311164889	0.141770572031367	0.107062337924341	0.0079724350946918	0.21381345700499	0.259947906539201
814	Peak_111524	chr7	105429873	105430659	.	blue	-0.547284112243845	0.399594218258943	0.798373627106066	0.337891187036413	2.38696912351e-06	0.000974942841241865	1.64655135026024e-15	0.00590923226937824
815	Peak_111579	chr7	106130835	106131699	.	blue	-0.4921348610021	0.394674552063984	0.589060015122826	0.193715601968086	3.13036888015033e-05	0.00114037939543864	2.44641579056492e-07	0.12206409042866
816	Peak_111604	chr7	106542427	106543714	.	blue	-0.299210498895526	0.0286769687249042	0.529487076762076	0.312639086033681	0.0154669129519576	0.820609074490347	5.75613552872464e-06	0.0112262139150842
817	Peak_111609	chr7	106609147	106609794	.	green	0.356744337622183	-0.0108133100574828	-0.550569293045015	-0.416230600948289	0.00353421301976687	0.9318713744921	2.01770124009327e-06	0.000563592774848749
818	Peak_111611	chr7	106623732	106624495	.	green	0.657885685551581	-0.532884016337121	-0.585201826548137	-0.355832666645617	2.60852003360931e-09	4.88467585357282e-06	3.0601625587446e-07	0.00362574127432237
819	Peak_111620	chr7	106718078	106719044	.	green	0.720946389232497	-0.647770931171457	-0.256658956008884	-0.182788552791264	1.26619637661737e-11	5.46462454456608e-09	0.0390356755657023	0.145004824126824
820	Peak_111626	chr7	106770150	106770541	.	green	0.307709532883815	-0.545062620726354	-0.353691110241845	-0.432039994020708	0.0126483422744302	2.67157097586565e-06	0.00384906810097399	0.000325966736371771
821	Peak_111632	chr7	106848867	106849474	.	green	0.724461916198552	-0.675482447309773	-0.399242029352926	-0.206851907870843	9.0153629544369e-12	6.72519585375244e-10	0.00098602222749029	0.0982761867526599
822	Peak_111633	chr7	106862572	106863354	.	blue	-0.442441595359143	0.33717639172211	0.482765488730587	0.167261612556529	0.000224016948016507	0.00602191619614421	4.64479760698442e-05	0.18294421248188
823	Peak_111641	chr7	107002222	107002409	.	blue	-0.480228185834318	0.397249567789023	0.548842220522822	0.253679331530144	5.15849223237965e-05	0.00105087232509223	2.20457807195492e-06	0.0414470159822917
824	Peak_111643	chr7	107035437	107035735	.	green	0.660692993420525	-0.384019661137452	-0.514852653149131	-0.163971826382045	2.11392619771475e-09	0.00158840387503836	1.14454856697848e-05	0.191829354311816
825	Peak_111668	chr7	107594891	107595774	.	green	0.859544993264073	-0.638345917701221	-0.655895800398006	-0.36420185904679	4.98516375280844e-20	1.06235389919151e-08	3.02366897999133e-09	0.00285926537288496
826	Peak_111670	chr7	107622338	107623059	.	green	0.447338873283626	-0.363638053789274	-0.464954887033674	-0.471915754283238	0.000186965282802271	0.00290595165896904	9.53461913944621e-05	7.23237644470778e-05
827	Peak_111681	chr7	107696347	107697002	.	blue	-0.233036918914804	0.221464157569759	0.601909181240198	0.219202562651354	0.0617398588996918	0.0762380216607932	1.13624546418458e-07	0.0793650409533122
828	Peak_111682	chr7	107711429	107711618	.	green	0.36609901582149	-0.279342440714952	-0.269149163768907	-0.273443302919946	0.00270703789555963	0.024227831019007	0.0301567570597803	0.0275254212969742
829	Peak_1117	chr1	22689629	22689837	.	green	0.548059808140635	-0.223557731861268	-0.368210294567835	-0.229015146803513	2.29446938507755e-06	0.0734314853200181	0.00254616093190016	0.066502019401584
830	Peak_111708	chr7	108015098	108015326	.	green	0.39339352031192	-0.150258649340699	-0.15228050354797	-0.0650618781831576	0.00118742045390409	0.232198246788522	0.225902953565876	0.606613219690585
831	Peak_111711	chr7	108029921	108030787	.	green	0.687106755925743	-0.594374253187862	-0.581363295885261	-0.43194757126698	2.60801315892719e-10	1.7887150086464e-07	3.81261692910883e-07	0.000327037367421487
832	Peak_111724	chr7	108245867	108246950	.	green	0.866684973333834	-0.602510114110432	-0.745614680850461	-0.227092063510973	1.07876648198903e-20	1.09530735355441e-07	1.04044350118948e-12	0.0688812197195914
833	Peak_111727	chr7	108308389	108309657	.	green	0.645413985687741	-0.403435842058313	-0.506527383334971	-0.386860970803907	6.46684113999368e-09	0.000861191017707684	1.66874760628984e-05	0.00145562302669957
834	Peak_111732	chr7	108372818	108373049	.	blue	-0.219468508150454	0.268645583430455	0.234997794367901	0.271994904170131	0.0789921319255756	0.0304787190223667	0.0595200075305587	0.0283904772098616
835	Peak_111760	chr7	110831442	110831591	.	blue	-0.489851899427471	0.33747036678519	0.430524138068734	0.137067667244874	3.44995951380882e-05	0.00597534580980308	0.000343937209595984	0.276250282185815
836	Peak_111762	chr7	110881656	110882224	.	blue	-0.38356625930102	0.366539048136716	0.676748436092222	0.299767179460515	0.00161057076666132	0.00267277938819276	6.07857799650388e-10	0.0152670570035207
837	Peak_111766	chr7	110962563	110962757	.	blue	-0.174837260499563	0.157846366022598	0.553832793813246	0.623677322981805	0.163623402924521	0.209190178360739	1.70441706396965e-06	2.86112363874153e-08
838	Peak_111770	chr7	111076096	111077297	.	green	0.813163501194469	-0.435039264609685	-0.649451317592098	-0.208444614825237	1.90027740298327e-16	0.000292912731263294	4.84209287665478e-09	0.095656729861026
839	Peak_111777	chr7	111159554	111159756	.	green	0.627905390057641	-0.502395070290326	-0.382558982665911	-0.119856320560325	2.16180449293077e-08	2.00491262732809e-05	0.00166081394367107	0.341605920337906
840	Peak_111778	chr7	111197915	111198797	.	green	0.763807245571914	-0.671201805342565	-0.312060031638967	0.00582637676489608	1.36150504994574e-13	9.43129116415874e-10	0.0113857411654481	0.963260290645982
841	Peak_111784	chr7	111362813	111363516	.	green	0.640134658257048	-0.464541607219644	-0.334918319066538	-0.110201759486938	9.38068047783545e-09	9.69054852852468e-05	0.00639039662083868	0.382171838267433
842	Peak_111787	chr7	111409833	111410377	.	green	0.262511171515396	-0.441367724341219	-0.100740794604729	-0.417623872680361	0.034637514786109	0.000232991875071665	0.424595906635791	0.000537615313841801
843	Peak_111807	chr7	111827946	111828331	.	green	0.683851593027868	-0.455204094152987	-0.314956378592256	-0.0821153355794948	3.41517584059013e-10	0.000139042317524431	0.0106070384884331	0.515505590842892
844	Peak_111823	chr7	112018209	112019032	.	blue	-0.575472883250386	0.331267362192349	0.767697269008618	0.403587034613783	5.31352225815888e-07	0.00702812416602632	8.60746632114766e-14	0.000856970467497363
845	Peak_111859	chr7	112509684	112511031	.	green	0.630175577451735	-0.536007008686832	-0.665130972502547	-0.20667715368393	1.85653463620689e-08	4.19376986157529e-06	1.50926907865109e-09	0.0985669683124279
846	Peak_111881	chr7	112985451	112986947	.	green	0.730895871634089	-0.642932665525198	-0.25844906670316	-0.186184162217041	4.7760500494639e-12	7.70912328078975e-09	0.0376437368541267	0.137555130395694
847	Peak_111913	chr7	114409906	114410208	.	green	0.727701056428408	-0.427349880577841	-0.490165316151896	-0.129907792411386	6.56221346441508e-12	0.000384530885766577	3.4043625195858e-05	0.30235015979316
848	Peak_111928	chr7	114789581	114790571	.	green	0.850861857594473	-0.620208324269538	-0.605875102431143	-0.110908200310548	2.87409512542767e-19	3.58967922727946e-08	8.906153436668e-08	0.37910939963241
849	Peak_111930	chr7	114819514	114820346	.	green	0.66835660223399	-0.557413426848385	-0.291538635219849	-0.00248896144268825	1.17722695291394e-09	1.41343309573174e-06	0.0184585249378621	0.984300788706045
850	Peak_111931	chr7	114821004	114821857	.	blue	-0.378522422756215	0.0776390544717754	0.6644902612269	0.412512089498872	0.00187657755403217	0.538733256196216	1.58505120634198e-09	0.000638604467476547
851	Peak_111937	chr7	114889634	114890202	.	green	0.715844556192483	-0.596922355736633	-0.361157942100092	0.0567362651544161	2.05423202983377e-11	1.53625379998323e-07	0.00311948075284656	0.653497435664007
852	Peak_111943	chr7	115008359	115010121	.	blue	-0.17323560463491	-0.0134376928423098	0.652283454747323	0.636252231282488	0.167577559698072	0.915391306852396	3.94242678866854e-09	1.22764823433598e-08
853	Peak_111951	chr7	115230832	115231551	.	green	0.81507199428852	-0.615028281551336	-0.489491325442217	0.0040826651497817	1.41832863099709e-16	5.01133345796083e-08	3.50311681626661e-05	0.974251188456909
854	Peak_111952	chr7	115249128	115249573	.	blue	-0.538958898454757	0.38026372467204	0.65410041289173	0.103238736173154	3.62569133171383e-06	0.00178059593410773	3.45142297994705e-09	0.413141792788267
855	Peak_111957	chr7	115352411	115352832	.	green	0.714922226644937	-0.465198296485898	-0.472070268526424	-0.0486090724265449	2.23951866118933e-11	9.44386641459732e-05	7.18765751990648e-05	0.700591438948957
856	Peak_111964	chr7	115558146	115558641	.	green	0.369701485277132	-0.520103867265914	-0.200556790533974	-0.3555290139848	0.00243773241091679	8.97659293292751e-06	0.109180141799672	0.00365669046977033
857	Peak_111965	chr7	115561204	115561631	.	green	0.296660751042099	-0.381448670654843	-0.549057693164224	-0.513246698347546	0.0164112767960049	0.00171782314862432	2.18040813751309e-06	1.23185062417411e-05
858	Peak_111995	chr7	116316876	116317709	.	green	0.80058185070903	-0.565581421713756	-0.357558622677038	0.00333230793450522	1.20660530132619e-15	9.14582005097424e-07	0.00345420241465384	0.978982400214121
859	Peak_111997	chr7	116354280	116355683	.	green	0.652720342827417	-0.52031545785216	-0.272702316793895	-0.277323363106304	3.81864630099541e-09	8.8883841461961e-06	0.02796516164719	0.025316700770417
860	Peak_112001	chr7	116395257	116395812	.	green	0.790459600576423	-0.543482299845638	-0.41890035865029	-0.119524052172942	4.86472089539648e-15	2.89304166935835e-06	0.000514775868022875	0.342955645010469
861	Peak_112007	chr7	116434714	116435557	.	green	0.746675834497377	-0.666387980639084	-0.443156030249147	-0.415881930551142	9.28455222490055e-13	1.37048275907267e-09	0.00021822263113015	0.000570269677998093
862	Peak_112033	chr7	116713694	116714235	.	green	0.635063082913995	-0.534281069420377	-0.496012295226044	-0.134214712022519	1.3320933120432e-08	4.56340804339451e-06	2.64970910464088e-05	0.286464532897918
863	Peak_112034	chr7	116714920	116715445	.	blue	-0.583515140265349	0.461436600989672	0.838551181045192	0.581551002942596	3.37170689693688e-07	0.000109393452420212	2.8729170667149e-18	3.77209513059521e-07
864	Peak_112064	chr7	117098305	117098837	.	green	0.707059669806175	-0.46547153396388	-0.706838183164595	-0.315019552571185	4.61335521473936e-11	9.34294114407454e-05	4.70662437226048e-11	0.0105905820952807
865	Peak_112066	chr7	117124684	117125041	.	green	0.734858672705297	-0.585577844230001	-0.532353040005548	-0.00435433722083181	3.20021592819017e-12	2.99450710707262e-07	5.01222911906849e-06	0.97253842966461
866	Peak_112067	chr7	117132288	117133255	.	green	0.817040682728825	-0.634850630375909	-0.385190323454302	0.00610678079765765	1.04517500819206e-16	1.35161836424216e-08	0.00153243187135143	0.961493440892163
867	Peak_11207	chr1	236913360	236913773	.	green	0.641792374319193	-0.303203527181379	-0.437916195699205	0.0405412288750948	8.35302442875214e-09	0.0140818183275341	0.000264114466807619	0.74848043663976
868	Peak_112072	chr7	117205855	117206281	.	blue	-0.46810930803607	0.345811099675294	0.801337471368898	0.453743896657304	8.41847836105551e-05	0.00477941240140059	1.08387553828625e-15	0.000146980927657417
869	Peak_112081	chr7	117271519	117272103	.	blue	-0.502121048257885	0.444268261383794	0.732699895996143	0.381868771733536	2.02929142975681e-05	0.000209474793978455	3.98371382254576e-12	0.00169604965762821
870	Peak_112082	chr7	117283048	117284252	.	green	0.790464047457016	-0.352800135033307	-0.598762264919232	-0.308769717980204	4.86182419658904e-15	0.00394551722647427	1.37528475121668e-07	0.0123300055528059
871	Peak_112130	chr7	120055344	120055599	.	green	0.692903377373484	-0.370256755488975	-0.588564975068456	-0.22261286806808	1.59950780693679e-10	0.00239842306100441	2.5181081465695e-07	0.0746877350895837
872	Peak_112142	chr7	120583539	120584641	.	green	0.663666536647786	-0.575813138081047	-0.206635080203531	-0.0523613923141695	1.6878025153572e-09	5.21352987586289e-07	0.0986370763561802	0.67869518948508
873	Peak_112146	chr7	120733283	120733602	.	green	0.558242377566046	-0.392067917083528	-0.55900063128152	-0.113022017605727	1.35306273803166e-06	0.00123793322739297	1.29996741486152e-06	0.370034339697183
874	Peak_112201	chr7	121525112	121525675	.	blue	-0.354540981229899	0.178371045434527	0.668866643588248	0.359506843867929	0.00375902231241309	0.155142718012789	1.13155611037369e-09	0.00326926583564274
875	Peak_112214	chr7	122132425	122132601	.	green	0.717323803207366	-0.393598994977546	-0.439296185067809	0.00552092285747387	1.78726827472839e-11	0.00117975929910861	0.000251241227812036	0.965185181907896
876	Peak_11222	chr1	237373566	237373765	.	black	-0.0317020035873439	0.290432177121506	-0.184751029798328	-0.238789184855705	0.802051129794123	0.0189283238904438	0.14066338480283	0.0554112521063079
877	Peak_112226	chr7	122310218	122310877	.	black	-0.53678990786349	0.648955266473327	0.34119255540256	0.285219481750219	4.03549901081144e-06	5.01848901617986e-09	0.0054125024527041	0.0212812759887544
878	Peak_112246	chr7	123538215	123538586	.	green	0.55741771398989	-0.379869911334384	-0.646896049443922	-0.156499410164153	1.41311447468519e-06	0.00180190927969448	5.81808602552972e-09	0.213152157538287
879	Peak_112260	chr7	123846063	123846710	.	black	-0.508514169278448	0.721342100096642	0.274612082281876	0.0704976765174426	1.52650996089177e-05	1.21901261786911e-11	0.0268436434710156	0.576818935446068
880	Peak_112293	chr7	127437492	127438387	.	green	0.625320382790158	-0.430708452184226	-0.450801828651123	-0.0798950350021183	2.56715201621347e-08	0.000341704890212127	0.000164254835427124	0.526963120996118
881	Peak_112318	chr7	127707021	127708044	.	green	0.577940299831636	-0.604134944671488	-0.272256228613918	-0.199427737420779	4.62742878769515e-07	9.91476277907542e-08	0.0282327328064229	0.111230920653927
882	Peak_112329	chr7	127809022	127809640	.	green	0.653345826314317	-0.443357426154744	-0.402613313409829	-0.227880250050124	3.64783827267914e-09	0.000216614228665505	0.000884483197635556	0.0678979667182723
883	Peak_112415	chr7	129135335	129135633	.	black	-0.326372955812063	0.535692681033492	0.121206419521494	0.19023208810258	0.00797017716436329	4.25893187032862e-06	0.336155804711434	0.129054980310256
884	Peak_112465	chr7	130095820	130096069	.	blue	-0.305522749773014	0.098068734426779	0.619474406888996	0.481579724752848	0.0133274455704934	0.437046538805324	3.76482826821212e-08	4.87866808006225e-05
885	Peak_112473	chr7	130292652	130293514	.	green	0.731380966261843	-0.518395374229801	-0.620220912353057	-0.106559637715348	4.54932615139112e-12	9.71932032971826e-06	3.58674343208205e-08	0.398194096681024
886	Peak_112478	chr7	130363444	130363983	.	green	0.650574907695908	-0.329912266653015	-0.66574103967339	-0.219008757424709	4.46404976981329e-09	0.00727863972925708	1.44032188868867e-09	0.0796376737375082
887	Peak_112481	chr7	130392566	130393681	.	blue	-0.455662320392009	0.300141789284974	0.475017871688261	0.509733803892631	0.000136633544130156	0.0151338193581696	6.38196081306907e-05	1.44486852160345e-05
888	Peak_112495	chr7	130697732	130698213	.	blue	-0.554986641048084	0.306743726037986	0.605474700161171	0.37038079862835	1.60501949071331e-06	0.0129444954142267	9.12925880999203e-08	0.00238971940623271
889	Peak_112501	chr7	130838657	130839091	.	green	0.689104967632562	-0.53565293234363	-0.311763569149879	0.0270988786017179	2.20633857823687e-10	4.26723908977245e-06	0.01146817284935	0.830330060228349
890	Peak_112502	chr7	130845295	130846034	.	green	0.555731798688337	-0.429086378098494	-0.154599198398504	-0.152188689278832	1.54374529913509e-06	0.000361812825362271	0.218830945439323	0.226186225480461
891	Peak_112503	chr7	130853221	130854123	.	green	0.400198418397103	-0.370114002123196	-0.148536294534606	-0.403043905225319	0.00095619726895773	0.00240847457890137	0.237656032197417	0.000872219671250977
892	Peak_112512	chr7	130912156	130913941	.	green	0.712015005561718	-0.508448583885356	-0.226429409536968	0.105206767103668	2.93371520458788e-11	1.53101949992232e-05	0.0697166780868733	0.404244715935663
893	Peak_112513	chr7	130915782	130916923	.	green	0.512456807411412	-0.504356339738328	-0.264671376089879	-0.292451599093223	1.27702864053921e-05	1.83820906548517e-05	0.0331221058390161	0.018078416549244
894	Peak_112543	chr7	131188387	131189151	.	green	0.748784235268343	-0.520915535275338	-0.280101728576759	0.00718936775169188	7.39208581610495e-13	8.6425968041023e-06	0.023828735329957	0.954673775405835
895	Peak_112544	chr7	131197880	131198352	.	green	0.643907835417533	-0.227175019155558	-0.410143659519623	-0.271435716548336	7.19608223252513e-09	0.0687771990308111	0.00069099129279843	0.0287305124165862
896	Peak_112548	chr7	131244255	131244761	.	green	0.5785098001083	-0.119717745965179	-0.517768323822883	-0.0600187728007855	4.48137505393534e-07	0.342168427580191	1.0005995514928e-05	0.634839452276343
897	Peak_112550	chr7	131267753	131268139	.	blue	-0.70096715624262	0.409120477366858	0.622384894625851	0.160083873793954	7.94779792918683e-11	0.000714804904587668	3.11445569222834e-08	0.202724293642085
898	Peak_112571	chr7	131604324	131605416	.	green	0.666406005708933	-0.319030866292189	-0.581491251526252	-0.234032181076381	1.36858377593377e-09	0.00959001483374343	3.78494994222578e-07	0.06060493622684
899	Peak_112572	chr7	131625792	131626184	.	green	0.532727880207955	-0.352489097061129	-0.563798340019733	-0.468528329566301	4.92186515007175e-06	0.00397968830937288	1.00675846678614e-06	8.27963898193302e-05
900	Peak_112574	chr7	131633150	131633822	.	green	0.418207446354705	-0.132897725798529	-0.623869446996518	-0.42662701095056	0.000527061837505504	0.291262571086266	2.82517300155564e-08	0.000394365618530805
901	Peak_112588	chr7	131895530	131896084	.	green	0.720048131220823	-0.335421897160055	-0.672530227895664	-0.172628818189627	1.37986114924892e-11	0.00630654844598338	8.49674914218221e-10	0.169093739977597
902	Peak_112599	chr7	132065459	132067262	.	green	0.593158913526992	-0.421997126188111	-0.339560895617558	-0.119432274237196	1.92245895034451e-07	0.000462988129399844	0.00565320789013545	0.343329046377041
903	Peak_112605	chr7	132160551	132161427	.	blue	-0.249627556749974	0.196199889710055	0.637067534488523	0.444726178292325	0.0449222932403224	0.117257681844241	1.16057579176856e-08	0.000205967537811353
904	Peak_112614	chr7	132354357	132354827	.	blue	-0.682016189912053	0.459727624334575	0.719326916059308	0.422545518155497	3.9699108999573e-10	0.000116882892666839	1.47811084624496e-11	0.000454327939036836
905	Peak_112633	chr7	132575576	132577879	.	black	-0.561636906583146	0.739507945747708	0.339314700054475	0.0890007354018331	1.13018922895051e-06	1.9823786646831e-12	0.00569033353182698	0.480794614473391
906	Peak_112669	chr7	133562268	133563438	.	green	0.630757458846195	-0.527404797739821	-0.3827405316309	-0.240670169457154	1.78513463443452e-08	6.35995770282843e-06	0.00165165559366498	0.0534601427477776
907	Peak_112683	chr7	133913204	133913746	.	green	0.552411331775973	-0.290798267821777	-0.408736145611906	-0.229611504079105	1.83480426862642e-06	0.0187717659146808	0.000723940388405396	0.065777787119875
908	Peak_112685	chr7	133941451	133941937	.	green	0.558844557303398	-0.428543268236566	-0.34177011806566	-0.220705923546207	1.31073377989555e-06	0.000368782978362404	0.00532948928132056	0.0772752832241606
909	Peak_112754	chr7	134823456	134823674	.	green	0.456705458171614	-0.14197625765461	-0.368544895544523	-0.394726671807538	0.000131292408822524	0.259250067626106	0.00252146351154682	0.00113850158510138
910	Peak_112758	chr7	134854950	134856817	.	blue	-0.270939148604079	0.268986874385439	0.799381804916547	0.583849026449686	0.0290353319591745	0.0302602031539322	1.42936642080329e-15	3.30775835107874e-07
911	Peak_11281	chr1	240099635	240101058	.	green	0.696619116386047	-0.33660599884767	-0.395000789337671	-0.236007304832916	1.16214374961658e-10	0.0061131865888082	0.00112867129701426	0.0584026266348287
912	Peak_112814	chr7	135744278	135746599	.	green	0.789041902484887	-0.486183707813255	-0.662481354636916	-0.221536131864123	5.87773367314338e-15	4.0273905604239e-05	1.84680545321024e-09	0.0761401397940613
913	Peak_112835	chr7	135923692	135924297	.	green	0.805598576827449	-0.410388553846151	-0.593623381840886	-0.0179468342072998	5.86791987667576e-16	0.000685399386347863	1.87026970371818e-07	0.887162237567399
914	Peak_112836	chr7	135930708	135931548	.	green	0.460599497157356	-0.375444148329978	-0.433253891645955	-0.501512214010719	0.000113004972260438	0.00205765589403584	0.000312198831438522	2.08444625440636e-05
915	Peak_112864	chr7	136956236	136956601	.	green	0.40890676004229	-0.551514864189848	-0.552205741447045	-0.579819342860563	0.000719871936642927	1.92178162144296e-06	1.85441869328091e-06	4.16181748912347e-07
916	Peak_112877	chr7	137145934	137147222	.	green	0.704079988056515	-0.534354708388914	-0.263256951821393	-0.2560389819955	6.02966583846819e-11	4.54703443249083e-06	0.0341079387525762	0.0395275857711494
917	Peak_11288	chr1	240190964	240191382	.	green	0.542961259942288	-0.522740066046396	-0.0247280952750279	-0.0711114939052175	2.96975077152632e-06	7.93364837225026e-06	0.844981325736694	0.57349729241523
918	Peak_112903	chr7	137611430	137611887	.	green	0.276226821156153	-0.123457444603954	-0.225431101744335	-0.253853994799818	0.0259251790084573	0.327190994735762	0.0709906287614444	0.0413023470304127
919	Peak_112909	chr7	137669809	137671179	.	green	0.768896746244494	-0.329990801110882	-0.353033707245983	-0.148951765685012	7.45917090419709e-14	0.00726391052475366	0.00392002783648838	0.236331468595184
920	Peak_112910	chr7	137681886	137682980	.	green	0.865700205365625	-0.622477135402507	-0.470006459203738	-0.247372589864206	1.33925788098027e-20	3.09569415711798e-08	7.80655897549495e-05	0.0469580628816887
921	Peak_112911	chr7	137687451	137688392	.	green	0.719086836882155	-0.465908016979716	-0.182945168464996	-0.19717394456108	1.51227299986525e-11	9.18377798433392e-05	0.144654719964439	0.115413235129809
922	Peak_112913	chr7	137694509	137694808	.	green	0.593456333548673	-0.452338975484191	-0.474636399533788	-0.171354436365794	1.88888405247035e-07	0.000155010029929607	6.4813128659085e-05	0.172310693623177
923	Peak_112915	chr7	137715041	137715947	.	green	0.732042019514257	-0.530556989658875	-0.56053770428247	-0.208536572084184	4.2568704706825e-12	5.46712260175873e-06	1.19827841713048e-06	0.095507174021673
924	Peak_112922	chr7	137771515	137773534	.	green	0.799220716993443	-0.444438950494725	-0.374479030779306	0.0330894140330622	1.46211845739773e-15	0.00020816111182609	0.00211756521607008	0.793575318790651
925	Peak_112927	chr7	137870744	137871662	.	blue	-0.568631478504654	0.255055049326805	0.759560456826587	0.323589624190424	7.75031540869674e-07	0.0403188085020807	2.22397084899049e-13	0.00855367397513181
926	Peak_112930	chr7	137882191	137883128	.	green	0.867941963300454	-0.57852496549804	-0.736189715438421	-0.205234166838442	8.16455787055888e-21	4.47754569364229e-07	2.79304389463555e-12	0.100993713325268
927	Peak_112935	chr7	137923358	137924181	.	green	0.652561447915728	-0.530434289886668	-0.613471436111477	-0.314126831511804	3.86323174913029e-09	5.49956544773483e-06	5.53339986800557e-08	0.0108251976541614
928	Peak_112950	chr7	137990320	137990886	.	green	0.7063868694852	-0.453810909670274	-0.626864447482204	-0.164201332354599	4.90227201825512e-11	0.000146607671189616	2.31714480675848e-08	0.191199628138048
929	Peak_11296	chr1	240244958	240245870	.	green	0.847916723641909	-0.508944562836904	-0.388761145636426	-0.151929701665329	5.07784972389817e-19	1.49722202882607e-05	0.00137248350560742	0.22698660523233
930	Peak_113008	chr7	139328195	139328745	.	green	0.491197472714135	-0.312352615388174	-0.477348504160417	-0.155556753382536	3.25811840999205e-05	0.0113048917133295	5.80487860273029e-05	0.215956174843149
931	Peak_11303	chr1	240312874	240313219	.	green	0.518608540913064	-0.276659764537349	-0.470665221556217	-0.535712432154748	9.62362094092278e-06	0.0256834776893831	7.60386167688366e-05	4.25480963792124e-06
932	Peak_113041	chr7	139774401	139774735	.	green	0.723058921655754	-0.401700467607207	-0.711928737190839	-0.183812260199605	1.03305886414558e-11	0.000910998886368755	2.95716565534003e-11	0.142727822227216
933	Peak_113055	chr7	140035401	140035811	.	green	0.53345415155121	-0.41070988868849	-0.571444517590032	-0.364062077718725	4.75109603585679e-06	0.000678124302996134	6.64294082052901e-07	0.00287077733651982
934	Peak_11309	chr1	240350723	240351418	.	green	0.870748731439902	-0.555907765379985	-0.526233422291249	-0.346974001185901	4.33741641381501e-21	1.52959931864835e-06	6.72511455909667e-06	0.00463070004549995
935	Peak_113092	chr7	140533454	140533738	.	black	-0.161769563553162	0.366356545762439	0.0664602306111337	-0.3013651159902	0.197947793392771	0.00268694081833501	0.59888471695239	0.0147056549994091
936	Peak_11310	chr1	240386043	240387301	.	green	0.71454445933266	-0.558414653386148	-0.142173909866142	-0.118482658128276	2.31992362903999e-11	1.34082381735091e-06	0.258580678262249	0.347207456867824
937	Peak_113142	chr7	141585411	141586689	.	green	0.776880163498216	-0.446953362687167	-0.535494867233549	-0.211258911493579	2.81248278849645e-14	0.00018966407814175	4.30042378220062e-06	0.0911618810788214
938	Peak_113154	chr7	141881192	141881337	.	black	-0.565702481602827	0.588201235510332	0.382865075288238	0.236950295048303	9.08620337272605e-07	2.57204207623025e-07	0.00164539916069214	0.0573742932628645
939	Peak_113184	chr7	142460983	142461996	.	green	0.633642176802343	-0.622416328593924	-0.318434416303921	-0.442504133017403	1.46793952605564e-08	3.10805005280037e-08	0.0097333757661907	0.00022350417472411
940	Peak_113203	chr7	142568311	142569037	.	green	0.81613292034308	-0.447283760568335	-0.641651274022249	-0.112904209024272	1.20370969570099e-16	0.000187348933549587	8.4361575697621e-09	0.370536622941751
941	Peak_113215	chr7	142754260	142754512	.	blue	-0.332694749475791	0.370255281627822	0.531618835670727	0.312430689867977	0.0067724463773643	0.00239852664645934	5.19373459624083e-06	0.0112834017117445
942	Peak_113229	chr7	143013388	143014746	.	green	0.663665693631162	-0.403755371255202	-0.221409007117444	0.0110832089158574	1.68791084452328e-09	0.000852293365661437	0.0763130916001238	0.930175084230322
943	Peak_113270	chr7	143454328	143454666	.	green	0.402066354445227	-0.517855480076723	-0.330916076932899	-0.297487083891359	0.000900285744926763	9.96568333888091e-06	0.00709232960167471	0.0160999513183075
944	Peak_113271	chr7	143457070	143459166	.	green	0.807106385777468	-0.630394076861387	-0.327000534624698	-0.0897994069559258	4.70552701884505e-16	1.82941219352784e-08	0.00784352353535101	0.476850380152403
945	Peak_113299	chr7	144037240	144038071	.	blue	-0.501775433125089	0.298202248276403	0.587926756577476	0.220680444380429	2.06043233031942e-05	0.0158346122073593	2.61345932926742e-07	0.0773103325404212
946	Peak_113337	chr7	147410698	147411752	.	blue	-0.671994477257699	0.291736455173282	0.809921917854613	0.439123614334808	8.86252494398633e-10	0.018375589284939	3.09962527357678e-16	0.000252819025133325
947	Peak_113340	chr7	147508990	147510390	.	green	0.666932277234289	-0.437443069594385	-0.667091516183796	-0.20132267036925	1.31422968544457e-09	0.000268665069193694	1.29819188258128e-09	0.107805715256251
948	Peak_113348	chr7	147611635	147611833	.	green	-0.0202793190024141	-0.035577060255531	-0.157257374021628	-0.26212956423794	0.872612331435902	0.77843810023397	0.210916204516405	0.0349111326210161
949	Peak_11335	chr1	240663298	240663978	.	green	0.821357785025083	-0.442288647661403	-0.695860291978912	-0.152178143460204	5.28198635963116e-17	0.000225275575513905	1.24096650486599e-10	0.226218778021804
950	Peak_113361	chr7	148174536	148174731	.	black	-0.379296581801193	0.519397129379365	0.257712198616032	0.110304597535855	0.00183334719119896	9.27717098190501e-06	0.0382116304454233	0.381725114365592
951	Peak_113390	chr7	148650293	148650927	.	green	0.40183497974139	-0.288840726747292	-0.409778552668661	-0.44217844716097	0.000907047053431818	0.0196219198793435	0.000699404973120192	0.00022618644108783
952	Peak_113396	chr7	148772481	148773306	.	green	0.801989958850456	-0.52061452662717	-0.594621179717902	-0.123820038088073	9.87622917523987e-16	8.76508457051861e-06	1.76263649694605e-07	0.325761251043103
953	Peak_113404	chr7	148927087	148927569	.	black	-0.606440952495969	0.667025797035902	0.478019505094026	0.337794830074071	8.59962538312234e-08	1.30478812945365e-09	5.6479055433196e-05	0.00592431350503656
954	Peak_113425	chr7	149233389	149234369	.	green	0.752322011762902	-0.44080662228949	-0.617726811687213	-0.432405068333828	5.01706080242045e-13	0.00023781114921849	4.21499435691921e-08	0.000321768909019544
955	Peak_113453	chr7	149690698	149691381	.	green	0.770215487316603	-0.653596944891028	-0.594808958787039	-0.400393156872543	6.36635850535002e-14	3.5813243531971e-09	1.74304514127895e-07	0.000950225208609004
956	Peak_113464	chr7	149930415	149930754	.	blue	-0.308174849200836	0.291748406252243	0.302119519755456	0.474100672439505	0.012507760244094	0.0183705890292968	0.0144468414511831	6.62325233340547e-05
957	Peak_113471	chr7	150335195	150335638	.	blue	-0.523097849379173	0.288231834803097	0.503322743426491	0.48545533002151	7.8011488560046e-06	0.0198929616247981	1.92438568180832e-05	4.15219990666343e-05
958	Peak_113473	chr7	150344856	150345513	.	blue	-0.709228510703331	0.454288421868777	0.865161638488217	0.364585630981131	3.78853647414785e-11	0.000143973078203728	1.5063459934835e-20	0.0028278702533169
959	Peak_113498	chr7	150780542	150781920	.	blue	-0.681020908414628	0.35343274274299	0.707808400848256	0.287313852795191	4.30557310732171e-10	0.00387681917326289	4.31094198990457e-11	0.0203076178679652
960	Peak_113507	chr7	150877074	150878010	.	black	-0.456365191790386	0.597594988174139	0.106464534038441	0.104021333332002	0.000133013186830499	1.47544957593796e-07	0.398617692896132	0.409590351332949
961	Peak_113560	chr7	151485131	151485668	.	green	0.639283911616009	-0.239439062729388	-0.423427029353284	0.00410640202127153	9.95354103548185e-09	0.0547307016099321	0.000440715801636083	0.974101534424886
962	Peak_113561	chr7	151491885	151492397	.	green	0.458317115546292	-0.474403460854575	-0.307310760449159	-0.549884244370195	0.000123416638095079	6.54268061599275e-05	0.0127699039990362	2.08997593104042e-06
963	Peak_113583	chr7	151687108	151688132	.	green	0.39162873039833	-0.274700554963433	-0.523491049129367	-0.556162631109186	0.00125509077051462	0.0267926196742778	7.65791544586696e-06	1.50932605010904e-06
964	Peak_113598	chr7	151955326	151955854	.	black	-0.535830568312354	0.518040773801991	0.198821336450332	0.217406197610753	4.23023134916148e-06	9.88048221752179e-06	0.11234454954021	0.0819206250622097
965	Peak_113610	chr7	152054741	152055155	.	green	0.534822594192044	-0.50139561031853	-0.112419447455548	-0.0629570212149063	4.44427598229449e-06	2.09516707211636e-05	0.37260777469935	0.618327694935764
966	Peak_113684	chr7	154330511	154330654	.	black	-0.357160966774931	0.46746030158935	0.099235140877255	-0.0215549396565806	0.00349307233321998	8.63776381058184e-05	0.431586543306233	0.864672522052293
967	Peak_113685	chr7	154343680	154343852	.	black	-0.120774437392922	0.335449089740137	0.0713344436593087	0.0367699469172739	0.33789366869356	0.00630204837682588	0.572293005598803	0.771208059637406
968	Peak_113686	chr7	154344500	154344666	.	blue	-0.579734955422735	0.531846010887694	0.374049142195845	0.17720782738518	4.18174567102184e-07	5.13692809596269e-06	0.00214474925464397	0.157897556502408
969	Peak_113789	chr7	156905995	156906788	.	blue	-0.646903834890254	0.400003470232843	0.752764308518395	0.200040483553242	5.81484708384344e-09	0.00096220971577122	4.77758134355145e-13	0.11011429587595
970	Peak_113810	chr7	157271492	157272447	.	green	0.573342811497603	-0.310068303821623	-0.235236839350242	-0.258743062957541	5.98166929486618e-07	0.011949542115446	0.0592538679209988	0.0374191225221424
971	Peak_113814	chr7	157309224	157310889	.	green	0.514908651990355	-0.387238618961663	-0.446230624261777	-0.605451110147987	1.14161098433781e-05	0.00143874770087543	0.000194820146077225	9.14256650463704e-08
972	Peak_11384	chr1	241482505	241483690	.	green	0.769390158401916	-0.579312487338102	-0.393662798250006	-0.374258155027609	7.03075809827085e-14	4.28286935346847e-07	0.00117738946824499	0.00213149355790502
973	Peak_11385	chr1	241507036	241508214	.	green	0.538722315162122	-0.554263473579589	-0.266447905012365	-0.438061369296443	3.66842167301113e-06	1.66665995835253e-06	0.0319177177996044	0.000262732365947618
974	Peak_113854	chr7	157953290	157953448	.	black	-0.424648936505311	0.650503151412798	0.0697053315376058	0.00148913250203477	0.00042246132312394	4.48733035627039e-09	0.581119710093719	0.99060686488441
975	Peak_113879	chr7	158650814	158651338	.	green	0.398703996132458	-0.394431252387532	-0.338027010466356	-0.342258055161716	0.00100316775781778	0.00114918219429555	0.00588803131321173	0.00526023448851916
976	Peak_113897	chr7	158818333	158819248	.	green	0.785755071683174	-0.654479554762532	-0.35527235331425	-0.185255509776193	9.06321171831531e-15	3.35656570941762e-09	0.00368303266519653	0.139563286668317
977	Peak_113898	chr7	158821227	158821539	.	green	0.763908015223887	-0.538823611924149	-0.4836279429747	-0.182493704987716	1.34557705721938e-13	3.6500686872692e-06	4.48125765358602e-05	0.145665655521227
978	Peak_113936	chr8	461395	462844	.	green	0.842431969191093	-0.530600191378355	-0.561465040800842	-0.163615958009585	1.42034941712377e-18	5.45574231522557e-06	1.14059019272202e-06	0.192808739370804
979	Peak_113962	chr8	817824	817984	.	blue	-0.445155036197373	0.528043943652585	0.339957635617414	0.0801601881019444	0.000202731734085162	6.16860386618654e-06	0.00559382909276668	0.525588199036176
980	Peak_114009	chr8	1755292	1756284	.	green	0.879187182285118	-0.593494044613043	-0.455580958833418	-0.179296162708847	5.90391201775665e-22	1.88466667055031e-07	0.000137058419723157	0.152977324372049
981	Peak_114022	chr8	1894944	1895279	.	green	0.612145356526588	-0.410655292040985	-0.145976949566656	-0.0116084373221224	6.0182185350609e-08	0.000679355420940301	0.24592831636208	0.926874964571205
982	Peak_11407	chr1	241842432	241842785	.	green	0.686950599147216	-0.415719945459727	-0.367567391848161	0.0261571478644175	2.64217759893075e-10	0.000573396013028472	0.00259422125099425	0.836143289018535
983	Peak_114118	chr8	6598794	6599646	.	green	0.597362386992471	-0.188797654795969	-0.360345626540308	-0.12659280934396	1.49621460034035e-07	0.132020326879777	0.00319239219195602	0.314959278244391
984	Peak_114182	chr8	8537368	8538316	.	green	0.74038461922904	-0.476740517403008	-0.240762177362815	-0.00926979554987597	1.80914849980026e-12	5.95058150880333e-05	0.0533661599726137	0.941577802161496
985	Peak_114189	chr8	8593668	8594092	.	blue	-0.465175114930332	0.469903652088987	0.60503530391284	0.429948179726903	9.45247500611047e-05	7.83863801698854e-05	9.38016123157439e-08	0.000350998988469218
986	Peak_1142	chr1	23167446	23170149	.	black	-0.321096222077116	0.738173430193221	0.678586483197544	0.505653561307016	0.00910769125660812	2.27685828727494e-12	5.24415130252964e-10	1.73512727415953e-05
987	Peak_114201	chr8	8707146	8707346	.	blue	-0.588096083094896	0.504353448955272	0.736860830081464	0.35926206658571	2.58783533474636e-07	1.83844500291339e-05	2.60701909474539e-12	0.00329200747487809
988	Peak_114204	chr8	8743231	8743380	.	black	-0.339886769190703	0.507392301421784	0.24106874459732	0.0832626732178117	0.0056043949856276	1.60537599628192e-05	0.0530539840107702	0.509634790405848
989	Peak_114216	chr8	8892554	8894027	.	black	-0.293893001795701	0.762842001169778	0.538371500518278	0.428589184756633	0.017491917436996	1.52350987813605e-13	3.73265159138123e-06	0.000368188990371135
990	Peak_114227	chr8	9050570	9050860	.	green	0.51684057094524	-0.497969282939382	-0.352676056662285	-0.0350988451256417	1.04446270536083e-05	2.43402027302858e-05	0.0039591173592452	0.781341845820979
991	Peak_114237	chr8	9134920	9136676	.	green	0.700185551388246	-0.504463864792195	-0.393039768428404	-0.431916416981406	8.51384987275371e-11	1.82945314236442e-05	0.00120071528862284	0.00032739898362164
992	Peak_114240	chr8	9170563	9170750	.	black	-0.468148064151719	0.555308384884904	0.351827885066245	0.212573147482592	8.40554732258947e-05	1.57828797223807e-06	0.00405320248607454	0.0891204386217856
993	Peak_114247	chr8	9317012	9317833	.	blue	-0.216524192841852	0.331216824949327	0.48083379406383	0.625831163464353	0.0831990228431399	0.00703732952435854	5.03132051220333e-05	2.48175173018049e-08
994	Peak_114248	chr8	9318212	9318401	.	blue	-0.304478755911921	0.261732303532452	0.384858183838012	0.412023152274173	0.0136625977920472	0.0351978851442521	0.0015481292707937	0.000649114172774763
995	Peak_114257	chr8	9517253	9518298	.	green	0.605522354649988	-0.412861643839841	-0.390736229128897	-0.0932066626454674	9.10243154237404e-08	0.000631185731083024	0.00129061942436531	0.460219611361087
996	Peak_11430	chr1	242033317	242033821	.	black	-0.578571213869778	0.701617657307756	0.526380251948677	0.244786130542337	4.46588668029205e-07	7.50423423543747e-11	6.67829363547353e-06	0.0493857372627831
997	Peak_114315	chr8	10545725	10546526	.	black	-0.514612565142334	0.60065645612904	0.375600557610035	0.186645716544325	1.15722305085572e-05	1.22627542395584e-07	0.00204809103489712	0.136565171722979
998	Peak_114326	chr8	10799643	10800195	.	green	0.736550168949673	-0.541792167169054	-0.349707570620273	-0.0850027201734935	2.69160792671892e-12	3.14884969078424e-06	0.0042971195204581	0.500796801345563
999	Peak_114363	chr8	11510897	11511309	.	green	0.626340836897704	-0.585829236937068	-0.280027219117508	-0.140025397941856	2.3992218523888e-08	2.95135460340592e-07	0.0238676510137713	0.265919891994989
1000	Peak_114364	chr8	11515731	11516646	.	green	0.633620537480103	-0.462690426629614	-0.77678402741729	-0.574101985779755	1.47010641964953e-08	0.000104182427505666	2.84638738332906e-14	5.73496056649227e-07
1001	Peak_114398	chr8	11977618	11978035	.	black	-0.371620966563035	0.658921292574201	0.389261678522902	0.329099363923161	0.00230424008120345	2.41448286081986e-09	0.00135130674306517	0.0074326433720737
1002	Peak_114434	chr8	12984361	12984611	.	green	0.601911264309869	-0.291972103440673	-0.374630005439241	-0.0909597054160904	1.13610109438399e-07	0.0182772097991664	0.00210809172776769	0.471151201068722
1003	Peak_114436	chr8	13001812	13001968	.	green	0.387819113587985	-0.079422488759285	-0.145320698834439	-0.136941929189702	0.00141315107452792	0.529417890648191	0.248080795630278	0.276695281614044
1004	Peak_114457	chr8	13193374	13194747	.	green	0.823541016715996	-0.441644937642508	-0.416915491762953	0.0229323624427847	3.71418420606295e-17	0.000230644058617965	0.0005506837890771	0.856114039338293
1005	Peak_114462	chr8	13246691	13247505	.	green	0.385539552504794	-0.308464024208526	-0.121401651907913	-0.253787569547727	0.00151608121083671	0.0124210762437318	0.335372230031588	0.0413573160443723
1006	Peak_114464	chr8	13267266	13267627	.	green	0.590677185718912	-0.315104863817648	-0.676302481010367	-0.448539788846609	2.22538768988566e-07	0.0105683942633907	6.29929244970987e-10	0.000178782316628599
1007	Peak_114475	chr8	13406219	13407635	.	green	0.681172915284272	-0.525385944296192	-0.221984224432929	-0.266622232401358	4.25261620081925e-10	7.0013993742205e-06	0.0755330018139492	0.0318015332823968
1008	Peak_114483	chr8	13482724	13483040	.	green	0.624225700418886	-0.358088672419461	-0.451797502277505	-0.243612317325241	2.75963858197245e-08	0.00340298878931181	0.000158210630961284	0.0505208967049626
1009	Peak_114493	chr8	13588804	13589173	.	blue	-0.407299428399468	0.233631193401461	0.768644623583279	0.492302484790307	0.00075903578549119	0.0610601461583596	7.68762729095917e-14	3.10802009632276e-05
1010	Peak_114495	chr8	13611042	13611251	.	blue	-0.515461102233709	0.397770645033368	0.626719519841805	0.129342956382856	1.11300453477533e-05	0.00103355077400674	2.339592451017e-08	0.304475113923547
1011	Peak_114497	chr8	13651105	13651416	.	blue	-0.508166764908993	0.438978701765826	0.525855665086478	0.153330770315094	1.55053826629092e-05	0.000254150944293913	6.84698516610552e-06	0.222680169603784
1012	Peak_114508	chr8	14355105	14355466	.	blue	-0.354916563016701	-0.0332124702052163	0.355022471960295	0.253705509380276	0.00371982738522873	0.792824689920225	0.00370884067784647	0.0414253069231804
1013	Peak_114516	chr8	14712684	14712865	.	green	0.519530234986393	-0.470906972537246	-0.178018867637171	0.017768717307946	9.21985332792568e-06	7.5307023365058e-05	0.155972991080026	0.888274909903346
1014	Peak_114527	chr8	15356534	15356868	.	green	0.636797055617826	-0.417618685957348	-0.227523636884156	-0.137322007899937	1.18243251104425e-08	0.000537709966885797	0.0683414326090571	0.275351602233669
1015	Peak_114542	chr8	15687308	15687961	.	blue	-0.382814249217794	0.265289067551021	0.759008144892884	0.486053493276731	0.00164794982651177	0.0326991116688265	2.36877066418842e-13	4.04944500561747e-05
1016	Peak_11457	chr1	243287738	243288024	.	green	0.696363182619124	-0.416854739637886	-0.526345691574235	-0.0509637524493029	1.18817964368851e-10	0.000551817900924599	6.68928676420471e-06	0.686821237873214
1017	Peak_114592	chr8	17349636	17350317	.	blue	-0.483984118729369	0.322258390790793	0.645066202758178	0.44998344277495	4.41528692836312e-05	0.0088456919474472	6.62872406798367e-09	0.000169380746681616
1018	Peak_114606	chr8	17619558	17620301	.	green	0.662123019818667	-0.541530258007236	-0.161713731687245	-0.0540843453648173	1.89761592758175e-09	3.19033503765326e-06	0.198104698229921	0.668727765387303
1019	Peak_114612	chr8	17674774	17675149	.	blue	-0.156225230264524	0.345247355981612	0.448569314029802	0.138273693463568	0.213965071598564	0.00485301022436437	0.000178585337283535	0.272006233031297
1020	Peak_114659	chr8	18558747	18559245	.	green	0.752588369432957	-0.447593450709955	-0.478850453314668	-0.283822486395702	4.87150192036397e-13	0.00018520245136491	5.45895278152809e-05	0.0219525564384857
1021	Peak_114675	chr8	18869538	18870522	.	blue	-0.469517287664464	0.546618946719376	0.779500600745335	0.287013941059063	7.96028605458575e-05	2.46905823075372e-06	2.02413307599363e-14	0.0204446741135705
1022	Peak_114681	chr8	18957478	18957941	.	green	0.744188206482333	-0.274656853866247	-0.600008637180486	-0.188241717140922	1.21149367823256e-12	0.0268178126642394	1.27543285269116e-07	0.133183345724815
1023	Peak_114700	chr8	19127415	19128762	.	green	0.857193055567384	-0.548821052659403	-0.652810612449441	-0.156338262086234	8.10379656668348e-20	2.20696599856242e-06	3.79353493940741e-09	0.213629680329292
1024	Peak_11471	chr1	243582405	243582677	.	green	0.405361976618779	-0.218960966219199	-0.323253075278585	-0.499898118406432	0.00080880357018698	0.0797050174124148	0.00862669316641664	2.23748025186901e-05
1025	Peak_114735	chr8	19505937	19506830	.	blue	-0.552540211469649	0.330282444791002	0.536336493292306	0.286181045196751	1.82260779248809e-06	0.00720944069005463	4.12646699488819e-06	0.0208294341150959
1026	Peak_114768	chr8	20105419	20106473	.	green	0.740694488954661	-0.462796960561009	-0.150874487377457	-0.102641156280181	1.75145697828925e-12	0.000103750368777971	0.230268024839589	0.415865566753246
1027	Peak_114769	chr8	20111346	20112032	.	blue	-0.501250061100637	0.406632253196607	0.516643730066968	0.191500498749029	2.10862107190799e-05	0.000775851400312832	1.05399657115034e-05	0.126475158554595
1028	Peak_11477	chr1	243742796	243743099	.	green	0.709225311772954	-0.352063448338049	-0.391605023603937	-0.0882155357729579	3.78964229997321e-11	0.00402687556033391	0.00125602298023968	0.484689160079843
1029	Peak_114770	chr8	20113819	20114098	.	green	0.700012993886856	-0.40206401038629	-0.363610765626912	-0.0773529211488372	8.6438980807965e-11	0.000900354014627033	0.00290822840110488	0.540235239557142
1030	Peak_114789	chr8	20306616	20307001	.	green	0.698683396036698	-0.470078219919291	-0.421624640455881	-0.389587468407476	9.71142293369092e-11	7.78423919463348e-05	0.000468955831450708	0.00133768157106548
1031	Peak_11479	chr1	243798695	243799325	.	green	0.739842597883336	-0.545111486181862	-0.809224404407715	-0.42527380374132	1.91445829724023e-12	2.66498276952823e-06	3.43955895760099e-16	0.000413394931148273
1032	Peak_114794	chr8	20361351	20362100	.	blue	-0.0462539075316013	0.185471080600256	0.626454016243919	0.63890650564242	0.714461211771424	0.139095176301382	2.38125096777052e-08	1.02181530870634e-08
1033	Peak_114798	chr8	20382314	20382635	.	green	0.457654267270049	-0.11281885261691	-0.325995021835635	-0.498854611159236	0.00012660166097424	0.370900802595008	0.00804730830858443	2.34190022589748e-05
1034	Peak_114845	chr8	22036754	22037191	.	black	-0.289199899326088	0.587768203689916	0.286204373041962	0.0832122949890684	0.0194635188599699	2.63766951558292e-07	0.0208185744646462	0.509891851293118
1035	Peak_114889	chr8	22641022	22641271	.	blue	-0.383869740103059	0.534114158667712	0.588206812355664	0.262534044400001	0.00159570302214937	4.60072482347873e-06	2.57120700882746e-07	0.0346211715465978
1036	Peak_11490	chr1	243926851	243927371	.	green	0.717620046878076	-0.633828248649639	-0.614550535909271	-0.331390820279052	1.73794388405643e-11	1.44943134712527e-08	5.16636792951755e-08	0.0070056806373816
1037	Peak_114930	chr8	23175058	23175648	.	green	0.73242107793181	-0.605721603181795	-0.348522452265688	-0.205327188762093	4.09737096585953e-12	8.99106809026812e-08	0.00443903669407968	0.100835885951386
1038	Peak_114948	chr8	23356087	23356643	.	green	0.825766771869954	-0.327861667783987	-0.656121701504584	-0.205333413284838	2.5809357580317e-17	0.00767260058676226	2.97356002413677e-09	0.100825331849523
1039	Peak_114956	chr8	23411179	23411778	.	green	0.639523374259041	-0.238968312329931	-0.587381850943106	-0.111645565766916	9.78902827544454e-09	0.0552229868486466	2.69755128145527e-07	0.37592867011063
1040	Peak_114984	chr8	23731199	23731724	.	green	0.808297372241323	-0.435005699295748	-0.441799085127116	-0.109907457779094	3.94713394523166e-16	0.000293265036283012	0.000229347921533357	0.383451999593697
1041	Peak_114985	chr8	23744904	23745519	.	green	0.533375523331466	-0.379595434247917	-0.109220912206849	-0.249622349544417	4.76931310581275e-06	0.00181689910341053	0.386448299336228	0.0449269092099808
1042	Peak_114991	chr8	23798225	23799320	.	green	0.839564561882995	-0.478776241952706	-0.54499300752637	-0.142477560429325	2.39452953726504e-18	5.47558730155584e-05	2.68098280123481e-06	0.257554583430437
1043	Peak_114997	chr8	23889139	23890226	.	green	0.76658114986548	-0.497949079740074	-0.559112973282406	-0.497365819297638	9.82666262194045e-14	2.43616117573095e-05	1.29226920829299e-06	2.49872721803434e-05
1044	Peak_115013	chr8	24155693	24156716	.	green	0.834804547938587	-0.534149709114489	-0.375932142844742	-0.0888525428474526	5.57339557574296e-18	4.59275287450155e-06	0.0020279452068022	0.481528365118709
1045	Peak_115020	chr8	24292451	24292816	.	green	0.498174889988287	-0.314169663943146	-0.525232191427016	-0.433507853969053	2.41233149874995e-05	0.0108138387757841	7.05264526503412e-06	0.000309386484434959
1046	Peak_115022	chr8	24418276	24419000	.	green	0.563024621749425	-0.335868926845641	-0.369974926229161	-0.26634323642565	1.04941018227503e-06	0.00623292705650179	0.002418303325363	0.0319876470573289
1047	Peak_11503	chr1	244163672	244164637	.	green	0.753991017662288	-0.514650078585494	-0.342600335010684	-0.273489769005298	4.16928880488418e-13	1.15523410140853e-05	0.00521212800030402	0.0274980409160798
1048	Peak_115060	chr8	25175202	25175729	.	green	0.306857035428752	-0.0751904631650547	-0.160260355004389	-0.296395264591689	0.012909443332006	0.551652173782667	0.202220418106497	0.0165123894617732
1049	Peak_115061	chr8	25179531	25180233	.	green	0.735172537033487	-0.479799950871127	-0.554611799620728	-0.501515672442698	3.09937948629319e-12	5.2502040638236e-05	1.63669782099616e-06	2.08412905746886e-05
1050	Peak_115079	chr8	25345325	25345846	.	green	0.747166372836691	-0.299232098609393	-0.48336796044455	-0.193397028620552	8.80675303486748e-13	0.0154591166654002	4.52998607173988e-05	0.122691157358549
1051	Peak_115090	chr8	25479061	25479987	.	green	0.683035916497525	-0.303146248190046	-0.00493860526719095	0.0406805317316874	3.6519228626609e-10	0.0141009054528825	0.968855335716064	0.747644866068457
1052	Peak_115105	chr8	25907862	25908108	.	black	-0.165830444970557	0.484891115415683	0.10488120546331	0.000475496260612073	0.186772246973127	4.2513299930478e-05	0.405708741016715	0.997000608714116
1053	Peak_115122	chr8	26151328	26151823	.	green	0.671453991800908	-0.382821900755102	-0.523766245760005	-0.245699479690158	9.24667819036312e-10	0.0016475656133561	7.55913114004451e-06	0.0485169842952011
1054	Peak_115144	chr8	26451124	26451670	.	green	0.620864696139439	-0.209055291526422	-0.267491310402903	-0.362371592031245	3.43959201966638e-08	0.0946669678640914	0.0312275827231755	0.00301330564848772
1055	Peak_115145	chr8	26457698	26458183	.	green	0.682563091244735	-0.440204618917103	-0.212362395559442	-0.214820379064756	3.7962277883944e-10	0.000243083064157565	0.0894453643485059	0.0857131938019726
1056	Peak_115169	chr8	26830319	26831708	.	blue	-0.351378458063507	0.438990769250576	0.617119023500431	0.211932329310264	0.00410385437046896	0.000254039785157811	4.38314949213456e-08	0.0901113047900857
1057	Peak_115184	chr8	27033494	27033669	.	green	0.372262171981473	-0.334867738014641	-0.503747848194648	-0.615095966132407	0.00226112527428196	0.00639887246234204	1.88849768162141e-05	4.98972800736538e-08
1058	Peak_115228	chr8	27702540	27703145	.	black	-0.471306412683895	0.778962042463662	0.387780912245768	0.190860822220407	7.4112442050573e-05	2.16648861696362e-14	0.00141482286504869	0.127771255295646
1059	Peak_115243	chr8	27945495	27946280	.	blue	-0.581932567447538	0.520322541966683	0.757439615591815	0.384179392731361	3.69097024065644e-07	8.88544491733638e-06	2.83088984060569e-13	0.00158066009848923
1060	Peak_115257	chr8	28142449	28142678	.	green	0.720063849800922	-0.45310269857077	-0.54158241909652	-0.133528429591304	1.37779091197127e-11	0.000150596741059951	3.1820323697026e-06	0.288958253706411
1061	Peak_115276	chr8	28383180	28384223	.	blue	-0.530791038784698	0.571962962535038	0.747121093745077	0.277198775547013	5.40573313359768e-06	6.45582591285122e-07	8.84985102010015e-13	0.0253852221423831
1062	Peak_115293	chr8	28657320	28658340	.	blue	-0.146680584749763	0.330504946980321	0.704008207251867	0.560338963485544	0.243634652439029	0.00716812520026708	6.06843486988793e-11	1.21099298358408e-06
1063	Peak_115299	chr8	28776094	28777907	.	blue	-0.368594227110969	0.488316558308381	0.479413428006501	0.174606386704392	0.00251784041548639	3.68161542779599e-05	5.33427473321208e-05	0.164189109654347
1064	Peak_115316	chr8	29200040	29201131	.	blue	-0.208807994561834	0.119836043699029	0.719722359445877	0.389150386945068	0.095066808144162	0.341688192848396	1.4234421371652e-11	0.00135598972148879
1065	Peak_115330	chr8	29391467	29392220	.	blue	-0.53639785959783	0.461795498524196	0.750739137070242	0.267422356824783	4.11404396364061e-06	0.000107877850520086	5.971788120238e-13	0.0312728015200701
1066	Peak_115340	chr8	29521084	29522921	.	blue	-0.454149958045178	0.491558276354167	0.692011181491216	0.392766348100634	0.0001447325152405	3.20838581804744e-05	1.7257905146825e-10	0.00121108284368123
1067	Peak_115379	chr8	29942513	29943202	.	blue	-0.531857660514988	0.39536026285553	0.768003951432447	0.267538046962604	5.13403074116536e-06	0.00111589606379486	8.29872346040589e-14	0.0311969646797657
1068	Peak_115383	chr8	29970034	29970268	.	green	0.509721414936127	-0.283399920346036	-0.272143428546172	-0.244047573048908	1.44567700442198e-05	0.0221591145172477	0.0283007321571048	0.0500975103585404
1069	Peak_115418	chr8	30414264	30414839	.	purple	-0.347941214841221	0.488930448111445	0.532340014277926	0.703534582061894	0.00451014234927163	3.58731386749385e-05	5.01539696578543e-06	6.33026424712329e-11
1070	Peak_115423	chr8	30469102	30469855	.	blue	-0.511516715031427	0.379600657057625	0.81474296328922	0.569611390304832	1.33280645602593e-05	0.0018166128333594	1.49204899857457e-16	7.34623682976449e-07
1071	Peak_115427	chr8	30539896	30540438	.	green	0.799408896000938	-0.315343197811644	-0.518947799370364	0.0324213367435808	1.42392797138596e-15	0.0105066218008429	9.47312280169611e-06	0.797653756443368
1072	Peak_115518	chr8	32785293	32785473	.	blue	-0.285029538510151	0.357411605858574	0.548983774712293	0.549022178564034	0.0213715093764277	0.00346852797027326	2.18867158339177e-06	2.1843747090102e-06
1073	Peak_115541	chr8	33216192	33216746	.	green	0.598027788658326	-0.314045183331111	-0.497542045442122	-0.184883686283749	1.43753370232139e-07	0.0108468788834969	2.47966807537799e-05	0.140373477843436
1074	Peak_115610	chr8	36904925	36906085	.	green	0.777741369620686	-0.450416404386492	-0.574879151516125	-0.175566231722538	2.52554522576905e-14	0.00016665091045946	5.49233819623752e-07	0.161846626284222
1075	Peak_115624	chr8	37142709	37143600	.	green	0.834387179993254	-0.4900211329488	-0.627300270163765	-0.328333397991016	5.99425584870869e-18	3.4252690042163e-05	2.25086291544236e-08	0.00758035689790879
1076	Peak_115629	chr8	37156757	37157130	.	blue	-0.49124439815688	0.371047151710684	0.594153117408619	0.296582151607754	3.25161010636302e-05	0.00234344493155264	1.81237811044145e-07	0.0164411565681349
1077	Peak_115642	chr8	37388133	37388820	.	green	0.744946454312617	-0.337879185909087	-0.627428283471902	-0.212719511264156	1.11747617387569e-12	0.00591110877394111	2.23173772205995e-08	0.0888953295066201
1078	Peak_115654	chr8	37522494	37522729	.	blue	-0.549049672730827	0.406393262810904	0.774147497410261	0.389749264946072	2.18130333716004e-06	0.000781956569266518	3.94477467518699e-14	0.00133096099279497
1079	Peak_115664	chr8	37610201	37610517	.	green	0.621622287618195	-0.154903726828039	-0.424300833221296	-0.110129569290619	3.27374258652696e-08	0.217913796538144	0.000427590278695501	0.382485616086022
1080	Peak_115677	chr8	37781182	37783029	.	blue	-0.366756539554246	0.250986627590884	0.730990301588095	0.406619053299949	0.00265598990420055	0.0437308085257028	4.73108552517706e-12	0.000776187470669424
1081	Peak_115678	chr8	37783251	37783469	.	blue	-0.228494217990792	0.119116162321362	0.50861282584222	0.60168234005008	0.067139881442704	0.344617096523495	1.51974976965524e-05	1.15207101791596e-07
1082	Peak_115679	chr8	37787832	37788059	.	blue	-0.526524615225497	0.596565339382125	0.563851012099315	0.308575399207222	6.63255592503079e-06	1.56947977798916e-07	1.00391487796033e-06	0.0123878288921603
1083	Peak_115694	chr8	37951820	37952098	.	blue	-0.596908760068718	0.491013582901586	0.575760089542395	0.274829215096726	1.537506843659e-07	3.28373946608982e-05	5.22900217054548e-07	0.0267185649073404
1084	Peak_115733	chr8	38659711	38660622	.	green	0.719965860012275	-0.568954348519201	-0.141123610121472	-0.10024423439643	1.39074534588187e-11	7.61492423119809e-07	0.262151151277647	0.426894229299056
1085	Peak_115736	chr8	38703349	38704142	.	blue	-0.29585985729973	0.486586386539189	0.474466430191492	0.400721090786902	0.0167179287967154	3.95989054915707e-05	6.52603862955643e-05	0.000940244576993378
1086	Peak_115748	chr8	38752835	38753012	.	blue	-0.421496703539132	0.323363848446131	0.612919664855119	0.267304546052765	0.000471021645140562	0.00860259951294062	5.73046429695298e-08	0.0313501870435507
1087	Peak_115756	chr8	38805129	38806480	.	blue	-0.371647661149886	0.479328561544235	0.700569428845186	0.524803271610383	0.00230243057657813	5.35289945508046e-05	8.23119864263108e-11	7.19746041792208e-06
1088	Peak_115758	chr8	38839491	38839863	.	green	0.377270460310542	-0.371786785457413	-0.345306589711971	-0.435524206494663	0.00194842539052715	0.00229302051425772	0.00484523038700559	0.000287865710604254
1089	Peak_115764	chr8	38862608	38863269	.	blue	-0.334102650269104	0.255179790579008	0.786711171564001	0.434641661948919	0.00652828701911973	0.0402177789292823	7.99677302830797e-15	0.000297110965462681
1090	Peak_115769	chr8	38891949	38892219	.	green	0.583091042194219	-0.373463937177652	-0.504201383414626	-0.134224029060277	3.45461261601361e-07	0.00218225645206275	1.85089591041055e-05	0.286430775801557
1091	Peak_115779	chr8	38999009	38999973	.	green	0.723079048453969	-0.577388579234876	-0.161629010633903	0.172047868277455	1.03104872194772e-11	4.77318442669228e-07	0.198342960174662	0.170554749635762
1092	Peak_115784	chr8	39112926	39113359	.	green	0.563230284551762	-0.40410267145176	-0.650760734203757	-0.305464568254392	1.03791029729943e-06	0.00084271681395264	4.40429192082507e-09	0.0133459351503628
1093	Peak_1158	chr1	23393454	23395265	.	purple	-0.254424869905074	0.42190484745251	0.489340786474492	0.758873764877592	0.0408324148867906	0.0004644600763761	3.52553361909378e-05	2.40534307251781e-13
1094	Peak_115811	chr8	40098990	40100080	.	green	0.758224747207857	-0.253800559852529	-0.507394972669102	-0.0484101752686245	2.58972318959485e-13	0.0413465613994793	1.60518379100166e-05	0.701759077965013
1095	Peak_115856	chr8	41154126	41154459	.	blue	-0.45182355751042	0.458156922536365	0.501411646222687	0.25770639024116	0.000158055241614738	0.000124179547877429	2.09368966219752e-05	0.0382161349558108
1096	Peak_115870	chr8	41256327	41257058	.	blue	-0.219062880321555	0.280528738146985	0.442985210575797	0.681450616988058	0.0795614624476224	0.0236067461489891	0.000219595410392098	4.15746613044024e-10
1097	Peak_115907	chr8	41817463	41817939	.	green	0.591784258657168	-0.344407275714189	-0.204157108578628	-0.0934378801343734	2.08508212146456e-07	0.00496454087394069	0.102835141340626	0.459102638739843
1098	Peak_115910	chr8	41843716	41843892	.	black	-0.357202241621655	0.603283494919094	0.123336116129012	-0.0282042029198664	0.00348901982909375	1.04466811827593e-07	0.327670292012707	0.823518547061853
1099	Peak_115933	chr8	42256621	42256982	.	green	0.732493448961535	-0.462525134816704	-0.366509350286647	0.0225143175525955	4.06757542252933e-12	0.000104856064877474	0.00267507927465089	0.85870982254553
1100	Peak_115944	chr8	42492318	42492733	.	green	0.661155699782539	-0.214608615101434	-0.192698722576231	-0.144646028034628	2.04149456785973e-09	0.0860298178582529	0.124074263747543	0.250307067438322
1101	Peak_115950	chr8	42542899	42543626	.	green	0.471483455592404	-0.281105815805829	-0.367766311227898	-0.491373003865693	7.35885837044705e-05	0.0233095256254989	0.00257926524023453	3.23383490814723e-05
1102	Peak_115952	chr8	42579418	42580051	.	green	0.850031866881902	-0.440087336537584	-0.474600239043911	0.000995671616948997	3.37827046567284e-19	0.000244122506130269	6.49080437219323e-05	0.99371943423281
1103	Peak_115953	chr8	42584499	42584822	.	blue	-0.296989448562716	0.322900116796037	0.582770238946704	0.406521231801877	0.0162868254840237	0.00870385620290275	3.51859656412414e-07	0.000778682125635085
1104	Peak_115959	chr8	42703824	42704271	.	blue	-0.385517660686437	0.417881440305634	0.545007247538481	0.568896097187371	0.00151710154499816	0.0005329339449375	2.67905500504551e-06	7.63918564902951e-07
1105	Peak_116004	chr8	46039729	46040082	.	black	-0.378366032756061	0.647184079943705	0.224571349587207	0.0688008519137922	0.00188542076574104	5.69939057795336e-09	0.0721026346135321	0.586046961508853
1106	Peak_116019	chr8	47046020	47046274	.	black	-0.3995328405611	0.557899281061012	0.279458324572713	0.143377455697327	0.000976865569520999	1.37775006499762e-06	0.0241665571390472	0.254529867624698
1107	Peak_116038	chr8	47384500	47384916	.	blue	-0.403907083819442	0.198692022766208	0.732626253631803	0.280564532525188	0.000848097953567524	0.112583134534544	4.01343692988601e-12	0.0235882175624259
1108	Peak_116046	chr8	47479609	47480947	.	green	0.505385789896161	-0.411797299544951	-0.410511102330113	-0.220129442402399	1.75595464894361e-05	0.000654021667146456	0.000682616555796638	0.0780713917470989
1109	Peak_116063	chr8	47724150	47724849	.	blue	-0.624042199419648	0.609046576667836	0.653105285938578	0.402033932353434	2.79321261372336e-08	7.31229068258018e-08	3.71264874734258e-09	0.000901230439860505
1110	Peak_116087	chr8	48073922	48076601	.	green	0.526546415417194	-0.293065467158064	0.0513627691134416	-0.193512341585383	6.62567456767425e-06	0.0178266137435875	0.684497652097712	0.122463896980919
1111	Peak_116095	chr8	48141009	48142060	.	green	0.730358520682709	-0.232536506099632	-0.465477589226352	-0.0884084943743669	5.03979691683557e-12	0.0623169441628079	9.34071582034653e-05	0.483730553026064
1112	Peak_116097	chr8	48149285	48150300	.	green	0.823278193906301	-0.522242500666596	-0.381147913128121	-0.073974075417669	3.87600874330896e-17	8.12140563430569e-06	0.00173356488615012	0.558124662394084
1113	Peak_116131	chr8	48500889	48502082	.	blue	-0.271541403021975	0.314759271418775	0.631759125783842	0.573639492179699	0.0286659847614602	0.0106585262934072	1.66827814756554e-08	5.88409239535907e-07
1114	Peak_116135	chr8	48535400	48536509	.	green	0.711148742428112	-0.359470469966548	-0.321221665196168	-0.116270800188291	3.17747030105894e-11	0.00327263638375171	0.00907908963549295	0.356346077827352
1115	Peak_116137	chr8	48554584	48557756	.	blue	-0.0842220421277816	0.30519456113637	0.679419444649484	0.701895902861921	0.504752162495621	0.0134320309358017	4.90301101189474e-10	7.32180231565153e-11
1116	Peak_116144	chr8	48616752	48617365	.	blue	-0.261447227393905	0.298417198253045	0.645802468886102	0.533234640512693	0.035404866905365	0.0157555990135631	6.29044930022212e-09	4.80211704269075e-06
1117	Peak_116147	chr8	48627210	48627443	.	green	0.516890991589865	-0.277201144830368	-0.383892170637291	-0.223766199372841	1.04203357099037e-05	0.025383917611162	0.0015946090423439	0.0731566000817033
1118	Peak_116150	chr8	48649590	48650151	.	blue	-0.324739567450113	0.514555387909874	0.663326469528203	0.661245085340632	0.00830823028031295	1.16026070247298e-05	1.73204219469174e-09	2.0277767433223e-09
1119	Peak_116158	chr8	48757331	48758290	.	blue	-0.498941549225256	0.555152269247346	0.512398463418282	0.0697129886135469	2.33303088429007e-05	1.59120598907768e-06	1.28042607197486e-05	0.581078078217312
1120	Peak_116159	chr8	48763319	48765323	.	black	-0.172294334925947	0.518934443450524	0.382781996609795	0.466101706382195	0.169933796500557	9.47900589370656e-06	0.0016495702385622	9.11395290214486e-05
1121	Peak_116199	chr8	50378844	50379350	.	black	-0.322302937855401	0.698598085843498	0.333805428476409	0.0967772817687903	0.00883578137823881	9.78404424992806e-11	0.00657917823887742	0.443136905616874
1122	Peak_11622	chr1	246139564	246140001	.	green	0.774288943492137	-0.543435187771077	-0.594433053680592	-0.14929751308513	3.876743415205e-14	2.89990063302976e-06	1.7824721459609e-07	0.235233082403591
1123	Peak_116225	chr8	51792377	51792705	.	black	-0.366152147408317	0.583666926281725	0.189490777582464	-0.0252025255967502	0.00270288068304282	3.34249265142386e-07	0.130581093165825	0.842045022778664
1124	Peak_116234	chr8	51910686	51910866	.	blue	-0.529226104250447	0.355250081338422	0.579720353794945	0.00530605623731787	5.82876395988557e-06	0.00368532645351241	4.18520296139593e-07	0.966539334884279
1125	Peak_116247	chr8	52146626	52147149	.	green	0.68024745206409	-0.509464335351142	-0.56180363493431	-0.227503440062413	4.58490069296887e-10	1.46254887016737e-05	1.12018430192813e-06	0.068366617707961
1126	Peak_116291	chr8	53250732	53251262	.	black	-0.310393002988858	0.725716227631501	0.250353790622012	0.063090100927693	0.0118560135918454	7.97631443580533e-12	0.0442823298142948	0.617584194101327
1127	Peak_116293	chr8	53414036	53414209	.	black	-0.42647776615698	0.552645915055978	0.327083274189331	0.322156848379968	0.000396424453378626	1.81266134482093e-06	0.00782695758338755	0.00886831873331986
1128	Peak_116317	chr8	53868077	53868466	.	green	0.652804138982046	-0.349240830240887	-0.43461764054178	-0.137549748247598	3.79533050938275e-09	0.00435252494137781	0.000297366357177369	0.274548565247142
1129	Peak_116319	chr8	53885435	53886332	.	green	0.831085817770218	-0.548479698845156	-0.316441460436696	0.0107500255553516	1.05867695064016e-17	2.2458099611658e-06	0.0102260020164563	0.932269155937023
1130	Peak_116323	chr8	53944816	53945878	.	green	0.691710852352437	-0.575133539557188	-0.0831777446341478	-0.0868534195164161	1.77039619510333e-10	5.41504136414438e-07	0.510068186848542	0.491484555745225
1131	Peak_116364	chr8	54563001	54563432	.	green	0.583374015391588	-0.0665609306520156	-0.514612919706254	-0.146161178713556	3.39908473621376e-07	0.598329847283878	1.15720423708429e-05	0.245326355507721
1132	Peak_1164	chr1	23444115	23444945	.	blue	-0.345281861994492	0.408807166572892	0.603091893487707	0.722054995016725	0.00484847681861349	0.000722244305389863	1.05700364444441e-07	1.13821467104299e-11
1133	Peak_11642	chr1	246579714	246580046	.	blue	-0.390615604158511	0.35262524478333	0.66672768135274	0.563333700500179	0.00129549010758943	0.00396469878721306	1.33511220642241e-09	1.0321724767781e-06
1134	Peak_116429	chr8	56539081	56540069	.	blue	-0.599092566309164	0.489696988474811	0.740552571772239	0.305085641885603	1.34812779707804e-07	3.47270488084272e-05	1.77765725873048e-12	0.0134668967973956
1135	Peak_116431	chr8	56555712	56556012	.	green	0.614883618035508	-0.324737899300095	-0.512241499976241	-0.207504508784853	5.05780807415573e-08	0.00830858182891	1.28960802685574e-05	0.0971962011610898
1136	Peak_116450	chr8	56889619	56890733	.	green	0.824087761018128	-0.574617915852996	-0.457584787410243	0.049008315799407	3.39809767168425e-17	5.57279488094251e-07	0.000126939855716763	0.698249739339987
1137	Peak_116495	chr8	57519056	57519511	.	green	0.661408256146477	-0.352214075784796	-0.443063126964182	-0.0423534856163797	2.00296079567216e-09	0.00401012070209116	0.000218968263057677	0.737632956621004
1138	Peak_116504	chr8	57650360	57651094	.	green	0.742576829855146	-0.490480637299251	-0.426579946903604	-0.0573404216046621	1.43704827012504e-12	3.35905252826956e-05	0.00039501381320941	0.650047017425224
1139	Peak_116506	chr8	57702022	57703507	.	blue	-0.25620950335124	0.344563880961789	0.798438536419508	0.716916623926769	0.039391778667105	0.00494357974306684	1.63166344478501e-15	1.85724854857827e-11
1140	Peak_116507	chr8	57705533	57706215	.	blue	-0.288236703050728	0.210308228640413	0.783414741459621	0.652613285253728	0.0198907819921233	0.0926613412165095	1.22801299248813e-14	3.84863231522299e-09
1141	Peak_116532	chr8	58048006	58049014	.	blue	0.0255616511673518	-0.123166425310456	0.278076267610456	0.425696688312973	0.839823776411651	0.328341385929089	0.024905929941891	0.000407360155867192
1142	Peak_116549	chr8	58275258	58276116	.	blue	-0.616902682458855	0.400865732984912	0.677267749774865	0.201915389448068	4.44452013039306e-08	0.000935872601137133	5.83082949000739e-10	0.106751245210224
1143	Peak_116552	chr8	58320165	58320639	.	blue	-0.426944348019514	0.561815227184617	0.725370845316732	0.45355365158998	0.000390020310531759	1.11949178192714e-06	8.25040008025536e-12	0.000148045338017963
1144	Peak_116558	chr8	58529714	58530206	.	blue	-0.525725748192236	0.574673608909599	0.629446606557809	0.239929328941203	6.88937253908903e-06	5.55554984873003e-07	1.94980301093473e-08	0.0542218106561091
1145	Peak_116566	chr8	58616643	58616876	.	blue	-0.0279935489527379	-0.0376378500084793	0.279274736293864	0.368274032409816	0.824815708888761	0.76595985661743	0.024263690686802	0.00254143976412084
1146	Peak_116578	chr8	58829911	58830649	.	green	0.79318295836279	-0.587746643850158	-0.332717273366719	0.0915087783145541	3.36869245422573e-15	2.6409778616578e-07	0.00676847808833413	0.468467092835877
1147	Peak_116581	chr8	58856156	58856674	.	green	0.61944990789235	-0.36886035852255	-0.31147299004417	-0.252530821677199	3.77081209973454e-08	0.00249837475744658	0.0115494697610481	0.0424087608509625
1148	Peak_116592	chr8	59088602	59089094	.	green	0.547260332585309	-0.351862197864979	-0.558384900723812	-0.432440288627017	2.38985920915246e-06	0.00404935817202853	1.3429300765253e-06	0.000321366549028074
1149	Peak_116655	chr8	60952812	60953192	.	green	0.804919862175007	-0.582880756901331	-0.432699078919621	-0.0110202051719447	6.47692754288033e-16	3.4964289132403e-07	0.000318424167158366	0.930571029724362
1150	Peak_116692	chr8	61581120	61581513	.	blue	-0.524964120265289	0.384061139835645	0.729395918488935	0.307973602390592	7.14283141553947e-06	0.00158638972176801	5.54744396565911e-12	0.0125683946506873
1151	Peak_116698	chr8	61607670	61608004	.	green	0.567294838875675	-0.344920618983167	-0.241380438857254	-0.174242190607343	8.33525044733614e-07	0.00489612281498423	0.0527381153871131	0.165084415366814
1152	Peak_116762	chr8	64782480	64783206	.	blue	-0.435436588668134	0.307904323183912	0.537884733832043	0.569657630779168	0.000288771665493067	0.0125893267213639	3.82351613423706e-06	7.3276670524138e-07
1153	Peak_116765	chr8	64806535	64807584	.	blue	-0.399426593026401	0.44564566274093	0.513577053726635	0.49556140650251	0.000980201998241837	0.0001990870587403	1.21340088239455e-05	2.70185499724481e-05
1154	Peak_116779	chr8	65526544	65526846	.	blue	-0.317764694345975	0.251672376829026	0.515986014242915	0.505676046370832	0.00989656626600916	0.0431395773740192	1.08644386965788e-05	1.73338886895003e-05
1155	Peak_116785	chr8	65626629	65626997	.	green	0.681901350456246	-0.441725559414657	-0.529018356696407	-0.418041901579439	4.0073298841509e-10	0.000229965322472749	5.88719064883714e-06	0.000530036281163835
1156	Peak_116790	chr8	65717340	65717787	.	green	0.799713903081412	-0.488945031412403	-0.545073530456295	-0.0932375472137008	1.36405354584818e-15	3.58510113701819e-05	2.67009876832811e-06	0.460070327420676
1157	Peak_116806	chr8	65960141	65961498	.	blue	-0.487052655452776	0.213617839409531	0.828209508847045	0.550172158305991	3.8830404225047e-05	0.0875234688232279	1.7206300417614e-17	2.05930956971702e-06
1158	Peak_116818	chr8	66123538	66124556	.	green	0.849790218066353	-0.645583235294456	-0.35582932295637	-0.0633435386569725	3.54039340191396e-19	6.3894237549988e-09	0.00362608080348874	0.616169324619231
1159	Peak_11685	chr1	247315714	247316121	.	green	0.651145451226564	-0.326512755057209	-0.564686024290067	-0.0301700906106408	4.28297942004495e-09	0.00794181017498091	9.59830748677478e-07	0.811436160010295
1160	Peak_116851	chr8	66518870	66519197	.	green	0.337463584369843	-0.00579539160153587	-0.0771237288360206	-0.16031389740143	0.00597641667460692	0.963455541764538	0.54143979845203	0.202067724263496
1161	Peak_116852	chr8	66521860	66523308	.	green	0.773031805122178	-0.356458300222912	-0.235553135172421	-0.0412710810541734	4.52298539306437e-14	0.00356270672076242	0.0589032036477828	0.744105838631275
1162	Peak_116853	chr8	66533429	66533923	.	green	0.51538968166253	-0.360330269874104	-0.173899050230631	-0.217674903886343	1.11666481630096e-05	0.00319378504298558	0.165931236301167	0.0815342617778967
1163	Peak_116869	chr8	66961457	66963133	.	black	-0.449030332183009	0.793018066916444	0.45150812829742	0.266055949340169	0.000175535336398527	3.4450227000457e-15	0.000159945867514991	0.0321802429676376
1164	Peak_116875	chr8	67128135	67128482	.	green	0.534209736905289	-0.180529412808588	-0.353019788297989	-0.344071872803709	4.57932133944655e-06	0.150125693698874	0.00392154269137513	0.00500969757299812
1165	Peak_116878	chr8	67307231	67307806	.	green	0.319161368154538	-0.145285267424268	-0.138205227064651	-0.513738907194645	0.00955889390470832	0.248197374314083	0.272245995865989	1.20445586770956e-05
1166	Peak_116890	chr8	67557221	67557795	.	blue	-0.190103387377964	0.417840325703696	0.559684335004601	0.62906205805177	0.129318957919479	0.000533678720555783	1.25377437441854e-06	2.00077480171138e-08
1167	Peak_116895	chr8	67639787	67640869	.	black	-0.539189135863328	0.79100793754175	0.258055412862224	0.194257960925575	3.58455447813999e-06	4.51974305278913e-15	0.037946241988715	0.121002161117014
1168	Peak_116899	chr8	67692685	67693495	.	green	0.729743085609743	-0.23410323309456	-0.539035556077904	-0.180821861212935	5.35896978843114e-12	0.060524563410797	3.61194602254843e-06	0.149455309562718
1169	Peak_116926	chr8	68261224	68262075	.	blue	-0.445500531117499	0.372177726570779	0.797638756577447	0.557629565857131	0.000200158879666981	0.00226676185790989	1.82446440084145e-15	1.39745327192193e-06
1170	Peak_116934	chr8	68475725	68476455	.	green	0.459615185297682	-0.517558206181341	-0.175156444093766	-0.123817210471165	0.000117391816141181	1.01038062741642e-05	0.162843674987243	0.325772385267924
1171	Peak_116937	chr8	68625340	68625834	.	green	0.726944689468929	-0.452134775929033	-0.42272862477765	-0.262971603877228	7.07023858564943e-12	0.000156209985935845	0.000451469337591958	0.0343097600840795
1172	Peak_116942	chr8	68759814	68760533	.	green	0.563902890809577	-0.524527230780525	-0.074081614467346	-0.297244131652658	1.00112149384328e-06	7.29212158458214e-06	0.557550989961866	0.0161909547330996
1173	Peak_116949	chr8	68967498	68968099	.	green	0.815700966575214	-0.496534884627555	-0.472697977728021	0.0638158694582077	1.28702885661444e-16	2.59043981205876e-05	7.00859966524734e-05	0.61353615215941
1174	Peak_116951	chr8	68991321	68992485	.	green	0.620884465978038	-0.431697489714075	-0.232831482155424	-0.508492200816527	3.43516485404886e-08	0.000329950446972957	0.0619762478276768	1.52801909672812e-05
1175	Peak_116956	chr8	69071048	69071786	.	green	0.802767486326765	-0.522338000002851	-0.433322174248026	0.0552510032565843	8.836229603317e-16	8.08505051492807e-06	0.000311440392117122	0.662010636374576
1176	Peak_116958	chr8	69079612	69080716	.	green	0.776155952309922	-0.2768396615496	-0.415264063097511	-0.0690713833078482	3.0777291116338e-14	0.0255836065930876	0.000582278369328669	0.584571230557724
1177	Peak_116981	chr8	69582760	69583076	.	green	0.578306688476413	-0.57882266353326	-0.493198625581085	-0.258652429608859	4.53296000309462e-07	4.40299557474252e-07	2.99102886696749e-05	0.0374882477721209
1178	Peak_117010	chr8	70113227	70113989	.	blue	-0.323905461969813	0.405165724616545	0.479682611598561	0.123536838928062	0.00848563942394752	0.000814006034310056	5.27559554414641e-05	0.32687759517509
1179	Peak_117014	chr8	70157448	70158426	.	blue	-0.475863052426885	0.272977343820885	0.81164043079207	0.47831227806752	6.16682847114561e-05	0.0278012613167875	2.39423218548018e-16	5.58065171422238e-05
1180	Peak_117017	chr8	70240995	70241465	.	green	0.703423053996982	-0.406400637922913	-0.483782478477085	-0.260474521389285	6.39346798564055e-11	0.000781767518325743	4.452523429829e-05	0.0361187516783085
1181	Peak_117025	chr8	70467934	70468276	.	green	0.581221494340888	-0.171771839520936	-0.300969962372358	-0.372548852355354	3.84350006606437e-07	0.171252149743426	0.014842804980172	0.0022420832160506
1182	Peak_117033	chr8	70557187	70557570	.	green	0.578333375728991	-0.238837565069757	-0.328107644362782	-0.125114962437486	4.52615041095974e-07	0.0553603525081213	0.00762437974953811	0.320687650670703
1183	Peak_117034	chr8	70558983	70559601	.	green	0.71566698706843	-0.540003798063812	-0.261048142297591	-0.0318103460847008	2.088726230765e-11	3.44247610435419e-06	0.0356963275234167	0.801388423438044
1184	Peak_117082	chr8	71895900	71896082	.	green	0.433208455391942	-0.422535666950039	-0.356750205826771	-0.150810353376317	0.000312704442651688	0.000454482199036176	0.00353363058086244	0.23046851912445
1185	Peak_117083	chr8	71912615	71912961	.	green	0.462701255781517	-0.318636256200413	-0.399225242675089	-0.216579898018857	0.000104138433304119	0.00968465486610937	0.000986553142583415	0.0831178186726921
1186	Peak_117120	chr8	73078368	73078690	.	black	-0.378157318151377	0.606609315662353	0.26608508891916	0.156446182050626	0.00189728089912177	8.51036194116997e-08	0.0321606638423343	0.213309802750361
1187	Peak_117138	chr8	73311514	73312640	.	blue	-0.260380621448943	0.218117844875451	0.660011849162309	0.690755015579674	0.0361882957120392	0.08090052377425	2.22500856435241e-09	1.91978643286889e-10
1188	Peak_117149	chr8	73450837	73452003	.	blue	-0.4738843847063	0.317006834804885	0.83644581352069	0.486860205858017	6.68136615410766e-05	0.0100840972632266	4.17770531300373e-18	3.91459090088973e-05
1189	Peak_117156	chr8	73568097	73568521	.	green	0.491199602446063	-0.181147718812991	-0.540024080352906	-0.217095618061547	3.25782276640036e-05	0.148710969707449	3.43900699209549e-06	0.0823690005055007
1190	Peak_117177	chr8	74008616	74009267	.	green	0.662463342921887	-0.344135824606317	-0.368870604949207	-0.0111074593109358	1.84932828121469e-09	0.00500105961649548	0.00249762799585058	0.930022687703471
1191	Peak_11719	chr1	248739626	248739814	.	black	-0.499592019970138	0.708429323695428	0.236831023137386	0.0380665368053434	2.26765333790775e-05	4.0745895543179e-11	0.0575035421040332	0.763371437256564
1192	Peak_117224	chr8	76392456	76392725	.	blue	-0.455997740301967	0.425935016713009	0.65774950286333	0.430058790714023	0.0001348947102459	0.00040399457393902	2.6351113791411e-09	0.000349632616250601
1193	Peak_117226	chr8	76405724	76406596	.	green	0.73518215071136	-0.518227670241074	-0.239463171043731	-0.0776750077681078	3.09633932748204e-12	9.79523211969796e-06	0.054705586897208	0.538544673221393
1194	Peak_117228	chr8	76431206	76431689	.	green	0.815074143503248	-0.461637193520001	-0.456373483805558	-0.0534195517265974	1.41785879938861e-16	0.000108543963963646	0.000132971007569231	0.67256701923798
1195	Peak_11724	chr1	248821120	248821553	.	green	0.901205300828349	-0.581280858250172	-0.638402966024895	-0.477719174064312	1.47134441063176e-24	3.8305425796379e-07	1.05815983832233e-08	5.71767318372609e-05
1196	Peak_117245	chr8	76797865	76798993	.	green	0.862842720902362	-0.475360641980235	-0.463131670693051	0.0221426132868457	2.48481700811693e-20	6.29389002842423e-05	0.000102403631108465	0.861019114521594
1197	Peak_11725	chr1	248823311	248824022	.	green	0.901965946807243	-0.58058548779147	-0.537392464596178	-0.382604540960974	1.16707352293268e-24	3.98493605578822e-07	3.9175082843186e-06	0.00165851145247858
1198	Peak_117250	chr8	76954982	76955582	.	green	0.778952357072581	-0.470951844389047	-0.228340921605276	-0.016520293257917	2.16913456514197e-14	7.51719476214483e-05	0.0673285213799791	0.896079559971326
1199	Peak_117270	chr8	78214330	78214984	.	blue	-0.115107150417595	0.11321762763628	0.226174014877935	0.541445183564342	0.361212710016003	0.369201258162222	0.0700408329873274	3.20392014668552e-06
1200	Peak_117276	chr8	78535133	78535657	.	green	0.709747595290632	-0.474156818502702	-0.344844846361344	-0.0339972280007007	3.61311715912567e-11	6.60824307522351e-05	0.00490616908944535	0.788042188932566
1201	Peak_117294	chr8	79020935	79021628	.	green	0.882611694610925	-0.582484814906696	-0.614571360591633	-0.115851763890083	2.51794830179099e-22	3.57646055114512e-07	5.15951659373593e-08	0.358093909874424
1202	Peak_11735	chr1	248926501	248927295	.	green	0.77872675384489	-0.458538833252976	-0.41447541645475	-0.191166063561746	2.23165100842949e-14	0.000122367831798869	0.000597939886407807	0.127151530977115
1203	Peak_117406	chr8	80943152	80943913	.	blue	-0.372095075634332	0.332862423960129	0.505386123736748	0.686406378264713	0.00227229082356124	0.00674295414299564	1.75592853861142e-05	2.76460566537984e-10
1204	Peak_117414	chr8	81061066	81061514	.	green	0.614472252468913	-0.214450610931537	-0.41068594689602	-0.176047116759617	5.19220025080277e-08	0.0862666618235346	0.000678663925082128	0.160682335519738
1205	Peak_117415	chr8	81063026	81063394	.	green	0.568478721579403	-0.243567316872398	-0.387677512004692	-0.106092866073137	7.81515721183839e-07	0.0505648363850029	0.00141935685888256	0.400275657309345
1206	Peak_117421	chr8	81117601	81118238	.	blue	-0.404717369981432	0.301857818039724	0.667368252974252	0.411992811732013	0.000826005363343052	0.0145361759400753	1.27076193424853e-09	0.000649771485634904
1207	Peak_117426	chr8	81216582	81217092	.	blue	-0.371624176497517	0.0845542625681708	0.6698581468465	0.394925758112192	0.00230402242713789	0.503066982058204	1.04754998450134e-09	0.00113135439618062
1208	Peak_117437	chr8	81364378	81365143	.	green	0.714060840728931	-0.381047175825396	-0.551880695045051	-0.102554328769001	2.42688574809878e-11	0.00173886637070553	1.88583132374708e-06	0.416262186374347
1209	Peak_117439	chr8	81422104	81422839	.	green	0.559706928775067	-0.146590554382744	-0.298056399396065	-0.0271795595734999	1.25227449042222e-06	0.24392730640479	0.0158884180611558	0.829832439596513
1210	Peak_117452	chr8	81682493	81682838	.	green	0.536149114495835	-0.383758724346652	-0.239224530059663	-0.029704795879369	4.16461744452093e-06	0.00160112740325106	0.0549546034546162	0.814292026398256
1211	Peak_117488	chr8	83723692	83724023	.	black	-0.50244967850261	0.626079789456356	0.300444936902095	0.140515595686856	2.00008695219931e-05	2.4411623738844e-08	0.015026731418749	0.264233203891568
1212	Peak_1175	chr1	23555897	23556269	.	green	0.167775117273725	0.31147707633	-0.0778862172733269	-0.0420730629175291	0.181584640129628	0.011548323067877	0.537437485641443	0.739308189671828
1213	Peak_117506	chr8	85074209	85074368	.	blue	-0.313886592951392	0.22046121811821	0.600875636889458	0.52141980136428	0.0108890993442558	0.0776124242299846	1.21005247508821e-07	8.44096838355063e-06
1214	Peak_117508	chr8	85127697	85128268	.	green	0.758879300440167	-0.587110308945195	-0.446856741372679	-0.12318048237172	2.40382591300431e-13	2.74040214597238e-07	0.000190346058296534	0.328285759982014
1215	Peak_117519	chr8	85350336	85350956	.	blue	-0.24605008307339	0.366466311894564	0.440431003724505	0.452889690174161	0.0481868442302119	0.00267841542290109	0.000241088125004413	0.00015181589006758
1216	Peak_117527	chr8	85843089	85843605	.	green	0.578284007568584	-0.536850919055955	-0.355317412595205	0.0161571530853034	4.53875490195577e-07	4.02340253481053e-06	0.00367839588800608	0.898351645271458
1217	Peak_117542	chr8	86175875	86177108	.	green	0.764299338677756	-0.503885845691461	-0.11809048395258	0.0136153802093817	1.28539915398519e-13	1.87698209529777e-05	0.34881707633876	0.914276705068974
1218	Peak_117545	chr8	86355144	86355477	.	green	0.625702303868751	-0.403193515679208	-0.2594572509892	-0.0713152659275083	2.50303919270561e-08	0.000867994815423458	0.0368781130604248	0.572396550054961
1219	Peak_117563	chr8	86828463	86828924	.	green	0.512979411563383	-0.413607245153684	-0.457158570379592	-0.253746866200678	1.2469688787778e-05	0.000615622272402991	0.000129032721550497	0.0413910292292369
1220	Peak_117577	chr8	87917865	87918916	.	green	0.779667554159213	-0.478971080092616	-0.430111199723135	-0.118634177418572	1.98185507782672e-14	5.43201385763214e-05	0.000348986906685297	0.346586806244516
1221	Peak_117583	chr8	88117380	88117685	.	green	0.779186895274509	-0.49417836997945	-0.586289232977983	-0.177384306948801	2.10592396840269e-14	2.86780385437515e-05	2.87390689599143e-07	0.157477290650198
1222	Peak_117603	chr8	88939967	88940548	.	green	0.76129478171064	-0.466968561272952	-0.276704814752225	-0.0883257185042839	1.82234530606286e-13	8.80740543467705e-05	0.0256584369100429	0.484141655704714
1223	Peak_117606	chr8	88959644	88960200	.	green	0.671862062968856	-0.242607312008655	-0.343368142071417	-0.305271361362234	8.95521011752185e-10	0.0515096793613258	0.00510562332984855	0.013407493434283
1224	Peak_117613	chr8	89243638	89244129	.	green	0.661233033894693	-0.313534301522858	-0.505022470243125	-0.0894109307341826	2.02962113361417e-09	0.0109833978224333	1.78458551058389e-05	0.478766704346792
1225	Peak_117615	chr8	89258714	89258991	.	green	0.783826758786436	-0.57745675930324	-0.583426692636583	-0.210820618805467	1.16438467127608e-14	4.75494126926646e-07	3.38884110221427e-07	0.0918507933725767
1226	Peak_117620	chr8	89412618	89413662	.	black	-0.417404500871685	0.797947767497038	0.318110043568386	0.201648767607459	0.000541631907950139	1.74751250281612e-15	0.00981212073225047	0.107224584320854
1227	Peak_117626	chr8	89611430	89612370	.	green	0.857175999152684	-0.49320276094813	-0.540676057689172	-0.090682019952862	8.13214308140832e-20	2.99049858845574e-05	3.3292183932604e-06	0.472511794842782
1228	Peak_117642	chr8	89791880	89792358	.	green	0.828727738606014	-0.540536926837221	-0.394187333313602	-0.0491786806809411	1.57751722636213e-17	3.35236816787469e-06	0.00115806887416352	0.697251341936408
1229	Peak_117649	chr8	89836947	89837686	.	green	0.75549569622443	-0.409483557314665	-0.373628440368213	0.0126815880957832	3.52404014586129e-13	0.000706270704884314	0.00217165421475075	0.920136009571333
1230	Peak_117655	chr8	89887370	89888380	.	blue	-0.204967782315969	0.145424873318766	0.661670131541887	0.393244525710456	0.101446742219726	0.247738250725808	1.96373547610994e-09	0.00119300376244767
1231	Peak_117673	chr8	90472964	90473631	.	blue	-0.338399503625499	0.423324692285845	0.509964566134107	0.271599787764246	0.00583023104042793	0.000442276786989599	1.42988603419188e-05	0.0286303897835707
1232	Peak_117676	chr8	90541470	90542175	.	green	0.629901293614134	-0.51701109467822	-0.25876947689259	0.0550234950680768	1.8911208673405e-08	1.03626850342455e-05	0.0373989967822587	0.663318472541026
1233	Peak_117697	chr8	90830289	90831190	.	blue	-0.527245398171826	0.485947722999436	0.768946798911339	0.340761854937441	6.408536074798e-06	4.06744156588761e-05	7.41459724539756e-14	0.00547514649927186
1234	Peak_117698	chr8	90853076	90853505	.	blue	-0.628453866918311	0.550005831580225	0.651435399776673	0.359454348785033	2.08397422334132e-08	2.07697357708292e-06	4.19365329157667e-09	0.0032741312232259
1235	Peak_1177	chr1	23562118	23562645	.	green	0.201298341409181	-0.116181377831669	0.317685462995629	0.231651074593178	0.107849168739596	0.356718624060706	0.00991602895361435	0.0633487038845514
1236	Peak_117708	chr8	91118729	91119223	.	green	0.602097800312343	-0.403199360397972	-0.462860836829012	-0.270322295457143	1.12324294158611e-07	0.000867830142581815	0.00010349210417884	0.0294177676467391
1237	Peak_11772	chr10	588386	588600	.	black	-0.450975189494249	0.467917221961947	-0.00948643601470056	-0.164193536097962	0.000163187445512509	8.48283933368447e-05	0.940214909910621	0.191220995379048
1238	Peak_117750	chr8	92024806	92025903	.	green	0.77100531316773	-0.277056321558307	-0.574981890864122	-0.28917884599456	5.7871788398964e-14	0.0254637616395466	5.46099634591173e-07	0.0194727735534048
1239	Peak_117751	chr8	92049232	92049831	.	green	0.663792561596906	-0.431930571566263	-0.253946198036632	-0.214580188395446	1.67168219086755e-09	0.000327234642301158	0.0412261460138908	0.0860723908547215
1240	Peak_117767	chr8	92304191	92304803	.	blue	-0.31198676107967	0.155480657366132	0.774630640961983	0.477509878662681	0.0114060662166171	0.216183654668075	3.7170061741424e-14	5.76676297278136e-05
1241	Peak_117774	chr8	92457050	92457595	.	blue	-0.371339326720947	0.343883790716432	0.746623721454759	0.577478584805239	0.00232340875212713	0.00503517811650107	9.33674509418438e-13	4.74911522483367e-07
1242	Peak_117775	chr8	92482848	92483446	.	blue	-0.269874125065349	0.323125757892099	0.478102678249961	0.676677089015132	0.0296982683115825	0.00865445794559452	5.62872379796679e-05	6.11338801305961e-10
1243	Peak_11778	chr10	683136	684028	.	green	0.618735655308316	-0.246847949588022	-0.0312904223818198	-0.124624022628315	3.94927381264236e-08	0.0474424075710022	0.804569941420436	0.322605222317903
1244	Peak_117783	chr8	92568538	92569113	.	green	0.654005767242253	-0.39009528554302	-0.411095870678943	-0.148550555010379	3.4754962390648e-09	0.00131669017688348	0.000669478231310741	0.237610483737278
1245	Peak_117801	chr8	93127398	93128594	.	blue	-0.368850349598322	0.350535282082548	0.797168784331362	0.540636269347842	0.00249910440224792	0.00420039731322091	1.947768139909e-15	3.33582340040289e-06
1246	Peak_117810	chr8	93398046	93399217	.	purple	-0.26137973949266	0.169334723416934	0.380721588597379	0.755386513534902	0.0354540151146043	0.177500259700708	0.00175610062405195	3.56744315653528e-13
1247	Peak_117811	chr8	93404017	93405385	.	blue	-0.592895373459912	0.414620826902374	0.614880541819956	0.714799232877944	1.95267865763184e-07	0.000595023766936602	5.05880074972565e-08	2.26540030190021e-11
1248	Peak_117835	chr8	93837699	93838114	.	green	0.678816160043326	-0.486444789628305	-0.416520309310591	-0.152520956975449	5.14789661353967e-10	3.98350574856134e-05	0.000558099092999249	0.225162260931653
1249	Peak_117845	chr8	93935465	93936392	.	green	0.641910882463955	-0.483760632403987	-0.377010961356156	-0.200469919279923	8.28380286712035e-09	4.45657509975997e-05	0.00196362230457716	0.109336888534093
1250	Peak_117867	chr8	94092286	94092489	.	blue	-0.629011982457432	0.482545766226586	0.633687652006241	0.0883506664084022	2.00750441055817e-08	4.68733524121175e-05	1.46339563951515e-08	0.48401773358554
1251	Peak_117884	chr8	94272568	94273316	.	blue	-0.633310597239893	0.467053490763145	0.832813969856379	0.412669806950864	1.50147732745052e-08	8.77788861391989e-05	7.87267360932114e-18	0.000635247421638868
1252	Peak_117900	chr8	94467836	94468169	.	green	0.290533004963228	0.0258017636541606	-0.314555579498624	-0.0840071321591271	0.0188850942793177	0.838339337153274	0.0107119618782806	0.505843833108619
1253	Peak_117924	chr8	94988038	94988408	.	blue	-0.398949303323948	0.476319433121089	0.574734343598308	0.427420162038276	0.000995317418154931	6.05346597442544e-05	5.53680091751761e-07	0.000383586727117176
1254	Peak_117941	chr8	95274140	95274407	.	blue	-0.486030497567244	0.402841993875111	0.700580315610126	0.498706005772306	4.05335138765292e-05	0.000877950949492561	8.22331461905523e-11	2.35713332707104e-05
1255	Peak_117969	chr8	95800430	95800982	.	green	0.526765182745451	-0.356894437895452	-0.608878773321083	-0.25376638862334	6.55698734818215e-06	0.00351934182806525	7.38938047516027e-08	0.0413748566435145
1256	Peak_117972	chr8	95808233	95809302	.	green	0.765974138247623	-0.42490832459732	-0.570700832363408	-0.323272236367157	1.05575023540089e-13	0.000418676012924523	6.92026695940516e-07	0.00862252133963073
1257	Peak_118001	chr8	96304313	96305226	.	blue	-0.420900205681798	0.386037195428599	0.75548874941595	0.44079791656525	0.000480763148067823	0.00149305281416796	3.52678655835157e-13	0.000237886635901172
1258	Peak_118002	chr8	96329366	96329514	.	blue	-0.686385256912792	0.465666682781846	0.560092361487501	0.0650981042330117	2.7694643681825e-10	9.27146874327418e-05	1.22694553292217e-06	0.606412455268715
1259	Peak_118025	chr8	96619719	96620853	.	blue	-0.411536945892198	0.463415386017456	0.641994209924638	0.291944140762852	0.000659720579200224	0.000101274701842889	8.23545670307078e-09	0.0182888602015662
1260	Peak_118084	chr8	97600218	97600511	.	blue	-0.218428366602623	0.159172937799971	0.620954983253966	0.507508749869369	0.0804585765621116	0.205339324238103	3.41941741082521e-08	1.59701697556777e-05
1261	Peak_118089	chr8	97756646	97757026	.	blue	-0.466371456481254	0.363062161081721	0.552570125153402	0.159913697922756	9.01752286359073e-05	0.00295433858118107	1.8197878104665e-06	0.20321101140507
1262	Peak_118107	chr8	97951160	97952682	.	blue	-0.204816540750856	0.292211345779065	0.605117584452043	0.667018920305396	0.101704654338401	0.0181777905312201	9.33268768127885e-08	1.30548018698263e-09
1263	Peak_118114	chr8	97983898	97984790	.	green	0.710212418223245	-0.469237852460013	-0.248315364829827	0.00161907179499903	3.46263620768953e-11	8.04934953864491e-05	0.0460979035592468	0.989787277044418
1264	Peak_118120	chr8	98065997	98066365	.	green	0.617032532212192	-0.355371269436564	-0.497991336425312	-0.168870772564455	4.40758817413175e-08	0.00367286060241588	2.43168529180067e-05	0.178708238455644
1265	Peak_118132	chr8	98203343	98204910	.	blue	-0.568921685840735	0.517705699272497	0.836679146694426	0.734074368237085	7.62851915823973e-07	1.00350548537818e-05	4.00893590949038e-18	3.46608691371993e-12
1266	Peak_118156	chr8	98440402	98440657	.	blue	-0.44599757622935	0.401184836383322	0.614966775629846	0.195922762807324	0.00019650992940579	0.000926292260561507	5.03104330499427e-08	0.1177865471555
1267	Peak_118157	chr8	98454188	98454506	.	green	0.721106585323585	-0.337595517702148	-0.39566724212999	0.0290932699943672	1.24688853785078e-11	0.00595561618632465	0.00110508984049795	0.818049085064583
1268	Peak_118158	chr8	98456654	98457067	.	green	0.627623764575178	-0.500475064208107	-0.327738146521072	-0.0848050080919117	2.20282941700723e-08	2.18161995318343e-05	0.00769691593642182	0.501797005181549
1269	Peak_118170	chr8	98834753	98835294	.	green	0.508745219603528	-0.266847585298261	-0.290398422582072	-0.213329085306285	1.5107215754344e-05	0.0316518662259715	0.0189428148944578	0.0879626028554892
1270	Peak_118189	chr8	99408765	99409135	.	green	0.583926214790429	-0.277767924786152	-0.616111528791	-0.362156794870048	3.29313804246158e-07	0.0250734699668606	4.67594110418023e-08	0.00303185938514195
1271	Peak_118190	chr8	99464117	99464354	.	green	0.589016926231344	-0.275186903805239	-0.241853491987281	-0.247040314724733	2.45257872630465e-07	0.0265135907315257	0.0522616589764939	0.0472643434639184
1272	Peak_118199	chr8	99812811	99813705	.	blue	-0.493493156663665	0.359617961371644	0.768510969784436	0.629821221808141	2.95347835788988e-05	0.00325898835734291	7.81143929437554e-14	1.9013321458255e-08
1273	Peak_118209	chr8	100028491	100029107	.	blue	-0.39611697608587	0.417766674246562	0.730868290087381	0.590318286950568	0.00108942884594185	0.000535015255423625	4.78926038177852e-12	2.27275090858266e-07
1274	Peak_118214	chr8	100142750	100143047	.	green	0.23378387739475	-0.134602144549841	-0.401523851642628	-0.632997130567898	0.0608864912160305	0.285063016283551	0.000916211327925941	1.53384954411672e-08
1275	Peak_118219	chr8	100238208	100238647	.	green	0.531441213689413	-0.339542289302292	-0.477487540659524	-0.248612595031881	5.23855819870035e-06	0.00565600620666472	5.77202524054966e-05	0.0458294200079821
1276	Peak_118221	chr8	100258479	100259170	.	green	0.60157318258458	-0.509683125459449	-0.193438130715965	-0.263180170657975	1.1597603050761e-07	1.4481783736397e-05	0.122610115933406	0.0341621470244499
1277	Peak_118224	chr8	100326046	100326695	.	blue	-0.495019037455457	0.352337368471685	0.65203819336575	0.29995277860157	2.76584169564187e-05	0.00399645238686772	4.01357449924681e-09	0.0152009194395445
1278	Peak_118226	chr8	100346345	100346808	.	blue	-0.500492852394871	0.463218773788392	0.752975588020933	0.413095255793736	2.17991844906223e-05	0.000102055813195401	4.66708488889913e-13	0.000626271391370949
1279	Peak_118233	chr8	100459818	100460110	.	blue	-0.606361919346017	0.513309532294315	0.645790081952981	0.433970075258931	8.64183176639884e-08	1.22832147468949e-05	6.29600247554979e-09	0.000304327224024362
1280	Peak_118238	chr8	100509851	100510575	.	blue	-0.24592744997032	0.455086322205663	0.374728399310989	0.196644549451812	0.0483021096529189	0.00013966768595438	0.00210193805560273	0.116412903009661
1281	Peak_118317	chr8	101646259	101646923	.	black	-0.575964740690769	0.739617380390378	0.522995865535202	0.154252056785726	5.16955004480245e-07	1.95991837988497e-12	7.83870513914906e-06	0.219879728772308
1282	Peak_118328	chr8	101827070	101827972	.	blue	-0.411102876381981	0.200012770753034	0.61608165275033	0.191739978963275	0.000669322230443881	0.110164610365084	4.68489956184677e-08	0.125992508379059
1283	Peak_118334	chr8	101907952	101908659	.	blue	-0.541920848772825	0.352215113547226	0.753541166424986	0.246587199618959	3.12865248779042e-06	0.00401000548240326	4.38320375630185e-13	0.0476846509810166
1284	Peak_118341	chr8	102053413	102053664	.	green	0.781996965416973	-0.46466277829009	-0.517791568218989	-0.0423846405923161	1.47343788887584e-14	9.64458932888476e-05	9.99522950761528e-06	0.73744691303153
1285	Peak_118385	chr8	102776304	102776975	.	blue	-0.531070577526475	0.637450970397818	0.684303904970764	0.262689035197378	5.33325581844889e-06	1.13024656335544e-08	3.29026836279704e-10	0.0345105960737659
1286	Peak_118405	chr8	103104645	103105996	.	green	0.814407893562622	-0.25934960753921	-0.423991076365273	0.0102739183726309	1.57089962504302e-16	0.0369592362473153	0.000432201868037038	0.935262300687676
1287	Peak_118416	chr8	103254638	103255233	.	blue	-0.389349092283828	0.500946345604141	0.610099675709222	0.403784156918169	0.00134763871960678	2.13695415281809e-05	6.84556691114207e-08	0.00085149589520115
1288	Peak_118428	chr8	103348284	103349276	.	green	0.795945511852121	-0.646975824308682	-0.313427961097815	-0.179116764195698	2.30736372677079e-15	5.78497860573854e-09	0.0110120009246305	0.153395473453243
1289	Peak_118460	chr8	104360750	104361996	.	green	0.81276647846437	-0.51507144478295	-0.60914270378766	-0.214605832716424	2.01865970956147e-16	1.13311103950098e-05	7.26847228368077e-08	0.0860339841385856
1290	Peak_118466	chr8	104437409	104438466	.	blue	-0.225038129199062	0.271493331929955	0.528729448941046	0.46214933428686	0.0714971857981896	0.028695319804679	5.96935214072304e-06	0.000106402569175715
1291	Peak_118471	chr8	104605887	104606643	.	green	0.708390892175687	-0.467733456279513	-0.32780513498478	-0.0499887475278988	4.08885203237222e-11	8.54483675692114e-05	0.00768372080450208	0.692511091143894
1292	Peak_118474	chr8	104642773	104643857	.	green	0.579107671563324	-0.458943860461039	-0.0518691142527347	-0.201405993485831	4.3327190033008e-07	0.000120473044228189	0.681553255454279	0.107656995954034
1293	Peak_118485	chr8	104746428	104748174	.	green	0.786744252776263	-0.317413204665749	-0.642724183164801	-0.190378665200669	7.96211936360043e-15	0.0099831613596174	7.82321841964049e-09	0.128754834341449
1294	Peak_118486	chr8	104754473	104754915	.	green	0.669702724045625	-0.385700560468901	-0.466534250971042	-0.342242987880976	1.0603143773836e-09	0.00150859587991174	8.95978310811812e-05	0.00526236111765962
1295	Peak_118489	chr8	104787856	104789302	.	blue	-0.347221500752458	0.45572050003505	0.557995751115199	0.369694260848468	0.00459958260176897	0.000136330468782661	1.3707662455469e-06	0.00243824762048824
1296	Peak_118497	chr8	105069569	105070576	.	green	0.8035602793503	-0.457627798471988	-0.245690218609422	-0.0232864089424442	7.88447685554755e-16	0.000126730400606915	0.0485257299095028	0.853916830355012
1297	Peak_118514	chr8	105592846	105593071	.	blue	-0.58356074195696	0.389328565356962	0.557042035482974	0.400601465437042	3.36290477281387e-07	0.00134849925668877	1.4412921901137e-06	0.000943874329048342
1298	Peak_118523	chr8	105716698	105717412	.	green	0.832428026835041	-0.386495887844186	-0.51002492807686	-0.0295787129245266	8.41352370250928e-18	0.00147210587166362	1.4259908895726e-05	0.815066309709747
1299	Peak_118532	chr8	105945205	105945792	.	blue	-0.477692752798632	0.355462875490282	0.82012275971385	0.312268019066216	5.7238488667004e-05	0.00366346251127382	6.43271498836291e-17	0.0113282168733654
1300	Peak_118597	chr8	107148033	107148366	.	green	0.630904560430402	-0.458792492984954	-0.26965635110025	0.0563112004046654	1.76750074145381e-08	0.000121177986245556	0.0298353767692224	0.655929383086741
1301	Peak_118600	chr8	107223077	107223829	.	green	0.614818920416881	-0.486949937420566	-0.045125609560733	0.0507406520282451	5.07872443273642e-08	3.89985075188023e-05	0.721138943773454	0.688121675707493
1302	Peak_118605	chr8	107290583	107291048	.	blue	-0.482304218888788	0.423489958679237	0.575737172192692	0.659552916317051	4.73451377748381e-05	0.000439758410399033	5.23569966340278e-07	2.3029551190354e-09
1303	Peak_11862	chr10	2980795	2981300	.	green	0.571304180195934	-0.179142647915173	-0.412225707590107	-0.365294044575238	6.69446068877696e-07	0.153335090358051	0.000644741350396508	0.0027707230960126
1304	Peak_118652	chr8	108511792	108512380	.	green	0.618953975506188	-0.511369109328521	-0.48635219611204	-0.203239677074053	3.89389431596768e-08	1.34176745308061e-05	3.99901871864093e-05	0.104424119756426
1305	Peak_118655	chr8	108646884	108647506	.	green	0.809446922660739	-0.543710918370933	-0.665314528542792	-0.394908446065295	3.32740286937966e-16	2.85997259274985e-06	1.48820118738305e-09	0.00113197428726792
1306	Peak_118667	chr8	109179969	109180895	.	blue	-0.438806908798535	0.145305362329751	0.724228268648375	0.223530254061038	0.000255738242113532	0.24813125218465	9.2226865632475e-12	0.0734677789581727
1307	Peak_118682	chr8	109597696	109597996	.	green	0.544854112263047	-0.0284806873441211	-0.474295780913125	-0.142793409568592	2.69985451321918e-06	0.821816729850962	6.57122986968808e-05	0.256490196083024
1308	Peak_11870	chr10	3045286	3046455	.	green	0.70767056806299	-0.3195860584564	-0.485125408667686	-0.28410876090364	4.36515341880645e-11	0.00945822502051281	4.20990268910505e-05	0.0218135509915501
1309	Peak_118711	chr8	110635766	110636029	.	green	0.568430678817469	-0.4603356249209	-0.263487902481364	-0.0262895490804148	7.8356553963091e-07	0.000114165942806878	0.0339453175828334	0.835325451453435
1310	Peak_118713	chr8	110646370	110646729	.	green	0.711104791792227	-0.366933893929847	-0.511144035513002	-0.369546935325648	3.19033891536225e-11	0.00264236853538828	1.3555394541457e-05	0.00244877536088363
1311	Peak_118715	chr8	110657281	110657473	.	green	0.462151355296111	-0.250923170339576	-0.394425713546227	-0.352115424874439	0.000106394196398241	0.0437858552783571	0.00114938330599648	0.00402108702041655
1312	Peak_11874	chr10	3091344	3091894	.	green	0.430101210352518	-0.284820443771282	-0.41879374298684	-0.191238114653989	0.000349109897544789	0.0214712165298307	0.000516649145266853	0.127005580894913
1313	Peak_11875	chr10	3095012	3096424	.	green	0.814762097426306	-0.531992800218528	-0.307861063302386	-0.143710542198445	1.48766296714402e-16	5.10053180297727e-06	0.0126024125632622	0.253416442221739
1314	Peak_118775	chr8	115682845	115683328	.	green	0.523180440346835	-0.486661570739288	-0.464927617416023	-0.258036808609593	7.77085720064962e-06	3.94740425673356e-05	9.5448362301349e-05	0.0379605882996622
1315	Peak_118777	chr8	115977901	115978797	.	green	0.85641117575926	-0.496996730368382	-0.568048836450262	-0.0583138420009612	9.50614401935663e-20	2.53908613495476e-05	8.00037997096796e-07	0.644503082390054
1316	Peak_118780	chr8	116037030	116037986	.	green	0.464836291412538	-0.364805086797603	-0.42943743986505	-0.590425303359822	9.57912678696809e-05	0.00281005566639452	0.000357371554280008	2.25852965888329e-07
1317	Peak_118788	chr8	116115851	116116284	.	blue	-0.266366864065335	0.0772641850516136	0.423001070620392	0.352391111669985	0.0319718502020866	0.54070145184745	0.000447246306344575	0.00399050730583972
1318	Peak_118793	chr8	116229988	116230903	.	green	0.716790284321337	-0.320537160577112	-0.302719073981777	-0.0929075355738794	1.8794886028468e-11	0.00923611643682447	0.0142439570297271	0.461666842618386
1319	Peak_118794	chr8	116235036	116235761	.	green	0.684967583731417	-0.532014287285216	-0.443420405135129	-0.14788442578111	3.11483779828039e-10	5.09522435965513e-06	0.000216113494967867	0.239744552421213
1320	Peak_118801	chr8	116323661	116323977	.	green	0.612559036690917	-0.438119725089784	-0.444325108742786	-0.394619823142215	5.86282678399995e-08	0.00026217866606291	0.000209036435783076	0.00114235421764863
1321	Peak_118806	chr8	116444277	116445673	.	green	0.778075014730177	-0.6268307609966	-0.516558155291569	-0.307706115255671	2.42210805027404e-14	2.322344198543e-08	1.05816656288678e-05	0.0126493798417009
1322	Peak_118822	chr8	116571586	116571794	.	green	0.676031679094543	-0.323486618618292	-0.581506880696905	-0.182256180436097	6.43701791361609e-10	0.00857596505790114	3.78158353394626e-07	0.146199644872055
1323	Peak_118823	chr8	116574752	116575535	.	green	0.813099050435193	-0.439496333415757	-0.639447663909603	-0.090999222507508	1.91903061366087e-16	0.000249422579355033	9.84076117402233e-09	0.470957748172932
1324	Peak_11883	chr10	3206474	3207021	.	blue	-0.701382117493647	0.531102215772879	0.861451047479306	0.43879639821735	7.6620458812764e-11	5.32511024588784e-06	3.34080673487511e-20	0.00025583564946536
1325	Peak_118863	chr8	117316244	117317058	.	blue	-0.585198857446465	0.455305316601298	0.745218938533996	0.543444789505088	3.0606863397818e-07	0.000138506884313966	1.08542755864158e-12	2.89850149985357e-06
1326	Peak_11887	chr10	3248744	3249447	.	green	0.511921392918155	-0.236923127647219	-0.0084036653484231	-0.0653722328113492	1.30852371349387e-05	0.0574037124256569	0.947028285116923	0.604894178234214
1327	Peak_118872	chr8	117471688	117472198	.	blue	-0.312078985470784	0.121199055523751	0.505446739408849	0.479801373669669	0.0113804885354268	0.336185382958509	1.75119364432916e-05	5.2498968736605e-05
1328	Peak_118883	chr8	117663382	117664075	.	blue	-0.366047275605779	0.26991700199632	0.678038839634436	0.60209082528217	0.00271109172006566	0.0296713357900231	5.48062007750148e-10	1.12372125656427e-07
1329	Peak_118886	chr8	117678017	117678799	.	blue	-0.397273279457695	0.415004689143136	0.700608406874982	0.686138982889779	0.00105007844999155	0.000587387589140691	8.20300461260123e-11	2.82672015932578e-10
1330	Peak_118892	chr8	117810953	117811581	.	green	0.308911682476045	0.0988541749071733	-0.231426719470113	-0.240699755147454	0.0122879088783077	0.433365603191755	0.0636123120430844	0.0534299073236748
1331	Peak_118905	chr8	117913395	117913945	.	green	0.727690833916	-0.387387302656296	-0.54101171556462	-0.145796500742607	6.56884093886701e-12	0.00143215214642082	3.2739829559586e-06	0.246518904156035
1332	Peak_118917	chr8	117992533	117992696	.	blue	-0.5897003360577	0.394367422144111	0.525570504415275	0.368098738071204	2.35653419045308e-07	0.00115150175428618	6.94034428635832e-06	0.00255444294765528
1333	Peak_118921	chr8	118011047	118011973	.	green	0.761474017036574	-0.459715557985363	-0.46729520261655	-0.311180518214755	1.78504749944241e-13	0.000116937410182012	8.6943811689193e-05	0.0116317996796581
1334	Peak_118938	chr8	118140862	118141094	.	green	0.565517617391034	-0.336980277195144	-0.577880797004789	-0.181175753556544	9.17738852399098e-07	0.00605316105484453	4.64294460198432e-07	0.148647060665864
1335	Peak_118971	chr8	118766732	118767266	.	green	0.468742824314774	-0.287308149837078	-0.239021657375007	-0.419046807385246	8.20938782313987e-05	0.0203102167408469	0.0551670211839937	0.000512212778754401
1336	Peak_118975	chr8	118826317	118826868	.	green	0.408418667527581	-0.355286778313239	-0.19607694593247	-0.339292574155597	0.000731566451812025	0.00368154771208556	0.117492081159165	0.0056936805444907
1337	Peak_118983	chr8	118912608	118913452	.	green	0.806129461250947	-0.585170829651843	-0.424583758009567	-0.0387795665909637	5.43028591571871e-16	3.06563490240491e-07	0.000423417377105798	0.759071874667204
1338	Peak_118992	chr8	119121770	119122067	.	green	0.575639739799972	-0.181160594893037	-0.395677876776741	-0.150525952093891	5.26426402039013e-07	0.148681614375665	0.00110471717975247	0.231359067306154
1339	Peak_119013	chr8	119565005	119565598	.	green	0.66620627145918	-0.371799687719065	-0.518272067858542	-0.0226963774166076	1.38976665907252e-09	0.00229214957784112	9.77508179250233e-06	0.857579165881916
1340	Peak_119015	chr8	119573552	119574966	.	green	0.399811468944164	-0.431146638487317	0.0591577782567823	-0.178172988035275	0.000968164650245154	0.000336450795268372	0.639712152931389	0.155609242196463
1341	Peak_119033	chr8	119866811	119867382	.	green	0.382230309568637	-0.401322744967206	-0.0738577338072316	-0.337433771410389	0.00167751011349824	0.000922179383913066	0.558745607813456	0.00598112579681558
1342	Peak_119061	chr8	120242578	120243577	.	blue	0.0600069540384101	0.0325934570623419	0.509083262576445	0.627313356621928	0.634906235429633	0.796602486397164	1.4878955579653e-05	2.24890070094329e-08
1343	Peak_119065	chr8	120299973	120300269	.	blue	-0.552206188564227	0.428486825896391	0.784490997731833	0.296655979449677	1.85437582345023e-06	0.000369514328710016	1.068412675258e-14	0.0164130894006369
1344	Peak_119067	chr8	120328518	120328895	.	blue	-0.53131507725422	0.576646127848422	0.64558792137405	0.61477938634272	5.27060835154871e-06	4.97615411061325e-07	6.38729282904792e-09	5.09154578819132e-08
1345	Peak_119069	chr8	120340200	120340530	.	blue	-0.413045665585849	0.445334096933406	0.540382426306947	0.220755328534925	0.000627311674212752	0.000201394532961033	3.37825170629077e-06	0.0772073573844097
1346	Peak_119086	chr8	120654310	120655059	.	blue	-0.614534129733611	0.419620366416257	0.469591089439031	0.457609946787581	5.17177162929479e-08	0.000502285929493054	7.93691565491093e-05	0.0001268172960629
1347	Peak_119098	chr8	120824285	120824688	.	green	0.322664005024755	-0.358326799417684	-0.410711093559885	-0.265298266513098	0.00875580983857513	0.00338020127905325	0.000678097156787661	0.0326928465121452
1348	Peak_119099	chr8	120857192	120858044	.	green	0.765779232694815	-0.464337602938549	-0.313767320271046	-0.167143526346716	1.08030146421388e-13	9.76838169769474e-05	0.0109209463517207	0.183257900090064
1349	Peak_119110	chr8	121099430	121100079	.	blue	-0.128923459304007	0.0881967603603906	0.634832444329277	0.773207829366029	0.30605953908841	0.484782488833373	1.35330225868884e-08	4.4266527207346e-14
1350	Peak_119111	chr8	121104390	121105755	.	blue	-0.403041631212987	0.450987974496854	0.751153530165946	0.461773835648056	0.000872284030463072	0.000163108980388987	5.70627353382402e-13	0.000107968780463957
1351	Peak_119154	chr8	121742973	121743426	.	green	0.726478828519957	-0.452504679121482	-0.398390681906942	-0.0935953843926816	7.40161415820549e-12	0.000154042518952381	0.00101327578512261	0.458342611931613
1352	Peak_119158	chr8	121807021	121807734	.	green	0.73753684690185	-0.290357609496369	-0.464761690645093	-0.115231861083644	2.43164568696306e-12	0.0189603488124636	9.60722162804675e-05	0.36068920590665
1353	Peak_119169	chr8	122088689	122088865	.	blue	0.103709763878348	-0.125379603804816	0.312687524400331	0.450018986593218	0.411002131653666	0.319657004550632	0.0112129575573752	0.000169155105138034
1354	Peak_119172	chr8	122105349	122105530	.	green	0.554595933994029	-0.426242280605202	-0.435225596258648	-0.318863708556335	1.63805149138563e-06	0.000399692915884091	0.000290963999063109	0.00963000587921034
1355	Peak_119179	chr8	122166825	122167338	.	green	0.656716563414835	-0.431846339942694	-0.390958306235187	-0.404150966917268	2.84535381486293e-09	0.000328213721388738	0.00128169534563811	0.000841392842253792
1356	Peak_119196	chr8	122575873	122576111	.	green	0.647347293918332	-0.327914790209694	-0.446184448359677	-0.120338117896605	5.63315475070318e-09	0.00766216403272008	0.000195153895964649	0.339654688565074
1357	Peak_119200	chr8	122601561	122602203	.	green	0.502825247201395	-0.441530087542862	-0.0533496695506736	-0.100950366969538	1.96718948557458e-05	0.000231614123311673	0.672971082712582	0.42362802566987
1358	Peak_119202	chr8	122613098	122613627	.	blue	-0.6356943481531	0.517333875376003	0.467214543099926	0.087152388304407	1.27564271593143e-08	1.02092161414125e-05	8.72216593180933e-05	0.48998878209195
1359	Peak_119223	chr8	122801679	122802217	.	black	-0.453891559446478	0.764347728545924	0.451062577681553	0.48522183170831	0.000146159613894936	1.2781393893941e-13	0.000162651810144114	4.19296213375284e-05
1360	Peak_119235	chr8	122985195	122986235	.	blue	-0.394135030588152	0.486395728588964	0.796984755898018	0.492148009994663	0.00115998246420433	3.9917184032768e-05	1.99819750234464e-15	3.128610393699e-05
1361	Peak_119243	chr8	123057738	123058658	.	green	0.700970648791463	-0.364103014519809	-0.356453592537493	-0.105321447335231	7.94535102068899e-11	0.00286740163879842	0.00356317737904437	0.403729743681879
1362	Peak_119246	chr8	123150395	123150577	.	blue	-0.410602319926222	0.301212137859945	0.563328299017178	0.214581103484239	0.000680551844092681	0.0147586208102224	1.03247142827345e-06	0.0860710201216512
1363	Peak_119335	chr8	124207567	124208347	.	blue	-0.57178417936406	0.355566268143237	0.677486125403986	0.398441594759448	6.51978458533477e-07	0.00365288084073301	5.72954538376508e-10	0.00101162701952193
1364	Peak_119376	chr8	124699419	124699688	.	blue	-0.500433181845276	0.547136572110159	0.721444428987017	0.536145459903664	2.18563102366794e-05	2.40495355441218e-06	1.20708718967578e-11	4.16536478961989e-06
1365	Peak_119404	chr8	125069949	125071206	.	green	0.785616039590561	-0.644353097972556	-0.276721623515786	0.0697310584138063	9.22921947812357e-15	6.97275350712898e-09	0.0256490991821132	0.580979837277276
1366	Peak_119412	chr8	125162973	125163155	.	green	0.563039065882325	-0.375020176752049	-0.447497003663151	-0.237096371255015	1.04859863137157e-06	0.00208378434446049	0.000185868501183303	0.0572163192744692
1367	Peak_119414	chr8	125191141	125192145	.	green	0.610021526488465	-0.546090342242973	-0.278149447440758	-0.378174051436795	6.87921124422389e-08	2.53617150047578e-06	0.0248663064259464	0.00189632757672927
1368	Peak_11947	chr10	4073808	4075000	.	green	0.69318313167217	-0.156875827518027	-0.312975159675644	-0.18583490194216	1.5617590753748e-10	0.212039668046241	0.0111345181635305	0.138307818539681
1369	Peak_119505	chr8	126977309	126978448	.	blue	-0.106123213186381	0.229377294393078	0.618317531677376	0.686299159020316	0.400140131159801	0.0660614573965094	4.05742171782723e-08	2.78935437661576e-10
1370	Peak_119512	chr8	127116394	127116771	.	blue	-0.389399175323656	0.358267336979162	0.630835190089646	0.228285041581927	0.00134554119470585	0.00338587878718138	1.77579589798025e-08	0.067397390702341
1371	Peak_119518	chr8	127222488	127223408	.	green	0.640966677067566	-0.547800642800861	-0.202688936819283	-0.286375753763663	8.85076622496442e-09	2.3249940204201e-06	0.105387094717522	0.0207389403412229
1372	Peak_11952	chr10	4183700	4184245	.	blue	-0.529934734350908	0.448284236366501	0.669314499310116	0.254566408384277	5.63351731139733e-06	0.000180495600595742	1.09284730210328e-09	0.0407165900723094
1373	Peak_119526	chr8	127294099	127295179	.	green	0.560833991092122	-0.132369084159805	-0.303907451660366	-0.256994961531865	1.1795556968227e-06	0.29320326114767	0.0138490599155928	0.0387712036149488
1374	Peak_11954	chr10	4201968	4202686	.	blue	-0.343930132160312	0.262249436684222	0.570570075653946	0.49738954627566	0.00502888938701616	0.0348249890298886	6.97013816537477e-07	2.49615321090829e-05
1375	Peak_119558	chr8	127809434	127810632	.	green	0.622743187443091	-0.230012840956446	-0.300236344517207	-0.302605450231575	3.04217709561973e-08	0.0652939743045112	0.0151003472365387	0.0142822169208342
1376	Peak_119560	chr8	127819790	127820762	.	blue	-0.454212586813986	0.422294999350482	0.826126159955125	0.627706300108223	0.000144388558472725	0.000458265657969994	2.43243827603362e-17	2.19073058027233e-08
1377	Peak_119561	chr8	127827383	127827887	.	black	-0.433731025492396	0.655171610624459	0.505116148976391	0.39399146377481	0.000306934236563217	3.18976862794452e-09	1.77716206943867e-05	0.00116524978074073
1378	Peak_119565	chr8	127851490	127852665	.	green	0.810510442890812	-0.36702864901023	-0.339010690801073	0.0829335621789597	2.83813238746317e-16	0.00263511661729031	0.00573647329438186	0.511315314293025
1379	Peak_119579	chr8	127969318	127970125	.	green	0.672061812635546	-0.223256911608149	-0.315367627857712	-0.129747608622746	8.81574328394232e-10	0.0738295993692601	0.0105003076593006	0.30295180226821
1380	Peak_119584	chr8	128018639	128019285	.	green	0.650359632020885	-0.439228122560268	-0.586825408345769	-0.184443048962957	4.53423990426864e-09	0.000251862437434378	2.78604994779705e-07	0.141338177070257
1381	Peak_119590	chr8	128091083	128091447	.	blue	-0.420444880309171	0.40911763525595	0.616394195842849	0.484049434918486	0.000488322144592487	0.000714872075622237	4.59198000513001e-08	4.40328704819814e-05
1382	Peak_119592	chr8	128127301	128128134	.	green	0.74781299845282	-0.521811846869034	-0.165101585068555	-0.0227670907309703	8.21276705327488e-13	8.28725065375919e-06	0.188743818484459	0.857140087740127
1383	Peak_119600	chr8	128183084	128183687	.	green	0.778144758819852	-0.604493493477521	-0.589164414982373	-0.22299419772011	2.40100523600811e-14	9.69851139149816e-08	2.43154410188365e-07	0.074178689387531
1384	Peak_119603	chr8	128201779	128202096	.	green	0.59938250148399	-0.353647664130844	-0.326219563901242	-0.231807639972853	1.32470746727443e-07	0.0038537222643868	0.0080014041096053	0.0631652683332618
1385	Peak_119627	chr8	128591191	128591568	.	green	0.583836488079782	-0.320239011638415	-0.494443789353207	-0.25556556798662	3.31013901711137e-07	0.00930524851690192	2.83524138197778e-05	0.039906657904827
1386	Peak_119630	chr8	128665904	128666558	.	green	0.817175939066644	-0.571040701809966	-0.462941719408178	-0.00672470569552598	1.02334355001578e-16	6.79220345809495e-07	0.000103165929033588	0.957600506786806
1387	Peak_119641	chr8	128859755	128860694	.	blue	-0.310533693063489	0.364292759875934	0.646156304712847	0.519804705012591	0.0118156853989415	0.00285180114335287	6.1337693812199e-09	9.1027021654928e-06
1388	Peak_119663	chr8	129202266	129202952	.	green	0.719000569742861	-0.502316940650514	-0.370084941124337	-0.165483669834652	1.5247315339991e-11	2.01183567890869e-05	0.00241052541873699	0.1877084166759
1389	Peak_119683	chr8	129685276	129686211	.	green	0.501873928908416	-0.412737309081309	-0.0688990432093722	-0.139442069697824	2.05151265609506e-05	0.00063381552710399	0.58551113946517	0.26793643325828
1390	Peak_119715	chr8	130061819	130062724	.	green	0.694191322333532	-0.616829578978739	-0.220431039348931	-0.122758255961259	1.43263875230756e-10	4.46544081973928e-08	0.0776540836596607	0.329959175873371
1391	Peak_119722	chr8	130122860	130123084	.	blue	-0.407188119702338	0.443196618964644	0.424308428922728	0.241393632235972	0.00076181807826625	0.000217897601055951	0.000427477760856454	0.0527247792283455
1392	Peak_119732	chr8	130252836	130253268	.	green	0.749117165219784	-0.59405125161796	-0.409657182700834	-0.170673303535872	7.12928521055248e-13	1.823377497707e-07	0.000702222380455484	0.17404830637354
1393	Peak_119734	chr8	130262720	130264848	.	green	0.651161122380617	-0.531755353725161	-0.15063230346226	-0.167598003721546	4.27810570765157e-09	5.15952750027542e-06	0.231025769536021	0.182052742781846
1394	Peak_119735	chr8	130268814	130269469	.	blue	-0.404019966176793	0.197587677217597	0.492936446713811	0.210110389836486	0.000844988475678898	0.114636571466238	3.02482663229922e-05	0.0929757971655186
1395	Peak_119749	chr8	130396331	130397165	.	blue	-0.663869617618916	0.477902562005111	0.561077147521222	-0.0296588841795421	1.66189786353731e-09	5.6749776473153e-05	1.16439583692708e-06	0.814573952561023
1396	Peak_11975	chr10	4527344	4528033	.	green	0.656651745765346	-0.464736456279675	-0.164686545779155	-0.0883728450843708	2.85906435103264e-09	9.61674212328926e-05	0.189873173377816	0.4839075809745
1397	Peak_119757	chr8	130483017	130484100	.	green	0.618449819289552	-0.170272966533623	-0.299652277403409	-0.454896389412789	4.02290618937027e-08	0.175075532400583	0.0153081257092038	0.000140681676037822
1398	Peak_119761	chr8	130503151	130503648	.	green	0.746176827839798	-0.471726864653386	-0.402198077299819	0.0424964544368938	9.79599702628318e-13	7.28739292212173e-05	0.000896456888740221	0.736779334426575
1399	Peak_119763	chr8	130527945	130528746	.	green	0.532491974400071	-0.0808409435610856	-0.325754544569429	-0.206319403021074	4.9785564834131e-06	0.522066436936437	0.0080967252121579	0.0991643369138797
1400	Peak_119768	chr8	130573719	130574278	.	green	0.529813334740707	-0.219829555243687	-0.328627541160947	-0.361652114673217	5.66652667299497e-06	0.0784880988181082	0.00752333153967852	0.00307585329950161
1401	Peak_11977	chr10	4541301	4541864	.	green	0.693476795947934	-0.369283716175663	-0.300972408395336	-0.144691911306507	1.52304734650791e-10	0.00246768583408071	0.0148419526426596	0.250155232190674
1402	Peak_119770	chr8	130604453	130605196	.	green	0.585546684575076	-0.138339181761915	-0.349166788767505	-0.168242010258832	2.99989698345736e-07	0.271777031267327	0.00436137202689791	0.180354842992965
1403	Peak_119783	chr8	130762090	130762857	.	green	0.79904823049179	-0.498236392441711	-0.452334350731185	0.0363283301073636	1.4979864439212e-15	2.40587875763956e-05	0.000155037112826768	0.773882457894
1404	Peak_119784	chr8	130764110	130764332	.	green	0.353608849515031	0.099824942701542	-0.226823748756356	-0.176351447517127	0.00385788449784555	0.428840414027282	0.0692185321527531	0.159948706032475
1405	Peak_119795	chr8	130904167	130905509	.	green	0.695432334074945	-0.479813927758526	-0.453886422434361	-0.0444492290927634	1.28764118838245e-10	5.24718709573887e-05	0.000146188115484779	0.725152050032424
1406	Peak_119830	chr8	131906328	131906828	.	green	0.518282189431632	-0.514643997224236	-0.0212279996424512	-0.0508474942501178	9.77049341987053e-06	1.15555631667537e-05	0.866706247383652	0.68749878676536
1407	Peak_119833	chr8	131946535	131947398	.	green	0.684093714004593	-0.503483488780247	-0.145687305357287	-0.164711026074055	3.34776240729696e-10	1.91074145356872e-05	0.246876758486117	0.189806426017816
1408	Peak_119842	chr8	132123771	132124744	.	blue	-0.544995143548951	0.347034247216271	0.675942894901223	0.27886229887157	2.68069354622521e-06	0.00462310839716934	6.48279234449172e-10	0.0244831094761854
1409	Peak_119856	chr8	132321091	132321929	.	green	0.854416677618826	-0.550979085903363	-0.653393166765391	-0.294743960878377	1.42228245367163e-19	1.97559343939722e-06	3.63521014654635e-09	0.0171533684261691
1410	Peak_119870	chr8	132729030	132729496	.	green	0.55153385944607	-0.359449526817824	-0.608294759257318	-0.15939670526206	1.91989925319594e-06	0.00327457845891678	7.66370862466408e-08	0.204694747475683
1411	Peak_119878	chr8	132840228	132840935	.	green	0.402175437528792	-0.394742071779589	-0.327610939254036	-0.629500717307715	0.00089711392074166	0.00113794727705593	0.00772202729274515	1.94273012148942e-08
1412	Peak_119883	chr8	132918424	132918853	.	green	0.515993984456915	-0.228996684309012	-0.158567835139266	-0.217172914339529	1.08604516392206e-05	0.0665245426217372	0.207089569252179	0.0822572288430656
1413	Peak_119886	chr8	132928209	132928551	.	blue	-0.511899320500244	0.387496533640037	0.703823067147055	0.289108924218636	1.30983748184471e-05	0.00142732404236946	6.16953003224925e-11	0.0195035369255557
1414	Peak_119889	chr8	132951023	132952126	.	blue	-0.292254210511708	0.343672781036514	0.812021395732043	0.513353939867317	0.0181600266154268	0.00506390082352973	2.26022243663306e-16	1.22583294581441e-05
1415	Peak_11989	chr10	4770836	4772255	.	green	0.755662943477668	-0.514155116202997	-0.296320699361216	0.0439180561414702	3.45853386706339e-13	1.18173475152624e-05	0.0165408840979575	0.7283087891362
1416	Peak_11990	chr10	4775821	4776353	.	green	0.638597413376899	-0.35837301183784	-0.178282816105905	-0.192357910243042	1.04398212408141e-08	0.00337579473320312	0.15535041401021	0.124753593344182
1417	Peak_119900	chr8	133049602	133050771	.	green	0.670599700214903	-0.314103918196981	-0.301253505428693	-0.137841740281586	9.88634087099009e-10	0.0108312783622246	0.0147442819053694	0.27352125585948
1418	Peak_119913	chr8	133169515	133170224	.	blue	-0.368432911253635	0.387234970238538	0.737751328780877	0.419241858444545	0.00252970533636406	0.00143890989978378	2.37840279077566e-12	0.000508817094785621
1419	Peak_119914	chr8	133182484	133183147	.	green	0.643900865452718	-0.27856369050331	-0.23024628868093	-0.0784718238703077	7.19963147438042e-09	0.0246430157888283	0.0650138724324464	0.534373509257308
1420	Peak_119934	chr8	133362761	133363547	.	blue	-0.407558813894807	0.596541990604521	0.713577523646997	0.390606732310106	0.000752587827370408	1.57167619457055e-07	2.53847419059172e-11	0.0012958489942709
1421	Peak_119958	chr8	133575021	133576123	.	green	0.721714289152074	-0.447898825951358	-0.369991311146954	-0.0595437511351054	1.17616965221821e-11	0.000183107984460049	0.00241714351481172	0.637525891178313
1422	Peak_119959	chr8	133580431	133580937	.	green	0.670341179653746	-0.294969046136616	-0.314301027765946	-0.0472558237796508	1.0088061457306e-09	0.0170647634033016	0.0107790664105509	0.70854927435741
1423	Peak_119965	chr8	133651777	133652283	.	green	0.628517383792886	-0.263581485636019	-0.477046596983508	-0.23327522379543	2.07513441729393e-08	0.0338796065369698	5.87681297577383e-05	0.0614665627605084
1424	Peak_119983	chr8	133826658	133826936	.	green	0.590387859131245	-0.220364154545442	-0.224075030618892	-0.207863281841345	2.26349600025057e-07	0.0777464762467772	0.0727508859804285	0.096606427032072
1425	Peak_119985	chr8	133858050	133858602	.	green	0.62227079274353	-0.417813148361437	-0.566875850811703	-0.474909755899529	3.13781259042021e-08	0.000534171547291954	8.52698127772358e-07	6.40997511315316e-05
1426	Peak_119988	chr8	133882760	133883594	.	green	0.606106146688484	-0.523234117340134	-0.358400821510315	-0.276863854736665	8.77976803285776e-08	7.75122909908819e-06	0.00337314542620913	0.0255702006177774
1427	Peak_119990	chr8	133890248	133891085	.	green	0.762985384739511	-0.348098382546515	-0.554866564795913	-0.11882512133489	1.49832816544064e-13	0.00449081660418387	1.61510415386873e-06	0.345805647664103
1428	Peak_120007	chr8	134158962	134159521	.	blue	-0.338768444861013	0.189972210241457	0.732247932653503	0.590356418869699	0.00577347454774266	0.129588435835586	4.16950477892326e-12	2.26767396470102e-07
1429	Peak_120010	chr8	134214111	134214942	.	green	0.480326133450153	-0.342896577364793	-0.413845446567064	-0.41991442659178	5.13772475343055e-05	0.00517080552232166	0.000610724067399445	0.000497264653944579
1430	Peak_120025	chr8	134358491	134358993	.	blue	-0.586252961784037	0.461011402709938	0.759900373085064	0.352623735440047	2.8799435147248e-07	0.000111214393717937	2.13911074094582e-13	0.00396486468751357
1431	Peak_120032	chr8	134515367	134516582	.	blue	-0.0744957713835167	0.0745062567296622	0.541496108692066	0.66414243130397	0.555344269664739	0.55528845549277	3.19578168151094e-06	1.62769246977093e-09
1432	Peak_120034	chr8	134527859	134528247	.	blue	-0.395180272255334	0.397792340618914	0.69610733892218	0.50183202253134	0.00112227630273058	0.00103283519661735	1.21476145134436e-10	2.05530326043489e-05
1433	Peak_120046	chr8	134685095	134686088	.	green	0.10165366219989	0.337048368861545	0.0527320038931841	-0.21614926223726	0.420389177191758	0.0060422966160823	0.676546463317642	0.0837472105522079
1434	Peak_120049	chr8	134777949	134778830	.	green	0.779898829823649	-0.447565931253602	-0.41131833647334	0.0629976199559119	1.9246853259834e-14	0.000185392273336587	0.000664540503870124	0.618100834026634
1435	Peak_120088	chr8	135465967	135466991	.	green	0.792385186788357	-0.604143388827755	-0.351511792023296	-0.109771846291937	3.7536931918616e-15	9.9096179270567e-08	0.00408876903908929	0.38404274749702
1436	Peak_12011	chr10	5071065	5072409	.	blue	-0.346463789177834	0.0510274581702319	0.773470764134101	0.499008900451334	0.00469543517827777	0.686450067144545	4.28641086672485e-14	2.32618122174313e-05
1437	Peak_120171	chr8	139378039	139378208	.	black	-0.353782410226691	0.517647496450462	0.333362564230136	0.164385627036595	0.00383930382810289	1.00621328861239e-05	0.0066556526039633	0.190695029990828
1438	Peak_120189	chr8	139990869	139991617	.	green	0.770697466771901	-0.40152443479001	-0.463874704576804	-0.0094377905233369	6.00664779459047e-14	0.000916194073301291	9.94713043845814e-05	0.94052092555036
1439	Peak_120196	chr8	140063976	140064293	.	green	0.605975646871735	-0.298695600537862	-0.592600669430121	-0.412601876599086	8.85094409984108e-08	0.0156537646682076	1.98700212245783e-07	0.000636691363363196
1440	Peak_120199	chr8	140108145	140109142	.	blue	-0.39274854897114	0.388192859099867	0.673873052120746	0.588886698170158	0.00121176054013338	0.00139688849723464	7.64199915239307e-10	2.47129408390057e-07
1441	Peak_120210	chr8	140309488	140310609	.	green	0.895926945263912	-0.598038422367146	-0.561272636449818	-0.240746187183742	6.98526750600515e-24	1.43661380029069e-07	1.15234067361831e-06	0.0533824836914678
1442	Peak_120228	chr8	140591163	140591667	.	green	0.559724093725897	-0.0896343853464015	-0.518072675906404	-0.2057582266082	1.25113612345964e-06	0.477663918250676	9.8658817727744e-06	0.100107059666944
1443	Peak_120238	chr8	140669949	140670205	.	blue	-0.279147185611131	0.35497594725708	0.617646982376085	0.382451117961541	0.0243313699199409	0.00371366347454778	4.23672718002863e-08	0.00166627681125695
1444	Peak_120239	chr8	140704918	140705269	.	green	0.539884811882596	-0.237513672352192	-0.390092115030025	-0.103323414264164	3.46289369663702e-06	0.0567669733956669	0.00131682030944666	0.412756665360295
1445	Peak_120261	chr8	141026667	141027386	.	green	0.749573084228338	-0.26162565267142	-0.691605892788423	-0.155496511237504	6.78387178768422e-13	0.0352752015240647	1.78624247674435e-10	0.21613624756122
1446	Peak_120263	chr8	141043240	141043859	.	green	0.70818132408178	-0.317425240470937	-0.464579430891167	-0.0332548176696451	4.16746756116844e-11	0.00998018529276221	9.67618070478269e-05	0.792566418419626
1447	Peak_120270	chr8	141147763	141148173	.	green	0.644735375387824	-0.247221546361468	-0.256399407753387	-0.13285212373499	6.78627614262738e-09	0.0470970873274158	0.0392409896839783	0.291429647309084
1448	Peak_120344	chr8	143454464	143454901	.	green	0.613411112994443	-0.481086619441859	-0.527808865293872	-0.144769659571933	5.55462813975934e-08	4.9790926107343e-05	6.23835029238929e-06	0.249898093811914
1449	Peak_12039	chr10	5584926	5585856	.	green	0.614674784334672	-0.190415389125274	-0.490406925436709	-0.453890582768994	5.12561717246079e-08	0.128679717744322	3.369594201713e-05	0.000146165032383588
1450	Peak_12047	chr10	5643408	5643990	.	blue	-0.517096655460065	0.286934702833013	0.663717157262828	0.452488643492811	1.03217964070757e-05	0.020481016285971	1.68130977052299e-09	0.000154135904874381
1451	Peak_120475	chr9	755688	756241	.	green	0.736547957281318	-0.41639806054302	-0.582066711183764	-0.388018646280399	2.69221943815998e-12	0.000560411309321088	3.66284210732002e-07	0.00140444785136312
1452	Peak_120540	chr9	2055346	2055650	.	green	0.615902249794825	-0.430355504262521	-0.551210739814371	-0.474202628852259	4.73903653820429e-08	0.000345991269123055	1.95215588875005e-06	6.59602008598978e-05
1453	Peak_120569	chr9	2414508	2414736	.	green	0.214054321331269	-0.0111545023684809	-0.383350291965876	-0.195664654567613	0.0868629506372485	0.929727062610903	0.00162122681199985	0.118280758566534
1454	Peak_120574	chr9	2489765	2490422	.	blue	-0.00205268186130276	-0.185512077977948	0.301113342793925	0.483798046042566	0.987052376603933	0.139006284504295	0.0147929138736492	4.44963828007163e-05
1455	Peak_120577	chr9	2502725	2503208	.	green	0.701380527283919	-0.36368469611307	-0.488072017844589	-0.233218775224229	7.66312199854683e-11	0.00290206381010834	3.71981552749924e-05	0.0615312113875158
1456	Peak_120583	chr9	2655222	2656098	.	green	0.923737793214244	-0.503619798922977	-0.508166646491029	-0.0675023135294107	5.98682359012438e-28	1.8992418007081e-05	1.55054651633855e-05	0.593153765571081
1457	Peak_120596	chr9	2809530	2810713	.	green	0.499539684257021	-0.388153436722554	-0.136739927660402	-0.215184992209639	2.27284989672221e-05	0.00139859588089763	0.277411182905792	0.0851701878437968
1458	Peak_120639	chr9	3862606	3864047	.	green	0.640850591851023	-0.449986988381645	-0.103370744729082	-0.0533441019824095	8.92295846400578e-09	0.000169358225837054	0.41254149048459	0.67300327873465
1459	Peak_120664	chr9	4116102	4117258	.	blue	-0.222185109547944	0.182194408737695	0.694575945619383	0.549451713858851	0.0752620696955552	0.146338755764791	1.38611396063639e-10	2.13685094491561e-06
1460	Peak_120666	chr9	4128935	4129182	.	black	-0.266287488108251	0.417938029854309	0.367096258584619	0.350585493870538	0.0320249448801924	0.00053191039186101	0.00262995309193152	0.00419459230840105
1461	Peak_120667	chr9	4131915	4132432	.	blue	-0.273271777233108	0.23139555961553	0.722323544557076	0.523130743426245	0.0276266924968578	0.0636489934458392	1.10912533801443e-11	7.78907122687521e-06
1462	Peak_120668	chr9	4136937	4138413	.	green	0.700623397176984	-0.621745430090145	-0.236947459983321	-0.173282935175536	8.1921861924652e-11	3.24751016623162e-08	0.0573773627394163	0.167459715013534
1463	Peak_12067	chr10	5986303	5987361	.	blue	-0.447952874422362	0.402282796238752	0.678060481345224	0.362100023581295	0.000182739554978401	0.000894002107901255	5.47108583042031e-10	0.00303678012935915
1464	Peak_120678	chr9	4225313	4225986	.	green	0.768498983987634	-0.416384936270162	-0.435116378724965	0.0646588553036131	7.82263538181877e-14	0.000560660058905963	0.000292104798213272	0.608848721146139
1465	Peak_120680	chr9	4237836	4238920	.	green	0.77484514191716	-0.301094718946647	-0.240670529436145	-0.00292092669203846	3.61997538551579e-14	0.01479938612599	0.0534597747794727	0.981576590487846
1466	Peak_120681	chr9	4258402	4259044	.	green	0.429892456404487	-0.0297974475833298	-0.0941570360949119	-0.31250629636567	0.000351689180227841	0.813723159292255	0.455638011663662	0.0112626247677295
1467	Peak_120690	chr9	4371156	4371582	.	green	0.790001745630944	-0.514553925620953	-0.563325141578392	0.00720678600711737	5.17199757924012e-15	1.1603384867021e-05	1.03264621812307e-06	0.954564075728647
1468	Peak_120724	chr9	4832964	4833611	.	green	0.766951082492772	-0.518249411274972	-0.448357904277791	-0.0319086929045276	9.40530905591826e-14	9.78535989063321e-06	0.000180000174949631	0.800786979093926
1469	Peak_120750	chr9	5455321	5455625	.	green	0.694308859116124	-0.426744822165994	-0.435644491040005	-0.0116000253904106	1.41826566836015e-10	0.000392747300367737	0.000286626218183743	0.926927808969367
1470	Peak_120757	chr9	5586104	5587293	.	green	0.81351196766779	-0.484406708517648	-0.578349464382075	-0.312131041506313	1.8018949041181e-16	4.33818112028631e-05	4.52204983810694e-07	0.0113660731695318
1471	Peak_120780	chr9	6096677	6097381	.	green	0.762991189419332	-0.381390890285946	-0.71981430113301	-0.156959729816791	1.4973171634952e-13	0.00172083739798751	1.41101104966338e-11	0.211792256547741
1472	Peak_120786	chr9	6171440	6172050	.	blue	-0.498197127471559	0.307503532731946	0.437614083798198	0.28130824902245	2.40999652500169e-05	0.0127110139267569	0.000267012016567324	0.0232060174726954
1473	Peak_120805	chr9	6566217	6567935	.	green	0.826070592460245	-0.519805081852417	-0.437485016698156	0.0476015527962145	2.45484907371187e-17	9.1025422783091e-06	0.000268258737225829	0.706513204882243
1474	Peak_120889	chr9	10614236	10614675	.	black	-0.266785349372864	0.540102813937192	0.35246229496049	0.190548500082891	0.0316931408811956	3.42557124848248e-06	0.00398264506157702	0.12840772575797
1475	Peak_120905	chr9	12784319	12785738	.	green	0.779880490919988	-0.221395843977871	-0.408615128270446	-0.0312557795182448	1.92916022209771e-14	0.0763310177553691	0.000726838776319997	0.804782040996427
1476	Peak_120906	chr9	12794238	12794806	.	blue	-0.226339617509678	0.16992406099931	0.60790278317022	0.714670484898235	0.06983050765899	0.175974385184356	7.85319616956474e-08	2.29279856283337e-11
1477	Peak_120931	chr9	13139536	13140193	.	green	0.637403633331907	-0.45182706064121	-0.168924548093192	-0.210089571941637	1.13394979479809e-08	0.000158034360179559	0.178567919276863	0.0930089348280496
1478	Peak_120934	chr9	13267807	13268023	.	green	0.724946689721789	-0.499351625708301	-0.378823610148662	-0.0376437534045965	8.59931809681874e-12	2.29161413841549e-05	0.00185965132137311	0.765924194400965
1479	Peak_120946	chr9	13411889	13412695	.	blue	-0.481735091561111	0.339443834746966	0.729310088108383	0.285073363207587	4.84741671623552e-05	0.00567083368878679	5.59500798814687e-12	0.0213506614545723
1480	Peak_120950	chr9	13478152	13479378	.	blue	-0.332591024930534	0.213829219750465	0.657099124507626	0.601770508484212	0.00679074705029156	0.0872030996234609	2.76569586536764e-09	1.14589539874905e-07
1481	Peak_120972	chr9	13941819	13943266	.	green	0.844376370302738	-0.642571234177297	-0.463656533359734	-0.0637073446673867	9.90831847551049e-19	7.90793843156738e-09	0.000100324177689395	0.614140732605404
1482	Peak_120993	chr9	14293753	14294267	.	blue	-0.456144059808158	0.274026031487781	0.632374283258312	0.570506619478599	0.000134142573894656	0.0271837012146338	1.6001442416087e-08	6.99446220106531e-07
1483	Peak_12100	chr10	6275050	6275774	.	green	0.807155719576599	-0.495272552769946	-0.360360805201521	-0.018508797215372	4.67150836197035e-16	2.73575992934047e-05	0.0031910160168609	0.883653162552126
1484	Peak_12101	chr10	6279565	6279861	.	green	0.50995263653064	-0.256774407558549	-0.235210570955727	-0.247739025137926	1.43065701979638e-05	0.0389446348437101	0.0592830664946019	0.0466221859449331
1485	Peak_121020	chr9	14686846	14687341	.	green	0.595621076608602	-0.333946653047814	-0.462983208468074	-0.184546901796442	1.66065564034735e-07	0.00655495409154323	0.000102998983690228	0.141110362637899
1486	Peak_121034	chr9	14985340	14985647	.	green	0.563393762298024	-0.396416188125269	-0.358296595093445	-0.214720048127341	1.02885375684837e-06	0.00107912069386883	0.00338308414755109	0.0858630912902193
1487	Peak_121036	chr9	15086306	15087489	.	blue	-0.113363804109359	0.0549209336178885	0.653825938117721	0.729123371989621	0.368579452454968	0.663908377351082	3.52167590480213e-09	5.69982881818261e-12
1488	Peak_121064	chr9	15735185	15735716	.	green	0.731069072775424	-0.563818774785742	-0.324180621541672	-0.0795616532538295	4.6938869977494e-12	1.00565436563674e-06	0.00842675273200383	0.528694373780246
1489	Peak_121078	chr9	16092556	16093268	.	black	-0.476819533997299	0.733122900089442	0.40271031907422	0.238115581628184	5.93145616387415e-05	3.81701688160537e-12	0.000881706884679224	0.0561238951014968
1490	Peak_121094	chr9	16221922	16222368	.	blue	-0.455964322251732	0.380314872843958	0.79924477699264	0.504219248387892	0.000135067034267676	0.00177784442964655	1.45718126977162e-15	1.84942910031932e-05
1491	Peak_121112	chr9	16385768	16386784	.	blue	-0.229000606031	0.220750099841325	0.680405107848672	0.503293585217592	0.0665197578254361	0.0772145439536448	4.52660098341263e-10	1.92687033928459e-05
1492	Peak_121125	chr9	16521762	16522824	.	green	0.620465463589604	-0.43619615310012	0.00394689338694278	-0.0190980286511285	3.53015782678655e-08	0.000281003779491574	0.97510720655721	0.879976207143535
1493	Peak_121133	chr9	16704219	16705622	.	green	0.800132376337766	-0.598353903368525	-0.277122343593238	0.0593171504977019	1.28582584133679e-15	1.40957342792452e-07	0.0254273360811537	0.638809051026656
1494	Peak_121184	chr9	18359192	18360059	.	green	0.750234754479659	-0.467920307068494	-0.571729196852359	-0.12160103961454	6.31093350641498e-13	8.48180205338502e-05	6.53957372284809e-07	0.334573163706879
1495	Peak_121223	chr9	18739157	18739568	.	blue	-0.5478181120941	0.466453757986469	0.657929116097075	0.51998352034233	2.32292458138859e-06	8.98828954075172e-05	2.60009342334877e-09	9.02712703842548e-06
1496	Peak_12123	chr10	6543478	6543895	.	black	-0.347809425820326	0.629998065585533	0.331222378404253	-0.0322003419749122	0.00452640410070481	1.87884918260509e-08	0.00703631744615475	0.799004065125134
1497	Peak_121253	chr9	19128629	19129080	.	blue	-0.104111920600252	0.2119586716741	0.54001785379658	0.580009345837354	0.409180412014428	0.0900704030536677	3.44007164332797e-06	4.11727477385306e-07
1498	Peak_121268	chr9	19431531	19431684	.	black	-0.329188984376719	0.403831729848701	0.134899440607856	0.236159151435702	0.00741552614190978	0.00085017942715492	0.283990637589177	0.0582360355298313
1499	Peak_121294	chr9	19999039	19999994	.	green	0.87576835277643	-0.482079627000434	-0.582120253559641	-0.0723705591685946	1.34775263966833e-21	4.77877432930914e-05	3.6516714426814e-07	0.566711760314587
1500	Peak_121308	chr9	20297513	20298289	.	green	0.780522784950597	-0.379730088172525	-0.680926030086443	-0.338831842875981	1.77822770413955e-14	0.00180953142794569	4.33894482835709e-10	0.00576377074445076
1501	Peak_121318	chr9	20558322	20559015	.	green	0.715095573826433	-0.392091194305303	-0.565554199605192	-0.110391835764917	2.20351994405213e-11	0.00123702979075195	9.15927624243581e-07	0.381346400615357
1502	Peak_121345	chr9	21096023	21096654	.	black	-0.327973052329603	0.544371879525693	0.387152548872941	0.248572310954047	0.00765073200108173	2.7663453948684e-06	0.00144257821146649	0.0458657325228118
1503	Peak_121350	chr9	21210657	21210802	.	blue	-0.417983510250647	0.450664556054267	0.389882410095077	0.179999170487719	0.000531089069363112	0.000165104570950336	0.00132545333045986	0.151346880019942
1504	Peak_121368	chr9	21591312	21592372	.	green	0.750381061641737	-0.564747767415489	-0.169349925123757	0.0350779856901393	6.21070446718685e-13	9.56644299130378e-07	0.177460780004745	0.781468573391594
1505	Peak_12138	chr10	6748972	6749616	.	green	0.430297999222836	-0.197547492638409	-0.0832037916199823	-0.279022365352922	0.000346694270432229	0.114711829970934	0.509935247273239	0.0243977548862191
1506	Peak_121380	chr9	21728795	21729189	.	green	0.692029625743085	-0.348562634029922	-0.379803368212366	0.076949461776976	1.72308631903897e-10	0.00443415789724615	0.0018055331316088	0.542356563434919
1507	Peak_12140	chr10	6779066	6779685	.	green	0.784051906989552	-0.321382605721034	-0.416337195687988	-0.19088529945404	1.13096357248474e-14	0.00904250906165181	0.000561565751776536	0.127721475354957
1508	Peak_121412	chr9	22084476	22085349	.	green	0.750615516920428	-0.448151022615482	-0.320957479909598	-0.246907199907179	6.05325846923311e-13	0.000181394656622004	0.00913941651000351	0.0473875035400705
1509	Peak_121417	chr9	22111952	22112122	.	green	0.670964394315238	-0.33111766078762	-0.320473450242692	-0.0243957385361171	9.60828675752756e-10	0.00705542298478434	0.0092508513187115	0.847039574385644
1510	Peak_121419	chr9	22136348	22137189	.	green	0.426229509539953	-0.31635479611614	0.0580396971986196	-0.238832034184667	0.000399870874343006	0.0102479067328011	0.646062489177167	0.0553661694864506
1511	Peak_121430	chr9	22211517	22212312	.	green	0.640486951911072	-0.548044897031487	-0.103770676614805	-0.132427092177638	9.15273340539694e-09	2.29621539647876e-06	0.410725902954474	0.292989895896125
1512	Peak_121447	chr9	22817260	22817524	.	green	0.658054579455255	-0.24878770636355	-0.603798160368163	-0.274912251368174	2.57589538449744e-09	0.045671847269992	1.01220269095096e-07	0.026670862176866
1513	Peak_121478	chr9	25891889	25892081	.	blue	-0.305975583402453	0.462280502915213	0.52127658006894	0.485365858846911	0.0131842927018204	0.000105860410805734	8.49778419954746e-06	4.16777550601944e-05
1514	Peak_121491	chr9	26261527	26262300	.	green	0.726439308895588	-0.571274744222377	-0.28275987121898	-0.103765773075767	7.43039792289223e-12	6.7053146018248e-07	0.0224751227342054	0.41074813567015
1515	Peak_121492	chr9	26264873	26265640	.	green	0.91080773400433	-0.637612179421491	-0.645945548822912	-0.343146475286299	6.81395615381945e-26	1.11772080264455e-08	6.22664113545062e-09	0.00513617247851793
1516	Peak_121526	chr9	27154800	27155384	.	green	0.331511500134188	-0.462624379278066	-0.228307941453796	-0.584143444547583	0.00698380289528389	0.0001044511202672	0.0673691609221359	3.25231829186521e-07
1517	Peak_121528	chr9	27194167	27195217	.	green	0.605023508478656	-0.373860327551817	-0.452267712651049	-0.431272567500323	9.38698552249049e-08	0.00215678732771179	0.000155427833083727	0.000334954539815769
1518	Peak_121542	chr9	27367439	27369048	.	blue	-0.315858547359697	0.271588195845668	0.812782791014405	0.650951885020964	0.0103741219109659	0.0286374539826871	2.0136591536108e-16	4.34361451061971e-09
1519	Peak_121546	chr9	27413148	27414546	.	blue	-0.441797843582154	0.513389518658583	0.662515278392816	0.634155747270409	0.000229358334268678	1.22384255527906e-05	1.84206276736104e-09	1.41739156359059e-08
1520	Peak_121547	chr9	27431222	27432011	.	blue	-0.565364739798392	0.443706031530879	0.72829430133787	0.2533307959683	9.25344465869686e-07	0.000213855817906271	6.18835602776134e-12	0.041736950414839
1521	Peak_121586	chr9	30758582	30759084	.	black	-0.499977104677936	0.748767208480427	0.373225444818565	0.194652261789406	2.22975506340114e-05	7.4057722193087e-13	0.00219770951378813	0.120234566081242
1522	Peak_121643	chr9	33139396	33140527	.	blue	-0.31413464646104	0.414714953100654	0.805315066940543	0.713962670721494	0.0108231244095949	0.000593143015298299	6.11530720253995e-16	2.44916535246726e-11
1523	Peak_121658	chr9	33290030	33291180	.	green	0.520525338203433	-0.161749834287332	0.0705965080134119	-0.0776206611515729	8.80168713977907e-06	0.198003228600998	0.576283516220346	0.538829745713245
1524	Peak_121660	chr9	33329054	33329545	.	green	0.44696415222159	-0.0808039532567564	-0.245252586958274	-0.194039146228807	0.000189588061841423	0.522257494736763	0.0489404786168462	0.121429744335723
1525	Peak_121669	chr9	33506311	33507147	.	green	0.748923263187504	-0.438645024437893	-0.266419293652983	-0.0696529658324436	7.28123510206438e-13	0.000257242283801304	0.0319368203829319	0.581404461361821
1526	Peak_121677	chr9	33719852	33720139	.	black	-0.332727746692049	0.633484655842669	0.231040399753125	0.145486966826092	0.00676663357861951	1.48378259359654e-08	0.0640682938940652	0.247534229588015
1527	Peak_121703	chr9	34345783	34346173	.	blue	-0.447907653529253	0.514676603754818	0.51293943705276	0.21772829075295	0.000183047763440583	1.1538296680889e-05	1.2492447054621e-05	0.0814576707863199
1528	Peak_12171	chr10	7560652	7562085	.	black	-0.524820788041604	0.659578883608471	0.44779282147229	0.416155433383777	7.19149245736073e-06	2.29847639563259e-09	0.000183832559151769	0.000565026168465998
1529	Peak_12172	chr10	7563151	7563893	.	black	-0.459225708550727	0.499816432870108	0.393405419917762	0.526727058129565	0.000119170476203223	2.24549557432566e-05	0.00118697555472882	6.56890946257765e-06
1530	Peak_121738	chr9	34758023	34759272	.	black	-0.451239809896535	0.80859170676084	0.424074093292907	0.294960359897777	0.000161570439413746	3.7786531253337e-16	0.000430961507489384	0.0170681754652925
1531	Peak_121748	chr9	35000940	35001381	.	green	0.619714571222863	-0.411886579217616	-0.556873737149305	-0.423545475422326	3.70664227135242e-08	0.000652077723145672	1.45408556742317e-06	0.00043891536549171
1532	Peak_121773	chr9	35488270	35488533	.	blue	-0.529636126438846	0.466735148317059	0.617801826545685	0.358066641752472	5.71503515888429e-06	8.88899881993886e-05	4.19466834225647e-08	0.00340510389030637
1533	Peak_121777	chr9	35517531	35519543	.	green	0.392726114560805	-0.163650696594186	-0.0346995378464166	-0.400849076407734	0.00121261521039515	0.192712977708475	0.783768742337296	0.000936375127254435
1534	Peak_121778	chr9	35526165	35526762	.	blue	-0.375293882567727	0.442298031595028	0.520188435848333	0.270951451886839	0.00206688270192527	0.000225198167748168	8.94124017860867e-06	0.0290277468696033
1535	Peak_12179	chr10	7634137	7634833	.	blue	-0.622941529816922	0.469989462326746	0.695959614128683	0.245035322406602	3.00285088407906e-08	7.81185416464575e-05	1.23036697471812e-10	0.0491474588879935
1536	Peak_121804	chr9	35828771	35829919	.	black	-0.399218793331465	0.621097061210939	0.721285442882482	0.454506592822837	0.000986757185725848	3.38789669871396e-08	1.22566377218259e-11	0.000142783895312057
1537	Peak_121826	chr9	36074636	36075394	.	blue	-0.277398477447644	0.287945028241484	0.591180878728597	0.626172167871425	0.0252754644864224	0.0200217315063488	2.16048318693236e-07	2.42624191583605e-08
1538	Peak_121892	chr9	37618735	37619113	.	green	0.458333966678056	-0.259821027609953	-0.624895040675007	-0.511006032257344	0.000123336636669556	0.0366050549650076	2.64038244055726e-08	1.36404864711662e-05
1539	Peak_12191	chr10	7797456	7797931	.	green	0.644744885851769	-0.452474971665007	-0.500451865246872	-0.362641128011284	6.78169774324697e-09	0.000154215565900725	2.18384087047476e-05	0.00299016670477298
1540	Peak_121960	chr9	38435101	38436025	.	green	0.297923415865113	-0.211542121713281	-0.11381867055953	-0.496661403396123	0.0159376143630896	0.0907188894635171	0.36664861302276	2.5762768904219e-05
1541	Peak_122087	chr9	69180501	69181080	.	green	0.810168012986218	-0.457359821655533	-0.536948026317287	0.0498870345420796	2.98758168838341e-16	0.000128040589516676	4.00421931336797e-06	0.69310564256079
1542	Peak_122096	chr9	69299684	69300106	.	blue	-0.457000005569454	0.527515658441232	0.66362270561359	0.250438555604031	0.000129819390454863	6.32637485393356e-06	1.69344365040756e-09	0.044208126012104
1543	Peak_1221	chr1	24108921	24109125	.	green	0.559570936425148	-0.137904894115301	-0.52205858086309	-0.174596928952722	1.26132781858909e-06	0.273299400848346	8.19185094741903e-06	0.164212314467568
1544	Peak_122115	chr9	69569372	69570333	.	green	0.703278830179131	-0.289945120201238	-0.388851524101979	-0.29721915142956	6.47609335128741e-11	0.0191383391186528	0.00136863777958877	0.0162003366198055
1545	Peak_122131	chr9	69857092	69857577	.	green	0.635373677436999	-0.406703621615053	-0.561056416255721	-0.425425380351177	1.30402906872312e-08	0.000774036636768272	1.16568118503413e-06	0.000411222552173379
1546	Peak_122144	chr9	69980073	69981038	.	blue	-0.414840204814424	0.262486264649351	0.769362296422358	0.250680211755819	0.000590648712093413	0.0346553186689833	7.05430799993573e-14	0.0439971407036468
1547	Peak_122146	chr9	70006138	70006492	.	blue	-0.34376514735625	0.394912967890909	0.434516193619335	0.160374855610748	0.00505131015116036	0.00113181234506355	0.000298447138606808	0.201893981647536
1548	Peak_122148	chr9	70021026	70021575	.	green	0.808845554320679	-0.445968979568229	-0.474636754356702	0.0928343696869548	3.63891493648441e-16	0.000196718200861996	6.48121979453119e-05	0.462021209673463
1549	Peak_122156	chr9	70133363	70134194	.	blue	-0.502171588459133	0.370329769938803	0.653421866849324	0.191842264536294	2.02477443215237e-05	0.00239329648154651	3.62757458123818e-09	0.125786788538865
1550	Peak_122174	chr9	70466891	70467641	.	green	0.694999408363327	-0.25720762172977	-0.586929133179778	-0.0765809940679395	1.33655725257181e-10	0.0386045864979061	2.76934848902858e-07	0.544297441295328
1551	Peak_122175	chr9	70470109	70470907	.	blue	-0.411159730319317	0.365138908685801	0.793443612001628	0.445100373839082	0.000668057443441895	0.00278314900384234	3.25133326837873e-15	0.000203141563485654
1552	Peak_122186	chr9	70561890	70562339	.	blue	-0.306412924483549	0.230534166460393	0.59539051200701	0.521785658355033	0.0130472988271669	0.064669795537009	1.68366521375988e-07	8.29743702999147e-06
1553	Peak_122200	chr9	70832603	70832824	.	green	0.617007333397354	-0.110371456733125	-0.342775585143127	-0.0508342103336043	4.41473246748016e-08	0.381434848782096	0.00518764754824283	0.687576220591402
1554	Peak_122201	chr9	70902273	70903268	.	green	0.838875857426266	-0.591510452285851	-0.384229384955442	0.0750667495975142	2.71043355356161e-18	2.11898544954657e-07	0.00157824345688366	0.552308815014661
1555	Peak_122205	chr9	70953822	70955128	.	green	0.441494170781422	-0.255899041863354	0.0152547229115197	-0.21398916529129	0.000231918254971502	0.039639326831601	0.904001429531565	0.0869612996750465
1556	Peak_122222	chr9	71348946	71349741	.	green	0.775390862056495	-0.358265296315486	-0.459364811089764	-0.040778980344666	3.38393960452994e-14	0.00338607378121145	0.000118532396971269	0.74705452304973
1557	Peak_122228	chr9	71518309	71519042	.	purple	-0.16378345821608	0.299346284758155	0.338938664542186	0.800522422125499	0.192347316428917	0.0154179579221551	0.00574745290558889	1.21680421158876e-15
1558	Peak_122229	chr9	71587852	71588248	.	green	0.555227955900775	-0.246752341233476	-0.311411731284184	-0.10894574800221	1.58493085403302e-06	0.0475311126691161	0.0115666720111398	0.387653106237106
1559	Peak_122244	chr9	71762571	71764021	.	green	0.651352727905856	-0.557514621947406	-0.0812088822652657	-0.0170010659860001	4.21894062334077e-09	1.40593020890932e-06	0.520167916210947	0.893072756783276
1560	Peak_122248	chr9	71793502	71794093	.	green	0.686378594747162	-0.331917156111893	-0.381491003958988	-0.446153166150949	2.7709986022976e-10	0.00691070086093002	0.0017156177400961	0.000195380295073797
1561	Peak_122264	chr9	72037618	72038013	.	purple	-0.2280299112768	0.351388500851829	0.517953704263267	0.689504628841296	0.0677125450897396	0.0041027164209933	9.92043333936215e-06	2.13341050182296e-10
1562	Peak_122276	chr9	72314976	72316394	.	blue	-0.151350191369164	0.220182234222378	0.767289416493027	0.599646259662512	0.228784667519735	0.0779982173679646	9.0351468337298e-14	1.30373562453078e-07
1563	Peak_122280	chr9	72383813	72384824	.	green	0.716542533546217	-0.342388854441721	-0.289812441174081	-0.300959891370873	1.92384148244589e-11	0.00524180500082208	0.0191958926186167	0.0148463147497201
1564	Peak_122285	chr9	72443351	72443624	.	green	0.750262347537416	-0.430778398254059	-0.553793921955746	-0.355537383717024	6.29191295233673e-13	0.00034086120633588	1.70786407385427e-06	0.00365583426982339
1565	Peak_122297	chr9	72581596	72581910	.	green	0.330993333986034	-0.355196435326058	-0.311306277646001	-0.344132541317828	0.00707816519136475	0.00369085665411178	0.0115963367255037	0.00500150276934497
1566	Peak_122311	chr9	72734503	72734807	.	blue	-0.301008839106014	0.293498933459968	0.585575660276309	0.348396418366967	0.0148292630322543	0.0176506217301533	2.99488458148371e-07	0.00445437031049968
1567	Peak_122317	chr9	72812595	72812955	.	blue	-0.382356309598924	0.341964756164205	0.681143036851124	0.39161092639123	0.00167109174797031	0.00530176779647599	4.26297619353566e-10	0.00125579080975561
1568	Peak_122324	chr9	72894444	72894823	.	green	0.658241890976374	-0.509316951461239	-0.280265283028739	-0.136802585999779	2.54016641513889e-09	1.47230394961849e-05	0.0237435004862153	0.277188987697883
1569	Peak_122326	chr9	72954445	72955478	.	blue	-0.388115498547602	0.250516771092396	0.813001320739471	0.467587016419986	0.00140024075646098	0.0441397465607181	1.94780661624057e-16	8.59454026828485e-05
1570	Peak_12233	chr10	9786239	9787179	.	green	0.693215563091609	-0.382594832737265	-0.33065748530752	0.00742802858369156	1.55743825287768e-10	0.00165900186034982	0.00713992096694576	0.953170770061097
1571	Peak_122349	chr9	73402443	73402580	.	black	-0.360093156436343	0.663957318132925	0.421245452348489	0.298775308914708	0.00321535995303284	1.65082815554878e-09	0.000475102755112237	0.0156247130934778
1572	Peak_122365	chr9	74783384	74783986	.	green	0.594178445138623	-0.314864092727221	-0.653610594047302	-0.467510422119458	1.80965297083738e-07	0.0106311182180073	3.57774228809022e-09	8.62064335793912e-05
1573	Peak_122376	chr9	75038678	75039950	.	green	0.767656361452643	-0.532831960691263	-0.37999814291488	0.0901578703145192	8.64947134014497e-14	4.89704545808767e-06	0.00179494434560258	0.475085749953246
1574	Peak_122381	chr9	75130658	75131078	.	blue	-0.402093601941942	0.218524329492694	0.663365211626132	0.524648128444434	0.00089949251681523	0.0803223860488868	1.72694712895824e-09	7.25052075716038e-06
1575	Peak_122382	chr9	75148209	75149007	.	green	0.714050254347044	-0.514207021319356	-0.268478836326467	-0.064466441784331	2.42927898060908e-11	1.17892937744096e-05	0.030585961033506	0.609917267772693
1576	Peak_122409	chr9	75866492	75866696	.	black	-0.136448177945063	0.321907989641482	0.097283740369482	0.0561619189385167	0.278447326937425	0.00892398560877466	0.440742872210787	0.65678432266026
1577	Peak_122418	chr9	75997006	75997540	.	blue	-0.246056914668695	0.0445276646847299	0.501519538049959	0.377350809296996	0.0481804297077237	0.724686295087463	2.08377456870656e-05	0.00194374136071177
1578	Peak_122435	chr9	76297657	76298730	.	blue	-0.304824520595835	0.242716896639972	0.831000291330427	0.691511325357643	0.0135508016350206	0.0514011017281429	1.07421749744484e-17	1.8006354509003e-10
1579	Peak_122441	chr9	76373097	76374029	.	blue	-0.251312871041664	0.256435293282881	0.742285630557881	0.758687942316284	0.0434487043521836	0.0392125494510855	1.48187965710117e-12	2.45680777660482e-13
1580	Peak_122458	chr9	76538361	76538842	.	green	0.465392572021673	-0.251000137372516	-0.242965495486735	-0.191969312470038	9.37200460369739e-05	0.0437190966705074	0.0511554803668128	0.125531621629444
1581	Peak_122466	chr9	76600212	76600463	.	blue	-0.479094652678374	0.401546594576515	0.614017580288803	0.174696541363528	5.40454452519325e-05	0.000915538609741685	5.344665630452e-08	0.163968034115062
1582	Peak_122506	chr9	77096544	77096840	.	blue	-0.507089375784531	0.366025870384408	0.63959294182157	0.263710632911549	1.6273118825797e-05	0.00271277039246838	9.74172012335587e-09	0.0337890978537632
1583	Peak_122520	chr9	77456996	77458257	.	blue	-0.207614790180954	0.317616874347742	0.702137660969383	0.536833631888897	0.0970146152682069	0.00993290418949321	7.16673424941055e-11	4.02682655461591e-06
1584	Peak_12253	chr10	10489645	10490573	.	green	0.538981892542123	-0.273613252501341	-0.235970837370031	-0.0686360884468446	3.62156318482845e-06	0.0274253890319068	0.0584426926104622	0.586946561028201
1585	Peak_122537	chr9	77712711	77713231	.	green	0.578483664496322	-0.265076176292527	-0.467330581987274	-0.36869946634769	4.48798169984651e-07	0.0328443865233887	8.68221980765711e-05	0.00251012677571759
1586	Peak_12256	chr10	10501052	10501259	.	green	0.608465503366294	-0.354418071481462	-0.403732344652058	-0.138952232174521	7.5825258885143e-08	0.00377192822448214	0.000852931775118591	0.269637682649439
1587	Peak_122587	chr9	78539640	78540466	.	green	0.759261266216456	-0.470432036697754	-0.303175303730339	-0.0210231447274104	2.30132323620942e-13	7.67504944017063e-05	0.0140912204687217	0.867980984099784
1588	Peak_122591	chr9	78577505	78578471	.	blue	-0.392538409210087	0.377920192738099	0.562384168723834	0.667392402630883	0.00121978742617396	0.00191083656339363	1.08599291133591e-06	1.2683945570054e-09
1589	Peak_122597	chr9	78676090	78677733	.	green	0.762765977867282	-0.493105341205738	-0.415607444230965	-0.196228942562869	1.53702540048547e-13	3.00301392226616e-05	0.000575576456832811	0.117202343295337
1590	Peak_122599	chr9	78692876	78693261	.	green	0.591890319768312	-0.337874562058346	-0.379960171122356	-0.389326077289061	2.07208731649363e-07	0.00591183190228114	0.00179700427353707	0.00134860359595392
1591	Peak_12260	chr10	10553948	10554154	.	black	-0.214355601577916	0.500737151125545	0.289862060641722	0.312933166464085	0.0864093255367899	2.15667473463549e-05	0.0191743514314012	0.0111459401611964
1592	Peak_122600	chr9	78707494	78708162	.	green	0.454183660344404	-0.523962092946398	-0.0373896342226443	-0.13545623280421	0.000144547329004127	7.48955540112567e-06	0.767459756973345	0.281989407706953
1593	Peak_122614	chr9	79013459	79014593	.	green	0.580271731082704	-0.20823017941556	-0.32003002693613	-0.190274799636027	4.05650055909696e-07	0.0960061904323935	0.00935397418020979	0.128967465178081
1594	Peak_122616	chr9	79022714	79023849	.	green	0.799195639061585	-0.370514904309506	-0.369103967162145	-0.176756325256077	1.46728161951218e-15	0.00238034144911848	0.00248067436871516	0.158976530257404
1595	Peak_12265	chr10	10642689	10643167	.	blue	-0.585920486524598	0.422709552606863	0.523634164927858	0.236893315312214	2.9358366706051e-07	0.000451766320186332	7.60639345065558e-06	0.0574360098329594
1596	Peak_122662	chr9	80061285	80062745	.	green	0.870705943272025	-0.63997723625225	-0.428610922122889	-0.15758266064232	4.37992595768553e-21	9.48426887405985e-09	0.000367908094664562	0.209961721656179
1597	Peak_122671	chr9	80873658	80874671	.	green	0.857818837835535	-0.606447911157087	-0.455840007872031	0.0756302038572337	7.1271254340512e-20	8.59591856174279e-08	0.000135709853676534	0.54932117327267
1598	Peak_122673	chr9	81028572	81028831	.	green	0.8260656997386	-0.523644612357263	-0.520982869162809	-0.112955897974267	2.45683182751991e-17	7.60264504534694e-06	8.61541631271156e-06	0.370316193461623
1599	Peak_122678	chr9	81083646	81084289	.	green	0.584184650952922	-0.330774756271471	-0.298819903605734	-0.00968484472183829	3.24462913795626e-07	0.00711830378951363	0.0156084797226585	0.938966864046604
1600	Peak_122684	chr9	81389048	81390401	.	green	0.769944297851211	-0.454693998817369	-0.450328597800878	-0.169647931115562	6.57773484079008e-14	0.000141769615990681	0.000167201247275696	0.176688129906498
1601	Peak_122688	chr9	81431702	81432263	.	green	0.662002956194397	-0.333416947621369	-0.44870159573703	-0.0301820142786232	1.91493555350477e-09	0.0066462198001148	0.000177705252526557	0.811363007424229
1602	Peak_12269	chr10	10722418	10722869	.	blue	-0.354536456274862	0.248066406685694	0.555840393770918	0.529824883342055	0.00375949675173424	0.0463237772588864	1.5350009058345e-06	5.66337877522045e-06
1603	Peak_12270	chr10	10780914	10781213	.	green	0.404447236321195	-0.296700932828815	-0.447342427513778	-0.355883339993106	0.000833312027152807	0.016396019579892	0.000186940565836676	0.00362059918905948
1604	Peak_122705	chr9	81612967	81613742	.	blue	-0.626157865196527	0.548398929048698	0.558263225014827	0.288435680994221	2.4285463441324e-08	2.25509429649056e-06	1.35157612674686e-06	0.0198018686722902
1605	Peak_122713	chr9	81737595	81738642	.	green	0.790825882147488	-0.416485894623854	-0.560835279441222	-0.347925313221059	4.63159091624714e-15	0.000558749134886696	1.17947488734092e-06	0.00451210174303067
1606	Peak_122717	chr9	81801206	81801946	.	green	0.696126041522692	-0.333460162815762	-0.367380606764304	-0.187174237737866	1.21279923172482e-10	0.00663873248628002	0.00260833531566355	0.135438180923724
1607	Peak_122718	chr9	81804294	81804898	.	green	0.593004265057492	-0.442268229454718	-0.346751931032557	-0.375374576465555	1.94013834271037e-07	0.000225444088844681	0.00465877849638052	0.00206192323971928
1608	Peak_12275	chr10	10796636	10798909	.	blue	-0.256858531298052	0.518165650430316	0.627422092728667	0.595544211652687	0.0388784089569075	9.82344527285715e-06	2.23265906816092e-08	1.66829334628517e-07
1609	Peak_122768	chr9	83043318	83044252	.	blue	-0.0835713388482256	0.16963966696827	0.537711058885405	0.661207964498953	0.508061234215749	0.176709523600211	3.85643359049101e-06	2.03346293847748e-09
1610	Peak_12277	chr10	10804888	10805936	.	green	0.562304504722132	-0.429502421858047	-0.36293337248281	-0.205259638729876	1.09062613604486e-06	0.000356554946003479	0.00296525714780304	0.10095047688444
1611	Peak_122774	chr9	83208306	83208540	.	black	-0.414556336063714	0.685908117340529	0.25656697506566	0.112248740808121	0.000596315494397027	2.88141590593765e-10	0.0391083344501418	0.373338784991067
1612	Peak_122798	chr9	83503658	83504149	.	black	-0.113310529036445	0.450933672046691	-0.0224761219972797	-0.0449419080604483	0.368806000348249	0.000163442488686787	0.858947066535278	0.722228147298035
1613	Peak_122806	chr9	83701670	83702072	.	green	0.478047523437264	-0.459069034812382	-0.29139714813492	-0.32702132207543	5.64143709733324e-05	0.000119892939574859	0.0185180390517407	0.00783935863272802
1614	Peak_12281	chr10	10826262	10826466	.	green	0.770090617541615	-0.328915048642639	-0.531831903648295	-0.141719867302213	6.46286565507787e-14	0.00746795575040207	5.14043872313182e-06	0.260120129555886
1615	Peak_122810	chr9	83885369	83886098	.	green	0.695280407650674	-0.588879158494519	-0.319871161472143	-0.0054054826004729	1.30460965704266e-10	2.47238173772367e-07	0.00939116279497375	0.965912708605197
1616	Peak_122825	chr9	84045043	84045694	.	black	-0.463694594712847	0.747256263529625	0.317770892616788	0.0453684420134278	0.000100174905230036	8.72178676566898e-13	0.00989504510103243	0.71969998789051
1617	Peak_122828	chr9	84121768	84122776	.	blue	-0.289543444567771	0.293591622863982	0.786466510051036	0.473455488522105	0.0193130311238992	0.017613182306437	8.25759382570725e-15	6.79800001077107e-05
1618	Peak_122832	chr9	84153898	84154878	.	green	0.506559560981361	-0.320504705789377	-0.056067714950464	-0.297794547670816	1.66634891917626e-05	0.00924362000163265	0.657324057659351	0.0159854128703137
1619	Peak_122834	chr9	84173863	84174798	.	blue	-0.415886972033255	0.443695482472917	0.806817867471432	0.264773077662148	0.000570172625677588	0.00021393881504482	4.90929322676029e-16	0.0330521481121912
1620	Peak_122837	chr9	84207015	84208007	.	blue	-0.390231084810118	0.462876873220392	0.807665044901226	0.490107896647679	0.00131112720283716	0.000103427358855691	4.33382746171559e-16	3.41267410698137e-05
1621	Peak_122839	chr9	84230464	84231454	.	blue	-0.442376669577922	0.421737286416043	0.864026812640999	0.627184465469588	0.000224550442338653	0.000467143754025783	1.9266368901461e-20	2.26829772122869e-08
1622	Peak_122853	chr9	84382788	84383253	.	blue	-0.529141605940056	0.443262138246874	0.698991696446793	0.17791171961775	5.85246254084487e-06	0.000217373865299225	9.45323904579302e-11	0.156226248378109
1623	Peak_122901	chr9	85224619	85225333	.	green	0.753437189164055	-0.494287246650534	-0.432241689214622	-0.215654257337742	4.43412153444575e-13	2.85440479604433e-05	0.000323641391468732	0.084475326457728
1624	Peak_122915	chr9	85442856	85443087	.	black	-0.407414597676014	0.56330003204945	0.295247665375138	0.232271978732923	0.00075616668674914	1.0340372235498e-06	0.0169556277072891	0.0626237567748183
1625	Peak_122935	chr9	86052923	86053311	.	black	-0.330973698857997	0.710172116853796	0.107288179608972	0.00500439740940634	0.00708176277056537	3.47544274469932e-11	0.394957926120038	0.968440636083108
1626	Peak_122978	chr9	86598134	86598875	.	blue	-0.547382637423589	0.453573702839674	0.877160728719214	0.410890772464424	2.37502960364989e-06	0.000147932819515423	9.6584060275992e-22	0.000674059939411436
1627	Peak_122981	chr9	86652690	86653320	.	blue	-0.532468985298043	0.324199676190154	0.579790847751715	0.316808461604586	4.98411357288578e-06	0.00842268809730145	4.16853662284111e-07	0.0101336913549246
1628	Peak_122988	chr9	86700436	86700984	.	blue	-0.287435756384362	0.470015077550009	0.632702510822827	0.419246386200367	0.0202521333232664	7.8038752901601e-05	1.56487724715627e-08	0.00050873851389977
1629	Peak_123001	chr9	86772259	86772900	.	blue	-0.509380173009598	0.301170292331726	0.73908807378979	0.450839174381006	1.46811203711351e-05	0.014773137586245	2.07085834636137e-12	0.000164024356088139
1630	Peak_123002	chr9	86773785	86774819	.	blue	-0.30827651799725	0.325816835202168	0.67474967389877	0.564604127132504	0.0124772242918594	0.0080838994190092	7.12883229736139e-10	9.6407269089002e-07
1631	Peak_12301	chr10	11081510	11083067	.	blue	-0.582941605956062	0.588375753830858	0.526480546714932	0.328992374014475	3.4842800285794e-07	2.54603074382112e-07	6.64648678104941e-06	0.00745312339100822
1632	Peak_123026	chr9	87062981	87064261	.	green	0.461223339173102	-0.466651501002219	0.0357904782949048	-0.021757217553087	0.000110303302345158	8.91840830331986e-05	0.777143186535136	0.863414692573147
1633	Peak_123031	chr9	87109339	87110194	.	green	0.59035949024858	-0.295688874076498	-0.225455966537209	-0.13868642963041	2.26726550194678e-07	0.0167840282244947	0.0709586739167813	0.270563859260695
1634	Peak_123050	chr9	87290176	87291020	.	green	0.461619263475976	-0.219895606771064	-0.0500444681617965	-0.0574639705371865	0.000108619647959488	0.0783961658109999	0.692185461009319	0.649342310942697
1635	Peak_123054	chr9	87343402	87343810	.	blue	-0.467889957992353	0.575598656469533	0.494600059180936	0.322295237484305	8.49201116156881e-05	5.27635234245833e-07	2.81623044498324e-05	0.00883749381923053
1636	Peak_123072	chr9	87497519	87498761	.	black	-0.397170224103756	0.844303597420026	0.411226237958614	0.164815894596542	0.0010535327215336	1.0043653487474e-18	0.000666580649671103	0.189520685064292
1637	Peak_123077	chr9	87557879	87558486	.	blue	-0.465632091818592	0.518853212530267	0.718360943053842	0.217429749299898	9.28410068098506e-05	9.51486035021886e-06	1.62021067789446e-11	0.0818867030798543
1638	Peak_123130	chr9	88476636	88477924	.	green	0.83608916647493	-0.506000015226447	-0.360393295916738	-0.0482509943428509	4.44894338481318e-18	1.70852066156259e-05	0.00318807201553066	0.702694055683762
1639	Peak_123148	chr9	88745364	88746858	.	blue	-0.211358618915725	0.131162869184523	0.785053844392455	0.605781573222379	0.0910057275917845	0.297663021815215	9.93072661085826e-15	8.95780250977124e-08
1640	Peak_123153	chr9	88783184	88783406	.	green	0.373654151399215	-0.363507812559457	-0.376210689505706	-0.339331638492701	0.00217000130778556	0.00291683242801057	0.00201115912044195	0.00568777240329635
1641	Peak_123171	chr9	88980565	88981258	.	green	0.699820815966593	-0.604241059504336	-0.274636913857294	0.0223176390957408	8.790962043915e-11	9.85029207456958e-08	0.026829314393619	0.859931583682929
1642	Peak_123184	chr9	89122892	89123785	.	blue	-0.255373661648618	0.408857083964628	0.623761815218613	0.625210052290822	0.040061176151745	0.000721054362475953	2.8452602724818e-08	2.58596054999077e-08
1643	Peak_1232	chr1	24266300	24266980	.	green	0.772805833325719	-0.30898418023768	-0.542627695567842	-0.267675215892	4.64960127490868e-14	0.0122664591155064	3.01985413203622e-06	0.0311072477351418
1644	Peak_123219	chr9	89750163	89750777	.	black	-0.249290937861508	0.604034461690441	0.282504313291915	0.520791942663485	0.045221495795059	9.97617888373932e-08	0.022602361692647	8.69269526567693e-06
1645	Peak_123222	chr9	89790650	89790811	.	black	-0.215484891850168	0.427018313320519	0.0901699126753514	0.00361520461111274	0.084725595230736	0.000389013794818795	0.475026529055257	0.977198564170068
1646	Peak_123227	chr9	89891482	89892334	.	blue	-0.51713192994658	0.503146309993649	0.77572712368331	0.429102522554361	1.03049828883747e-05	1.93946571225886e-05	3.24592342024429e-14	0.000361607482809821
1647	Peak_123284	chr9	91048017	91048665	.	green	0.638088711625002	-0.281606997620792	-0.468524772448746	-0.201718800889412	1.08145953312804e-08	0.02305397297705	8.28080866501806e-05	0.107100095993372
1648	Peak_123287	chr9	91077947	91078441	.	blue	-0.669280329460785	0.549289528060781	0.655670451883526	0.130312624714022	1.09575570910699e-09	2.15468018527039e-06	3.07445358242002e-09	0.300833089643344
1649	Peak_12329	chr10	11673542	11674370	.	blue	-0.365711796496338	0.240422842317072	0.674975033030451	0.571237889904	0.00273750794532651	0.0537134473793284	7.0023057359396e-10	6.71892719850809e-07
1650	Peak_123309	chr9	91378476	91379076	.	blue	-0.223602670792208	0.0523362233469822	0.525138017539815	0.387046538763137	0.0733721592536294	0.678841206452997	7.08420606114061e-06	0.00144730874832865
1651	Peak_123313	chr9	91428413	91429293	.	blue	-0.1828233894042	0.113296765314624	0.740255055777533	0.49353417761926	0.144926894413773	0.368864543189924	1.83380558230259e-12	2.94828331354195e-05
1652	Peak_123319	chr9	91495187	91495873	.	green	0.687692353516756	-0.539217799010041	-0.508422651680289	-0.169747749581256	2.48360383099022e-10	3.57946385912081e-06	1.53280596961263e-05	0.17642987504115
1653	Peak_123325	chr9	91530995	91531494	.	blue	-0.358283517421064	0.463027786749303	0.588698234099237	0.364318959172096	0.00338433303076685	0.000102819885083524	2.49861709525004e-07	0.00284965303983372
1654	Peak_123336	chr9	91755716	91756214	.	blue	-0.388057031360592	0.614530660977071	0.417419684214213	0.116662919242455	0.00140277911135019	5.17291481719465e-08	0.000541353031914793	0.35471528165565
1655	Peak_123347	chr9	91864409	91864703	.	black	-0.404481523049455	0.48148676402373	0.338284116955103	0.366123888359342	0.000832381398398098	4.89745572620671e-05	0.00584808215264845	0.00270509106670002
1656	Peak_123349	chr9	91896605	91896951	.	blue	-0.433534139611779	0.280538381489678	0.614898610715726	0.509561059278885	0.000309096726167012	0.0236017531607566	5.05297266502787e-08	1.45617959991955e-05
1657	Peak_123361	chr9	92010207	92011461	.	blue	-0.50935964022963	0.379875935663953	0.804705431038669	0.382774891602278	1.46947224661726e-05	0.00180158152475394	6.68164094529062e-16	0.00164992739540577
1658	Peak_123376	chr9	92242256	92242754	.	green	0.796449770444947	-0.418514411810489	-0.524840931494586	-0.147400381498701	2.15201796865908e-15	0.000521586535413143	7.18463516109944e-06	0.241303527163045
1659	Peak_123378	chr9	92278017	92278424	.	green	0.64220228134903	-0.569035412408939	-0.364619621407613	-0.0999612165553575	8.11590021364129e-09	7.58128195392009e-07	0.00282510447097436	0.428207333521497
1660	Peak_123391	chr9	92463781	92464517	.	green	0.735195792736858	-0.480020497672275	-0.325158147492084	0.0251588955019828	3.0920301664577e-12	5.20278462714213e-05	0.00822042745922764	0.842314965519185
1661	Peak_123392	chr9	92468138	92468537	.	green	0.786930199239282	-0.447718848347005	-0.356628752975979	0.0661878301830691	7.76999905396821e-15	0.000184339746153433	0.00354570256789931	0.600386816673817
1662	Peak_123409	chr9	92608869	92609444	.	black	-0.280466289290713	0.624583682157813	0.438866718516747	0.338339510538121	0.0236391016554005	2.69523716472518e-08	0.000255184598109174	0.00583950639258752
1663	Peak_123420	chr9	92774352	92774738	.	green	0.773313950579185	-0.568087808881121	-0.495053529716894	-0.131827015508032	4.36952937441234e-14	7.98341958548016e-07	2.76173093809991e-05	0.295202017579004
1664	Peak_123429	chr9	92937634	92938600	.	blue	-0.514935263045189	0.306004694068412	0.753652304357145	0.498595382618101	1.14021748627863e-05	0.0131751355986555	4.32939841230192e-13	2.36853264642368e-05
1665	Peak_123467	chr9	93630484	93630636	.	black	-0.543446115894984	0.648945426863843	0.194485833810873	0.0507000838313836	2.89830827234649e-06	5.02204890763503e-09	0.120558100412337	0.688358241959159
1666	Peak_123482	chr9	94018313	94019032	.	blue	-0.281657748023774	0.284097044799871	0.392762566735973	0.439570900433404	0.023028228250411	0.0218192252396075	0.00121122678940819	0.000248748111933076
1667	Peak_123484	chr9	94056371	94057011	.	green	0.81089525640713	-0.522748970036592	-0.452410518378687	-0.220686889359024	2.67875589044297e-16	7.93032560602848e-06	0.00015459162250633	0.0773014655893157
1668	Peak_123578	chr9	95143723	95144697	.	blue	-0.244387097369408	0.00554099571213428	0.723819920892012	0.437158598020522	0.049769263866495	0.965058681788161	9.59600903485172e-12	0.000271435566755897
1669	Peak_123591	chr9	95349163	95350040	.	black	-0.331934356525787	0.800140610806772	0.297265717843233	0.26454770270484	0.00690761610599122	1.28433060352624e-15	0.0161828513053677	0.0332073439693998
1670	Peak_123615	chr9	95677970	95678145	.	black	-0.398782031280216	0.565020029059841	0.338591670528267	0.156970505302599	0.00100066442627978	9.42711491910519e-07	0.00580060787656301	0.211760496504524
1671	Peak_123623	chr9	95771868	95773363	.	blue	-0.567460770804167	0.501869056665372	0.693953657901095	0.328369974701622	8.26044484755145e-07	2.05195303667879e-05	1.46212697532346e-10	0.00757324526751317
1672	Peak_123624	chr9	95776236	95776408	.	blue	-0.269058215666071	0.222826288257311	0.415520747914095	0.411834432533288	0.0302146923814443	0.0744024935473993	0.000577261898806814	0.000653212508779476
1673	Peak_123649	chr9	96203813	96204425	.	black	-0.454177077103173	0.582256251394428	0.312089728106761	0.494767504821924	0.000144583485253775	3.62344192953718e-07	0.0113775123866142	2.79599118334359e-05
1674	Peak_123652	chr9	96232455	96233226	.	blue	-0.411693747329493	0.439584141758927	0.489442217374218	0.666693109982421	0.000656282962044198	0.000248628517246401	3.51041495859573e-05	1.33867181329814e-09
1675	Peak_123658	chr9	96339689	96340192	.	green	0.814826592459248	-0.573112083404519	-0.359463744007276	-0.143481840061037	1.47297013516564e-16	6.05860426465548e-07	0.00327325997576984	0.254180579895898
1676	Peak_123776	chr9	98374503	98375440	.	green	0.76614343902889	-0.403882625447253	-0.771539693075407	-0.323391025665913	1.03485895844265e-13	0.000848773051669848	5.42433615043621e-14	0.00859669732272017
1677	Peak_123786	chr9	98488285	98489182	.	green	0.808817019946079	-0.478560353861892	-0.451698496652959	-0.204057727331915	3.65437137478973e-16	5.52424551560888e-05	0.000158802365129575	0.103006356410073
1678	Peak_123800	chr9	98657890	98658541	.	green	0.523153909852102	-0.0287538439726175	-0.45640381383526	-0.304452788514665	7.7805757341258e-06	0.820136199076271	0.000132816831547835	0.0136710258379253
1679	Peak_123817	chr9	98864332	98864870	.	blue	-0.519198271832995	0.463283881191502	0.800101331401694	0.422384590885418	9.3634216125886e-06	0.000101796538813284	1.29147810966958e-15	0.000456853880127579
1680	Peak_123833	chr9	98989333	98990249	.	green	0.81681097187272	-0.515611482361214	-0.312758133499068	-0.0307897513095123	1.0832815545101e-16	1.10533410610761e-05	0.0111936579316602	0.807636637746492
1681	Peak_123845	chr9	99086200	99086732	.	green	0.631061370115967	-0.254940490236392	-0.385005057600826	-0.17362254759932	1.74888481172287e-08	0.0404117763317878	0.00154117007086084	0.166615921555606
1682	Peak_123857	chr9	99259295	99260033	.	blue	-0.313285271781387	0.508440666364565	0.630940991789909	0.412622642661938	0.0110504824909211	1.53156473247362e-05	1.76315906854544e-08	0.000636249639784687
1683	Peak_12386	chr10	12707130	12707978	.	green	0.772962653159013	-0.389819069543534	-0.407802261448635	-0.137615950074411	4.56137721580317e-14	0.00132807090213472	0.000746581256544245	0.274315423623314
1684	Peak_123860	chr9	99288686	99289238	.	black	-0.48901426939538	0.775848282422353	0.60238440747382	0.374531149142188	3.57461286990762e-05	3.19753017457998e-14	1.1037541148682e-07	0.00211429055126989
1685	Peak_12391	chr10	12731129	12731792	.	blue	-0.26648317233314	0.441395538474403	0.4778501702768	0.432632651740658	0.0318941844688754	0.000232755323672807	5.68714508737472e-05	0.000319177071246962
1686	Peak_123924	chr9	100575657	100576389	.	green	0.812588563437772	-0.500770327826672	-0.512934020511531	-0.351563242983926	2.07397942638922e-16	2.15353596083597e-05	1.24955337698697e-05	0.00408296104959272
1687	Peak_123927	chr9	100590362	100590849	.	green	0.6895469304242	-0.394364002540962	-0.594981917671076	-0.251825085081116	2.12582734461644e-10	0.00115162614008023	1.72518184284126e-07	0.0430088186804321
1688	Peak_123949	chr9	101376153	101376804	.	green	0.593471368545701	-0.527310328840232	-0.543006071118575	-0.0942932933513698	1.88720156204012e-07	6.38870624728038e-06	2.9630794557359e-06	0.454983196700803
1689	Peak_123956	chr9	101463338	101463718	.	green	0.483150024399145	-0.196861010210185	-0.455925259101948	-0.161666449135363	4.5712109834306e-05	0.11600335634718	0.000135268724396902	0.198237646260643
1690	Peak_123998	chr9	104074786	104076855	.	green	0.720846451072261	-0.623145517184006	-0.286658026731973	-0.0406495649639375	1.27838582410382e-11	2.96290748920908e-08	0.0206083437091645	0.747830586890005
1691	Peak_124001	chr9	104232692	104233339	.	green	0.725788080841145	-0.416317248734074	-0.505868179642819	-0.028910999855898	7.92039738412712e-12	0.0005619445617096	1.7186002097227e-05	0.819169699744051
1692	Peak_124012	chr9	104589742	104590598	.	blue	-0.292316211167801	0.175713562579624	0.67419840322522	0.466948396098456	0.0181343586758596	0.161489258976057	7.44757120682454e-10	8.81442716720039e-05
1693	Peak_124014	chr9	104635060	104636371	.	blue	-0.770111455177956	0.528212438940924	0.802382864496812	0.468952992471093	6.44666415588943e-14	6.11906087487076e-06	9.33680725832979e-16	8.14108722191819e-05
1694	Peak_124015	chr9	104636608	104636813	.	black	-0.464686468760659	0.659044457467665	0.316731885931094	0.237959690955699	9.63562722735864e-05	2.39234034008362e-09	0.0101528921944533	0.0562898774626303
1695	Peak_124019	chr9	104740713	104741038	.	green	0.52677119744285	-0.246365086052416	-0.42481770913566	-0.223338639541173	6.55510831135425e-06	0.0478917996202158	0.000419994858480818	0.0737212683159353
1696	Peak_124024	chr9	104798412	104799064	.	blue	-0.424516907959541	0.544306856708236	0.762630082518431	0.399124383713237	0.000424399997214175	2.7754272088936e-06	1.56147169641331e-13	0.000989748467075768
1697	Peak_124034	chr9	104858144	104859369	.	green	0.672246423351078	-0.501237694430581	-0.146364645745279	-0.0624850656173811	8.68868549903351e-10	2.1097678891419e-05	0.244662708789897	0.620967527906208
1698	Peak_124037	chr9	104866118	104866435	.	green	0.599217375551163	-0.297626885271558	-0.369721739208092	-0.109047461776286	1.3379984887952e-07	0.0160477846011279	0.00243628852169024	0.387207492227977
1699	Peak_124059	chr9	105071159	105071706	.	green	0.699906352333776	-0.203077692419661	-0.459188690840175	-0.158938366147043	8.72521322636943e-11	0.104706640884824	0.000119340812217474	0.206016567518957
1700	Peak_12407	chr10	13001219	13001366	.	black	-0.5009499621754	0.70749130133116	0.262341852946077	0.0525898508278232	2.13661469919538e-05	4.43663494154908e-11	0.0347586971855748	0.677370333523426
1701	Peak_124097	chr9	105681797	105682016	.	green	0.696801356738014	-0.36775903851833	-0.537152185345568	-0.076863694403919	1.14393705346175e-10	0.00257981069041377	3.96416691509998e-06	0.542808036183875
1702	Peak_124103	chr9	105854273	105854677	.	blue	-0.266205249005918	0.0634613514600769	0.373104871286397	0.448665290920602	0.0320800324914404	0.615512082996353	0.00220555923478125	0.000177946395441325
1703	Peak_12411	chr10	13121081	13121438	.	blue	-0.522043899272981	0.525376516288217	0.751091566645593	0.474841704379327	8.19749880579569e-06	7.00453170657228e-06	5.74524418134779e-13	6.42766639538049e-05
1704	Peak_124120	chr9	106403002	106403401	.	green	0.585037660720082	-0.424310346478984	-0.472583667232017	0.0500951734363674	3.08925022248701e-07	0.000427449359675244	7.04089764827962e-05	0.691889188772955
1705	Peak_124133	chr9	106693566	106693883	.	blue	-0.454149253980602	0.475659262478653	0.604241516090371	0.208882463417233	0.000144736386233737	6.21807937392489e-05	9.85001553012606e-08	0.0949462650460678
1706	Peak_124148	chr9	106892473	106893569	.	green	0.788626795519004	-0.483074893050797	-0.359074920330766	-0.191903054417596	6.21077199533092e-15	4.58550314237385e-05	0.00330948949888456	0.12566464714408
1707	Peak_124150	chr9	106916826	106917321	.	green	0.675731707106294	-0.312855976375969	-0.360431993740372	-0.222253985538053	6.59292204481262e-10	0.0111669620716109	0.00318456873667067	0.0751693556589137
1708	Peak_124155	chr9	106956842	106957580	.	green	0.621024122465221	-0.386501325113675	-0.367864429443631	0.00388630889964097	3.40404403102448e-08	0.00147185916260239	0.00257191646719251	0.975489190633498
1709	Peak_124166	chr9	107176388	107177331	.	blue	-0.558238113729986	0.629185124375996	0.691394696254168	0.272637034543028	1.35336697693132e-06	1.98432668567578e-08	1.81853836042332e-10	0.0280041852697091
1710	Peak_1242	chr1	24383555	24384425	.	blue	-0.426304373919885	0.515469231175154	0.629555852626386	0.508255292218867	0.000398828704730629	1.1125886381746e-05	1.93554830392634e-08	1.54438207812728e-05
1711	Peak_124208	chr9	107674747	107675389	.	blue	-0.450732319301544	0.534368552844168	0.665441541229112	0.401248096462895	0.0001646846044658	4.54396225839724e-06	1.47378708660877e-09	0.000924403587524943
1712	Peak_124215	chr9	107727235	107727649	.	green	0.444878518355099	0.0560052889176156	-0.319237923593691	-0.198788899445725	0.000204812725536558	0.657681819273485	0.00954067856682972	0.112404359537482
1713	Peak_124257	chr9	108225079	108225799	.	blue	-0.0904565634819451	0.0831480254889242	0.388544083394758	0.455837406607686	0.473618030146183	0.510219890137355	0.0013817595535142	0.000135723334586611
1714	Peak_124268	chr9	108439911	108440376	.	green	0.767276936410348	-0.559729039670594	-0.398183960585786	-0.0965384088641212	9.04854943773978e-14	1.25080829228845e-06	0.00101999522575586	0.444268571970841
1715	Peak_124271	chr9	108467619	108468269	.	green	0.706143881348827	-0.506816097761815	-0.433981961821027	-0.117061431063049	5.01079758894874e-11	1.64733969389842e-05	0.000304198121940857	0.353062618688749
1716	Peak_124277	chr9	108534766	108535523	.	green	0.701112515356412	-0.253662308754312	-0.475063630621747	-0.170755623456413	7.84656309260724e-11	0.0414611378634638	6.3701381291899e-05	0.173837627131299
1717	Peak_124320	chr9	109232427	109232972	.	green	0.726718626446907	-0.471178014856253	-0.44094328539807	-0.174313184109825	7.22923069657857e-12	7.44945131019871e-05	0.000236629024088477	0.164909610744225
1718	Peak_124334	chr9	109349375	109349846	.	green	0.556833042706287	-0.521796664856151	-0.18181314204276	-0.184750690775149	1.45719495035918e-06	8.29315448126398e-06	0.147199563233676	0.140664126277907
1719	Peak_124352	chr9	109742575	109743324	.	blue	-0.334016756655535	0.493417723651103	0.748375605235841	0.520783926785986	0.00654295836881996	2.96305363437777e-05	7.72732481402295e-13	8.69595384547064e-06
1720	Peak_124358	chr9	109787757	109788012	.	blue	-0.340079803503216	0.292569511427777	0.649520379114117	0.501590778781085	0.00557565553619844	0.018029815542842	4.81800629643921e-09	2.07725158027587e-05
1721	Peak_124377	chr9	109975638	109976395	.	green	0.515424513527463	-0.310981986676788	-0.324857651922406	-0.293660895294211	1.11487829604933e-05	0.0116879747865265	0.00828337794207929	0.0175852459207446
1722	Peak_124394	chr9	110094251	110094453	.	black	-0.229229487085858	0.456755547050697	0.127377147321795	-0.05992423450631	0.0662409845225422	0.00013104083715945	0.31194588731247	0.635373731943419
1723	Peak_124416	chr9	110350783	110351463	.	green	0.648125985217281	-0.278541890107206	-0.439835475696338	-0.150002770551449	5.32707388601277e-09	0.0246547245160505	0.000246368442659507	0.233003534522593
1724	Peak_124418	chr9	110432349	110432501	.	green	0.383723723515339	-0.300341372193777	-0.417613131066774	-0.276924922090197	0.00160284102232083	0.0150632425237708	0.000537811355458655	0.0255363882334948
1725	Peak_124422	chr9	110519789	110520755	.	blue	-0.190778569431965	0.0142885217446276	0.62256446858462	0.450343688175005	0.127938642665959	0.910055715888429	3.07802941239462e-08	0.000167106548256307
1726	Peak_124434	chr9	110647458	110648263	.	blue	-0.261514865976964	0.217916038739529	0.609510225722669	0.514964166501661	0.0353556658993346	0.0811887722426143	7.10321837122753e-08	1.13870574046179e-05
1727	Peak_124442	chr9	110767585	110768252	.	purple	-0.0256038273658998	0.086429586239329	0.394451220732194	0.742637074934066	0.839562991520535	0.49360913332158	0.00114845742019534	1.42793666278861e-12
1728	Peak_124458	chr9	110996700	110997208	.	blue	-0.160256678574599	0.295245158774744	0.608630720167038	0.417393886907226	0.202230905671523	0.0169566068765539	7.50474507387458e-08	0.000541826934689008
1729	Peak_124463	chr9	111094544	111095296	.	green	0.448488883531048	-0.0989821778701267	-0.36709642580098	-0.183869980743082	0.000179122403185168	0.432767385285547	0.00262994033236397	0.142600238457961
1730	Peak_124465	chr9	111118283	111118813	.	green	0.717486317143857	-0.435241662891625	-0.432162282580192	-0.0825824150294892	1.7600466863508e-11	0.000290796523857927	0.000324555056933084	0.513111469206823
1731	Peak_124468	chr9	111163892	111164342	.	blue	-0.450553012093032	0.291281282599551	0.779143960440066	0.51159639536076	0.000165798012338491	0.0185668978692387	2.1173617243825e-14	1.32799232100925e-05
1732	Peak_124489	chr9	111728704	111728974	.	green	0.492119796719581	-0.209887420184365	-0.174910700034812	0.0186042149076106	3.13238463492537e-05	0.0933311987213523	0.163443756006336	0.883057563555086
1733	Peak_124495	chr9	111959379	111960214	.	green	0.592732878159305	-0.293041911832323	-0.487699797357198	-0.416513890872111	1.97153433650869e-07	0.0178362202910431	3.77866596409858e-05	0.000558220275527825
1734	Peak_124496	chr9	111965476	111965833	.	green	0.703217388113767	-0.305068121292414	-0.621688306790173	-0.208918567658723	6.51160176798132e-11	0.0134725125497218	3.2596540279873e-08	0.094887865965949
1735	Peak_124505	chr9	112063146	112063585	.	blue	-0.570912677633812	0.426997436463999	0.706690366645974	0.225261412503888	6.84017945158631e-07	0.000389297645757452	4.76986857049029e-11	0.0712090114386157
1736	Peak_124507	chr9	112074344	112075308	.	blue	-0.372814350478534	0.405267311433641	0.59476406428623	0.589861445083716	0.00222457615298099	0.000811309288925937	1.74771030524985e-07	2.33441447156168e-07
1737	Peak_124515	chr9	112179765	112180740	.	blue	-0.738442829158638	0.538406760706077	0.828013381577038	0.263480054722246	2.21423101681579e-12	3.72614865246943e-06	1.77798301150731e-17	0.0339508328529057
1738	Peak_124525	chr9	112404568	112404921	.	blue	-0.571238211733285	0.46118827055124	0.587604203763914	0.0337390595884036	6.71880821454627e-07	0.000110453582557028	2.66293365088715e-07	0.789614677561236
1739	Peak_124533	chr9	112558584	112558788	.	green	0.658496683208658	-0.549952105709969	-0.469967475749364	-0.304989993811941	2.49232076506938e-09	2.08270956696767e-06	7.818708754527e-05	0.0134975787865093
1740	Peak_124540	chr9	112753755	112754047	.	green	0.497506890461958	-0.395229781354226	-0.213187807688256	-0.0100295573973568	2.48345933655471e-05	0.00112051804988676	0.0881780870914818	0.936798875217896
1741	Peak_124562	chr9	113178061	113178619	.	green	0.455979288793173	-0.387306181081478	-0.246469326551493	-0.509633749127254	0.000134989832570767	0.00143574729079483	0.0477944906171033	1.45140996753847e-05
1742	Peak_124581	chr9	113469100	113469331	.	blue	-0.48211543660778	0.37380094012513	0.583390809260634	0.362333216288527	4.7716917420476e-05	0.00216058611051085	3.39581583347786e-07	0.00301661303227306
1743	Peak_124596	chr9	113631480	113632408	.	black	-0.461403936371497	0.768287016680284	0.599405646812817	0.472329414393058	0.000109532361662525	8.02319585522902e-14	1.32285448023397e-07	7.11322898773974e-05
1744	Peak_124619	chr9	113901311	113901718	.	black	-0.318416839585478	0.486639527091634	0.385534265591081	0.450429941318005	0.00973762857554909	3.95106139529359e-05	0.00151632756687228	0.000166566214422679
1745	Peak_124636	chr9	114110276	114110541	.	green	0.427422516217216	-0.305412670768528	-0.547631436281956	-0.287825233004391	0.000383555137783706	0.0133624463848078	2.3451280422089e-06	0.020075726778276
1746	Peak_12464	chr10	13923626	13924772	.	green	0.828968948267811	-0.37675938167967	-0.375969126683271	-0.00421674021937437	1.5148772638853e-17	0.00197845672104306	0.00202570924758775	0.973405896122049
1747	Peak_124659	chr9	114397004	114398809	.	black	-0.286770693283827	0.543881776477892	0.493120514465373	0.535873908206681	0.0205564130591351	2.83548979219011e-06	3.00106145406632e-05	4.22124778562437e-06
1748	Peak_124677	chr9	114677457	114677931	.	green	0.694551312483745	-0.475619252428367	-0.470339526015301	-0.0857607870648882	1.38904995390025e-10	6.22818754183448e-05	7.7034614840661e-05	0.49697140269557
1749	Peak_124707	chr9	115022949	115023537	.	green	0.708858759337154	-0.269241764496482	-0.40393400988033	-0.241177292222418	3.9184144513374e-11	0.0300978647357276	0.000847355304474252	0.0529438080637807
1750	Peak_124723	chr9	115146490	115147305	.	green	0.498055309951575	-0.308898717275272	-0.122314676664519	-0.194801566849103	2.4249236540225e-05	0.0122917482815233	0.33172301544273	0.119944883462557
1751	Peak_124731	chr9	115205056	115205632	.	green	0.71683390376373	-0.376723503082898	-0.451025412582533	-0.0814943269242954	1.87178151856067e-11	0.00198058046363651	0.000162879411586328	0.518697451848956
1752	Peak_124734	chr9	115237460	115238131	.	blue	-0.431555693905436	0.339623006551133	0.698301226954354	0.417499100361825	0.00033161266402077	0.00564387547252016	1.00408052138341e-10	0.000539896502496343
1753	Peak_124736	chr9	115250616	115251032	.	green	0.618205844134366	-0.263494866188747	-0.608507854166102	-0.242902753264566	4.08678028358201e-08	0.0339404242350609	7.562515703403e-08	0.051217380459066
1754	Peak_124750	chr9	115466697	115467262	.	blue	-0.551198383495319	0.442169910198072	0.579767406073356	0.146438920573862	1.95339942974676e-06	0.000226257144186667	4.17407181249403e-07	0.244420753892835
1755	Peak_124752	chr9	115525305	115525725	.	blue	-0.469908364421506	0.362497971450389	0.658821961754412	0.336546533692953	7.8371649666875e-05	0.00300243654143909	2.43248217079651e-09	0.00612277141961363
1756	Peak_124760	chr9	115604984	115605586	.	green	0.621681935163829	-0.416820045176176	-0.406757866751962	-0.00943657780391813	3.26101123447816e-08	0.000552466524016575	0.000772659858681451	0.940528554550168
1757	Peak_124783	chr9	115985528	115986358	.	blue	-0.457528173508375	0.460487604053762	0.732693099913604	0.19261766227543	0.000127216039176346	0.00011349594013689	3.98644798069396e-12	0.124235582594462
1758	Peak_124786	chr9	116003395	116004186	.	blue	-0.442288869793044	0.43157436399331	0.777018519739246	0.187934057772093	0.000225273742875607	0.000331393365653706	2.76436712516818e-14	0.133830285340234
1759	Peak_124809	chr9	116233643	116234628	.	green	0.765260532913053	-0.410568908274882	-0.514159237054311	-0.0356255759341057	1.14833305984164e-13	0.000681307459008209	1.18151180029447e-05	0.778143678540393
1760	Peak_124818	chr9	116318464	116319174	.	blue	-0.124975767521488	0.202263872893906	0.510896958176707	0.663226429073271	0.321230595001088	0.106135014047404	1.37080922634896e-05	1.74526490411893e-09
1761	Peak_124825	chr9	116391392	116391734	.	green	0.638745299519596	-0.231643981609399	-0.481357466400108	-0.194095075331039	1.033320071115e-08	0.0633570243461692	4.92369844585858e-05	0.121320344380223
1762	Peak_124837	chr9	116543422	116544411	.	green	0.75259832129232	-0.632859207993356	-0.422719758628622	-0.29180745912263	4.86614255219969e-13	1.5483015108572e-08	0.000451607374845965	0.0183458987395866
1763	Peak_124844	chr9	116604663	116606618	.	blue	-0.175872054583056	0.511876805062612	0.604892172881832	0.48126540992491	0.161105468695313	1.31117888389553e-05	9.46328758141946e-08	4.94246175816793e-05
1764	Peak_124875	chr9	116951564	116952899	.	green	0.801681153630871	-0.465155794873689	-0.61367186936716	-0.141331568927132	1.03210649186611e-15	9.45965513296118e-05	5.46341488369201e-08	0.261441573688448
1765	Peak_124890	chr9	117413930	117415233	.	black	-0.288420213009212	0.802370641719537	0.204767618360033	0.139669163577137	0.0198087683824736	9.35315308904378e-16	0.101788190616279	0.267150163588253
1766	Peak_124897	chr9	117649298	117649635	.	green	0.293581674406812	-0.164968629541107	-0.177445695826148	-0.134618920062528	0.0176171974646813	0.189105073496456	0.15733129417019	0.285002434158016
1767	Peak_124899	chr9	117672431	117672901	.	green	0.69612478603929	-0.462729205988301	-0.414668695019019	-0.266784149574615	1.21293085855461e-10	0.000104024962637317	0.000594066630161249	0.0316939370256521
1768	Peak_124900	chr9	117678766	117679181	.	green	0.431809877555429	-0.366926927986562	-0.364328590234112	-0.363440357609757	0.000328638376449782	0.00264290236369743	0.00284886374295085	0.00292248208013969
1769	Peak_124949	chr9	119004056	119005445	.	green	0.802373749615949	-0.513408460996781	-0.322219045444278	-0.0722678429055901	9.34899421698606e-16	1.22278408853954e-05	0.00885445332679835	0.567263922999718
1770	Peak_124969	chr9	119348820	119350097	.	blue	-0.491366354681832	0.418099986345896	0.69341046965301	0.528167850383216	3.23475171066475e-05	0.000528990903199701	1.5317099092233e-10	6.13213506505226e-06
1771	Peak_124976	chr9	119569653	119569826	.	blue	-0.424884243508525	0.496806187586977	0.348419543079492	0.139505390929104	0.000419026127901166	2.56015745366275e-05	0.00445155339369046	0.267717039586176
1772	Peak_124985	chr9	119810872	119811765	.	green	0.761287983270534	-0.542651090907067	-0.37524982141469	-0.205730719504885	1.82377461197588e-13	3.01631437743587e-06	0.00206959521327481	0.100153447640904
1773	Peak_124987	chr9	119861701	119862504	.	blue	-0.671690623352099	0.405441052380882	0.877896779566494	0.449612863026077	9.07658161114587e-10	0.000806715865452282	8.08537133057267e-22	0.000171749793980586
1774	Peak_1250	chr1	24437913	24438880	.	blue	-0.657416915761898	0.654772978517361	0.637040780004659	0.2377490606779	2.70113948073572e-09	3.28485885453923e-09	1.16272056945837e-08	0.0565147763000117
1775	Peak_125021	chr9	120366539	120367077	.	green	0.540907089986792	-0.474060111560721	-0.255790746394268	-0.394521583537931	3.29110735059046e-06	6.63411485487078e-05	0.0397259793496612	0.00114590680555744
1776	Peak_125025	chr9	120402827	120403958	.	green	0.790629100753778	-0.510716854130487	-0.349781603511415	-0.0171985281278705	4.75547155643227e-15	1.38204064065359e-05	0.00428838886841952	0.891838239748586
1777	Peak_125059	chr9	120894068	120894948	.	black	-0.468383693368105	0.693165768624025	0.255329220997451	0.160072878314282	8.32732259157013e-05	1.56407703817638e-10	0.0400970292046222	0.202755716600049
1778	Peak_125071	chr9	121021273	121021653	.	blue	-0.498217129230592	0.490785371879301	0.743892981934911	0.570689024572004	2.40789809836058e-05	3.31579537466976e-05	1.25010808402705e-12	6.92475669163443e-07
1779	Peak_125077	chr9	121085600	121085913	.	green	0.486123878566151	-0.223654601363657	-0.509193923153739	-0.212639549738972	4.03750999801154e-05	0.0733036508408597	1.48049329147658e-05	0.0890182557434435
1780	Peak_125084	chr9	121240512	121241083	.	blue	-0.193346368259441	0.209652748402674	0.673405663821856	0.520439930267082	0.122791101097031	0.0937064009243868	7.92977587064886e-10	8.83687173050464e-06
1781	Peak_12509	chr10	14587904	14588930	.	green	0.629002566706185	-0.525210010072574	-0.287410028354929	-0.22834357851851	2.00877217549692e-08	7.06006713987984e-06	0.0202638327044482	0.067325248275888
1782	Peak_125107	chr9	121398037	121399135	.	green	0.784060086682853	-0.475438244788205	-0.427598747943585	-0.22935960048573	1.12976686567998e-14	6.27410737036918e-05	0.000381197113217076	0.066082927822779
1783	Peak_125130	chr9	121717684	121718383	.	black	-0.255684048152245	0.644223118608142	0.242276188030904	-0.0187654450339372	0.039811507209382	7.03725798797103e-09	0.0518388992707013	0.882051308902755
1784	Peak_125150	chr9	121906095	121906434	.	blue	-0.169497622647013	0.041992632762332	0.521678783805159	0.502360207240516	0.177077533331192	0.739788899217095	8.33912849466698e-06	2.00799909609125e-05
1785	Peak_12519	chr10	14707604	14707941	.	blue	-0.30923622762431	0.477258436989455	0.547009519815059	0.402882878468035	0.0121921380869489	5.82625297824278e-05	2.42054223039724e-06	0.000876787692126203
1786	Peak_125204	chr9	122777728	122779165	.	green	0.399742188333022	-0.00570788235920437	-0.0114494205449501	-0.240053814620939	0.00097032155659386	0.964006987434695	0.927873973143254	0.054093211155085
1787	Peak_125237	chr9	123395943	123396324	.	black	-0.491441277514236	0.65779729725761	0.132208376202156	-0.0475748400620896	3.22443512612392e-05	2.62574974808657e-09	0.29379490900749	0.706670448855082
1788	Peak_125241	chr9	123562816	123563384	.	green	0.739379531927018	-0.351374028008265	-0.563817465101311	-0.17064711477067	2.00904814516527e-12	0.00410435642936034	1.00572509446206e-06	0.174115369610724
1789	Peak_125249	chr9	123742302	123742679	.	blue	-0.559509036781272	0.40748678521536	0.727187612112856	0.220726171127243	1.26546892981165e-06	0.000754373362979053	6.90311475373883e-12	0.0772474395228641
1790	Peak_125259	chr9	123960041	123960226	.	blue	-0.396839945814258	0.579243154985975	0.62077415566001	0.45209339377048	0.00106467241908304	4.29968325313338e-07	3.4599362883372e-08	0.000156454200658753
1791	Peak_125289	chr9	124378069	124378355	.	blue	-0.363706803383605	0.467938499699179	0.622131108822401	0.324103954530257	0.00290022268781495	8.47568767065351e-05	3.16663185096051e-08	0.00844312423063569
1792	Peak_125343	chr9	125233681	125234139	.	green	0.792421458145549	-0.51512320440284	-0.641213154128959	-0.127535883818905	3.73530819991746e-15	1.13042087348647e-05	8.69931658306869e-09	0.31133829304571
1793	Peak_125387	chr9	126326435	126327591	.	black	-0.366839776908406	0.8384463356511	0.444533100080945	0.328972491838798	0.00264958923675188	2.92735953933075e-18	0.000207439739024459	0.00745693467580571
1794	Peak_125431	chr9	127035453	127036184	.	black	-0.302220749061147	0.437415702184297	0.184632614988605	0.432617936492076	0.0144124127639148	0.000268930474361358	0.140922547398613	0.000319344077786243
1795	Peak_125438	chr9	127121826	127123357	.	purple	-0.17594052892273	0.484131147496201	0.658891061228286	0.802970074112812	0.160939865425755	4.38831732224268e-05	2.41994751633573e-09	8.58303212541501e-16
1796	Peak_12544	chr10	15211484	15211924	.	green	0.705195333327941	-0.192297157440789	-0.579975283251528	-0.162713770251298	5.4567882496201e-11	0.124874986524775	4.12522697116487e-07	0.195307706515722
1797	Peak_125448	chr9	127186003	127187910	.	blue	-0.243921011922228	0.307736987589419	0.746418847817763	0.624766440695763	0.0502203197905649	0.0126400098908341	9.54466681341529e-13	2.66290967564286e-08
1798	Peak_125450	chr9	127224184	127225733	.	black	-0.265397886342707	0.673181347250521	0.695536254507603	0.442973616330484	0.0326250624570877	8.07152323324766e-10	1.27615581846487e-10	0.000219688872729841
1799	Peak_125487	chr9	127785091	127786635	.	black	-0.211585064690366	0.659788948933424	0.606875133268148	0.54948099917096	0.0906518667278324	2.26254823718971e-09	8.3712089975036e-08	2.13364635144415e-06
1800	Peak_125494	chr9	127897480	127897667	.	blue	-0.412398048740499	0.537582193411346	0.606761262949661	0.473654051642533	0.00064104186815381	3.88102914361753e-06	8.43055382824996e-08	6.74377113844753e-05
1801	Peak_125507	chr9	128073338	128073701	.	blue	-0.510557969276429	0.516748476686023	0.642502379753115	0.287929452550237	1.39201984189277e-05	1.04891318813856e-05	7.94636093598385e-09	0.0200287449296916
1802	Peak_125512	chr9	128117728	128118013	.	black	-0.424399819423893	0.63758873574891	0.289816372209092	0.111730460327605	0.000426126073825901	1.11953413850668e-08	0.0191941852947272	0.375563500637097
1803	Peak_125523	chr9	128242972	128244099	.	black	-0.488099113974651	0.729148958076902	0.474338865790211	0.535127970196111	3.71556477983057e-05	5.6853548497139e-12	6.55979297142315e-05	4.37838338394865e-06
1804	Peak_125578	chr9	129202883	129203278	.	black	-0.18229310417364	0.536497501202607	0.325116564450514	0.329492781969193	0.146116539173674	4.09394690999751e-06	0.00822911366293461	0.00735775818966974
1805	Peak_125583	chr9	129315121	129315924	.	black	-0.267606652924351	0.673781186798565	0.503211296265858	0.358699956517547	0.031152065098887	7.69776549177912e-10	1.93389851085095e-05	0.0033447647200233
1806	Peak_125585	chr9	129334003	129334818	.	blue	-0.451672987783272	0.619274459931814	0.576544244419848	0.304651136086183	0.000158955154743009	3.81392855593689e-08	5.0046320576024e-07	0.0136067630987232
1807	Peak_125586	chr9	129336668	129336899	.	black	-0.32392203985189	0.729980654823098	0.341065663915653	0.226422274764838	0.00848208146574615	5.23353901111874e-12	0.00543089248023099	0.0697257174146447
1808	Peak_125618	chr9	129761474	129763503	.	purple	-0.274702064521831	0.537290544059549	0.591902767419914	0.789242214040365	0.0267917497942558	3.93723666066751e-06	2.07056722268362e-07	5.72322055068319e-15
1809	Peak_125653	chr9	130327749	130328737	.	black	-0.622367105918474	0.812762804699504	0.630268940800454	0.484270182052918	3.11808622208917e-08	2.01978753441877e-16	1.84489912842138e-08	4.36295442013957e-05
1810	Peak_125656	chr9	130445322	130446837	.	black	-0.335995645021608	0.732156490586191	0.487890525432579	0.587016968830492	0.00621219564752912	4.20808852779473e-12	3.74840376157249e-05	2.75527925560456e-07
1811	Peak_125665	chr9	130701091	130701499	.	black	-0.524535596401605	0.688411452487157	0.432629540101808	0.246598104913272	7.28923582258769e-06	2.33855632772284e-10	0.000319212379257563	0.0476744993916935
1812	Peak_12571	chr10	15588486	15589172	.	blue	-0.0127337167624163	0.153088393027122	0.44228369865008	0.453664886477459	0.919808801175444	0.223421047054557	0.000225316409562658	0.000147422128618865
1813	Peak_125720	chr9	131739312	131740376	.	black	-0.316435076659586	0.748896836957054	0.547602774925482	0.427847184632968	0.0102276141501227	7.30218224871264e-13	2.34855461154308e-06	0.000377895419438487
1814	Peak_125746	chr9	132669495	132671107	.	black	-0.325051219410054	0.639176450402383	0.665162667688242	0.487262907511707	0.00824277965949303	1.00282166642731e-08	1.5056110872043e-09	3.84884064046051e-05
1815	Peak_12575	chr10	15642178	15642355	.	green	0.592039408353543	-0.263386639538731	-0.345655519508169	-0.0710242132786831	2.05394973823946e-07	0.0340165408710355	0.00479962456230367	0.573969067137652
1816	Peak_125756	chr9	132944090	132945240	.	blue	-0.285216425775112	0.52533417503002	0.674219872549846	0.423369340463351	0.0212827251763767	7.01861516510137e-06	7.43490816748661e-10	0.000441595133570263
1817	Peak_125768	chr9	133120583	133121599	.	black	-0.389094348435308	0.775350755393656	0.60076534338296	0.524985543400478	0.00135835326081694	3.40077175558821e-14	1.21819050594491e-07	7.13558474353072e-06
1818	Peak_125783	chr9	133375174	133376681	.	blue	-0.181149542437683	0.499170850262385	0.723834877340373	0.60021793862688	0.148706811882417	2.30978716821626e-05	9.58208440086837e-12	1.25935097775489e-07
1819	Peak_125799	chr9	134024849	134026221	.	blue	-0.436713061367769	0.585277036676796	0.792133613495019	0.461114608784632	0.000275827235598114	3.04692281374708e-07	3.88361994869755e-15	0.000110769860536416
1820	Peak_125801	chr9	134056025	134056396	.	black	-0.569910268872091	0.758888983030076	0.497107927515121	0.286784997283387	7.22698623240377e-07	2.40117435990839e-13	2.52686379481495e-05	0.0205498279843745
1821	Peak_12581	chr10	15738251	15738820	.	blue	-0.305749545762247	0.15462194815941	0.644726492825652	0.51085181519645	0.0132555825577661	0.218762336566203	6.79055491370566e-09	1.37361636986119e-05
1822	Peak_12582	chr10	15745514	15746271	.	blue	-0.169441312677889	0.281330500482043	0.587904913118834	0.7921840190566	0.177223575836043	0.0231946636504085	2.61678222973324e-07	3.85724672168402e-15
1823	Peak_125826	chr9	134492243	134492681	.	blue	-0.485274562129399	0.431335174851271	0.620330235175551	0.607677243359804	4.18372464139062e-05	0.000334212918835631	3.56134248458352e-08	7.96422261612096e-08
1824	Peak_125834	chr9	134554772	134555519	.	black	-0.504545753751552	0.774260635218937	0.357176813528497	0.251142012178101	1.82281082243754e-05	3.89026817384981e-14	0.00349151595128073	0.0435962590812486
1825	Peak_125840	chr9	134602176	134603172	.	green	0.502713161374114	-0.178348447782574	-0.482852194514419	-0.390055381157863	1.97695448856757e-05	0.155195894338157	4.62811011147226e-05	0.00131832888257217
1826	Peak_125853	chr9	135086215	135086489	.	blue	-0.514902391862837	0.599448094472356	0.459609472685416	0.272273066422186	1.14193902866131e-05	1.31946252584618e-07	0.000117417727005284	0.0282225942523829
1827	Peak_125875	chr9	135898708	135899138	.	blue	-0.145815234039532	0.255053876574267	0.66118374955205	0.736809019185502	0.246457547197767	0.0403197593253419	2.03718036091726e-09	2.62094764372425e-12
1828	Peak_125900	chr9	136551899	136552619	.	blue	-0.553207894082155	0.68029644136336	0.591673020781272	0.388741959023403	1.76062929656983e-06	4.56670878495002e-10	2.09879370819464e-07	0.0013733011722859
1829	Peak_12612	chr10	16867636	16867895	.	green	0.595690037691364	-0.150970170707772	-0.221998729900867	-0.140232112096133	1.65383138148257e-07	0.229969126778546	0.0755134124212713	0.265207743346985
1830	Peak_12620	chr10	16967278	16967572	.	blue	-0.304531586198752	0.403122819359268	0.506479081271477	0.502462615684527	0.0136454648806904	0.000869988898950635	1.67235431748783e-05	1.99894528798566e-05
1831	Peak_12629	chr10	17025514	17026306	.	green	0.879131454494908	-0.450274612085152	-0.414084124235457	0.00887200753954268	5.98507411970122e-22	0.000167540435863916	0.000605851587957168	0.944080731517771
1832	Peak_12656	chr10	17512297	17513101	.	green	0.642648276476345	-0.433810414869531	-0.319740582711064	-0.267284647399342	7.86515575053051e-09	0.000306066183162106	0.00942182611591473	0.0313632735438287
1833	Peak_12666	chr10	17673447	17674454	.	green	0.826233589670452	-0.544304345501279	-0.293583511610319	-0.189300977762603	2.38966755002047e-17	2.77577851128565e-06	0.0176164559176248	0.130974016291568
1834	Peak_12672	chr10	17787417	17787922	.	green	0.565088547447751	-0.35522876916156	-0.166506781568046	-0.219705590423558	9.39235246776347e-07	0.00368752257880383	0.184956072098904	0.0786608688589258
1835	Peak_12675	chr10	17835544	17836391	.	green	0.647866851351649	-0.267224971095091	-0.304161228636414	-0.0866113059698932	5.4271357466219e-09	0.031402547545765	0.0137659633199358	0.492697627428367
1836	Peak_12760	chr10	19921348	19923129	.	green	0.567787800880347	-0.418044945594627	-0.142412239845985	-0.215961948368655	8.11485559304125e-07	0.000529981450033327	0.257775081424125	0.0840221500709269
1837	Peak_12761	chr10	19929405	19930077	.	green	0.716533161162117	-0.576027588134736	-0.391843869075315	-0.0861083958435265	1.92553880847622e-11	5.1514205569027e-07	0.00124665943921408	0.495222376188096
1838	Peak_12793	chr10	21292718	21293434	.	green	0.670350726731987	-0.491196631334344	-0.0308709846355608	-0.0817137022471902	1.0080542888997e-09	3.2582352148978e-05	0.807138872238103	0.517568769046195
1839	Peak_12840	chr10	22246531	22247350	.	green	0.723630243634702	-0.384706192580116	-0.697427659996619	-0.168459898884421	9.77428636440669e-12	0.0015553606672545	1.08341674242964e-10	0.179782994929835
1840	Peak_12861	chr10	22599184	22599533	.	green	0.528875455105011	-0.253816581142183	-0.360700001033725	-0.271313319811965	5.92769706844245e-06	0.0413333005923504	0.00316040009713812	0.0288053951343251
1841	Peak_1287	chr1	25253821	25254454	.	green	0.331793549183011	0.101112507987134	-0.251858468186171	-0.163393344556247	0.00693290430525268	0.422880065055292	0.0429802774930327	0.193423213939067
1842	Peak_12880	chr10	22822786	22823494	.	green	0.705862317466306	-0.284068804443668	-0.367392596175036	-0.149659555477604	5.13941872364289e-11	0.0218329075312141	0.00260742730512326	0.234086714806432
1843	Peak_12881	chr10	22824877	22825608	.	green	0.51143860945927	-0.0822139425090473	-0.479744795271612	-0.335655471880128	1.33754120648568e-05	0.514999687862896	5.26212528284071e-05	0.00626798626448966
1844	Peak_12909	chr10	23399703	23400173	.	green	0.52172532728945	-0.404158767606955	-0.629402797376354	-0.543254142465098	8.32094805838119e-06	0.000841179170852934	1.95554722404449e-08	2.9264005831391e-06
1845	Peak_12944	chr10	24344034	24345020	.	green	0.73745183625693	-0.487910969307959	-0.234789970362812	0.0313816907420441	2.45306248891408e-12	3.74517335322965e-05	0.0597521731557193	0.804011221706122
1846	Peak_12950	chr10	24415684	24416043	.	blue	-0.345275330169114	0.48951889469472	0.421642430360883	0.350728937623855	0.00484933468393422	3.49902580546937e-05	0.000468669229644962	0.00417804782214442
1847	Peak_12954	chr10	24444499	24444643	.	green	0.725951275232083	-0.479748153844544	-0.321834369403113	-0.0675573199695725	7.794785408051e-12	5.26139865280076e-05	0.00894051188579305	0.592851939279365
1848	Peak_12958	chr10	24456222	24456682	.	green	0.779006984214014	-0.488778876322594	-0.57822309187291	-0.0229693409254932	2.1542514425531e-14	3.61038694931405e-05	4.5543531861853e-07	0.855884500036709
1849	Peak_1298	chr1	25371682	25372258	.	green	0.354935482451302	-0.088552892666491	-0.0642974417939606	-0.25628040916014	0.00371786261883682	0.483013848044222	0.610856460057845	0.0393354215680737
1850	Peak_12997	chr10	24969945	24970395	.	blue	-0.574144145652062	0.391384207055739	0.715732501453208	0.317506790186078	5.72154429489372e-07	0.00126473604415598	2.07593566803609e-11	0.00996004098180734
1851	Peak_12999	chr10	24984052	24984280	.	green	0.543012721049916	-0.373952699093367	-0.364687384713719	-0.0865189553436685	2.96209063550372e-06	0.0021508905530307	0.00281959779919445	0.493160747960585
1852	Peak_13005	chr10	25061959	25062805	.	green	0.419537203408595	0.0260921934282556	-0.183923712166995	-0.351895109776935	0.000503714336769004	0.836544573516262	0.142481548924145	0.0040456738444475
1853	Peak_13034	chr10	26437831	26439232	.	blue	-0.443483822869647	0.51294214532826	0.48593665220011	0.515172799767221	0.000215610344564287	1.24909039604119e-05	4.06932951045902e-05	1.12784877429715e-05
1854	Peak_13041	chr10	26517673	26517852	.	black	-0.411698539637661	0.645570178385386	0.385099702601447	0.341184395811043	0.000656178154890622	6.39536475072155e-09	0.00153670049151656	0.00541368334680601
1855	Peak_13055	chr10	26780979	26782009	.	green	0.738220694936738	-0.221162356778599	-0.368545045883377	-0.0803785569454219	2.26574948428138e-12	0.0766495484382992	0.00252145246302975	0.524457217846753
1856	Peak_1309	chr1	25694191	25696224	.	blue	0.0415266920892881	0.140359092908309	0.587676163745697	0.551554751479261	0.742575649143858	0.26477091948755	2.65182029725733e-07	1.91783091597139e-06
1857	Peak_13093	chr10	27628400	27628985	.	blue	-0.162489219007317	0.123480848554631	0.587305436414717	0.489379580603271	0.195933276348401	0.327098590665598	2.70954566383725e-07	3.51974409715326e-05
1858	Peak_13104	chr10	27779466	27780072	.	blue	-0.347145875627803	0.183065545446765	0.69960178223763	0.346084417843416	0.00460907107804142	0.14438605499134	8.96148601443389e-11	0.00474408629664962
1859	Peak_13106	chr10	27822269	27822814	.	blue	-0.493703329961071	0.41120312811143	0.598088121181967	0.206131382520435	2.92695062435142e-05	0.000667093464829703	1.43232180818217e-07	0.0994794200634516
1860	Peak_13116	chr10	28202926	28203432	.	blue	-0.705484435332894	0.42371433757235	0.623456247453736	0.0287530904666931	5.31699572536095e-11	0.000436360163202904	2.90302738006461e-08	0.820140833736347
1861	Peak_13123	chr10	28291881	28292169	.	green	0.83789962398902	-0.525316794158334	-0.628809063170776	-0.227256545628412	3.22771805172067e-18	7.02440399867165e-06	2.03499456346573e-08	0.0686750931983099
1862	Peak_1313	chr1	25727785	25728143	.	black	-0.658942880526513	0.73771924133351	0.428019726182967	0.244291085215409	2.41058777177704e-09	2.38629663641552e-12	0.00037561773246063	0.0498619078332204
1863	Peak_1314	chr1	25743543	25744630	.	blue	-0.72368342146251	0.739004619277156	0.762944431209125	0.415716427149376	9.72398799680625e-12	2.08888899849838e-12	1.50547965151605e-13	0.000573464089360284
1864	Peak_13187	chr10	29501766	29502041	.	green	0.693436617945254	-0.319909782290136	-0.250891268391673	-0.191125152708858	1.52828921368357e-10	0.00938211027562103	0.0438135505669437	0.127234458598099
1865	Peak_13206	chr10	29658884	29659911	.	green	0.745195556459047	-0.48388925267217	-0.206410446348606	-0.150203677405283	1.08814280696224e-12	4.43276960930349e-05	0.0990120468444051	0.232371088641771
1866	Peak_13222	chr10	29835028	29835388	.	blue	-0.252613386683435	0.327660439730379	0.523075896705037	0.515066024822322	0.0423390130977041	0.00771224714667681	7.80921888300295e-06	1.13339308232809e-05
1867	Peak_13244	chr10	30098385	30098975	.	green	0.560398720859815	-0.187041706228807	-0.317124749812382	-0.135005748721102	1.20715671890861e-06	0.135720123267365	0.0100547180966803	0.283607820655225
1868	Peak_1326	chr1	25952577	25953228	.	black	-0.386590251571024	0.665972506202232	0.504977499769846	0.504388770246687	0.00146782951245399	1.41495454992964e-09	1.78815936303236e-05	1.83556410830853e-05
1869	Peak_13269	chr10	30638024	30638362	.	green	0.474642324209928	-0.261378382244101	-0.39525993057992	-0.299663191029946	6.47975896293131e-05	0.0354550041162232	0.00111944855619305	0.015304220846687
1870	Peak_13274	chr10	30736740	30737403	.	green	0.609411899304476	-0.248274658344527	-0.12912776111353	-0.123663915443285	7.14707898046191e-08	0.0461347735459994	0.305287233503913	0.326376372060275
1871	Peak_13279	chr10	30782022	30782942	.	black	-0.404520238382684	0.658963747986237	0.598363136925631	0.577700517627041	0.000831331696961501	2.40682835414002e-09	1.40878928503045e-07	4.6902531691919e-07
1872	Peak_13282	chr10	30803624	30805040	.	blue	-0.245950172992868	0.319683767616164	0.725179809210191	0.614155276927133	0.0482807347646938	0.00943519497640153	8.40584204761759e-12	5.29805069704538e-08
1873	Peak_13289	chr10	30857736	30858718	.	blue	-0.340608974233444	0.357636645704145	0.816420159169069	0.554679155604676	0.00549753560327037	0.00344662108991635	1.15120078307183e-16	1.63096261475107e-06
1874	Peak_13291	chr10	30903227	30904273	.	blue	-0.385149019155009	0.54328868949591	0.703278820872267	0.429370610977295	0.00153437615274071	2.92132643447624e-06	6.47609871587221e-11	0.000358213151527464
1875	Peak_13302	chr10	31075293	31076032	.	green	0.420055382261447	-0.315627113562204	-0.0852868762134177	-0.224092729862146	0.000494873970267888	0.0104334445428503	0.499361095309559	0.0727276889019075
1876	Peak_13304	chr10	31097983	31098401	.	blue	-0.493154356269515	0.460969717802313	0.622587476797929	0.273179250310201	2.99671099006989e-05	0.000111394405618746	3.0733914759606e-08	0.0276814517913004
1877	Peak_13311	chr10	31171565	31172362	.	blue	-0.311477318928066	0.333449543444125	0.73597921915776	0.627124260428585	0.0115482549931294	0.0066405716754116	2.85395980935067e-12	2.27741223791491e-08
1878	Peak_13319	chr10	31419532	31420174	.	green	0.664166936187068	-0.400644819439198	-0.366323893677654	-0.38082782890661	1.62465301399677e-09	0.000942557392280103	0.00268948152945253	0.00175046025500634
1879	Peak_13324	chr10	31618289	31620974	.	blue	-0.361638812090812	0.613679115670965	0.755585423303752	0.643292849787078	0.003077020554525	5.46090044137917e-08	3.48875016546159e-13	7.51571609817197e-09
1880	Peak_13329	chr10	31656869	31658100	.	blue	-0.477979649487898	0.34747321166338	0.818533457123489	0.310947940879702	5.65711860528008e-05	0.00456812535238792	8.27160623900372e-17	0.011697631702386
1881	Peak_13348	chr10	31940464	31941397	.	green	0.756436514469082	-0.349464578146413	-0.290390061917152	-0.0483396749765277	3.17041642556106e-13	0.0043258860962884	0.0189464056350219	0.70217311981442
1882	Peak_13349	chr10	31947253	31948326	.	blue	-0.291365409643329	0.213618509502448	0.683989371467282	0.2965286072953	0.0185314117824738	0.0875224517645853	3.37665752793408e-10	0.0164615382678619
1883	Peak_1337	chr1	26215145	26215279	.	black	-0.378705341085462	0.461926664510017	0.253922976253126	0.206772046006523	0.00186628145892376	0.000107328785173678	0.0412453266117438	0.0984089895242595
1884	Peak_13373	chr10	32413502	32413966	.	green	0.776784268277045	-0.477406651004361	-0.676989836864656	-0.289064976033272	2.84630195099972e-14	5.79111794239118e-05	5.96219255414539e-10	0.0195228939355776
1885	Peak_13385	chr10	32981912	32983720	.	green	0.799171560114398	-0.495469566436906	-0.268217348767345	0.0338188600918936	1.47225557484198e-15	2.71259245362398e-05	0.0307547713183803	0.789128527764786
1886	Peak_13418	chr10	33248517	33249021	.	green	0.484213389293492	-0.238763413083483	-0.440268961948778	-0.216572437169354	4.37329821027961e-05	0.0554383814682166	0.000242514531665721	0.0831286910832752
1887	Peak_13426	chr10	33306429	33307124	.	blue	-0.281992464281418	0.131825778407633	0.75782555359579	0.571669462552545	0.0228590425542395	0.295206589271656	2.70977263789869e-13	6.56113709750457e-07
1888	Peak_13464	chr10	34112307	34112874	.	blue	-0.228320864371108	0.276945066020218	0.5145198596943	0.458448136826729	0.0673532344084531	0.0255252430233289	1.16215194657217e-05	0.000122795864390293
1889	Peak_13499	chr10	34758318	34758655	.	green	0.69141273914643	-0.273151782615213	-0.474718415969906	-0.0889777776030888	1.81575767850321e-10	0.0276977252984172	6.45983244512395e-05	0.480908247251267
1890	Peak_13522	chr10	35079342	35080193	.	green	0.591754978195836	-0.428076385594242	-0.38972249957702	-0.234091724820702	2.08868312683022e-07	0.000374872518133754	0.00133207064912796	0.060537575517429
1891	Peak_13548	chr10	35397777	35398748	.	black	-0.35718452257373	0.72055097523685	0.566379902591489	0.474458092197413	0.00349075903346366	1.3150839237351e-11	8.7592828676926e-07	6.5282400067786e-05
1892	Peak_13553	chr10	35424031	35424202	.	green	0.552703892378415	-0.176946973140822	-0.525581839659471	-0.303441092483378	1.80722745122266e-06	0.158520268632059	6.93661066902438e-06	0.0140028915782856
1893	Peak_13588	chr10	35912700	35913541	.	purple	-0.139413299683755	0.1423870427625	0.560236760393522	0.737821884096761	0.268036154643071	0.257860171548965	1.21758068049324e-06	2.3611331716009e-12
1894	Peak_13603	chr10	36177097	36177399	.	blue	-0.621371012071325	0.410390237969953	0.459259450931874	0.0507059367043611	3.32789374418675e-08	0.000685361073645775	0.000119015406415472	0.688324110129986
1895	Peak_13620	chr10	36559659	36560996	.	blue	-0.40633675788626	0.345168410568787	0.79599635070196	0.426239575021675	0.00078340637044286	0.00486339616346308	2.29122684165468e-15	0.000399730610820049
1896	Peak_13666	chr10	38156672	38157254	.	black	-0.501290689452234	0.761223047303499	0.230404075979319	0.0766311228426902	2.10485749552649e-05	1.83748098313846e-13	0.0648251000563661	0.544033193585575
1897	Peak_13735	chr10	43160206	43161081	.	green	0.670182405258364	-0.342454426199673	-0.369453510323949	-0.0499781206744751	1.02138848408129e-09	0.0052325874440431	0.00245547243472977	0.69257320053698
1898	Peak_13765	chr10	43613456	43613993	.	green	0.811315736474093	-0.38648593731545	-0.513273219621177	-0.125124466877018	2.51444354058994e-16	0.00147255746030868	1.23035987294434e-05	0.3206505989693
1899	Peak_13793	chr10	43930957	43931810	.	green	0.746646905478678	-0.264093419542366	-0.377343099171675	-0.115113381146708	9.31349098557771e-13	0.0335220187809981	0.00194419039270473	0.36118654394614
1900	Peak_13799	chr10	43998168	43998915	.	blue	-0.341451713330758	0.316949832865593	0.739094530110644	0.501916387591569	0.00537511378473262	0.0100983263340045	2.06946965472856e-12	2.04767871714571e-05
1901	Peak_13801	chr10	44024272	44024755	.	black	-0.600142653825229	0.717013679632886	0.459849778061464	0.13961500970663	1.26511339290821e-07	1.84033433387151e-11	0.000116332299624273	0.267337520381076
1902	Peak_13812	chr10	44132337	44133069	.	blue	-0.187310752888536	0.321644774689568	0.397578275514896	0.621403193331801	0.135148225827967	0.00898319497586002	0.00103991523535964	3.32091150477285e-08
1903	Peak_13823	chr10	44280331	44281868	.	blue	-0.281311339768581	0.513635775672386	0.699467004309908	0.742993102445548	0.0232044401358278	1.21014842281566e-05	9.06797681156724e-11	1.3752081845175e-12
1904	Peak_13828	chr10	44311000	44311516	.	black	-0.285245127950145	0.590581248067496	0.374710582259141	0.522249113824198	0.0212691174946629	2.23795647931674e-07	0.00210305116231491	8.11888320299923e-06
1905	Peak_13836	chr10	44416386	44416699	.	blue	-0.409286104449954	0.355927375211599	0.652513006085179	0.407856666486826	0.000710900308533419	0.00361613596563781	3.87692238165215e-09	0.000745244876587722
1906	Peak_13875	chr10	44839489	44839824	.	green	0.690829650250809	-0.330068176732009	-0.533946214613913	-0.0896944550794282	1.9077023347723e-10	0.00724942419323216	4.63856029379819e-06	0.477367695445019
1907	Peak_13877	chr10	44861231	44861624	.	green	0.499685666415634	-0.16150418079869	-0.43471812946382	-0.182700110862515	2.2583824409661e-05	0.198694393043221	0.000296299309271831	0.145202809972959
1908	Peak_1392	chr1	27112000	27112524	.	green	0.835969385142444	-0.481086936328707	-0.559231076932106	-0.061512707408758	4.54378168624547e-18	4.97902746498174e-05	1.28422232068111e-06	0.626421321038379
1909	Peak_13927	chr10	46006332	46006807	.	green	0.65545941944212	-0.344997935240059	-0.412379986461503	-0.107870321860815	3.12274545912925e-09	0.00488589059984817	0.000641428688018341	0.392383251389775
1910	Peak_13953	chr10	47020493	47020752	.	green	0.669233059179465	-0.292209672125356	-0.511392979717182	-0.234967251256114	1.09979130980206e-09	0.0181784844244887	1.34031451492979e-05	0.0595540821835999
1911	Peak_13968	chr10	47243710	47244168	.	blue	-0.721680872980732	0.503267673196613	0.38907500860054	-0.088123957943727	1.17995666095627e-11	1.92908088063389e-05	0.0013591698183685	0.485144464667537
1912	Peak_13982	chr10	47988138	47989243	.	green	0.560256428014035	-0.181008041285464	-0.214247643313773	0.0478458555220281	1.21631035875867e-06	0.149029688949636	0.0865716586434348	0.705075689652019
1913	Peak_13992	chr10	48309476	48309999	.	green	0.657768780646534	-0.494508751556531	-0.555122053750219	-0.399086558004745	2.63133157392055e-09	2.82732402435785e-05	1.5937176386816e-06	0.000990949236453842
1914	Peak_140	chr1	3504178	3504678	.	green	0.666691427945893	-0.142334145579931	-0.54670175866265	-0.238037027652295	1.33884523246226e-09	0.258038866284478	2.45869609585924e-06	0.0562074845401547
1915	Peak_14009	chr10	48606315	48607445	.	green	0.769352615151823	-0.37622153036573	-0.467113471614253	-0.0366089920866195	7.06250862416788e-14	0.00201050833938116	8.75709753595377e-05	0.772182484488959
1916	Peak_14013	chr10	48628210	48628546	.	blue	-0.139180587684378	0.332750102361738	0.557027454659046	0.53635402939046	0.268843685763124	0.00676269788449267	1.44239637569253e-06	4.12291340259644e-06
1917	Peak_14046	chr10	49055417	49056387	.	blue	-0.435231296118453	0.543526078269538	0.534524326419851	0.269544996949609	0.000290904574835242	2.88668165952217e-06	4.50952853938443e-06	0.0299056892590351
1918	Peak_14047	chr10	49058373	49059118	.	blue	-0.420943244982129	0.604479264937629	0.551703677276247	0.246085668609748	0.000480054176611179	9.70700750834747e-08	1.90314746558962e-06	0.0481534388851143
1919	Peak_14051	chr10	49109714	49110390	.	blue	-0.492541087592203	0.516091200298225	0.791607798623555	0.54676366002205	3.07646293599193e-05	1.08119294985711e-05	4.16925835145498e-15	2.45097708469332e-06
1920	Peak_14055	chr10	49144067	49144759	.	blue	-0.323457631972924	0.306455098702977	0.813559766591206	0.638890127734404	0.0085822470885416	0.0130341532489	1.78878769079482e-16	1.02297858235329e-08
1921	Peak_14086	chr10	49551945	49552744	.	green	0.566758185513015	-0.344716247658549	-0.312008567870943	-0.44976673747229	8.58156596844723e-07	0.00492326093186895	0.0114000137903362	0.00017076243593389
1922	Peak_14088	chr10	49562869	49563525	.	green	0.573992488020569	-0.127320894386365	-0.554655201717015	-0.222173643009897	5.76994367816501e-07	0.312161389092808	1.63300007029546e-06	0.0752775136563325
1923	Peak_14107	chr10	50291379	50291634	.	blue	-0.570350409197761	0.486240594315848	0.645048877772822	0.0696699032431826	7.05468113673567e-07	4.01779063736239e-05	6.63688802809973e-09	0.581312353100041
1924	Peak_14108	chr10	50294406	50294746	.	black	-0.49752998095408	0.6911133023696	0.301175889455775	0.111624799777957	2.48096855479111e-05	1.86243395641185e-10	0.0147711951575657	0.376018026471424
1925	Peak_14157	chr10	51272727	51272899	.	blue	-0.217800560865935	0.056794920505737	0.333817766689855	0.391402604289847	0.0813540798979129	0.653162128540564	0.00657705874682872	0.00126400804531667
1926	Peak_14168	chr10	51640530	51640720	.	blue	-0.419532047854261	0.17584042703458	0.483579622591508	0.368011225688505	0.000503803010056299	0.161182001430408	4.49027746513433e-05	0.00256095673270297
1927	Peak_14171	chr10	51682672	51683822	.	blue	-0.351552234131612	0.327669133810186	0.76922648159251	0.33574665384063	0.00408420315793457	0.00771053051696513	7.17018981208207e-14	0.00625298881875016
1928	Peak_14192	chr10	52318685	52319457	.	green	0.71235628408908	-0.404468299639571	-0.399045420268926	0.0112903622239094	2.84267309791108e-11	0.000832740203778268	0.000992256639286211	0.928873353724506
1929	Peak_14193	chr10	52323027	52323344	.	green	0.615788472201562	-0.402928938519046	-0.417404517521997	-0.243857396965264	4.77367621569965e-08	0.000875478851822204	0.000541631602058423	0.0502821419203088
1930	Peak_14198	chr10	52442903	52444181	.	green	0.70505810349053	-0.42741371003411	-0.236273070724107	0.0461495570645296	5.52436486824406e-11	0.000383673314902754	0.0581113076500093	0.715077915125338
1931	Peak_14199	chr10	52451893	52452453	.	green	0.598163546035715	-0.421622888542503	-0.234312099486433	-0.160890578765321	1.4258312181839e-07	0.000468984064036255	0.0602887964450098	0.200428323734809
1932	Peak_14215	chr10	52639771	52640064	.	green	0.554120470936787	-0.377127030506505	-0.30626919198329	-0.256350111279332	1.67910896087378e-06	0.00195681192658784	0.0130921858072388	0.0392800863121749
1933	Peak_14219	chr10	52706408	52706913	.	green	0.293234996337235	-0.240365265596669	-0.305538507668626	-0.466803671595358	0.0177576052187865	0.0537725557390692	0.0133224416526816	8.86497341610765e-05
1934	Peak_1422	chr1	27504327	27505487	.	blue	-0.60634826295957	0.741229216630116	0.6983906561581	0.356898477210907	8.64914453300758e-08	1.65601594215155e-12	9.96278719629614e-11	0.00351894240153362
1935	Peak_14261	chr10	57964443	57964720	.	green	0.614859638995309	-0.457514488787567	-0.297467658621966	-0.0130159417623793	5.06555084027659e-08	0.000127282881157017	0.0161072113317446	0.918037523862305
1936	Peak_14271	chr10	58107423	58108150	.	green	0.651044795763413	-0.47285937589411	-0.505997953838404	-0.0708995646007544	4.31440901505213e-09	6.96323005302797e-05	1.70867784205732e-05	0.57464313690224
1937	Peak_14297	chr10	58565278	58565831	.	blue	-0.356101078761888	0.412720159265949	0.630384086374221	0.603689970777552	0.00359857769120079	0.000634179041115995	1.83064408719128e-08	1.01894725425468e-07
1938	Peak_14307	chr10	58625100	58625488	.	green	0.791787643143363	-0.532611403131611	-0.495644304422841	0.0181894437959493	4.06936516168699e-15	4.94978034752197e-06	2.69219688079046e-05	0.885647037581986
1939	Peak_14309	chr10	58640821	58642608	.	green	0.774784000744884	-0.473159656017132	-0.147899981777639	0.0339942650671493	3.6473826965955e-14	6.87954082012919e-05	0.239694566001567	0.788060231218148
1940	Peak_14330	chr10	58797116	58797743	.	green	0.482358236566717	-0.159078575267509	-0.249655327053653	-0.248873913942079	4.72392518163786e-05	0.205611572803574	0.0448976826198337	0.0455944377610815
1941	Peak_14344	chr10	58951785	58953134	.	blue	-0.406053537897382	0.233883743281254	0.836426335761139	0.546879336483188	0.000790709967909122	0.0607731250318817	4.19209853679629e-18	2.43661318940237e-06
1942	Peak_14369	chr10	59492497	59492809	.	black	-0.443297663443331	0.670826417499219	0.413544450366621	0.36837000191558	0.000217090373045368	9.71259841382654e-10	0.00061691946690371	0.00253434588069497
1943	Peak_14381	chr10	59674356	59674726	.	green	0.574058928187884	-0.268293066825636	-0.396799660496755	-0.0543387979996181	5.74869304510085e-07	0.0307058093921332	0.00106603842098836	0.667260502096237
1944	Peak_14397	chr10	59991754	59992169	.	green	0.456114850825886	-0.271108232108933	-0.546557294169734	-0.138127308615839	0.00013429241017889	0.0289312360364523	2.47679926384139e-06	0.272519030582707
1945	Peak_14401	chr10	60043759	60044688	.	green	0.524474223272362	-0.518271286975005	-0.308228568499091	-0.402296505210114	7.31043157160909e-06	9.77543587076223e-06	0.0124916177596949	0.00089360545441443
1946	Peak_14407	chr10	60123066	60124021	.	green	0.777905491112109	-0.471174992215223	-0.615058322594572	-0.13199868370671	2.47414569904399e-14	7.45035293750102e-05	5.00173322765844e-08	0.294568068224297
1947	Peak_14413	chr10	60282967	60283119	.	green	0.511503447313141	-0.345490466443426	-0.470664158094229	-0.414214601383565	1.3336096421502e-05	0.00482114986905188	7.60418494819933e-05	0.000603202914095649
1948	Peak_14447	chr10	60917466	60917856	.	green	0.388220057325566	-0.200281509757665	-0.514587560318036	-0.563455088640932	0.00139571163524917	0.109677443168875	1.15855056842502e-05	1.02547550350159e-06
1949	Peak_14462	chr10	61157072	61157577	.	blue	-0.641298315922844	0.442297938242663	0.427980460409402	0.191391555697973	8.64756189603366e-09	0.000225198937688834	0.00037613496889724	0.126695187555986
1950	Peak_14477	chr10	61463277	61464327	.	purple	0.0151587561509437	0.212347421857025	0.434703453397836	0.742554981146297	0.904602526340727	0.0894684853567585	0.000296454929482767	1.44036644155304e-12
1951	Peak_14495	chr10	61842989	61843525	.	green	0.647489495007962	-0.289266695726384	-0.25860295176882	0.0734674926690546	5.5760423813063e-09	0.0194341810949157	0.0375260288092122	0.560830814707467
1952	Peak_14529	chr10	62059300	62059657	.	blue	-0.131567366853505	0.295622486985342	0.641072111359431	0.693286401902678	0.296162561296773	0.016809752703454	8.78567790150407e-09	1.54804001115368e-10
1953	Peak_14533	chr10	62076893	62077308	.	green	0.52626309921477	-0.139185448633342	-0.345565474993847	-0.315686266509849	6.71562657590628e-06	0.268826801189745	0.00481135712570481	0.0104182541198399
1954	Peak_14551	chr10	62384254	62384421	.	green	0.652034509002562	-0.428391451573186	-0.45446481414257	-0.178681758871876	4.01465252828007e-09	0.000370753146532663	0.000143010917013936	0.154412922139607
1955	Peak_14553	chr10	62433089	62433947	.	green	0.802357410161886	-0.445788445815589	-0.350908598766778	0.0653702387077456	9.37087895966832e-16	0.000198037718914852	0.00415740760586827	0.604905216683937
1956	Peak_14560	chr10	62492229	62493087	.	blue	-0.382629713378614	0.216719124254445	0.775284325913793	0.576654270635398	0.00165724048189254	0.0829151357836905	3.42882789689397e-14	4.97388467042497e-07
1957	Peak_14565	chr10	62577560	62578222	.	green	0.748219133588979	-0.499343514353443	-0.617909763963829	-0.21274096865952	7.859506262537e-13	2.29242670545426e-05	4.16558422231967e-08	0.088862365406736
1958	Peak_14580	chr10	62732968	62733548	.	green	0.542926737540204	-0.205420447230689	-0.21018408202917	-0.283104959846597	2.97489991789736e-06	0.100677849832369	0.0928585691672415	0.0223042722335745
1959	Peak_14602	chr10	63120412	63121216	.	blue	0.0294948632351772	0.0567821042764423	0.525583981810276	0.756890427791037	0.815581333559282	0.653235387513481	6.9359052952258e-06	3.01220939743352e-13
1960	Peak_14620	chr10	63552968	63555240	.	green	0.78011434916241	-0.453437136663962	-0.443658329243862	-0.223425892841212	1.87283646101407e-14	0.000148700724056614	0.000214231361673734	0.0736057533744098
1961	Peak_14675	chr10	66827108	66828041	.	green	0.733142965845807	-0.370193858704036	-0.298888559891717	0.112863281208295	3.80927740185974e-12	0.00240284710845434	0.0155835157531934	0.370711217554655
1962	Peak_14696	chr10	67925617	67926142	.	green	0.575717150303279	-0.336429849954695	-0.518706085121475	-0.243204029439956	5.2415575741378e-07	0.00614161736030515	9.58012278960474e-06	0.0509207057537539
1963	Peak_14788	chr10	69766227	69766728	.	black	-0.345984248318733	0.596493597823778	0.54411685208234	0.496068829889591	0.00475700624696739	1.57623773250952e-07	2.80212557754599e-06	2.64323708346123e-05
1964	Peak_14810	chr10	70267339	70267889	.	green	0.723269124442875	-0.444769575883863	-0.438667485360955	-0.0458659499418173	1.01224843611832e-11	0.00020563795647759	0.000257033120556269	0.716754928054752
[truncated: 5,604 more rows]
