# Supplementary material for: Fibroblasts as an in vitro model of circadian genetic and genomic studies
Source: Mamm Genome. 2024 Jul 3;35(3):432–44. doi: 10.1007/s00335-024-10050-7 (PMC11329553; doi:10.1007/s00335-024-10050-7)
Supplement: Supplementary file 11 — Supplementary file11 (CSV 1308 kb) [file 335_2024_10050_MOESM11_ESM.csv]

	geneSymbol	moduleColor	MMblack	MMblue	MMbrown	MMgreen	MMgreenyellow	MMmagenta	MMpink	MMpurple	MMred	MMtan	MMturquoise	MMyellow	p.MMblack	p.MMblue	p.MMbrown	p.MMgreen	p.MMgreenyellow	p.MMmagenta	p.MMpink	p.MMpurple	p.MMred	p.MMtan	p.MMturquoise	p.MMyellow
MT2A	MT2A	green	-0.567759326874977	-0.88504100796709	0.511351422630252	0.909766089500366	-0.14503802967435	0.213512744916099	-0.58029743877666	0.288509453703054	-0.809646372858475	0.559715279997667	0.899646492355523	-0.861922379306289	5.93074608125352e-08	5.94889713470948e-27	1.71636627085547e-06	9.57902845823353e-31	0.205165414510395	0.0605242228510563	2.57008925162358e-08	0.0104182634111584	2.88944888117819e-19	9.96028026982138e-08	4.49297521697298e-29	4.0360356384323e-24
HSPB1	HSPB1	green	-0.578243488725572	-0.825229599790008	0.506574054646349	0.817556402687034	-0.137471843978509	0.182397372923783	-0.533811201282854	0.093315162949968	-0.836424764871168	0.594604164102273	0.831741716756553	-0.803212546884843	2.95451352941966e-08	1.53039432224088e-20	2.22154265787536e-06	6.73432346101043e-20	0.230052145467489	0.109971496269702	4.8348326880654e-07	0.416443608332015	1.54015563497639e-21	9.47202220319799e-09	4.10785709772823e-21	8.99387476227964e-19
CRYAB	CRYAB	green	-0.608772682640122	-0.772134865889393	0.514524730154259	0.730244704233177	-0.0761270004936699	0.0981403359668325	-0.447455466056095	-0.126877925391731	-0.664557351154325	0.464017390564739	0.73113507334887	-0.829581945300252	3.35548162508233e-09	1.26868372233503e-16	1.44291512279943e-06	3.28726226751911e-14	0.507687470672854	0.392648392371535	4.00248297358457e-05	0.268317857616928	3.26315783050338e-11	1.87790251402908e-05	2.95296347134749e-14	6.39324451928062e-21
TUBA1B	TUBA1B	green	-0.521981208369684	-0.857031416361184	0.507959751928031	0.880201646128674	-0.165151670822824	0.246409704808524	-0.544430826744351	0.424752498947605	-0.815339996081433	0.544363860649817	0.888444892855749	-0.81559085487138	9.53051556771967e-07	1.37845441924247e-23	2.06219716798275e-06	2.59907472308662e-26	0.148465133359487	0.0296489752100308	2.57081288797056e-07	0.000106196759823829	1.01993403725587e-19	2.58124925583239e-07	2.02564687942302e-27	9.73395220509684e-20
TUBA1C	TUBA1C	green	-0.4424283323879	-0.868576265688158	0.426754821082563	0.90402045786643	-0.254819279266775	0.33288276405758	-0.601349400289429	0.517626526664127	-0.805054802149213	0.625276156075562	0.880294746438575	-0.754481473366486	4.99773437965224e-05	7.02292965170188e-25	9.77082538638609e-05	8.97430341121573e-30	0.0243554828296105	0.00290229414629112	5.81597144579017e-09	1.21571306708744e-06	6.52555035110457e-19	9.37578385082833e-10	2.52790747327626e-26	1.51075422563225e-15
MT1X	MT1X	brown	-0.81298136197441	-0.478129124100168	0.77868316081766	0.500358794691673	0.373078369139933	-0.328478117284243	-0.0391540486271966	-0.0359270751671847	-0.660701879282413	0.125397254283726	0.727627097142251	-0.809344970245251	1.57682946556853e-19	9.54763882870563e-06	4.78074323085082e-17	3.08963854840864e-06	0.00076800157674583	0.0033232414560119	0.733595389424848	0.754829759396443	4.63830581019893e-11	0.273988788950369	4.49475082615835e-14	3.05022514047788e-19
ACTC1	ACTC1	green	-0.39376031094515	-0.807923814976047	0.346648353152507	0.791637164614954	-0.305889537502001	0.351695108945013	-0.593902198322903	0.0146771911350804	-0.632384218358132	0.621383132931704	0.696006063459285	-0.731197230623035	0.000361517269358667	3.93240515403315e-19	0.00187660658229315	6.26604294036034e-18	0.0064586639843719	0.00159148855504864	9.9588021685956e-09	0.898513436642854	5.28878204918584e-10	1.27510750427006e-09	1.50958856792415e-12	2.93089099352812e-14
NR1D2	NR1D2	yellow	0.433284197214028	0.327692704364523	-0.321925528246953	-0.364116587407071	-0.100512112959655	0.11425407639579	0.158928996769753	0.295215204214103	0.377312418804174	-0.191988333983257	-0.385303887948457	0.452008787868813	7.41937689720775e-05	0.00340378046823519	0.00405049094745078	0.00104862989373961	0.381254504992097	0.319230905217548	0.164585882571355	0.008692041942207	0.000660850837368998	0.0921964174580496	0.000494902286012801	3.2633238141888e-05
TGM2	TGM2	green	-0.542997614688294	-0.858264321865375	0.488675399087198	0.853712696794966	-0.145558698282423	0.192253567562243	-0.542924482845384	0.216392451385986	-0.76342252005168	0.507212497556242	0.841573660730174	-0.809402816693676	2.80313196168052e-07	1.01579979703927e-23	5.64550371127877e-06	3.09178286937659e-23	0.203526307170119	0.0917391043758889	2.8155036128517e-07	0.0570557489668791	4.42558903365203e-16	2.14673872304219e-06	5.05096010247006e-22	3.01871193593919e-19
LEP	LEP	blue	0.385017921731436	0.853848988044263	-0.385063221852551	-0.779929781767684	0.246795084163925	-0.331510098332034	0.609172768566925	-0.441715675534102	0.764690131319054	-0.548017465764025	-0.791744461137367	0.725078189378001	0.000500113242164349	2.99207656210375e-23	0.000499284443194098	3.95521760170151e-17	0.0293867716185318	0.00302805186131542	3.25615908608605e-09	5.15612205974294e-05	3.70233607664473e-16	2.06668050176302e-07	6.15778641981225e-18	6.07455096060815e-14
NME1	NME1	green	-0.461303439904622	-0.818843568918854	0.41215878178515	0.861488260672939	-0.2484882953472	0.303303836319991	-0.598560101429202	0.417187346831492	-0.730687427457904	0.588911339944682	0.83443188752477	-0.759463478261111	2.13157329623001e-05	5.27805904180778e-20	0.000177234382077431	4.50944469244701e-24	0.0282577953914389	0.00694725042795978	7.12538893796051e-09	0.00014480395687875	3.11672147282422e-14	1.41728963679252e-08	2.34688671641403e-21	7.6723867270632e-16
MAFB	MAFB	blue	0.293432744473242	0.804444916155322	-0.336279174622333	-0.704352684481237	0.315705260399434	-0.403757321396668	0.610252784422486	-0.287900226079762	0.806474857828797	-0.62437094734025	-0.709743735021653	0.640445369452887	0.00912451041088074	7.25949337672583e-19	0.00261097816867542	6.24449759105893e-13	0.00486847753649057	0.00024668069994797	3.00184951679761e-09	0.0105889814031069	5.08397708001082e-19	1.0074488830043e-09	3.47341277435429e-13	2.7136846105326e-10
ID1	ID1	brown	-0.806653638793366	-0.608552899312276	0.808392650737473	0.573103321295614	0.282559542379746	-0.22578574030071	-0.124130064879594	0.174715607460135	-0.863142335123789	0.263292277131479	0.854090161924706	-0.81928736523133	4.9259644975898e-19	3.41126633889221e-09	3.61712373119294e-19	4.17038586755468e-08	0.0121929102635087	0.0468517293912879	0.278905390212065	0.126034662467479	2.94925685035634e-24	0.0198565050689362	2.82322530511619e-23	4.85059349385891e-20
TUBB2A	TUBB2A	green	-0.489129766762141	-0.775186997838847	0.486074479906363	0.764490668146552	-0.128291096622741	0.210910273377251	-0.484040068693075	0.0293070293597749	-0.654611432511818	0.489618899871203	0.761556911370311	-0.799944763784058	5.51696840124239e-06	8.08284380016675e-17	6.43700308672354e-06	3.80804530964825e-16	0.262979656121646	0.0638043019797115	7.12738461994377e-06	0.798948255814119	8.00078408252413e-11	5.38166920444544e-06	5.74315930294058e-16	1.57583395833015e-18
ANKRD1	ANKRD1	green	-0.213173481696806	-0.89631227468849	0.208967310347747	0.890736190833855	-0.459244361274916	0.563227746940807	-0.768066178453737	0.235227837761018	-0.623726405501594	0.704728533297071	0.700036843182103	-0.69828514927616	0.0609438926095651	1.46051688736795e-28	0.0663457911317521	9.61598571661742e-28	2.34498091022335e-05	7.95587656543704e-08	2.28925854719942e-16	0.0381610101468145	1.06020159163374e-09	5.99684188304834e-13	9.8938205475507e-13	1.18981200669082e-12
ITGA5	ITGA5	green	-0.250298689299223	-0.849019807263776	0.206473881195602	0.897448132887046	-0.423958188796779	0.486704815898007	-0.750817053426402	0.391882437161088	-0.731821282809476	0.730250265426439	0.752829373459986	-0.616359585906277	0.0270914237358004	9.37118284334523e-23	0.0697263921515722	9.81911949459543e-29	0.000109749130366902	6.23615691520386e-06	2.46153457933295e-15	0.000387910508033476	2.71791334236872e-14	3.28506534733457e-14	1.8846715769282e-15	1.88439704769215e-09
MMP3	MMP3	green	-0.146734263679184	-0.79515775770615	0.134284225344845	0.716513504835887	-0.457252214005338	0.51280815857709	-0.707318392937863	0.293491315746625	-0.54339907716518	0.637887916519012	0.599284583859652	-0.551396954207374	0.199859943021843	3.51812426008819e-18	0.241142340175855	1.6314547352837e-13	2.57026844005646e-05	1.58527797282569e-06	4.52970373627737e-13	0.0091100059014755	2.73612798079431e-07	3.36060277164439e-10	6.76058853574099e-09	1.67854594736328e-07
PPAPDC1A	PPAPDC1A	green	-0.309031896970612	-0.790845377363071	0.241918166658393	0.757709279259182	-0.363810786056349	0.388406702890831	-0.640478183479944	0.04427162687158	-0.597273849418654	0.667405528815575	0.635982407508942	-0.633089824962374	0.00590585814685806	7.12376819640514e-18	0.0328530958588173	9.757726283467e-16	0.00105966797960824	0.000441466285351726	2.70621510673919e-10	0.700331849361062	7.81972088664792e-09	2.5082508333419e-11	3.9359139845284e-10	4.99257950910767e-10
CKAP4	CKAP4	turquoise	-0.656838330843872	-0.712717509597603	0.64557650824842	0.732802633608929	0.0296815412335261	0.0464220225871306	-0.342792979688159	0.281380485369879	-0.870340764933736	0.524817822445088	0.869722633598117	-0.754335094376683	6.56426786744075e-11	2.49892795746529e-13	1.75638929381772e-10	2.41283661994231e-14	0.796434060046499	0.686516739119187	0.002124547286374	0.0125741693881798	4.34680009722821e-25	8.11819398282144e-07	5.14638766502355e-25	1.54075589961864e-15
TPM1	TPM1	green	-0.102908843269395	-0.892578912263918	0.0837301012864311	0.876794552540835	-0.574903442034369	0.657400105355723	-0.842289625774726	0.178841020010753	-0.584058628052107	0.759270248283321	0.631080557425192	-0.603278263286806	0.369945180776324	5.21798680556521e-28	0.466107845717537	7.06838225875372e-26	3.69867112067899e-08	6.24297172685521e-11	4.31202977361009e-22	0.117198966202626	1.98611067946821e-08	7.87908762146941e-16	5.88078142124677e-10	5.04827275171975e-09
SPHK1	SPHK1	green	-0.521245726815525	-0.822936897284179	0.452673448126047	0.869226333461363	-0.171456747802548	0.225618793610203	-0.541506314755118	0.301476327674429	-0.744106411948269	0.560665956779811	0.843490128615367	-0.766221712528722	9.93285957459273e-07	2.40055411123228e-20	3.16673085322216e-05	5.88994833211399e-25	0.133366927417435	0.0470189679352268	3.0658760506029e-07	0.00731191734999074	5.89005827189907e-15	9.37499567921976e-08	3.30165354491012e-22	2.9798437251507e-16
FUS	FUS	turquoise	-0.727398534055997	-0.684328786824773	0.695127689681078	0.74473469559451	0.13446979536561	-0.0738285253871716	-0.272144277265042	0.280241975349772	-0.752327395789435	0.316517333080398	0.889295095989242	-0.849967685333242	4.61843911041175e-14	4.94171815359639e-12	1.65366181127805e-12	5.43430226214188e-15	0.2404867756049	0.520622429991378	0.0159353890347305	0.012952091040179	2.01496826856926e-15	0.00475397692848744	1.53932797784449e-27	7.51360448734154e-23
TNFSF10	TNFSF10	blue	0.420526040116102	0.87045107885784	-0.381071578472538	-0.799996280312795	0.280747688113944	-0.329194530727817	0.599648756379504	-0.269745911848994	0.74463804974615	-0.593876520200384	-0.763730512545504	0.735980262156018	0.000126397948990416	4.21738182040217e-25	0.000577331040588698	1.56208835738241e-18	0.0127830240598562	0.00325126580811543	6.58400546941849e-09	0.0169255201459734	5.50212643179014e-15	9.97705270371512e-09	4.23824890210141e-16	1.63504654842115e-14
PARD3B	PARD3B	blue	0.438071335261647	0.883269111285751	-0.377845323540842	-0.913457476215663	0.286136126457003	-0.34364395580678	0.642122580116938	-0.358777136198473	0.778076496883972	-0.665654433997686	-0.840434297045404	0.724869739966281	6.04150741723313e-05	1.02845884831889e-26	0.000648376934897925	2.09969501956434e-31	0.011097143598926	0.00206741970332421	2.35608419372781e-10	0.0012571569116639	5.24042213919390e-17	2.94965146907194e-11	6.48619741709552e-22	6.22511237540552e-14
GLDN	GLDN	green	-0.459528026955978	-0.699364741219449	0.414384939181597	0.689891980590301	-0.14788411672368	0.182260329003325	-0.484412935649107	-0.0246201696562697	-0.704693875261302	0.570612259588576	0.692843416103532	-0.671409871835603	2.31444224005838e-05	1.06211323910396e-12	0.000162130029154424	2.8282907508982e-12	0.196319743494634	0.110243456679916	6.99587185842513e-06	0.830577254893081	6.01927762747426e-13	4.91815984488873e-08	2.09286402124857e-12	1.72423905236568e-11
PRPS1	PRPS1	green	-0.549562533058478	-0.818915166165328	0.53383492112772	0.842216439909288	-0.088579044338649	0.191438102522913	-0.468828436860763	0.383719658354211	-0.726088650894155	0.428841945692943	0.861110622888151	-0.813450279948608	1.87972450816265e-07	5.20671214513044e-20	4.82813239221398e-07	4.38247164185323e-22	0.440590662881687	0.0931508430551418	1.49613588599597e-05	0.000524406813301796	5.39302934523427e-14	8.95317915550388e-05	4.96468520372594e-24	1.44670730319219e-19
FAM65B	FAM65B	tan	-0.0725181711304086	-0.755759448850864	0.0667952531856487	0.705049500970154	-0.519597198628794	0.546674457855775	-0.716181247096556	0.336683003703474	-0.678054623593099	0.72692325670281	0.585248483269722	-0.42172800458398	0.528070369285071	1.27168674367809e-15	0.561210196992329	5.79284958043774e-13	1.08936334162632e-06	2.24336202490548e-07	1.69396048846722e-13	0.00257814487417095	9.13852328154614e-12	4.88621710558408e-14	1.82933603958402e-08	0.000120318803667685
MAN1C1	MAN1C1	blue	0.341078634978504	0.872952369828462	-0.297566136059041	-0.815872650206648	0.332930738299795	-0.37821850479241	0.666953875783011	-0.391008165637724	0.772564629110906	-0.621315042951289	-0.752661628768235	0.675342735751058	0.00224396109087382	2.10929627253381e-25	0.00814916239495432	9.23566646831095e-20	0.00289798471424839	0.000639769902415483	2.61561596733623e-11	0.000400790400494956	1.1911551027344e-16	1.28193524298017e-09	1.9272812824964e-15	1.18649175038473e-11
SEC13	SEC13	green	-0.661737593091823	-0.680662808578344	0.608108418325608	0.714291712693187	0.0708704370273447	0.00460540730863478	-0.334985428725328	0.0455063137551843	-0.709818083896231	0.433880270721512	0.779029957455303	-0.785341653407385	4.2223280872885e-11	7.09061333684093e-12	3.52679794350982e-09	2.09566838253042e-13	0.537510865650748	0.968079274781997	0.00271870365895228	0.692387440669656	3.44510849700726e-13	7.23319907307467e-05	4.53572808572436e-17	1.7118956334316e-17
TSPAN2	TSPAN2	green	-0.367180254454784	-0.79027305727856	0.331725315971917	0.807949582496807	-0.255721944921856	0.327135999280043	-0.582831760956808	0.160678883718171	-0.645106056035325	0.56331767935199	0.706969009269406	-0.708287019631528	0.000943661864183613	7.81328404488664e-18	0.00300801807139982	3.91440762665457e-19	0.0238382614334749	0.00346191697318839	2.1610986363568e-08	0.159927392482334	1.82848756770783e-10	7.90996703769723e-08	4.70527609640824e-13	4.07527269176061e-13
TUBB6	TUBB6	green	-0.333819111692747	-0.871669689572638	0.282565424180163	0.93974582143821	-0.370591004275246	0.447969929527162	-0.695438326025659	0.337664260749877	-0.648019022088544	0.683243002417321	0.792065418416151	-0.701895660390327	0.00281921146908258	3.01460762973137e-25	0.012191033777405	3.63225423939254e-37	0.000838092420106408	3.91177702871863e-05	1.60126247393632e-12	0.0024999004214436	1.42372216034514e-10	5.50246429339172e-12	5.84463870512212e-18	8.12303208294054e-13
ARPC2	ARPC2	green	-0.24987735632118	-0.878915305217469	0.24657029156055	0.893031783581496	-0.432178956368856	0.532414272394389	-0.736118767587964	0.424810114840137	-0.649046940188864	0.666895653762732	0.759120646733615	-0.675638698841029	0.0273591724722593	3.80537919316264e-26	0.0295394768873805	4.48245703080996e-28	7.77638983497249e-05	5.24530103658217e-07	1.60734404629213e-14	0.000105943267356708	1.30256640346336e-10	2.62977275403224e-11	8.04279803993918e-16	1.15331550458228e-11
ELL2	ELL2	green	-0.404199722081075	-0.764589299644392	0.456201386897566	0.756840436110238	-0.116207438548594	0.239331909519462	-0.49611929974184	0.281131871826548	-0.709763988709152	0.398248670385412	0.792886379015141	-0.740366071628939	0.000242475699757651	3.7554147511436e-16	2.69707731267891e-05	1.09834757291824e-15	0.31097229725099	0.034826448616999	3.85496412795333e-06	0.0126558684630679	3.46568020034046e-13	0.000304963486182474	5.11208051057745e-18	9.46800647039824e-15
RAB3B	RAB3B	green	0.0153707398358584	-0.803525392173333	0.00206857685086937	0.811253528826863	-0.585301618231496	0.681561096580245	-0.819990257733313	0.503604228628153	-0.568127933229999	0.702112446172226	0.591871598842577	-0.482054814419138	0.893745097306976	8.5190296779022e-19	0.985659409333221	2.16126702068994e-19	1.822617173056e-08	6.49337467133247e-12	4.24126904733962e-20	2.60289368793582e-06	5.78958603727492e-08	7.9375582330246e-13	1.15046508972448e-08	7.86748480024137e-06
LAMC1	LAMC1	yellow	0.561433158761771	0.846059231544245	-0.507128216341597	-0.82792048692217	0.17127504444435	-0.208012286311526	0.494143166777525	-0.256048011536604	0.740755140255966	-0.553063757521744	-0.836089051999653	0.791364493151749	8.92660598386632e-08	1.85051585618597e-22	2.15647602265086e-06	8.94710087423456e-21	0.133785075712412	0.0676246340441711	4.26956363967748e-06	0.0236537373971536	9.01530599589943e-15	1.5135904750642e-07	1.65405929975343e-21	6.54949506536219e-18
NPTX1	NPTX1	green	-0.52887460575235	-0.62890754438295	0.510925811365229	0.664175480520407	-0.0260158470675556	0.0797264730075846	-0.347826914066568	0.154238134507629	-0.759820806715573	0.456730635290485	0.737694544439831	-0.667239731034637	6.43774690347384e-07	7.01076370766279e-10	1.75655190097887e-06	3.37959327788155e-11	0.821128004249318	0.487768343577169	0.00180619182051142	0.177566676356131	7.30384699201187e-16	2.632498862689e-05	1.32235860337774e-14	2.54716325336652e-11
INHBB	INHBB	blue	0.185453086975919	0.800821579630644	-0.180738741855981	-0.693035893770762	0.436633906605649	-0.484924851596383	0.665326984661221	-0.319034523286491	0.760675355170778	-0.668856232046943	-0.609678833912838	0.51533217610122	0.10404146354894	1.35706337012503e-18	0.113298108733997	2.05190800345531e-12	6.42800392485297e-05	6.81901682053899e-06	3.04006671346721e-11	0.00441408585808358	6.49043217999299e-16	2.19123934782739e-11	3.13453924678084e-09	1.38019822151566e-06
DNAJB11	DNAJB11	green	-0.505411473628252	-0.724570587319951	0.55047137697818	0.674982174605682	-0.0272446819952946	0.125472225040078	-0.400874804467798	0.163351896167736	-0.717496865969372	0.427778521265504	0.767935278122612	-0.758949413984259	2.36409639264244e-06	6.44748102495197e-14	1.77735710135578e-07	1.22814728889022e-11	0.812829299986189	0.273699738178823	0.00027576165630361	0.153001086665558	1.4591945989202e-13	9.36151999571208e-05	2.33268156888893e-16	8.23420815875841e-16
RBM3	RBM3	turquoise	-0.567573771254416	-0.718068558432033	0.596494206427392	0.638906687223002	0.0356752902865701	0.0715505952103607	-0.34129512243105	0.289035224504555	-0.739357839666112	0.302801213500971	0.755458209815869	-0.801777065966092	6.00303609680819e-08	1.36724135089136e-13	8.27146069978066e-09	3.08695533680524e-10	0.756494470047571	0.533603930869871	0.00222855620556342	0.0102728661352186	1.07454100549944e-14	0.00704591375876135	1.32451269362893e-15	1.15211991795658e-18
FARS2	FARS2	blue	0.0298726080420956	0.772387002851659	-0.0612846364170715	-0.688164854747885	0.489864382140391	-0.581757657064208	0.697971593694421	-0.42438281612564	0.49515655962687	-0.567954048232453	-0.531865957384582	0.470221717386365	0.795152174334056	1.22262738410839e-16	0.594023798412249	3.36775527769217e-12	5.31494538657955e-06	2.32624560998307e-08	1.22958463935318e-12	0.000107836642441341	4.05198543625926e-06	5.85577422305615e-08	5.41523989655104e-07	1.39993695573525e-05
PPL	PPL	blue	0.485295965749869	0.82209281062292	-0.391176969300619	-0.790441356205207	0.197375997679038	-0.221013371774497	0.554321715822292	-0.00173494324017052	0.662793380870498	-0.517599952984258	-0.715423208282995	0.759968893264823	6.69343506976528e-06	2.8286792410888e-20	0.000398273471251157	7.60409553475785e-18	0.0832526239932908	0.0518300381231504	1.39939599900241e-07	0.987972165399629	3.8352063400265e-11	1.21750763549612e-06	1.84530954380715e-13	7.15617303164226e-16
FGFRL1	FGFRL1	turquoise	-0.634240649557754	-0.645627406475498	0.597397263854498	0.614970718280927	0.0808421646066751	-0.0562037318938366	-0.263961705384944	0.101081491168108	-0.742601918481558	0.326885598731765	0.757974551290255	-0.739077290945805	4.54322199084341e-10	1.74875414831259e-10	7.75040308127705e-09	2.09673093274096e-09	0.481679243537111	0.625018365567912	0.0195335477694077	0.378549151007368	7.13611621254747e-15	0.00348835376401358	9.41055304997405e-16	1.11294175603046e-14
TUBB	TUBB	green	-0.284558769622	-0.82335717710809	0.145390542785922	0.863993243090214	-0.47613866149755	0.478826284577146	-0.730088252935203	0.252890145743896	-0.601267764631239	0.803281294858239	0.6499785159839	-0.587455991480356	0.011569359759593	2.21148245721378e-20	0.204054649686891	2.36540830711452e-24	1.05226157457736e-05	9.22663393298327e-06	3.34965062748813e-14	0.0254928861827207	5.85080034328391e-09	8.88738207562919e-19	1.20134480284546e-10	1.56913619500318e-08
YKT6	YKT6	green	-0.299927159908358	-0.84494212880826	0.250527776655742	0.864467370514707	-0.382754587679535	0.456048600918447	-0.699144736915886	0.266885766369718	-0.626692940011781	0.659912699588571	0.720340211553445	-0.678326172841881	0.00763411673896724	2.38332518398183e-22	0.0269467758215201	2.09045834692429e-24	0.000543158656037751	2.71599288732036e-05	1.08701772221355e-12	0.0181750600571285	8.37430216504191e-10	4.98134125975763e-11	1.0539781347063e-13	8.90134963110171e-12
INMT	INMT	blue	0.395839660436954	0.84541491974941	-0.322618686110525	-0.781633884336605	0.268635580915569	-0.284113641057712	0.607270380446373	-0.226506390543961	0.745164416598392	-0.579351797065144	-0.730803294893483	0.666875851551484	0.000334219191171629	2.14180690986235e-22	0.00396737679017028	3.04624261512512e-17	0.0174015383465931	0.0117057404479541	3.75485021316533e-09	0.0461354383940975	5.14236754788213e-15	2.74076416038712e-08	3.07351502663329e-14	2.6346044167891e-11
CALR	CALR	turquoise	-0.69485145786466	-0.53537867612386	0.667834265217729	0.56754522654468	0.188923394365361	-0.158837771379623	-0.134866683662011	0.344076576686454	-0.81063200269893	0.347211868984307	0.798237927308451	-0.654606573929614	1.70163831516377e-12	4.41044094204088e-07	2.41025195252755e-11	6.01423069821672e-08	0.0976121130522961	0.16483145755822	0.239088818831227	0.0020389098529282	2.41890627209672e-19	0.00184263596684239	2.10353749112289e-18	8.0042249227227e-11
NEDD9	NEDD9	blue	0.206742103558611	0.788585845739447	-0.219392666199758	-0.689430958475216	0.379042294290785	-0.450285622924696	0.620390411168841	-0.465303815578719	0.693399481564862	-0.608415099815977	-0.628802187427316	0.553741545818386	0.0693562127877559	1.02423167883045e-17	0.0536162671536152	2.96355554031676e-12	0.000621137586886002	3.52666812617804e-05	1.37817945188528e-09	1.76777253041258e-05	1.9766339788216e-12	3.44669210397114e-09	7.07051545215418e-10	1.45100891203602e-07
ATAD3A	ATAD3A	green	-0.418477855033547	-0.73801920078133	0.32038953477274	0.794988425200809	-0.259077057355289	0.287355550149101	-0.581141678589811	0.293556535244987	-0.728941315683875	0.667198520683714	0.733075293068538	-0.629337630531625	0.000137414498983502	1.27002141706615e-14	0.00424020820740446	3.61809503951044e-18	0.021996866457866	0.0107436700189505	2.42629736484161e-08	0.00909387877469832	3.84313291811399e-14	2.55692468228675e-11	2.33410900067021e-14	6.77181416029754e-10
ADH1B	ADH1B	blue	0.245777776952785	0.798682073218384	-0.208048802659712	-0.716817829751953	0.44089197277823	-0.46530850321203	0.671618994300571	-0.134046607680808	0.676069319617826	-0.7652922383315	-0.620352485454422	0.568492080243105	0.0300831916088694	1.95175178171982e-18	0.067575373353133	1.57615575284893e-13	5.34499212432106e-05	1.76738248648625e-05	1.69054891013373e-11	0.241983573017481	1.10662984844709e-11	3.40013405930284e-16	1.38227083231728e-09	5.65326969680915e-08
RHOBTB3	RHOBTB3	red	0.67252422189082	0.771206047935347	-0.603657928414941	-0.761234264816944	-0.00513897004317244	-0.00924509571089826	0.36745510584221	-0.313535845178968	0.872478711809187	-0.480798175565337	-0.877648269550901	0.752395306682712	1.55185839434314e-11	1.45323435885278e-16	4.90900383551893e-09	6.00648107710849e-16	0.964383359939364	0.935971684097507	0.000934727633544168	0.00518643909254795	2.40770951477695e-25	8.37253179288831e-06	5.51650842824312e-26	1.99684583738462e-15
APOL6	APOL6	blue	0.360063847929107	0.800789877464563	-0.284877977690855	-0.754215170218452	0.283393218420526	-0.315057534593415	0.625669054126226	-0.0917979469472145	0.756466110635588	-0.654297450524675	-0.67055045627545	0.621977306000476	0.0012037352005675	1.36443434471701e-18	0.0114724119221501	1.56576288885025e-15	0.0119294291411919	0.00496155152255939	9.08714580071223e-10	0.424094531616368	1.15561889586955e-15	8.22608345379818e-11	1.86957755532873e-11	1.21698244958322e-09
ID3	ID3	brown	-0.799529479430117	-0.533764084808608	0.800911528656555	0.478190308346423	0.329236436174532	-0.282680780905062	-0.038373585779967	0.00124838661119458	-0.747267826838735	0.158441687252498	0.761312994049609	-0.798656517642068	1.69099289521424e-18	4.84816804818154e-07	1.33635856948386e-18	9.5190537286272e-06	0.00324709912599864	0.0121542818797808	0.738713456618741	0.991345159807139	3.91822376981357e-15	0.165900835805056	5.9411734814671e-16	1.96019044492299e-18
SSR3	SSR3	turquoise	-0.695020639900506	-0.744478109841898	0.690852133719895	0.724349600103808	0.129358348578491	-0.0439042302389738	-0.276533358392709	0.245894880217304	-0.690186665407818	0.255415441600907	0.862199198760221	-0.871218609898357	1.67209813553469e-12	5.61616538983314e-15	2.56535974063899e-12	6.61663783765324e-14	0.258996093793774	0.702702071643057	0.014252237503296	0.0300023245707223	2.74495783999269e-12	0.0240128287731346	3.75971288864155e-24	3.41489350376196e-25
NPAS1	NPAS1	green	-0.319909577715932	-0.711556574929898	0.203479527111634	0.707425340524131	-0.340215179882301	0.299014899410883	-0.586643014628729	0.199699541603877	-0.711787038604795	0.668208284909561	0.619731843840207	-0.514162967021138	0.00430108817057887	2.84311380939225e-13	0.073967830833756	4.47723183648839e-13	0.00230635878698342	0.00782962927199513	1.66057267864078e-08	0.0796145548637302	2.77134879458985e-13	2.32776788497773e-11	1.45089542479154e-09	1.47187682150827e-06
SLC17A9	SLC17A9	green	-0.558549173830974	-0.570027186634064	0.563548844416753	0.522721985419226	0.0750429110643183	-0.0295081845819719	-0.256779217259469	0.00502264867081757	-0.745174668666335	0.346299170740319	0.670189879584622	-0.6701234704525	1.07255572651984e-07	5.11139711496313e-08	7.79311034821587e-08	9.14084813824291e-07	0.513767648225985	0.797597592674253	0.0232443529480607	0.965189040675867	5.13559080090563e-15	0.00189793833126716	1.93399238774136e-11	1.94608579043662e-11
FAXDC2	FAXDC2	blue	0.415349942198634	0.84075876195727	-0.396714076734913	-0.838874736696948	0.254925380897075	-0.346867692854999	0.585566943407353	-0.326170637216659	0.714274770627808	-0.59293630044412	-0.791115617446278	0.72434204919808	0.00015595898500511	6.04151023647062e-22	0.000323314888088781	9.10527617609976e-22	0.0242941971387863	0.0018633176078635	1.7894168457892e-08	0.00356483169481028	2.0996546054114e-13	1.06676733778e-08	6.81899771422206e-18	6.62249258719537e-14
KANK4	KANK4	green	-0.413414906280762	-0.68043971494561	0.331432992479578	0.709557423084455	-0.172561394442959	0.220260562012948	-0.490921068077903	-0.139954430557298	-0.479457437375502	0.478581656531283	0.597403325684227	-0.679266214160902	0.000168559459583626	7.24691798432966e-12	0.00303525831855402	3.54532680624975e-13	0.130846140664463	0.0526535683638686	5.03649247814922e-06	0.22166477409088	8.94476290038279e-06	9.3381034041124e-06	7.74701347770235e-09	8.12508744298816e-12
PYCR1	PYCR1	tan	-0.0143125546778687	-0.76119106174767	-0.0619700097613141	0.768083647297965	-0.66349648801051	0.685382831398099	-0.81009970960036	0.332130466628379	-0.538572380747604	0.911018887392158	0.519301915948566	-0.370601068708731	0.901021865337728	6.042612732196e-16	0.589896172097994	2.28352302429046e-16	3.59652797104411e-11	4.45011082472058e-12	2.6629608643535e-19	0.00297062537311955	3.65225320416486e-07	5.76541482499235e-31	1.10747237655931e-06	0.000837797469970783
FAM20A	FAM20A	blue	0.326548687784913	0.694889688515967	-0.311021040666848	-0.61768138581841	0.297463838058457	-0.321207688481619	0.509063906631724	-0.197933342366488	0.663193926969359	-0.629366129636295	-0.620794651808248	0.561310196008165	0.00352420820210057	1.6949194851603e-12	0.0055779244716531	1.70149571161637e-09	0.00817215112843421	0.00413819375594476	1.942994072297e-06	0.0823681565899814	3.69743689965633e-11	6.75625855052763e-10	1.3352828207184e-09	8.99707572111111e-08
HNRNPDL	HNRNPDL	turquoise	-0.575357916582046	-0.500934867319519	0.559800969615819	0.517120642255875	0.184223522525074	-0.143783087260305	-0.168610458534898	-0.123852667221698	-0.571019028843724	0.246729097696729	0.632737615158852	-0.643297282552787	3.58785453049296e-08	2.99742334226256e-06	9.90613688625927e-08	1.25030819373569e-06	0.106396937391997	0.20915467437352	0.140031730761787	0.279989470601884	4.78792288115696e-08	0.0294315281308521	5.13839184193088e-10	2.1329684821908e-10
TMED9	TMED9	green	-0.481076142169766	-0.723533181367383	0.464737339251178	0.744182317469178	-0.149793151635624	0.198011509320478	-0.43019487879903	0.347129118614169	-0.781953483665491	0.591372639606575	0.805509583586711	-0.634201803254627	8.25826848623585e-06	7.27940106912122e-14	1.81550348247706e-05	5.83309989800655e-15	0.190541978066568	0.0822447103102765	8.45749865140359e-05	0.00184758949708129	2.89989733621038e-17	1.19180630995601e-08	6.02551200251344e-19	4.55773822539178e-10
B3GNT1	B3GNT1	yellow	0.61245065428241	0.771709717111183	-0.64271171301829	-0.722306217854178	-0.016771332582367	-0.0767485664564735	0.359887572913249	-0.312575911182232	0.844574882054183	-0.393167594737598	-0.874892933568247	0.820529790085131	2.54159688185158e-09	1.35016168905821e-16	2.24153379805678e-10	8.39702040081828e-14	0.884127273623607	0.504218156923103	0.00121093020428332	0.00533290614448584	2.58893328522362e-22	0.000369664481524473	1.21976290156956e-25	3.82449459111193e-20
FMN2	FMN2	turquoise	-0.640307454046322	-0.687601182314627	0.632595555589493	0.669157624840306	0.108067105291978	-0.0227789316360987	-0.31067698484718	0.10163378311826	-0.726891961292336	0.302835766449882	0.779833821689	-0.799761750590098	2.7452946886033e-10	3.56427537316067e-12	5.19834812559062e-10	2.13038181196364e-11	0.346307629396856	0.843079728398412	0.0056334674775299	0.375936079106918	4.90436437053612e-14	0.00703909186308355	4.01352927773854e-17	1.62561736639955e-18
SPDL1	SPDL1	green	-0.254971643009726	-0.821949796198372	0.25833004102924	0.881933446044216	-0.352193075732602	0.460915725983997	-0.679900603615064	0.554773463611135	-0.682691769083567	0.623663231996908	0.777707253654322	-0.632640167664701	0.0242675165773065	2.9081862121837e-20	0.0223960022715564	1.54481279992744e-26	0.0015655911177292	2.17031820596385e-05	7.63840209200136e-12	1.36041760423716e-07	5.81003697044886e-12	1.06551170714814e-09	5.54079703965638e-17	5.17944792386792e-10
DDAH1	DDAH1	green	-0.0518496456734816	-0.793849977975923	0.0374483356685682	0.76814843507984	-0.54076199774411	0.625226265800837	-0.760394589841301	0.416667355892737	-0.532788407728119	0.638849411816935	0.556999935225741	-0.493322509154942	0.65210926443486	4.36513647224364e-18	0.744795715877968	2.26237220352557e-16	3.20556917690397e-07	9.41305576442933e-10	6.7475286486357e-16	0.00014788373653537	5.13225097958391e-07	3.10175685612968e-10	1.18288022937032e-07	4.45374947150556e-06
ANGPTL2	ANGPTL2	blue	0.235000643454389	0.768141736899645	-0.269749947421755	-0.696692183392735	0.34975067597958	-0.460670076166662	0.608316437757868	-0.329422297341587	0.64714736839873	-0.604742907076172	-0.633052897992662	0.61255145238767	0.0383531215040214	2.2645501172023e-16	0.0169238106622824	1.40551945840603e-12	0.00169635312693788	2.19520528445879e-05	3.47227157563916e-09	0.0032286762569957	1.53484370300422e-10	4.53091298110674e-09	5.00767936098012e-10	2.52219332626955e-09
RCAN2	RCAN2	blue	0.358462037500925	0.888722589173839	-0.290918637556173	-0.861213546655876	0.319476114373547	-0.362029437224699	0.672780492401426	-0.187495129810613	0.651337400063834	-0.54300763321967	-0.72889709982214	0.727592237735153	0.00127056195617681	1.85236274727611e-27	0.00976645192449095	4.83637546061829e-24	0.00435673686807378	0.00112608735009856	1.51462112635769e-11	0.100219476362351	1.06709396438897e-10	2.8014411466621e-07	3.86349463164236e-14	4.51340685680449e-14
AKR1C3	AKR1C3	blue	0.274794500038466	0.827135970886549	-0.257108900970128	-0.721957347310112	0.341738655320606	-0.395097441270837	0.658924512824509	-0.310294145419059	0.823792732905488	-0.644124700859947	-0.693693458701262	0.585811017082332	0.0148997235917074	1.04727854982118e-20	0.0230617522381018	8.74383988459788e-14	0.00219729140123385	0.000343738435910528	5.44524460743288e-11	0.00569584580985742	2.03077177618746e-20	1.98810687521823e-10	1.91771826881472e-12	1.75938445436764e-08
SRM	SRM	green	-0.291411352535002	-0.717922199907764	0.184717420908127	0.771799932877292	-0.366158446155203	0.388120803938114	-0.630454188694084	0.271852023511063	-0.633703650570549	0.745116620261409	0.632814003788701	-0.527548164464004	0.00963762359617606	1.39023642363946e-13	0.105445847012515	1.33246071894778e-16	0.000977560383038372	0.00044615951424072	6.1872571686645e-10	0.0160533071684632	4.74786515777226e-10	5.1740754732087e-15	5.10642588586403e-10	6.94723839005143e-07
CDON	CDON	blue	0.149909201421432	0.847743259649174	-0.0811388271035064	-0.800034344510309	0.508660462775376	-0.552495757557762	0.793303405203311	-0.172873230197455	0.570028235032422	-0.682575682440375	-0.600264216880939	0.576857103459068	0.190194748610595	1.25885742188422e-22	0.480067000966883	1.55200663879451e-18	1.98577671427066e-06	1.56799616169544e-07	4.77478264704456e-18	0.130141133621873	5.11104449031244e-08	5.87688153005317e-12	6.29552279297586e-09	3.2442424477461e-08
DHCR24	DHCR24	blue	0.158764273689241	0.555989430149122	-0.223904672869966	-0.400947241493456	0.214664633469668	-0.301614790654326	0.373563022494571	-0.393669572787737	0.495511265547005	-0.349991020416304	-0.433658700141544	0.415267306837804	0.165029506904644	1.26054754157393e-07	0.0487647234829226	0.000274993855389162	0.0591168162819237	0.00728371027311808	0.000754982081049804	0.000362753754214423	3.97832114524089e-06	0.00168306230191809	7.30189294311387e-05	0.000156478818783916
ZCCHC24	ZCCHC24	blue	0.133291188156819	0.878974325937507	-0.140454543359907	-0.751637529650193	0.462288363945871	-0.53455417538484	0.745677599147519	-0.21179120530273	0.613465144119119	-0.60564131848671	-0.604908334186253	0.6107203360645	0.244671403402393	3.73974467649906e-26	0.220001478388128	2.20828455880113e-15	2.0360300481674e-05	4.6290775597747e-07	4.8135136319967e-15	0.0626782610839821	2.35263886228935e-09	4.23901049475503e-09	4.47576335181449e-09	2.89773511553227e-09
FAM101B	FAM101B	green	-0.293881403120117	-0.794276595888499	0.293083919572253	0.85381362368364	-0.347118761058367	0.434337263334322	-0.62752679510316	0.400596863956642	-0.627022294227493	0.608546554038661	0.744879963330642	-0.641727523712888	0.00901391873000252	4.06920946566757e-18	0.00921131209485888	3.01764444206785e-23	0.00184821035555572	7.09340460551426e-05	7.83355226438464e-10	0.000278726009875469	8.15658880135164e-10	3.41288993893813e-09	5.33387005158047e-15	2.43601309824556e-10
TFDP2	TFDP2	blue	0.435273255392685	0.791146234723316	-0.394735099214887	-0.796490926395194	0.208031629152622	-0.277357055243379	0.562708759283668	-0.366185786057821	0.746021752247787	-0.595913197574971	-0.797660729466637	0.697430900300715	6.81486756544582e-05	6.78527365898573e-18	0.000348475326629535	2.81906649839969e-18	0.0675985368735536	0.0139541120488953	8.22579262640362e-08	0.000976639180076538	4.60443486036194e-15	8.62415799008595e-09	2.31792197052294e-18	1.30118789264709e-12
PCYOX1	PCYOX1	yellow	0.525429412818595	0.790108874851982	-0.525824813963174	-0.77927791623687	0.0869355818368529	-0.190398038785676	0.452067200353627	-0.346752287637181	0.619541182822748	-0.386878402635977	-0.818761253892978	0.820956368886852	7.84075655705748e-07	8.02270857518208e-18	7.66617860946498e-07	4.36802585460066e-17	0.449150103304839	0.094976138407826	3.25472624098601e-05	0.00187029898103933	1.47262192063048e-09	0.000467089101123006	5.36125553475056e-20	3.52330640684541e-20
SSR1	SSR1	green	-0.262001194083859	-0.757286508966384	0.236500097399755	0.783399606403732	-0.333007260343529	0.391015122084854	-0.64024728937878	0.161982511698581	-0.617291423455577	0.642697391264363	0.666029049649763	-0.58118877000412	0.02049228844659	1.03366998795185e-15	0.0370999709822781	2.31837371415502e-17	0.0028911227344659	0.000400686390110717	2.75919444312328e-10	0.156520956063148	1.75361437916093e-09	2.2442541897919e-10	2.84937409098646e-11	2.41850624754152e-08
MSN	MSN	turquoise	-0.548649340479861	-0.764555745027433	0.566316757718589	0.771035724193783	-0.0348462240867833	0.139226432712805	-0.385251341329201	0.486242028808318	-0.70588770186971	0.363375635352225	0.844360129357996	-0.783887517039424	1.98818892192266e-07	3.77324048576127e-16	6.51523229041944e-08	1.48977827872611e-16	0.761983750798018	0.224101729865676	0.000495856068585961	6.38303272854994e-06	5.29110200887281e-13	0.00107555664330269	2.71702015726098e-22	2.14892648494929e-17
TNFAIP8	TNFAIP8	blue	0.155342874294287	0.754121492525057	-0.0633590538074109	-0.77618698220206	0.510945593893873	-0.520040639421014	0.756925601689809	-0.183427182261611	0.646218251598417	-0.808674734611072	-0.576555125941221	0.498308605563469	0.1744443396849	1.58556874285236e-15	0.5815707128158	6.96225541161958e-17	1.7546645963081e-06	1.06269179636992e-06	1.08570499211881e-15	0.10794445489541	1.66241532344197e-10	3.43936137559789e-19	3.31083580692612e-08	3.43991466821704e-06
LRRC59	LRRC59	green	-0.308598732748663	-0.76434679537153	0.23428113502816	0.807327069304265	-0.341635922967203	0.382300561367059	-0.642887025799211	0.240007699593095	-0.627305829767525	0.653635980052859	0.673914334238373	-0.617530959467225	0.00597948805839721	3.88609532003203e-16	0.0389668485798088	4.37231769242174e-19	0.00220449777650976	0.00055219065090863	2.20848810191392e-10	0.0343014744077958	7.97350453116245e-10	8.72077503838907e-11	1.35990778017087e-11	1.72142262752031e-09
GREM2	GREM2	green	-0.475430663377517	-0.695978124935076	0.484376892064845	0.597975580527591	-0.0572778674078794	0.0910666030669022	-0.380129760799657	0.0286050123379093	-0.698820314587488	0.416860830800204	0.680399682696114	-0.671428160405892	1.08913201317669e-05	1.5139793697767e-12	7.00848468377312e-06	7.43330627606917e-09	0.618409017535592	0.427811092548919	0.000597299138622002	0.803666568137763	1.12476891139384e-12	0.000146730840327986	7.27531324540434e-12	1.72126721257733e-11
TXNDC17	TXNDC17	turquoise	-0.666601261736049	-0.577332076906443	0.702847445512847	0.571467528266767	0.196972513082945	-0.110159722316519	-0.177894298634641	0.183998104437635	-0.816098896615653	0.281495113555455	0.782250350691889	-0.731970010079521	2.70248686176216e-11	3.14206858294766e-08	7.33854113510541e-13	4.64812339392887e-08	0.0838976186294028	0.336993393312424	0.119183236159787	0.106833229712314	8.85355384122271e-20	0.0125366548114358	2.7700615398753e-17	2.66940003878908e-14
MT1E	MT1E	turquoise	-0.662454793726823	-0.497133669801772	0.627221426050333	0.441280158795704	0.229798510991571	-0.227106001361912	-0.0883929231836698	0.132631399058015	-0.764606726390023	0.260583574762127	0.692030913438965	-0.59129739416301	3.95548957831738e-11	3.65713230358722e-06	8.02759106671607e-10	5.25519716361709e-05	0.0429772345742912	0.0455463651599997	0.441555386984793	0.247035718083675	3.74618896537557e-16	0.0212103459355575	2.27457081361533e-12	1.19816215993048e-08
SLC40A1	SLC40A1	blue	0.222278869669619	0.823852109577985	-0.152952782888433	-0.751801537864993	0.485267641370751	-0.481362812054791	0.700783244601532	-0.201322620651523	0.697260922126719	-0.748212334717507	-0.617357069395192	0.552734860325838	0.0504694743704928	2.00727196826542e-20	0.181250579969506	2.16076688236771e-15	6.70294284422738e-06	8.14195845519199e-06	9.14222443319623e-13	0.0771492286952658	1.32451398364036e-12	3.46491180933617e-15	1.74473537660315e-09	1.54487175209306e-07
KDELR2	KDELR2	turquoise	-0.688112735375862	-0.49440248842938	0.66532779580647	0.553451603667089	0.181901946606502	-0.133072244656046	-0.152362829422143	0.0849641454516488	-0.667989072932298	0.366773671001319	0.749396645330194	-0.685305787000567	3.38548041163991e-12	4.21286551686886e-06	3.03983949200053e-11	1.47747369102728e-07	0.110957119613245	0.245454242280853	0.182959917620762	0.459538558469435	2.37577723524165e-11	0.000957020340183105	2.96758902533204e-15	4.4843920865876e-12
HNRNPAB	HNRNPAB	turquoise	-0.637910158000582	-0.574265363797699	0.625559899934614	0.624383513419976	0.188089511578789	-0.0731811107649902	-0.242372091216274	0.129119158591653	-0.611756993639234	0.25379684417328	0.731412044746325	-0.765060921318379	3.35438830401253e-10	3.85975659678723e-08	9.16647156944183e-10	1.0064457607535e-09	0.0991278702832414	0.524295637772283	0.0325166127117681	0.259885297707063	2.67904016073403e-09	0.0249528144104808	2.85582598794002e-14	3.51330559723573e-16
ID2	ID2	green	-0.364386731205233	-0.66401338185486	0.378389982545275	0.713518387874108	-0.165722792512957	0.252863425360693	-0.475492233280255	0.226017338090954	-0.56161826441665	0.477540527851719	0.687394199302399	-0.673588910178376	0.00103896572974273	3.43021332930675e-11	0.000635849980206033	2.28524640002668e-13	0.147046992084573	0.0255089512642588	1.08587827779314e-05	0.0466205392478757	8.82150877391128e-08	9.8267637321226e-06	3.63916598543494e-12	1.40268770330062e-11
TOP2A	TOP2A	purple	0.261110144681565	-0.331309412340032	-0.163863254498905	0.333326856662825	-0.448549929737875	0.53098865363178	-0.410076472390981	0.945345639725161	-0.241248106181991	0.358682424749682	0.244775115178766	-0.0161434147939127	0.0209411574764871	0.00304684032788636	0.151701936597561	0.00286262034754624	3.81181050257955e-05	5.69800251264396e-07	0.000192526035191795	9.89633899400156e-39	0.0333551315626404	0.00126117264678477	0.0307831367415827	0.888437179594428
JAM2	JAM2	blue	0.237134862069396	0.803573028968756	-0.164922960632655	-0.809906148198016	0.4152383179967	-0.440416182728113	0.697381234099598	-0.443630105103636	0.698385250177437	-0.683569389898669	-0.684667096746702	0.55285592318849	0.0365798648173605	8.44888614582867e-19	0.149035900917738	2.75748130810166e-19	0.000156661557007162	5.45699438885234e-05	1.30796244211457e-12	4.74083714610543e-05	1.17737729138624e-12	5.32778247456967e-12	4.77851059707628e-12	1.5332869467919e-07
YIF1A	YIF1A	turquoise	-0.715557247610716	-0.571588240377955	0.632739291607438	0.620607452824979	0.114950472431495	-0.108707700021329	-0.208473771720853	0.0855976737324895	-0.696816451275036	0.392266778832492	0.762295140211869	-0.713644904369277	1.81763277716793e-13	4.6111642101552e-08	5.13768825867501e-10	1.35498678326736e-09	0.316270626120977	0.343439430063664	0.0670042135668788	0.456185890092768	1.38742345396918e-12	0.000382369203432479	5.18189705770611e-16	2.25314103727861e-13
VSTM4	VSTM4	blue	0.514514439287371	0.836404832743561	-0.517815534199274	-0.817149342316854	0.0915531719531683	-0.189965033721084	0.485249974072169	-0.423522293032406	0.736330102131138	-0.373110254993427	-0.846024171845114	0.813506605799108	1.44373150734959e-06	1.54670078668985e-21	1.20302079716863e-06	7.27086248740286e-20	0.42533636991686	0.095744285496665	6.70887971644864e-06	0.000111744946390028	1.56594450261286e-14	0.000767138773519461	1.86532664140988e-22	1.43179445090747e-19
MTCH1	MTCH1	green	-0.339034990277891	-0.548395685075725	0.259507985632214	0.595931304059674	-0.194614037842342	0.187445289179995	-0.474827625852102	0.0855577213554171	-0.746946759560615	0.613118512567864	0.591142246190849	-0.437451386151368	0.00239416390109949	2.01935270400131e-07	0.0217693889316209	8.61295357687946e-09	0.0877474788869526	0.100311435824963	1.12148599819522e-05	0.456396921281626	4.08495235521976e-15	2.4156416566611e-09	1.21136923488786e-08	6.20547649246866e-05
CCND1	CCND1	green	-0.384408314796003	-0.788661152600911	0.350082723644401	0.837086651360175	-0.227114942445991	0.293796657924782	-0.546059219516413	0.415344348644605	-0.588367882307639	0.454913251512596	0.76329619182394	-0.709118715896757	0.000511389396881305	1.01198400094517e-17	0.00167801599114193	1.33741694396466e-21	0.0455376284355923	0.00903471760709011	2.32899164913616e-07	0.000155994122023435	1.47227881097496e-08	2.86047446722769e-05	4.50471880454428e-16	3.72036255186633e-13
SLC52A2	SLC52A2	green	-0.376876371813743	-0.708409667719108	0.280771779334882	0.742841179712242	-0.271890419630616	0.298588877422812	-0.547054858674133	0.102779342399913	-0.573025035037113	0.639126465655613	0.645283973797727	-0.610944217079244	0.000671219791674792	4.02096085870228e-13	0.0127750180066572	6.92223733072068e-15	0.0160377723881439	0.00792242905295035	2.19191771890442e-07	0.370550976975113	4.19214485207495e-08	3.03078318100965e-10	1.80089425204482e-10	2.84910961203742e-09
ALCAM	ALCAM	turquoise	-0.0659234710901151	-0.636629803485172	0.132551496818776	0.531660217112787	-0.371301660067098	0.455005926076335	-0.609660849778033	0.217787025975197	-0.645172919651459	0.5963120339182	0.497534138890839	-0.425339692825959	0.566343641396319	3.73063035691214e-10	0.247323103963295	5.48033643878548e-07	0.000817496202045292	2.8484178468031e-05	3.13878600687999e-09	0.0554352575597572	1.81807054669583e-10	8.38054127724177e-09	3.58168754265355e-06	0.00010363935205512
ACSS1	ACSS1	blue	0.489139337655799	0.863369941343706	-0.462030941246644	-0.844820224806722	0.149207198532128	-0.24258645976387	0.546447954910752	-0.309227573648279	0.699968622164092	-0.436967381674985	-0.805880621604744	0.81717690426111	5.51429066240302e-06	2.78066587186106e-24	2.06060822617653e-05	2.44975545438739e-22	0.192302179872605	0.0323587151331227	2.27453434421257e-07	0.00587286014004933	9.96540410908964e-13	6.3363491367529e-05	5.64519270611002e-19	7.23326456802574e-20
CYB561A3	CYB561A3	blue	0.356669968311459	0.780574913996304	-0.402659103284621	-0.689166978720817	0.188910838432744	-0.305872143556761	0.531238927136684	-0.271333229993568	0.672884468000512	-0.462981742031319	-0.704463474513471	0.718296830780926	0.00134929019479081	3.58390454610709e-17	0.000257410590741442	3.04378265382018e-12	0.0976348006998568	0.00646184676675204	5.61594682314486e-07	0.0162644814618535	1.49975873353011e-11	1.97118151597094e-05	6.17049131094846e-13	1.33210542013677e-13
HSPA5	HSPA5	green	-0.352744250180438	-0.615695985602111	0.267726995749471	0.735461258970169	-0.192161788568193	0.206026760269462	-0.477766543077565	0.0937347773006872	-0.549464178951559	0.562563340581744	0.635706643453613	-0.518229278395907	0.0015373704213098	1.98315334106125e-09	0.0177995803188293	1.74300132735689e-14	0.0918971462313685	0.070347005455591	9.71869127284227e-06	0.414341781728069	1.89113145371625e-07	8.3029665062419e-08	4.02659831730221e-10	1.17567161647651e-06
GPX3	GPX3	blue	0.335288553837619	0.871739228664235	-0.30829574791959	-0.83979136953317	0.321363048423989	-0.397124664592666	0.620307299465592	-0.368747198107664	0.55115484197609	-0.516061404292736	-0.729359524976223	0.723751856031109	0.00269311265579574	2.95709537436783e-25	0.00603147052017963	7.46287579719218e-22	0.00411907059859398	0.000318308133056991	1.38716058296476e-09	0.00089374762982428	1.70387802526312e-07	1.32577250188028e-06	3.6555872020718e-14	7.09587025893017e-14
TNFRSF12A	TNFRSF12A	brown	-0.769127479989505	-0.721114151448272	0.775970556549266	0.742968084229034	0.211390953955789	-0.0999472576980639	-0.211348126979565	0.320758650288029	-0.706495644267382	0.22483528718805	0.908528916668235	-0.90246772649781	1.9648682904743e-16	9.63995401558008e-14	7.19127434861053e-17	6.8113170341836e-15	0.0631878649423491	0.38394982958088	0.0632425908504723	0.00419391018032846	4.95361937378741e-13	0.0478104322888947	1.57012257148058e-30	1.6036438889251e-29
CD59	CD59	green	-0.468384281690224	-0.645144046348823	0.484619167080072	0.624007962950481	-0.0366315974863671	0.0907126750807362	-0.376666310091418	0.342926637824209	-0.866081037510629	0.444495527798373	0.744242960230403	-0.605710882189146	1.52807806644424e-05	1.82256187797465e-10	6.92411286067381e-06	1.03684082155242e-09	0.750177662010525	0.429616344554221	0.00067626765512997	0.00211548169711465	1.36794265612752e-24	4.56349812154245e-05	5.7879763608842e-15	4.21717263836579e-09
TEF	TEF	yellow	0.388755933718213	0.464403154810894	-0.333180770456046	-0.476240568238995	-0.0554940427520187	0.00190591947295278	0.275019331583119	0.172838167058306	0.444800602563916	-0.164575175787253	-0.472569913611116	0.560909656951308	0.000435794706560109	1.84422307652975e-05	0.00287561733323952	1.04705175318707e-05	0.629401523734622	0.986786940542098	0.0148146002279199	0.130220260872564	4.502467173204e-05	0.149906974250747	1.25077342945546e-05	9.23030079810676e-08
AKR1C2	AKR1C2	blue	0.146574832460127	0.792891122691642	-0.152621041927197	-0.767451512708075	0.435190077170506	-0.514420824572933	0.675171911625841	-0.419515443069002	0.539480397876103	-0.592570943790307	-0.632632999988665	0.545700434697505	0.200354388378615	5.10811733333049e-18	0.182210334475232	2.50016258038481e-16	6.83920332537145e-05	1.45117806565538e-06	1.20605516790355e-11	0.000131727428955655	3.46030877718363e-07	1.09481273300167e-08	5.18248012174272e-10	2.38034644651947e-07
SECTM1	SECTM1	blue	0.0884284984660012	0.769156805583223	-0.0560277622591632	-0.661487465310492	0.503434528132731	-0.534041159520262	0.665662849438576	-0.178683503342864	0.52306935001489	-0.627316003857912	-0.47441646580197	0.461543418944543	0.441370897584883	1.95656713078308e-16	0.626103979921186	4.31938302637303e-11	2.6264453685258e-06	4.77024358738183e-07	2.94736212504442e-11	0.117527336875727	8.96334764145283e-07	7.96700846182322e-10	1.14405851725576e-05	2.10791607435796e-05
IGFBP3	IGFBP3	turquoise	-0.464342758307843	-0.757607615329367	0.497047514435759	0.678673471443537	-0.0731871318714662	0.153758930706371	-0.382945859238757	0.502717853497134	-0.783665938789007	0.368354807412522	0.792114272340782	-0.65279967046385	1.84945854396515e-05	9.89402635083126e-16	3.6735571400564e-06	8.6066140623865e-12	0.52426141622398	0.17893366399207	0.000539394210660112	2.72813613474095e-06	2.22434069208246e-17	0.000906016717495264	5.7983439744693e-18	9.38709764307261e-11
SRPRB	SRPRB	turquoise	-0.576509751628496	-0.626348915720884	0.529422138500422	0.653994202420849	0.00788161757373599	0.033326178714664	-0.304022517707143	0.0674552197421791	-0.583792325990869	0.444158062679077	0.71615418907034	-0.685225449510264	3.32095350431847e-08	8.60763645899666e-10	6.23790320348741e-07	8.44944062406154e-11	0.945398946770444	0.772078399351323	0.00680828856051039	0.557338752518327	2.02290791375525e-08	4.63190385949787e-05	1.69915100644811e-13	4.52040861788537e-12
AP2M1	AP2M1	green	-0.319784794619225	-0.688337563302715	0.222692192871712	0.723022041472791	-0.333643299418149	0.348673375859239	-0.573709977902639	0.242572812492553	-0.680159650602247	0.712766883148247	0.632109506419138	-0.523207350960668	0.00431704291214634	3.30965404588137e-12	0.0500315083524865	7.72639167626311e-14	0.00283464715492331	0.00175709674687046	4.00537075668455e-08	0.0323687480882015	7.44782315633409e-12	2.48521677324226e-13	5.40858464182454e-10	8.89373693757248e-07
RABGAP1	RABGAP1	red	0.499431009264808	0.771102822663345	-0.47184278200933	-0.716108346886372	0.0873049921408396	-0.130865025354233	0.467688319892301	-0.267682931256764	0.826021379995778	-0.508663161825079	-0.787984533813872	0.678492037345582	3.24377993575159e-06	1.47527724486313e-16	1.29529440084305e-05	1.70797981965934e-13	0.447218135001039	0.253442436977766	1.57941323004788e-05	0.0178190817054251	1.30804779492391e-20	1.98548757397986e-06	1.12729987222593e-17	8.75940008674219e-12
GABARAPL1	GABARAPL1	black	0.68491801499172	0.540789118747944	-0.651443126791413	-0.544088294447564	-0.241467747111555	0.186457551092594	0.189110612940218	-0.206904636495202	0.790142713786567	-0.250346083325855	-0.755209919467503	0.704539978142521	4.66081836729502e-12	3.20037512855408e-07	1.0572740875881e-10	2.62461847697543e-07	0.033189863925174	0.102147515632868	0.0972743124423746	0.0691326684085934	7.97910598867591e-18	0.0270614449353861	1.36963881300971e-15	6.11988088623074e-13
FUT8	FUT8	red	0.506729667974699	0.710603539919974	-0.470830636816914	-0.640197226854171	0.124418850686705	-0.137939764117174	0.398606393763202	-0.18923354308095	0.772770018806031	-0.490577965726032	-0.720461948739551	0.666361591185514	2.2030872702576e-06	3.15932430497396e-13	1.35973668997442e-05	2.7708116053566e-10	0.277779781316331	0.228454607069559	0.000300825384754861	0.0970530068029551	1.15573836198618e-16	5.1253682172897e-06	1.0393072275715e-13	2.76310455171419e-11
PPP1R14B	PPP1R14B	turquoise	-0.638232732143046	-0.629459842837971	0.579563585446802	0.638178183605189	0.067048197920787	-0.0234912138646236	-0.242756729097886	0.349814404857135	-0.628221752402886	0.335884080972331	0.753026650853215	-0.715974072254195	3.2654846293531e-10	6.70534766418631e-10	2.70162799947678e-08	3.28035856095355e-10	0.559724885896914	0.838238374049886	0.0322337589553478	0.00169281979327943	7.40852585982956e-10	0.00264346328249343	1.83572214099641e-15	1.7340947036974e-13
GBP2	GBP2	red	0.558010225965896	0.737537696270825	-0.534293890607894	-0.66998329359699	0.0542431697134239	-0.0990334148040974	0.39055071971441	-0.35389189426593	0.836385030389906	-0.48662950395981	-0.790213050312944	0.680507118645579	1.10977907692763e-07	1.34838238353829e-14	4.70019900907835e-07	1.97185117552052e-11	0.637158285990657	0.388334550052552	0.000407684476629554	0.00148007807423376	1.5532299939702e-21	6.25984095709158e-06	7.88920652739204e-18	7.19934805692452e-12
CLIC1	CLIC1	green	-0.340940778079188	-0.664705338900753	0.350845110842257	0.645597938334708	-0.183315429556292	0.267986083300853	-0.434631117010448	0.536212667635476	-0.684694644204613	0.53442001236234	0.693436078386943	-0.526320723354046	0.00225382052061406	3.219077293819e-11	0.00163658800533065	1.75317072714652e-10	0.108163012622984	0.0176852876207657	7.00484191579673e-05	4.1992410880841e-07	4.76545145657919e-12	4.66560891786219e-07	1.96920597940234e-12	7.45240787221027e-07
C17orf103	C17orf103	blue	0.110581770046838	0.754291579943047	-0.0951842506867228	-0.743466020101544	0.462939474171045	-0.541363532562118	0.730986172711458	-0.369366643297241	0.601438365589704	-0.681338165089494	-0.593547476558377	0.52362624675359	0.335134171046736	1.5497848196353e-15	0.40712891772383	6.39241761272505e-15	1.97507881102883e-05	3.09221884127771e-07	3.00649219932633e-14	0.00087468601350223	5.77824045489274e-09	6.63692044901037e-12	1.02137549664002e-08	8.68554727154909e-07
ADAMTS5	ADAMTS5	red	0.467469012350616	0.754286252744449	-0.458577312086785	-0.711658263514851	0.160847470861892	-0.218513661069644	0.453386690750753	-0.577838830325113	0.859213471520905	-0.559008375578343	-0.800019402697809	0.639329150116013	1.59592054687883e-05	1.55089367337542e-15	2.41828034029028e-05	2.81123092771504e-13	0.159483799705538	0.0546059228554935	3.06604263581635e-05	3.03643351163721e-08	8.01464694953952e-24	1.04177723042339e-07	1.555956618163e-18	2.97984764206566e-10
KDELR3	KDELR3	turquoise	-0.5938324635888	-0.60089749324298	0.612254068657094	0.605883800936856	0.110875049399382	-0.0333497643162709	-0.224914871164947	0.26212187354613	-0.697445024934781	0.323443675624967	0.75941649431108	-0.674770828077691	1.00084398313446e-08	6.01128279419714e-09	2.57984995017986e-09	4.16335266958006e-09	0.333846025873724	0.771921472945983	0.0477295425534804	0.0204321327318717	1.29926743661673e-12	0.00387043571655774	7.72215937166827e-16	1.25321256195441e-11
CFD	CFD	blue	0.211815570771113	0.863869813745022	-0.178934753848098	-0.79028287868503	0.400956341473734	-0.455207137205936	0.666967787320377	-0.312920215330787	0.533903433452205	-0.527446345168604	-0.638366805731219	0.600800878383775	0.0626473466050026	2.44255010270128e-24	0.11700389714342	7.80092515637821e-18	0.00027489753850088	2.82240379340986e-05	2.61224418384537e-11	0.00527995638142969	4.80882851725362e-07	6.98788137118991e-07	3.22919995073652e-10	6.05384246310658e-09
GRIA1	GRIA1	blue	0.120849832191325	0.759511383947421	-0.0916132830860876	-0.682003989686502	0.460297771279973	-0.508688169936439	0.656203891008181	-0.321251801684564	0.534908828770079	-0.573609319853582	-0.523072299273813	0.497361616084679	0.29190418554943	7.62195636743128e-16	0.425031210242752	6.21698645006495e-12	2.23343179800539e-05	1.98281042136644e-06	6.94616761343152e-11	0.00413275588029403	4.53380604891654e-07	4.03231435893873e-08	8.96185461049325e-07	3.61400822943356e-06
SLC20A1	SLC20A1	green	-0.523495989775729	-0.655304713928483	0.446702138045006	0.74110832439574	-0.0325482832779662	0.0653452294465202	-0.395483669280327	0.131172630324454	-0.577034261794047	0.365752047011146	0.720536886927032	-0.696931720569598	8.74978674625654e-07	7.52406148504804e-11	4.1388373747677e-05	8.62247822099156e-15	0.777259198914893	0.569760721364701	0.000338754332836017	0.252318662576813	3.20576926382503e-08	0.000991347068623387	1.03037415596852e-13	1.3708381468676e-12
CALM1	CALM1	green	-0.0837434966132342	-0.788569608987333	0.147314432265433	0.754278491413675	-0.439476631783003	0.58085893600156	-0.720346832337333	0.336724912302523	-0.539446262995722	0.539965086545101	0.598765907227214	-0.605280751854573	0.466036264015253	1.02689108155902e-17	0.198068034563796	1.55251056015056e-15	5.68459393582062e-05	2.47358032640827e-08	1.0531751450458e-13	0.00257475877918879	3.46734854986793e-07	3.36179671872839e-07	7.01989541037136e-09	4.3539403378959e-09
EIF5A	EIF5A	turquoise	-0.69317872021865	-0.56472549229739	0.733630070103917	0.628798235699724	0.20509753692021	-0.0997771082072125	-0.14364142442512	0.452114816744774	-0.732283344036196	0.259476885748373	0.867213603612187	-0.749840351397514	2.0220157557866e-12	7.22325272334361e-08	2.18149147805159e-14	7.0727660617788e-10	0.0716509938458546	0.3847639679347	0.209608432959743	3.247733320337e-05	2.56990846044766e-14	0.0217857384285156	1.01244113806807e-24	2.79960967480094e-15
ACLY	ACLY	turquoise	-0.706539507456394	-0.588766212271156	0.742413793775466	0.608926630684177	0.298094232482049	-0.185396488389984	-0.127691980818279	0.126563946588689	-0.655918217501299	0.0793873218696164	0.802895541448291	-0.818622972483576	4.93008759244996e-13	1.43177980468951e-08	7.30874225216516e-15	3.31692631974817e-09	0.00803138688717347	0.104148990191272	0.265233953400533	0.269513735738402	7.12499474027407e-11	0.489627360773616	9.50109807684491e-19	5.50388226556852e-20
CFL1	CFL1	turquoise	-0.661601411573489	-0.678178296254833	0.62243352757628	0.721272731489837	0.0360846155789237	0.029958984867016	-0.266441507902015	0.399355635471761	-0.660564978226484	0.362206110939556	0.83453938075286	-0.771417060656781	4.27490721519008e-11	9.02976399626281e-12	1.17407896313736e-09	9.46493672445699e-14	0.753788725964047	0.794572841491432	0.0183760816284256	0.000292324737939409	4.69614370706645e-11	0.00111933536191679	2.29449554338408e-21	1.40915939620414e-16
MRAS	MRAS	green	-0.494931403281842	-0.599718793756296	0.405289356648672	0.637465697035933	-0.0586051147414646	0.0764963899678711	-0.368574323235963	-0.190235893946272	-0.479036464936958	0.372581341562744	0.591617067109133	-0.669548663354815	4.09940775778279e-06	6.55055286946205e-09	0.000232398230209584	3.48068434299585e-10	0.610283877621643	0.505624218247277	0.000899134280445268	0.0952632131746973	9.13185735665701e-06	0.000781565341786889	1.17138067622161e-08	2.05383520161132e-11
SAT2	SAT2	blue	0.391313554588349	0.794792911092536	-0.393288967855698	-0.718697720602605	0.214417136088211	-0.275389592129014	0.515596528206133	-0.265112849574024	0.74418033297526	-0.542755207681392	-0.723797931685184	0.668267706849869	0.000396247531499221	3.73693977943777e-18	0.000367982571586398	1.27249245554242e-13	0.0594169472917178	0.0146753313439064	1.36022959232324e-06	0.018988704473674	5.83458225061854e-15	2.84433822863532e-07	7.05777181987531e-14	2.31491508271443e-11
LDLR	LDLR	blue	0.32523793080364	0.648561852762824	-0.31575652040299	-0.535022070754842	0.216484625815974	-0.230596468072263	0.452154241959302	-0.254404540783213	0.779546188439782	-0.58206439746562	-0.598500757074053	0.493094676693353	0.00366684676194464	1.35845715171059e-10	0.00486117833797942	4.50377794127409e-07	0.05694746389022	0.0422393227665634	3.24195393903684e-05	0.0245963026666491	4.19333165766008e-17	2.27789805993897e-08	7.15608757090114e-09	4.50619104186844e-06
HNMT	HNMT	blue	0.175212962742563	0.834589469098624	-0.122730169426461	-0.799342987147837	0.473522204599017	-0.498465050527011	0.715536574411919	-0.393867194386911	0.653002128040207	-0.70403980072738	-0.630241180871437	0.524721220245299	0.124943247720548	2.27047149975548e-21	0.284404858231721	1.74531620349437e-18	1.19462840659924e-05	3.41192373394193e-06	1.82187522400557e-13	0.000360065727850936	9.22145634718516e-11	6.45813691174644e-13	6.29491460151797e-10	8.16285409802686e-07
IRF2BPL	IRF2BPL	blue	0.280410550786712	0.730884360296936	-0.238350913672148	-0.686035805629809	0.296577665159789	-0.340395587219942	0.618911543467694	-0.208727824166459	0.770341260153287	-0.633684384579895	-0.621590310936611	0.56232034034053	0.0128955197326129	3.04362971426043e-14	0.0356004684891882	4.1694981803501e-12	0.00837368708508266	0.0022931943926059	1.54659983241531e-09	0.0666646306631796	1.64817658016359e-16	4.75536849907422e-10	1.25454560760131e-09	8.43346205278291e-08
DKK1	DKK1	turquoise	-0.587512001065846	-0.564708853104747	0.639995291025	0.46627242812933	0.189668752966559	-0.120654122863989	-0.168517487399863	0.162203579109423	-0.858462181535735	0.239725480712707	0.729398743169675	-0.623932688789589	1.56301640209053e-08	7.23102814102099e-08	2.81814820673867e-10	1.68886215489474e-05	0.0962726876426781	0.292692144596001	0.140253589083223	0.155948686190073	9.6697301389999e-24	0.0345198990156922	3.63845901027009e-14	1.043037692644e-09
HSP90B1	HSP90B1	green	-0.160277163627676	-0.617825025766928	0.303085412298837	0.561373612498847	-0.204072437813458	0.388284995346776	-0.477612655666594	0.37149075415205	-0.474282785058021	0.383407523373738	0.556700323194125	-0.585655130379372	0.160988097616444	1.68267344359099e-09	0.00698997598319793	8.96066620970824e-08	0.0731119689308596	0.000443458650940679	9.79215317566362e-06	0.000812093952405496	1.15148860361024e-05	0.000530406057462397	1.20542200238457e-07	1.77850991925881e-08
TMED3	TMED3	green	-0.27940432136055	-0.610991600642533	0.255408334069749	0.59545944087154	-0.283705925654575	0.301625593499148	-0.507514802067218	0.130847277585878	-0.640765038987675	0.659793930247963	0.574752740755593	-0.490752324162343	0.0132363967468513	2.83891849150135e-09	0.0240168896840597	8.9095214155477e-09	0.0118318825023208	0.00728151359390406	2.11215170827803e-06	0.25350737902796	2.64174996741131e-10	5.03502647877515e-11	3.73612978480141e-08	5.0800208887297e-06
SETBP1	SETBP1	blue	0.540966078481597	0.794704896226405	-0.468451325220387	-0.812907717717452	0.0942277940032702	-0.128044911188703	0.473373555060232	-0.311092971599922	0.755565911040467	-0.433846888493205	-0.815737384677288	0.740075608702182	3.16667980949087e-07	3.79166374032153e-18	1.52321603387748e-05	1.59826783650541e-19	0.41188016137031	0.263904405829996	1.20323437896973e-05	0.00556637362017873	1.30538736468386e-15	7.24351014931937e-05	9.47168991192235e-20	9.82017575355597e-15
ARL1	ARL1	brown	-0.666014593177593	-0.482487990287264	0.699678241565366	0.455346489374929	0.315772987225357	-0.227991945283964	-0.0751580122106691	0.00512253316049296	-0.633408625737372	0.099996663499617	0.696378041184023	-0.720153524107201	2.85318242834294e-11	7.7001080639832e-06	1.02757050956023e-12	2.80451722328326e-05	0.00485883559502625	0.0446873719703282	0.513120339375843	0.964497205143593	4.86401594087486e-10	0.383713624379367	1.45228219112699e-12	1.07686429737161e-13
KIAA0930	KIAA0930	blue	0.204271945794137	0.81236352792874	-0.232146103507656	-0.717780097898481	0.32870613171428	-0.423044481105931	0.660863308698916	-0.258633120167811	0.678783624697637	-0.511081763443651	-0.644326363812299	0.613893352309647	0.0728257728099052	1.76566178326882e-19	0.0408362943517049	1.41291855800848e-13	0.00330018082886655	0.000113971191213276	4.57098208130116e-11	0.0222333272972675	8.51510500179071e-12	1.74172537743853e-06	1.95425465166477e-10	2.2769722457614e-09
TXNIP	TXNIP	blue	-0.00300133940845997	0.626340722594867	-0.0344312888501718	-0.544936964673518	0.479627341898499	-0.550257519936512	0.62777729640248	-0.406361354052825	0.653484976356723	-0.689697964120384	-0.468283931696224	0.311899828995454	0.979194164448327	8.61326845808375e-10	0.764735486188919	2.49321519263786e-07	8.8702730721987e-06	1.80095856420815e-07	7.6777317515553e-10	0.000222861063734709	8.83763526028233e-11	2.88447678608426e-12	1.53538259896833e-05	0.00543824847889026
SOX4	SOX4	yellow	0.666127976858861	0.756502552315502	-0.66671403820971	-0.770228706842533	-0.0543982025376237	-0.0370164019285262	0.336924425691157	-0.32620478170191	0.730077379664895	-0.340875116739021	-0.872195312825903	0.861672904267302	2.82344370074514e-11	1.14991920730722e-15	2.6744064429198e-11	1.67533384688658e-16	0.63619477481899	0.747640466845913	0.00255869325295679	0.00356114561966113	3.35402870342796e-14	0.00225853023494002	2.60542161277531e-25	4.3018544909925e-24
FGF2	FGF2	turquoise	-0.432316605727175	-0.694210943410402	0.495938410102904	0.668359716511461	-0.00672843270839004	0.141633304965764	-0.37661340457387	0.552620942491889	-0.694106571062011	0.260649649469676	0.768417552180783	-0.678810512431999	7.7310748424166e-05	1.81808448353649e-12	3.89128213775541e-06	2.29514781261738e-11	0.953378120938366	0.21611587962739	0.000677544434889899	1.55584852381839e-07	1.83777065833848e-12	0.0211764065466733	2.17652185995314e-16	8.49291038739689e-12
LTBP2	LTBP2	turquoise	-0.50065779631405	-0.645390148138533	0.551096607177423	0.615024540516949	0.0361563634654644	0.0734153995356959	-0.252100521327506	0.458132622273865	-0.575140094021199	0.209320036539121	0.737750565911118	-0.681474098181651	3.041447906437e-06	1.78461799031915e-10	1.71002490369458e-07	2.0880934710167e-09	0.753314758213293	0.522964862637157	0.0259712664536324	2.46832617446014e-05	3.64056760340342e-08	0.065878432847123	1.31318151881757e-14	6.54903483110637e-12
NFASC	NFASC	blue	0.221060937151339	0.703871523128528	-0.247278374350182	-0.61168278595661	0.26698938620547	-0.3301983505963	0.553464429222743	-0.500680751283151	0.74016761152425	-0.517816981467847	-0.644673625927814	0.501930617132501	0.0517783611241818	6.57592643824601e-13	0.0290607173642573	2.69415668415966e-09	0.0181284456930002	0.0031527570055238	1.47629341997646e-07	3.03777756514371e-06	9.7072837924602e-15	1.20292409355996e-06	1.89725022163649e-10	2.84410073560258e-06
TUBA1A	TUBA1A	brown	-0.800450740970695	-0.60255958235869	0.808095156003381	0.600012006042356	0.337147704267127	-0.244836447189919	-0.0727204925075137	0.10203132268375	-0.646407632005469	0.0522398932638989	0.805458600582156	-0.891386010789359	1.44574750674573e-18	5.32227596827035e-09	3.81421738345919e-19	6.41225323807195e-09	0.0025408206454116	0.0307399316533997	0.526916928240123	0.374061963983596	1.63561591057302e-10	0.649662037936373	6.07966846588118e-19	7.7609765342258e-28
C10orf54	C10orf54	red	0.567628619214403	0.647499648509719	-0.556802697510802	-0.688318992396604	-0.082928026679648	0.0041871658394285	0.342363935198843	-0.277622038342349	0.767502977324877	-0.351448079769378	-0.806996398128958	0.699790965656776	5.98158143897022e-08	1.48896923050851e-10	1.19767430447882e-07	3.31585502648378e-12	0.470404845455126	0.970976849103288	0.00215388433505119	0.0138593592359367	2.48180811670436e-16	0.00160447850973714	4.6361996263514e-19	1.01541609161159e-12
FBLN1	FBLN1	blue	0.256253397001468	0.830663239674867	-0.250476535363464	-0.729181650392748	0.297727458743716	-0.374484197182751	0.620440685480462	-0.205388688201286	0.519242380251171	-0.418802695686425	-0.631634072902786	0.67319447397148	0.0235381324989914	5.12721047840928e-21	0.0269790731944265	3.73425194621086e-14	0.00811302470215496	0.000730788289102532	1.37277374013325e-09	0.0712403467755053	1.11115778613426e-06	0.000135610116857585	5.62207667262828e-10	1.45627185999619e-11
LRRN4CL	LRRN4CL	blue	0.266542507904162	0.680182678361679	-0.255257875807154	-0.571850087595651	0.297668827396286	-0.319029200452473	0.475548703272853	-0.168359323272385	0.617397425636628	-0.545010642857932	-0.555018837540615	0.500118880921035	0.0183302136092824	7.43110446101477e-12	0.0241029915477943	4.53194988331788e-08	0.00812614234192449	0.00441478119954227	1.08290205051676e-05	0.140631627082457	1.73929827262959e-09	2.48210591651107e-07	1.33967937548296e-07	3.12882386898437e-06
CENPF	CENPF	purple	0.315933617028971	-0.176921550212475	-0.211148628361447	0.183638957795803	-0.367476344023525	0.447130033890833	-0.286786330982876	0.874008820465556	-0.0590311773071869	0.207588655445695	0.115396310527417	0.0942754395037608	0.00483603516925899	0.121248831257171	0.0634980237635365	0.107531219951382	0.000934040478687784	4.06086633074357e-05	0.0109074293579765	1.56722564204878e-25	0.607685492199729	0.068198232688107	0.314384734830867	0.41164271995327
PLXNA4	PLXNA4	red	0.464709587746489	0.758380775021978	-0.465416913667324	-0.708112511476638	0.133396947742042	-0.184315004351565	0.412046766248262	-0.57734404495357	0.770196154996007	-0.482752223804628	-0.795127829900826	0.629609949859081	1.81787243926245e-05	8.90189839677071e-16	1.75838436147677e-05	4.1537671079516e-13	0.244293872796058	0.106220271516969	0.000178027618003383	3.13953401003549e-08	1.68326826745716e-16	7.59965394668811e-06	3.53559666388059e-18	6.62456325869943e-10
LDHA	LDHA	turquoise	-0.696464705059086	-0.561436138176125	0.722948471246075	0.599116370154215	0.295748031727501	-0.166083746244758	-0.1266653017829	0.0603939069436652	-0.527064346845618	0.0325769157151491	0.747171054549374	-0.862278493522879	1.43923430872375e-12	8.92490500072604e-08	7.79286479530463e-14	6.84366843226583e-09	0.00856630004658788	0.146155965287064	0.269127304333674	0.599407429698562	7.14237243383451e-07	0.777068332570028	3.96777374575296e-15	3.68400009094319e-24
CAP1	CAP1	green	-0.25623258692337	-0.773864351976863	0.233980590934047	0.88615800703836	-0.379364590453757	0.471920291941933	-0.65314221120319	0.312614425807938	-0.521746522462334	0.628522322892203	0.72115354113376	-0.627391645495523	0.0235498239054459	9.83521054351589e-17	0.0392256167375713	4.1931958965898e-27	0.000613983608262265	1.29047900971369e-05	9.10848925201849e-11	0.0053269598130002	9.6571992538568e-07	7.23160926341276e-10	9.59619295269306e-14	7.91887023235057e-10
VEGFB	VEGFB	blue	0.366483219446215	0.757706201518342	-0.374742553714784	-0.765569371871351	0.242768032627373	-0.326933101222135	0.547496023242107	-0.42788905598486	0.727616233325752	-0.543091076702277	-0.767334738377127	0.673945719956584	0.000966668105646663	9.76182586896933e-16	0.00072413069123177	3.2691753133677e-16	0.0322254779565384	0.00348332475110544	2.13365477672196e-07	9.31828730902339e-05	4.50055693568609e-14	2.78739593619615e-07	2.54229645387122e-16	1.35584867335849e-11
B4GALT1	B4GALT1	turquoise	-0.611158423147646	-0.50958293330982	0.619178673987677	0.472158581635178	0.12628950339917	-0.0857514463043845	-0.12928724572418	0.0045390960208575	-0.605714932879568	0.322478907302598	0.671417622275863	-0.654870251997236	2.80331480605427e-09	1.88922996001979e-06	1.51479074607403e-09	1.27577960192522e-05	0.270561962688627	0.455374154914147	0.259260207092995	0.968538652391217	4.21590433157128e-09	0.00398401396594734	1.72297902786258e-11	7.81952251346789e-11
RASSF4	RASSF4	red	0.46670349522652	0.711087865287135	-0.479242506583048	-0.598505739385724	0.0702722139566719	-0.125322821102457	0.400094180078978	-0.298757378268602	0.83369730418689	-0.442501811893487	-0.723873629400979	0.636400941067961	1.65481270707129e-05	2.99462192772459e-13	9.03983236948934e-06	7.15350540060157e-09	0.540958753152747	0.274275969273456	0.000284161779599864	0.00788560996797448	2.73721859060998e-21	4.98166319300259e-05	6.99560703287417e-14	3.80200197472718e-10
SCG2	SCG2	green	-0.0669878403182707	-0.681838833245379	0.113134365820743	0.671356630959688	-0.457754805283179	0.557957012887421	-0.657047103483992	0.259710695512851	-0.560667931996731	0.659476766581508	0.53539544671815	-0.467635091012258	0.560079140607375	6.3187056673397e-12	0.324027767228438	1.73291858378795e-11	2.51160290591364e-05	1.11352003769325e-07	6.44305729616819e-11	0.0216630786670244	9.37381431102592e-08	5.18111913897863e-11	4.40609677722627e-07	1.58340505573936e-05
CD82	CD82	blue	0.274796713038453	0.622420355317488	-0.356983344812955	-0.496961081052009	0.152016678503184	-0.239300728335987	0.371690393325033	-0.342516337616372	0.535641858796032	-0.350443978728851	-0.580594062250192	0.560210859541747	0.0148988836751591	1.17529718397741e-09	0.00133521270886147	3.69010458746989e-06	0.183968294044267	0.034850832496741	0.000806425683148914	0.00214342199624504	4.34273193822706e-07	0.00165826902810688	2.51866882467955e-08	9.65098423406552e-08
DRAP1	DRAP1	brown	-0.721639421682428	-0.603827616110484	0.76845419212816	0.556250117222987	0.28655784484442	-0.180162878760665	-0.0872677189792727	0.420189712774754	-0.788152698730218	0.166071083564667	0.833743645193136	-0.755766354813988	9.07187292830808e-14	4.84795017235748e-09	2.16507949656062e-16	1.24006101854088e-07	0.0109737717599419	0.114471076922291	0.44741285848377	0.000128149080953833	1.09750749242267e-17	0.146187154855577	2.71084034090763e-21	1.27049985480039e-15
DES	DES	green	-0.134654031746199	-0.726708036888929	0.101268099249295	0.728608308920297	-0.377572834847742	0.433789216359556	-0.653291707921458	0.354270655515042	-0.522748460960397	0.528092765178747	0.58710296622018	-0.48497480180225	0.239837140825136	5.01233522526028e-14	0.377665024512359	3.99906278995107e-14	0.000654728116168947	7.26135597716266e-05	8.98939311620376e-11	0.0014615972066193	9.12720347120348e-07	6.73361335576922e-07	1.60823681811509e-08	6.80198643709234e-06
RUNX1T1	RUNX1T1	blue	0.428384156505583	0.721778976503778	-0.353184392788916	-0.662903168616277	0.168159871020662	-0.212094636266167	0.521307499023551	0.0164499924152056	0.665222580740116	-0.517546640844179	-0.61463010715531	0.672246049112376	9.12689980938339e-05	8.92644848134698e-14	0.00151516527410701	3.79696261803841e-11	0.141109444599578	0.0622941537343107	9.89846052530651e-07	0.886332478435385	3.06944910053152e-11	1.22111543251605e-06	2.15218844779524e-09	1.59327172554655e-11
GLTSCR2	GLTSCR2	blue	0.0610875290866804	0.751468378972943	-0.117897661804377	-0.733029171602987	0.464578556795535	-0.564578325998782	0.672512649944748	-0.350012449654269	0.539200212443036	-0.606859838710685	-0.59470164030124	0.493693364593508	0.59521326002808	2.25834713556748e-15	0.303938733533414	2.34724992428257e-14	1.8290966848903e-05	7.29229896879302e-08	1.55356040467962e-11	0.00168188185511056	3.51849467873386e-07	3.87163619299555e-09	9.40624621919442e-09	4.36961093010866e-06
CALU	CALU	green	-0.0860966331381799	-0.777570945648305	0.0130856999335248	0.847921345053553	-0.569270776031171	0.605713901980454	-0.783491218141059	0.322670633632511	-0.492016483931384	0.754462136511916	0.587883741729739	-0.484602050947335	0.453554887104452	5.65582970920797e-17	0.909468692090897	1.20827260534384e-22	5.3719242603817e-08	4.21622708064603e-09	2.28560348504204e-17	0.00396120951092852	4.76232243745093e-06	1.51468494037278e-15	1.52297068400174e-08	6.93004213062463e-06
MOB3B	MOB3B	blue	0.191870178736885	0.731562486770244	-0.193762760161709	-0.705291307536863	0.359910836854165	-0.414429414395464	0.589153045917645	-0.393852251985318	0.634489266182448	-0.522219972521498	-0.611731633426397	0.535604276015572	0.0924007164763492	2.80436148412307e-14	0.0891708784473773	5.64359238991948e-13	0.00120997841722787	0.00016184073898757	1.39346597023505e-08	0.000360268333032564	4.45135941424543e-10	9.40324014819933e-07	2.68419705478146e-09	4.35234036120819e-07
TSTA3	TSTA3	green	-0.256700365827985	-0.664680646354411	0.189213367737888	0.697466575149135	-0.336808169986621	0.360175613183794	-0.544900857192735	0.218704216232891	-0.557205067903923	0.631286903005149	0.584890123848962	-0.492521538990708	0.0232882079494496	3.22639247613578e-11	0.0970893004827757	1.29634260883883e-12	0.00256804361716793	0.00119919335766283	2.49867668395285e-07	0.054390122235472	1.16767784829168e-07	5.78303584283501e-10	1.87526937889721e-08	4.64068809031463e-06
APOD	APOD	blue	0.302290557527909	0.770812161521574	-0.256268742646265	-0.742992496566637	0.316852469454121	-0.34838812715537	0.538702868644211	-0.175369831304722	0.463974623693068	-0.49153386650595	-0.619802296372657	0.616091114068169	0.00714741467990935	1.53909342921582e-16	0.0235295142537502	6.79017692159531e-15	0.00470742396592201	0.0017735052799668	3.62406322371337e-07	0.124600512057512	1.88167145013503e-05	4.88134316597281e-06	1.44294481997036e-09	1.92377173200601e-09
SHCBP1	SHCBP1	purple	-0.130571418629317	-0.560020727412189	0.152471324482825	0.594154276840556	-0.286639697126349	0.365676298852775	-0.479418307553935	0.806185320039829	-0.573202908434098	0.448230156682258	0.570177388130893	-0.380204781473078	0.254518253246573	9.76855478867631e-08	0.182644687319695	9.78131900792207e-09	0.0109499651474542	0.000993936169337078	8.96200103826772e-06	5.3503310266679e-19	4.14286150060592e-08	3.8666275088719e-05	5.06111216181365e-08	0.000595685784047178
GFPT1	GFPT1	turquoise	-0.546110858653441	-0.662732638416306	0.550117150892146	0.682785695455692	-0.00942351275219288	0.0979452472472182	-0.327798679659085	0.126560936052032	-0.556394211819607	0.363122615141209	0.741975534166398	-0.737950871241302	2.32168717769054e-07	3.85652386674635e-11	1.81661084874361e-07	5.75648741936279e-12	0.934738708566918	0.393594504925675	0.00339281272249409	0.269525219550358	1.22887295338751e-07	0.00108489415756663	7.72664694386438e-15	1.28086809385997e-14
COTL1	COTL1	turquoise	-0.616845682474788	-0.704933240929929	0.629896242188687	0.74618188968438	0.047011430451465	0.0516640677741099	-0.288186381150454	0.546291744428272	-0.718032311914514	0.315627518660899	0.866869913621288	-0.772255187787745	1.81505415710826e-09	5.86595621053319e-13	6.47305835156521e-10	4.51015982663593e-15	0.682747741137266	0.653274307145863	0.0105084936125526	2.29627113453503e-07	1.37290187111704e-13	0.00487956616123293	1.10957873112123e-24	1.24650010000953e-16
C1S	C1S	blue	0.354159773988189	0.838758588402674	-0.335495272818142	-0.754055237436487	0.256176212586979	-0.332641075037427	0.552915091472555	-0.305251262896815	0.567043765491909	-0.436071958829611	-0.66946632070679	0.725481930767721	0.0014669857462785	9.33686028089801e-22	0.00267578456888865	1.59972241039136e-15	0.0235815206472751	0.00292409189822563	1.52765497734896e-07	0.00657636628270608	6.21415427180361e-08	6.58524065761519e-05	2.06973141722163e-11	5.7928424370363e-14
CYB5A	CYB5A	pink	-0.011044491624358	0.817585810163685	0.0511015345285451	-0.822438300416038	0.609663036259868	-0.679464747376854	0.864051481436315	-0.330028837709113	0.533895102567919	-0.719987359674736	-0.534794150870682	0.497309983436321	0.923544095173677	6.69708233242078e-20	0.656810900046535	2.64519106185496e-20	3.1382693998122e-09	7.96966602523879e-12	2.32983537235489e-24	0.00316920252272207	4.81117190705617e-07	1.09763623110365e-13	4.56440767520053e-07	3.62373431037775e-06
DHRS3	DHRS3	yellow	0.535294162475424	0.649161730302388	-0.460287840707538	-0.639468636105359	-0.0246834450831408	0.0141501271753148	0.326011703005946	-0.0231457769586336	0.594399009095437	-0.341936646372128	-0.668496768106509	0.642429963822675	4.43239457644721e-07	1.28966635373926e-10	2.23445987167337e-05	2.94527093127733e-10	0.830148326145714	0.902139559674239	0.00358203427478952	0.84058555734578	9.61189266784344e-09	0.00218346256397108	2.26600359711091e-11	2.29563554952586e-10
MKI67	MKI67	purple	0.228071842778852	-0.256093969902077	-0.143332888426544	0.267435829726968	-0.353402372467508	0.423591694814864	-0.304097112182298	0.86657749098797	-0.137462844075709	0.245989529411625	0.194865731162316	-0.00354755864323848	0.0446105678291687	0.023627827061567	0.210599117813956	0.0179287803657359	0.00150427577977718	0.000111424950290427	0.0067940064038348	1.1992903017795e-24	0.230082948396935	0.0299370973430664	0.0873300874407305	0.975408757308312
CCDC69	CCDC69	yellow	0.567966558454138	0.695251389736133	-0.532949234332225	-0.649923435789647	-0.00246755499803625	-0.0657777102748668	0.322759287874765	-0.142708655578318	0.525977278012641	-0.333656238793876	-0.708460889966094	0.764096355670782	5.850988409255e-08	1.63260116686387e-12	5.08436594218812e-07	1.20711393991442e-10	0.982893840106403	0.567204096066342	0.00395070406263147	0.212613624247198	7.599847768742e-07	0.00283350855159066	3.99848495778158e-13	4.02565428015096e-16
HNRNPA2B1	HNRNPA2B1	brown	-0.802174771004466	-0.485481114725246	0.877366071519737	0.443893596977899	0.479660393071225	-0.353665342899885	0.0512617076450899	0.247861670541107	-0.745903453496334	-0.0399640320874133	0.79091873789912	-0.811525111638959	1.07594105832714e-18	6.6315959633277e-06	5.98878631254383e-26	4.68617687459994e-05	8.85585037080813e-06	0.00149123277055066	0.655803135079395	0.0286712626211284	4.67529599799182e-15	0.72829598001032	7.03975654190569e-18	2.05721524987911e-19
SERPINE1	SERPINE1	turquoise	-0.58960480480882	-0.752917234505029	0.615237693670748	0.805954263494515	0.0565855083859219	0.0775048520233487	-0.36314094143085	0.485106417945737	-0.690496951653009	0.289515779308928	0.888085312982792	-0.824382395632769	1.34995668042323e-08	1.862717564453e-15	2.05421874062375e-09	5.57252043554095e-19	0.62266580329227	0.500013486658171	0.00108421538004892	6.75730299322082e-06	2.65976371293336e-12	0.0101415244163875	2.27353196379469e-27	1.80874573492115e-20
FAM198B	FAM198B	blue	-0.0650982126486672	0.637159182675781	0.0377199522300516	-0.5529325415491	0.559034251724455	-0.605873998436297	0.674108020662153	-0.468751828942427	0.650087778438	-0.746415508480277	-0.450731994800691	0.240686308248534	0.571223383061036	3.5704180352842e-10	0.743008569999028	1.52599772739668e-07	1.04006802187492e-07	4.1663860500178e-09	1.33504313721933e-11	1.50160037684526e-05	1.18997860614956e-10	4.37595561098605e-15	3.45661591965353e-05	0.0337809958578699
HYOU1	HYOU1	green	-0.269841304653185	-0.706890720646567	0.222061461985941	0.779145483333179	-0.31468560333709	0.404410257885456	-0.604083391965057	0.150014439381613	-0.432075252125538	0.618296634444861	0.608859902468112	-0.607940349506466	0.0168851511129309	4.74550572743466e-13	0.0507011047601867	4.45683486234088e-17	0.00501570538265832	0.000240497796554271	4.7572879331733e-09	0.189880264043967	7.8106922879025e-05	1.62226248889684e-09	3.33358580995732e-09	3.57144780694544e-09
NOP16	NOP16	turquoise	-0.727289555559067	-0.508951280699259	0.710654282560779	0.572839093657113	0.295067868876197	-0.215934942992572	-0.0645978266727511	0.226328537975149	-0.561776416111431	0.114003242369503	0.761864601410172	-0.763068878929732	4.67856114878683e-14	1.95484921200675e-06	3.14166811987034e-13	4.2442587029093e-08	0.00872709565183009	0.057595709783111	0.574191675836738	0.046311369623399	8.73264600068719e-08	0.320301503792163	5.50244264792439e-16	4.6505552079778e-16
PCMT1	PCMT1	turquoise	-0.732386870381286	-0.532009069148793	0.721727841000817	0.597091258715895	0.249203382603684	-0.191745430800879	-0.104414973896212	0.132268419196035	-0.637342689450559	0.214032619242691	0.802299253125807	-0.741688329847656	2.53782844727252e-14	5.3703906150312e-07	8.97947231757173e-14	7.92336015569571e-09	0.0277921206395715	0.0926168012493303	0.362943975455752	0.24834310048157	3.51643325571535e-10	0.0598856937933233	1.05311458535594e-18	8.01290337379385e-15
ZNF395	ZNF395	blue	0.100427635637717	0.767172588029502	-0.104543076916838	-0.672016749133641	0.436877180406235	-0.496517961927926	0.66745990963296	-0.0794732526971443	0.474529177773024	-0.561289175702842	-0.506473352099549	0.528927192299963	0.381656880605658	2.60194082692972e-16	0.362352267565654	1.62820411516234e-11	6.36102038714512e-05	3.77604384985814e-06	2.49561236439857e-11	0.489155987759992	1.1378287613042e-05	9.00917510905912e-08	2.23356317166179e-06	6.41829407659958e-07
S100A11	S100A11	turquoise	-0.205158517859969	-0.603081245079777	0.276348344531782	0.490646989416796	-0.204105159447539	0.314839215853717	-0.430915860926046	0.323522174929551	-0.616376889762601	0.368107952515331	0.519978490610534	-0.517118665185102	0.0715648278044269	5.12201926297717e-09	0.0143199529845597	5.10737123493545e-06	0.0730649677022147	0.0049932759603491	8.20384893921622e-05	0.0038613223873105	1.881885790382e-09	0.000913813440723937	1.06639238445255e-06	1.25044519891468e-06
PDIA3	PDIA3	tan	0.14380240492035	-0.680169457975213	-0.116174372118252	0.690768992388808	-0.632912908126213	0.724190715007798	-0.768390433254318	0.52505675924714	-0.50622334585765	0.779792686974536	0.470680720003396	-0.276346744504322	0.209092852276926	7.44069836395798e-12	0.311110938546805	2.58716501950875e-12	5.06532022741671e-10	6.74088977294745e-14	2.18502845114198e-16	8.00871962975231e-07	2.26367063655443e-06	4.03877890500296e-17	1.36953269067266e-05	0.0143205398090963
DIAPH1	DIAPH1	turquoise	-0.193640133704318	-0.565959786412289	0.202249922039516	0.565471619294329	-0.274989245913768	0.312081072968625	-0.48061308656703	0.484824405293428	-0.703025143082435	0.552018554148862	0.57455062795762	-0.38230754471988	0.0893774125373716	6.66808506302545e-08	0.075768336915697	6.88263208974877e-08	0.0148259665526106	0.00540982924377443	8.44943540902059e-06	6.85338476392118e-06	7.20038141957497e-13	1.61513200238091e-07	3.7869335674427e-08	0.000552050698425238
PEA15	PEA15	green	-0.025151380924547	-0.705855410407704	-0.0340357127180804	0.666806945554296	-0.553010715087368	0.604334459307963	-0.722873413352269	0.241673289839914	-0.408559330471862	0.598543030883931	0.416042200173138	-0.447647751488591	0.826977850543177	5.3096326423088e-13	0.767361551242414	2.65148363731859e-11	1.5185943998407e-07	4.66986807474372e-09	7.86124926545194e-14	0.0330358270319354	0.000204422480887612	7.13420659478754e-09	0.000151666349726537	3.96835431568366e-05
DPT	DPT	blue	0.193985637651353	0.830815785621349	-0.199371813306821	-0.786001198523519	0.370894049132172	-0.442682239852835	0.656617575522341	-0.561699970476682	0.698484055897151	-0.533461294538701	-0.702329767539091	0.550157707668847	0.0887964610722708	4.96942237793568e-21	0.0801198825155994	1.54325660584425e-17	0.000829252574940579	4.94240402413884e-05	6.6948104780336e-11	8.77549296268428e-08	1.16522600197292e-12	4.93469959329207e-07	7.75571589927765e-13	1.81207525473043e-07
CCT5	CCT5	green	-0.362476904108306	-0.655721631816611	0.377207383526203	0.729212026432325	-0.150013240103255	0.271373386077819	-0.484221793744972	0.315287434317162	-0.541691901945466	0.425776934407817	0.69708048215066	-0.687881717658733	0.0011090575613752	7.2506069117915e-11	0.000663335084814078	3.72070374308036e-14	0.189883845753675	0.016248050987572	7.06300218435743e-06	0.0049283374469195	3.03195309880863e-07	0.00010177215978823	1.3497152943646e-12	3.46513100485004e-12
LOC100507165	LOC100507165	turquoise	-0.0714863116823094	-0.646805168044816	0.0722261135239404	0.545262689263248	-0.436684961611436	0.459340075504874	-0.541748803912984	0.269035254179452	-0.591779959323266	0.607038629829274	0.472643801603208	-0.297584271709738	0.533972582755896	1.58069888782174e-10	0.529737620611626	2.4444553053096e-07	6.41389232268831e-05	2.3346348288745e-05	3.02162348081385e-07	0.017228882736092	1.1579540699425e-08	3.82035634186629e-09	1.24633038828475e-05	0.00814509281859034
AK3	AK3	blue	-0.0326054130784902	0.776479866171298	0.0662994733845993	-0.7059437409974	0.626926812023374	-0.64883673594457	0.765343200474146	-0.257900843260483	0.473028644535982	-0.704376844784583	-0.468850463960516	0.412192770655013	0.776878379733978	6.66351668304983e-17	0.56412686454415	5.25909115130873e-13	8.21914246927811e-10	1.32650993872421e-10	3.37567811146002e-16	0.0226281045211129	1.2234265902634e-05	6.22828642608598e-13	1.49456812154512e-05	0.000176994335342921
PRC1	PRC1	purple	-0.0304562282835065	-0.306638538675598	0.139380407818978	0.288803508719948	-0.112846511905784	0.223194849357761	-0.194640828452058	0.802531896436207	-0.290899084742754	0.115824294606768	0.351024521022885	-0.208039824370036	0.791239978373192	0.00632291463369682	0.223584742985061	0.0103367254929738	0.325268335343983	0.049503095866091	0.0877029762664728	1.01170338555296e-18	0.00977159520539731	0.312581198179957	0.00162697396268203	0.0675874824163798
YWHAH	YWHAH	green	0.00815271537993096	-0.632286852484434	0.0530205588970925	0.623347257125277	-0.442068145812301	0.536688210349929	-0.608560046097449	0.458150823125103	-0.553221627808473	0.599667751165638	0.504522921154814	-0.335019262334531	0.94352390329041	5.33095038404934e-10	0.644777639792938	1.09245482387574e-09	5.07721205975764e-05	4.08313238221635e-07	3.40943853374716e-09	2.46625902625491e-05	1.49878956612935e-07	6.57491676291152e-09	2.47880403852892e-06	0.00271583653873128
GJA1	GJA1	blue	0.11823086030641	0.686193594847693	-0.0519212900361003	-0.61263145409885	0.454419033719696	-0.431112493997633	0.642404688535004	-0.223386886919619	0.751995654747772	-0.710139607679925	-0.506330191706339	0.366093044775869	0.302564506404266	4.10428295773355e-12	0.65165970938578	2.50689374470757e-09	2.92557706656225e-05	8.13590433649245e-05	2.30054953575776e-10	0.0493024334715158	2.10579947577947e-15	3.32523949720853e-13	2.25075710448177e-06	0.00097976724646642
CTGF	CTGF	turquoise	-0.604831353050896	-0.617509484324367	0.649685838079576	0.590446183488331	0.147694201348372	-0.0429234416259765	-0.209433230431958	0.0742549065243175	-0.698119256672721	0.22446800356891	0.742295279883702	-0.73400232092898	4.50134702233681e-09	1.72428553763753e-09	1.23230549731353e-10	1.2723464452904e-08	0.196901334735365	0.709043367136546	0.0657290170782851	0.518210407969045	1.21069786790605e-12	0.0481852064778726	7.41955132710748e-15	2.08452522230838e-14
TUBG1	TUBG1	green	-0.450297505614808	-0.582415310008402	0.434647535633385	0.679276989543363	-0.0322035479472021	0.133067773236094	-0.371838096937949	0.336803140409068	-0.621475624531378	0.444525423819553	0.705512267633737	-0.597490784520152	3.52478630303002e-05	2.22376018408294e-08	6.99992397669498e-05	8.11657782057812e-12	0.779558266283317	0.24547024789407	0.000802255179214533	0.00256844883269394	1.26588849183173e-09	4.55748354903418e-05	5.51044162008741e-13	7.69826585800901e-09
CDH2	CDH2	turquoise	-0.162545027777236	-0.662626488917072	0.184536758434331	0.542727701913362	-0.342045786201866	0.37236431997574	-0.541951141261949	0.315480909154497	-0.803911666587889	0.621018008693691	0.559700581423838	-0.378692348182263	0.155067849090187	3.89404989411748e-11	0.105792975323736	2.84904991495784e-07	0.00217587308078617	0.000787555864596883	2.98516148244354e-07	0.00490053862260665	7.96610445499021e-19	1.31213089468639e-09	9.96959578358054e-08	0.000628991305288988
GARS	GARS	green	0.00637112170466082	-0.709190181731998	0.0557368973421964	0.688118730330429	-0.466102284186807	0.619946583738919	-0.699726063692517	0.195380236208613	-0.334335948505665	0.536859519569249	0.474581142682382	-0.521724390706538	0.955851411586415	3.69129315951437e-13	0.627900162703018	3.38343705325781e-12	1.70248079684032e-05	1.42679155406353e-09	1.02239713163313e-12	0.0864817527486549	0.00277426968483768	4.0420540940241e-07	1.13496728412428e-05	9.66922760116368e-07
HSPA8	HSPA8	brown	-0.765125161452013	-0.0984125972047927	0.810104307119456	0.124935761517302	0.73075858446029	-0.641468637529869	0.3778385133261	-0.219816871466239	-0.288153787961135	-0.421164236097569	0.450069565490419	-0.640868559436727	3.48151673282176e-16	0.391330280970309	2.66075434133648e-19	0.275772582328728	3.09011854924278e-14	2.48979172566802e-10	0.00064853498118159	0.0531439402420938	0.0105176342110072	0.00012313571057489	3.56104789721851e-05	2.61884858407603e-10
GSTO1	GSTO1	green	-0.392067980139777	-0.666587808375001	0.272825705128554	0.731196644565651	-0.177356248958535	0.173560405904332	-0.477667922986662	0.0463161247254238	-0.531014048629352	0.431677029360156	0.598750372619241	-0.593325596149242	0.000385226297162389	2.70585544917507e-11	0.0156633429042784	2.93109836254796e-14	0.120322398180529	0.128597750643095	9.76571037259325e-06	0.687194721945192	5.6896250667467e-07	7.94372003321227e-05	7.02780605278577e-09	1.03763759287219e-08
ARHGAP26	ARHGAP26	yellow	0.625942418385064	0.679876027944542	-0.613599750040104	-0.716527360839247	-0.0859621339127195	-0.00290519745442458	0.302334804156187	-0.193062081924516	0.664031110768785	-0.303061920472578	-0.808100623141815	0.815865181790503	8.89135095950815e-10	7.65672335424357e-12	2.32859847215059e-09	1.62889689371533e-13	0.454263271549427	0.979860497077847	0.00713856934751976	0.0903560882749767	3.42464176010129e-11	0.00699458492557224	3.81050339182882e-19	9.24854825789215e-20
EHBP1	EHBP1	blue	0.520707080416195	0.769502674683445	-0.416397839128865	-0.798787097882326	0.159086003827824	-0.178970927758013	0.477070155277629	-0.24342651124254	0.609696799328607	-0.518110536820605	-0.759914974506096	0.706841859191295	1.02376301377844e-06	1.86118109527841e-16	0.000149503691934868	1.91743903303833e-18	0.164163858562759	0.116928682640863	1.00552953369241e-05	0.0317461486840279	3.13030237915855e-09	1.18346006261106e-06	7.20960496043744e-16	4.77078124123485e-13
IGF1	IGF1	blue	0.114873942176644	0.697646325660067	-0.12928393026219	-0.676535770612063	0.37208007741903	-0.440192114856359	0.592442762150185	-0.617751447844704	0.632910401190147	-0.486567436069828	-0.606152503037639	0.429051586792185	0.316595078718115	1.27219186511238e-12	0.25927252691805	1.05810671159647e-11	0.000795465079148527	5.51049174557996e-05	1.10481746189679e-08	1.69228996611621e-09	5.06635821726575e-10	6.2794233836826e-06	4.081018121272e-09	8.87465130748612e-05
ALDH1A3	ALDH1A3	blue	0.406891382257006	0.844305325980567	-0.325465776568183	-0.806827439395387	0.245659625007766	-0.273299815860958	0.573112438487406	-0.257696607764309	0.632789805362563	-0.483909057538462	-0.714437002986962	0.701838966871428	0.000218279832954748	2.75067765971274e-22	0.00364168881888199	4.77691261492746e-19	0.0301649688122619	0.0154764345453311	4.16785880929518e-08	0.0227392687542085	5.11653144750046e-10	7.17414060172778e-06	2.06178133787763e-13	8.17221995667407e-13
SLC38A5	SLC38A5	green	-0.352727553068056	-0.592291513636468	0.332884261047779	0.596751107751776	-0.173860672163871	0.240823997044699	-0.436531705145943	0.195584808348424	-0.528977428693693	0.542818775666117	0.600568268135052	-0.557083035803513	0.00153821854163904	1.11673454048798e-08	0.00290215958800504	8.11993016686597e-09	0.127927751813907	0.0336762032137572	6.45633896394047e-05	0.0861462644838244	6.39976246765259e-07	2.8334773443535e-07	6.15749024551846e-09	1.17669917491393e-07
MAP2K5	MAP2K5	yellow	0.62327538080878	0.671976323600175	-0.631100220374125	-0.679857422967461	-0.100263584970467	-0.00809976799602575	0.316746607152446	-0.142653510039377	0.707952602242273	-0.301020161257957	-0.786217627336889	0.81719358028908	1.09867391541527e-09	1.63443837658576e-11	5.87139947504338e-10	7.67062148337555e-12	0.382439002741307	0.943890089212627	0.00472208514736487	0.212792241797872	4.22696993874058e-13	0.00740552622846634	1.4915027861146e-17	7.21060780753548e-20
PLSCR4	PLSCR4	red	0.581691428934396	0.675724332109291	-0.547029879729341	-0.639974011410361	0.0180217642323085	-0.0381993422434338	0.324975314793979	-0.202697138174928	0.799047947050639	-0.450510831256864	-0.756283654283047	0.692054080291146	2.33681161552262e-08	1.14388359588774e-11	2.19526124405185e-07	2.82318126218797e-10	0.875554677125013	0.739857659439796	0.00369603594479711	0.0751094669656428	1.83472060970139e-18	3.49116116688865e-05	1.18456836132628e-15	2.2691861138025e-12
IKBIP	IKBIP	turquoise	-0.593933881509672	-0.579196186340673	0.71753206932804	0.57005686203312	0.262384473257347	-0.0737329182261774	-0.162741282251503	0.305138495334745	-0.627698518718018	0.0877072840632938	0.770610150795753	-0.802779218137928	9.93632738626824e-09	2.76986213400921e-08	1.45336448043324e-13	5.10142483353021e-08	0.0203017547187235	0.521164053122665	0.154563248876818	0.00659735676259596	7.72641212876513e-10	0.445119479019261	1.58500696565016e-16	9.69406979265645e-19
GALNT10	GALNT10	green	-0.2231045795	-0.62746025231711	0.164635249834133	0.576803717544632	-0.358559753279308	0.335001015538747	-0.496175100297656	0.0109267418230954	-0.463444931359584	0.584930574427254	0.489138269406749	-0.446948643993004	0.0495976516639765	7.87544939734988e-10	0.149756239513894	3.25592195075301e-08	0.00126639112781502	0.00271738246815355	3.84382521099961e-06	0.924356811699725	1.92894089559923e-05	1.870030147172e-08	5.51458947602471e-06	4.09375085418604e-05
KPNB1	KPNB1	tan	0.222285060330722	-0.693824574206766	-0.188755432720753	0.699980758026284	-0.714328205692823	0.78965178103053	-0.803364192103604	0.541873583379039	-0.427435637757258	0.716267224502315	0.4193837566849	-0.272975602301592	0.0504628914658583	1.89198898360737e-12	0.097915949443803	9.95263378687697e-13	2.08710682552424e-13	8.63473193292946e-18	8.76059265061218e-19	2.99908824827061e-07	9.49681346441788e-05	1.67756858232384e-13	0.000132436967638993	0.0156040397690827
VARS	VARS	green	-0.258510346479392	-0.62667133318335	0.200142584794377	0.660308971087578	-0.279971142548309	0.300208447827123	-0.494389925518646	0.136665251834955	-0.472507032681241	0.54716316580532	0.55891580469837	-0.500323817116046	0.022299103207766	8.38877733676511e-10	0.0789354623666684	4.80616129474106e-11	0.0130434288660703	0.00757470351265868	4.21559589964737e-06	0.232824198893823	1.25456625263465e-05	2.17747609543431e-07	1.04791368920477e-07	3.09532260105825e-06
DUSP1	DUSP1	brown	-0.73691649531486	-0.514114745895152	0.777778828171232	0.51897317273519	0.361679633819612	-0.252829518539472	-0.0394031964934411	0.142825174878783	-0.621705333290164	0.0593199289545743	0.769825815367093	-0.797373918729237	1.45638189844389e-14	1.4757783702686e-06	5.48130213592262e-17	1.12796723583478e-06	0.001139564848843	0.0255293494009802	0.731963972375362	0.212236564879818	1.24326701942759e-09	0.605927266023067	1.77613033856925e-16	2.43215899001316e-18
WDR1	WDR1	turquoise	-0.632424553151003	-0.695066434810776	0.584169316124401	0.747121406680294	0.041281356276456	0.0522114307019637	-0.328739306538064	0.116309855873655	-0.547329664286735	0.287929726302729	0.758937983283715	-0.850043061626484	5.27140695998321e-10	1.66418720206465e-12	1.97100403716395e-08	3.9934286874442e-15	0.719704458800144	0.649840400692749	0.00329683756698745	0.31054313429387	2.15545082138316e-07	0.0105806590089387	8.24714109072275e-16	7.38227575649889e-23
CDC37	CDC37	tan	0.0589416822129471	-0.617015245358486	-0.146314995631566	0.671338170539969	-0.648313344655964	0.643550799777521	-0.754432908167171	0.301012834320637	-0.513291048025006	0.912330961430806	0.435469494013825	-0.210734693001077	0.608230885663445	1.7914437611175e-09	0.201162096923266	1.73593784424933e-11	1.38797187549968e-10	2.08754339261246e-10	1.52064508478489e-15	0.00740703832930529	1.54394673416504e-06	3.36040141349729e-31	6.75777110441712e-05	0.0640306809369409
SH3BGRL3	SH3BGRL3	green	-0.496152861762274	-0.627360184524463	0.500280130876064	0.630930654625085	-0.045253589394563	0.093270473734025	-0.299841013351939	0.529169446414378	-0.77284323820437	0.381505554962631	0.760831105155545	-0.588747734355835	3.84826084351506e-06	7.93885809576214e-10	3.10243566447727e-06	5.95277828607752e-10	0.694010894312713	0.416667817009401	0.0076523941890606	6.32939399593203e-07	1.14336019887367e-16	0.000568336634583877	6.35191514077147e-16	1.43363480467622e-08
CD63	CD63	green	-0.378750132103825	-0.676798820252373	0.33458047605064	0.697164777636305	-0.218948259343304	0.223790667989908	-0.435554337221256	0.542109805277388	-0.708553827006356	0.520372412456884	0.717465952796451	-0.533864602835776	0.000627688272474354	1.03164988340577e-11	0.00275323101900719	1.33788526799986e-12	0.0541147662958813	0.048882699039006	6.73322322101007e-05	2.95686118496893e-07	3.95801307313649e-13	1.04314070707172e-06	1.46433276203365e-13	4.81976036992052e-07
HEBP1	HEBP1	blue	0.116212418659398	0.744089951239669	-0.0858002485023166	-0.78620392646238	0.423567199897552	-0.49475829090128	0.740062307272965	-0.211524631237932	0.508535677452191	-0.591740083602619	-0.573380489795012	0.574767300002575	0.310951420049264	5.90248068715391e-15	0.455116704395885	1.49472869201765e-17	0.000111537794028045	4.13622244730977e-06	9.83660157586956e-15	0.0630172938018426	1.99918790969454e-06	1.16122727039672e-08	4.094208401193e-08	3.73249523532161e-08
CRELD2	CRELD2	turquoise	-0.187181661613793	-0.43923437537482	0.204673709477603	0.427479592944416	-0.180098598185786	0.21697316861597	-0.381937407784535	0.0474203854936852	-0.505829261100405	0.492281811353961	0.445611943075215	-0.36907735139394	0.100798944253108	5.74469105903564e-05	0.0722521658807656	9.479369288326e-05	0.114602588183786	0.0563763258706818	0.000559513354898502	0.680137199507322	2.31190545862244e-06	4.69805444302782e-06	4.34382779933332e-05	0.0008835416747122
IL1R1	IL1R1	greenyellow	-0.427140020773199	0.422920861995758	0.432466100929349	-0.317904305993029	0.772999394540401	-0.759249374447143	0.633875129271171	-0.205347356405358	0.121340499897394	-0.661245766680533	-0.0227055388384326	-0.0748000456733002	9.614906670101e-05	0.000114553800713956	7.68213734221856e-05	0.00456393145751094	1.11738719436837e-16	7.90173552977785e-16	4.6815778498627e-10	0.0712985267622503	0.289934820978755	4.41519601352427e-11	0.843578910037532	0.515134846194466
SRSF2	SRSF2	brown	-0.869110598800646	-0.356121994447084	0.90958860244467	0.392421035150782	0.594584164015091	-0.484061401398836	0.193305309250468	0.0883864663743373	-0.591690649753601	-0.097037441562214	0.733256036632049	-0.761968532685256	6.07777207656944e-25	0.00137422904610797	1.0287245891909e-30	0.000380165649859523	9.48557211225763e-09	7.11979837472541e-06	0.0899432652302843	0.44158887590943	1.16529727903669e-08	0.3980148135665	2.28329128389775e-14	5.42335566295636e-16
ARL6IP5	ARL6IP5	blue	0.081657444533467	0.818022440831528	-0.0182430441232404	-0.781750350451491	0.533817199295988	-0.57489276840748	0.769489386145834	-0.335660336938944	0.583977350595863	-0.662071890546864	-0.556835820483152	0.474840925612726	0.477255462939745	6.16703835641099e-20	0.874039106715505	2.99210489865383e-17	4.83313756154585e-07	3.70131239718805e-08	1.86476149577423e-16	0.00266201994540201	1.99727343157385e-08	4.09587230142923e-11	1.1951776787898e-07	1.12076285022849e-05
ACSL1	ACSL1	pink	-0.140060398432458	0.616908085397396	0.179291296322151	-0.574307684545686	0.684747774682151	-0.670913609198545	0.751094757785719	-0.19342515083581	0.473264906108044	-0.784483999140264	-0.34630229219278	0.223749080268951	0.221311606616971	1.80633067241928e-09	0.116264180357435	3.84886942036923e-08	4.74036114617862e-12	1.80678489916154e-11	2.37283394573482e-15	0.0897404093225093	1.20956117804928e-05	1.95798380658966e-17	0.00189774667721242	0.0489257936278787
SREBF2	SREBF2	red	0.413065041182732	0.630518020071091	-0.495875498913602	-0.548919178743898	0.0471854726844445	-0.149111431112108	0.333730685562381	-0.277088614556759	0.674785482566719	-0.358122182237932	-0.665861917399049	0.658763763240772	0.000170935477164201	6.15533999916216e-10	3.90398822919326e-06	1.95553711481009e-07	0.68163629540624	0.192590975250042	0.00282696553833542	0.0140506721653139	1.25145885155136e-11	0.00128516504130204	2.89370159537353e-11	5.52451901906154e-11
NPR2	NPR2	blue	0.24006564955569	0.787198859839934	-0.194771769389523	-0.792127804495465	0.346910794766998	-0.417379243141516	0.666087152241348	-0.0616782724813513	0.537666845493516	-0.51030846978316	-0.595340148395152	0.64764870934073	0.0342567673024491	1.27716058451517e-17	0.0874857233356745	5.78558350131941e-18	0.00186071620547212	0.000143682432222316	2.83411694495787e-11	0.591651561777509	3.85366913571984e-07	1.81641754743085e-06	8.98602306972088e-09	1.46995607294634e-10
PTGFR	PTGFR	red	0.452210934920872	0.657520226240453	-0.399936180380782	-0.645336232406786	0.109640559565092	-0.153466254887809	0.429618951559215	-0.217502604749465	0.668546663692062	-0.470315818056777	-0.673275513098954	0.64800145452	3.233660041978e-05	6.17625366552185e-11	0.000285890307231243	1.79286546357494e-10	0.339289327401518	0.179772322073431	8.66531285680443e-05	0.0557626663867805	2.2554816104158e-11	1.3936528017698e-05	1.44510487936803e-11	1.42588367235684e-10
NAV1	NAV1	green	-0.0358552788522992	-0.738808118537489	0.0513755805711519	0.754780625398972	-0.493774956101858	0.579123878182217	-0.709533559195001	0.384812330189644	-0.518240529548817	0.64752921509592	0.570537942536563	-0.461170558715569	0.755304337314438	1.15102624169176e-14	0.655087051285726	1.45118295420856e-15	4.35130106252264e-06	2.78348289894655e-08	3.5546407726049e-13	0.000503890511220115	1.17493614714702e-06	1.48517930564704e-10	4.94231481818718e-08	2.14477907514533e-05
PDLIM7	PDLIM7	green	-0.391041356497942	-0.676556229942983	0.363662354767202	0.684151235545946	-0.162654439983263	0.250713026740335	-0.42097178665709	0.402641255284277	-0.573272958424062	0.418057338868379	0.668183411727634	-0.607381448768633	0.000400294364546317	1.05602583762557e-11	0.00106506357912701	5.02950045321365e-12	0.154786382599233	0.0268302855230867	0.000124111160574574	0.000257588458778761	4.12360422650214e-08	0.00013978324345321	2.33316817703736e-11	3.72383687396227e-09
HR	HR	yellow	0.482207716241219	0.748196644559129	-0.505712525136139	-0.628507440574584	-0.0199436287788531	-0.0780629362282115	0.368670581790914	-0.254329540188805	0.636609874629427	-0.177923275617134	-0.697917726333566	0.768180762880863	7.80801901476388e-06	3.47201140456949e-15	2.32637819256033e-06	7.24027320509045e-10	0.862407125020572	0.496922477448083	0.000896131309220782	0.0246400672791183	3.73679395915494e-10	0.119122121814154	1.23654475308255e-12	2.25188921169509e-16
EEF2	EEF2	yellow	0.663807822920781	0.717314285655152	-0.666204108901817	-0.691689169411723	-0.0802199358638326	-0.0040807982531185	0.309877480581778	-0.226167176175548	0.794338418865215	-0.336709129690777	-0.834615744500338	0.819943549760868	3.49545092490458e-11	1.4897950688081e-13	2.80364248829997e-11	2.3554430643033e-12	0.485070166306515	0.9717138244687	0.00576442860427264	0.0464714668486076	4.02796776462949e-18	0.0025760335009959	2.25796652465558e-21	4.2793490298511e-20
PKM	PKM	green	-0.167288093165917	-0.78253654231404	0.120135928258604	0.829749014439263	-0.438431760971159	0.512771289086816	-0.691115270145564	0.545340053192952	-0.564376383429485	0.608161105951043	0.638351787970959	-0.535933447652887	0.143212282198686	2.6502213986471e-17	0.294785238001585	6.17955411740895e-21	5.94803645725987e-05	1.58847613658805e-06	2.49750493123532e-12	2.43300755805892e-07	7.38806459023986e-08	3.51291067620693e-09	3.23324498607867e-10	4.26886255384658e-07
HNRNPA3	HNRNPA3	brown	-0.80120501124425	-0.274788389891336	0.854866075787542	0.237138235978581	0.61925649649489	-0.524286633087209	0.246011197084125	-0.00550240651856891	-0.569625182814226	-0.169228297493266	0.597961261787996	-0.673267661852941	1.27090595056325e-18	0.0149020428341422	2.34032101319524e-23	0.0365771166942736	1.50564199896141e-09	8.36665082856863e-07	0.0299221819442563	0.961866310640841	5.24832573694407e-08	0.13856409052761	7.44100595167045e-09	1.44618315663609e-11
ZWILCH	ZWILCH	purple	-0.297481847998993	-0.533596678294532	0.36720551812118	0.565150130710873	-0.0887197552909404	0.192732475606356	-0.311114188548487	0.701522927938727	-0.62554373682205	0.393153776299857	0.678707582788113	-0.436865747834298	0.00816809975624195	4.89583072438282e-07	0.000942837428150182	7.02748509301269e-08	0.439862100939648	0.0909179027128517	0.00556297059097337	8.45170896779519e-13	9.17827389135531e-10	0.000369856414354282	8.57817589682578e-12	6.36415370234616e-05
CCBE1	CCBE1	blue	0.3054795774369	0.73775384378487	-0.242995079003201	-0.610917878427836	0.306330535089094	-0.29342409638586	0.506018424657751	-0.123227555733616	0.594413005325372	-0.557538543207257	-0.568666658541905	0.512004260688218	0.00653404810324357	1.31264646287359e-14	0.0320595211011597	2.85478953445371e-09	0.00637842966916142	0.00912665372214413	2.28863297046152e-06	0.282442704970213	9.60228815112219e-09	1.14335861347543e-07	5.58900319432473e-08	1.65640472191393e-06
IL20RB	IL20RB	yellow	0.633313131718185	0.592285344400205	-0.590423482123851	-0.574282061035557	-0.172072495745076	0.125627068426178	0.230123104742236	-0.017053269341284	0.616179317366177	-0.186689796948221	-0.693041461086189	0.760495369799697	4.90219020612942e-10	1.11722321132643e-08	1.27438353107344e-08	3.85545767774416e-08	0.131957295335549	0.273103384277986	0.0426757877552692	0.882193199479882	1.91074982561682e-09	0.101713460501143	2.05073490624265e-12	6.65413405422094e-16
AURKA	AURKA	purple	0.0777793266558461	-0.229446219658275	-0.0556586877712895	0.248342552443597	-0.266072380337295	0.291392246493069	-0.225298658313028	0.809416901618892	-0.201656946274585	0.220585443499565	0.225155339957609	-0.0327723325930219	0.498492031098526	0.0433063978082898	0.628383500852478	0.0283535091258162	0.0185445552425363	0.00964259137239842	0.0473410397167637	3.01108665000667e-19	0.0766490686724181	0.0522968614826363	0.0474858130409134	0.775766019182984
RHOC	RHOC	green	-0.4409768295317	-0.652698254955091	0.394699703463484	0.66243145511729	-0.140653808020144	0.185167259712846	-0.407232920990113	0.421709068716219	-0.708221682582733	0.486114447391428	0.709230825784741	-0.589982994105363	5.32524230416484e-05	9.47113848511148e-11	0.000348941247917704	3.96391249037526e-11	0.21934120723951	0.104585366497031	0.000215373860058827	0.000120412443519119	4.1044930000248e-13	6.4240901641318e-06	3.67485839270246e-13	1.3145302549903e-08
MXRA5	MXRA5	turquoise	-0.332581268692991	-0.435771324454347	0.32359990770181	0.4226119795215	-0.0790170326324571	0.0834074071509538	-0.286302927479011	0.0900429174171141	-0.542775162263437	0.428870936823008	0.503372759875515	-0.41561253188964	0.00292950833580908	6.67081743469886e-05	0.00385231687830342	0.000116021597807882	0.491661318205786	0.467834059858552	0.0110482030995809	0.433044367114691	2.84092466161691e-07	8.94228140071268e-05	2.63506743773509e-06	0.000154317666927906
GPX4	GPX4	pink	-0.173757341235598	0.70367380508784	0.122076961268722	-0.679157571960945	0.632286551363043	-0.727502795648286	0.793433464950926	-0.411532036188276	0.397255882483231	-0.622178895935059	-0.430909244965401	0.361585114989037	0.128158018291371	6.71696330016702e-13	0.286995419099708	8.2113649832593e-12	5.33108129431765e-10	4.56161613372111e-14	4.67406223017335e-18	0.000181714896230077	0.000316723106768887	1.19784331025777e-09	8.2061441305753e-05	0.00114323153308384
PTBP1	PTBP1	green	-0.238902760670472	-0.527675126982257	0.137775764085062	0.609011789575004	-0.314160015701986	0.30252367534338	-0.51103994998092	0.304912514621397	-0.570192055987642	0.693569563382144	0.537693981038829	-0.355320339724543	0.0351633025814818	6.89687164108734e-07	0.229013640138087	3.29578070035433e-09	0.00509312478315014	0.00710092035554985	1.74568902227844e-06	0.00663959844443128	5.05622686424369e-08	1.94233937391156e-12	3.84748374994734e-07	0.00141146408650255
FAM65C	FAM65C	blue	0.203955678412373	0.720553374101825	-0.195399574655099	-0.615839502020101	0.335888998719297	-0.394998850118288	0.555453184985832	-0.142643520734226	0.574942750724567	-0.51125473402562	-0.525051901381256	0.53925334700585	0.0732798793121479	1.02841873006934e-13	0.0864499944565912	1.96138558191407e-09	0.0026430567238767	0.00034502143617111	1.30370229069747e-07	0.212824608723062	3.68895929645818e-08	1.72541874533281e-06	8.01093143050154e-07	3.50738965015952e-07
ABHD8	ABHD8	red	0.364677690202832	0.614933453816824	-0.439044613158663	-0.568578751227772	0.0817834983679241	-0.169356252735471	0.391036567831971	-0.165479431365348	0.718849204588334	-0.418131956475854	-0.669908446810261	0.60181618729147	0.00102864732040679	2.10273114651544e-09	5.79217708162003e-05	5.6212768137694e-08	0.476573434399692	0.138261597337276	0.000400365896236946	0.147650031094814	1.25064189384596e-13	0.000139360195278479	1.98574213231511e-11	5.6205860788107e-09
RAN	RAN	turquoise	-0.697015493104556	-0.575199496625073	0.732558697448298	0.621818823819972	0.233368874613864	-0.141416217513306	-0.114138423240973	0.418650201049261	-0.677330979111298	0.159797310546617	0.848422313057238	-0.767602442309273	1.35890441375986e-12	3.62611965359473e-08	2.4854335045015e-14	1.23223357992265e-09	0.0397567227330209	0.216827810957326	0.319724245342795	0.000136454432503231	9.80054475678173e-12	0.162261921903283	1.07630957771039e-22	2.44670257470828e-16
ENAH	ENAH	green	0.0276293764425088	-0.779914243876611	0.000720749595313813	0.781138046020855	-0.518497602368854	0.630531961565324	-0.781711837105495	0.244431556161556	-0.461979204363606	0.566139575068642	0.523948924917347	-0.500028220231118	0.810235521044526	3.96460360935873e-17	0.995003108456195	3.28750377351331e-17	1.1582494192703e-06	6.14838989707157e-10	3.00990363948558e-17	0.0310261014059258	2.06558124234308e-05	6.59068025411452e-08	8.52832168201262e-07	3.1437527883678e-06
XYLT1	XYLT1	turquoise	-0.498263610098242	-0.473043588107338	0.483190820117611	0.559870791689916	0.116207309326048	-0.0484624430410154	-0.179569864876018	0.0277552946555657	-0.398199198337155	0.19768936743821	0.623336572111266	-0.619897806713351	3.44800506201578e-06	1.22254521710445e-05	7.43561781873624e-06	9.86222597391836e-08	0.310972838978944	0.673502307433535	0.115688745879249	0.809386967167638	0.00030553986633109	0.0827544046325612	1.09337721132541e-09	1.43223282614625e-09
TMEM208	TMEM208	green	-0.345540177685766	-0.583355902585698	0.268109153342219	0.61364682004434	-0.200650633053538	0.207171518705817	-0.433847686683585	-0.0526565069052585	-0.428366064470766	0.507123230367285	0.528583375329677	-0.550482630742319	0.00194506016932651	2.08461804569257e-08	0.0176312182631275	2.32024730141481e-09	0.078162423525172	0.0687668627728002	7.24326344601211e-05	0.647053554093204	9.13382898686541e-05	2.15705336954479e-06	6.54649074114379e-07	1.77612327481633e-07
SEMA7A	SEMA7A	turquoise	-0.684392961628156	-0.55824537660514	0.614688258302565	0.655923944252942	0.183851546773554	-0.143655905014822	-0.169698066218535	0.149096145031443	-0.572789750307469	0.208724749726664	0.752916912282746	-0.729898504194881	4.91035320174754e-12	1.09338983837899e-07	2.14262235715059e-09	7.12136695509454e-11	0.107117633744969	0.209562018319659	0.137455977294458	0.192637100716242	4.25819115312817e-08	0.0666687318390083	1.86279762634661e-15	3.4268481260387e-14
NNMT	NNMT	red	0.494460880293249	0.641754348872914	-0.533513303008375	-0.479649212232149	-0.0182837810784813	-0.0371791339019644	0.278504993842674	-0.202092933363562	0.697102277490785	-0.311999146779164	-0.660279684934602	0.654298713767546	4.20019659561221e-06	2.43050466850537e-10	4.9197335233972e-07	8.86072694872704e-06	0.873760144006396	0.746568302901209	0.0135476385470104	0.0760007166356089	1.3466469375675e-12	0.00542265903663058	4.81890314182226e-11	8.22516495055254e-11
STMN1	STMN1	purple	0.296953333181481	-0.0157898260901254	-0.208603230495098	-0.0130675925450935	-0.248835554144007	0.275444727686167	-0.117818740337506	0.829730073180344	-0.063966828162865	0.0813359365205918	0.00561406753316466	0.236895280390875	0.00828772566621649	0.89086557555972	0.0668309966354029	0.909593437945103	0.028030839177151	0.014654689846178	0.304264827544808	6.203428978407e-21	0.577944934651506	0.478997386435	0.961093054439746	0.0367754506223293
SAA1	SAA1	blue	0.328813007114283	0.822328974448437	-0.303966906378223	-0.822989934009237	0.24285214308308	-0.325720728604921	0.58918991842904	-0.373244856217909	0.58677273960847	-0.428175044676413	-0.725937443386664	0.678258785951976	0.00328942105489467	2.7019705990025e-20	0.00681895332503638	2.37585889546431e-20	0.0321639144829441	0.00361372035555553	1.38986532020314e-08	0.000763506292904777	1.64565005842567e-08	9.20728649014247e-05	5.49011010817371e-14	8.95964878969825e-12
STAT2	STAT2	blue	0.308554444442432	0.788454190096261	-0.335427200471212	-0.747983616090724	0.239742483626716	-0.342532619349483	0.549826957437363	-0.427362565779084	0.663723666387448	-0.439632196624319	-0.708211640127914	0.673456198734988	0.00598706173537012	1.04598865716035e-17	0.00268147963126947	3.5698030112383e-15	0.0345067066466429	0.00214230696874201	1.8493792157032e-07	9.52587875882507e-05	3.52250110050583e-11	5.64631081580693e-05	4.10900205559026e-13	1.42050185268449e-11
NAV2	NAV2	green	-0.209513881464335	-0.673706976338407	0.166570449959748	0.735520191470723	-0.306836744837511	0.359551181804134	-0.614805233030806	0.24730134609494	-0.544254886077582	0.52055437373036	0.59308587110154	-0.527322715350748	0.065622724952484	1.38701972905622e-11	0.144960939719363	1.73040591224393e-14	0.00628741542859619	0.00122476877931473	2.12350231882697e-09	0.0290452956327162	2.5983182150293e-07	1.03256242833266e-06	1.05548452342467e-08	7.03753215944395e-07
EIF6	EIF6	green	-0.164744949425093	-0.671477298841147	0.0230672855252695	0.719986646861679	-0.501563772475486	0.472061247336291	-0.678516008831846	0.19536747808169	-0.58764802314771	0.817576453108442	0.508905767774613	-0.393146114651356	0.149481279341803	1.71330667193848e-11	0.84111908739751	1.0977261638944e-13	2.89970775524449e-06	1.28176486188625e-05	8.73906543556737e-12	0.0865027096583557	1.54824858734307e-08	6.70891027941641e-20	1.95965924526352e-06	0.000369962871067618
SNRPD1	SNRPD1	green	-0.424550771527677	-0.588135932499845	0.490053373171487	0.632127742455192	0.0429244219380579	0.104252494804502	-0.308661243380208	0.378025299981796	-0.567965214985455	0.285876870527148	0.716322666805607	-0.650358267619734	0.000107088725386596	1.49636137483234e-08	5.26410586741718e-06	5.40055213501906e-10	0.709037018960166	0.363695318639385	0.0059688126067288	0.00064421287916535	5.85150217824125e-08	0.0111735856179426	1.66707936536284e-13	1.16228178878724e-10
IL21R	IL21R	green	-0.362065518103673	-0.596188679252105	0.26590425884713	0.648519056746131	-0.198318155861695	0.198230512643783	-0.464100717048478	-0.0389729540094167	-0.561228565694106	0.516038189732437	0.558886568728987	-0.530285417260567	0.00112470544627385	8.45517962037394e-09	0.0186217255962912	1.36349674027888e-10	0.0817618535098426	0.0818996290971779	1.87057939137258e-05	0.734781935558749	9.04414898629358e-08	1.32747349311272e-06	1.04985883204866e-07	5.93467241456218e-07
FKBP10	FKBP10	tan	-0.000110876493351025	-0.530646528891497	-0.0452801620089592	0.429389546305563	-0.450430121369422	0.466946130868132	-0.544697682245044	0.181140282477817	-0.385256445176482	0.626552201274292	0.316072079575257	-0.215024158541016	0.999231298524052	5.81200644256986e-07	0.693840131937153	8.74939891154472e-05	3.5038476835742e-05	1.63593029822795e-05	2.52961993725295e-07	0.112485722809578	0.00049576335419993	8.46901821815416e-10	0.00481645743886199	0.0586830314723103
GNG2	GNG2	turquoise	-0.313127733816803	-0.459596648981786	0.250271268425488	0.4844937921134	-0.0774612447244821	0.100318761748066	-0.34499027987164	-0.100396196647195	-0.384240223195266	0.345797748847949	0.428677655640972	-0.472393820230272	0.00524826783684326	2.30711049400812e-05	0.0271087814666382	6.96765488908558e-06	0.500255430816412	0.382175836481626	0.00197985520267513	0.381806693468044	0.000514539247191238	0.00192895225132707	9.01516830337512e-05	1.26142207235521e-05
GCHFR	GCHFR	blue	0.133802159360243	0.773810856137759	-0.123078055450748	-0.74251055400451	0.425917478848644	-0.500524320536827	0.672004686902578	-0.28855540435916	0.463512921629466	-0.529244555295227	-0.56954778928164	0.550811631669599	0.242851097824017	9.91330257287677e-17	0.28303152496406	7.21945697406981e-15	0.000101178619929077	3.06287248126234e-06	1.63006191192176e-11	0.0104054849914262	1.9228120912408e-05	6.30206825164889e-07	5.27508387555868e-08	1.74040913601529e-07
LEPREL4	LEPREL4	tan	0.136276954876495	-0.558352164116466	-0.223141482836968	0.574034600045801	-0.674827454237004	0.63421640591761	-0.744141102316109	0.107219048797241	-0.448593762091207	0.874305054737718	0.31146698539424	-0.151538001803527	0.234166925059084	1.0860231057714e-07	0.0495589782606114	3.91963805439684e-08	1.24644909819759e-11	4.55227625268536e-10	5.86396093145636e-15	0.350127643930125	3.80435314004174e-05	1.44128295539751e-25	0.00550665380718638	0.18536936979489
AURKB	AURKB	purple	-0.107763906843758	-0.37334728911037	0.122804917075072	0.460697876856136	-0.232728488720952	0.27618943723717	-0.315202732776921	0.816091911787614	-0.400457569772891	0.3963913091965	0.449409438641068	-0.239723579023313	0.347670368164409	0.000760752432639045	0.284109408318227	2.19237546533775e-05	0.040319114132977	0.0143783352594182	0.00494055144897736	8.86511842464579e-20	0.000280222622967684	0.000327301347732439	3.66803114210742e-05	0.0345213747775478
TYRO3	TYRO3	green	-0.330499206613348	-0.62131759183713	0.293886218343376	0.676539714581996	-0.172872035007702	0.205532814803893	-0.454332682270461	0.196189329897426	-0.602366652648182	0.474013683264823	0.637966153379055	-0.513441241480827	0.0031237566886376	1.28167902508089e-09	0.0090127381965664	1.05770527314437e-11	0.130143830213401	0.071037767775431	2.93709267385116e-05	0.0851608974458512	5.39821113289818e-09	1.1665825785783e-05	3.33879132752232e-10	1.53129981692087e-06
HNRNPD	HNRNPD	turquoise	-0.488820789173689	-0.436169646126626	0.52356040975147	0.49671339619681	0.200543477433314	-0.08155709892611	-0.159218798807582	0.121611523409693	-0.522020140098979	0.164729463935557	0.588794457665165	-0.597071097157478	5.60407210587573e-06	6.55765347510647e-05	8.71796060875213e-07	3.73791184618229e-06	0.0783249652763431	0.477798768242935	0.163807539059771	0.288850796831592	9.50965237194614e-07	0.149520070557351	1.42894866020897e-08	7.93488382191516e-09
ACTN1	ACTN1	green	-0.33683403978218	-0.758894609292014	0.272902564513609	0.825182702142781	-0.291674301576973	0.361043783328092	-0.545608413048023	0.222178412954738	-0.403617150941377	0.484635909064183	0.666514256646901	-0.661027227393623	0.00256596028298662	8.2963938177418e-16	0.0156329111468152	1.54465300264848e-20	0.00956948082853773	0.00116443814706386	2.39368967351368e-07	0.0505763946822909	0.000248026932448784	6.9183178010308e-06	2.72434335390086e-11	4.50357893658976e-11
C1R	C1R	blue	0.322883151770689	0.790508051701986	-0.243839773549045	-0.780210533622703	0.328248253786198	-0.357797816441547	0.568159812728117	-0.319731197086764	0.453618715248369	-0.509865889992774	-0.642775705218176	0.624842685345982	0.00393606782434912	7.52270219964224e-18	0.031448391846546	3.78927485315974e-17	0.00334663456331885	0.00129924399119396	5.77752861384678e-08	0.00432391201125363	3.03393586452811e-05	1.86051251426897e-06	2.22941709072047e-10	9.70438518424589e-10
ATP5G1	ATP5G1	green	-0.362457385776342	-0.459643276695393	0.173062279436668	0.590066089992273	-0.242534565341247	0.160199688164652	-0.415057333611275	-0.0433417785255556	-0.42519968485956	0.64345572582787	0.479019487137611	-0.397040446665908	0.00110979549881738	2.30214103783511e-05	0.129715134812452	1.30686580861398e-08	0.0323968798583786	0.161193262240194	0.000157806893462455	0.706336159930252	0.000104243904702297	2.10446913297216e-10	9.13947918181872e-06	0.000319329260643557
RCN3	RCN3	turquoise	-0.529522674395352	-0.526323748650026	0.572201247071242	0.452453201493798	0.104169774915905	-0.0307195028715265	-0.16644155594237	0.369396135745797	-0.798377167751446	0.330917881549651	0.673943817355421	-0.55375440199829	6.2018511952791e-07	7.4511212008031e-07	4.42774376547225e-08	3.19843971665356e-05	0.364078201716831	0.789476842524653	0.145276702468569	0.000873787750084921	2.05476483700353e-18	0.00308379611630962	1.35609440498057e-11	1.44984591402762e-07
ECH1	ECH1	yellow	0.538188918368294	0.73302899225951	-0.554859425469827	-0.726774486277689	-0.0536502083499416	-0.0773807743023109	0.379599313727032	-0.229080059702381	0.571642319354498	-0.214323082794125	-0.762033913784899	0.853970076984325	3.73629939840294e-07	2.34730116163643e-14	1.35311799888992e-07	4.97306536626661e-14	0.640849011220686	0.500702060502215	0.000608820850980604	0.04365072894432	4.59469719482734e-08	0.0595313266975688	5.37416685531185e-16	2.90611146450159e-23
PIGW	PIGW	turquoise	-0.538008056966281	-0.542714506951429	0.489097090175408	0.603711958365887	0.0579833260227971	-0.0271453897363303	-0.223441327028653	0.157176643249622	-0.472046360862487	0.288001916898334	0.671889800350367	-0.641633650225124	3.77657170685474e-07	2.85131280717798e-07	5.52611983045696e-06	4.8894847618349e-09	0.614084565207461	0.813499100085716	0.0492456701764314	0.169350549488667	1.28268256889976e-05	0.0105603171520653	1.64785867514184e-11	2.45538379612634e-10
KLF6	KLF6	green	-0.295647933873977	-0.556766998980071	0.24404699753099	0.562038243626208	-0.156212391603819	0.155242270512182	-0.405114830956055	0.143662417810548	-0.547168765590476	0.43192034163794	0.549256420859339	-0.462676897002678	0.00858979981602434	1.20037059650433e-07	0.0312999723244119	8.5873933212594e-08	0.172015216574676	0.174727003035149	0.000233985981315277	0.209541145231176	2.1767318771788e-07	7.86219349684583e-05	1.91544274544636e-07	1.99945118727481e-05
SULF1	SULF1	green	-0.0577245225598783	-0.716699764454908	0.0770991297919707	0.696265410824962	-0.467813409467535	0.543738348598835	-0.635618749239391	0.196265688173946	-0.463195237122601	0.563468652640749	0.496694754432694	-0.471114024175799	0.615669510507299	1.59739185348011e-13	0.50226688348974	1.46940945548129e-12	1.57006928274121e-05	2.68068803426963e-07	4.05591958950589e-10	0.0850370717964766	1.95160569225084e-05	7.83346144410508e-08	3.74153345430818e-06	1.34139799469911e-05
ADRA2C	ADRA2C	green	-0.407016354230351	-0.692969468464158	0.362095902328557	0.684863891714304	-0.120827735133133	0.167342274582014	-0.457537853791746	0.0775617024430803	-0.569303720811409	0.37210984661472	0.641863344655943	-0.663080434596123	0.000217212353151565	2.06595440458253e-12	0.00112354291716911	4.68596684180987e-12	0.291993082036238	0.143080906960008	2.53677202524852e-05	0.49969815777306	5.36031935845396e-08	0.000794633360391663	2.40824519637409e-10	3.73598378529837e-11
DIRAS3	DIRAS3	turquoise	-0.170819132159856	-0.0513262862267485	0.110826898862985	0.108356966067251	0.100096137078702	-0.162523897051174	-0.0297521534908941	-0.104409690571449	-0.301648911706294	0.146028301195581	0.147538752218155	-0.0559181712759675	0.134838627931049	0.655396998016473	0.334057298215029	0.34500795939986	0.383238313694664	0.155122252434759	0.795960252666643	0.362968391856074	0.00727677399346079	0.202055991400588	0.197378296970808	0.626780484382563
DIAPH3	DIAPH3	green	0.0527843152685407	-0.586949103212609	0.00147518075350838	0.586201519769328	-0.438019987492834	0.548827776385898	-0.572156155512448	0.653395408180591	-0.454849388658373	0.472992899589257	0.458194945672881	-0.302709274159326	0.646254174953811	1.6255670001244e-08	0.989772914656257	1.71232961192768e-08	6.05493404722758e-05	1.96653997058359e-07	4.44099612359997e-08	8.90765819978424e-11	2.86881043719581e-05	1.22553724135479e-05	2.46125453636223e-05	0.0070640939720087
TRNP1	TRNP1	tan	-0.0087128818859306	-0.559742611632725	-0.0579656761076449	0.504322652225534	-0.47595808123635	0.434326441945066	-0.612394708473694	0.155098638447141	-0.638741949317365	0.717808519082035	0.390036173177251	-0.195777536217405	0.93965050385793	9.94298024281735e-08	0.614192599518855	2.50537083323089e-06	1.061553072605e-05	7.0966857240196e-05	2.55242778012154e-09	0.175131142139155	3.1297114443703e-10	1.40835370333928e-13	0.000415568710259236	0.085831143689714
P4HA2	P4HA2	green	-0.56617692599305	-0.538185435745665	0.5603317700318	0.493485461450718	0.0895984063393637	-0.0634763558725877	-0.184268584267653	0.100962770140037	-0.642363666787897	0.296168245066053	0.634025174861256	-0.623361537390854	6.57470682332587e-08	3.73707102317492e-07	9.5769171436962e-08	4.41659375887465e-06	0.435328046547101	0.580870116793209	0.106309887530935	0.379112286312474	2.30854635585335e-10	0.00846826089727228	4.62430244390338e-10	1.09122323543842e-09
KIAA1199	KIAA1199	green	-0.308228290770727	-0.6609888784339	0.351100117859078	0.6745031852084	-0.14791519037008	0.240391236627373	-0.472718040010738	0.401530483704622	-0.694704809045326	0.413632585397085	0.70493783111608	-0.562603005312274	0.00604309815718511	4.5192620938783e-11	0.00162293823514225	1.2856593292561e-11	0.196224702015545	0.034006490533985	1.24188114130593e-05	0.000268882915578527	1.72764918651284e-12	0.000167096551123017	5.86305306477324e-13	8.28184853543397e-08
ACTR3	ACTR3	turquoise	-0.576287738781535	-0.646174904904348	0.641252805869637	0.622360795682549	0.150272895671257	0.00761535681632445	-0.228081277436607	0.174404885731128	-0.488821761413611	0.112222558036636	0.740241650932505	-0.823627452780628	3.37088362635712e-08	1.6686081977426e-10	2.53549302454067e-10	1.18082057189783e-09	0.189109508000281	0.947240823567213	0.0446015056577235	0.126720206261138	5.6037960104599e-06	0.327967779637552	9.61734305111789e-15	2.09759637796921e-20
RRM2	RRM2	purple	0.0332806680999825	-0.333553898060883	0.0478744139382776	0.35731720692654	-0.239830272800048	0.327164174725786	-0.292088121876451	0.797037548889537	-0.348171807372822	0.337947257331204	0.374625445098324	-0.12156498024568	0.77238122928726	0.00284252524051245	0.677243330637189	0.00132036118865555	0.0344386591622981	0.0034589534795438	0.00946309264135754	2.57307664380079e-18	0.0017860406689617	0.00247773359444936	0.000727141595120056	0.28903676684664
POMP	POMP	green	-0.445321994028661	-0.63358883971682	0.415868469573844	0.70722036858817	-0.0857760003558215	0.144180733214872	-0.3944192238302	0.187764058427809	-0.567456370983014	0.376615896782343	0.695045800045571	-0.668747109537158	4.39991441833978e-05	4.79274726941138e-10	0.00015273327271654	4.57831664486681e-13	0.455244612729192	0.207884706712374	0.000352653494849331	0.099724420317929	6.04920486787806e-08	0.000677484240658295	1.66774733433656e-12	2.2136817960952e-11
PER3	PER3	yellow	0.34384421278068	0.435385613909578	-0.284625139701628	-0.393221081475933	0.0403164012185765	-0.0450526681970825	0.243028067980481	-0.0327487691020953	0.461198770832599	-0.184352396192139	-0.415563306774172	0.478048945888569	0.00205417845441151	6.78212188334432e-05	0.0115491438018563	0.000368922430956555	0.725994515262575	0.695302557320699	0.0320354680375625	0.775923020272541	2.14196898033848e-05	0.106148127621527	0.000154624130106834	9.58521949699579e-06
HMOX1	HMOX1	magenta	0.314309193258647	-0.395542023324879	-0.368534858012557	0.423238835006327	-0.636938571966029	0.669965570859253	-0.660279585215016	0.227047777488495	-0.0903885076605039	0.600415826013914	0.0989469319605212	-0.0568926254749757	0.00507104396278624	0.000338007087579333	0.000900368113845571	0.00011306074794135	3.63636767395145e-10	1.9751319266209e-11	4.81894658316202e-11	0.0456032921193191	0.431273598332748	6.22633111459771e-09	0.388751046896726	0.620776038339616
CRISPLD2	CRISPLD2	brown	-0.738279869292053	-0.424203448590093	0.746656865281637	0.470561684914218	0.3724635112619	-0.272819901110063	0.000604738576525462	-0.0328810565673951	-0.486212022468014	0.001426829288366	0.679066519333162	-0.791860753828335	1.22944984068447e-14	0.000108640709302594	4.24135250653224e-15	1.3773577263083e-05	0.000784812689955584	0.0156656430240215	0.995807394371379	0.775041719065718	6.39266699225811e-06	0.990108107009333	8.28435045672284e-12	6.04249467654212e-18
TUBB4B	TUBB4B	green	-0.151746548103284	-0.659235704760187	0.0817465951534639	0.758413088053047	-0.44247343776099	0.472816369973284	-0.631780784866183	0.463434448733293	-0.517146683895714	0.669610437666256	0.563466514976809	-0.450993799940667	0.184758011682729	5.29486536463926e-11	0.476773049231002	8.86259656948913e-16	4.98786338882887e-05	1.2360109021887e-05	5.55535140788769e-10	1.92988744487711e-05	1.24850490482653e-06	2.04198662947559e-11	7.83453978681652e-08	3.41613377735233e-05
ATOH8	ATOH8	tan	0.154041150685172	-0.557533054955137	-0.238130607681016	0.536652745554697	-0.653530588661591	0.606582851212789	-0.730370698453397	0.150810037479785	-0.492594341468974	0.817074072197629	0.294986325819091	-0.137490251624748	0.178127671382245	1.14375493792038e-07	0.0357762565676397	4.09168565840506e-07	8.80217919808447e-11	3.95237826193447e-09	3.23783434078264e-14	0.187514905247519	4.6233971701809e-06	7.37450617954062e-20	0.00874654937366467	0.229989152691064
KIF23	KIF23	purple	0.0177074844334013	-0.467041602134774	0.075525371989559	0.423780700368457	-0.291044309308142	0.390696689150725	-0.391012038785391	0.646499629879297	-0.342663054197587	0.254839729530885	0.389459309433545	-0.300764200071997	0.877707981946322	1.62855584280053e-05	0.511057160294209	0.000110557777472063	0.00973345092837063	0.000405472897635636	0.00040073248748523	1.62274690936273e-10	0.00213339314960409	0.0243436602837118	0.000424573562099865	0.00745851149630982
PODXL	PODXL	brown	-0.676994012240549	-0.435285173132786	0.718756691813946	0.464614394710299	0.408771111604162	-0.305231559396538	0.00538398492223883	0.177944193315572	-0.527168105173599	-0.0235057976310303	0.705688243582625	-0.705922758100164	1.01242948625286e-11	6.8113873314066e-05	1.26394292666624e-13	1.82602036244461e-05	0.000202722157686941	0.00658002963023846	0.962686422493412	0.119078019986024	7.10009365392847e-07	0.838139310787121	5.40656432667268e-13	5.27105520135215e-13
PRRX2	PRRX2	brown	-0.820139740281553	-0.352719832398101	0.835775861178048	0.339915069455415	0.466409580347881	-0.422714521960376	0.140145312022291	0.0811012411813724	-0.689831353187095	0.0715737671202576	0.713456184441266	-0.662272587514839	4.12159044556046e-20	0.0015386108514356	1.76764838358052e-21	0.00232840829818814	1.67795835534866e-05	0.000115532404082884	0.221028893803641	0.480271105822603	2.84573419246551e-12	0.533471075982189	2.30119235237633e-13	4.02170632596701e-11
SSPN	SSPN	red	0.511652292709247	0.650235012991038	-0.519753888924467	-0.673367125395743	-0.00885794940984536	-0.0685753550849194	0.350640423465469	-0.513085716303391	0.842119046915155	-0.403987271564667	-0.80090796967885	0.634869684912722	1.68848255882261e-06	1.17482505702305e-10	1.07986762387316e-06	1.43257986132949e-11	0.938647625713364	0.550797224363979	0.00164761912218713	1.56139578240194e-06	4.4779437252027e-22	0.000244486739655719	1.33717195317217e-18	4.31422613251869e-10
GOLGA3	GOLGA3	turquoise	-0.62787781659548	-0.556776364723	0.583241181669072	0.584506445139917	0.103354267847175	-0.0887709300068224	-0.17309707144877	0.0559416599016129	-0.496946773040758	0.256693201071505	0.674893137439722	-0.71278412902788	7.61604112174286e-10	1.19966265041258e-07	2.10113430326749e-08	1.92566333778353e-08	0.367866124059998	0.43959730070122	0.129636851104732	0.626635463308992	3.69285056428635e-06	0.0232921962769404	1.2386477222033e-11	2.48044461738748e-13
NUSAP1	NUSAP1	purple	0.00438520397650892	-0.296197488407698	0.095239626683899	0.289114935310303	-0.153895771569534	0.244327616344668	-0.234767923668347	0.8449025823648	-0.370505734888595	0.191895892942277	0.33844974795123	-0.175288189530315	0.969604793006577	0.00846147493526035	0.406854819643128	0.0102509780523883	0.178542528522378	0.0310999246337582	0.0385507397997728	2.40468201100308e-22	0.000840595130345466	0.092356224437507	0.0024388079355793	0.124778798019156
ARNTL	ARNTL	turquoise	-0.531284976423529	-0.377011368825345	0.469302946588908	0.39187465254069	0.17882860076843	-0.143798940386993	-0.121484509714468	-0.136594729094598	-0.442319587210168	0.0892334653032667	0.473807114423242	-0.587924054214699	5.60097101833301e-07	0.000667993906265199	1.46270059452821e-05	0.000388023499956365	0.117224830593515	0.209103938830315	0.289358485102439	0.233067666988075	5.02160714088511e-05	0.437208014261191	1.17829439324255e-05	1.51868718486226e-08
S100A16	S100A16	green	-0.535651800403374	-0.62987321811547	0.442013811570424	0.706590093719291	-0.0620779407364151	0.0708865974366133	-0.33419060918567	0.294374446145179	-0.664620959745175	0.44614193329971	0.715803776944448	-0.599558224305306	4.34019361967623e-07	6.4851191093304e-10	5.08930267791699e-05	4.90308247259664e-13	0.58924734562379	0.537417874664636	0.0027868424671401	0.0088937410114201	3.2441405427817e-11	4.2430224339343e-05	1.76776820934627e-13	6.62748838032699e-09
DAZAP1	DAZAP1	green	-0.244778060293595	-0.64036112962754	0.148592835979082	0.726451210906006	-0.390378792447157	0.389844575365865	-0.582354942551398	0.388355653481323	-0.522085638761101	0.694591154454243	0.590513530899678	-0.444411803810314	0.0307810608999932	2.73295065624063e-10	0.194160273594052	5.16693867427486e-14	0.000410303500693275	0.000418539981773572	2.23298553724991e-08	0.00044230097064832	9.47464934903442e-07	1.7480702499988e-12	1.26632130888029e-08	4.58038124364565e-05
TCF7L2	TCF7L2	yellow	0.69433967425096	0.653681062343001	-0.635076973775754	-0.698052154108183	-0.159211336807976	0.109658104989872	0.247044810759988	-0.206835741941983	0.593432007747158	-0.200405901050634	-0.807702427880809	0.820112371037278	1.79408288811695e-12	8.68617416182425e-11	4.2412125181602e-10	1.21924577202267e-12	0.163827546162991	0.339211574707305	0.0292179092235535	0.069227353596705	1.02980793056324e-08	0.0785340467498316	4.09036796439623e-19	4.14325557936166e-20
SNRPB	SNRPB	turquoise	-0.559598332385787	-0.558121426468055	0.501797920017228	0.61674523739153	0.0460493315184327	-0.00774964129329526	-0.266399104045333	0.35654063098453	-0.64329002656027	0.313379194367439	0.715199320295521	-0.635089879911479	1.00346271620599e-07	1.10199994456461e-07	2.86409845950775e-06	1.82918017704273e-09	0.688903886706564	0.946311866464739	0.0183953681912787	0.00135513929419238	2.13428242851334e-10	0.00521009495005932	1.89244509463825e-13	4.23670586424658e-10
IL6R	IL6R	yellow	0.590677301135456	0.720566695369451	-0.526658319215498	-0.667256993528018	0.00926724519870437	-0.0409770097693288	0.348025284941898	-0.0661649972495225	0.699194813536682	-0.41985971769987	-0.724097437607792	0.725642257631056	1.25178295742571e-08	1.02684139913106e-13	7.31011352924664e-07	2.54308494175176e-11	0.93581860877011	0.721686356321363	0.00179457669110579	0.564919217839661	1.08130018855618e-12	0.000129888994793761	6.814878199971e-14	5.68450119326001e-14
EZR	EZR	green	0.00119090803412082	-0.574377591639221	-0.0601003121149508	0.618234747243143	-0.519050269117044	0.554135781417942	-0.609228058222041	0.243178226901243	-0.219306216533707	0.587730163996309	0.350745629795	-0.344258576556927	0.991743634183234	3.8309494234608e-08	0.601186671634405	1.63007026410305e-09	1.12312896189403e-06	1.41574453680796e-07	3.24265581455964e-09	0.0319261749820492	0.0537129437627868	1.53939501550833e-08	0.0016419409424123	0.00202702201488064
ATP6V0E2	ATP6V0E2	blue	0.273467281223706	0.610495761489087	-0.296119551104174	-0.544891217616282	0.190502400080768	-0.228060434822862	0.448121469113035	-0.273548283772585	0.743301166901123	-0.502189680612571	-0.6058993569222	0.491554831141058	0.0154108761135879	2.94730595787604e-09	0.00847957098872801	2.50013664636218e-07	0.094791728037347	0.0446215274249694	3.88542558152615e-05	0.0153792517273703	6.52827575208838e-15	2.80543706986927e-06	4.15854319696859e-09	4.87611549965641e-06
SOS1	SOS1	blue	0.255981769019431	0.73389289183395	-0.157068935603207	-0.698545885824229	0.40051542147288	-0.382897680684976	0.604038419812454	-0.239768065507205	0.583904988816444	-0.67793409123629	-0.578808442061716	0.490487406246571	0.0236911260073293	2.11259055619508e-14	0.169646680521504	1.15768346353842e-12	0.000279600155536405	0.000540340169247836	4.77311075747949e-09	0.0344868659077615	2.00726188351986e-08	9.245729828151e-12	2.84365017297191e-08	5.14907061339395e-06
OLFML2B	OLFML2B	blue	0.0962205968082339	0.652849757509104	-0.0573783945242768	-0.58564163542111	0.432305169908537	-0.44705946596894	0.567193712543832	-0.367284582914904	0.53931123140203	-0.534640182071059	-0.462891278605035	0.371295448150017	0.402017160278536	9.34585550058007e-11	0.617791990944738	1.78017486145465e-08	7.73483024337312e-05	4.07363042464024e-05	6.15372140129237e-08	0.000940261508924817	3.49532964067756e-07	4.6058010981546e-07	1.9795314412938e-05	0.000817674224017003
MTHFD1L	MTHFD1L	green	-0.281932851067	-0.599576371695068	0.261159271800249	0.555430736616899	-0.22015050110126	0.246906745489432	-0.404086635191251	0.17646325701112	-0.495700450356214	0.409847356487528	0.528735814207172	-0.503968305493671	0.0123942878249667	6.61875025028762e-09	0.0209161926158737	1.30553902966157e-07	0.0527748618881653	0.0293111660216725	0.00024354427054141	0.122231460697524	3.93954790680538e-06	0.000194280761861802	6.48935641264794e-07	2.5530341739518e-06
NF2	NF2	turquoise	-0.68520710609949	-0.501251508794194	0.63349301419644	0.552747073538879	0.249975024973761	-0.21804647156868	-0.0986687354446512	0.341097541643319	-0.653014356460568	0.142756930183331	0.749896109789592	-0.653175766291252	4.52867111234587e-12	2.94784494337907e-06	4.83051787099673e-10	1.54369928915552e-07	0.0272969075830784	0.0551379700881662	0.390092633415495	0.00224261192363021	9.21154179137482e-11	0.212457348931297	2.77916054297503e-15	9.0816268845875e-11
FEZ1	FEZ1	blue	0.184853779933549	0.754990007354072	-0.178594377856525	-0.64471280199526	0.316740920012997	-0.386128343043761	0.621046905493739	-0.122584448102682	0.607084666464772	-0.513359115251462	-0.538826083660678	0.547745414516845	0.10518443124545	1.41084266853568e-15	0.117713447569768	1.89092012683178e-10	0.00472287392126772	0.000480155305426473	1.30916376852292e-09	0.284981426610983	3.80725760440857e-09	1.53820304712361e-06	3.59763341201451e-07	2.10137050207493e-07
ZEB1	ZEB1	black	0.780984217557169	0.652310268048518	-0.696923019585069	-0.60445277061812	-0.212280998249631	0.208230454453484	0.168912953949616	-0.0255853046620468	0.726031431812933	-0.232970321516484	-0.777885563097642	0.777229810448436	3.36603217937473e-17	9.79935496853922e-11	1.37208339436439e-12	4.6292057879087e-09	0.0620591892547715	0.0673307542062884	0.139311712806788	0.824040289132844	5.4295700938987e-14	0.040105962811642	5.39372535105805e-17	5.95391895506373e-17
VIMP	VIMP	brown	-0.751629811108533	-0.418046033564634	0.800670198760813	0.38513984621746	0.441833312363717	-0.356163272806526	0.055250603516293	-0.0702917822763802	-0.54841920609128	-0.0842875627810377	0.658889210688098	-0.786192102789732	2.21054548151936e-15	0.0001398474427252	1.39261094118639e-18	0.000497885400309213	5.12966012950853e-05	0.0013723360175682	0.630908007232056	0.540845799081777	2.01644359975744e-07	0.463133955566846	5.46256006378288e-11	1.49751802387707e-17
SAE1	SAE1	green	-0.409453833209449	-0.572063240632837	0.348540004659193	0.640863510222144	-0.160151863953444	0.158783496718947	-0.35061441623502	0.339513037702398	-0.57239714130456	0.52922204487467	0.653770857036693	-0.488495405993383	0.000197329040232118	4.46842259196327e-08	0.00176475163648648	2.61996118021948e-10	0.161320003252411	0.164977690936305	0.00164902550723919	0.00235824253172016	4.37060548246613e-08	6.31024616963964e-07	8.61764764473662e-11	5.69719409780037e-06
GUK1	GUK1	green	-0.414434287020575	-0.568898035141036	0.316575735349484	0.656295492940512	-0.189839264815251	0.193897440599009	-0.400203316273252	0.394242077848904	-0.634222451415375	0.585965921267035	0.64781725697821	-0.489282539634807	0.000161809073817836	5.50489610341669e-08	0.00474583515278087	6.8897423585265e-11	0.0959683095178628	0.0889444767464868	0.000282973430760809	0.000355016697244737	4.55001682997672e-10	1.7405734518103e-08	1.4487372868594e-10	5.47437099510734e-06
EXT1	EXT1	turquoise	-0.557209381072913	-0.654708093539639	0.588765538465346	0.654981450776581	0.0891564231876138	-0.00248706224693373	-0.236898165784816	0.375013254970393	-0.632697836059796	0.207054087651051	0.77340525721981	-0.705191086771192	1.16736019642003e-07	7.93262264297001e-11	1.43184740798347e-08	7.74285955580012e-11	0.437605475997424	0.982758627959907	0.0367730899079809	0.000717214258724681	5.15511365060785e-10	0.068927628687062	1.0525177086093e-16	5.70500026990686e-13
LETMD1	LETMD1	blue	0.439063321830418	0.719276402728855	-0.435871284764916	-0.690807582112297	0.108396447408722	-0.206962887086642	0.457979457679437	-0.143978369116997	0.619564720556898	-0.410080943155127	-0.68345475858601	0.71978358261338	5.78747929537928e-05	1.19094899325736e-13	6.64224955924057e-05	2.57702213708169e-12	0.344831170233436	0.0690526931099636	2.48578582241947e-05	0.20853031327627	1.46992300238566e-09	0.000192491940651891	5.38851743223472e-12	1.1236368357483e-13
LPXN	LPXN	green	-0.363301553420608	-0.487761413663597	0.351400228931646	0.609502634806658	-0.0510116866038674	0.118532126012992	-0.303309808610923	0.439762815528548	-0.472621811976949	0.382776030313008	0.641151751198877	-0.472842111948585	0.00107828300856743	5.91261272711974e-06	0.00160700576106523	3.17638401794839e-09	0.657376466462547	0.301325473635081	0.00694608543411871	5.61435163149111e-05	1.24765112621474e-05	0.000542735449740699	2.55716567252853e-10	1.23447841274839e-05
SERPINE2	SERPINE2	green	-0.441679692640469	-0.530593691728265	0.500319393327118	0.523551374913418	-0.0314608785784961	0.115253312809645	-0.240367001666309	0.365519468839101	-0.689888109496798	0.395268824524118	0.662447609445087	-0.555796952761478	5.16424154945249e-05	5.82980390143865e-07	3.096042191346e-06	8.72241759892635e-07	0.784517589592773	0.314988822827244	0.0340250668778966	0.000999316188375723	2.82940144819714e-12	0.000341518571853852	3.95808055881816e-11	1.27587912767972e-07
PBXIP1	PBXIP1	blue	0.454307388670251	0.732090921787329	-0.459220914146809	-0.730766257269481	0.0648008778030275	-0.200302123482958	0.434189788142622	-0.335953412765307	0.592441612867332	-0.371964081038199	-0.736439065924543	0.736408849559908	2.94047374883003e-05	2.63057559937296e-14	2.34752190178896e-05	3.08726307224315e-14	0.57298631245128	0.0786920568766543	7.13824131989674e-05	0.00263773667281328	1.10490755725548e-08	0.000798713449423534	1.54500230403123e-14	1.55078251516073e-14
SEMA3F	SEMA3F	blue	0.317081592960951	0.650713864881174	-0.336163059857493	-0.546978278535208	0.162378680746835	-0.221597871202038	0.40101705501277	-0.106725070031985	0.461059502224924	-0.319423344123244	-0.523929408203726	0.618993785484658	0.00467583018658527	1.12680821236114e-10	0.00262048796318755	2.20218355266582e-07	0.155496511830455	0.0511979387963728	0.000274255720901175	0.35236476586174	2.15587440835745e-05	0.00436355508292144	8.53775442708449e-07	1.53673938424164e-09
FSCN1	FSCN1	brown	-0.846778090668675	-0.424012873262758	0.760978643830854	0.423724087679033	0.391717329875125	-0.387029455689338	0.0613182291952444	0.0276592763955813	-0.649100058662437	0.10602191271014	0.685662537125658	-0.70368633530582	1.57078348411754e-22	0.00010950108894931	6.22333442993717e-16	0.000110816864349628	0.000390313470373585	0.000464497377295599	0.593821186150886	0.810034007557504	1.29658169750612e-10	0.355564467342488	4.32775706348506e-12	6.70793956286328e-13
SLC6A8	SLC6A8	turquoise	-0.575411003398362	-0.306861009106307	0.482130680250458	0.323147465863458	0.295792820246359	-0.310046933968477	0.0258300186571305	-0.152341416195321	-0.381422722240451	0.018841177886153	0.444146234828268	-0.5029421423461	3.5751178718012e-08	0.00628308174080904	7.8379266264041e-06	0.00390499670228224	0.00855580339064741	0.00573644912362716	0.822384695130033	0.183022180006603	0.000570043451127159	0.869944704025451	4.63431861281314e-05	2.69591990965297e-06
CCNF	CCNF	purple	0.320654106967803	-0.242565621273329	-0.27038859769159	0.237332176605553	-0.48780738546176	0.531119167337086	-0.400195551235067	0.700333325804948	-0.129735114978285	0.415015465851951	0.109520428529519	0.126216451777732	0.00420697717597412	0.0323740358498978	0.0166551406513722	0.0364194373133326	5.89889937757391e-06	5.65507149833686e-07	0.000283057830742522	9.58842517126437e-13	0.257599635210373	0.00015807294566888	0.339821990031869	0.270841441967493
MET	MET	turquoise	-0.0284405716556335	-0.619407633845068	0.034012365918359	0.522275224686847	-0.397573107963264	0.434255642845003	-0.566434172450813	0.240538336604333	-0.427325547657677	0.53102155525155	0.411299857201935	-0.330028021927612	0.804772808166394	1.48802491165627e-09	0.767516623089534	9.3740167799485e-07	0.000312921094074082	7.11818722644767e-05	6.46568711274097e-08	0.0338939191269371	9.54063457085006e-05	5.68715096818583e-07	0.000183401031133842	0.0031692818517605
BMS1	BMS1	turquoise	-0.608263714336454	-0.416795755596451	0.608543484345492	0.44523219694435	0.222893882801944	-0.175694235539933	-0.0376193658579034	0.22622997101484	-0.574764703457158	0.181962166653804	0.649279371858328	-0.602734127838343	3.48601495467489e-09	0.000147117687645694	3.41367566268504e-09	4.41742045527146e-05	0.0498189298516328	0.123894014890573	0.743670236919639	0.0464091099406659	3.7331431869583e-08	0.110836951510344	1.27657280873567e-10	5.25445474602236e-09
HN1	HN1	turquoise	-0.338801983785471	-0.494761805024645	0.317096395363063	0.536730608911957	-0.137020458473381	0.159404180781356	-0.356289976986028	0.410321959843562	-0.735322090718654	0.553134350657386	0.623337949349967	-0.393091934984584	0.00241184973626206	4.13547204446574e-06	0.00467379557222485	4.07292902628323e-07	0.231600595210436	0.163311072310931	0.00136654006616321	0.000190662129025606	1.77309676793907e-14	1.50695507758836e-07	1.09325827898355e-09	0.000370716485659301
DDB2	DDB2	yellow	0.491506570547699	0.619756612742861	-0.541557989656637	-0.581001916728006	-0.0909492164231261	-0.0301447632884824	0.287226907312515	-0.200980903630356	0.65849659458242	-0.216339203719229	-0.704862904723215	0.691276409435933	4.88815747024796e-06	1.44809548567696e-09	3.05639464887444e-07	2.44956125946681e-08	0.428409356867189	0.793327194728583	0.0107804908721653	0.0776631366275078	5.65872639811086e-11	0.0571183799511786	5.91061483983298e-13	2.45680677847723e-12
SLC31A1	SLC31A1	green	-0.113193115360674	-0.58425848559931	0.158781163582815	0.577669092546758	-0.29529316441565	0.417550637245482	-0.49532704349901	0.154478563041102	-0.305218484474293	0.390139743383464	0.45233680387071	-0.514218294874068	0.323774945143725	1.95891379076798e-08	0.164983979300025	3.07143437658523e-08	0.00867354375492082	0.000142687513875521	4.01642142177139e-06	0.176883702816503	0.00658246156061415	0.000413970608463988	3.21531660247046e-05	1.46741224198506e-06
PLOD3	PLOD3	turquoise	-0.531095616990281	-0.443369808438557	0.497983708338552	0.431684955758031	0.056222938998396	-0.0511011185870308	-0.17983484725656	0.0902084817280975	-0.586052640623025	0.334305300642543	0.58955946218249	-0.546726804965923	5.66279545963956e-07	4.79541569096091e-05	3.49873558841236e-06	7.94105184497563e-05	0.624899918838938	0.656813517833155	0.115143414940967	0.432195518691204	1.73012627137054e-08	0.00277691668901874	1.35426459102463e-08	2.23621554606731e-07
ALDH16A1	ALDH16A1	blue	0.199581927409283	0.739031877457559	-0.212486294036717	-0.661409622994269	0.29007213707557	-0.378875762229968	0.561590429248928	-0.158716764403285	0.530279095957698	-0.452185345979192	-0.558016596637583	0.576167343095452	0.0797956124701744	1.11928089738638e-14	0.061801185586728	4.35002123344948e-11	0.00999129709698829	0.000624863788933941	8.8372373854289e-08	0.165157620413556	5.93684131548524e-07	3.23740112757969e-05	1.10933200848971e-07	3.39825779368444e-08
TPX2	TPX2	purple	0.186587239060851	-0.203787380773285	-0.167401309540713	0.214152478023013	-0.340390865860833	0.351771971516984	-0.278719232681399	0.854274681943309	-0.215891503836619	0.310420449885278	0.160739112246369	0.0737680912199727	0.101904957947027	0.0735224500826618	0.142937866394601	0.0597392582150472	0.00229353805071031	0.00158746615681135	0.0134729248436986	2.70031141343464e-23	0.0576471932753808	0.0056751991120608	0.159768812074912	0.520964761910021
UBASH3B	UBASH3B	green	-0.392803821525238	-0.599742190446838	0.363519032312921	0.667027189986281	-0.072717551718654	0.127655806363834	-0.377283510035129	0.276686448775959	-0.524705764790789	0.313534286381384	0.652681580826543	-0.592148658903569	0.00037474768989393	6.53941382364777e-09	0.00107029709102463	2.59789340317286e-11	0.526933684745585	0.265370483671431	0.000661533727726468	0.0141964155802989	8.17002077894605e-07	0.0051866740174669	9.48502476482024e-11	1.12810256138595e-08
NBEA	NBEA	yellow	0.603841514495448	0.677728792375176	-0.54049265871382	-0.690215282889714	-0.0630509650071145	0.0143934451321428	0.337870221138697	-0.176435853310045	0.663924629298033	-0.314178961349501	-0.744599541603492	0.767628389474658	4.84298173069423e-09	9.43111541346652e-12	3.25758594682412e-07	2.73699202009172e-12	0.583412639556629	0.900465314433787	0.00248375023388609	0.1222904098563	3.45823598573273e-11	0.00509031579121546	5.52937740025627e-15	2.43762380585196e-16
CDKN1C	CDKN1C	blue	0.159210692377742	0.772147354271646	-0.102541105748866	-0.801504829933603	0.435871519466074	-0.479714528505577	0.701305615306635	-0.379960843249875	0.597506796697487	-0.671529981922054	-0.624910737868506	0.490257120298306	0.163829274093118	1.26636364312985e-16	0.371667007511703	1.20724503215039e-18	6.64218261718654e-05	8.83227445336679e-06	8.64919626184299e-13	0.00060094638927406	7.68937272813926e-09	1.7048111178756e-11	9.65207848614887e-10	5.20980812175698e-06
MVD	MVD	blue	0.0582256441862121	0.539639142960813	-0.133867423904946	-0.456943240271769	0.328403268905819	-0.420824093603596	0.445798402088036	-0.348100431119212	0.46575633782991	-0.447911248407868	-0.419451584774884	0.388346619265998	0.612602177783728	3.42774737208663e-07	0.242619270487342	2.60696500158746e-05	0.00333084266793806	0.000124864593638618	4.30811175073538e-05	0.00179019428761186	1.73048779165033e-05	3.92202574607598e-05	0.00013207106396475	0.000442448835172183
CBFB	CBFB	green	-0.403881652971942	-0.55712554941001	0.390420284327805	0.607038660563905	-0.0169948073227747	0.0885771098642639	-0.333041118929345	0.0752997470746127	-0.410551884496092	0.333594886368482	0.616243037537105	-0.590048353250702	0.000245492212360438	1.17354884701612e-07	0.000409670035394425	3.82034758266867e-09	0.882594190245926	0.440600683771757	0.0028880911663144	0.51232381951527	0.000188931472090136	0.00283891090471457	1.90139487606012e-09	1.30849819864093e-08
SPOCD1	SPOCD1	green	-0.291590820448415	-0.713286498959063	0.256985460933425	0.780403661683983	-0.273068658314715	0.349551254896968	-0.548030784240043	0.483487985030479	-0.552304992454256	0.471216031514645	0.678372534258444	-0.603411108994165	0.00959106905348774	2.34523767619965e-13	0.0231299780204437	3.67904911905082e-17	0.0155673219287824	0.00170745266206381	2.06499622654776e-07	7.32636907884613e-06	1.58668047489134e-07	1.33485362559218e-05	8.8614520374087e-12	4.99911933187515e-09
GREM1	GREM1	turquoise	-0.489237636892196	-0.714627510005162	0.548619265101117	0.677687842685961	0.0447411889573516	0.0720791604211762	-0.327192858674104	0.464089075099329	-0.717357845452613	0.226933298926321	0.805639995354512	-0.695678532429946	5.48685903023768e-06	2.01814617295361e-13	1.99186000485055e-07	9.46851740283979e-12	0.697306678516088	0.530577513314995	0.00345593882615221	1.87160093622025e-05	1.48243884245351e-13	0.0457153920616785	5.88909708179211e-19	1.56184114515298e-12
C5orf56	C5orf56	blue	0.323795461013063	0.646548984682019	-0.292216860531168	-0.607932272664639	0.147206233061392	-0.201251098288704	0.484328141473943	0.00223223746634512	0.623561036747215	-0.400687989682722	-0.551303351169117	0.584032123417126	0.00382974424693554	1.61588297802188e-10	0.00943020701949145	3.57360705269038e-09	0.198401341833325	0.0772565657662126	7.02557801176247e-06	0.984524952080328	1.07415566050216e-09	0.000277750906564614	1.68829698804895e-07	1.98974432405709e-08
PCDH9	PCDH9	green	-0.153010833268472	-0.623334123503384	0.105320682802514	0.683090914399283	-0.299002001287149	0.371175288628243	-0.566796564339103	0.0495423260753693	-0.280073571710694	0.39558762277499	0.484193919840926	-0.533691066880918	0.181083014120636	1.09358869296477e-09	0.358773226978463	5.58572698701904e-12	0.00783242478114846	0.000821124714461922	6.31501487879627e-08	0.666652755728857	0.0130088193970969	0.000337424221841235	7.07284197209643e-06	4.86890297524478e-07
SLC9A9	SLC9A9	blue	0.0102054418393845	0.745155359989454	0.0608289631300634	-0.671902571769149	0.57270455795242	-0.585461279606946	0.72710981389837	-0.123836745766687	0.420868841481888	-0.663883944004334	-0.417880701869699	0.384199157861405	0.929336927728044	5.14836125164644e-15	0.596775212544343	1.64587112020232e-11	4.28234813576839e-08	1.80256910054248e-08	4.77937236171244e-14	0.280051777282201	0.000124635874414524	3.47115515513646e-11	0.000140789424008705	0.000515311454734202
TPM3	TPM3	green	-0.035387255658622	-0.607040045665235	0.0879403601650272	0.632345443188725	-0.376809996096928	0.518280253061256	-0.628288537146493	0.33229417804977	-0.495053199720384	0.55488368182499	0.483938398446654	-0.462539035472976	0.75840020966662	3.81995285642057e-09	0.443906101931406	5.30553689844525e-10	0.000672811103377293	1.17234295396345e-06	7.36886238375497e-10	0.00295563418861155	4.07369072790475e-06	1.35106495151881e-07	7.16364434831062e-06	2.01235954128135e-05
MLEC	MLEC	tan	0.0493575139050992	-0.528194154935885	-0.108795331729664	0.62944577904831	-0.519928582223037	0.536464102131529	-0.664696559014632	0.120229765653602	-0.392880324303317	0.750874854445118	0.372210427927113	-0.244132703540063	0.667823083535017	6.6945333326405e-07	0.343048227479683	6.71296454541741e-10	1.06937292247991e-06	4.1374674151141e-07	3.22167651713222e-11	0.294405482625134	0.000373673386781812	2.44281300639434e-15	0.000791829075689999	0.0312387597305805
AMOT	AMOT	yellow	0.560160359729177	0.573931055059421	-0.563844140493709	-0.514608172069254	-0.147849177649654	0.0576516174377666	0.215267677497891	0.0311503408895074	0.553950903221844	-0.119933985251402	-0.598355522019209	0.75019257303235	9.68207985478498e-08	3.94679310638578e-08	7.64621613057673e-08	1.43631163580566e-06	0.19642664719366	0.616116308549356	0.0583906880227221	0.786593825000626	1.43217954242488e-07	0.29560358223591	7.23174958086249e-09	2.67282982554506e-15
PIK3R1	PIK3R1	yellow	0.594311583286796	0.765155983909085	-0.554019802019457	-0.73877256785347	0.0120137326941529	-0.0721059804344032	0.369413927175364	-0.231490469926478	0.681466626677672	-0.319184511563498	-0.783888545481579	0.78319256522414	9.67209350924376e-09	3.4663631340856e-16	1.42603366643268e-07	1.15614913321179e-14	0.91685737984837	0.530424177358282	0.000873246274716046	0.0414251027471524	6.55383627345328e-12	0.0043945322816974	2.14858228136441e-17	2.3941144832385e-17
HJURP	HJURP	purple	-0.118236368372924	-0.410944149548809	0.160686207803242	0.397681061334054	-0.1691648393412	0.246692760501937	-0.272176905457548	0.752843072657736	-0.351862017277513	0.243394591363242	0.417388455943723	-0.307796597692907	0.302541823299151	0.000186012231862635	0.159908102097766	0.000311636830134683	0.138714294297823	0.0294561990159321	0.0159222706914035	1.88123218629423e-15	0.00158276551950423	0.0317692452922723	0.000143628790832856	0.00611797906814084
SYNJ2	SYNJ2	green	-0.219825186552118	-0.666041130491091	0.206694869021493	0.668864529413748	-0.271834223885845	0.322909092419519	-0.501890545526299	0.212622172106578	-0.409667737810232	0.444778170332376	0.55994573294809	-0.516634397500663	0.0531347160525799	2.84619531575067e-11	0.0694212871708373	2.18954184254946e-11	0.0160605131593752	0.00393300869538557	2.85012573001414e-06	0.0616309010361023	0.00019566669002317	4.50692882809009e-05	9.81530103139836e-08	1.28443308693724e-06
GPAM	GPAM	turquoise	-0.21388480213554	-0.556208822337803	0.240302360482429	0.510642455183381	-0.110985990422458	0.193530746032353	-0.405606791142266	0.155633328766265	-0.495029305522211	0.28238235010523	0.482749928407053	-0.500773744573443	0.0600666886564712	1.24328507118262e-07	0.0340746565853246	1.7837954486032e-06	0.333359566397909	0.0895619676177762	0.000229535736386182	0.173630136630583	4.07872395586621e-06	0.0122495580947376	7.60052128081421e-06	3.0229511319488e-06
RSU1	RSU1	brown	-0.712800938862259	-0.544954147947412	0.754176551537717	0.505629969693792	0.31679081232051	-0.19924350557691	-0.0870362981089305	0.117775169734694	-0.593111828239036	0.0530346900531321	0.724069976312741	-0.807528398339064	2.47580160553934e-13	2.49062008019824e-07	1.57389878307064e-15	2.33666468642787e-06	0.00471595812518159	0.0803184159139981	0.44862291053809	0.304444953555089	1.05353806159939e-08	0.644689362755562	6.8368092874876e-14	4.21883165963326e-19
PDE1A	PDE1A	blue	0.300205996700117	0.591212303350647	-0.334782414627934	-0.477614627768539	0.165896599864867	-0.233091872771338	0.367110242684698	-0.146974218769145	0.578642542778749	-0.457731355532767	-0.521772882972588	0.518862223574289	0.00757521947645194	1.2053885037997e-08	0.00273596442620513	9.79120846619657e-06	0.146617435770616	0.0399991818404248	0.000945949998044076	0.199117415811872	2.8757883629383e-08	2.51431211120761e-05	9.64289104441141e-07	1.13496447853775e-06
ANKRD35	ANKRD35	red	0.53349382034467	0.627176166201558	-0.528207269900526	-0.529352906415122	-0.0336632854907924	-0.018016602422345	0.272135551690554	-0.137009059702439	0.702815071365584	-0.295140498774942	-0.667625272273639	0.666781153615552	4.9253348660368e-07	8.05673812025338e-10	6.68949392444024e-07	6.26284468364523e-07	0.769836336032944	0.875590036293016	0.0159388987777002	0.231639791660077	7.36398494662028e-13	0.00870980025884811	2.45755500573011e-11	2.65782826149651e-11
CTSF	CTSF	blue	-0.000318136656745971	0.707208121802543	-0.0743539532942834	-0.648344917852724	0.424983280504052	-0.551849964633865	0.679245696442629	-0.438440045014212	0.613855012359713	-0.557696075491328	-0.534322776967568	0.423403350507343	0.997794376048379	4.58442529543038e-13	0.517650915775908	1.3841882414797e-10	0.000105184754862679	1.63210301359415e-07	8.14131454158408e-12	5.9459039769319e-05	2.28365130095292e-09	1.13203804242353e-07	4.69225532015917e-07	0.000112295339927503
PSMA7	PSMA7	turquoise	-0.449957873801018	-0.483830556586262	0.489347339291245	0.514082631887173	0.108326088301996	0.016106191711251	-0.237169364067337	0.0662456249107585	-0.495688968514079	0.219897398645206	0.594202580055125	-0.649469032264637	3.57894267519225e-05	7.2022939986501e-06	5.45639636197903e-06	1.47838210217796e-06	0.345146263028468	0.8886927744028	0.0365517703142163	0.564444084753979	3.94189094679041e-06	0.0530546639923928	9.74765540390359e-09	1.25573113237052e-10
PSMD2	PSMD2	green	-0.255274448893384	-0.624464568243829	0.158021706759756	0.724659786050162	-0.295958677265139	0.321238610352553	-0.562419610608339	0.270909626075361	-0.492190537286711	0.571989095908045	0.576119370808221	-0.480557827955742	0.0240934945286393	9.99998221928402e-10	0.167040309094519	6.38038916067952e-14	0.00851703114164601	0.00413438132173852	8.37991878052219e-08	0.0164386788859776	4.72007056958743e-06	4.49042384509171e-08	3.4092239177974e-08	8.47252301984424e-06
ANXA5	ANXA5	brown	-0.641758813439343	-0.518736885575923	0.775649014105749	0.473933023854583	0.360261706135124	-0.166425496600943	-0.0544342196455344	0.279714098560033	-0.632266463596766	-0.0245058494413647	0.731545922652267	-0.794563232570344	2.42958904675586e-10	1.14291840576982e-06	7.5450099099781e-17	1.17114270103564e-05	0.0011957053532923	0.145316080558099	0.63597101888932	0.0131306323120266	5.33982124379937e-10	0.831352329229965	2.80998381596863e-14	3.88137466261385e-18
PLEKHO1	PLEKHO1	green	-0.000579175551249613	-0.592933190192785	-0.0919916400193136	0.568069170555362	-0.504078305398937	0.49514492924429	-0.597598915671343	0.231334743610094	-0.309244518913119	0.538151281865667	0.359534849780721	-0.289353254312304	0.995984619343368	1.06700317291913e-08	0.423113326247582	5.81187380620391e-08	2.53814752166237e-06	4.05442235060386e-06	7.63839983966624e-09	0.041565987483093	0.00587001024660732	3.7446462917961e-07	0.00122544428079666	0.0101857796293263
CAMLG	CAMLG	blue	0.392425019405924	0.759498386719725	-0.324872623862389	-0.738623461311043	0.242846263530397	-0.294839571481954	0.54165191333636	-0.192299963091323	0.526620272763508	-0.444771925327685	-0.642472070933381	0.733203795911936	0.00038010888912154	7.63560685924242e-16	0.00370750599667946	1.1778758802261e-14	0.0321682147259284	0.00878165623480091	3.03923235190545e-07	0.0916592935646721	7.3260206721668e-07	4.50817165818007e-05	2.28747143764947e-10	2.297868690491e-14
TLN1	TLN1	magenta	0.555901128826034	-0.404964298761752	-0.53769604743844	0.414471025745174	-0.849642613938093	0.900545810488477	-0.754721289300733	0.251787078030827	0.00907732072972634	0.646617681368529	0.00619818650482305	0.0561007897528628	1.26755928427905e-07	0.000235363456694451	3.84701311129159e-07	0.00016157050793184	8.10637943913484e-23	3.2461201917652e-29	1.46281570010238e-15	0.026163258427042	0.937131253580321	1.60637535202699e-10	0.957048612321952	0.625653352783987
GNPNAT1	GNPNAT1	turquoise	-0.650948210571638	-0.49537626898673	0.635974389222257	0.487534706839075	0.260438817677201	-0.199410350838634	-0.0758815487441813	0.154882563163885	-0.592609182653084	0.123108123952001	0.67503983512655	-0.683755082346265	1.10399967534253e-10	4.00620733858115e-06	3.93852298744481e-10	5.9806775123812e-06	0.0212848630010649	0.080060328913849	0.509060851107487	0.175740402689428	1.09184488754419e-08	0.282913032088434	1.22139282048161e-11	5.23078948425408e-12
ZNF358	ZNF358	red	0.38827787355732	0.685669381354296	-0.485338752583915	-0.649642520806357	0.0849358858645466	-0.199871549867251	0.387151103440881	-0.370064173041474	0.693699962604651	-0.336070997496785	-0.732646072055282	0.689349508587953	0.000443575489714483	4.3248040100745e-12	6.67909658420268e-06	1.23695217900082e-10	0.459688424222035	0.0793503515064892	0.000462419746180693	0.000853664254784993	1.91643409839306e-12	0.00262804990884244	2.45919170927039e-14	2.98809008848927e-12
DSP	DSP	tan	0.105783834361706	-0.654025041437725	-0.153173731192388	0.615969080926186	-0.637595779296011	0.628948416450607	-0.7307677101736	0.10837786571134	-0.490765177681958	0.758036882976101	0.354158233835578	-0.249232162823601	0.356651895448314	8.42646354065862e-11	0.180613401625536	1.9419278387863e-09	3.44325759831649e-10	6.987713839058e-10	3.08672265245168e-14	0.344914368121074	5.07669287409573e-06	9.3307227539194e-16	0.00146706071965726	0.0277735151327295
KLF11	KLF11	blue	0.0942247163524055	0.703018543932387	-0.058438696654334	-0.683564129794751	0.434008277325218	-0.477651823648568	0.68745444550686	-0.155356032225964	0.593222617341572	-0.6503363799011	-0.512054644642978	0.457903876283346	0.411895501584845	7.20546724150519e-13	0.611300106123492	5.33055498338247e-12	7.19378646346865e-05	9.7734062389853e-06	3.61721320379989e-12	0.174407395009024	1.04526861700426e-08	1.16449983515556e-10	1.65186003979865e-06	2.49444390632766e-05
CLN3	CLN3	red	0.513184138085033	0.631157231139504	-0.567185142226061	-0.621911075995794	-0.0865696024956843	-0.031362570340479	0.312616185899614	-0.289468370731923	0.731278440986182	-0.271942098524921	-0.740438965190105	0.725658242815738	1.55300886889037e-06	5.84427825791709e-10	6.15716039463633e-08	1.22333387103338e-09	0.451068695645679	0.785174710445947	0.00532668821004673	0.0101544163059603	2.90229196445367e-14	0.0160168839462553	9.38155638762953e-15	5.67380675790256e-14
DDX21	DDX21	green	0.0534175409136447	-0.704982793521251	-0.0160157461038257	0.679249981414692	-0.482626739846953	0.607124369565429	-0.745771448144552	0.131189199391352	-0.361552749935767	0.535382914436028	0.432894667450783	-0.486083737997687	0.642299573138472	5.83468872904936e-13	0.889313872480836	8.13792306599134e-12	7.64720532956587e-06	3.79599534149752e-09	4.75560846568137e-15	0.252258227518253	0.0011444895299011	4.40934269028795e-07	7.5434315795144e-05	6.43400976630585e-06
MANF	MANF	brown	-0.94593633901731	-0.233453193662478	0.921343026067969	0.291604574282185	0.680171805704633	-0.636271697979737	0.32762857422883	-0.000811090015786488	-0.517641148742337	-0.172742479180953	0.663946721587598	-0.699416772275143	6.62042018277036e-39	0.0396831615722233	6.45206807710054e-33	0.00958750938590678	7.43899377241731e-12	3.84288188335093e-10	0.00341043286786929	0.994376796115999	1.21472667554877e-06	0.130436386615652	3.4512401427242e-11	1.05630401736344e-12
RNF213	RNF213	yellow	0.650291908375458	0.607920692971453	-0.685232338056804	-0.561782667380415	-0.174323618273044	0.079368910783934	0.198153484612573	-0.15903274451659	0.713635771904818	-0.240319010120079	-0.766921830343751	0.788646517662541	1.16901895672588e-10	3.57670491524139e-09	4.51730952273458e-12	8.72915102239854e-08	0.126899974723538	0.489728385830579	0.0820208698841905	0.164306926230023	2.25544392336914e-13	0.034061877972807	2.69684558672474e-16	1.0143530500195e-17
PCGF5	PCGF5	turquoise	-0.560439745102797	-0.478975455740189	0.636385302815346	0.414869581866269	0.188520296923268	-0.0958814845084989	-0.0596953430076814	0.401035949343186	-0.65922075663175	0.17416786224909	0.6742325535821	-0.599874316968909	9.5112299668216e-08	9.15927391038464e-06	3.8069261868513e-10	0.000159003212828005	0.098342544841098	0.40368565655063	0.603644690353971	0.000274056265296978	5.30199693933631e-11	0.12724505996763	1.3192871219693e-11	6.47684701873289e-09
NANS	NANS	green	-0.237614095216159	-0.609776428343159	0.28323066334752	0.556789879871053	-0.165739027265975	0.272641446200956	-0.4629027439692	0.229218783530214	-0.590048643218918	0.394810740619297	0.568530183293921	-0.520440261040696	0.0361912419765253	3.11158877067538e-09	0.0119804124450175	1.19864175303992e-07	0.147006828801983	0.0157365065815775	1.97847134563119e-05	0.0435200095154473	1.30847149599829e-08	0.000347481554624714	5.63918347274739e-08	1.03918445212085e-06
ASPM	ASPM	purple	0.36248827079281	0.05312000602113	-0.223380602508446	-0.0694258717117497	-0.203818507288796	0.278781206556586	-0.058412171015184	0.742156925280604	0.0517436587903969	0.0321437554219113	-0.06284377967486	0.286776651759933	0.00110862802144169	0.644156500013588	0.0493089895271501	0.545855114553466	0.0734775383674035	0.0134513787103433	0.61146215224594	7.5509602020481e-15	0.652774539644971	0.779957220404879	0.584652805633269	0.0109102326799465
PKIG	PKIG	blue	0.4091643926196	0.647660054420152	-0.38891187601919	-0.571987629419342	0.136491721182542	-0.163573952186974	0.367903258523931	-0.0184626238856299	0.622090220567504	-0.44951495264578	-0.596887638977453	0.61628785623819	0.000199599120416805	1.46851853082782e-10	0.000433283765354004	4.4908600378674e-08	0.233423602703656	0.152435918910329	0.000920324698363524	0.872535628276378	1.20622655142634e-09	3.65073265278141e-05	8.04047843107607e-09	1.89484111241702e-09
INSIG1	INSIG1	blue	0.10790183130388	0.544951871846148	-0.0696630634842872	-0.482915553521925	0.420145394127022	-0.415708242880025	0.514434206250072	-0.166065882695061	0.527640052899462	-0.64755858666808	-0.38658144096341	0.339611079559935	0.347050046703351	2.49096368256871e-07	0.544480714416698	7.538176012685e-06	0.000128381495098289	0.000153723397455144	1.45011141157009e-06	0.146199966613373	6.91075115719828e-07	1.48142352209297e-10	0.000472222864198237	0.00235093552476896
ZMAT3	ZMAT3	blue	0.256767393182464	0.761542032894022	-0.253632892661094	-0.756816721218243	0.317091745465183	-0.38372270716917	0.577469054018485	-0.557686842556609	0.698746193509854	-0.53116358831282	-0.710396956772379	0.551973124095605	0.0232509246930482	5.75505316064973e-16	0.025049746104563	1.10189318067188e-15	0.00467443462365013	0.000524348521823657	3.11317568767027e-08	1.1326985964558e-07	1.13356912260686e-12	5.64052954002325e-07	3.2321963598272e-13	1.61968867546561e-07
C1QBP	C1QBP	brown	-0.677205729829402	-0.290291876023855	0.729640199003519	0.224361385147696	0.508257233885599	-0.408181535024687	0.14969150088393	-0.0524141798825997	-0.500981227468597	-0.189843351403643	0.514229134651215	-0.645518804645802	9.91970401005855e-12	0.0099325006366567	3.53469574627899e-14	0.0482944512053136	2.02942135769988e-06	0.000207488314284242	0.190846500195195	0.648570287389102	2.99011580912654e-06	0.0959610238845922	1.46653904200131e-06	1.76508388813184e-10
BIRC5	BIRC5	purple	-0.128533129261918	-0.313528910942751	0.181048960356961	0.356516764711975	-0.108371595985348	0.169387116442566	-0.202009840682194	0.90874899970641	-0.426805040169121	0.218807193456697	0.449328947094482	-0.216023763094512	0.262072645250572	0.00518748421704853	0.112670086618673	0.00135622111453246	0.34494244308926	0.138188708556735	0.0761239435405894	1.43873027336135e-30	9.75036625460919e-05	0.0542737927572539	3.6812785661601e-05	0.0574905580298204
IGBP1	IGBP1	yellow	0.65505448597011	0.608670189645986	-0.60108227304606	-0.647636196693036	-0.088083543207676	0.041810567819177	0.223828073726065	-0.200523001428733	0.627503387076897	-0.321718228403091	-0.749232211733775	0.74292237397861	7.69289970546434e-11	3.38138693986762e-09	5.93067854238231e-09	1.47154312047145e-10	0.443161620358147	0.716262645386085	0.048843964643353	0.078356055492821	7.84826624863532e-10	0.00407564662684261	3.03227548692216e-15	6.85107100970218e-15
UBE2L6	UBE2L6	blue	0.17968377066309	0.658976174269317	-0.175805183144127	-0.595217755943227	0.34287260593607	-0.388801277529671	0.519652106307977	-0.263780168426915	0.472834204426718	-0.534820977459556	-0.523533324624762	0.456534748671758	0.115454085630626	5.41999978592934e-11	0.12365309434235	9.06516267747768e-09	0.00211914230676741	0.000435063223526694	1.08602691111825e-06	0.019620680465485	1.23494897976119e-05	4.55723159845235e-07	8.7313284538636e-07	2.65623094718886e-05
PSD3	PSD3	blue	0.125578568708394	0.648926687673308	-0.0622402915078452	-0.550489195730795	0.413491008390429	-0.385824820637601	0.604294021484904	-0.0902430058421422	0.651918363798839	-0.667462829061434	-0.47511514876121	0.35328352136742	0.273290079234369	1.31621276627089e-10	0.588271983046657	1.77540388528343e-07	0.000168046679875495	0.000485537028478842	4.6838440136196e-09	0.432018632607179	1.01419279396367e-10	2.49493559938819e-11	1.10594937589897e-05	0.00151020436906094
TGFBI	TGFBI	turquoise	0.0213600928738097	-0.62753627578339	-0.0104655393393908	0.456613987444728	-0.439761311427508	0.445317325584065	-0.572278633185569	0.310599316345347	-0.624432704931967	0.562301265534348	0.405955191882718	-0.220724134106315	0.852740687948596	7.8276003334727e-10	0.927540797684068	2.64660708985131e-05	5.61471868990512e-05	4.40082294524729e-05	4.40508757771208e-08	0.00564607341516453	1.00252808147171e-09	8.44378750784633e-08	0.000226431351264211	0.0521451891223584
CSE1L	CSE1L	brown	-0.734289363705366	-0.428774348407204	0.757861761902253	0.466736974701063	0.386729661030683	-0.297279609047363	0.022041830556248	0.392862896659596	-0.6650676442653	0.0305669304318269	0.752008981143545	-0.702643383742098	2.0126034099374e-14	8.97863671656496e-05	9.55668411890953e-16	1.65219521518311e-05	0.000469654078039076	0.00821369514941079	0.848095900322984	0.000373917868959446	3.11355515255519e-11	0.790498483893671	2.10207576377628e-15	7.50034318366228e-13
VDAC1	VDAC1	brown	-0.80976598036183	-0.265105607896946	0.868854904514114	0.28978845926629	0.61951151588564	-0.50504383503578	0.250314284383315	0.0423212175044374	-0.52000130148798	-0.183875186748852	0.626990293676026	-0.714668093161299	2.82794586140286e-19	0.0189920908693229	6.51355252447851e-25	0.0100676510758081	1.47603037459504e-09	2.41093743801504e-06	0.0270815560614976	0.712946898799936	1.06503272457985e-06	0.107071719217232	8.17750260925635e-10	2.00896618748755e-13
KCTD12	KCTD12	green	-0.311444595367236	-0.547872726525858	0.329684742732075	0.539483444890581	-0.065095047003362	0.133681084445113	-0.346364417753031	0.125609111248691	-0.599389691137499	0.390382174148751	0.564182447968377	-0.474628986601639	0.00551021287185429	2.08506852594748e-07	0.00320282118213712	3.45968103679136e-07	0.571242139171305	0.243281574286321	0.00189393585157194	0.273172498721061	6.70916533350519e-09	0.000410251838003179	7.48115544685301e-08	1.13233868448225e-05
IL7R	IL7R	green	-0.319209863376767	-0.632037265960983	0.339554814165004	0.678232409040355	-0.176070424107328	0.263968519205447	-0.428919624218507	0.494954843811941	-0.617630930088223	0.424318293775773	0.662574976395799	-0.578557131525251	0.00439123484492193	5.44051708382866e-10	0.00235512646639993	8.98256817079082e-12	0.123078581509158	0.019530283785522	8.9240074485405e-05	4.09444652953293e-06	1.70815489074244e-09	0.000108125246752556	3.91238651295227e-11	2.89246865936033e-08
CAV1	CAV1	turquoise	-0.630304494335037	-0.615110541181208	0.63197326143918	0.623711635090736	0.225110169477527	-0.123489126934191	-0.19655519925527	0.263644267450051	-0.561901042434026	0.0693074629970028	0.75582035081128	-0.767731342919362	6.26272942848989e-10	2.07436241176472e-09	5.46895949247103e-10	1.06144086532381e-09	0.0475315176310795	0.281414443063589	0.0845688846950827	0.0196861267188354	8.66321945680758e-08	0.546541860450761	1.26125663356713e-15	2.40192037886226e-16
CH25H	CH25H	turquoise	-0.586750441521009	-0.535919787065628	0.635557227441619	0.547972325142725	0.152226512451236	-0.0587036729972238	-0.131380768048761	0.457180823662811	-0.678309927195939	0.266109029549804	0.744472706339285	-0.620692668668046	1.64820595509592e-08	4.27229656228511e-07	4.07656444174186e-10	2.0723987354777e-07	0.183356543924575	0.609682380501662	0.251560206084183	2.57870439219909e-05	8.91537101147704e-12	0.018527769147774	5.62005766203489e-15	1.34598305700847e-09
NABP1	NABP1	blue	0.195929933650583	0.715798354505646	-0.13722240444642	-0.692075674197365	0.347590089978596	-0.377883220809504	0.610048253542686	-0.211458323023295	0.545074860462265	-0.614053873543868	-0.563448021828222	0.475775244811802	0.0855826123227771	1.76885068954206e-13	0.230906937805662	2.26417804391047e-12	0.00182014712499324	0.000647498084900037	3.04850772604208e-09	0.0631018558683224	2.47246134490924e-07	2.24921030842264e-09	7.84387452080015e-08	1.07103882355858e-05
FAM110B	FAM110B	blue	0.272605450477366	0.688858433436439	-0.202027478306194	-0.581614523701322	0.264353909379699	-0.28989597180501	0.538147861116529	-0.180362041625995	0.616683884603797	-0.431734011010934	-0.509992995160613	0.538574005325828	0.0157508337467094	3.14019853101524e-12	0.0760977735016125	2.34913830398093e-08	0.0193464311107459	0.0100386535628861	3.74540580714597e-07	0.114064349728638	1.83786003786555e-09	7.92455729901277e-05	1.84774674375023e-06	3.6519009669037e-07
ACTR2	ACTR2	turquoise	-0.538551688307223	-0.531266527372503	0.61779550643821	0.543468204343942	0.147789710267134	-0.00498577221729748	-0.186480828098932	0.132759541934796	-0.530450558364675	0.174797184183553	0.685041565383323	-0.706283571940488	3.65674250228324e-07	5.60696634606376e-07	1.68652529221783e-09	2.72474472209001e-07	0.196608696679942	0.965444466639154	0.102103947111191	0.246575302968539	5.87827531399547e-07	0.125855150244905	4.60389507552221e-12	5.06892400503419e-13
SERPING1	SERPING1	blue	0.193274960855254	0.736769987603335	-0.208942495454815	-0.614366388099318	0.334123508681493	-0.387123983029313	0.513958800617194	-0.233389951226583	0.48397092257431	-0.483653700737076	-0.528581754962546	0.524446763174887	0.0899946933329532	1.48304217791713e-14	0.0663787711152519	2.19608513795767e-09	0.00279266427936876	0.000462882200367067	1.48846263681599e-06	0.0397383245679487	7.1520261654147e-06	7.2661009663873e-06	6.54710060062942e-07	8.29100662701582e-07
MARCH4	MARCH4	turquoise	-0.671790811541112	-0.587029877397933	0.690541670081636	0.588856679261851	0.203548559150685	-0.118299182134054	-0.144710783274371	0.34067878842677	-0.585286582355801	0.158452277949541	0.780673012995278	-0.756098870934255	1.6633420946483e-11	1.61644705833694e-08	2.64769692325237e-12	1.42273073324772e-08	0.0738677726613712	0.302283224523301	0.206200413844652	0.00227266510145904	1.82451606021472e-08	0.165872175838547	3.53047784860206e-17	1.21459945590208e-15
COPA	COPA	green	-0.140229968552259	-0.593357768371855	0.0935968749096437	0.632320602708177	-0.325279342772841	0.356817951787324	-0.556599723596363	0.196723379706178	-0.465463750211931	0.53791820671986	0.493058431936528	-0.416128745833897	0.220747289534237	1.03526443404628e-08	0.415031848306535	5.3162971847261e-10	0.00366226271173043	0.00134262585214183	1.2130816543465e-07	0.0842978491856522	1.75451014951899e-05	3.79673087354079e-07	4.51458696279239e-06	0.000151137420665762
PRR11	PRR11	purple	0.442773579191507	-0.0593207994303612	-0.378595574150222	0.0772530104606455	-0.427397406573594	0.468875038477076	-0.273012361485337	0.802586161780007	0.0204633506210061	0.213506368656944	-0.0558427361277081	0.277863925085995	4.92263932228739e-05	0.605921969018539	0.000631179093165302	0.501411605108536	9.51201014525987e-05	1.49282085780249e-05	0.0155895264963716	1.00227292478499e-18	0.858857940656273	0.060532088604597	0.627246323975576	0.0137733518078619
GPT2	GPT2	tan	0.000927309621362938	-0.615249926117676	-0.0801903206259036	0.601902128944367	-0.568562722518673	0.550927696571594	-0.612856481858364	0.146529922037534	-0.225732452178065	0.645270225940359	0.350898417100728	-0.318739983391999	0.993571073530831	2.05229073369447e-09	0.485231873974095	5.58530175484965e-09	5.62718051066473e-08	1.72797302596123e-07	2.46433264612464e-09	0.200493827298933	0.0469050572911352	1.80301212388619e-10	0.00163372615013623	0.00445270925518782
DDX17	DDX17	blue	0.289059644466529	0.722040407116125	-0.267223796185509	-0.661211623804763	0.215392806217353	-0.302390756278335	0.56509935873949	0.00220272416392353	0.570703797143665	-0.45579368667601	-0.558615826942361	0.643594855941161	0.0102661562406452	8.66003891980056e-14	0.0180233726050391	4.42889385288623e-11	0.0582409333152553	0.00712739776268985	7.05062425916724e-08	0.984729529214718	4.88856182830505e-08	2.7478277762881e-05	1.06803534950967e-07	2.079744440899e-10
APOL3	APOL3	blue	0.377230460756331	0.689406037289548	-0.365940211128404	-0.652105322988792	0.128995653394662	-0.20388397517032	0.43265883273712	-0.174524383585318	0.494302229648186	-0.385384187286173	-0.629467167244369	0.661244917749507	0.000662788544236266	2.97104174769908e-12	0.00098494200650735	9.97709602325291e-11	0.260345246037642	0.0733831480716933	7.6194697721044e-05	0.126456222860089	4.23470176783434e-06	0.000493447997043047	6.70138407221494e-10	4.41553610489712e-11
SLC16A2	SLC16A2	green	-0.411282416099512	-0.611423861407024	0.439332546812303	0.627585173257338	0.0127893660702905	0.126003466175736	-0.359676109918491	0.382615279611418	-0.527201304931603	0.245223173302145	0.668041347460628	-0.671115903213907	0.000183528272466911	2.74754090198198e-09	5.72026672949192e-05	7.79697125631354e-10	0.911510475319607	0.271657384102324	0.00121961282195217	0.000545915479018733	7.08661559544513e-07	0.0304686777157801	2.36424318224821e-11	1.77268876439466e-11
VWA5A	VWA5A	blue	0.37107995524458	0.722532797816269	-0.339534606382669	-0.713135828024477	0.184022542679543	-0.264770293370317	0.505429537581742	-0.170508804728574	0.561547574574175	-0.458828741418804	-0.638425500126657	0.660575661159295	0.000823871711811333	8.1789069716113e-14	0.00235663328340834	2.38502625489572e-13	0.106785862924549	0.0191494604023022	2.36181706550169e-06	0.135559339832035	8.8615049719267e-08	2.39040449456616e-05	3.21343698627646e-10	4.69160563900054e-11
CDC6	CDC6	green	-0.289974789335561	-0.714035339353702	0.291281375136642	0.762953842561125	-0.26860458351062	0.348294801645595	-0.538266213980349	0.48001627035352	-0.593682738782297	0.526244963734003	0.6971868391133	-0.594616002144907	0.0100174417972181	2.15677532961561e-13	0.00967146329909214	4.72608447821695e-16	0.0174149908878928	0.00177890359203957	3.71921217815509e-07	8.70193927236221e-06	1.01158120587237e-08	7.48469723006627e-07	1.33480565077092e-12	9.46401070390809e-09
CCNG1	CCNG1	pink	-0.0688645051410516	0.669602532085306	0.161444085337411	-0.688224902166099	0.636147921405176	-0.626066527118399	0.797394130664879	-0.0648001758267485	0.391479594106634	-0.760175879770556	-0.375718374009789	0.332106052710432	0.54911463730615	2.04349928724183e-11	0.157921290834146	3.34744440114557e-12	3.88242651437547e-10	8.80379544216361e-10	2.42393343564489e-18	0.572990477534053	0.000393797412299192	6.95458171079573e-16	0.000699479872100167	0.00297286679078805
NANOS1	NANOS1	blue	0.0990490914964951	0.641661235079761	-0.0462984958754887	-0.639296707341827	0.446327425173767	-0.462532333178257	0.58697155395631	-0.342794086768178	0.522713630194783	-0.674236947605039	-0.504905099092798	0.34613221206247	0.388259080453765	2.44967645304821e-10	0.687307609917304	2.9879452483817e-10	4.20825828315548e-05	2.01298907319776e-05	1.62302726146666e-08	0.00212447205363533	9.14515815293079e-07	1.31873445747464e-11	2.42883967024922e-06	0.00190821484711016
ANXA2	ANXA2	green	-0.190834747323827	-0.518501858127256	0.254517339556346	0.521124615908926	-0.206557405691331	0.299495047807463	-0.403590135233999	0.463014914320884	-0.614840844666031	0.466399958900614	0.571375017692501	-0.389920720414402	0.0942063309278497	1.15797506504198e-06	0.024530606215053	1.00006300023693e-06	0.0696109481802655	0.00772618437119393	0.000248287173016701	1.96812790235855e-05	2.11771384346799e-09	1.67872112504954e-05	4.67663817762992e-08	0.000417356815079834
GNPDA1	GNPDA1	blue	0.205515066276187	0.631789325787624	-0.266595168701532	-0.533669888071133	0.258731593508679	-0.360974827830907	0.475717627910084	-0.20570984043041	0.554179800668667	-0.418747600508786	-0.50320740064038	0.572442565235254	0.071062689428217	5.55149036660129e-10	0.0183063372803901	4.87493278890381e-07	0.0221806898492228	0.00116716489823221	1.0740444450618e-05	0.0707895808206282	1.41185781145834e-07	0.000135914603773621	2.65828069198201e-06	4.35745665517636e-08
TUBB3	TUBB3	green	-0.439258972040111	-0.571393250166307	0.449239465921677	0.654712526111583	0.0129530932854605	0.0755174346647825	-0.304963406938057	0.388486098190383	-0.644153789736432	0.317013657268555	0.709438784849357	-0.575985895629388	5.73856251965376e-05	4.6710052213343e-08	3.69605775376992e-05	7.9295103483506e-11	0.910382299448981	0.511101693240535	0.00663006460913366	0.000440170992123141	1.98318945947996e-10	0.00468517814175233	3.59186362721312e-13	3.43991261382699e-08
HM13	HM13	green	-0.322277061732106	-0.541651818511804	0.218726793000249	0.559541014176025	-0.216181174054567	0.235183057327186	-0.450599164535675	0.0365026329535663	-0.493000331408755	0.518881258559331	0.469229707072078	-0.517735332959306	0.00400814818931835	3.0392496327513e-07	0.0543646006813878	1.00712578445706e-07	0.0573045877141738	0.0381988120807915	3.47732535408466e-05	0.751028579798313	4.52807630784871e-06	1.13376109610829e-06	1.4678152828738e-05	1.20839115402846e-06
MSMO1	MSMO1	pink	-0.153678845304761	0.502956501754744	0.209001949779653	-0.442131088030381	0.633850523624908	-0.59783121574633	0.598897493363388	-0.25119109267893	0.329716177680218	-0.697679768783578	-0.222958153263127	0.128388166813347	0.179162863531326	2.69386959680126e-06	0.0662997760675344	5.06323932125738e-05	4.6910348097727e-10	7.51128487198706e-09	6.95322761270779e-09	0.0265316319332968	0.00319973676967668	1.26774651235324e-12	0.0497513458053131	0.26261563341686
WNK4	WNK4	green	-0.177105996569286	-0.608215321030883	0.141116943138804	0.589214032381626	-0.291932627803035	0.309411080151923	-0.494388863493987	0.289818599712358	-0.579145096419628	0.578402786530051	0.530876827820944	-0.355594526731699	0.120855072174256	3.49867525274484e-09	0.217811980877439	1.38751535123325e-08	0.00950294641447951	0.00584206255039329	4.21582679283181e-06	0.0100595144452703	2.77947941053936e-08	2.92284480323814e-08	5.73503104963564e-07	0.00139862738913521
ADARB1	ADARB1	blue	0.416632810514992	0.765059236125771	-0.354157158698928	-0.782578581599027	0.198538482482156	-0.249477434226097	0.516472256456553	-0.281147420095386	0.693092648625053	-0.512043770438748	-0.705327570502455	0.657082557245145	0.0001480904659836	3.51414326415077e-16	0.00146711305848744	2.63304525895427e-17	0.0814163127755659	0.02761538155134	1.29600603935501e-06	0.0126507455443012	2.03997925737614e-12	1.65283990883424e-06	5.62153010671188e-13	6.42268747365588e-11
ANLN	ANLN	purple	0.13995320488123	-0.158402283249153	-0.0311384152132772	0.190276997187575	-0.183172118014982	0.294517684597139	-0.173576271879996	0.802309425999538	-0.0984635416404585	0.115349973571126	0.172025920057174	-0.0328198818121882	0.221668861311732	0.166007500830117	0.786673589081517	0.0951903761972169	0.108443792986485	0.0088590910564987	0.128562281365684	1.05127000831894e-18	0.391083933973663	0.314580401577524	0.132063523904743	0.775449231034179
CREB1	CREB1	blue	0.434149790321549	0.672781004162002	-0.369424436143185	-0.618617099815674	0.113195502901235	-0.134745817522125	0.433613799718911	-0.171466811691623	0.655960897907188	-0.387174430900386	-0.617627984432544	0.650515716694288	7.15044701805242e-05	1.51454762992332e-11	0.000872926581530858	1.58239988682584e-09	0.323764673293781	0.239513948465272	7.31588696049622e-05	0.133343796707398	7.09800004920455e-11	0.000462022306974915	1.70854442784656e-09	1.1464450843406e-10
KLF9	KLF9	blue	0.478634335842279	0.761996907888991	-0.40202303931506	-0.768587056570294	0.184059411014167	-0.215356313987261	0.46312551684711	-0.340908290958699	0.680259149395439	-0.514019085412406	-0.754178575872976	0.658791148218054	9.31399308770888e-06	5.40195474326304e-16	0.000263819570022052	2.12407202790021e-16	0.106714434700433	0.0582845750691812	1.9579784563545e-05	0.00225614963258391	7.37584272227014e-12	1.48354706753222e-06	1.57347130056169e-15	5.51093629420875e-11
RBM15B	RBM15B	blue	0.246755833870957	0.751043833413098	-0.261880274516803	-0.761170206542602	0.288103109130711	-0.391938759241479	0.59343678556943	-0.131775547026259	0.486166235564362	-0.488120031225618	-0.613999606575654	0.672526504126059	0.0294133869178959	2.38886534220266e-15	0.0205527156123689	6.06012935017291e-16	0.0105318606055678	0.000387093903556765	1.02945770594473e-08	0.250125911843671	6.40739426403502e-06	5.80642560161846e-06	2.25855937036299e-09	1.55152293273025e-11
CLCN7	CLCN7	blue	0.0382317479785266	0.632008187033665	-0.097550182293592	-0.539099703504846	0.394296017789837	-0.483374056239301	0.590156546233967	-0.216433096660137	0.541653405099785	-0.54482158183192	-0.445091404873705	0.426561389212386	0.739644818308715	5.45342164218664e-10	0.395514572166649	3.53959186212036e-07	0.000354295583348282	7.36807448856635e-06	1.29857082918599e-08	0.0570079788624163	3.03896050487564e-07	2.51070734387825e-07	4.44499838435431e-05	9.85000072177882e-05
MTHFR	MTHFR	yellow	0.543651457433397	0.66510825938833	-0.489723835247299	-0.684112494911929	0.0095794700644135	-0.074323272237215	0.359767606148248	-0.206918123673478	0.616931727171697	-0.355716148387461	-0.704827673477171	0.745956928232097	2.6947846731647e-07	3.10193476994257e-11	5.35305144280413e-06	5.04885200926035e-12	0.933661069643341	0.517824193182421	0.00121584911710445	0.0691141445218793	1.80303618502536e-09	0.00139296724098704	5.93310694886963e-13	4.64313530797161e-15
RAD51	RAD51	green	-0.0842252977513914	-0.562827009937618	0.120217175991133	0.573151373891764	-0.324965719048616	0.392612770247307	-0.524309204905756	0.481710295203287	-0.635898301178322	0.578471010147286	0.545978161671836	-0.307405425794822	0.463465605726943	8.16353903455134e-08	0.294456413699918	4.15708324660384e-08	0.00369710639975568	0.000377442926243125	8.35594879102992e-07	8.00303185283839e-06	3.9633630790928e-10	2.90938072718047e-08	2.34050135188489e-07	0.00618653725236741
TRIB2	TRIB2	green	-0.117776076813938	-0.615212766248142	0.0564637633499767	0.67064875302236	-0.457362348427495	0.475991945197209	-0.618356194158416	0.0404773768648511	-0.416873830788916	0.684251769108735	0.455334177281546	-0.427309630215329	0.30444120287541	2.05815300718445e-09	0.623415605434428	1.85237753550053e-11	2.55730466340291e-05	1.05980482423687e-05	1.61478207446512e-09	0.724943923345421	0.000146653672907642	4.97961395366801e-12	2.80609328100556e-05	9.54698593040091e-05
TNC	TNC	turquoise	-0.499693446770073	-0.436224950832756	0.56558041374455	0.451971018735183	0.165874570059281	-0.0397912497476695	-0.148213381375876	0.188190529616012	-0.603902692485406	0.192926274135035	0.618997045666815	-0.601696200983453	3.1994613110929e-06	6.54208281539905e-05	6.83425762040336e-08	3.26889419845769e-05	0.146671829227522	0.729425370417862	0.195314337983927	0.0989432747042234	4.82116926331351e-09	0.0905872403163043	1.53634974246237e-09	5.67020331167949e-09
EPHB6	EPHB6	red	0.469032964773592	0.621524082247865	-0.418929061605161	-0.509082245921961	0.0673951417519256	-0.056285457653395	0.358227254788096	-0.0752424473277932	0.75285934330017	-0.414948532636682	-0.609226392606682	0.58708616436593	1.48163765876903e-05	1.26108395856434e-09	0.000134914124786896	1.94107007556567e-06	0.557690649420091	0.624514443400705	0.00128063409588347	0.512645755820335	1.87715505949763e-15	0.000158499137801293	3.24306182276005e-09	1.61012069044479e-08
CDKN2C	CDKN2C	blue	0.184708752200313	0.635840219585509	-0.124750955901654	-0.575353008113725	0.320229489125379	-0.310329836913876	0.553496823336787	-0.0271554368090829	0.633422703703336	-0.508806263217725	-0.486931670161604	0.441926300608879	0.105462482976676	3.98242544367568e-10	0.276489078047222	3.58903435165714e-08	0.00426042346976049	0.00569000468480854	1.47331633001308e-07	0.813431319023216	4.85841228909558e-10	1.97021421352051e-06	6.16532262899449e-06	5.10883210743874e-05
TGFB1I1	TGFB1I1	green	-0.106083033265451	-0.633620926788345	-0.0627909594003414	0.680597571583423	-0.543049900871649	0.502590698415056	-0.653906759669978	0.12086903680768	-0.367300859713714	0.721107393521463	0.394208766707282	-0.362361012702834	0.355285628898578	4.78016304709363e-10	0.584969168352367	7.13598196589395e-12	2.79431830588799e-07	2.7465607622111e-06	8.51491794480156e-11	0.291826939837264	0.00093973200693009	9.64748120066374e-14	0.000355462699804268	0.00111344564041076
NAGK	NAGK	turquoise	-0.485139350571064	-0.441949481522248	0.402773884617071	0.505847863602743	-0.00288093744502409	0.00667904828919175	-0.222782196339414	0.0644827155845258	-0.523804588873118	0.427830536433625	0.555890930193253	-0.492276270074807	6.74616553871172e-06	5.10365216184806e-05	0.000256269406987954	2.30960699021666e-06	0.980028638519964	0.953719931982688	0.0499365539933501	0.574875526897124	8.59831483307138e-07	9.34115259026023e-05	1.26837150434424e-07	4.69938829668694e-06
ESYT1	ESYT1	tan	0.22009003647895	-0.530715707331758	-0.242685310725516	0.550518934525383	-0.631852027987731	0.6676112721676	-0.650904970673128	0.395925828184564	-0.159047396432585	0.5829487270528	0.274768675354834	-0.149250012146164	0.0528415947629649	5.78878222231666e-07	0.0322861215901118	1.77214857204582e-07	5.52322340829418e-10	2.46075537238553e-11	1.10817462084612e-10	0.000333129860264682	0.164267558388931	2.14380358509589e-08	0.0149095280511549	0.192173172497784
DBP	DBP	blue	0.125093360281267	0.645539204932378	-0.0898124702184438	-0.617233847850661	0.376923169486495	-0.41118647318071	0.603230183367184	0.025833224320883	0.442969512453031	-0.520318041028256	-0.457862513877912	0.494755541771002	0.275162549824047	1.76200534154848e-10	0.434227442454876	1.76143730957146e-09	0.000670099911841335	0.000184229678080094	5.06617577241165e-09	0.822363012580304	4.88048919914963e-05	1.04632135538192e-06	2.49919399084327e-05	4.13680958332709e-06
CENPE	CENPE	purple	0.232189116382441	-0.18810758929308	-0.0912777147028728	0.211199219902208	-0.251929040434133	0.377221952038863	-0.246916704944785	0.759220679115868	-0.0791270495062715	0.12328143837301	0.172484252271416	-0.0242467807278836	0.0407979097718207	0.0990948161493911	0.426736356740468	0.0634331687244891	0.0260761544189439	0.000662990009356583	0.0293044304743422	7.932972222167e-16	0.491056544051788	0.282230683159311	0.131020992962059	0.833109371173612
IGSF10	IGSF10	blue	0.329159199277138	0.676955601616891	-0.280116707557094	-0.635783373417951	0.199389717128769	-0.246382657256556	0.430587020935077	-0.212938019286368	0.337467524618769	-0.31244193115676	-0.539567868007887	0.622633536639412	0.0032547825426403	1.01618438644114e-11	0.0129942681992668	4.00116721396516e-10	0.0800922106315896	0.029667451581125	8.31865175655379e-05	0.06123654695429	0.00251541514857298	0.00535363731295702	3.44233110805244e-07	1.15572888049089e-09
NFATC4	NFATC4	black	0.846784362856161	0.475490232621113	-0.860427840287571	-0.448163777831464	-0.47083942781478	0.395561158060265	-0.0608070248192377	0.0402583811988775	0.629113138579289	0.0518835328327686	-0.748289413484633	0.826653693544177	1.56853312232724e-22	1.08598386192416e-05	5.90337176574744e-24	3.8780979910097e-05	1.35916429826707e-05	0.000337762389384419	0.596907822216561	0.726373301309304	6.89555048195048e-10	0.65189661335927	3.43023744293513e-15	1.15326246409959e-20
LAMTOR4	LAMTOR4	red	0.409201720700637	0.582049182737913	-0.496941915220746	-0.535129754927844	0.0186317559575225	-0.121732852856624	0.27711263231656	-0.491858786948958	0.679284470349147	-0.301805152515999	-0.693049299604632	0.578841065323589	0.000199305012239619	2.28027346778934e-08	3.69378330781493e-06	4.47539801666486e-07	0.871377876097004	0.288366378896031	0.0140420093195324	4.80091000035616e-06	8.1106750490016e-12	0.00724508680743947	2.04908433264805e-12	2.83737065834528e-08
SLC7A5	SLC7A5	green	-0.0306299907376291	-0.705717193653846	-0.0223892831658271	0.693313744619764	-0.516587268758915	0.560841764531727	-0.647299036983908	0.246567992244569	-0.256472496009603	0.558435022856556	0.439377414867775	-0.408957491978474	0.790076182454694	5.3896566866387e-13	0.84573062737285	1.99414142116446e-12	1.2877868604419e-06	9.27039705399176e-08	1.51492973477289e-10	0.0295410422993503	0.0234153387667107	1.08033954820675e-07	5.70913600896576e-05	0.000201236549626749
CPT1A	CPT1A	magenta	0.366795552154553	-0.400879011942117	-0.363884247042341	0.397399289572201	-0.683063374917185	0.690875250869622	-0.589556794424129	0.318427115125294	-0.0228313994174557	0.535842482004234	0.108352708969329	0.00871878430635316	0.00095629707837507	0.000275717005109408	0.00105700679030503	0.000314999125552565	5.60093262834449e-12	2.55932829530357e-12	1.35451845642362e-08	0.00449406451401191	0.842722906268721	4.29177881503895e-07	0.345027025174509	0.939609697511988
ADAM12	ADAM12	green	-0.0991004405539347	-0.818602511423793	0.0468849707638489	0.817109478903847	-0.498981535291199	0.554735691136595	-0.736297304302091	0.333606606595887	-0.417491322212903	0.614960887271328	0.572386115495164	-0.516386258269579	0.388011940856939	5.52529567742763e-20	0.683555744749826	7.32557585159176e-20	3.32102684986525e-06	1.36363690978145e-07	1.57230141976831e-14	0.0028378781751352	0.000143031107517396	2.09831230416694e-09	4.37380279362021e-08	1.30218404491293e-06
PDGFRB	PDGFRB	pink	-0.281926923644236	0.636605310426653	0.284410959592448	-0.635153874713675	0.743438807565821	-0.806415339872315	0.870859556689091	-0.441050771757243	0.473973251644877	-0.795560378080514	-0.344168904729369	0.183381818955172	0.0123962062100479	3.7382069470125e-10	0.0116144924859426	4.21442727237199e-10	6.41465453354954e-15	5.13766034151245e-19	3.76991470038878e-25	5.30808803085115e-05	1.16886632178702e-05	3.29102892399669e-18	0.00203287137315156	0.108033131765034
DLGAP5	DLGAP5	purple	0.131599675082287	-0.354855985269388	-0.0559528367104242	0.357907223028693	-0.350475961945684	0.43027341340525	-0.39271360992375	0.819239727177046	-0.35306831602247	0.33594697449518	0.299818911283304	-0.117148119888075	0.2507641893791	0.00143344690222245	0.6265664615639	0.00129447973397079	0.00165653089512237	8.42952099879714e-05	0.000376018136223404	4.89482222764989e-20	0.00152099304918198	0.00263826798722245	0.00765708970867256	0.307044935337028
SMAD3	SMAD3	yellow	0.440814450194303	0.596846765806269	-0.410720047967345	-0.646899412937209	0.00377228080747975	-0.102020995728679	0.382365475068131	0.0306000452915468	0.460072094447804	-0.269827790823648	-0.593396991886858	0.713637651645376	5.36309438974338e-05	8.06418579731802e-09	0.000187674869031661	1.56794079631152e-10	0.973851541172176	0.37411057641862	0.000550890971454392	0.790276713204588	2.25690448838435e-05	0.0168908649550948	1.03237813281535e-08	2.25496973396329e-13
SLC7A8	SLC7A8	brown	-0.447533983012987	-0.0967775905685903	0.36560751367167	0.0909850538563468	0.303065263202006	-0.351028428092507	0.125838322164718	-0.461897867887905	-0.191447619852892	0.0147576715476831	0.232674565721501	-0.297807182748749	3.98851419522597e-05	0.399285462383908	0.000996292586168776	0.428226659812974	0.00699392894078522	0.00162676516266855	0.272291180811358	2.0734220530034e-05	0.0931342686086925	0.89795992400693	0.0403667699876488	0.00809521778857967
CDK1	CDK1	purple	-0.0437730466244901	-0.304924758121652	0.195761630889572	0.254462747646332	-0.0598237843362931	0.190370198849104	-0.179999194124331	0.773486315428511	-0.382785492640344	0.0934177492005336	0.37489990111941	-0.243155336323813	0.70354907773418	0.00663730372399729	0.0858571151755354	0.0245623830965246	0.602864617740593	0.0950253801970797	0.114806187768234	1.04000504193767e-16	0.000542548790609559	0.415929190489062	0.000720103103187176	0.0319428156058002
CDK2AP1	CDK2AP1	brown	-0.719096617125806	-0.387925297137054	0.801410016756534	0.319315416965847	0.424596248629512	-0.334302173397094	0.0914195311769054	0.166701969494021	-0.697893321764706	0.0389971684797624	0.690430245496661	-0.651083749797526	1.21572866926185e-13	0.000449395118230271	1.2270358885932e-18	0.00437752940850815	0.000106887039460425	0.00277718691098943	0.426015258650827	0.144639276443969	1.23971047552661e-12	0.734623244439238	2.67786187197464e-12	1.09101031483555e-10
CLSPN	CLSPN	purple	-0.0259192808511595	-0.543145133913704	0.0814931710789144	0.594317971680633	-0.342633265800396	0.459477893073116	-0.527859587008159	0.721490685612952	-0.491724365301481	0.509975019295718	0.533997889940983	-0.311216410157778	0.821780990985487	2.77833261534617e-07	0.478145068180939	9.66768237168831e-09	0.00213542592451244	2.3198123950328e-05	6.82430921503992e-07	9.22937456214136e-14	4.83403368037122e-06	1.84954712458678e-06	4.78233423425555e-07	0.00554660083222343
MMAB	MMAB	yellow	0.56764093837897	0.592301503261959	-0.59185433298708	-0.513481644850819	-0.0897437461389107	0.0410765389317049	0.175204822449823	-0.269857414258484	0.683804642560607	-0.239675780153199	-0.68719105487333	0.685620734641272	5.97677262093223e-08	1.11594368463311e-08	1.15187255829777e-08	1.52791437747573e-06	0.434580613749988	0.721038022402703	0.124961052752687	0.0168783419117324	5.2051906179514e-12	0.0345584853327354	3.71413563224925e-12	4.34583549135606e-12
NUTF2	NUTF2	turquoise	-0.0795843693276433	-0.598678761826095	0.0851084727293807	0.51134172019149	-0.36228249088439	0.394162622327456	-0.513819006484886	0.24556825421177	-0.561348802890731	0.593350138677637	0.442183555772378	-0.313780394018255	0.488546813531138	7.06438214393951e-09	0.458773582893683	1.71727263931452e-06	0.00111642770206657	0.000356081374819421	1.4999204338386e-06	0.0302283381241663	8.9748935546878e-08	1.03582676456087e-08	5.05161914607341e-05	0.00514969985504433
FERMT2	FERMT2	brown	-0.794258135146243	-0.462466090541385	0.83064055048385	0.469641300825776	0.434748491333961	-0.330999289401365	0.0747781858055063	0.141656030454358	-0.628941928377582	-0.0446412080035427	0.757218321589498	-0.76752612896796	4.08160343437558e-18	2.0192209901234e-05	5.15108989739794e-21	1.43928703420707e-05	6.96975457285497e-05	0.00307607937751186	0.515257995953978	0.216041447604793	6.9913679565093e-10	0.697950416315886	1.04331314271721e-15	2.47359373650353e-16
PTGS1	PTGS1	turquoise	-0.288235976743894	-0.503561972182981	0.274831225311449	0.356826591687224	-0.121968959435022	0.100219629240921	-0.313011597145507	0.0157160629081607	-0.622975466925692	0.402083081886803	0.441996481080238	-0.363150937922736	0.0104945980609487	2.60873955717846e-06	0.0148857902617917	0.00134223768070668	0.287425243268031	0.382648727985549	0.00526598136026736	0.891372297674329	1.12499075679887e-09	0.000263208374378468	5.09316473150293e-05	0.00108384528766971
FKBP1A	FKBP1A	turquoise	-0.184640371948936	-0.512120458665062	0.099162019642352	0.575070800037583	-0.341466197568873	0.343952327294117	-0.475293005518069	0.505303226556648	-0.547512130107065	0.656260376136115	0.516691786363579	-0.271219658302595	0.105593781867599	1.64594123685024e-06	0.387715688718598	3.65749045897236e-08	0.00221645003450459	0.00204706152222844	1.09643972997799e-05	2.37779852480264e-06	2.13155560088449e-07	6.91132162673726e-11	1.28036029756136e-06	0.0163110285351748
CLIC4	CLIC4	brown	-0.745306980289591	-0.497699335245241	0.859882215146794	0.416565183442886	0.443847762248972	-0.300595064418049	0.0797467779389454	0.290101220715685	-0.66479641350449	-0.0527088864886461	0.771556105710179	-0.753059501048155	5.04889994009247e-15	3.5509940570462e-06	6.77509138709144e-24	0.000148495937863617	4.69564282784086e-05	0.00749370600016732	0.487657163043005	0.00998349766324048	3.19223360863554e-11	0.646725896944957	1.38082495222219e-16	1.82769119003538e-15
TACC3	TACC3	purple	0.0019574257626626	-0.22829368997623	0.0308349670305269	0.293998607592198	-0.216338442958268	0.241393641606329	-0.198167561265865	0.832287243165059	-0.232161727390825	0.246391184855644	0.321372560693414	-0.0810131858745643	0.986429899121016	0.0443978818473414	0.788703917811937	0.00898522247787174	0.0571192751795675	0.0332455472750436	0.0819987028286383	3.66996185421288e-21	0.0408223481707833	0.0296616252716719	0.00411790229660593	0.4807494587675
MAGED1	MAGED1	brown	-0.772275813769826	-0.451159432499736	0.708976379771773	0.492730365371647	0.271061444206541	-0.294895059433498	0.0124375370056782	0.116936368282296	-0.622516345727728	0.182388219397615	0.716765807643342	-0.656137792217943	1.24273510289221e-16	3.39075085600857e-05	3.77891641379275e-13	4.59125279225115e-06	0.0163760633683252	0.0087683678177233	0.913935371208105	0.307926181768295	1.16644720541779e-09	0.109989645016812	1.58547914009397e-13	6.98715803457124e-11
PGM2L1	PGM2L1	tan	0.168379658629822	-0.602056801366843	-0.216390540789267	0.659654568963675	-0.657127995032489	0.703564733866139	-0.776746578660442	0.154058881424229	-0.228148840255883	0.675557407417547	0.31604390539149	-0.293869775414431	0.140582979294314	5.52233042408501e-09	0.0570579952805872	5.09872652066873e-11	6.39667155679676e-11	6.79600630876914e-13	6.40227002251564e-17	0.17807712269294	0.0445366547286613	1.16233819504495e-11	0.0048204353856062	0.00901677001667715
NREP	NREP	tan	0.154711861675024	-0.499559252826634	-0.129876437544319	0.404967677617223	-0.55774569662223	0.566417498654289	-0.575230351608373	0.24202448424167	-0.496013930977858	0.677281124091522	0.292448324778859	-0.0874184128862534	0.17622281857403	3.22205146771058e-06	0.257077155612485	0.00023533245616131	1.12849423723109e-07	6.47270105919588e-08	3.61863659417868e-08	0.0327740243594535	3.87608057913588e-06	9.84781018000248e-12	0.0093713318937475	0.446625889857237
SRSF1	SRSF1	brown	-0.854990733187553	-0.404079298308746	0.904498172925002	0.415056956763576	0.543604323218342	-0.453110962054351	0.189410090811023	0.18187836184856	-0.568256521650612	-0.0879307168580072	0.766000300819053	-0.770027630692885	2.27060952491011e-23	0.000243613746884981	7.49156850232267e-30	0.00015780928633005	2.70246072776725e-07	3.10460836984096e-05	0.0967358662780709	0.111004210067993	5.74109716444152e-08	0.44395626754153	3.07515908876043e-16	1.72492909137078e-16
IVNS1ABP	IVNS1ABP	green	-0.125945045773785	-0.550669458202189	0.105493445221379	0.485094685274114	-0.33443604977325	0.353719571353989	-0.461759672337469	-0.0817617340044158	-0.298644528653808	0.45300911204599	0.360744607994831	-0.405376652378541	0.271881479126748	1.75575826178668e-07	0.35798103129772	6.76127501663709e-06	0.00276563983526158	0.00148855583938882	2.08680775942092e-05	0.476691155565716	0.00791025206041396	3.11896784781218e-05	0.00117631056025646	0.00023160777827107
ARHGAP18	ARHGAP18	brown	-0.594252436245626	-0.373254834390496	0.587000284485625	0.31300916934774	0.281430188998301	-0.255040718559358	0.00662748063465459	-0.129117012908783	-0.455417487545387	0.0566691955629824	0.510741644552283	-0.588012173832841	9.71302521136859e-09	0.000763237636233384	1.61978262938524e-08	0.0052663522195468	0.0125578908464962	0.0242277252481424	0.954076863052305	0.259893283781283	2.79544490116466e-05	0.6221506138195	1.77421385281385e-06	1.50936370934519e-08
APCDD1L	APCDD1L	tan	0.0109391592766262	-0.540781890309033	0.00489059911151319	0.502614781337429	-0.427584044729463	0.446796938320058	-0.500229834070287	0.394768199350507	-0.570158016009743	0.641197847868872	0.420415858368129	-0.172748138150366	0.924271101990567	3.20175869620199e-07	0.966103702270393	2.74306221760003e-06	9.43803514087187e-05	4.1214438243952e-05	3.11064409604182e-06	0.000348040139011244	5.06757113764871e-08	2.5472576771302e-10	0.000126969175346105	0.130423597381551
OSBPL1A	OSBPL1A	red	0.546416916408039	0.653191405731397	-0.51892028402829	-0.620674555405915	0.0233647585505082	-0.0557495709459937	0.312642404881604	-0.232363261618989	0.743523541365462	-0.417144266705812	-0.725136835979176	0.680513356218699	2.27883780539148e-07	9.06913274168818e-11	1.13129768530337e-06	1.34789207201067e-09	0.839097453237687	0.627821854063866	0.0053226437620646	0.0406428091566005	6.34565795353231e-15	0.000145056843441306	6.03282692598155e-14	7.19496109374252e-12
SACS	SACS	green	-0.0473608957209546	-0.558912481314484	0.0838921277570787	0.55931766868671	-0.331330264467275	0.418518920298576	-0.529659237508919	0.00260769919201879	-0.31626694530126	0.484133269858247	0.414662642364603	-0.43988399360815	0.680516716583859	1.04813463005194e-07	0.465242413280572	1.02152058431784e-07	0.00304488328727886	0.000137185177655702	6.1531949563434e-07	0.981922458432962	0.00478902371692798	7.09429647093521e-06	0.000160331478359602	5.58485260136924e-05
HS1BP3	HS1BP3	red	0.414984491319366	0.604459459913587	-0.419636252813632	-0.561787792611584	0.0717630067797126	-0.121986801702086	0.35489504858723	-0.0720350511289697	0.6955190230333	-0.414852137122952	-0.6298947365392	0.587734192437308	0.000158270042093725	4.62691686152342e-09	0.00013107958341921	8.72628658260914e-08	0.532386694394888	0.287354205524645	0.00143158577760492	0.530829743863418	1.58791348273733e-12	0.000159114791071631	6.47384640417078e-10	1.53896205063467e-08
VGLL3	VGLL3	blue	0.154057639394256	0.642087691562994	-0.0870078508388866	-0.607191759614537	0.401459034566503	-0.423008461028466	0.614205230083579	-0.129082656177389	0.498071933484046	-0.633476477262022	-0.447593155609348	0.459560131522117	0.178080663264098	2.36304066753002e-10	0.448771781020194	3.77695202782842e-09	0.000269624762878972	0.000114140668330018	2.22332947894356e-09	0.260021179692619	3.48267011639102e-06	4.83706479694304e-10	3.97801690096468e-05	2.31100940899732e-05
TMEM214	TMEM214	turquoise	-0.297524733274759	-0.486814906775291	0.20448648651749	0.502484330701565	-0.190368590059817	0.175675529625377	-0.380121992785072	0.0213148177232775	-0.485028574500258	0.531647108326975	0.464041743846875	-0.393595623656442	0.00815845971873766	6.20168674586554e-06	0.0725190154878606	2.76206312847503e-06	0.0950282263499526	0.12393466976184	0.000597466420904845	0.853049333892176	6.78369734753423e-06	5.48450902911694e-07	1.87575947059101e-05	0.000363764320330599
FAM210B	FAM210B	blue	0.390782193637289	0.702246040388442	-0.294579259277274	-0.732673622225327	0.276131381938722	-0.277546222566644	0.512215281974091	-0.292979215602647	0.640891759930575	-0.610272728838435	-0.667293618255249	0.593555210910544	0.000404182527618056	7.82529473400026e-13	0.00884423225406995	2.45097287203086e-14	0.0143997159340038	0.0138864124590884	1.6374486723511e-06	0.00923750719609149	2.61374215475651e-10	2.99733636458666e-09	2.53445297185173e-11	1.02081302956425e-08
FAM111B	FAM111B	green	-0.249050638413332	-0.590087025925502	0.24907835307511	0.628808042804274	-0.183816764154286	0.26482045974439	-0.454347565786363	0.434243864440167	-0.538715505423564	0.476070530242796	0.586609203854769	-0.462927307335376	0.0278910413306094	1.30494147717148e-08	0.0278730706111612	7.06718192391938e-10	0.107185217764891	0.01912584553631	2.93510484007486e-05	7.12177015048279e-05	3.62134418908983e-07	1.05575819529001e-05	1.66448312333566e-08	1.97620198238018e-05
RALGPS2	RALGPS2	turquoise	-0.286105075133457	-0.507022453125769	0.302564049490432	0.522463535898701	-0.162300976086145	0.194030484249466	-0.328022989405642	0.556302962754124	-0.664664213715566	0.476919993371772	0.602149686581051	-0.380184961175158	0.0111062750660068	2.16875401569554e-06	0.00709289500167179	9.27505953216744e-07	0.155697052219659	0.0887212724335524	0.00336970208398889	1.23594672083873e-07	3.23126948386972e-11	1.0129292901136e-05	5.48484013025994e-09	0.000596111641990478
FKBP14	FKBP14	turquoise	-0.252030302879716	-0.347142303370977	0.213393141634929	0.437446673358206	-0.0380346038215047	0.0782203294853831	-0.303329989225749	-0.0571539084690734	-0.399634128224921	0.327830813888122	0.404475548619077	-0.387484869835046	0.026014172952662	0.0018467994405903	0.0606719038016581	6.20673863083175e-05	0.740939964362343	0.496052545873659	0.00694215014460193	0.619170229794116	0.000289221673515615	0.00338949327721207	0.000239887435039265	0.000456762886205283
LAMA2	LAMA2	red	0.345876982636372	0.68751091887404	-0.313827583567995	-0.690918616930439	0.218509082548583	-0.243455336963957	0.461945309623762	-0.515360711467483	0.749412087609432	-0.508857421676009	-0.716913195208217	0.496245862669853	0.00192402134813263	3.59675070002382e-12	0.00514263702963648	2.54805047367221e-12	0.054611116554084	0.0317253030756955	2.06884531673772e-05	1.37802949250494e-06	2.96158300395655e-15	1.96478090319948e-06	1.559201209774e-13	3.82974308458267e-06
ANKRD33B	ANKRD33B	yellow	0.495361371293188	0.648227732634974	-0.424570267930424	-0.692816534438835	0.065393508991598	-0.1193817901992	0.384057848778573	-0.2820334949036	0.628616841990612	-0.37188732764074	-0.69479963060256	0.665243117779665	4.00929597091724e-06	1.39828124027851e-10	0.000107002217941615	2.09864611314865e-12	0.569475048187394	0.297848876244691	0.000517976777844114	0.0123617541893306	7.17681452665526e-10	0.000800869483834161	1.71078754793907e-12	3.06364793852322e-11
EBNA1BP2	EBNA1BP2	green	-0.138454502824995	-0.624704445384407	0.265103530920164	0.55424254011575	-0.158318093716078	0.330638510845882	-0.464423455935033	0.27816828043705	-0.534298815800643	0.311027565093787	0.538806845631219	-0.508011373426692	0.226706186613034	9.81147442413433e-10	0.0189930622129211	1.40633563966992e-07	0.166235567836068	0.00311040968774152	1.84246638346763e-05	0.0136657890581183	4.69884369322154e-07	0.00557687588929094	3.60174795679425e-07	2.05647414958855e-06
C12orf75	C12orf75	turquoise	-0.519124604432849	-0.53179349594572	0.56158126635816	0.621023801711143	0.0783210615744431	0.041743463656926	-0.224171895801417	0.396719691302003	-0.574422979208458	0.238774063549468	0.729410630190241	-0.677531709797294	1.11848249497074e-06	5.43808302837378e-07	8.84242080900716e-08	1.31153555296119e-09	0.495496205671605	0.716698757248376	0.0484891113957481	0.000323245939072604	3.81935723547276e-08	0.0352648511212587	3.63328274269149e-14	9.61243382901286e-12
TRA2B	TRA2B	turquoise	-0.305653651998386	-0.441589425706077	0.350906394723472	0.456314795445427	0.011152537165515	0.0750117963299703	-0.262768971717569	0.05754236672779	-0.401603426974745	0.219710733308431	0.5048946491794	-0.528461029500823	0.00650194477069872	5.18466244001254e-05	0.00163329824366661	2.68311628604418e-05	0.922798426855124	0.513942703567521	0.0201121388030952	0.616786111051256	0.000268127489385178	0.053261797901723	2.43019315937554e-06	6.59268937403369e-07
FDFT1	FDFT1	blue	0.238774848041589	0.577827984605004	-0.176753519061127	-0.575351301899152	0.313999253241475	-0.331634649592374	0.484421157337501	-0.0999890146388278	0.464897245885706	-0.561706041558825	-0.474811106033468	0.500032336516141	0.0352642313750344	3.03865857344829e-08	0.121608402350945	3.58944455127581e-08	0.00511701567441596	0.0030164433695664	6.992997802694e-06	0.383750187268087	1.80190938952148e-05	8.772082909688e-08	1.12238483816048e-05	3.14307351946811e-06
SHOX2	SHOX2	red	0.732406603434792	0.614253085143259	-0.718056760296178	-0.615943026138736	-0.231595701612891	0.167432808316592	0.16101726046524	-0.297471328955622	0.812449513360589	-0.194155069791317	-0.827009724804681	0.760604870184288	2.53175763402736e-14	2.2152059245843e-09	1.36908136368069e-13	1.94582540296577e-09	0.0413301247969046	0.142861589485705	0.159037965592888	0.00817046582207621	1.73812828895125e-19	0.08851265941604	1.07407341826687e-20	6.55407202726411e-16
GTSE1	GTSE1	purple	0.128393831025324	-0.306954510752982	-0.0294539449264185	0.334268017072062	-0.290852572213137	0.371744027027579	-0.307364203016371	0.829757125919728	-0.282014113880984	0.257939054513293	0.308664429050645	-0.0987795817797306	0.262594402603823	0.00626640663312378	0.797961728269582	0.00278013985569402	0.00978383962826499	0.000804909027758666	0.00619380144005805	6.16935707839808e-21	0.012368013434642	0.0226073578341278	0.00596826901474453	0.389557753150742
IFI16	IFI16	blue	0.318080470358707	0.570348772122702	-0.223847941377894	-0.530615709806417	0.255670190679852	-0.240957889037991	0.461380345502473	0.124707235145351	0.504027083332822	-0.558028285525296	-0.457022986756003	0.510928526596199	0.00454028232173038	5.00430949644523e-08	0.0488234015587834	5.82238117340047e-07	0.0238676618599322	0.0335745616958835	2.12396508183771e-05	0.276658766222531	2.54506938829638e-06	1.10851217280344e-07	2.5974471129092e-05	1.75629274776481e-06
GABBR2	GABBR2	green	-0.270020153411886	-0.704023385038117	0.247761668986805	0.794170275006465	-0.246235716988107	0.338768601028722	-0.558804570812633	0.40276122073981	-0.433016426375073	0.44412720676463	0.660266202296996	-0.625798002560708	0.0168096877439158	6.46953752935835e-13	0.0287377169946431	4.14109178037227e-18	0.0297679971421273	0.00241439315407753	1.05533264351749e-07	0.000256395085760455	7.50444968108549e-05	4.63820580368532e-05	4.82478005629637e-11	8.99427983200483e-10
DYNC2H1	DYNC2H1	black	0.792151852943851	0.5427621989576	-0.687344792656734	-0.566395662602378	-0.230490002106745	0.241631023901063	0.111104323022896	-0.112551043895	0.731467822686483	-0.251979761505933	-0.742136775553861	0.736506499839433	5.7629733747039e-18	2.84314181179982e-07	3.6572644281928e-12	6.48189746560376e-08	0.0423371657809914	0.0330674527026925	0.332841190368237	0.326544863256237	2.83663976362486e-14	0.026045093069488	7.570284511723e-15	1.53217735390632e-14
BCL2L11	BCL2L11	blue	0.150217357466656	0.65107497857397	-0.137455821683596	-0.580500050355396	0.367816660193903	-0.387109232512245	0.534826329396471	-0.137343217529301	0.539897135019363	-0.490080745593226	-0.472146715146528	0.473467760751387	0.189274940402081	1.09184645456592e-10	0.230106985125035	2.53485919504172e-08	0.000923092026124295	0.00046313390201435	4.55580123881542e-07	0.230492653436491	3.37544605892495e-07	5.25678048738303e-06	1.27650789237737e-05	1.19777369667606e-05
SELENBP1	SELENBP1	blue	0.131853890143901	0.600168384993637	-0.173703536507722	-0.482492861512209	0.23549179142714	-0.301271959947354	0.416544489821874	-0.295062467529589	0.370900368244214	-0.25625243991585	-0.442915763692869	0.450485824659243	0.249841945982514	6.33963600390134e-09	0.128278043713424	7.69824496010113e-06	0.0379388234325959	0.00735372576019356	0.000148620215190694	0.00872838307786651	0.000829069151424618	0.0235386700953825	4.89201840169996e-05	3.49508729259635e-05
KIAA0355	KIAA0355	tan	0.214091525906477	-0.559543256253683	-0.217890200408987	0.497836100929874	-0.663027380354636	0.659637215857843	-0.66715517176129	0.120779329996854	-0.259854831821014	0.675590372601421	0.240848908135435	-0.17221944881208	0.0598136890864042	1.00698226070347e-07	0.0553168780393177	3.52577013959187e-06	3.7541351206643e-11	5.10671223049751e-11	2.56723137497904e-11	0.29218787824091	0.021587756730248	1.15867119303385e-11	0.0336572729365678	0.131622554097589
NDUFS5	NDUFS5	green	-0.277860494399277	-0.589319819760863	0.280974613984497	0.549736594140326	-0.139168364738914	0.189802603543292	-0.389334388770423	0.0719374898767246	-0.533054986007611	0.302706416624008	0.503449955590984	-0.535525020948092	0.0137745684169199	1.37725069789026e-08	0.0127077837717341	1.85969672314274e-07	0.224296916250821	0.0960336892119927	0.00042654694266951	0.531387840964098	5.05310947046813e-07	0.00706465968582266	2.62429603443262e-06	4.3726686368069e-07
CRY1	CRY1	brown	-0.422954530406374	-0.139896488841689	0.4923453276704	0.124925886994702	0.401975841143738	-0.30070659738144	0.169224520302311	-0.0989420182490685	-0.230627180469973	-0.247999534289414	0.330255904515084	-0.383070250766593	0.000114394851358383	0.221858048268857	4.68279064621992e-06	0.275810834661389	0.00026430093274426	0.00747048137396105	0.138573027600282	0.388774719073331	0.0422111327128819	0.0285798602406701	0.00314719069635	0.000536958840853765
TMEM106A	TMEM106A	tan	0.0660776217984802	-0.570633998524897	-0.0734739201055341	0.564340866995803	-0.525616103557634	0.563631887399969	-0.672033770567864	0.140982536131771	-0.431286601472461	0.693649603505105	0.370095773343095	-0.291399655431498	0.565434327911923	4.91111534559901e-08	0.522632727591993	7.40503018326836e-08	7.75786626999056e-07	7.75153246777817e-08	1.62558596813485e-11	0.218255003720516	8.07617866382613e-05	1.92639891289221e-12	0.000852722866250304	0.009640664703288
PDXDC1	PDXDC1	brown	-0.824094242457934	-0.300761404058492	0.853869907077483	0.295478973401122	0.572860334734344	-0.525625500153412	0.2525013119477	0.00930555334105894	-0.528385130306478	-0.138421130112439	0.65311814749271	-0.683210347388748	1.91413777418282e-20	0.00745909212029586	2.97705138334218e-23	0.00862959446412831	4.23827447339077e-08	7.75371614031802e-07	0.0257275123307764	0.935553866314576	6.62150396898944e-07	0.226819259806452	9.12780017622117e-11	5.5202406699104e-12
PCBP2	PCBP2	blue	0.166360654165574	0.722321403568344	-0.148628931201341	-0.654047525782636	0.394870423848431	-0.447226013979642	0.588174295685323	-0.241985628322125	0.498458394247391	-0.538465283884576	-0.527759671043315	0.533306334146586	0.145475158049446	8.38222875615448e-14	0.194050750474347	8.4097489679853e-11	0.00034669927430996	4.04356544842061e-05	1.49235254996421e-08	0.0328029041062039	3.41311029516937e-06	3.6755446926441e-07	6.8635239560215e-07	4.97954677782406e-07
MBP	MBP	blue	0.28427276676729	0.589873532823443	-0.272904020904653	-0.450554631017803	0.212998573816818	-0.220427500898448	0.421850558221212	-0.0255209801696051	0.709666655494544	-0.536834010197141	-0.491653708850214	0.438295089093658	0.0116568270672737	1.32469186046646e-08	0.01563233499485	3.48429433491292e-05	0.0611611754821535	0.0524700279872725	0.000119714388021374	0.8244755993278	3.50299268160543e-13	4.04814613845236e-07	4.85153045364948e-06	5.98332115938051e-05
PARP14	PARP14	yellow	0.554434896718921	0.607288830239391	-0.472151392852091	-0.617114483387006	-0.054650518696859	0.00943619999033933	0.329359774253062	0.0671959291481595	0.533082679486085	-0.265406661426649	-0.634095853700651	0.721426065429618	1.38953217997291e-07	3.74968152014281e-09	1.27622075782697e-05	1.77776188483118e-09	0.634627948599374	0.934651037469007	0.00323486320523788	0.55885826199449	5.04495430041599e-07	0.0188517461242668	4.5975556102394e-10	9.29862024447107e-14
ZNF581	ZNF581	yellow	0.503457505267546	0.647904429632571	-0.560803084653203	-0.569401930702282	-0.0768510946564421	-0.0351690769657594	0.284575681172298	-0.00519655281971886	0.519909411284754	-0.136783485935025	-0.640219637876111	0.798659717756351	2.62324482585588e-06	1.43787830617796e-10	9.29331462817492e-08	5.32586569519791e-08	0.503647068674732	0.75984471647301	0.011564205675856	0.963984535504591	1.07051990121906e-06	0.232416412076331	2.76560528617112e-10	1.95913181196031e-18
CUEDC1	CUEDC1	blue	0.238818003844035	0.59783821904188	-0.227942733927857	-0.524597573189373	0.188498900004506	-0.24178767672739	0.443977161120065	-0.0818191736405261	0.509161566759598	-0.42009541920926	-0.476489342454383	0.522314428554793	0.0352301524635494	7.50748412753847e-09	0.0447347324121095	8.22035563989571e-07	0.0983814363259617	0.0329503637857181	4.66896452082191e-05	0.476380504345194	1.93276906572007e-06	0.000128644038565371	1.03443476173923e-05	9.35333348223405e-07
EML6	EML6	blue	0.42463264467637	0.685899121600772	-0.369088540356817	-0.686545261292072	0.0864459661247494	-0.132586776221871	0.405322542020195	-0.240568221628324	0.497112672107834	-0.302135175645302	-0.654214684139447	0.648242877420806	0.000106725880091464	4.22679374237339e-12	0.000883197655140275	3.96244251447756e-12	0.451717866750686	0.247196185598504	0.000232097448989527	0.0338710871768398	3.66112897765484e-06	0.0071785534641849	8.28647739529603e-11	1.39645219043523e-10
RSPO1	RSPO1	red	0.428034179482295	0.609741582586089	-0.366153025956465	-0.599618777441257	0.0734667916191496	-0.0957650939549609	0.374930041000716	-0.316820184520325	0.743520367369176	-0.377857951157917	-0.648144638622497	0.541138305933701	9.26180666970862e-05	3.11976470089709e-09	0.000977743107277781	6.59837427961467e-09	0.522673179824242	0.404259255312985	0.000719333950482207	0.00471189091561579	6.34822951263108e-15	0.000648083975648991	1.40835746168279e-10	3.13420801833259e-07
EIF4EBP1	EIF4EBP1	green	-0.126104965880006	-0.546885770523151	0.065203416724145	0.546264799719715	-0.394374222700333	0.428859019111453	-0.520382467634216	0.182239497185507	-0.284046655131883	0.552273709661034	0.379073922945233	-0.414856079247893	0.271268335909082	2.21464527830608e-07	0.570600223604059	2.30004033612235e-07	0.000353252459016003	8.94675977682452e-05	1.04255349393915e-06	0.110284842483066	0.0117263844440752	1.58976449835194e-07	0.00062043218030281	0.000159089570551428
ASNS	ASNS	tan	0.258916938331606	-0.568818624170194	-0.259494896012449	0.499824671357241	-0.654235893435037	0.720706170740305	-0.706384733668136	0.127333727801197	-0.0730299217391024	0.553382990221137	0.178941025000764	-0.229562177330227	0.0220819046229339	5.53362620435213e-08	0.0217762689901137	3.17751502182664e-06	8.27096080575942e-11	1.01046574690687e-13	5.01360365724256e-13	0.266588169998552	0.525155303017461	1.48380304074665e-07	0.116990855199324	0.0431978230999365
CGNL1	CGNL1	red	0.463868048130079	0.643024663391373	-0.454917559477765	-0.556328748823601	0.0464082602799265	-0.0873209008419543	0.323918133500277	-0.180324450673012	0.689043296319607	-0.35381308693169	-0.647330065605275	0.613543441523232	1.89109442500163e-05	2.18287118520724e-10	2.85991296491842e-05	1.23394384250573e-07	0.686604834660818	0.447135038709363	0.00381564440022008	0.114141031874677	3.0820851566588e-12	0.00148394973120294	1.51088628811791e-10	2.33862642079364e-09
RAD51AP1	RAD51AP1	purple	0.063950352130574	-0.345621662084803	0.0799566622147147	0.294155697943005	-0.216327362283343	0.328358182376229	-0.258631428640447	0.700115214813275	-0.345457535631275	0.231418628710623	0.329211737886798	-0.156991714313629	0.578043087535651	0.00193995128032537	0.486508718413758	0.00894688600910598	0.0571323157031111	0.00333542890655924	0.0222342324071205	9.81219603960114e-13	0.00195025400220584	0.0414900477752457	0.00324955431331373	0.169859226555777
CAV2	CAV2	green	-0.225374344984054	-0.645383984061661	0.167964524934081	0.559038348516943	-0.217059496495004	0.266641657184095	-0.504313473196265	-0.178278587664192	-0.357982964467693	0.306867384119957	0.399131160727644	-0.55968332154781	0.0472647315741592	1.78555906573788e-10	0.141578609689919	1.03979765856829e-07	0.0562758905543233	0.0182852816499568	2.5065948780285e-06	0.118374701306961	0.00129119073324694	0.00628194357707439	0.000294848126253235	9.9805451207836e-08
GLIPR2	GLIPR2	turquoise	-0.33827584585665	-0.451045950302352	0.305442957372813	0.473749527080658	-0.0493687502433923	0.0571776928611147	-0.28390500810355	0.345053974707508	-0.67860533177727	0.407701953602585	0.564158567258533	-0.375969874080958	0.00245221683367986	3.40812280805648e-05	0.00654081944097081	1.18157896494931e-05	0.667751906492141	0.619024142530027	0.0117701420501073	0.00197579641156555	8.66369229085147e-12	0.000211441100139382	7.49269507406591e-08	0.000693251673359215
RYBP	RYBP	blue	0.206919852225599	0.728463333927902	-0.23622873687781	-0.659535090445716	0.276172259676485	-0.352070018804162	0.573083037518659	-0.507991647595244	0.773156542194732	-0.504027661876834	-0.640631848946362	0.503202494027551	0.0691117707409124	4.06883460676565e-14	0.0373241905522978	5.15395259125621e-11	0.0143846585716567	0.00157195523817466	4.17601324686923e-08	2.0586592874107e-06	1.0918248145574e-16	2.54499110802748e-06	2.67149695611543e-10	2.65897241473582e-06
RGMA	RGMA	blue	0.434243415049103	0.67036200029071	-0.389206281509678	-0.640058298354644	0.0307742351302784	-0.0856710516150651	0.386573018851482	-0.0971088800228892	0.508817747292196	-0.210700848770464	-0.612487824055024	0.707108138476456	7.12190688580072e-05	1.90298297450342e-11	0.000428579375163252	2.80329599243562e-10	0.789110435804883	0.455798443231229	0.000472369211834656	0.397665904670574	1.96899331192171e-06	0.0640743915492759	2.53442521270929e-09	4.63459065066742e-13
PLCB3	PLCB3	turquoise	-0.54631020575585	-0.461720514574946	0.535836748619499	0.527124266353427	0.110493221947598	-0.0617056736100302	-0.17075084356928	0.239012892192957	-0.638491680153686	0.302867982148857	0.674139792825625	-0.564029918805493	2.2936920199072e-07	2.09061523631945e-05	4.29322707009415e-07	7.1179279126046e-07	0.335523709002327	0.591486588549319	0.134996973384115	0.0350765975782884	3.19575195449411e-10	0.00703273665469793	1.33100622867466e-11	7.55515166139394e-08
LEPR	LEPR	blue	0.282241727173759	0.553782783935764	-0.259745553214429	-0.625086621716398	0.154375307563482	-0.242163792019057	0.434723449388951	-0.451471849968826	0.528172839974075	-0.381176281957525	-0.596266708530354	0.517983743311748	0.0122946773257808	1.44728154886433e-07	0.0216448424041494	9.51813479424224e-10	0.177176780193658	0.0326706588729657	6.97722679604827e-05	3.34335052956917e-05	6.70273122632654e-07	0.000575149193965468	8.40789313287147e-09	1.19183033123214e-06
DNMT1	DNMT1	turquoise	-0.263860880080582	-0.529252852371827	0.381789663884183	0.489878013180706	-0.0257145656017367	0.152645355259395	-0.306032909903064	0.478848372899968	-0.614115403959411	0.226742838405991	0.597978604706892	-0.51132566603813	0.0195819001237613	6.29905649216342e-07	0.000562517773935342	5.31126321202969e-06	0.82316568792638	0.182139868763865	0.00643248199141937	9.21663052053784e-06	2.23865458039719e-09	0.0459023993494554	7.43168104258724e-09	1.71877335301783e-06
PCSK7	PCSK7	turquoise	-0.578820426072007	-0.523030635333178	0.550470294378405	0.599910756663574	0.12912788527696	-0.0656507376392377	-0.189901314417265	0.320969686184162	-0.501449718725632	0.193119887234051	0.714986298868313	-0.672982715667673	2.84134188767182e-08	8.98296830789152e-07	1.77747583691103e-07	6.4596920734789e-09	0.259852819340256	0.567954140327745	0.0958577332380058	0.00416764243147104	2.91720346739006e-06	0.0902578418140936	1.93836692317344e-13	1.48584371686533e-11
SSH1	SSH1	green	-0.0486080054118078	-0.598758668244437	-0.00609907890309021	0.633934671494623	-0.41995341827291	0.48167543980641	-0.611079626932166	0.25305475621168	-0.420628399475606	0.575048879618328	0.419502253437167	-0.351186779421234	0.672577460721075	7.02358064005225e-09	0.957734760232717	4.65876869004912e-10	0.000129392749664679	8.01686647398474e-06	2.8200782854065e-09	0.025394106621092	0.000125869404756593	3.66285936867697e-08	0.000131798337436624	0.00161832292802616
DUSP6	DUSP6	brown	-0.539349872071381	-0.246196036187102	0.525205868373096	0.288097435787651	0.36883236179851	-0.33014511697315	0.0814468366952219	-0.0763971622268165	-0.277597026766424	-0.13470961618716	0.431164914056199	-0.516867333271726	3.48730083196939e-07	0.0297951983736492	7.94110944691082e-07	0.0105334542513608	0.000891104785404376	0.00315791330595155	0.478396147584625	0.50617803683563	0.0138682790316677	0.239641383175868	8.11787930359904e-05	1.26797746001892e-06
STIM1	STIM1	yellow	0.507843546305819	0.669158034804676	-0.577919879071267	-0.614979960101315	-0.104698642341803	-0.0290643125766829	0.319374852513056	-0.283179193320046	0.710268909899925	-0.213395121972598	-0.749021612145346	0.762417049333723	2.07513520172611e-06	2.13030014616462e-11	3.01985485302356e-08	2.09524537279219e-09	0.361634507589821	0.800578770290905	0.00436982882908027	0.0119965947660811	3.27817354000573e-13	0.0606694561860097	3.1171110317403e-15	5.09445668907626e-16
KIT	KIT	blue	0.322200455600483	0.715229638008564	-0.224636131066275	-0.663280225228756	0.270750795093362	-0.276864436134228	0.547755086720838	0.0239442302853	0.423515544893066	-0.460854297354108	-0.53161138631404	0.638498090291251	0.00401734180986162	1.88599509822575e-13	0.0480133509929053	3.66838174442335e-11	0.016504407275773	0.0141317531473981	2.1001277777116e-07	0.835162346688021	0.000111776105822393	2.17651681873049e-05	5.49589475641556e-07	3.1940439520134e-10
CELF2	CELF2	blue	0.260850281298019	0.682728483739392	-0.203974444692419	-0.648963492874324	0.31073018966662	-0.344051185744425	0.48494433511568	-0.00687721914248384	0.324005610640726	-0.460234089561347	-0.483148993843273	0.570446673103956	0.021073635647173	5.78904843151121e-12	0.0732528709032837	1.31202161123164e-10	0.00562484646976215	0.00204057330772576	6.81236922050109e-06	0.952348356372492	0.00380561812306246	2.24003218300638e-05	7.4511166652732e-06	4.9721339034901e-08
TCF19	TCF19	green	-0.120044363884118	-0.549086684406057	0.150758178620838	0.578558184139607	-0.276004366021906	0.34669535767121	-0.461269177290902	0.626448174099432	-0.497961083934604	0.426310588668152	0.534921201294201	-0.341946044987196	0.295156104559278	1.93552422175896e-07	0.187668432011643	2.89226253164484e-08	0.014446589358383	0.00187375159267544	2.13497105060166e-05	8.5396846067891e-10	3.50286661087384e-06	9.95354187680305e-05	4.53051607248194e-07	0.00218280805846912
DCAF16	DCAF16	yellow	0.545766079781312	0.585214845830657	-0.505205251881097	-0.596417914615598	-0.0434183502484356	-0.0205981313477413	0.285099570732504	-0.0787465983749899	0.581808940876657	-0.356115059387199	-0.666447392996676	0.68177607108285	2.37087090525814e-07	1.83360163445859e-08	2.39026473210243e-06	8.31697682340829e-09	0.705841029871457	0.857937975414174	0.0114055273460534	0.493149587196524	2.31809503912208e-08	0.00137454731992149	2.74125518996567e-11	6.35777797306446e-12
EIF5	EIF5	turquoise	-0.41576918106562	-0.485817788705528	0.53499614218903	0.431666769367405	0.172433602072813	-0.00997749229991098	-0.136523877663299	0.175293732546581	-0.376985080818898	0.0072864155083383	0.580599263811981	-0.635909376622526	0.000153346132887373	6.52051808640339e-06	4.5106367197304e-07	7.94717499058962e-05	0.131135894462297	0.930911347176199	0.2333124479912	0.12476668724168	0.000668620974137147	0.949516677936869	2.51777590801603e-08	3.95973803987599e-10
TMEM240	TMEM240	yellow	0.478661870662586	0.63539021946581	-0.454563667038196	-0.634155004631035	-0.0150138667026565	-0.0629922722621562	0.33786137806362	-0.0468473310233202	0.511901644622615	-0.27197107286006	-0.632823525291146	0.713651506866166	9.30141412748911e-06	4.13311510298372e-10	2.90638329651643e-05	4.575285007142e-10	0.896198239700546	0.583763839481083	0.00248444172848049	0.683796309392875	1.66569722921635e-06	0.0160051828722919	5.10245482205011e-10	2.25147752905589e-13
CDH11	CDH11	blue	0.326669202430978	0.713399045022283	-0.235964733851391	-0.751374005904108	0.262842822023174	-0.278286079135563	0.531390706544447	-0.379315213909534	0.502263795967151	-0.457820774923589	-0.643336306923371	0.594992324112998	0.0035113453262815	2.31593442320968e-13	0.0375434145369941	2.2867520075405e-15	0.0200758933593179	0.0136243532274733	5.56672886939466e-07	0.000615074718602556	2.79446704406138e-06	2.5039958640832e-05	2.125915046775e-10	9.21266842381782e-09
P4HB	P4HB	turquoise	-0.261527801777358	-0.476795759403055	0.190482202109337	0.508246059657505	-0.275687051782013	0.255175677685615	-0.367178404143871	0.412134945879	-0.622357437848936	0.663245712737092	0.53076664312629	-0.263771423701201	0.0207297265424955	1.01908984449069e-05	0.0948273966581101	2.03064359227404e-06	0.01456426631127	0.0241501412756226	0.000943722271591214	0.000177402902320015	1.18113270469906e-09	3.67997515607466e-11	5.7717383843646e-07	0.019624886076489
P4HA1	P4HA1	turquoise	-0.672444011357833	-0.439845191813292	0.695447506635547	0.494357684324586	0.261635627845867	-0.188961340756471	-0.0183219745171587	0.324893486578216	-0.657144366592898	0.162801920870287	0.712015104580203	-0.658316117813943	1.56369268574469e-11	5.59428263529688e-05	1.59973838851995e-12	4.22261070275876e-06	0.0206754387998007	0.0975435718090845	0.873498613020651	0.00370517317442512	6.38732259999805e-11	0.154407585230642	2.70204764283053e-13	5.7511474589369e-11
C15orf61	C15orf61	pink	-0.175850861267494	0.709761571011412	0.228453747442422	-0.694662400901993	0.702163983726222	-0.722154886052519	0.856308258675004	-0.334279348780334	0.489336799474774	-0.738220071868265	-0.374701096185687	0.278127172296249	0.123554009410378	3.46660237245731e-13	0.0442449553121569	1.735241982956e-12	7.8940673566981e-13	8.54580458826276e-14	1.64658429857028e-23	0.00277915987487469	5.45931620338522e-06	1.2386450909721e-14	0.000725195278717288	0.013680274549303
EIF3F	EIF3F	pink	-0.316972607823044	0.615416379213807	0.310841336086202	-0.590431465711918	0.727795020311912	-0.792758032785112	0.822433333750113	-0.374235658430756	0.306957779294779	-0.682807751522342	-0.265491051093736	0.180547593633812	0.00469083458064213	2.0262263940751e-09	0.00560687455869493	1.27366677759761e-08	4.40591735082398e-14	5.22044435525228e-18	2.64774532014482e-20	0.000737245425749131	0.00626582442745242	5.74398162254044e-12	0.0188125653346671	0.113686422626778
SMAD9	SMAD9	turquoise	-0.187468358910591	-0.351043627604491	0.162095643803505	0.346399267102271	-0.0841434831636921	0.134122549866845	-0.311852326165093	-0.15370670004241	-0.414083547552314	0.335178282809144	0.33379530074338	-0.317680618894775	0.100268862360324	0.00162595310644633	0.156227900041966	0.0018918011847382	0.463901582282996	0.241714496745397	0.00544571878084776	0.179083120714189	0.000164103036387375	0.00270239709443652	0.00282129757161338	0.00459411779828076
TPM4	TPM4	magenta	0.405776623253457	-0.608448450395388	-0.404692900222072	0.603209338472463	-0.791586491867954	0.868554369527813	-0.849049499427442	0.333312652349074	-0.16782390408737	0.66004598264613	0.196220949059853	-0.145062474800416	0.000228017609681702	3.43808623007464e-09	0.00023786580024195	5.07395636088761e-09	6.3178062831075e-18	7.06455545185853e-25	9.30676788469404e-23	0.00286388176510045	0.141917066951668	4.92174883016331e-11	0.0851096052188448	0.205088249470442
DIEXF	DIEXF	green	-0.213031577719034	-0.645219979434759	0.204408582469128	0.644600627607434	-0.260683729033371	0.305360076170543	-0.520025135022567	0.245050919272836	-0.510817216387806	0.474097588836518	0.56160994659681	-0.508888864583611	0.0611201276509543	1.81077294521824e-10	0.0726302851381918	1.90909947692381e-10	0.0211589196504221	0.00655616767168723	1.06361385478735e-06	0.0305892486746822	1.76694623486352e-06	1.16185655869206e-05	8.82620607855972e-08	1.96144849421989e-06
NGFRAP1	NGFRAP1	pink	-0.367583062290624	0.644918711583546	0.355168542990938	-0.580616128370397	0.751401133264964	-0.816604349756236	0.827070032375687	-0.405101388349883	0.29398922101939	-0.650553805540137	-0.253909014975375	0.127075349679322	0.000930594578998132	1.85798003063036e-10	0.00141861649079286	2.51488295352952e-08	2.27855198901235e-15	8.05433548610731e-20	1.06119178811595e-20	0.000234108688493298	0.00898751773030284	1.14264514514052e-10	0.0248866801395162	0.267567742865294
TNS1	TNS1	green	-0.255118919452165	-0.596596852571575	0.265148863146568	0.706910873209229	-0.17066316072367	0.290062296423242	-0.473450006002292	0.336859581497091	-0.498410306215905	0.359824493295404	0.611343363856045	-0.561679664473276	0.0241827441300209	8.2105956653757e-09	0.0189718712788824	4.73511857152601e-13	0.135200496094602	0.00999393729377064	1.19880108440842e-05	0.00256390485570553	3.42169408577481e-06	0.00121351436316104	2.76434222586129e-09	8.78690773645058e-08
ANG	ANG	blue	0.415526595752684	0.662755780922232	-0.394290251049219	-0.604932930062692	0.0791369725586828	-0.170169491257895	0.413806820315773	-0.177687850276373	0.57879277147809	-0.327534130581078	-0.599505796319354	0.657754406567539	0.000154853049005383	3.84838866115281e-11	0.00035437261378681	4.46761849717165e-09	0.491002015269021	0.136350702969215	0.000165934051695865	0.119619346422276	2.8466712325033e-08	0.00342025089374374	6.65279471255969e-09	6.04814298426385e-11
TMEM159	TMEM159	blue	0.192386884920229	0.685891201984082	-0.146855260365872	-0.678712340415839	0.326612477060312	-0.392300153847282	0.598619298059459	-0.151607039724324	0.448363242494038	-0.543884963779248	-0.531539859052914	0.526628007492181	0.0915099155571736	4.23013657406581e-12	0.19948527839428	8.57421669997319e-12	0.00351739456439414	0.000381891451616072	7.09489174198527e-09	0.185166821441058	3.84372483885008e-05	2.6570602535958e-07	5.51875988734e-07	7.32278415445728e-07
SERP1	SERP1	brown	-0.857156959958929	-0.246230461436508	0.832671519704391	0.275217742816921	0.591775297492996	-0.54633593683707	0.241034046015405	-0.111730599655982	-0.40061158774174	-0.198613763530728	0.579291228647402	-0.72658969431084	1.33643693312081e-23	0.0297715986256895	3.38900559160519e-21	0.0147398290359551	1.15833628261857e-08	2.29010186840101e-07	0.0335168634237837	0.330106179216731	0.000278568243368439	0.0812985152300568	2.752055264435e-08	5.08301319869185e-14
NFYB	NFYB	pink	-0.00181235881124969	0.500719341305293	0.0514907988166	-0.543252879297547	0.442899909466415	-0.463991191668666	0.6258398508381	-0.221063841136156	0.378736500931077	-0.621874566882152	-0.384224184445146	0.301025471223407	0.987435509309573	3.03161666752808e-06	0.654362823815064	2.76035095956296e-07	4.89542398961027e-05	1.88021051944829e-05	8.96433694021277e-10	0.0517752074835831	0.00062799543469989	1.2268485969859e-09	0.000514840719827476	0.0074044305509317
MAGED2	MAGED2	green	-0.322682739648098	-0.492421417315546	0.282467321823496	0.515462378427581	-0.155169463264081	0.184906830459452	-0.362436222838473	0.180391742176192	-0.595850819851779	0.470902794905607	0.534083390564928	-0.413742739674166	0.00395977349492553	4.66456659181826e-06	0.0122223644411547	1.37032872815692e-06	0.174931776224867	0.105082863668304	0.00111059611724044	0.114003791406256	8.66286412530041e-09	1.3550450536101e-05	4.75847099200917e-07	0.000166360729639366
ERMP1	ERMP1	blue	0.319764873086746	0.59940156116661	-0.276940319926041	-0.520232966911132	0.190093681479215	-0.201036224766668	0.392630499714037	-0.15607997177399	0.575298441319198	-0.462112912498811	-0.545461447510934	0.477116659546954	0.00431959493734435	6.70338145782424e-09	0.0141042622675841	1.05131642144051e-06	0.0955155582837501	0.0775797543304329	0.000377192064260536	0.172383540727407	3.60217512008821e-08	2.05275190635998e-05	2.41514674111412e-07	1.00324815148155e-05
SLIRP	SLIRP	brown	-0.679098715380329	-0.410853751993417	0.705468103611731	0.42529165097547	0.358583921952447	-0.276473077907271	0.0130109702881348	0.116057061957787	-0.489029739113089	-0.0476544376387317	0.64957775318509	-0.728022633988859	8.25847205957484e-12	0.000186681262973492	5.53681101440794e-13	0.00010384642979242	0.00126536144257112	0.0142742698228278	0.909983535437612	0.311603120214602	5.5450271569406e-06	0.678644827164304	1.24393116290016e-10	4.28820184076983e-14
GMPPB	GMPPB	green	-0.412123541150218	-0.544273442493504	0.357488246405539	0.620650300377405	-0.0720625180648922	0.120331744824198	-0.332363590294787	0.144387988892323	-0.450962872052235	0.384440413382502	0.593554858556595	-0.554471801562082	0.000177483586148793	2.59540415146341e-07	0.00131281068135724	1.35045243675275e-09	0.530672672439869	0.293993142499632	0.00294929850289208	0.207224968352021	3.42089297525277e-05	0.00051078991163186	1.02083864746843e-08	1.38633015901613e-07
PIEZO2	PIEZO2	red	0.524156245478645	0.592522641704176	-0.502282327706403	-0.534253941489384	-0.026302144280915	-0.0162799745180222	0.256202033647145	-0.43624289693544	0.670326318037017	-0.263842959815737	-0.68706204437021	0.615508744258201	8.42872543988745e-07	1.09857259790676e-08	2.7917304179827e-06	4.71120587679317e-07	0.819192760304259	0.887499580589263	0.0235669981316474	6.53703758635384e-05	1.90937207987559e-11	0.0195905047824095	3.76251406405275e-12	2.01189985756819e-09
VCAN	VCAN	green	0.0847104686441521	-0.705160748801809	-0.0736563281065312	0.710034171150762	-0.538979406721703	0.629136626703184	-0.71300763552946	0.309746081130352	-0.270898975193631	0.490909252583367	0.429312386736885	-0.403467011581142	0.460884812584861	5.7237154655489e-13	0.521598148020248	3.36409878108081e-13	3.56499985987966e-07	6.88250369975817e-10	2.41938940441909e-13	0.00578620771236159	0.0164430794377774	5.03952891828123e-06	8.77785026755734e-05	0.00024947639656687
PRDX6	PRDX6	turquoise	-0.59707393628656	-0.529292078248999	0.556361805585388	0.480020673806349	0.111715613214646	-0.0936469579863353	-0.132534509624747	-0.0514115915560993	-0.493291787784553	0.228238834259724	0.603913401532057	-0.642881998060841	7.93326010636517e-09	6.28483626633307e-07	1.23138072842664e-07	8.7000506350764e-06	0.330171459453336	0.414781154547878	0.247384231684661	0.654860662786417	4.46078722432626e-06	0.0444503940889348	4.81736069203089e-09	2.20942928184819e-10
VCP	VCP	turquoise	-0.327504653784156	-0.318688675204779	0.357102644897972	0.400844650169463	0.0898376385769294	0.00279510099242641	-0.168922477655673	-0.104022547205962	-0.298230570893091	0.160192868637344	0.439640580098961	-0.468240160410566	0.00342332035562618	0.00445946797208116	0.00132988851038254	0.000276081858694649	0.434098143572716	0.980623561335571	0.139289089347919	0.364760280989957	0.00800122448030583	0.161211330457263	5.64425452858653e-05	1.53857894122247e-05
ZNF106	ZNF106	yellow	0.60349606452198	0.611107857341847	-0.606645923138418	-0.527580625000253	-0.0783366279454919	0.01334283248806	0.203666999165631	-0.157131971775596	0.650156698640306	-0.269215697743716	-0.699779093902182	0.696942589495196	4.96792497231865e-09	2.81406145167359e-09	3.93385278777382e-09	6.93432817381846e-07	0.495410262226129	0.907697485861859	0.0736963530067179	0.169473322938364	1.18286210863055e-10	0.0171514163674552	1.01668961810382e-12	1.36928415852902e-12
NPM3	NPM3	turquoise	-0.307023895520727	-0.466213280875978	0.295058902623359	0.510777510268082	-0.143601458628238	0.150265849717951	-0.317901727596982	0.3560066030653	-0.621418192406348	0.513089933574364	0.595143021476948	-0.351175824496349	0.0062540577832188	1.69358483566576e-05	0.00872923287432656	1.77076120451017e-06	0.209736573198622	0.18913049008854	0.00456427840393599	0.00137953343019191	1.27160546460648e-09	1.56103553875933e-06	9.11381229797873e-09	0.00161890569657667
CKAP2L	CKAP2L	purple	-0.0965540340885983	-0.364175643006268	0.202073039538627	0.34190087939149	-0.066325081881956	0.170881704309254	-0.218767849045424	0.781055160927798	-0.412223136497021	0.139518898438549	0.419482555835619	-0.293697585932249	0.400380546188418	0.00104651029546875	0.0760302047564844	0.00218595493531057	0.563976034960566	0.134693661138217	0.0543182146110207	3.32959353463953e-17	0.000176780129700947	0.223120461488892	0.000131904298887604	0.00905908592152701
LRRC15	LRRC15	turquoise	-0.147039871102772	-0.515761052433158	0.180268023300254	0.487336649869213	-0.288510425329227	0.332220061911342	-0.431000334368531	0.260618705429274	-0.633682156996854	0.571848344084958	0.490137721521822	-0.305983356064484	0.198914603148933	1.34793953584616e-06	0.114256213269568	6.04074132444832e-06	0.0104179930700509	0.00296241266105403	8.17459584918757e-05	0.0211922952303669	4.7562367853611e-10	4.53247303195158e-08	5.2415633063476e-06	0.00644152067809645
DNMT3A	DNMT3A	black	0.654569999523364	0.381911812672801	-0.581257187971389	-0.435709996238167	-0.270696642162573	0.250150779523323	0.0624809005026883	0.0686768785418427	0.510321690314858	-0.172190784764692	-0.573773858985657	0.592192982424229	8.03017239072759e-11	0.00056003278849122	2.40722909815029e-08	6.68840090960363e-05	0.0165268688205241	0.0271851638656718	0.586827811275795	0.550206168198071	1.81511562260441e-06	0.131687796625103	3.98836022107862e-08	1.12456367134324e-08
MED12L	MED12L	blue	0.263178400502839	0.717522959134952	-0.207625733700712	-0.658689868704058	0.27433604229304	-0.330760699675333	0.526420361519437	-0.0990191985221688	0.360466993945634	-0.395664753503246	-0.514226782676059	0.59836383276253	0.0199118956541286	1.45487108932247e-13	0.0681478724747459	5.56133034365919e-11	0.0150746094806437	0.0030987445191718	7.41014142636773e-07	0.388402996620038	0.00118742527364443	0.000336440411200465	1.46672846414298e-06	7.2273995174162e-09
VCL	VCL	turquoise	-0.642121001495694	-0.539491990093871	0.677739930051544	0.540927470289941	0.255989787378576	-0.156500861257014	-0.103404372548724	0.102644018894438	-0.519583905489004	-0.0126799589860876	0.684118230486522	-0.79604362538221	2.35639853338088e-10	3.45792114399867e-07	9.42096720565044e-12	3.17400254004457e-07	0.0236865976125068	0.171214840370929	0.367632703204447	0.371184655708866	1.09017254276745e-06	0.912264451448551	5.04598249815219e-12	3.03713027424001e-18
MYADM	MYADM	magenta	0.362527551028122	-0.389006603615929	-0.378390780595463	0.44233620528202	-0.752432397890276	0.773195664802482	-0.657719017569011	0.182200475268829	-0.0945176249556363	0.715447477009916	0.113195683260792	-0.00588894683979505	0.0011071448061343	0.00043176495608687	0.000635831788349766	5.01795214308936e-05	1.98701430064699e-15	1.08554926640893e-16	6.06733824648641e-11	0.110362398252261	0.410437019647205	1.84026859811659e-13	0.323763897346281	0.959189660513752
SOD3	SOD3	blue	0.204500115365832	0.663737490985187	-0.221416316930567	-0.540257687489243	0.265609152252509	-0.294277804676841	0.429977552475655	-0.183376332503271	0.438432093580563	-0.358670363905184	-0.490879408027687	0.482257463069573	0.0724995635902949	3.51804377125765e-11	0.0513935974469632	3.30361643606713e-07	0.0187578500432449	0.0089171859388667	8.53536914906862e-05	0.108043860593166	5.9479508231954e-05	0.0012616848549264	5.04720626106807e-06	7.7887626925991e-06
CDR2L	CDR2L	turquoise	-0.173162309797241	-0.513297605993986	0.121657527380802	0.47185889548375	-0.292625961958142	0.252090435006856	-0.384299664200442	0.0548228911965234	-0.446686781353951	0.499585017759669	0.431135039195945	-0.321973893170618	0.129490158586302	1.54339247776541e-06	0.288667058919031	1.29429195231287e-05	0.00932636639371377	0.0259774259399626	0.000513423368971595	0.63355847553519	4.14166136979059e-05	3.21770261559127e-06	8.12814746159675e-05	0.00404464180900526
NRN1	NRN1	blue	-0.0385474751043733	0.736142325710663	0.143530400477742	-0.718984056012532	0.638675514364747	-0.619857506035465	0.790732032490814	-0.343624205406122	0.443821661971364	-0.726478601664195	-0.450559358586784	0.33021714490848	0.737572144903426	1.60267740458436e-14	0.20996454048175	1.23149464592979e-13	3.14711376021647e-10	1.43674346956852e-09	7.2554774230722e-18	0.00206872977323306	4.70104108666777e-05	5.15023383081745e-14	3.48355390885539e-05	0.00315093835326697
PLXNA3	PLXNA3	green	-0.329649734764188	-0.532587263429288	0.215979238591433	0.567705970547834	-0.227634854071596	0.176103149331023	-0.376068760839582	0.117932361934852	-0.525126680928861	0.487715584752007	0.488608314464247	-0.414867277136355	0.00320625930601868	5.19274014405329e-07	0.0575432498317141	5.95144790512803e-08	0.0450319751606879	0.123007840386239	0.00069081668659189	0.303795428806897	7.97694785486329e-07	5.92631320551431e-06	5.66471742617396e-06	0.00015901794996283
LPIN1	LPIN1	blue	0.468322007519945	0.549954694093188	-0.431225251413903	-0.502930774470341	0.0528034092081666	-0.0778792633970807	0.321227857820149	0.0475080822016828	0.630408445408679	-0.438788978391383	-0.554259876729139	0.59882652844165	1.53260720658039e-05	1.83488693394946e-07	8.09717763987133e-05	2.69754411605406e-06	0.646134785980986	0.497938666002694	0.00413570667379611	0.679577880119382	6.21022709957167e-10	5.85672305237213e-05	1.40481332671353e-07	6.98910651785158e-09
BLVRB	BLVRB	red	0.412719782207851	0.677781422178418	-0.460460153958004	-0.642501995790157	0.0397272472147443	-0.128362051061508	0.385374503948143	-0.252631059608608	0.677911288962961	-0.282399705542387	-0.720996548410411	0.664519349915721	0.000173310441116573	9.38325338302873e-12	2.21668340572744e-05	2.28168622749572e-10	0.729843868701264	0.262713536489271	0.000493623163192491	0.0256490186575517	9.26614642611088e-12	0.0122439995372789	9.7717542398439e-14	3.27457014002294e-11
IL13RA1	IL13RA1	brown	-0.601382010483258	-0.332931805625888	0.659701599088553	0.286656283978283	0.297945528062467	-0.260165478631319	0.0646001929572372	0.0756012714818004	-0.67861248404909	0.145764442093218	0.588148993128107	-0.506997643710775	5.8021139900958e-09	0.0028978889035613	5.07714388611165e-11	0.0109451463711692	0.00806439876139831	0.0214261800904587	0.574177622193209	0.510631420944763	8.6576840602308e-12	0.202881191257087	1.49499543367196e-08	2.17164363626049e-06
DSTN	DSTN	black	0.80617035334546	0.558757594831351	-0.763463126719977	-0.534438292046022	-0.37686955390267	0.331864102772866	0.0497809077121987	-0.251478889140812	0.699946715572269	-0.0208273694182071	-0.77629462290878	0.79959393824409	5.36445998944952e-19	1.05848072949671e-07	4.4004398383419e-16	4.66061554589368e-07	0.000671383088193292	0.00299516186263458	0.665143106796623	0.0263532027809051	9.98849585696405e-13	0.856373712859094	6.85098995337865e-17	1.67259967956177e-18
PTPLA	PTPLA	turquoise	-0.299260063236848	-0.509594853230629	0.35631619897164	0.451606271893762	-0.0595395477623097	0.170603203039351	-0.268721031561747	0.113465806855165	-0.375512962670881	0.195501728996541	0.475657301071234	-0.550124413265629	0.0077766593548096	1.88801182822477e-06	0.0013653433355392	3.32314627401317e-05	0.604591489870733	0.135339798987637	0.0173644999145333	0.322603097504591	0.000704604478315911	0.0862823860676833	1.07719988759973e-05	1.8157978848059e-07
MRPL3	MRPL3	brown	-0.775840093925254	-0.25384090302575	0.84742209549278	0.259847404743625	0.599155428266935	-0.502820326819444	0.266875230274933	0.0926276733538477	-0.534189688264746	-0.169852255825589	0.650446542653767	-0.621557728249195	7.33282451561252e-17	0.0249268201887536	1.3553177474597e-22	0.0215916324630926	6.82429156434135e-09	2.71337249917318e-06	0.0181798055751491	0.419900501531695	4.72896017321388e-07	0.137093731125141	1.15337720474534e-10	1.25775823996468e-09
FBXO44	FBXO44	yellow	0.417982470766133	0.501149506623943	-0.40253722501039	-0.504468516456132	0.00429295896962894	-0.0282381992861608	0.271246571150133	-0.0390950060552119	0.508023510064403	-0.290428238084845	-0.571268455858114	0.57044567179512	0.000140208902835675	2.9637312243872e-06	0.000258627443986456	2.48599479246959e-06	0.970243877989535	0.806134751425531	0.0162999880138421	0.733982172621253	2.05513079296032e-06	0.0098961657631644	4.70968991116992e-08	4.9724619914894e-08
NFIL3	NFIL3	blue	0.205839695241159	0.456896682806249	-0.194727931466923	-0.408473545709692	0.221586439169566	-0.229008136773048	0.328197959086226	-0.164740360763669	0.374580559956566	-0.448848127099079	-0.386792740647158	0.353545599542801	0.0706079700292841	2.61253673648782e-05	0.0875584103501926	0.000205114947412239	0.0512102408891962	0.043718629730255	0.00335177258566152	0.149492773172959	0.000728298625855748	3.76134426361506e-05	0.000468564732220371	0.00149715917832253
PPME1	PPME1	green	0.219235700800838	-0.558261561883094	-0.241282356169046	0.572717359411522	-0.619566010496526	0.67376151662151	-0.699991747661846	0.128341027005685	-0.10628885852841	0.504346611800024	0.227883394529855	-0.266898088756634	0.0537919070484749	1.09227025942906e-07	0.0333293150218736	4.27870988622739e-08	1.46977523001356e-09	1.37983877991614e-11	9.94108318790838e-13	0.262792369688421	0.354347627160369	2.50217841692337e-06	0.0447918951387579	0.0181695113314892
CDC42EP3	CDC42EP3	turquoise	-0.401982967900502	-0.477571205148095	0.490439129334304	0.287827490279411	0.099495835403064	-0.0369646177120167	-0.142652989706154	0.0875995573569904	-0.648745572055892	0.178712954492298	0.520335693875484	-0.490888717094886	0.000264228196996818	9.81202925227613e-06	5.16174825717699e-06	0.0106095254941656	0.386112080398723	0.747981749027213	0.212793927673625	0.445680922009441	1.3370245357981e-10	0.11746588714394	1.04528768864362e-06	5.04481037942683e-06
SNAI1	SNAI1	brown	-0.75323741842438	-0.272630527511458	0.82673868905272	0.331482516084995	0.531006151712968	-0.420078097313185	0.203767890918904	0.0927510586221393	-0.507775906850077	-0.0703929171062183	0.664632561529326	-0.660973838837714	1.78478068391711e-15	0.0157408512955029	1.13385928350388e-20	0.0030306279908572	5.69222889916188e-07	0.000128735154882756	0.0735505827339627	0.419278871267248	2.08270113662229e-06	0.540262203440596	3.24068339155312e-11	4.52542695061579e-11
COL1A1	COL1A1	turquoise	-0.0646053682374441	-0.586160246748697	0.0809732040913722	0.401772552231587	-0.294177782419974	0.355202160843652	-0.436225439814898	-0.0391391480816455	-0.21219327124111	0.263861622782029	0.289177974771126	-0.41604920568327	0.574146886148129	1.71724576426391e-08	0.480966740334956	0.000266383462986392	0.00894150798806776	0.00141702965772701	6.5419452988842e-05	0.733692995466755	0.0621697054462242	0.019581543575404	0.010233696636011	0.000151623471695021
TP53I3	TP53I3	green	0.093338762232682	-0.470809172423305	-0.0968241988829964	0.419002439792137	-0.439331146967833	0.500195202159378	-0.520226166530792	0.178940380811044	-0.15838875083747	0.367855585119999	0.207339800558387	-0.306293162784502	0.416325237365103	1.36113520743458e-05	0.399057375873599	0.00013451149092221	5.72061432210007e-05	3.11630788019324e-06	1.05171666996714e-06	0.116992194851444	0.166044144174799	0.000921847211521364	0.068537007495521	0.00638519486641642
NDC80	NDC80	purple	0.0898914565292367	-0.176125158712417	0.00977270203367484	0.183480713237818	-0.148259021880657	0.236840627866391	-0.183552730361019	0.754295357789173	-0.234306551777567	0.121573666449222	0.229004099754513	-0.0386470719062157	0.433821734632242	0.122960280881981	0.93232603455098	0.107839884397376	0.195175267803216	0.0368201890379952	0.107699326023702	1.54899892628804e-15	0.0389450301107433	0.289002053851072	0.0437224435764639	0.736918702669498
GYPC	GYPC	red	0.601012278458907	0.551816917710862	-0.605301084557251	-0.453927579217672	-0.163777376830402	0.143302636352724	0.170728764153834	-0.16867705013956	0.845975199377563	-0.237653009835836	-0.688022517261617	0.610998667199517	5.96108949527073e-09	1.63544941382319e-07	4.34738106720294e-09	2.99168195596914e-05	0.151919539030959	0.210696433272391	0.135048200561455	0.139872985008827	1.88620718681401e-22	0.0361598370697702	3.41637441107703e-12	2.8374016196784e-09
RRAGC	RRAGC	black	0.690792738872781	0.353354841631957	-0.733386970161309	-0.326140513398814	-0.42909575790369	0.343804527451289	-0.0687809541604187	0.0732465196555803	0.636675288937289	-0.00211620706009392	-0.600746604272214	0.67453977832193	2.58091899003424e-12	0.00150664421054532	2.24714556774126e-14	0.00356808654176023	8.85818712534345e-05	0.00205679642559018	0.549600571655931	0.523923940052248	3.71659900008974e-10	0.985329244789007	6.07787646729272e-09	1.2811759979366e-11
CNP	CNP	blue	0.253137232114261	0.702754483783872	-0.275951162951623	-0.57709573042015	0.206770286747389	-0.290150638576391	0.498206557390251	-0.0460138356750952	0.45292385545895	-0.373202677748854	-0.52839557432	0.617010041247846	0.0253447366087168	7.41183059916365e-13	0.0144662623496267	3.19252184323532e-08	0.0693174085824257	0.00997025733698725	3.45828911035289e-06	0.689131402307209	3.13103539909047e-05	0.000764642875226881	6.6175319294523e-07	1.79216401461316e-09
GAS5	GAS5	pink	-0.227701498178812	0.628476133334249	0.261335798502562	-0.671532589769242	0.719953456448588	-0.746386596906899	0.810231079817123	-0.326732756265434	0.423604571832303	-0.82936700878655	-0.358568289578366	0.169547426921862	0.0449674955477272	7.2585315280862e-10	0.0208266969476931	1.70439163360616e-11	1.10192152845771e-13	4.39235294322262e-15	2.60060330018114e-19	0.0035045789163505	0.000111365670486302	6.67870260949794e-21	0.00126602735967934	0.13781058066151
CDCA3	CDCA3	purple	-0.115541895336351	-0.236354616142732	0.189394605154466	0.275761118061747	-0.0762438951205378	0.136817230118554	-0.104093318446164	0.766679347720945	-0.301245514574466	0.126138910945801	0.37598050424916	-0.193564037033971	0.313770485319588	0.0372200389558849	0.0967636513061873	0.0145367247594344	0.507034078893015	0.232300120302892	0.364432313064374	2.79179073770731e-16	0.00735915113581955	0.27113830804722	0.00069298954170486	0.0895057683878792
TNNC2	TNNC2	blue	0.280189190944646	0.598968157870168	-0.288444505572731	-0.587706169885071	0.188223075843515	-0.278902790964919	0.411357936797781	-0.354256005857408	0.411684946595575	-0.343629842845433	-0.559846403253042	0.562132363843752	0.0129698488448673	6.91767500148997e-09	0.0104363481775223	1.5419762334108e-08	0.0988838585804168	0.0134091947819513	0.00018297789788204	0.0014623081136566	0.0001806122397549	0.00206835575842383	9.87754277594134e-08	8.53574102309133e-08
LOC400043	LOC400043	blue	0.244458305128435	0.637785844566628	-0.127190301688564	-0.575431424791888	0.304844128582523	-0.261638183628244	0.500994649602572	-0.0936764915291535	0.546880385845579	-0.555283875156677	-0.478514112890746	0.414851906224226	0.0310071268262873	3.38926407880827e-10	0.267131633446411	3.57022979563586e-08	0.00665242846055595	0.0206741535021837	2.98800326906539e-06	0.414633363812812	2.21537269873334e-07	1.31761596696653e-07	9.36910232346325e-06	0.000159116268405972
KLF7	KLF7	turquoise	-0.671127809804729	-0.514948032834617	0.702479465147233	0.514722228759196	0.256898983670969	-0.167414196498527	-0.0378161373243706	0.171030037402705	-0.465481389781933	0.0450769118175946	0.713212241076307	-0.748280489590993	1.77070128966536e-11	1.40970850432971e-06	7.63279394592288e-13	1.42733138204385e-06	0.023177876590849	0.142906655851479	0.742376029085563	0.134350475645229	1.75305311161414e-05	0.695146656172755	2.36476692517016e-13	3.43423472214794e-15
GAR1	GAR1	brown	-0.767020066937717	-0.29399853501728	0.824786743705556	0.321046259616047	0.549009450305934	-0.444554137759086	0.203228433169317	0.0649689599882906	-0.505958134053559	-0.129251155513702	0.641257235744247	-0.67775229086794	2.6592743563094e-16	0.00898524022229116	1.67027631225052e-20	0.00415814752537979	1.94472761890758e-07	4.55171372724104e-05	0.0743326939212716	0.57198942471865	2.29602638992919e-06	0.259394334998964	2.53454700521613e-10	9.40971678932928e-12
ELK3	ELK3	turquoise	-0.613188469288127	-0.428391034071533	0.630404670569646	0.415852934006342	0.31405737802864	-0.268283538258047	-0.0149191810244781	0.1913276890268	-0.498029126901731	0.00819684925702145	0.621381910262024	-0.618781391768234	2.40279825580654e-09	9.12426700547005e-05	6.21212626602974e-10	0.000152829016958009	0.00510836632403201	0.0175548475138618	0.89684927239012	0.0933432979708318	3.49045636093366e-06	0.943218680819293	1.27522980099749e-09	1.5623279719382e-09
MYH1	MYH1	yellow	0.596471376993307	0.604995489322927	-0.543265218979726	-0.590718243077863	-0.116268816644815	0.0720817493110435	0.270790145091633	-0.246752310335209	0.619757655061873	-0.225193104444221	-0.703836495115227	0.722828134141308	8.28505593290139e-09	4.44696580280482e-09	2.75829862913041e-07	1.24817332663383e-08	0.310715056407513	0.530562711096497	0.0164881021786469	0.0294157771921444	1.447977772501e-09	0.0474476298151061	6.60070344526264e-13	7.90278165390746e-14
SAMHD1	SAMHD1	yellow	0.469943022677966	0.705824892031834	-0.4135117761894	-0.700140114496765	0.0929726740480534	-0.13722752793145	0.375229270521347	-0.207266110876612	0.477242123717003	-0.319843735465144	-0.668279823564304	0.673576614166913	1.41870422181194e-05	5.32720312746856e-13	0.000167906995398982	9.78639864334293e-13	0.418163678312152	0.230889358160702	0.000711738256080255	0.0686375835506288	9.97117335466164e-06	0.00430950020593518	2.31230263650503e-11	1.40432917318125e-11
COPG1	COPG1	turquoise	-0.422065773245746	-0.440397503483493	0.436915213873086	0.470681896267804	0.0738689802719943	0.0300007929815917	-0.229531479666111	0.140587512645569	-0.514057542336219	0.309779766494184	0.571406415971499	-0.506255523973909	0.000118659764827008	5.46143566464415e-05	6.35060688257454e-05	1.36945557405469e-05	0.52039333505704	0.79429247264057	0.0432265442955821	0.219560724563041	1.48041931742061e-06	0.00578061753389983	4.66694162873616e-08	2.25977422952332e-06
SNRPA1	SNRPA1	brown	-0.652613389874008	-0.201841318554686	0.691247982271421	0.188553604492273	0.547013763137574	-0.470917250780431	0.204698543352032	-0.140712042852367	-0.403075528714049	-0.221924546764945	0.467483684585096	-0.576569908167259	9.54201764145013e-11	0.0763743532551995	2.46393990310825e-12	0.0982820282580874	2.19742107215719e-07	1.35410697025227e-05	0.0722168293368153	0.219148507439154	0.000253292514220782	0.0508474242933833	1.5948111549611e-05	3.30754595373845e-08
PDIA4	PDIA4	turquoise	-0.641459230774385	-0.447994749458406	0.669847655876846	0.461167933960897	0.281436601803804	-0.208567998190753	-0.0379632648652263	0.407471162520492	-0.71131191418897	0.117411932571275	0.711531842999994	-0.617431908273325	2.49176702688117e-10	3.90744970221452e-05	1.99709345360883e-11	2.14504069110856e-05	0.0125557919072794	0.0668781019275684	0.741408805911432	0.000213367910699855	2.92125494782509e-13	0.30594931887692	2.85092054770621e-13	1.73466532335283e-09
EMP2	EMP2	blue	-0.0194720093673457	0.64584869199258	0.0045841070282567	-0.726817356504983	0.494534293119995	-0.607335390857847	0.658391917797091	-0.469054058803648	0.362091263954748	-0.550443598342992	-0.487046831276105	0.403193802688083	0.865630177221912	1.71592723087826e-10	0.968226833329409	4.9478875748141e-14	4.1843194232785e-06	3.73666775263521e-09	5.71215594948292e-11	1.48014987175868e-05	0.00112372031528527	1.78040613767979e-07	6.12965341490226e-06	0.000252133979478964
CYP1B1	CYP1B1	tan	0.151366657375861	-0.430989922226174	-0.074954193452907	0.31198363460678	-0.399511922349373	0.438915627191709	-0.494239847064495	0.270526452758908	-0.47073291752069	0.477999749068381	0.282974851841485	-0.120925684084442	0.185872766092876	8.17819633893297e-05	0.514266864725566	0.00542509130038401	0.000290579592170242	5.82466215642871e-05	4.24834220747442e-06	0.0165976313292006	1.3661144925981e-05	9.60834724142543e-06	0.0120610277977462	0.291599168923299
BNIP3L	BNIP3L	pink	-0.0830302787870554	0.624324803764893	0.158116305967269	-0.593524223872869	0.626562147931763	-0.61920656413761	0.744934261394101	-0.304395942022632	0.423110692785943	-0.691593054939981	-0.348338392384801	0.27834745312589	0.46985585491456	1.01114062065124e-09	0.166783144937295	1.02306828478421e-08	8.46229072504227e-10	1.51150591894252e-09	5.29679191046127e-15	0.0067370554825784	0.000113660266929585	2.37868127019668e-12	0.00177638029384718	0.0136028079831962
EBF1	EBF1	blue	-0.0226749244675867	0.745666058505358	0.125454273533407	-0.759804095910415	0.597991537976865	-0.62004930539535	0.814364108216832	-0.229598251773548	0.401670388339642	-0.698287590926746	-0.443985445411822	0.381119580101666	0.843787152115644	4.82068100432661e-15	0.273768931848764	7.32069467462814e-16	7.42473435290357e-09	1.41539702282534e-09	1.22231936942453e-19	0.043164091510058	0.000267435730688908	1.1895072042712e-12	4.66726134529556e-05	0.00057632983064618
FMO4	FMO4	blue	0.0496817635102932	0.678070419693778	-0.00834563543165057	-0.647853472833757	0.467657486231511	-0.517123038623653	0.666608009296956	-0.31179658989849	0.510285695199447	-0.582454954135047	-0.466511282882831	0.429167226672093	0.665770290402322	9.12456229090222e-12	0.942189761123066	1.44421642807527e-10	1.58172441051306e-05	1.25014215147678e-06	2.70079885417981e-11	0.00545449544793481	1.81866239335976e-06	2.21772149889087e-08	1.66991534253687e-05	8.8316079869057e-05
LMAN1	LMAN1	turquoise	-0.490704267798527	-0.391021625763024	0.619883373736678	0.400606263690226	0.278385489335387	-0.103988212600463	-0.0788259210469788	0.295380716304603	-0.574479360582197	0.0775183284873497	0.635204711222823	-0.61222080330522	5.09248171494039e-06	0.000400589171722286	1.43384667723304e-09	0.000278625281528718	0.0135894702412837	0.364919459433758	0.492712809230402	0.00865281079250685	3.80500358868889e-08	0.499938728189768	4.19680937412197e-10	2.58637706220593e-09
KIF22	KIF22	turquoise	-0.0998206674706375	-0.472945626239555	0.0497361559594874	0.509378364973423	-0.355137272324842	0.337535209719616	-0.458196227678976	0.427771710707073	-0.430565096667211	0.550484849370081	0.436763593857063	-0.252598242031733	0.384555445294901	1.22833384564522e-05	0.665426176798662	1.91025105109793e-06	0.00142009397276548	0.00251006774929684	2.46110926963686e-05	9.36418982389214e-05	8.32635849124632e-05	1.77588012734915e-07	6.39221456809469e-05	0.025668853159635
RPN1	RPN1	brown	-0.810452648426741	-0.334104256112617	0.81827771653393	0.363005351218296	0.487460740849342	-0.418866176099023	0.162761187391997	0.121894506325915	-0.580309363309104	-0.00605305226234452	0.672217504072923	-0.692023740022589	2.49861757793164e-19	0.00279433669016409	5.87620025044865e-20	0.00108924655734177	6.00304301117033e-06	0.000135260069265159	0.154512138089071	0.287721798479389	2.56800298946534e-08	0.95805342520118	1.59758087805841e-11	2.27624062686477e-12
ADM2	ADM2	magenta	0.563739502655558	-0.0999463174563407	-0.570237222478841	0.0671767335076242	-0.629367334650538	0.632996398645502	-0.417956642246419	0.0491016982208847	0.353443678013351	0.347383348905903	-0.273736760618442	0.286943524016911	7.69796479993115e-08	0.383954325647226	5.04121175521621e-08	0.558970831732386	6.75560157303525e-10	5.03086710876381e-10	0.000140356027108185	0.669444349582041	0.00150222028146223	0.00183240903287141	0.0153058846620667	0.010861990445034
PCMTD1	PCMTD1	red	0.569728488148426	0.559858001188705	-0.428935464466125	-0.605254308136974	0.0379491278597882	0.0132442996304005	0.2961143709187	-0.101153474599344	0.639410724123224	-0.452608095889509	-0.642214772547687	0.592087262576535	5.21280959339948e-08	9.87025605063394e-08	8.91806954878211e-05	4.36248511985862e-09	0.74150172587048	0.908376157086426	0.00848077496324829	0.3782079543729	2.95957968760497e-10	3.17610893062096e-05	2.33779599547506e-10	1.13302210094883e-08
ARPC1B	ARPC1B	turquoise	-0.600603762340601	-0.493479384025186	0.68955041148038	0.55659577025559	0.227823841242267	-0.0884310802619292	-0.0924264550199995	0.463928278278302	-0.559733926540467	0.0777860221660159	0.768329961799013	-0.736336609808168	6.14156594359727e-09	4.41797426868809e-06	2.92792324436997e-12	1.21338360181655e-07	0.0448493246016043	0.441357510366941	0.420915402346279	1.88576372421349e-05	9.94847452969423e-08	0.498454947015453	2.20411269163696e-16	1.56468612380664e-14
IL4R	IL4R	turquoise	-0.255117675772473	-0.460490431748571	0.182463169307095	0.436229122599001	-0.190048670602265	0.164847233330207	-0.35118397578212	0.0804726882782862	-0.551749956614807	0.529805114800039	0.445057916032539	-0.294749571128476	0.0241834589383846	2.21357349493129e-05	0.109841109657522	6.54090967512727e-05	0.0955955358282445	0.149225246748623	0.00161847205504687	0.483691230483143	1.64224997258598e-07	6.10161847315212e-07	4.45158159283987e-05	0.00880324728175178
ANGPTL1	ANGPTL1	blue	0.065757312027318	0.632476678640683	-0.0489873172957048	-0.593296498460398	0.445544277183481	-0.464494724367092	0.559597819902622	-0.405088417782924	0.50673541622714	-0.609900292310637	-0.472243864259854	0.317595182397869	0.567324559866276	5.24903358331813e-10	0.670169743298901	1.03978842117095e-08	4.35685705859866e-05	1.83631175522296e-05	1.00349541171761e-07	0.000234227142879346	2.20240831124704e-06	3.08269144108584e-09	1.27055690779664e-05	0.00460569404801645
TEX2	TEX2	blue	0.114577635614317	0.665976699528111	-0.0924267359955845	-0.608702122409478	0.336721247468012	-0.370125980341211	0.562785945328703	-0.574958859110766	0.631045601765861	-0.512034022871583	-0.529657010236382	0.361471525794289	0.31785329830046	2.86318810705716e-11	0.420913984184338	3.37329548220403e-09	0.00257505472824382	0.000851823866983234	8.18510685129032e-08	3.68498647168478e-08	5.89749549514943e-10	1.65371872240668e-06	6.15398561417203e-07	0.00114765215388271
TMEM158	TMEM158	blue	0.256554669361255	0.675757606817706	-0.26140955822455	-0.591604346534744	0.224869821261782	-0.261968501290561	0.494887329876504	-0.247609117479408	0.733864870197237	-0.492727807680598	-0.593945335862074	0.464659872488112	0.0233694255503447	1.14023862117097e-11	0.020789399187261	1.17243540165264e-08	0.0477753177461737	0.0205086110277122	4.10875125726811e-06	0.0288393429320231	2.11983560978882e-14	4.59185527104298e-06	9.92821402081692e-09	1.82212350822839e-05
TMEM87B	TMEM87B	green	-0.470092701009379	-0.545417655256554	0.471369141261007	0.631788000080872	0.059902504311619	0.0523501484682777	-0.280095128599396	0.0882547636910842	-0.411704229404126	0.200488705306365	0.639641620422115	-0.674440330876825	1.40859587266307e-05	2.42157556327591e-07	1.32508673197385e-05	5.5520895023974e-10	0.602386741560764	0.648971301344425	0.013001545755812	0.442272276816959	0.000180473627524694	0.0784081518583729	2.90292334023278e-10	1.29339529569883e-11
SLC39A13	SLC39A13	brown	-0.763765225784014	-0.393559337836938	0.763858429759573	0.381632808560715	0.406453993981197	-0.36548775795548	0.132163279833264	0.170493597308626	-0.597264591136888	0.0294456275712458	0.686403199684881	-0.646910596480047	4.21762045379099e-16	0.000364261134007783	4.1627118789307e-16	0.000565723584111291	0.000222054017561949	0.00100040722897735	0.24872267632648	0.135594732717483	7.824944700484e-09	0.798017570288021	4.01916528997299e-12	1.56643341947621e-10
ARHGAP1	ARHGAP1	green	-0.457797950460761	-0.524761872183516	0.349150562331132	0.691963548495397	-0.0904367393107246	0.0811694261039817	-0.339808990349181	0.14954855058164	-0.454269954807449	0.425683763193198	0.63842085375962	-0.554998903002885	2.50662534843174e-05	8.14403214106761e-07	0.00172995283872653	2.29029835940661e-12	0.4310267919789	0.479900871802593	0.00233624720760805	0.191275340059149	2.94548430380006e-05	0.000102167408878251	3.21468212720298e-10	1.3413529336328e-07
COLGALT1	COLGALT1	green	-0.499902383174018	-0.472410577009991	0.41154558132571	0.564632285119428	-0.0250271934536273	-0.0266271364926011	-0.202694443569067	0.409389754474321	-0.642472885338453	0.408863194559035	0.65824715757882	-0.452740405399799	3.16458510759963e-06	1.26040512624506e-05	0.00018161697073911	7.26691048280364e-08	0.827819009263059	0.816997263109678	0.075113423071648	0.000197829550605449	2.28731380752433e-10	0.000201986922004168	5.78684202770843e-11	3.15714919505764e-05
PLAUR	PLAUR	brown	-0.827858525141142	-0.383895885559581	0.859436506555681	0.43855962976851	0.502327755780475	-0.397239423568168	0.14076229399095	0.216795124319958	-0.57331239936245	-0.0480262959222813	0.753062851017437	-0.752975621120918	9.05931938238948e-21	0.000521047154800459	7.57861665899977e-24	5.91519937111483e-05	2.78503260136252e-06	0.000316921521798873	0.218982321569351	0.056583927470422	4.11279906073772e-08	0.676276309865873	1.82687412302304e-15	1.8482650137301e-15
FXR1	FXR1	black	0.762586494508927	0.487308284138504	-0.645227903137446	-0.486171446799555	-0.2692810566699	0.272343311323585	0.0955253485463859	0.133100807905642	0.517792738551141	-0.118248191270368	-0.624444953180594	0.746831206942728	4.97528194330158e-16	6.04938982857473e-06	1.80954697048476e-10	6.40571647738421e-06	0.0171234310504304	0.0158555109692426	0.405442279646788	0.245352016000891	1.20454492409243e-06	0.302493138446849	1.00155488164626e-09	4.14661566496425e-15
ZBTB4	ZBTB4	blue	0.365791028841032	0.669465147972935	-0.349031431875416	-0.664412390738394	0.165214252022352	-0.222165463751818	0.47888365274403	-0.251827737374418	0.622783949922527	-0.452764682341184	-0.665431703473712	0.630267684971786	0.000990017041128939	2.06995866292866e-11	0.00173669373478265	3.30689725567834e-11	0.148309241626205	0.0505901905871471	9.20067395725418e-06	0.0261382858848066	1.14210981105377e-09	3.15368181107467e-05	3.01086666813509e-11	6.28142214681243e-10
FLNC	FLNC	green	-0.45512010704819	-0.644124058671387	0.370353031342284	0.704029913969996	-0.064134417476722	0.101921450980539	-0.369353770894159	0.354810991333506	-0.521763070646676	0.32667561059704	0.680596722521059	-0.599633538232255	2.83362841135201e-05	1.98821556742296e-10	0.000845094057417407	6.46500090184019e-13	0.57694698957285	0.374579363257718	0.000875078336421551	0.00143559329240317	9.6482147345461e-07	0.00351066253795796	7.13657427330783e-12	6.591295749398e-09
COL5A1	COL5A1	turquoise	-0.183492582585904	-0.506416665944486	0.110823891777212	0.383685817472095	-0.304723882116958	0.241993675867675	-0.357654360588635	0.095290810559559	-0.514943215049557	0.510506259541081	0.373821096952415	-0.237289729447152	0.107816708778175	2.24035649333543e-06	0.3340704953476	0.000525054227804938	0.00667504107601086	0.0327969209976787	0.00130551499881961	0.40660156755614	1.41008235846114e-06	1.79703121093144e-06	0.000748131542137434	0.0364538994742403
STT3A	STT3A	brown	-0.600314626185798	-0.435838595249456	0.649501777628692	0.3535200623352	0.24153256386815	-0.166797530056201	-0.0259413445776926	0.249593117960884	-0.611553165583392	0.119919308340035	0.622917254470578	-0.597161132172684	6.27243599245623e-09	6.65157945927516e-05	1.25216590004805e-10	0.00149842582837883	0.0331412243507372	0.144405896104542	0.821631784016587	0.0275410614275286	2.72075648317442e-09	0.295663116310951	1.13016807393495e-09	7.88354607948216e-09
EGR1	EGR1	greenyellow	-0.288215990036408	0.348265506172059	0.351238968565962	-0.227237428364897	0.620036347174907	-0.572454862055919	0.54126910278599	0.0203279141304193	0.053871779452598	-0.515567067331103	0.0124525305713812	-0.0031834346476964	0.0105001959512994	0.00178060120662084	0.00161554922193778	0.0454180813792892	1.41682962631276e-09	4.35390357255185e-08	3.10975826058549e-07	0.859782571139982	0.63946887776823	1.3624414534189e-06	0.913832015539617	0.977932153331654
ADCK2	ADCK2	red	0.459958494715618	0.627737503694976	-0.484000273808382	-0.620228493015983	0.0203399302614112	-0.106924889070391	0.337320680788856	-0.218494528778341	0.77234754948322	-0.431562888562733	-0.720887264667287	0.624745921723911	2.26880687320104e-05	7.70228476186955e-10	7.14155655477772e-06	1.39572807921812e-09	0.859700528883241	0.351458763318229	0.00252705153662043	0.05462762847447	1.22972601181116e-16	7.98223436643686e-05	9.89578438217037e-14	9.7792263172499e-10
SLC35A2	SLC35A2	brown	-0.67842595936207	-0.382049971334488	0.764211619572918	0.373038234210938	0.393979036201855	-0.295433632818884	0.117017674437428	0.126555073129899	-0.53848486940408	0.0138441984657949	0.677672909985326	-0.652670679749305	8.8156884115789e-12	0.000557234177228695	3.96083235196695e-16	0.000769088847718528	0.000358552568198292	0.00864030081310453	0.307587616227656	0.269547584844722	3.67127475533202e-07	0.90424522756243	9.48219178311275e-12	9.49411376264643e-11
KRTCAP2	KRTCAP2	turquoise	-0.456630418257535	-0.373068385175989	0.329006134707556	0.42081883926422	-0.0349963114375602	-0.0166453479646693	-0.211647080220847	-0.0180257732114452	-0.504141604309617	0.448785787636537	0.450006309864253	-0.428907788330726	2.64461557529911e-05	0.00076827191549655	0.0032700571647476	0.000124891475491374	0.760989137028415	0.884991742261675	0.0628613774044161	0.875527215188074	2.52961811534769e-06	3.77184278389102e-05	3.57117220071575e-05	8.928446656475e-05
CDH4	CDH4	green	-0.0567840712401555	-0.667734198330995	0.0347215878903729	0.645822883422848	-0.417421405120757	0.462012194143314	-0.610762865433101	0.480688435818152	-0.465057120787433	0.552369514427334	0.522996660949888	-0.374432536946051	0.621443719130766	2.43279091714289e-11	0.762809995361644	1.71972523840728e-10	0.000143437095992635	2.06240893016189e-05	2.88843752315659e-09	8.41804865612751e-06	1.78841303477523e-05	1.58033744915587e-07	9.00021995657031e-07	0.00073212618913273
PGD	PGD	yellow	0.656769233264625	0.575866522988723	-0.675028643116196	-0.517152038402388	-0.201995075844946	0.130093136161567	0.140043948907521	-0.054802504040289	0.55647903068692	-0.124844955606745	-0.689311213434094	0.800444077828811	6.60486392343697e-11	3.46758104824377e-08	1.22270108118517e-11	1.24813442866069e-06	0.0761458565794718	0.25627740633291	0.221366403312604	0.633684927149452	1.22233209449582e-07	0.276124483695228	2.99969276440812e-12	1.44739110763461e-18
SLC15A3	SLC15A3	blue	0.0748679585340832	0.637442223814515	-0.0559547357678382	-0.497079835026244	0.35368870393386	-0.385217878530091	0.581371089747576	-0.00252620053101781	0.461222790490181	-0.481344565813207	-0.389789125459144	0.38849513197173	0.514752347874272	3.48747926998299e-10	0.626554737759758	3.66738737151094e-06	0.00149007904497983	0.000496464332559893	2.38856580165892e-08	0.982487347125028	2.13957918650916e-05	8.14931550718626e-06	0.000419403511220932	0.000440023831147081
ABCA9	ABCA9	blue	0.410481894805917	0.503037893817552	-0.352430324058607	-0.50112259217268	0.107345961078581	-0.141346272291168	0.319037471872104	-0.0576397174339238	0.484838192896015	-0.439232726818794	-0.516347170789402	0.541926647045465	0.000189456750791901	2.68227568645341e-06	0.00155338695546225	2.96793640233279e-06	0.349554315000004	0.21705754595162	0.00441370071532754	0.616189250802244	6.8486577091049e-06	5.74510203267733e-05	1.30500120674358e-06	2.98955318949403e-07
COL13A1	COL13A1	green	-0.261484928960607	-0.574173791222546	0.249472506407235	0.600048336432654	-0.179275917979625	0.225138456333174	-0.419321548929872	0.3983781212692	-0.556989609828781	0.428198481515325	0.602820060290047	-0.466422056521481	0.0207513457525874	3.88341422580571e-08	0.0276185511513015	6.39531226214249e-09	0.116296011227148	0.0475028920625905	0.00013277337465012	0.000303460020560271	1.18365038281478e-07	9.19824441627883e-05	5.22136828295119e-09	1.67696975039625e-05
CIB1	CIB1	turquoise	-0.487120432019698	-0.427353115633551	0.389224464061461	0.492154419040889	-0.0156159492750815	-0.00404572122869271	-0.230615227380662	0.0487475207735834	-0.498664719663548	0.403364603737744	0.535782825614691	-0.472906393318174	6.10695827166902e-06	9.5296436774542e-05	0.000428290368913556	4.72880932525912e-06	0.892060105851543	0.971956863340867	0.0422221022655742	0.671691489774825	3.37650999360702e-06	0.00025046951638234	4.30687066187344e-07	1.23065932300367e-05
HCFC1R1	HCFC1R1	blue	0.318059937209736	0.621331043146498	-0.38527734982029	-0.621448601258658	0.064917511782028	-0.206076440454834	0.35191910436072	-0.446062751593086	0.396713525271553	-0.129044732049578	-0.625276803085511	0.656350568434258	0.00454303317616294	1.28032768869075e-09	0.000495383774340186	1.26857540851125e-09	0.572294475858571	0.070277829735248	0.00157979192431478	4.25794350447977e-05	0.000323321660995734	0.260162405116994	9.37530141139055e-10	6.85602842006343e-11
TIMP3	TIMP3	green	0.0483073157548476	-0.43971041282463	-0.0278182649170347	0.472625197894519	-0.411281788119135	0.476063675185495	-0.445368577231098	0.0965173117197274	-0.0407854699981429	0.411156180378487	0.26451885068405	-0.297033133444327	0.674488458676536	5.62715304224929e-05	0.808962697365907	1.24744767649615e-05	0.000183532855405885	1.05611061067446e-05	4.39085839566999e-05	0.40056059847089	0.722934599486415	0.00018445165071062	0.0192681989741138	0.00826956550699453
SLC7A7	SLC7A7	blue	0.202130682056935	0.702128273000207	-0.151310578379578	-0.721498406917515	0.307785217536394	-0.374567127070021	0.607247266883568	-0.237926172390287	0.400279860620085	-0.463745133875932	-0.562867031679165	0.564823725444548	0.0759447878269304	7.92417803750586e-13	0.186037736666363	9.22113384253981e-14	0.00611996408510861	0.000728645218973224	3.76133504448153e-09	0.0359400294351407	0.000282142688351809	1.90201667982275e-05	8.14257083628278e-08	7.17751026333624e-08
TSPAN13	TSPAN13	turquoise	-0.425151764877117	-0.488069910603986	0.437735477434312	0.532165887880285	0.0682054428116839	0.0159351144315619	-0.25142825684853	0.296965657632578	-0.571340982802031	0.237836577066189	0.60586663565143	-0.563506796401289	0.000104451570570806	5.8211581037754e-06	6.12983196445966e-05	5.32164876384581e-07	0.552953391446342	0.889867633549944	0.0263845201175876	0.00828491870761584	4.68717058575905e-08	0.0360120013449979	4.16866584690241e-09	7.81424351565503e-08
HN1L	HN1L	turquoise	-0.562613694223835	-0.433887059677283	0.63090981445426	0.472672599423718	0.253024834660405	-0.130772068666406	-0.0706846198025583	0.442403701173355	-0.627504302905037	0.114468571449117	0.713235109448479	-0.597498527949123	8.27616635456285e-08	7.23110377115674e-05	5.96285407415876e-10	1.24460271445716e-05	0.0254120377888329	0.253782707056102	0.538580672744861	5.00313240242797e-05	7.84769007480436e-10	0.318317229779833	2.35873610959821e-13	7.69396395104683e-09
TMEM98	TMEM98	blue	-0.0818008850866624	0.6736198317799	0.0323492544837993	-0.543615368752936	0.47045027213109	-0.579637854644118	0.646152409834839	-0.20634470723435	0.324073110938121	-0.408059195008383	-0.321120939123112	0.43048941061603	0.476479402671913	1.39856791941708e-11	0.778586305927593	2.70066005046418e-07	1.38471953260547e-05	2.68803012509063e-08	1.67183072967828e-10	0.069905234134352	0.0037978975545838	0.000208490145818773	0.00414890599185939	8.35301420269317e-05
ZBTB44	ZBTB44	yellow	0.487650251883257	0.64545203541934	-0.410206446183304	-0.685214971301234	0.0970897994418777	-0.145479363026212	0.417012681589471	-0.0795445650504932	0.532423123647785	-0.431004585283534	-0.636991561745532	0.711814047121208	5.94589583747764e-06	1.7751958708769e-10	0.000191537106595006	4.52512658445868e-12	0.397759077458877	0.203775455829358	0.000145831792660533	0.488764986265336	5.24259955210705e-07	8.17312631673698e-05	3.62042135746633e-10	2.76305347838963e-13
CCNB1	CCNB1	purple	-0.0234668177366508	-0.0380802499773757	0.0553916138609299	0.0427925747267033	0.00124707701256172	0.00653674019164159	0.0252049876327903	0.709250905049452	-0.137859554398437	-0.0828144950054168	0.122618365541778	0.000929564943911158	0.838404095433814	0.740640026035898	0.630035204304976	0.709890995460384	0.991354238670815	0.954704954667915	0.826614816399088	3.66676516642991e-13	0.228727901831501	0.471014802372532	0.28484715801761	0.993555437982759
DPY19L3	DPY19L3	turquoise	-0.455679049911976	-0.382346061853333	0.449771085311624	0.406811671065044	0.161183393378678	-0.100926882518121	-0.126352615499338	-0.0428023177274815	-0.456365810916677	0.19210998735159	0.518726734896533	-0.482318937270419	2.76225717927102e-05	0.000551279363084542	3.60905622876039e-05	0.000218963225148178	0.158602628576104	0.379282613219263	0.27032066587231	0.709827877651371	2.67685807014281e-05	0.09198644164388	1.14356486112908e-06	7.76502831843546e-06
PGM3	PGM3	turquoise	-0.317853681995672	-0.533328109716315	0.36679399294062	0.495195632788728	-0.0184096137793772	0.11201695772846	-0.321004895473436	0.11295480234836	-0.517102701923106	0.235198128167017	0.539096998315467	-0.532791893512692	0.00457074765658229	4.97322152325738e-07	0.000956348600365215	4.04380850413784e-06	0.872898551179737	0.328860390446004	0.00416327417992099	0.324801279605533	1.25155192440012e-06	0.0381860863706362	3.54016134079114e-07	5.13120860839222e-07
HMGCS1	HMGCS1	blue	0.133755749051642	0.402533766849694	-0.120289745776024	-0.309072699419899	0.257255076842964	-0.257988007196047	0.350566127440027	-0.275275738839874	0.544202090178575	-0.481430307476	-0.331712905123556	0.240143893177431	0.243016045530532	0.000258662047831282	0.294162914445128	0.00589896392919283	0.022981181854607	0.0225808027947651	0.001651639676892	0.0147180349173746	2.6066261268685e-07	8.11479771471012e-06	0.00300917012240683	0.0341964815303479
DIXDC1	DIXDC1	green	-0.0588256395542188	-0.50179867445409	-0.0375138778372182	0.426081436649439	-0.306930379227852	0.299670137917691	-0.503635718880192	-0.342256546187339	-0.150510364993038	0.32783543146871	0.203337967800775	-0.386240229051726	0.608938381178764	2.86398439163084e-06	0.744364346702538	0.000100490248916938	0.00627070651345215	0.00768876207787196	2.59854525598128e-06	0.00216128406157011	0.188403333237525	0.00338901652228474	0.0741733529622325	0.000478185259581139
ENG	ENG	green	-0.181821493167443	-0.490823607679584	0.134020681973015	0.627343950452625	-0.202571939320574	0.274493911695812	-0.46153115457626	0.344814502058308	-0.419228197484282	0.448478069090539	0.528718576904989	-0.383383939202717	0.111117820389051	5.06159003364786e-06	0.242075479550859	7.94919081248908e-10	0.0752934547995415	0.0150141887506458	2.10911913708982e-05	0.00199109513319745	0.000133279681050927	3.82406584852209e-05	6.49579329118744e-07	0.000530861882712703
SQSTM1	SQSTM1	red	0.356991190589472	0.427306174653407	-0.362265780683131	-0.307459236938087	-0.0285110987303574	0.0127436028763407	0.209743077874786	0.105393157984516	0.69625239627283	-0.332636986183468	-0.425243280599587	0.399873065475982	0.00133486197151839	9.54836528150308e-05	0.0011170632466818	0.00617706608317769	0.804298305081043	0.911825841741752	0.0653214188908196	0.35844076326922	1.47140099225159e-12	0.00292446192503287	0.000104055310106795	0.000286583482848477
TRIO	TRIO	green	-0.095350058526773	-0.520641306817041	0.0848344437225147	0.513847679760577	-0.303631018538301	0.349385518407739	-0.503641700398751	0.222273194865056	-0.508674566291421	0.503389548833047	0.402016017715459	-0.343841205747515	0.4063085304136	1.02754437917811e-06	0.46022661129192	1.49756356507501e-06	0.00688368094393679	0.00171672711508207	2.59772005136446e-06	0.0504755093531508	1.98426628851479e-06	2.6327212807679e-06	0.000263891130582687	0.00205437671813184
SEC23A	SEC23A	brown	-0.771021726131729	-0.395118153312799	0.876111621509236	0.387452110948697	0.521208614851815	-0.398492222993374	0.156586256554678	0.25821123678131	-0.649951979847088	-0.104256887524862	0.759727051180364	-0.723577674346611	1.49282077990833e-16	0.0003434694595826	8.60728253996128e-26	0.00045731528827213	9.9535802722417e-07	0.000302140465783282	0.170978431136365	0.0224600454811437	1.20412091265772e-10	0.363674993090527	7.39885661193114e-16	7.24169223362092e-14
CBX6	CBX6	red	0.524395466877243	0.576058544231803	-0.566681307887276	-0.49401657762684	-0.080686591965329	-0.00265562397227585	0.252814162461303	-0.100188400335569	0.740167535662779	-0.31089604933915	-0.665342680236432	0.651527327316307	8.31516805983501e-07	3.42317679587917e-08	6.36257001704239e-08	4.29750059154774e-06	0.482525871496219	0.98159028328439	0.0255385920730095	0.382797771914065	9.70737636093748e-15	0.00559804631687237	3.03567289128348e-11	1.04951551725223e-10
AMD1	AMD1	brown	-0.672996475154504	-0.251771272914	0.674290474944281	0.300421650203688	0.471143369996435	-0.391683872480412	0.128173406752481	-0.00507725586227702	-0.457509013012039	-0.0464762648202154	0.543890882821654	-0.586997882619918	1.48390484740936e-11	0.0261729712174667	1.31201978749272e-11	0.00752994225696317	1.33951222191018e-05	0.000390802065260007	0.263421462307367	0.964810808613584	2.54013556742422e-05	0.686169563362454	2.65611052090648e-07	1.62005364330604e-08
METTL7A	METTL7A	blue	0.0579476080218791	0.710849295622455	0.00282956422266502	-0.676562838261816	0.495352872066713	-0.520189343504891	0.624366264653589	-0.264404908360074	0.337787679877517	-0.55821155658202	-0.43404363720578	0.404448791657999	0.614303201934133	3.07469141494769e-13	0.980384699268897	1.0553545592818e-11	4.01105905641066e-06	1.05388645166655e-06	1.00782293567804e-09	0.0193222131481228	0.00249021136134496	1.0957327728963e-07	7.18293446839142e-05	0.000240137396407237
PIR	PIR	blue	0.261804485717925	0.691216055578281	-0.190190171472999	-0.667764617923775	0.281777729891392	-0.297412927864431	0.531501441920254	-0.102149145589495	0.572020248394103	-0.556570000974606	-0.55788482418277	0.488261909971412	0.0205906671501684	2.47197486958016e-12	0.0953442870514903	2.42591794655987e-11	0.0124445770907444	0.00818361301315089	5.53107776133275e-07	0.373507603276965	4.48116734272278e-08	1.21535354923094e-07	1.11861412873624e-07	5.76491099543804e-06
SCNN1D	SCNN1D	yellow	0.601926523595502	0.535728601467876	-0.611156138731182	-0.526172637124548	-0.161031298422932	0.0897246046128764	0.16680566986293	-0.181870415058004	0.540491683006725	-0.153414981314897	-0.678782629947827	0.749063062405948	5.57532478144026e-09	4.32063176811106e-07	2.80379946277125e-09	7.51564658189174e-07	0.159001146089259	0.434679010506592	0.144386029950738	0.111020080492209	3.25777582583535e-07	0.179919539966813	8.51592718979598e-12	3.10023481810228e-15
SPAG16	SPAG16	blue	0.4133394861747	0.586445184326514	-0.302205395504133	-0.621384781928109	0.128147835793169	-0.133980560178143	0.427160604381441	0.122691104837226	0.445776008369546	-0.427516952145012	-0.523878559700211	0.5949805784927	0.000169069066546325	1.68357775720055e-08	0.00716446654103276	1.27494258223177e-09	0.263517521685406	0.242217758599362	9.60664011582779e-05	0.284559347208402	4.31238677662063e-05	9.46456612803193e-05	8.56237659083116e-07	9.22041619194413e-09
PAPPA	PAPPA	blue	0.387411425712033	0.562246749939585	-0.30593523997913	-0.4826174423907	0.14945425027158	-0.101705311757709	0.347861572543404	-0.0797199615729611	0.605609613994544	-0.474390445350784	-0.530087288390706	0.466844595975834	0.000458002200179702	8.47336370533698e-08	0.00645030783025968	7.65073961256475e-06	0.191558613857726	0.375598454155415	0.00180415760819707	0.487804000059135	4.24899908708998e-09	1.14550123134788e-05	6.00300947349402e-07	1.64380733702618e-05
LOC101928188	LOC101928188	blue	0.398093779813159	0.615453969160938	-0.396758975943376	-0.613654706921334	0.059843861198076	-0.155107985621479	0.403379215021823	-0.153839364606545	0.591880953160789	-0.367498581515698	-0.623229811085575	0.611931695032493	0.000306771393562948	2.0203841914067e-09	0.000322763885925027	2.318850808299e-09	0.602742723589084	0.175104821113881	0.000250327598765099	0.178703682278343	1.14970323346504e-08	0.000933321482969984	1.10263433092899e-09	2.64377132777238e-09
GPRC5B	GPRC5B	blue	0.309864223284845	0.696210934603465	-0.295132203099886	-0.747404091783722	0.185857984317114	-0.299493743464031	0.503672692448893	-0.163805014336194	0.346142955693277	-0.305144856326696	-0.61897214787894	0.693586298114054	0.00576662267529093	1.47776292454293e-12	0.00871177419220726	3.84946279352419e-15	0.103274754113069	0.00772646374982231	2.59344836252986e-06	0.151849483913548	0.00190755205872077	0.00659617116237072	1.53932780195817e-09	1.93899611128259e-12
TPD52L1	TPD52L1	blue	0.260648935585407	0.662686036272401	-0.193042739817045	-0.696111366337588	0.216332962541707	-0.262911072018067	0.545088101939136	-0.22721901887085	0.419527691098433	-0.379939234738492	-0.562579051141016	0.589266907206307	0.0211767729866669	3.8729558011034e-11	0.0903889811308274	1.49314894495244e-12	0.0571257246188632	0.0200424462159387	2.47047707900012e-07	0.0454360325948023	0.000131661614146612	0.000601414420594982	8.29459591655551e-08	1.38237578780605e-08
TP53INP1	TP53INP1	blue	0.368274147686181	0.70794813855276	-0.298338679366028	-0.757125443918001	0.239458242146927	-0.260304425117411	0.494516833293701	-0.357086721238879	0.628869184965686	-0.527482226346161	-0.686923495194795	0.573997133141731	0.000908557622512223	4.22903100913092e-13	0.00797737814396979	1.05658773747604e-15	0.0347278017789946	0.0213542446111524	4.18809038731292e-06	0.00133059804948148	7.03246264429148e-10	6.9735332165399e-07	3.81514319358761e-12	3.92944332947466e-08
UGDH	UGDH	turquoise	-0.40891845575193	-0.386859188520786	0.466564779165842	0.407952469460687	0.10861484231908	-0.0266765731401186	-0.154713266550127	0.336784968325893	-0.696176368257655	0.277438543679618	0.60825568749205	-0.43635499008275	0.000201546868842497	0.000467419717340718	1.66569912165089e-05	0.000209367745719264	0.343854266998764	0.816663414807714	0.176218844341239	0.00256991337162697	1.48308702541653e-12	0.013924913871774	3.48811185153311e-09	6.50560615089385e-05
IDH1	IDH1	pink	-0.309002136952709	0.613815911214091	0.37660875349237	-0.652684006068073	0.797966440002833	-0.816685798251865	0.902407363924968	-0.153689210323861	0.312254418025413	-0.831826575032456	-0.254966623679806	0.173309652975995	0.00591089105886778	2.29048221381984e-09	0.000677656785343735	9.48300380314516e-11	2.20187145301833e-18	7.93226128536196e-20	1.63992161314461e-29	0.179133187429987	0.00538277158635899	4.03656478498469e-21	0.0242704101508082	0.129159313114081
SEC61G	SEC61G	brown	-0.875135415860834	-0.35282919139766	0.952828443567717	0.322970124768248	0.633328190179627	-0.52112379323417	0.262729563949933	0.149339649996063	-0.612761259092036	-0.170282971299036	0.731214946749319	-0.750376754963443	1.13834990018836e-25	0.00153306241171814	4.22289373155772e-41	0.00392581961675902	4.89615153939644e-10	1.00010918368079e-06	0.0201315028731047	0.191903274809623	2.48225797404416e-09	0.136085651370689	2.92462903110952e-14	2.60875768342739e-15
RBM43	RBM43	yellow	0.513932535678362	0.616225923212773	-0.491538006786338	-0.604823781831958	-0.0268299810501328	-0.0435942112112087	0.281463656786772	-0.165355718213656	0.571650148700337	-0.253353696912438	-0.658201823144703	0.684568777125693	1.49060905188391e-06	1.90390317853664e-09	4.88031034389929e-06	4.50387073387087e-09	0.815627650866948	0.704704335423447	0.0125469400442127	0.147957296538611	4.59231779705926e-08	0.0252155479958547	5.81042315419889e-11	4.82540070134358e-12
EIF5AL1	EIF5AL1	turquoise	-0.411948367877107	-0.509653899747837	0.442721514340059	0.517653709239411	0.0438892971211887	0.0871960461097652	-0.244414740627912	0.365306066949066	-0.55017711809426	0.31772673083358	0.612479228716323	-0.525041876423541	0.00017872712178286	1.88198858571639e-06	4.93389649553479e-05	1.21387995870919e-06	0.702798471268695	0.447787426609886	0.031038034629783	0.00100667932705301	1.80990832167133e-07	0.00458788058051513	2.5360819100192e-09	8.01549764585831e-07
SDF2L1	SDF2L1	green	-0.0483681300340594	-0.536267037378163	-0.0346462396024812	0.60016267858161	-0.408475517497488	0.430421841259514	-0.59579234228209	0.0934237656261081	-0.38395957909656	0.636620909632405	0.374681090119068	-0.319060092910604	0.674101794104689	4.18580983656771e-07	0.763309626597716	6.34227204189637e-09	0.00020509900665336	8.37687805672611e-05	8.69930037835066e-09	0.415899032595562	0.000519837722973377	3.73337984805931e-10	0.000725709523813267	0.00441074695948248
ZNF524	ZNF524	yellow	0.426562294986346	0.610659810455532	-0.439537563994261	-0.611294968447088	-0.006012192675018	-0.0993018762631104	0.336132844357872	-0.05786188756879	0.480697349728834	-0.227186324001842	-0.614777409555661	0.725124270399032	9.84962859217018e-05	2.91101620811318e-09	5.66957045150852e-05	2.77449036760054e-09	0.958336321635717	0.387043351679229	0.00262296769394487	0.614828050311134	8.41434279506959e-06	0.0454679280171472	2.12803537524675e-09	6.04174339661577e-14
ZNF281	ZNF281	green	-0.459649137566054	-0.54690078465816	0.490324231719882	0.602084310013315	0.0742658271699628	-0.000327289178109482	-0.224098458779365	0.360142322826828	-0.523260677060811	0.194617408278151	0.701031333199931	-0.586855462984399	2.30151710863911e-05	2.21261820076676e-07	5.19203855992684e-06	5.51120201698822e-09	0.518148704751512	0.997730922286243	0.0485647258202549	0.00120054456427159	8.86697495422593e-07	0.087741879181646	8.90479439840804e-13	1.63620087805681e-08
NUPR1	NUPR1	black	0.757057235186692	0.23880009432203	-0.780054839130624	-0.336822267462277	-0.544433297862315	0.463288163990699	-0.179471722153503	-0.246009083494708	0.598855497771938	0.0729412206940655	-0.669091189183991	0.606094608428967	1.06644011724196e-15	0.0352442917590031	3.88045145644245e-17	0.00256690813803169	2.5704285402501e-07	1.943141824439e-05	0.115891226795608	0.029923636602436	6.974438762928e-09	0.525659988640769	2.14365567816382e-11	4.09862564329305e-09
ENO1	ENO1	green	-0.470470524560775	-0.578867135387673	0.42981896227837	0.71181471713711	-0.0735053128475412	0.148880310736432	-0.329017746782285	0.441392873436631	-0.51795165553797	0.400262802926305	0.705384551673952	-0.621531892152518	1.38337858687395e-05	2.83236201903359e-08	8.59261222607872e-05	2.76284799560167e-13	0.522454601029403	0.193289226280352	0.0032688961330355	5.22938770175147e-05	1.19395743546405e-06	0.000282327622824915	5.5870303708722e-13	1.26031124572108e-09
TMEM45A	TMEM45A	blue	0.0297243946400404	0.686560413107372	-0.0165653226104241	-0.667310424022324	0.481373738001307	-0.529079847978359	0.642716721506901	-0.440566153919073	0.548037194401673	-0.60169122116332	-0.513756299863424	0.360925472561069	0.796146505430222	3.95643822107836e-12	0.885540921983518	2.53050148149271e-11	8.13755599163158e-06	6.3621375996059e-07	2.24058318938678e-10	5.42145778227331e-05	2.0641860508988e-07	5.67227158254462e-09	1.50508693729468e-06	0.00116912013429975
CERCAM	CERCAM	tan	0.0477575074486217	-0.463644779257124	-0.092459028745201	0.387162532730945	-0.454753650612282	0.457108271060214	-0.523601742411993	0.06867547212641	-0.422763370334409	0.632876396424686	0.249341943330923	-0.162462850068679	0.677988020532285	1.91097789515348e-05	0.420751012007301	0.000462224981778527	2.88134944846611e-05	2.5873041165661e-05	8.69759811488924e-07	0.550214354071411	0.0001153000367075	5.08045789585534e-10	0.0277026421086589	0.155279504300947
ITGA2	ITGA2	green	-0.271650191262259	-0.537456953455908	0.230457132720908	0.587777101978841	-0.140857855437853	0.191444273203198	-0.408224593887901	0.233185541920118	-0.504886869262269	0.42118749198782	0.544022131406044	-0.420835235016419	0.0161351803297635	3.90183137258764e-07	0.0423674109234405	1.53435744526527e-08	0.218666534457589	0.0931400965404251	0.000207136764538246	0.0399170562382282	2.43120128708413e-06	0.000123018316513149	2.63513354259063e-07	0.000124807610467408
NCLN	NCLN	tan	-0.0928768480269178	-0.505518123691985	-0.0492615531733639	0.62260753646774	-0.475521306705838	0.433095171284976	-0.586810315796719	0.135998747143505	-0.412353787819866	0.755614006728949	0.398198348529525	-0.267890360773124	0.418645675058973	2.35066908073e-06	0.668431069937946	1.1580987155785e-09	1.08434502068619e-05	7.47933848320509e-05	1.64135145402634e-08	0.235132264562652	0.000175861216013211	1.29693294068085e-15	0.000305549775845723	0.0177274405815695
NOG	NOG	turquoise	-0.239501388250916	-0.524561583487115	0.281088315104976	0.383398941668752	-0.0952088902357172	0.158285693933882	-0.321170185046035	-0.178182506910414	-0.463009516819035	0.273670675557982	0.406957706650065	-0.440803727591722	0.0346941647652134	8.2371641826382e-07	0.0126702293259429	0.000530571879780004	0.40700694446098	0.166323399416684	0.00414282184231646	0.118576456521194	1.96862445851415e-05	0.0153315746799951	0.000217712706774356	5.36560269631263e-05
UGCG	UGCG	blue	0.418191593760691	0.518520502955602	-0.297007077038921	-0.528532523516764	0.145453078376883	-0.116918119573661	0.375934986243981	0.121652282763185	0.455602063332888	-0.519698099885683	-0.489522696206892	0.544509449763316	0.00013902292881066	1.1567738185434e-06	0.00827549132721214	6.5656554928192e-07	0.203858049502053	0.308002204094304	0.000694112614877526	0.288688001799617	2.77198711827054e-05	1.08323955846772e-06	5.40803171544048e-06	2.55861080523322e-07
ANTXR2	ANTXR2	pink	-0.144289256958992	0.576781616299831	0.230535248044687	-0.61003097653821	0.695645193482098	-0.670244686091399	0.767130709553179	-0.367404030175454	0.444698172590538	-0.799359199888268	-0.346024903676177	0.186385874820061	0.207539066884085	3.26076883639373e-08	0.0422955614933589	3.05248053526708e-09	1.56725627288546e-12	1.92406619151281e-11	2.61756324598796e-16	0.000936382050598931	4.5228734403111e-05	1.7405274211554e-18	0.00191484622139104	0.102281766111921
CDCA8	CDCA8	purple	-0.0557549903118102	-0.269881262824048	0.170174967662983	0.289224348186835	-0.0649829072515495	0.195487629938658	-0.168919022115784	0.825012059989123	-0.326564214417404	0.143847047776044	0.374452098463792	-0.202775136436882	0.627788369722544	0.0168682659467458	0.136337902948263	0.0102210002209244	0.571906740454782	0.0863055035970463	0.139297297624414	1.59762793001375e-20	0.00352254864539816	0.20895003187373	0.000731619321666798	0.074995025477091
STRAP	STRAP	brown	-0.84496498719214	-0.293158895272869	0.873600134440469	0.272233244496048	0.603193866701781	-0.530583438626011	0.242576001747728	0.0528223308716258	-0.521021887555768	-0.213280792222377	0.644055181501286	-0.714806083659566	2.37106456928355e-22	0.00919259442755745	1.75862968007653e-25	0.0158996411801151	5.07973873393143e-09	5.83326347343939e-07	0.0323664032351914	0.646016483013517	1.00584556305645e-06	0.060810894425119	1.99990629055332e-10	1.97805206858294e-13
VIT	VIT	blue	-0.0177938573613158	0.604804334495486	0.00567601623695634	-0.612863491731343	0.434847624783914	-0.510499966456769	0.656203787373787	-0.376417299481903	0.480214312659941	-0.593480665488207	-0.468706668357415	0.304829145343984	0.877116104156289	4.51035929073174e-09	0.960664073052294	2.46301795601382e-09	6.94024706575076e-05	1.79764501466882e-06	6.94623170046463e-11	0.000682296258375055	8.61737761744911e-06	1.02624651304001e-08	1.5048304398423e-05	0.00665524240587137
ASAP3	ASAP3	blue	0.321914627231333	0.652344732575218	-0.323610827166648	-0.619434711064163	0.139892461133977	-0.223910798926623	0.443892362396003	-0.235287794033888	0.507239353625427	-0.366304660335084	-0.588767841498597	0.61479239997266	0.00405181032889736	9.76976461229151e-11	0.00385105333384174	1.48488955760064e-09	0.221871487750871	0.0487583907003374	4.68643161237714e-05	0.0381104461643474	2.14364465099895e-06	0.000972642928734732	1.43161635598829e-08	2.12559196030054e-09
CREBRF	CREBRF	yellow	0.564119153497972	0.522381686899968	-0.512621551623987	-0.532019409333201	-0.0597232124033018	0.0289467675441641	0.235648671395078	-0.01277567959109	0.639899923117849	-0.33285143812452	-0.619590727235669	0.634331098363203	7.51177752465778e-08	9.31794936237111e-07	1.60152734918849e-06	5.36716377151637e-07	0.603475391238393	0.801368716949286	0.0378072791680903	0.911604791082553	2.84077179758085e-10	0.00290511118596225	1.46694647810672e-09	4.50959382205197e-10
MBNL1	MBNL1	turquoise	-0.435090884396083	-0.444466960312847	0.451367241005735	0.474128368223304	0.100060407875312	-0.0439062520318054	-0.173825287668224	0.461663066363235	-0.622926925620857	0.219181035444766	0.647461091355149	-0.442972471176005	6.86832984963155e-05	4.56925230605078e-05	3.35915280080501e-05	1.16012738931759e-05	0.383408996447521	0.702689020470684	0.128006568410848	2.09621290152473e-05	1.12930636486482e-09	0.0538531864668073	1.49392550052465e-10	4.87985528144861e-05
ALDH18A1	ALDH18A1	brown	-0.81770690394399	-0.210906557694958	0.824418559368298	0.188639601484139	0.617893125011782	-0.577083616088722	0.319255477366502	-0.156434122496764	-0.444991292669973	-0.221410113324289	0.528341428286004	-0.633283715993833	6.54582008664379e-20	0.0638090859570208	1.79592236404627e-20	0.0981259149565182	1.67381947671556e-09	3.19512854199893e-08	0.00438530749985875	0.171399767580302	4.46470531148075e-05	0.0514002938148097	6.63814903505775e-07	4.91400689395421e-10
TPI1	TPI1	green	-0.173835994744012	-0.568077604499782	0.101799951220274	0.733215939536042	-0.357245262583703	0.385673988220133	-0.538765519258547	0.259243617211122	-0.462347463212343	0.608198386730185	0.549590505597159	-0.401508111208733	0.127982715212168	5.80866994350752e-08	0.375152025140639	2.29447212090925e-14	0.00132354887470387	0.00048823187489188	3.61060171029003e-07	0.0219087040499658	2.03042611291312e-05	3.50311582644303e-09	1.87649222017866e-07	0.000269115004485878
SMOC2	SMOC2	blue	0.0530926727843247	0.611552139195703	0.0253789677296513	-0.48610366962588	0.403987235036319	-0.374222074365631	0.507534351445963	-0.138848230358639	0.305933763913234	-0.448347350738694	-0.322665709419596	0.296546514727623	0.644327197252777	2.72096810776907e-09	0.825436842896859	6.4275699126031e-06	0.000244487086744597	0.000737599837389235	2.10993319050256e-06	0.225375135971827	0.00645057756231946	3.84645299399514e-05	0.00396179375381907	0.00838084998159022
FTSJ1	FTSJ1	turquoise	-0.254262997775702	-0.547131756783108	0.257649291429991	0.441774734180696	-0.119334592663248	0.159402978917745	-0.385327465151856	0.00968315862664614	-0.489563049873014	0.33819923645704	0.41749219476209	-0.500918784389405	0.024678951677906	2.18165485953751e-07	0.0227650890164198	5.14282125056638e-05	0.298041304012619	0.163314287406527	0.000494474877287028	0.93294466485286	5.39695896007648e-06	0.00245814482876957	0.000143026047581225	2.99996233874113e-06
NDST1	NDST1	black	0.764636593264409	0.547975007773697	-0.771428719818188	-0.537289308781995	-0.397926598235298	0.305961528653228	0.0412852148551304	-0.126739586743738	0.591113920906155	0.0760332923546561	-0.736961458287918	0.852178747473842	3.73042817024309e-16	2.07205849224357e-07	1.40676210791225e-16	3.94070765245541e-07	0.000308733795376534	0.00644550557853811	0.719679343641847	0.268844318953613	1.21379535498748e-08	0.508211572388688	1.44829292787503e-14	4.46118602057759e-23
XPC	XPC	black	0.743342095412	0.612234974659167	-0.639989958243498	-0.680883974950561	-0.159796170539547	0.126688591878545	0.19042218827827	-0.10976225680833	0.549037494708952	-0.20724052382104	-0.753049917037701	0.803595678108094	6.49428851189892e-15	2.58359452693617e-09	2.81940870988789e-10	6.93885588374559e-12	0.162264957030791	0.269038560154245	0.0949334403078064	0.338750255730475	1.94138100038445e-07	0.0686725340771183	1.83003070427728e-15	8.41573227614932e-19
RHOQ	RHOQ	blue	0.150900592466629	0.625878516947964	-0.072250882307039	-0.552609122637956	0.425469539592891	-0.392408237165785	0.550735954184643	-0.213931852227064	0.63022395155926	-0.67860871256977	-0.449916343201526	0.345729192879849	0.187247037551498	8.9367555860308e-10	0.529596122880257	1.55699167022443e-07	0.000103081574914559	0.000380348025814051	1.74856342704194e-07	0.0600090299394878	6.30370038607945e-10	8.6608517742995e-12	3.58561784792179e-05	0.00193322782162305
PHF21A	PHF21A	blue	0.35948345477227	0.536625384641954	-0.277233256658161	-0.58142988949213	0.141110622964402	-0.158353895228728	0.435668046890135	-0.065029871299181	0.515989166200113	-0.452440011532652	-0.508308570065993	0.548747426762364	0.00122757220740102	4.09829603969517e-07	0.0139985717594601	2.37898513717923e-08	0.217832798780754	0.166138554370532	6.70045299154777e-05	0.571628362075471	1.33107233444751e-06	3.20034802219046e-05	2.02381510948297e-06	1.9762607116246e-07
WLS	WLS	pink	-0.0435796115123702	0.670526785672259	0.103983962839444	-0.634733623666064	0.575730299698165	-0.588962517239248	0.697596038373008	-0.0746623120535237	0.278342761479853	-0.584589757592001	-0.33686447087544	0.37569896109514	0.704798677443022	1.87374227622278e-11	0.364939164680845	4.36280282201265e-10	3.49941349831324e-08	1.4122132428321e-08	1.27890439940812e-12	0.515911032482924	0.0136044539363688	1.9146124486804e-08	0.00256351155937218	0.000699962729472731
PFKP	PFKP	green	-0.264060992840174	-0.695800897922681	0.190171643915627	0.787098646835898	-0.281303096988862	0.341852317786557	-0.562273677294182	0.358044338297124	-0.442841673695205	0.445599096249398	0.615686557260948	-0.566969045502107	0.0194860328386583	1.5421194229029e-12	0.0953771550397437	1.29760674735614e-17	0.0125995514690999	0.0021893429722251	8.45874261964208e-08	0.00128853117843489	4.90795231139228e-05	4.34629870333323e-05	1.98459142025318e-09	6.24447841044472e-08
SOD2	SOD2	greenyellow	-0.23771751941286	0.371902810723273	0.275376928435832	-0.31312417995199	0.621884715020078	-0.602679738012133	0.530720690212484	-0.0878918459409269	0.151427646673425	-0.608048312818983	-0.0730134104753847	0.0423609218674492	0.0361078266556902	0.000800434132023467	0.0146800758876953	0.00524880909987811	1.22587067103146e-09	5.27549955540685e-09	5.78711278451494e-07	0.444158510759723	0.185693470976641	3.54270432546159e-09	0.525249229352886	0.712689312415708
POC1A	POC1A	purple	0.0595070420807872	-0.370074928195399	-0.033305288488673	0.381526795028123	-0.359851023399219	0.377219620974123	-0.38960001990714	0.642829977931666	-0.343801567933725	0.390542866908538	0.305080070075407	-0.14787135498039	0.604789115841587	0.000853343747486628	0.772217399751631	0.000567899722550265	0.0012124269068017	0.000663045212868268	0.000422360755556561	2.21918987362687e-10	0.00205699177988174	0.000407803766677342	0.00660825520331622	0.196358785981301
DNAJB6	DNAJB6	green	0.160570577390024	-0.542007522380795	-0.205755498014936	0.505860074854545	-0.544651671544611	0.580123990977617	-0.60884751302049	0.160368631505186	-0.0902348629461157	0.412477300614121	0.209570012053287	-0.248125248378656	0.160212854127213	2.97507577373274e-07	0.0707256828337873	2.30809937415782e-06	2.53667748817039e-07	2.60061766666403e-08	3.33668775342008e-09	0.160746128293093	0.432060349451624	0.000174996559346593	0.0655488309609062	0.0284967274877818
IPO7	IPO7	turquoise	-0.57266659074636	-0.473767723797454	0.649646343259848	0.403188016322574	0.340927069077885	-0.214957040075502	-0.0409216461911741	0.131280815873695	-0.486795299946635	-0.107274520883424	0.594138799553738	-0.703842610907266	4.29315592744561e-08	1.18054016645412e-05	1.23654146720476e-10	0.000252190545453027	0.00225480310204322	0.0587638159679871	0.722047080075343	0.251924238320061	6.20781266745637e-06	0.349876975710145	9.79212887783562e-09	6.596370992239e-13
SOX9	SOX9	turquoise	-0.494382389442778	-0.43131853946305	0.450015004188458	0.429357588244986	0.103583485491575	-0.0624951358464706	-0.161454355955094	-0.170794724626649	-0.310401264763294	0.188432726419506	0.47172415913858	-0.598447568644347	4.21723456339426e-06	8.06526686315993e-05	3.5697790552507e-05	8.76117256155607e-05	0.366799016199846	0.586742419041598	0.157894492374432	0.134895207193216	0.00567833099186507	0.0985017910003237	1.30269651569521e-05	7.18370880203521e-09
KLHL36	KLHL36	blue	0.357805205160062	0.580579249516586	-0.35197580385684	-0.551437790351351	0.14928000202867	-0.164196425500488	0.383401171197121	-0.140680176809232	0.656760648363157	-0.478904444427314	-0.599145764265189	0.536755880712386	0.00129892174083932	2.52121327550604e-08	0.00157684350818553	1.67430860207862e-07	0.192082843158338	0.150859927965009	0.000530528794563424	0.219253937815786	6.60992447100131e-11	9.19128229517686e-06	6.82908103743146e-09	4.06685875304733e-07
ZDHHC4	ZDHHC4	blue	0.178872615544306	0.642296224562964	-0.249948485379649	-0.5220277158306	0.22105841877693	-0.326971144676026	0.451431275919567	-0.323410343164083	0.522468775777814	-0.376006701289884	-0.516316163376069	0.532852130833513	0.11713318494417	2.32175144753029e-10	0.0273138150107609	9.5055976095013e-07	0.0517810961309472	0.00347930181523137	3.34947142958152e-05	0.00387431121658778	9.27232012676388e-07	0.000692343928435238	1.30724009622094e-06	5.11322711145126e-07
KIF20A	KIF20A	purple	0.0188973717457732	0.00964598147833878	0.0669629208774479	-0.0661746529897923	0.0712926483057931	-0.0232803667713709	0.0859468105496818	0.631183763830339	-0.0968417375082794	-0.196454276901486	0.0566990225152096	0.0268262439006827	0.869560214232534	0.933201523033929	0.560225430448608	0.564862307312683	0.53508396106992	0.83967087676501	0.454344015854532	5.83169697108833e-10	0.398971567234635	0.0847318601427478	0.621967038931812	0.815652879228756
EDN1	EDN1	brown	-0.564704392205381	-0.242170845400148	0.549634786220408	0.23867634048402	0.292213207426596	-0.258889540763535	0.0461621376370149	-0.2096845124507	-0.401615902599451	0.0837585736746797	0.434987760875097	-0.507443323631554	7.23311404831876e-08	0.0326654325948132	1.87138625662387e-07	0.0353421233064389	0.00943113880715283	0.0220964833349937	0.688181023186222	0.0653983035809586	0.000267998482823212	0.465955702647995	6.89873247900202e-05	2.12028197974416e-06
RXRA	RXRA	yellow	0.681057838276871	0.601183862440455	-0.618338945332404	-0.582258900991155	-0.117331314110285	0.105089684041943	0.188894788483594	-0.223729587077541	0.673555404662138	-0.294274320256656	-0.743151785879739	0.707901443785673	6.82174994682377e-12	5.88680329807412e-09	1.61694505025503e-09	2.24773765640947e-08	0.306283858207914	0.359834149636755	0.0976638077924072	0.0489460038810122	1.4071648913311e-11	0.00891803225811783	6.65378322756641e-15	4.25064993690488e-13
MICAL2	MICAL2	green	-0.324018039653089	-0.682372512965088	0.263230962364346	0.737560226379418	-0.17577951823103	0.24558863416934	-0.483799490439035	0.137383267833519	-0.354631717467983	0.317410685379313	0.583713253569147	-0.631903910199967	0.00380419546495568	5.99565032158948e-12	0.0198863127011839	1.34461413490867e-14	0.123708793308717	0.030214194100856	7.21346405406579e-06	0.230355429900761	0.0014441742295781	0.00463078089388778	2.03395828223527e-08	5.49993830619238e-10
H1FX	H1FX	yellow	0.467042486523597	0.518300586053165	-0.534402351663461	-0.461670115396881	-0.153249160247842	0.0511851726862619	0.172043925347798	0.0378431466971555	0.567558007269511	-0.104645382570752	-0.571396523266132	0.659698005349604	1.62848767560676e-05	1.17101768319821e-06	4.67043800627172e-07	2.09552530279593e-05	0.180396250473755	0.656284595410114	0.132022450228133	0.742198438302615	6.00921593387381e-08	0.361880143309818	4.66999467358169e-08	5.07878999797712e-11
ARHGEF7	ARHGEF7	blue	0.341989219638097	0.519585252825758	-0.332427772351373	-0.463493891457636	0.0660008052151428	-0.120656936875376	0.354517304924824	-0.168538085008315	0.663335450418088	-0.395922919867432	-0.527650561627355	0.474331518597671	0.00217980370406331	1.09009049973854e-06	0.0029434510185609	1.92452568217418e-05	0.565887372252266	0.292680804998603	0.00144967477247344	0.140204413885013	3.64990333353717e-11	0.000333166574000124	6.90658987908547e-07	1.14877474103361e-05
FDXR	FDXR	yellow	0.421987087600181	0.635634174940418	-0.487682245428777	-0.633639184078499	-0.022474298460767	-0.1114434483461	0.345070944953548	-0.16345384715964	0.547904650235378	-0.179343523383091	-0.671879060471226	0.745076628390594	0.000119044350328343	4.05075888886958e-10	5.93629864145978e-06	4.77301683108812e-10	0.845152094969099	0.331358421802064	0.00197471628939373	0.152741411568077	2.08099959433557e-07	0.116156128231859	1.6495318530456e-11	5.20075068416058e-15
SRSF7	SRSF7	brown	-0.694365070443965	-0.269809182286652	0.746309647493966	0.297836466845178	0.512132164932252	-0.408604275972478	0.189213000037987	0.0407363819289545	-0.412905844338155	-0.138940174436517	0.572009934107453	-0.622377078604184	1.78938391123634e-12	0.0168987356349481	4.43628430189452e-15	0.0080886855966986	1.64489056035897e-06	0.000204060534244963	0.0970899620414493	0.723254617427047	0.000172026806925104	0.225065095639044	4.48423007236821e-08	1.17930808370649e-09
DDX6	DDX6	blue	0.364282030565522	0.696737859684577	-0.291224287106029	-0.605141576096068	0.21186444492125	-0.24339296393681	0.509950718583496	-0.0929705369823377	0.576397766523681	-0.464345764883944	-0.535104974732672	0.648838343354236	0.00104270167931651	1.39884182925709e-12	0.00968635898371444	4.39909200982281e-09	0.0625853731951216	0.0317704232448345	1.85198359877322e-06	0.418174424078223	3.34605016586608e-08	1.84919759131961e-05	4.48191377052579e-07	1.32632525653405e-10
SCFD2	SCFD2	green	-0.174561561936906	-0.556181840164679	0.106805923328018	0.59946893362971	-0.312549946194099	0.351875609294438	-0.501731736408095	0.137342207324079	-0.455009667862075	0.616424452916096	0.467522073662087	-0.355808631377921	0.126374177601337	1.24539596471955e-07	0.351997993333508	6.67064296625949e-09	0.00533691823288185	0.00158205707058033	2.87412179896463e-06	0.230496115418147	2.84793204986704e-05	1.87499953710572e-09	1.59191190021616e-05	0.00138867704041583
BRIX1	BRIX1	pink	-0.135939588155611	0.496945464806756	0.208676307739555	-0.51173227112041	0.60275688322213	-0.58506963233366	0.577363644342506	-0.390351005064157	0.249586506935731	-0.669955030036303	-0.268824642848986	0.0973808578621321	0.235337892941577	3.69310173477854e-06	0.0667333783361862	1.68114249594407e-06	5.24567387029283e-09	1.85212512321659e-08	3.13538748054495e-08	0.00041072823766571	0.027545304069721	1.97708567685122e-11	0.0173196806837574	0.396339206346454
SURF4	SURF4	brown	-0.871534705254088	-0.293239591397402	0.903424707849342	0.305880506045833	0.605998980828602	-0.551274517488084	0.281961851101985	0.0799095506513373	-0.540610696710587	-0.16165165130764	0.690159506439291	-0.711809256549158	3.12935869296746e-25	0.00917248583878253	1.12262118973676e-29	0.00646031640754588	4.12786765062732e-09	1.69131151374238e-07	0.0123849058015748	0.486766378648154	3.23469205040226e-07	0.157380357474845	2.75253826664192e-12	2.76452309593446e-13
CST3	CST3	blue	0.255061187920359	0.720538685015783	-0.35858444842535	-0.672762757942584	0.162719996994132	-0.291175297946287	0.471780636226848	-0.413426886734202	0.577227987105216	-0.29495177275333	-0.676090689361909	0.635129167831584	0.0242159444185821	1.03016072378589e-13	0.0012653390210843	1.51717017309321e-11	0.154617917341755	0.00969915744626719	1.29916740480299e-05	0.000168478639167648	3.16419470316167e-08	0.0087548041448308	1.1043609226722e-11	4.22301520300507e-10
BZW2	BZW2	turquoise	-0.329332409185215	-0.426434119508953	0.365405114320342	0.488546018482184	0.0534945775615278	0.0386751399301921	-0.254287818812832	0.210812535948673	-0.469576535202016	0.221017245334309	0.555001068229546	-0.451374938343007	0.00323757443412689	9.9024179059839e-05	0.00100325573527262	5.68261453029755e-06	0.641819140769344	0.736734585498194	0.0246644412904992	0.0639302365363583	1.4437414288651e-05	0.0518258281458989	1.34117106114961e-07	3.35798767281582e-05
SLC8A1	SLC8A1	green	-0.0690971632263034	-0.567865730225852	0.0230746327302529	0.593179061029675	-0.416572520538249	0.474333824442512	-0.571597119861933	-0.0305477193718823	-0.166369818146791	0.5117100381845	0.358199459128755	-0.464269142782411	0.547762588443722	5.8896663508009e-08	0.841069143181477	1.04851231801361e-08	0.000148451897332741	1.14864648200173e-05	4.60845657219569e-08	0.790627148259146	0.145452668192339	1.68317991477484e-06	0.00128183129429035	1.85585866103553e-05
ST13	ST13	blue	0.379541227027142	0.664072159921622	-0.413377384574141	-0.553576585372734	0.109372587251177	-0.177402440287561	0.337588238941702	-0.258874997774498	0.573720022321502	-0.361419616887965	-0.615059964789221	0.589645940255908	0.000610094773029668	3.41177474180067e-11	0.000168812813176776	1.46601025309851e-07	0.34047824107656	0.120224275004514	0.00250588534646947	0.0221042252398473	4.00269152587632e-08	0.00114967747455838	2.08242707900159e-09	1.34605977119151e-08
CCNB2	CCNB2	purple	-0.0392218112188186	-0.229745357545438	0.124174055701231	0.247632455381427	-0.114546963918796	0.183407209323583	-0.130702318330924	0.727910983522928	-0.29420982664079	0.171683816026852	0.326535074348828	-0.098349655714199	0.733151563743403	0.0430267652966748	0.278733729863178	0.0288237761960933	0.317983724050202	0.107983491332057	0.254038234347224	4.3455608322682e-14	0.00893370959749474	0.132845776671611	0.00352566384127731	0.391634768416848
PHLDA2	PHLDA2	turquoise	-0.552931943886429	-0.55390723444817	0.487136985657707	0.6851211511816	0.0662176166488404	-0.0169109669917962	-0.26170258255143	0.33036120985786	-0.580069744495622	0.254555987490794	0.726352836247916	-0.631984240532169	1.52605445979236e-07	1.43608784893562e-07	6.10186474241344e-06	4.56758167709354e-12	0.564609114084786	0.883169302210731	0.020641789944064	0.00313702884576451	2.61023610723432e-08	0.0245081311206573	5.22736580251979e-14	5.464070511145e-10
CACFD1	CACFD1	yellow	0.507117648388324	0.53845553731532	-0.553250353949381	-0.505502077681958	-0.15402477344825	0.0542963079249585	0.214803279996647	-0.185597148639586	0.579486491906859	-0.108049671379679	-0.646724941200643	0.732602382108729	2.15769990288359e-06	3.67767134057104e-07	1.49611117652572e-07	2.35268468845467e-06	0.178174370660789	0.636827970292433	0.0589492243964286	0.103768163557476	2.71581213624357e-08	0.346385896416129	1.59163757011015e-10	2.47227986313419e-14
ITGA4	ITGA4	turquoise	0.00551013861318226	-0.438361477161026	0.047148122330543	0.343476906933073	-0.305241616050922	0.352300728953525	-0.402944015829376	0.210936401019402	-0.513035263279858	0.503779667842791	0.336835510387996	-0.197059474906117	0.961812764489978	5.96615750544098e-05	0.681874760387948	0.00207852383514374	0.00657815963527507	0.00156004270499607	0.000254586471479434	0.0637706705828284	1.56571160822078e-06	2.57875445355987e-06	0.00256584189836298	0.0837582707571042
MTSS1L	MTSS1L	red	0.598096596054701	0.50877662104609	-0.557821380973178	-0.481947367644347	-0.167946332494746	0.167307417160375	0.140853943980961	-0.279221536383344	0.784433318426766	-0.239318707811336	-0.681639309757162	0.54578297063537	7.36853454353794e-09	1.97336884336935e-06	1.12310931666323e-07	7.9095259641798e-06	0.141622362413369	0.143165416350942	0.218679453746885	0.0132991489941731	1.97354825377939e-17	0.0348367706915899	6.44372299787669e-12	2.3684385760478e-07
TGFBR2	TGFBR2	brown	-0.774517836801085	-0.286855297529317	0.871458449362132	0.325028690291715	0.599158123949552	-0.457175633867454	0.220748100149593	0.176226468191892	-0.52337276208341	-0.206235323547366	0.677664112649338	-0.713731481090162	8.92793298176714e-17	0.0108874732395096	3.19604507169961e-25	0.00369008667077402	6.82295615671459e-09	2.57931865753536e-05	0.0521190163759564	0.122741545338686	8.81097196190086e-07	0.0700569647546007	9.49025667062563e-12	2.23142151523918e-13
ATP1B3	ATP1B3	turquoise	-0.288276316693696	-0.566864058525426	0.395808509675826	0.541312141514271	0.0115363805065445	0.152178997719258	-0.340091655554007	0.167589976191332	-0.380762258750603	0.123940893260672	0.548560371540042	-0.651269957648018	0.0104833075457362	6.28732342008004e-08	0.000334613801585553	3.10175259283432e-07	0.920149902529012	0.183494938881323	0.00231541148676846	0.142481451840292	0.000583820934169289	0.279644376045238	1.999067312552e-07	1.07340356081603e-10
TNFRSF11B	TNFRSF11B	turquoise	-0.272075884105117	-0.550938144509357	0.390727089253465	0.531437182399872	-0.00674877275138362	0.189462865038155	-0.296035469446851	0.431835243740001	-0.357541965535165	0.0915417243232449	0.578264972774453	-0.58979074705129	0.0159629171045579	1.72685769050237e-07	0.000405013690529347	5.55173967688299e-07	0.953237341094475	0.0966412234724009	0.00849913170695863	7.89061865763472e-05	0.00131044733042595	0.425394499069301	2.95022351011726e-08	1.33242670882375e-08
PSPH	PSPH	green	-0.332379565210126	-0.513974805174094	0.303864637086312	0.553649158255435	-0.104448099698771	0.145731132195692	-0.314448559275301	0.156396626001747	-0.307770258908627	0.316949582335861	0.527091669700125	-0.515986358705668	0.00294784209369928	1.48715614545142e-06	0.00683860424718395	1.45939253116872e-07	0.362790910567313	0.202985536285459	0.00505049208449056	0.171503731335138	0.00612257415202168	0.00469401004643023	7.13121609954815e-07	1.33127871206971e-06
COPB1	COPB1	turquoise	-0.542765495486257	-0.495487857268038	0.573989669822645	0.4879615066141	0.207786543627119	-0.0810254288715769	-0.147371303760703	0.158677848400253	-0.525026421585089	0.0793285163742571	0.622038049489557	-0.667709176187382	2.84257784217742e-07	3.98314348511414e-06	3.93139929838992e-08	5.85314246204664e-06	0.0679298048808527	0.48068293450918	0.197893003159928	0.165262615933702	8.02254190134429e-07	0.489950076001691	1.21118487818959e-09	2.43845838538894e-11
SLC39A7	SLC39A7	tan	0.111385137411802	-0.504354138124447	-0.173234406439216	0.497534053083406	-0.579074173303568	0.576359599162471	-0.644921433785439	0.106607978723028	-0.351132435147219	0.755757469330595	0.254978025902778	-0.170387705469001	0.331613078105853	2.50117638601627e-06	0.129328191753411	3.58170355024207e-06	2.79288276070173e-08	3.35464484838676e-08	1.85754825038773e-10	0.352896343956933	0.00162121573741131	1.27202714981405e-15	0.0242638373520385	0.135841373332938
PML	PML	yellow	0.566235329645684	0.474004370254192	-0.597125738220895	-0.41891177480176	-0.191050399313103	0.114333758157766	0.138192818373065	-0.0752798573876911	0.599604404635284	-0.223121637918367	-0.619990655277006	0.640485567597882	6.54980364372748e-08	1.16710824527912e-05	7.90368976774815e-09	0.00013500914110095	0.093828003224672	0.318891292028075	0.227593881458403	0.512435557205507	6.60527371123925e-09	0.0495797719573697	1.42189217598276e-09	2.70453696248127e-10
PQLC3	PQLC3	pink	-0.23449392435082	0.556289420658975	0.295083400894821	-0.523323778140847	0.685972157587053	-0.68223110723455	0.746228326741014	-0.207012027499329	0.297697136191068	-0.673173632376527	-0.22132257327388	0.150906357595807	0.0387844977545413	1.23699980814337e-07	0.0087233944784949	8.83540548595078e-07	4.19608493116251e-12	6.07966952267032e-12	4.48317159599436e-15	0.068985283594879	0.008119806470782	1.45915713156161e-11	0.0514948636380177	0.187229993295793
PDLIM2	PDLIM2	yellow	0.486589654133791	0.664679549510023	-0.491687109106921	-0.632716280548237	0.00423386059032655	-0.0762478442252156	0.362960780022985	-0.0478694469624947	0.501999244566812	-0.258750984409762	-0.660016772778342	0.771733636120983	6.27240699152053e-06	3.2267177863373e-11	4.84325209960756e-06	5.1473537438663e-10	0.970653328845559	0.507012012623848	0.00109090502041054	0.677274963801851	2.83381001483889e-06	0.0221703372606783	4.93475016366515e-11	1.34544661964952e-16
ARID5A	ARID5A	yellow	0.407684170471475	0.56241460176372	-0.421941484034259	-0.56146154789097	0.0192661776179487	-0.0959927915579523	0.295142186381373	-0.326058269898264	0.516651261029531	-0.28912452310396	-0.62084357096812	0.595177467278162	0.000211588995231602	8.38261265121023e-08	0.000119267770052262	8.91041077839156e-08	0.86703752373635	0.403137557465855	0.00870939874543206	0.00357698636045588	1.28323504614944e-06	0.0102483480479279	1.3301790153061e-09	9.09135843207961e-09
SNX33	SNX33	yellow	0.340757482345414	0.551925901110626	-0.376524474429172	-0.53345103386334	0.0215567791087627	-0.140000420903248	0.354791769435164	0.0375356082204966	0.459273412824031	-0.248712888663672	-0.515290354412581	0.653950599343438	0.0022669899396953	1.62443808866024e-07	0.000679695553222	4.93765730363706e-07	0.851400112209003	0.221511449871653	0.00143651113836364	0.744221344401747	2.3418361183696e-05	0.0281108325149328	1.38338254163155e-06	8.48203019145499e-11
ARFGAP3	ARFGAP3	turquoise	-0.353777951451323	-0.442310531917925	0.509301609811207	0.367818318860554	0.159922169504479	0.000410113092782653	-0.159343518370189	0.116897106507614	-0.51683430575392	0.0563820324093919	0.532472733082672	-0.582725433760715	0.00148567881721275	5.02359981286544e-05	1.91819493099131e-06	0.00092303895103968	0.161929754478657	0.997156710822617	0.163473408234999	0.308089757536752	1.27029852148562e-06	0.623919183910573	5.22748260655748e-07	2.17693564503336e-08
ARL4C	ARL4C	blue	0.291632591377487	0.496321710939152	-0.300716618465476	-0.38799926794579	0.0946108180171421	-0.118235079321909	0.337760289581675	-0.16804823480493	0.788624111234253	-0.452996060979894	-0.497643128566972	0.378750762132834	0.00958026177512182	3.81470264600638e-06	0.00746839777368557	0.000448168398743855	0.409973614165895	0.302547131719496	0.0024923587340904	0.141377419041901	1.01799050488079e-17	3.12081233531899e-05	3.56140941658143e-06	0.000627674078833982
HMGB1	HMGB1	brown	-0.692315760966872	-0.297450217158142	0.765966275991172	0.335093126302074	0.41696402420463	-0.341604133911141	0.147195580975331	0.229206155118712	-0.536215513120605	0.0149909227184235	0.678260245411614	-0.624385202541886	2.20920745085877e-12	0.00817521634770792	3.09006480000381e-16	0.00270958657989655	0.000146119318606644	0.00220673198278119	0.198434177269491	0.0435318958407024	4.19853714343997e-07	0.896355989955671	8.9583822783648e-12	1.00631099466463e-09
TOMM6	TOMM6	brown	-0.448620647509743	-0.0906323265498501	0.293246819993538	0.143869307412906	0.248747651638494	-0.30459886626776	0.0439650568274652	-0.347332406644754	-0.20013434144606	0.0631670935505088	0.220666618703012	-0.288071409890128	3.79978573995891e-05	0.430026775124879	0.0091706864310884	0.208878845239836	0.0280881431232919	0.00669862235919066	0.702309458578604	0.00183544184144259	0.0789480553944748	0.582718045453278	0.0522080442805316	0.0105407676374883
ECM2	ECM2	blue	0.11793528827565	0.603950479053962	-0.0500692747278108	-0.546023763546033	0.45018260155586	-0.399154259029794	0.552891863416729	-0.186024946998485	0.590553749223927	-0.679961250776064	-0.445742490844388	0.32533563595774	0.303783345605768	4.80419656349433e-09	0.663320211047894	2.33401956551995e-07	3.54302251876098e-05	0.00029458755153876	1.52986361315055e-07	0.102959880244767	1.2627361979233e-08	7.59336924454474e-12	4.31879273796084e-05	0.00365603959150705
PLOD1	PLOD1	tan	0.111022946971892	-0.546438020085046	-0.21226456465943	0.594839004275446	-0.667641797750533	0.636961563164825	-0.673901107038518	0.319912521307552	-0.404850238486173	0.78910992478512	0.312002326408025	-0.13980872739648	0.333197617159546	2.2759109612515e-07	0.0620798797261677	9.31429234084462e-09	2.45378248529778e-11	3.62944065631558e-10	1.36162193998954e-11	0.00430071243697169	0.000236412149476099	9.41879146113069e-18	0.00542216059918931	0.222151016353256
PHF2	PHF2	blue	0.0748235171288103	0.677673820116965	-0.054936824495883	-0.733223037654706	0.445861964313326	-0.502026759296649	0.642242988954688	-0.426043972437978	0.437839316548591	-0.581595015988088	-0.555013011673438	0.437642755888102	0.515002634075479	9.48135780269184e-12	0.632851995893717	2.29248901846871e-14	4.29599898733313e-05	2.82969400565379e-06	2.33222591065175e-10	0.00010064715814257	6.10239703890926e-05	2.35227489756943e-08	1.340168267959e-07	6.15442622352444e-05
C19orf10	C19orf10	brown	-0.648891545632884	-0.345456702767494	0.683095366846444	0.403087415664346	0.319612826189747	-0.255679566163399	0.0950654615535174	0.313553228715022	-0.553386540980457	0.129589575864594	0.69210273426694	-0.54063369674372	1.32022648993874e-10	0.00195030640892406	5.58327233864364e-12	0.000253175856668303	0.00433911693044425	0.0238623335726245	0.407717259814543	0.00518381987454847	1.48347486627099e-07	0.25813845780811	2.25791724655092e-12	3.23024886319818e-07
ASL	ASL	green	-0.14237613413696	-0.538845058268007	0.030599040895896	0.661255290704048	-0.385636385518252	0.39549422012176	-0.533496533548533	0.213190138695069	-0.318117393024354	0.597436852602135	0.469509614726384	-0.365129908003811	0.213692278612581	3.59357956095669e-07	0.790283439411946	4.41138230213116e-11	0.000488905828465474	0.000338619113322116	4.92455444823002e-07	0.060923232840723	0.00453533946094306	7.72829166292256e-09	1.44835755740892e-05	0.00101279449214568
APOBEC3C	APOBEC3C	yellow	0.542062004680782	0.546069590554628	-0.609198876862017	-0.553960692171219	-0.186360815385549	0.0754571099510137	0.168519075590949	-0.0350332722631503	0.531281292227029	-0.143093321347529	-0.688452050009732	0.716813252578822	2.96536036790789e-07	2.32752289908218e-07	3.24977604480801e-09	1.43130482635979e-07	0.102328735171069	0.511440214416306	0.140249796937164	0.760744260683494	5.60216777552799e-07	0.211370635388735	3.27167122622695e-12	1.57697395110969e-13
PAICS	PAICS	brown	-0.635348306689188	-0.282758661557853	0.737276165280298	0.2688575869938	0.534906521901045	-0.38806789583183	0.161081821590978	0.0489983933548175	-0.435757132786202	-0.226148865708433	0.551354814677525	-0.657434611770622	4.14742451680507e-10	0.0121295240582099	1.39287586769951e-14	0.017305450853426	4.53441971787914e-07	0.000447033024902841	0.158868683554079	0.670099486714784	6.67488252609491e-05	0.0464896626292321	1.68292918674075e-07	6.22373567033057e-11
ATP5B	ATP5B	brown	-0.845413708524271	-0.196559116300504	0.896163979197395	0.224123945025581	0.677038977162604	-0.581858263478464	0.350672895874793	0.0658294207669066	-0.479441608429667	-0.205180194179487	0.629146563590542	-0.641395046235589	2.14239423714294e-22	0.0845625642307704	1.53770050820167e-28	0.048538472920936	1.0080507728379e-11	2.31028178753006e-08	0.00164586463999997	0.566898768644111	8.9517323957992e-06	0.0715342192294722	6.87699123116422e-10	2.50528504946663e-10
TERC	TERC	tan	0.132203636958414	-0.419610817732377	-0.178491749669479	0.49777309626478	-0.516723311219895	0.523864315756946	-0.573062666013938	0.340208571045091	-0.229677730164015	0.588260304619473	0.268434518216035	-0.141494040030673	0.248576931378411	0.000131215734730952	0.117928035106484	3.53736920883131e-06	1.27812821486412e-06	8.56928588068008e-07	4.18167222411649e-08	0.00230684232178456	0.0430898518130331	1.48340201210467e-08	0.0174889565316645	0.216572404583618
ADH5	ADH5	blue	0.0656931289867672	0.709738948224607	0.0885887801883138	-0.768472757282416	0.577089980237189	-0.549581183926981	0.767864743097993	-0.156104908913945	0.425175337018026	-0.754466148623329	-0.464201245264301	0.386197558698406	0.567703677277278	3.47524272928027e-13	0.440540231550655	2.1593039326192e-16	3.19375888557921e-08	1.87756877430786e-07	2.35640836445903e-16	0.172314134223118	0.000104349370661965	1.51386856505963e-15	1.861779976443e-05	0.000478935709576304
CLIP4	CLIP4	red	0.625356401102041	0.463105455867821	-0.585256117943654	-0.419935757646349	-0.214237960816482	0.203972938824121	0.102631908712421	-0.225895424280084	0.804414416213881	-0.231067789396011	-0.654312076858256	0.541041571815289	9.31613015711602e-10	1.95981571945596e-05	1.8283691947632e-08	0.000129486147534753	0.0596349988963961	0.0732550378526729	0.371241396110764	0.0467421208981883	7.29821971066934e-19	0.0418084244051374	8.21545466772482e-11	3.15240730513705e-07
ATP8B2	ATP8B2	brown	-0.64129835173024	-0.378674031681144	0.746657588434715	0.30434389107269	0.412473653593453	-0.301943382577637	0.0625141673301553	0.114757722712853	-0.601713416979688	-0.0494716885629394	0.639524935046063	-0.654943578438984	2.52578260191559e-10	0.00062940485853698	4.24095527096067e-15	0.00674694499239277	0.000175022034240138	0.00721715362161107	0.586628265464639	0.317088204244806	5.66305852036903e-09	0.66709997590328	2.93142417083372e-10	7.76888840214608e-11
EXOSC6	EXOSC6	magenta	0.491697428345971	-0.0936345265582719	-0.447570060922016	0.0399880267329666	-0.493314857979107	0.532652507460554	-0.354134238029918	0.201970056059738	0.251803759687733	0.19368733753665	-0.194671368447489	0.207551621722092	4.8406971268206e-06	0.414843372597612	3.9821108673995e-05	0.72813918484479	4.45550125277099e-06	5.17304619920384e-07	0.00146822926301941	0.0761830008769708	0.0261530102845348	0.0892978646455519	0.0876522672038187	0.0682485623491048
RAB7L1	RAB7L1	red	0.472302375699648	0.477558123618989	-0.514018059245383	-0.468290037999066	-0.0842064659849353	0.0405689601906054	0.157884404604938	-0.327186172076414	0.736373138582862	-0.371086804911839	-0.689723971511748	0.468457156383324	1.26698524579068e-05	9.8183098545355e-06	1.48363061219954e-06	1.53493718736679e-05	0.463565937301889	0.724346439951776	0.167414078882207	0.00345664137111618	1.55764067754798e-14	0.000823674062873351	2.87688345084551e-12	1.52279383870162e-05
NHP2	NHP2	green	-0.305580266083517	-0.517718120395124	0.236112858077038	0.577746578807819	-0.173604550898084	0.175994079056597	-0.393513600534944	0.138500331575373	-0.480284415157365	0.42388765040747	0.509443470336825	-0.478355716672658	0.00651546182072149	1.20954666647041e-06	0.037420282647093	3.05540897824395e-08	0.128499080514384	0.12324373534366	0.000364888239996564	0.226550974179027	8.58762955171734e-06	0.000110069850202956	1.90353716767997e-06	9.44217595371399e-06
ACACB	ACACB	blue	0.428966288243342	0.622208188847301	-0.37608147965944	-0.608847122159878	0.0720601144104807	-0.10453298025712	0.37803978759894	-0.220001755058851	0.529742920043661	-0.338739778715052	-0.605049912981727	0.603958149259744	8.90652538142255e-05	1.19508624784384e-09	0.000690504064512108	3.33678565788992e-09	0.530686416967599	0.362398882529695	0.000643878746242272	0.0529391522560329	6.12355797053111e-07	0.00241659104872329	4.42907297691333e-09	4.80147759164805e-09
OPTN	OPTN	black	0.867264472178362	0.316075773516941	-0.859730360803235	-0.285780799721075	-0.560278623997939	0.525611902231318	-0.210272503975747	-0.0506051466878371	0.659131360292933	0.0544519676089884	-0.674598408253013	0.672902300080525	9.98783604192155e-25	0.00481593610272146	7.0391076666168e-24	0.0112020284129046	9.60940657967055e-08	7.75972251895475e-07	0.0646296984161827	0.65993791655726	5.34483936352893e-11	0.635860771813535	1.27402400160274e-11	1.49722388949708e-11
GDPD5	GDPD5	yellow	0.60232312926886	0.449204982576811	-0.642289408601204	-0.403473058342489	-0.311962944617587	0.206268367840074	0.0849987530075087	-0.142605010944148	0.56438305295863	-0.0491905974994046	-0.618312252513511	0.667182360715823	5.4154836658195e-09	3.70176792683407e-05	2.3230900168971e-10	0.000249417870242421	0.00542833693308161	0.0700110997568105	0.459355064811597	0.212949419125934	7.38488278635394e-08	0.668880766860655	1.62029774075073e-09	2.56076224917742e-11
DTX3L	DTX3L	red	0.474439066351013	0.621753825143662	-0.400281931482306	-0.523958761268121	0.0700354714227885	-0.0642747078684291	0.332685980893725	-0.0180518447046578	0.620257734311729	-0.347381075546499	-0.56122160176532	0.619659375592197	1.14280680031979e-05	1.2385411940361e-09	0.00028212024424889	8.52357134132534e-07	0.542326215039744	0.576112214088844	0.00292003083158803	0.875348626249674	1.39254321328771e-09	0.00183254427933091	9.04817562978795e-08	1.45911713357307e-09
BTG1	BTG1	black	0.672908223700349	0.500172580920825	-0.751954476438119	-0.529091909762689	-0.295132021382151	0.162754662640344	0.0801749113930961	-0.415774547338286	0.7151406087527	-0.117248246957967	-0.798418090275895	0.751393686830017	1.49638275205502e-11	3.12001264229156e-06	2.1173459151617e-15	6.35772034184921e-07	0.00871181743583379	0.154528890424771	0.485316024105665	0.000153312951570197	1.90499618703234e-13	0.306628807231323	2.04063973179262e-18	2.28080005853029e-15
RCAN1	RCAN1	green	-0.304138979215468	-0.648933951921593	0.273647522862675	0.713869558780669	-0.183048305422065	0.270478961499428	-0.444791677690678	0.286891665657346	-0.302459511591483	0.31766492780713	0.583265669069954	-0.612150937830276	0.00678600194044372	1.31538454344339e-10	0.01534058389323	2.19719814704336e-13	0.108686825253636	0.0166174240426459	4.50424179245187e-05	0.0108769625922205	0.00711369091632077	0.00459624193011324	2.09759846317097e-08	2.60013694327666e-09
EMILIN1	EMILIN1	brown	-0.456776905411399	-0.0190047117325034	0.398999145552994	0.164745140251729	0.336998812335296	-0.346877701769797	0.137116571115825	-0.0646872632366131	-0.336953926081191	0.0350865124622851	0.326502661932858	-0.242695749943347	2.6269220603988e-05	0.868825856336106	0.000296341469510937	0.149480801367238	0.00255272640653638	0.00186271323123797	0.231270280478479	0.573660612544709	0.00255632541622561	0.760391569995217	0.00352913175042592	0.0322784632934945
RHOB	RHOB	turquoise	-0.441231086056636	-0.476562097110003	0.493721055302297	0.502694906606135	0.0807905671087392	0.0069469389175536	-0.200751734060355	0.207804726718845	-0.61039743962279	0.23229473288486	0.642506812641113	-0.543868092822455	5.26647078236615e-05	1.03077186419821e-05	4.36338879347214e-06	2.73145249598078e-06	0.481959949843891	0.951865846137464	0.0780093127247597	0.0679051829879877	2.96926242156932e-09	0.0407037849947308	2.28075632088143e-10	2.65976902592381e-07
CYP2U1	CYP2U1	pink	0.0941475051082	0.657908259202726	0.0075392214486907	-0.71638917392845	0.469626402553661	-0.488695438974892	0.701522458803912	-0.135265786877489	0.366787938182905	-0.598332449452115	-0.46525803714252	0.458606914517192	0.412280461277666	5.9653663490867e-11	0.94776754636114	1.65458002291901e-13	1.44031055606048e-05	5.63977595211844e-06	8.45213059758304e-13	0.23768873618025	0.000956548695046821	7.24383945291853e-09	1.77158584374823e-05	2.414982664688e-05
MCM5	MCM5	tan	0.0593006718999608	-0.466470818164334	-0.0845105993976881	0.484233453169451	-0.429521015791034	0.452426113710613	-0.535160853820489	0.524259816144912	-0.463444521741681	0.600807408564728	0.37844302320426	-0.120032405308055	0.606044453920532	1.67311112005035e-05	0.461947031919059	7.05889008874064e-06	8.70111822492053e-05	3.20235988685801e-05	4.46723347943848e-07	8.37938242896368e-07	1.92897787471478e-05	6.05095683852968e-09	0.000634641929895959	0.295204563426529
ZYX	ZYX	turquoise	-0.584005323856237	-0.438053690142185	0.626541446063595	0.461221084353142	0.260411478444977	-0.17247921669212	-0.0564939315044721	0.0819649683652577	-0.498199822461862	0.0566395977546511	0.670707693392047	-0.625682437367327	1.99342482984535e-08	6.04611821864213e-05	8.47629833165739e-10	2.13974885354137e-05	0.021298961563386	0.131032412898564	0.623229770403923	0.47559249003068	3.45950501630891e-06	0.622332801175549	1.84213700809358e-11	9.07746503499844e-10
HSPE1	HSPE1	brown	-0.577524060963621	-0.190304505973141	0.691145263065751	0.186432196707968	0.54605025010691	-0.394677352805141	0.240676469047895	-0.0366496701590059	-0.336623276884247	-0.251948843014194	0.469041705457026	-0.57178274029099	3.10164415844036e-08	0.0951416536931989	2.48988104206944e-12	0.102194988966486	2.33026260748454e-07	0.000349235748097678	0.0337884947597385	0.750058440913415	0.00258297752648172	0.0260640236782023	1.48102099852737e-05	4.55219949547412e-08
RHBDF2	RHBDF2	green	-0.181807657868975	-0.555387433712779	0.148246287055868	0.533944076784384	-0.262263425067696	0.301723943312249	-0.421199877035354	0.199832908278162	-0.393216382046696	0.406820860364282	0.447934992512802	-0.418570144098783	0.111145473678986	1.30908902997577e-07	0.195214064647853	4.79741143514359e-07	0.020361765240843	0.00726154166136649	0.000122955839883602	0.0794096437507022	0.000368987573965164	0.000218884341781166	3.91787580972113e-05	0.000136899623047799
PCK2	PCK2	turquoise	-0.0795356733437019	-0.507903825298663	0.0759474069651105	0.469690619137538	-0.358592384276954	0.401469229453008	-0.414690843613113	0.107117629858733	-0.182005071603707	0.439928032095927	0.342227520824907	-0.358520134767428	0.488813729967617	2.06841438907757e-06	0.508692166298527	1.43590367802062e-05	0.00126500109169138	0.000269518795808918	0.000160149865144997	0.350586226197199	0.11075139685222	5.57416776670253e-05	0.002163287994479	0.00126808067991927
PIK3IP1	PIK3IP1	pink	-0.0332355667487347	0.616166879182016	0.109205479310356	-0.648029363947984	0.539914766919262	-0.584548962252999	0.735023801467885	-0.242359927750404	0.370525347605402	-0.60009252305066	-0.35727237885083	0.40649458108748	0.77268136948807	1.91258102991742e-09	0.341220972132867	1.42245116605184e-10	3.37189933388782e-07	1.92001614307235e-08	1.83929813042268e-14	0.0325255913208508	0.00084001888396288	6.37476537645109e-09	0.00132234659991279	0.000221701284784047
CRY2	CRY2	blue	0.318500210482808	0.577660801635656	-0.27628834399536	-0.56510360237573	0.113059715377137	-0.164693158926111	0.388803372769317	0.0282027701692658	0.4132382906792	-0.266214437780859	-0.493675369181093	0.575438502299629	0.0044843722810588	3.07315379288918e-08	0.0143419729556988	7.04868746970815e-08	0.324349198835709	0.149611044269197	0.000435029450440344	0.806373244803697	0.000169755066750715	0.018479562623465	4.37365898601301e-06	3.56853720170818e-08
H6PD	H6PD	blue	0.34040461435294	0.609151560529099	-0.368861181474757	-0.582159468692291	0.129335772067887	-0.211950444695231	0.327315886388738	-0.37120604775541	0.397101627300924	-0.273556485310637	-0.585215060888499	0.596220231014414	0.00229253745467157	3.26135289627357e-09	0.000890212046957781	2.26310821693776e-08	0.259079934993859	0.0624764443924989	0.00344303530545029	0.000820240179657711	0.000318587158163671	0.0153760528698933	1.8335743327457e-08	8.4360285284716e-09
SSR2	SSR2	brown	-0.592368078132859	-0.0847885615419684	0.613596032255434	0.0757325297290214	0.485597585028764	-0.472943375627515	0.255186903830345	-0.0320532148325579	-0.458344535410464	-0.116902165997643	0.421106809988761	-0.388733238002028	1.11068670579292e-08	0.460470146201748	2.32925930304632e-09	0.509895589473648	6.59297012331332e-06	1.2284671364014e-05	0.0241436972210379	0.780561443167885	2.44435805536271e-05	0.308068675094011	0.000123426036862311	0.000436161254526692
RAB11FIP1	RAB11FIP1	red	0.466424903685417	0.506962659445748	-0.529004392632613	-0.444509232778402	-0.0982101306714412	0.0142591831080827	0.191769932916567	-0.532341655574562	0.763075493721154	-0.28018701761065	-0.681774841734838	0.53819010272383	1.67674421897085e-05	2.17572450608366e-06	6.38983663923103e-07	4.5607399969222e-05	0.392310240741132	0.901389104086712	0.0925743280405108	5.26751406936179e-07	4.64624774368367e-16	0.0129705804531752	6.35854560916776e-12	3.73603702185108e-07
AKR1C1	AKR1C1	blue	-0.0107094779987253	0.588627354159123	0.00880464139129737	-0.407465683999843	0.447975404613354	-0.439308179657037	0.562321895176428	-0.0322277221286906	0.491528969196887	-0.553796555330142	-0.322543485167257	0.281688866668628	0.925856582793034	1.44577588898379e-08	0.939016142728024	0.000213413845042547	3.91082207076394e-05	5.72632008957445e-05	8.43262092689153e-08	0.779396984855933	4.882565098973e-06	1.44603882486418e-07	0.00397631988451087	0.0124734656732427
QSOX1	QSOX1	tan	0.107853583739336	-0.431183935256608	-0.151657082471658	0.485179288382829	-0.537717452252454	0.522423173476558	-0.543571064362977	0.439403453308635	-0.360320745817867	0.666621063115927	0.335715195912194	-0.0868745666459035	0.347266963740334	8.11134787108949e-05	0.18502010281801	6.73268209141957e-06	3.8421411986887e-07	9.29618658485175e-07	2.70788955260472e-07	5.70268569891776e-05	0.00119331870776016	2.69753610684399e-11	0.00265745934149184	0.449469650830011
STX17	STX17	yellow	0.460915247951778	0.599906608022602	-0.434011970421632	-0.608349158169282	0.0362684126339469	-0.0943064348709045	0.335997115110047	-0.184932757808586	0.514477822922122	-0.297386921999781	-0.650592935690009	0.665912296372559	2.17036637939291e-05	6.46164296926593e-09	7.19265233691227e-05	3.46376836899617e-09	0.752574741795936	0.411488297242611	0.00263413269561215	0.105033252374879	1.44663984973948e-06	0.00818947339391758	1.138753880026e-10	2.88027074130574e-11
HIST1H4C	HIST1H4C	magenta	0.328455576382347	-0.25072634508285	-0.324947075172138	0.26230972922993	-0.514909210313666	0.512561780605592	-0.434082178204133	0.441225832133353	-0.117021242391764	0.492374097158945	0.0769144386658412	0.158167297526783	0.00332552896188162	0.0268219270321347	0.00369918701020731	0.0203387917294253	1.41272374141376e-06	1.60676517809138e-06	7.17112346782661e-05	5.26767911087655e-05	0.307572764504818	4.67589229039896e-06	0.503294406065333	0.166644647461332
GOLT1B	GOLT1B	brown	-0.733452595178765	-0.342165841654874	0.765740245918415	0.359532542995755	0.453173769771287	-0.361549540961893	0.129667289979594	0.0976092165175865	-0.507242331696157	-0.0505826178975283	0.63957208274062	-0.659177400191691	2.22923701797154e-14	0.00216755191442231	3.19086980581064e-16	0.00122553971786513	3.09578403769642e-05	0.00114461432776273	0.25785064528355	0.395227306130102	2.14330180779352e-06	0.660079976366309	2.91987609586392e-10	5.32273388139467e-11
ACOT7	ACOT7	green	-0.161230095540856	-0.61137863515914	0.155999678419553	0.627959448127515	-0.284533076620481	0.360404565752686	-0.480838193571528	0.4890636773338	-0.388004883161563	0.339918161738643	0.510801646423853	-0.481294844498849	0.158480408928597	2.75696842556556e-09	0.172607157112873	7.56629150483645e-10	0.0115771939634404	0.00118993774261387	8.35599091199203e-06	5.53549217805054e-06	0.000448075402127675	0.00232818014277284	1.76844127598013e-06	8.16939521110987e-06
CREB3	CREB3	tan	-0.11509367246506	-0.537527469847362	-0.0501036056318752	0.565167290328699	-0.472932251602428	0.38860892301643	-0.57065397720458	0.153887098687801	-0.469119523228525	0.710063543113139	0.378723601659494	-0.249909034586924	0.315664099525976	3.88558741999321e-07	0.663103319998588	7.01968095835057e-08	1.22912614682665e-05	0.000438174016248228	4.90464970757111e-08	0.178567299904688	1.4755414711645e-05	3.35322989240749e-13	0.000628286230593804	0.0273389640675786
FNIP1	FNIP1	blue	0.401712784218701	0.555213774707738	-0.378069906028108	-0.508034123957393	0.0267651736452038	-0.0836626604098752	0.304948583554982	-0.109023955824336	0.542471192037388	-0.277152539241402	-0.533101604476917	0.560471223021113	0.000266998598975228	1.32341783543212e-07	0.000643184619966548	2.05395665991744e-06	0.816065172510936	0.466468325924034	0.00663284027937567	0.342028925813828	2.89334654762996e-07	0.0140276257053772	5.03938842728329e-07	9.49216080504381e-08
NLN	NLN	turquoise	-0.500213335126463	-0.417528967682872	0.481326795669561	0.371942778469288	0.140681472476876	-0.101890679837656	-0.116939226176794	-0.0450621040755257	-0.529194740706684	0.16710884712379	0.487364683265432	-0.552530373327045	3.1133411643895e-06	0.000142812950546447	8.15648657658444e-06	0.000799311317480958	0.219249650339438	0.374724346027593	0.307914277163024	0.695241877412149	6.32017908026305e-07	0.143647551669281	6.03220553855492e-06	1.56462817459157e-07
SLC1A3	SLC1A3	blue	0.0840200855689576	0.490124114519167	-0.104958780325757	-0.45805510170377	0.316845759402428	-0.359603253328183	0.43042692979663	-0.232773781748096	0.479697234673078	-0.424270502554227	-0.395466035606706	0.288289445852166	0.464559571063724	5.24519371570045e-06	0.360436215732222	2.47714861747876e-05	0.00470835206058812	0.00122261732197785	8.37507871325332e-05	0.0402791213814819	8.83979950129528e-06	0.000108339473986841	0.000338980436393626	0.0104796351864831
TMEM106C	TMEM106C	blue	0.0687563182199746	0.595325895338427	-0.048360466793576	-0.577200796352492	0.381679019439803	-0.400567970368928	0.555834223898766	-0.257502054169404	0.500743825974734	-0.498170406847144	-0.455283952957154	0.371250342107544	0.549743894482773	8.99520520755074e-09	0.674150513275064	3.169998923184e-08	0.000564777397711617	0.000279035845436788	1.27289660329517e-07	0.0228455953513396	3.02771378154473e-06	3.46482034233017e-06	2.81253099405736e-05	0.000818967936712344
TRIM22	TRIM22	pink	-0.168026942435876	0.601574610001233	0.229155916537407	-0.650107613340251	0.672212873498044	-0.666490385465794	0.745428133533827	-0.315887853005528	0.318874473320383	-0.718934615982764	-0.350777797197247	0.200082279363332	0.141428573286313	5.72090979063899e-09	0.0435792088567933	1.18792632225257e-10	1.59828096152e-11	2.73036958261598e-11	4.97075860768466e-15	0.00484252141072121	0.00443503634001394	1.23848153546452e-13	0.00164020833441257	0.0790276255258717
MAP6	MAP6	blue	0.0998699178183526	0.506822713405666	-0.135802371176945	-0.510520155514238	0.275723206017168	-0.328622253934776	0.472524586826461	-0.334768672454538	0.491137761179588	-0.450660340640085	-0.49318312498723	0.373811357846868	0.384319760470248	2.19212131014033e-06	0.235815320133848	1.79567654890303e-06	0.0145508167285512	0.00330864728947012	1.25350634918258e-05	0.00273713635790516	4.9811084774449e-06	3.46777314723253e-05	4.48576390940811e-06	0.000748389034320306
TOMM40	TOMM40	brown	-0.701732723560373	-0.242675127359196	0.752699041450651	0.261958371002145	0.517565256660504	-0.4025916154704	0.186276131807765	0.0181285620550812	-0.424341630442824	-0.126056582944725	0.552419312713757	-0.637729003773537	8.26516984785979e-13	0.0322935936620489	1.91769813899469e-15	0.0205136710469087	1.21985449929762e-06	0.000258083748886306	0.102487582618287	0.874823150847065	0.000108020781012276	0.271453740932445	1.57545831328862e-07	3.40532588484007e-10
CENPN	CENPN	turquoise	-0.34024782451721	-0.506451674590346	0.371061771258667	0.489608053669012	-0.0181023326193098	0.0965240860201897	-0.271422021177103	0.434828628194506	-0.559150932207888	0.265305693817766	0.594388246307876	-0.49145161618044	0.00230397168033905	2.23615873270772e-06	0.000824396624665775	5.38463532821793e-06	0.875002803262319	0.400527380026743	0.0162281703374865	6.94589249833408e-05	1.03239384859691e-07	0.0188987156743474	9.61928454756196e-09	4.9019036489869e-06
AK5	AK5	green	-0.238794872734519	-0.579973363553322	0.212161491510645	0.614036029612088	-0.183064861729369	0.239444249697314	-0.429192094577617	0.241810681778178	-0.33095638663131	0.346283797535285	0.536116694489928	-0.500872845014188	0.0352484150165566	2.62740888851376e-08	0.0622097800745881	2.2522803616009e-09	0.108654302369413	0.0347387162535319	8.82237697359258e-05	0.0329331981698845	0.00308014402428654	0.00189888248485519	4.22304933262549e-07	3.0072258819803e-06
GOPC	GOPC	green	-0.124708182830266	-0.565568434464709	0.0543894996178761	0.558589804216129	-0.279264172773837	0.298106441922735	-0.523200519396148	-0.119437971767379	-0.318724254726896	0.342681525508389	0.360928033499954	-0.429772851437675	0.276655087348168	6.83956824795047e-08	0.636248846504537	1.06979804254452e-07	0.0132844884149163	0.00802868170797061	8.89717089529864e-07	0.297619926013202	0.00445478019081259	0.00213213353181152	0.00116901860838709	8.6093224954728e-05
TSPAN9	TSPAN9	blue	0.0677846677093908	0.554992440772449	-0.185346088237652	-0.507039003946954	0.263868655621148	-0.408609133908595	0.427508966436982	-0.612202634472186	0.433352801850159	-0.373814396074557	-0.517578627605533	0.38484203267787	0.555410951487027	1.34189588041497e-07	0.104244813786778	2.16682830849005e-06	0.0195781675988789	0.000204021448574793	9.46772857574883e-05	2.5899486824079e-09	7.3977249820011e-05	0.000748308697973045	1.21894958231379e-06	0.000503343190760198
XPO5	XPO5	turquoise	-0.452938241341752	-0.414638780687481	0.456662493197771	0.428450796103266	0.1047455516266	-0.0852755394697087	-0.109417715206802	0.0673901387939908	-0.432181111150047	0.0972552436920441	0.538786034314767	-0.536033542929155	3.12899612084236e-05	0.00016048529347299	2.64073192038166e-05	9.10141905084293e-05	0.361418245373572	0.457888955986044	0.34027783875506	0.557719958198556	7.77567857621322e-05	0.396951622076208	3.60620399962965e-07	4.24378001041075e-07
ACTB	ACTB	brown	-0.802240930642468	-0.441162045543392	0.821822600816669	0.403810627695429	0.436443896836375	-0.351039737716585	0.0973062405711115	0.00668665143708473	-0.520035810051289	-0.0817216017387261	0.66676374079623	-0.817977093532633	1.06375035316656e-18	5.28236967902318e-05	2.98071257148944e-20	0.00024617049798657	6.48077602085027e-05	0.00162616089459618	0.396702925912228	0.953667306744308	1.0629789218204e-06	0.476908267714646	2.66211991291268e-11	6.22013955176262e-20
SYNE1	SYNE1	tan	0.213260452622117	-0.482743179983871	-0.199109267783518	0.434456760712188	-0.569113026194927	0.604214299443588	-0.613384028469047	0.0244081887917432	-0.187241632489176	0.593483332171198	0.173511194979071	-0.182131269860062	0.0608360847371363	7.60307176302378e-06	0.0805265440896412	7.05726557286713e-05	5.42782348717694e-08	4.71151406325682e-09	2.36724013968552e-09	0.832014581532832	0.100687881958213	1.02605166924072e-08	0.128707811835475	0.110500047323809
CTDSPL	CTDSPL	blue	0.145292737806254	0.610086938339855	-0.130837097494631	-0.623103891571241	0.324201131536912	-0.38324434866447	0.576556974919897	-0.494892711811746	0.65159346329106	-0.526404204052753	-0.550713670641914	0.416959502243759	0.204362401271846	3.03963011897404e-09	0.253544634807764	1.11364887838878e-09	0.0037832930826364	0.00053356716398116	3.31042413803102e-08	4.10760922374733e-06	1.04345974462611e-10	7.41698000780905e-07	1.75097137922345e-07	0.000146146066299907
YWHAZ	YWHAZ	turquoise	-0.364934600467962	-0.451989060604854	0.4748377581618	0.487061683981624	0.0784896837063856	0.0724214208019225	-0.18165079879227	0.344722381426743	-0.417006222836554	0.0725895016701017	0.61208370533158	-0.588056220815635	0.00101961375292817	3.26623218832764e-05	1.12093503447648e-05	6.12506715238338e-06	0.494565642186235	0.528622391530555	0.111459368095985	0.0019970085838835	0.000145869928614607	0.527663567580342	2.61344418590537e-09	1.50472377062304e-08
CHRD	CHRD	blue	0.226428255857025	0.58734898385045	-0.179461261376968	-0.534006124244682	0.297166779089913	-0.297826409498495	0.460360422165644	-0.287271336429033	0.641465201641567	-0.541091551065173	-0.506763859608317	0.405662671466716	0.0462126609399457	1.58089164861764e-08	0.115912824797347	4.78003112669708e-07	0.00823922989055866	0.0080909284948286	2.22695595834549e-05	0.0107677617191538	2.49051304558998e-10	3.14299190370535e-07	2.19905159701847e-06	0.000229035199942255
BCAP29	BCAP29	turquoise	-0.159220848485121	-0.44706972901507	0.278607504740373	0.373546516365019	-0.0565495698029147	0.215938009185248	-0.286589152609247	0.264894605806181	-0.323524434330576	0.131861848050142	0.431242470244305	-0.451209280226766	0.163802043783076	4.07177176329568e-05	0.013511844230683	0.00075542216934852	0.622887101635001	0.0575920771895697	0.0109646606262271	0.0190909883783765	0.00386106036659814	0.24981311376553	8.09127885747258e-05	3.38314620426244e-05
COPS8	COPS8	brown	-0.737958729683966	-0.0170204739279666	0.730147073079537	0.0140496034046849	0.66873117973425	-0.658536319256692	0.40762522802193	-0.172152734787797	-0.412530384012885	-0.222222151002071	0.420565262669212	-0.424302418704607	1.27961611161442e-14	0.882418139459526	3.32606220117264e-14	0.902831378127538	2.21697634470112e-11	5.6385755784882e-11	0.000212079876640309	0.131774440505133	0.000174626151808707	0.050529819597821	0.000126195177082358	0.000108196364304247
INSR	INSR	blue	0.299769605074006	0.672391120650394	-0.275679042276598	-0.677840418112342	0.210399625680311	-0.280118940990975	0.505900755581333	-0.382507667427176	0.70685232819022	-0.501834726385758	-0.637672896559152	0.522244454996652	0.00766757378961271	1.57154350778859e-11	0.0145672473462089	9.32987901721437e-12	0.0644644929748147	0.0129935151698987	2.3030835589272e-06	0.000548053797760657	4.76535486557724e-13	2.85853845759492e-06	3.4212517781969e-10	9.39028055944803e-07
SKA1	SKA1	purple	-0.0497671572298738	-0.493774095920785	0.0965862351659793	0.499758223077407	-0.316358531640927	0.38333580381919	-0.448153695878151	0.697969224097376	-0.529230338891359	0.443552978555653	0.49597190518958	-0.288723348721332	0.665230078280524	4.35149371865285e-06	0.400222701342971	3.18861023623193e-06	0.00477617788412004	0.000531793334080887	3.87984295133889e-05	1.22989001784488e-12	6.30723183156681e-07	4.75694843493155e-05	3.8845330321817e-06	0.0103588975267686
MAF	MAF	blue	0.244271122740325	0.578839255860948	-0.184157404306411	-0.469299576212498	0.246307545818526	-0.226541805937418	0.40206050668698	-0.0721394995000595	0.470382522962828	-0.43082339592044	-0.424705304398517	0.426688091576879	0.0311401111377434	2.83771860865213e-08	0.106524764194	1.46293559907086e-05	0.0297188116251762	0.0461004715309982	0.000263438022957273	0.530232572444011	1.38921414751387e-05	8.23598062732913e-05	0.00010640481926223	9.79807227284889e-05
SLC44A2	SLC44A2	red	0.333791349077175	0.673998891755573	-0.3875265434292	-0.676442181151811	0.097315957064623	-0.211695977181719	0.413383231820671	-0.53685141997141	0.680075382509992	-0.32272341236591	-0.71812771206659	0.578786929327004	0.00282164391489739	1.34899848954956e-11	0.000456061040247463	1.06767575737966e-11	0.396655552002834	0.0627992034588747	0.000168773308398452	4.0439874673332e-07	7.50931208600387e-12	0.00395495228791054	1.35805169339139e-13	2.84779829437307e-08
ORAI3	ORAI3	blue	0.256991726242673	0.61231166677099	-0.314426019126859	-0.56475028306716	0.191510086922505	-0.304906794398937	0.448791393498661	-0.228599748552826	0.544559219528396	-0.393085573139457	-0.568259375561439	0.559120930548344	0.0231265110266464	2.56858556719454e-09	0.00505381100031679	7.21168282585983e-08	0.093025539668145	0.00664067078847441	3.77089759265209e-05	0.0441058391256921	2.55091502193816e-07	0.000370805068240082	5.74002538091259e-08	1.0343619386347e-07
ADD3	ADD3	blue	0.167716114294334	0.636421862392579	-0.02705733724618	-0.658586909416543	0.465087597135089	-0.436946703741999	0.61964846406859	-0.0261316750706804	0.340134618459397	-0.614813461470333	-0.411102445572948	0.474860135800337	0.142176915984026	3.79542373995589e-10	0.814093191463542	5.61301262761187e-11	1.78585100910849e-05	6.34199697328954e-05	1.46035892037941e-09	0.820344928380332	0.00231225926323157	2.12216349146692e-09	0.000184846002474772	1.11971910455621e-05
RAB11B-AS1	RAB11B-AS1	blue	0.321811043179653	0.626498767579737	-0.291759716021218	-0.613517782527978	0.181408914674204	-0.238533066275666	0.458990641369447	-0.199792452961478	0.624843331126151	-0.438177912125533	-0.561719557543396	0.544458835237169	0.00406436649457385	8.50524602530124e-10	0.00954743660816829	2.34320966951669e-09	0.111944751392378	0.0354556699371222	2.37261359459304e-05	0.0794717568310711	9.70388755295581e-10	6.01372737741775e-05	8.76449565908133e-08	2.56645974352319e-07
SEPT2	SEPT2	brown	-0.768075364195054	-0.302268974636553	0.869079566696406	0.260040841935056	0.554016898126321	-0.447432568623113	0.227081042643829	0.234168364445785	-0.643982930193404	-0.130607522747658	0.683957889990378	-0.663161700969258	2.28624087343023e-16	0.00715173280797524	6.12911290133769e-25	0.0214908829427948	1.42629219279476e-07	4.00656516503348e-05	0.0455707607413885	0.0390637768640383	2.01224039793533e-10	0.254385795052429	5.12679387207814e-12	3.70834330540325e-11
ZNF618	ZNF618	yellow	0.637502486695021	0.495299266965341	-0.647100366686167	-0.477610524067335	-0.252622598241504	0.185477063507704	0.116018205581834	-0.147669855645869	0.656786416495477	-0.113196892527678	-0.664390010578113	0.712682045332631	3.47006009779515e-10	4.02219572391959e-06	1.54106568018864e-10	9.79317438615796e-06	0.0256541313505291	0.103995938732456	0.311766255295018	0.196975979612261	6.59474605987829e-11	0.323758694838042	3.31369998285997e-11	2.50882136841174e-13
SYNDIG1	SYNDIG1	green	-0.402537876812992	-0.654048070949641	0.314156779261546	0.667307894343624	-0.149680471445939	0.168924760390998	-0.421864001949869	-0.0268004746143667	-0.413712470043986	0.383855034737086	0.574891999231798	-0.606647530924099	0.000258620922245419	8.40934409241472e-11	0.00509360477393394	2.53109589948204e-11	0.190879562942004	0.139283667147169	0.000119648256649842	0.815826844957538	0.000166562630068314	0.000521824194465372	3.70150280522706e-08	3.93338163316735e-09
MRPL15	MRPL15	turquoise	-0.439035506295573	-0.399312484617326	0.387477057083504	0.385711339485703	0.0667654739026171	-0.0475363889157919	-0.206263360829687	-0.0709925700554158	-0.42243794843771	0.196976213467743	0.458279200811039	-0.507537130805074	5.79446511415443e-05	0.000292808265199535	0.000456894574568291	0.000487563268434802	0.561385186152833	0.679397380072323	0.0700180478614618	0.53680827841006	0.000116856221985772	0.0838916853776183	2.45172439433294e-05	2.10961795921384e-06
UBE2R2	UBE2R2	blue	0.284610075315876	0.550262381837827	-0.292368287411244	-0.454696510895541	0.106647089151941	-0.17619159323687	0.420136172343828	0.0380005907455499	0.600965189282808	-0.374271973538054	-0.455333504156589	0.550201785814323	0.0115537296330245	1.80041871832395e-07	0.0093916537052913	2.88885746255549e-05	0.352718732829754	0.122816809599093	0.000128429904518568	0.741163487469018	5.98163215316821e-09	0.00073629871649072	2.80617947078468e-05	1.80715801816953e-07
SEC24D	SEC24D	brown	-0.521453613010914	-0.376646394591311	0.57154673309633	0.365629292782867	0.267411640894081	-0.147057990532887	-0.0621548050945088	-0.00767517075639339	-0.441396295364987	0.0523768703265266	0.523311568199482	-0.587098901103445	9.81754078434063e-07	0.000676748022527058	4.62384115531564e-08	0.00099554593782154	0.017939549886006	0.198858654817309	0.588785472763122	0.946827032177325	5.22860599072081e-05	0.648803936385069	8.84150583299006e-07	1.60869241830457e-08
EMP1	EMP1	brown	-0.718293859545619	-0.388204884429327	0.803105586281673	0.405095595380734	0.393116912496134	-0.294248228788806	0.103938627527764	0.420031624981614	-0.719676129115172	0.0623923723655029	0.768330860447157	-0.624352831805748	1.33255712348619e-13	0.000444774560048283	9.16201730381989e-19	0.000234161586280364	0.000370368885251894	0.00892437176280236	0.36514941551659	0.000128979902301003	1.13758486403622e-13	0.587358983409485	2.20382791234807e-16	1.00889668683502e-09
NFIA	NFIA	blue	0.415672315344207	0.687958422976127	-0.339928139269708	-0.679510016791852	0.134792819838537	-0.180111550744026	0.435492518971534	0.096395078723232	0.347101220330783	-0.309421770876042	-0.553893529221996	0.717008651039087	0.00015394622359376	3.43848695490797e-12	0.00232744411552755	7.93462853959642e-12	0.239348562396522	0.114576079248972	6.75110104827768e-05	0.401160258615376	0.0018492622202226	0.00584027275043991	1.43731653360261e-07	1.5424064180115e-13
LINC00674	LINC00674	blue	0.165852706963186	0.577759035965618	-0.0525948495403704	-0.668697321964862	0.396005080784591	-0.386416271841823	0.58227980793102	-0.220211079404755	0.468240447359155	-0.658331748644423	-0.490076357818538	0.39962777750839	0.146725826020051	3.05284006538042e-08	0.64743933374814	2.22399431909827e-11	0.000332130825670868	0.000475100518853174	2.2445184509734e-08	0.0527080727886885	1.53855796694169e-05	5.74308614739812e-11	5.25795409525353e-06	0.000289292097210207
KCNJ8	KCNJ8	turquoise	-0.478161310903774	-0.403846416415753	0.520833125333851	0.442374352631252	0.168592627782436	-0.0901162537040552	-0.0988531140464547	0.221001357778865	-0.56156108550582	0.164340985667235	0.618724864117505	-0.519551347782623	9.53259124763072e-06	0.000245828503592721	1.01655325418946e-06	5.00957131524249e-05	0.140074260013655	0.43266825530051	0.389203170341328	0.0518430973141486	8.85384723704503e-08	0.150495675194887	1.56920649505658e-09	1.09215684184672e-06
E2F1	E2F1	green	-0.288051930506822	-0.500156166135272	0.230035438911354	0.557141779467902	-0.177536129694129	0.209021246959566	-0.36431335674692	0.516760611818897	-0.552007186848621	0.458982920445044	0.547615709351667	-0.379984340793045	0.0105462443216553	3.1227035423538e-06	0.0427570288636142	1.17234828332655e-07	0.119940627705413	0.0662741528477252	0.00104158261703726	1.2754919238376e-06	1.61627101173581e-07	2.37345922238951e-05	2.11810296917852e-07	0.000600437819365327
SEC61A1	SEC61A1	tan	0.127160358367482	-0.519472834296426	-0.239179841218288	0.618183060908796	-0.654773494952658	0.652380313008226	-0.722259769788012	0.147276466303248	-0.265216907353901	0.851208525156231	0.29863756384399	-0.151470215692045	0.267245187415173	1.09695603165872e-06	0.0349455020883379	1.63661856191309e-09	7.88682007039227e-11	9.7393059422298e-11	8.4424192627423e-14	0.198184942831034	0.0189401014681702	5.61365055056908e-23	0.00791177512386415	0.185568401718557
PTMS	PTMS	magenta	0.233651311086637	-0.503162541157462	-0.19420762611055	0.421670872414077	-0.534944534279296	0.632294839144511	-0.643588750362814	0.178977533211348	-0.283206794181902	0.500996565866617	0.175359306766663	-0.20870364831501	0.039510766457789	2.66461118014566e-06	0.0884247724605619	0.000120601533159462	4.52431774001302e-07	5.32747936481555e-10	2.08082360172589e-10	0.116914952288962	0.0119879146179872	2.98770177840046e-06	0.124623484173776	0.0666968857468168
TP53TG1	TP53TG1	blue	0.0961348186789379	0.617077673843238	-0.0745298338123414	-0.627253186776574	0.42200841152716	-0.442980363045776	0.578559743565237	-0.279524193745084	0.497169460983221	-0.615334974269422	-0.499057589056013	0.388154417071821	0.402438821251509	1.78282511262922e-09	0.516658163157338	8.00719754769647e-10	0.000118940013479119	4.87816479226904e-05	2.89195718351316e-08	0.0131953825722701	3.65032930125629e-06	2.03893360438159e-09	3.30783584799215e-06	0.000445605374024096
ACTG1	ACTG1	brown	-0.80799616277731	-0.43905486168604	0.794237305263285	0.424633827086898	0.424276498153048	-0.367479289800134	0.104741486697349	-0.0340859874257376	-0.419493644609092	-0.111390784577552	0.65854419436252	-0.803429430403445	3.88207523443149e-19	5.78960321702822e-05	4.09563178161075e-18	0.000106720648223306	0.000108312576817832	0.000933945205213783	0.361436982454191	0.767027652460929	0.000131844638169527	0.331588410305535	5.63458901032479e-11	8.66204377929053e-19
RER1	RER1	brown	-0.631493893789695	-0.423945373989374	0.637701987538942	0.412220260710329	0.248391730854215	-0.180508277835766	-0.0586992955040896	0.297455278556071	-0.635149624138053	0.161123332427662	0.642890341254093	-0.587994612774122	5.68654592152652e-10	0.000109807331691594	3.41298550486243e-10	0.000176800405728026	0.0283211816347369	0.113766419129163	0.609709090688	0.00817407722345489	4.2159035509367e-10	0.158759910979075	2.2078676670353e-10	1.511217396453e-08
DCAF8	DCAF8	yellow	0.513323477960471	0.616543354491418	-0.54718938746911	-0.622837922185724	-0.0707756554989264	-0.0526712338567718	0.292633712506998	-0.233298355915424	0.611088029379622	-0.231333708625188	-0.709335145474479	0.747644281203886	1.54120769808702e-06	1.85788987210732e-09	2.17399328019955e-07	1.13726040123655e-09	0.538056421406554	0.646961423806046	0.00932440879101689	0.0398183313197865	2.81828616448033e-09	0.0415669251565727	3.63299733339269e-13	3.73108286940694e-15
PNPO	PNPO	tan	0.0118915364667702	-0.513934782921273	-0.110951633363804	0.482209174028188	-0.48920907012456	0.449956328742103	-0.548004030218747	0.00689515360153346	-0.29297298046378	0.649903112708009	0.279011793246982	-0.205794253743469	0.91770009387438	1.49042528940206e-06	0.333510168918396	7.80745409148147e-06	5.49481772117281e-06	3.5791908037859e-05	2.06838089960166e-07	0.952224235568001	0.00923906917208507	1.20924928490398e-10	0.0133714736999131	0.0706714804085127
RNF152	RNF152	pink	-0.127828970562528	0.569991904246355	0.130166299007752	-0.546364522672116	0.537760778827303	-0.567415661248386	0.623754429577415	-0.467486731601878	0.338990890213356	-0.543862947000104	-0.362707973156009	0.211704721561807	0.264717354178387	5.12327768639045e-08	0.25600777391979	2.2861196425121e-07	3.83229756062873e-07	6.06529291266505e-08	1.05785410041012e-09	1.59458085532614e-05	0.00239750226449085	2.66059575041032e-07	0.00110035516706068	0.0627880899727484
NT5E	NT5E	turquoise	-0.493711479968345	-0.353827762582689	0.546678883065961	0.372403584439422	0.269162218930645	-0.175894313135427	-0.0810594614689066	0.44909516136721	-0.671677996105846	0.0785501434216808	0.613118660757086	-0.501595350688373	4.36553944147794e-06	0.00148322805173739	2.24275705526955e-07	0.000786468949021269	0.0171743441124872	0.123459810057402	0.480498038839619	3.72000819757969e-05	1.68115835901637e-11	0.494232210452894	2.41561438140281e-09	2.89488115908461e-06
FEN1	FEN1	turquoise	-0.514138742023664	-0.432362528302323	0.563246013177087	0.488854700462668	0.199910784756829	-0.115212073939773	-0.0718178731235414	0.422064080526483	-0.534325645985982	0.128356533929156	0.68087924878753	-0.574223963345484	1.47383563851583e-06	7.71601136384395e-05	7.94653143823978e-08	5.59444955724517e-06	0.0792901849964855	0.315163173542151	0.532072503778263	0.000118668026098013	4.69146703905236e-07	0.26273422234699	6.94206598232177e-12	3.87043532930329e-08
TOMM5	TOMM5	brown	-0.743861861387562	-0.288878737634548	0.782179288303313	0.280382156913572	0.537279582662716	-0.434936356147117	0.163825580588551	0.08298177649383	-0.4979677932667	-0.158797136596228	0.591527487982709	-0.681180148004702	6.07723455736558e-15	0.0103159550440765	2.80061989185788e-17	0.0129050332463192	3.9429743113341e-07	6.91393405143271e-05	0.15179736854641	0.470116219969256	3.50164106655427e-06	0.164940931721377	1.17882738121677e-08	6.74050720635653e-12
EPRS	EPRS	magenta	0.313194491984476	-0.531228803358757	-0.189420740584388	0.487443030021229	-0.585789353137483	0.731298950400223	-0.682445111169151	0.26941891835076	-0.231498977146451	0.534318261895795	0.251617375929881	-0.214706785103705	0.00523810956918941	5.61924427027161e-07	0.0967167616284422	6.008409956237e-06	1.76203060990647e-08	2.89511199540381e-14	5.95294871812844e-12	0.0170645303007123	0.0414174177431735	4.69349611841388e-07	0.0262677059993287	0.059065823658298
TMEM129	TMEM129	pink	-0.0656140821519022	0.61527943289901	0.119412590746841	-0.616167531483372	0.537789416624616	-0.566219368102686	0.737478222385686	-0.295685627115183	0.441751669704814	-0.616230181747487	-0.374805422776633	0.325282095701898	0.568170755660377	2.04764715134593e-09	0.297723344064831	1.91248495363316e-09	3.82580425286523e-07	6.55660070328756e-08	1.35837856981266e-14	0.0085809440291873	5.14801188718975e-05	1.90327874596007e-09	0.000722518991675336	0.00366195816051694
ARF4	ARF4	brown	-0.90508477431404	-0.313260060469949	0.956333686151095	0.325501016989047	0.638764087567926	-0.53486476142892	0.289349265892595	0.0730763581974032	-0.534805439945944	-0.164102476763853	0.709615969883364	-0.756126917489717	5.99379653848387e-30	0.00522814927864444	2.39539069028127e-42	0.00363781145961033	3.12393290973599e-10	4.54554234253737e-07	0.0101868677824366	0.524891188740459	4.5613865621832e-07	0.151097006335933	3.52257558702511e-13	1.20999450382805e-15
IFITM1	IFITM1	red	0.143695448749721	0.42574328915764	-0.150723384175653	-0.30534119357055	0.220366431280734	-0.221623856104038	0.232163000090212	-0.245274055858802	0.290349824319796	-0.298886870598692	-0.301867765808675	0.279268961138791	0.209435305929557	0.000101914725573509	0.187771490996825	0.00655966885399993	0.0525371098616672	0.0511699852754957	0.0408212123089095	0.030433138591448	0.00991704559594628	0.00785741678354251	0.00723242231117313	0.0132828428041493
CORO1C	CORO1C	turquoise	-0.522850056622294	-0.502836198096237	0.569718685815125	0.474215636602307	0.19356460828896	-0.0915838392747651	-0.125922564384723	0.478501950590703	-0.675905620423322	0.0878398944879451	0.673090517681586	-0.606911189812103	9.07502236129221e-07	2.71109260717892e-06	5.21616978888401e-08	1.15523777642988e-05	0.0895048042834289	0.425180668784241	0.27196774860953	9.37469439303972e-06	1.12415952764281e-11	0.444428891742615	1.47071800786591e-11	3.85684116944201e-09
IFITM10	IFITM10	turquoise	-0.201083036272283	-0.372231544994737	0.0588320611176812	0.415550220102954	-0.19446295986663	0.150958864656679	-0.354201731990683	-0.106525197697265	-0.276345814074151	0.342297824997822	0.277404711038496	-0.328473410920528	0.0775092539361293	0.000791241460006541	0.608899220442521	0.00015470569883048	0.0879987729532455	0.187074811025617	0.00146494459545125	0.353272458027839	0.0143208810623324	0.00215843701380238	0.0139370300449577	0.00332371895328002
SLC48A1	SLC48A1	blue	0.310263990792364	0.549163977913985	-0.360609872508033	-0.493009251707575	0.0937248992038324	-0.137338418855096	0.335400184270328	-0.400629901234785	0.797531885710904	-0.421317892181277	-0.624569452738695	0.429386336320438	0.00570078492344963	1.92635504888288e-07	0.00118169308641549	4.52600280425834e-06	0.414391189813334	0.230509098855375	0.00268374286553453	0.000278372127290613	2.36858386695439e-18	0.000122361978660275	9.91713683918383e-10	8.75058083815893e-05
CLN5	CLN5	greenyellow	-0.485800518704681	0.405714480557267	0.464380607729268	-0.349934667224129	0.726107248668768	-0.765585776996374	0.66694561076307	-0.37181986647127	0.104575053396993	-0.550256787293525	-0.0145524354404589	-0.0745019580254004	6.52617322666211e-06	0.000228572027731895	1.84617594869192e-05	0.00168617012829582	5.38120366891076e-14	3.26157767841151e-16	2.61762116203128e-11	0.000802768864652347	0.362204660608686	1.8010399272169e-07	0.899371552821605	0.516815442739507
CTPS1	CTPS1	green	-0.354633417538174	-0.585166049491783	0.327589194396207	0.638370946889065	-0.0929099066405721	0.175450355973659	-0.386177112829367	0.140465121633089	-0.368082982684828	0.280044425073326	0.541432486460684	-0.616779831416628	0.00144409263866351	1.83980636530952e-08	0.00341452359482618	3.22808538107687e-10	0.418479356843479	0.124424856386316	0.000479295675526923	0.219966391780016	0.000914605477340174	0.0130186595505495	3.07947047993372e-07	1.82430326681673e-09
EMC1	EMC1	brown	-0.695765850224709	-0.37449205464328	0.757170561714353	0.317465118804002	0.401912104314262	-0.349406227990654	0.124173783919535	0.167215877825505	-0.593027919608297	-0.0437323273296205	0.648253691732462	-0.646326288129523	1.54774349376576e-12	0.000730584991207101	1.05011902828926e-15	0.00462336676868667	0.000264952249764976	0.00171556575007498	0.278734790189469	0.143387525802822	1.05984252600542e-08	0.70381206118286	1.39514753783477e-10	1.64707590890211e-10
G6PC3	G6PC3	turquoise	-0.343730071534989	-0.405644384200595	0.328503940534072	0.38101688536587	-0.0501811220053715	0.0865207400930843	-0.236304916710511	0.174609352864783	-0.491279838563683	0.336732832801323	0.471433183256787	-0.415084949542146	0.00206171624566682	0.000229198893733568	0.00332062257557766	0.000578473754327702	0.662613699563552	0.451325193070288	0.0372611309024857	0.126268772170351	4.94510604450478e-06	0.00257411927348888	1.32102133139857e-05	0.000157631631793048
CAB39L	CAB39L	blue	0.244015824810505	0.591779010156564	-0.126782651795965	-0.573162421488211	0.328848761497528	-0.282474698010028	0.519009893945632	-0.0275649914866969	0.478768122312314	-0.58243127629217	-0.454375686020168	0.459798231557075	0.031322261375987	1.15803188018878e-08	0.268680356201021	4.15403059352833e-08	0.003285828448307	0.0122200063014647	1.12566030757757e-06	0.810669491224496	9.25302323905489e-06	2.22132628455268e-08	2.93135253765574e-05	2.28569797334389e-05
TK1	TK1	purple	-0.21654934075731	-0.312499913364004	0.25237295310804	0.340690924733956	-0.0311953033016047	0.0705928414548351	-0.139459432449578	0.787710015396938	-0.463609612384864	0.246901131337441	0.473146430281879	-0.235428349156192	0.0568715379615369	0.00534465679817845	0.0258053660670878	0.00227178903754852	0.786293116683969	0.539109454851298	0.223319734754089	1.17762038420136e-17	1.91412745038436e-05	0.0293149634297437	1.21649566094733e-05	0.0379921281712711
RNF115	RNF115	tan	0.0506928578190265	-0.452313501734333	-0.0459412041104715	0.515244608638546	-0.46602494284135	0.506764420986991	-0.518421082107914	0.225504953004561	-0.268655443395509	0.618189268253123	0.362061647226237	-0.225635038149969	0.659384950905814	3.21870520225423e-05	0.689597030405162	1.38687356973179e-06	1.70870518314476e-05	2.1989853950008e-06	1.16319288817612e-06	0.0471332895493773	0.0173929229386509	1.63583080992496e-09	0.00112485362793139	0.047002673411953
EPS8	EPS8	turquoise	-0.323765136004287	-0.380164191227714	0.407390996677072	0.349699630731121	0.161433978522608	-0.0164994155204612	-0.17772826167823	-0.0871886368268556	-0.340114334171157	0.021845749616128	0.410728303552987	-0.55182133361247	0.00383323691541039	0.000596558202014214	0.00021404096491024	0.00169918803276807	0.15794766518966	0.885993254585503	0.119533883364689	0.447826158071134	0.0023137470577673	0.84943130874728	0.000187613377783734	1.63500187448641e-07
LOC100287387	LOC100287387	black	0.644324214819698	0.288075599895168	-0.579894088773574	-0.338619561418504	-0.400762021410401	0.385166530696364	-0.095686282124798	0.18591715431414	0.268098897053671	0.119438617762003	-0.495448426590389	0.575484862924885	1.95461246784397e-10	0.0105395899296734	2.64161421148158e-08	0.00242577778993282	0.000276961027305968	0.000497399024355915	0.404647928949515	0.103163080065756	0.0176357188111609	0.297617294136726	3.99127901276325e-06	3.5574688465502e-08
CTTN	CTTN	brown	-0.889717320043912	-0.257009632570074	0.873879270791976	0.290206942593148	0.609574232998051	-0.584709480586813	0.31332919462277	0.0630445049680064	-0.548238929163411	-0.146168449234915	0.663175101508267	-0.653456126809905	1.34201233393854e-27	0.0231166047558291	1.62559918833033e-25	0.00995519071484141	3.15931660831714e-09	1.89883750245692e-08	0.00521766550429497	0.58345128978155	2.03884217801136e-07	0.201618665095642	3.70380435426073e-11	8.86013160887396e-11
GLCCI1	GLCCI1	blue	0.299099846389599	0.583129835580608	-0.239834010415987	-0.557934135810127	0.214752617355935	-0.239761601625094	0.426551832565056	-0.132989495214458	0.433693544515314	-0.413601484027891	-0.49960800763554	0.526961008106245	0.00781123993587222	2.11728364969386e-08	0.0344357645424574	1.11513200335296e-07	0.0590104190462348	0.0344918782492557	9.85392778253378e-05	0.245750563194636	7.29105017362361e-05	0.000167304848161712	3.21382682168756e-06	7.1847163755018e-07
CCDC71L	CCDC71L	brown	-0.71217869818236	-0.191656153476921	0.772168261589186	0.183825578311639	0.615430456910406	-0.520739681232879	0.290609946422398	-0.130557404487945	-0.373279848311559	-0.306426247207785	0.489893536076886	-0.614597946289766	2.65336735925604e-13	0.0927716888266732	1.26248866860071e-16	0.107168088373785	2.02403656271668e-09	1.02189364028539e-06	0.00984792836611194	0.254569680764383	0.000762564528545874	0.00636113251667961	5.30707290190499e-06	2.1574965251135e-09
LOC100506621	LOC100506621	blue	0.233401035032008	0.561413861565327	-0.264336568563212	-0.470707240812726	0.189707084386854	-0.280379267231903	0.386617867860502	0.0375972515326667	0.337328938790802	-0.336345900365868	-0.431137433726235	0.540310578299518	0.0397286521505676	8.9376304309403e-08	0.0193546716903778	1.36779495559171e-05	0.096204196922499	0.0129060017901589	0.000471590365919676	0.743815731996798	0.00252639586714923	0.00260552733322513	8.12732400478605e-05	3.29320187247054e-07
PSMD8	PSMD8	tan	0.012879656411804	-0.557740470655842	-0.158903679008821	0.624796530154141	-0.505704212787966	0.505442310038125	-0.695063032169878	-0.0402423001493212	-0.302705965572433	0.635258648197508	0.30178330549578	-0.304396537959917	0.910888300512615	1.12886696532006e-07	0.164654009850048	9.7400150835587e-10	2.32741198780276e-06	2.36020667238828e-06	1.6647737591719e-12	0.726478298703645	0.0070647489853372	4.17819398159168e-10	0.00724951028907196	0.00673694233041962
AGPAT3	AGPAT3	black	0.716520406796092	0.565624627029002	-0.678463135788066	-0.454381831582095	-0.254353444666128	0.229995533169534	0.0968760557130867	-0.109516784143493	0.738124919520329	-0.169657983661346	-0.683228081098978	0.718401963635367	1.63018013906838e-13	6.81469094134476e-08	8.78397722147543e-12	2.93053308246205e-05	0.024626111281375	0.0427940524753021	0.398803695119863	0.339838157496409	1.25341375612582e-14	0.137550263822583	5.51058016355375e-12	1.31621706313101e-13
PPFIBP1	PPFIBP1	green	0.123515829791905	-0.627439375877262	-0.108627885623954	0.631295193183029	-0.51940908968759	0.58838481445974	-0.684313829129191	0.344540921952909	-0.342315619114919	0.495413433260518	0.390443481716792	-0.312974858543258	0.281309611769488	7.88863783019635e-10	0.343795977793892	5.77914142856563e-10	1.10086708195295e-06	1.47053532446826e-08	4.94905620656778e-12	0.00200870313934648	0.0021572107724168	3.99851207193231e-06	0.000409316266228473	0.00527159585395132
BIN1	BIN1	pink	-0.00246841407777962	0.664246870161354	0.0702257453889599	-0.591450667942698	0.496422009002653	-0.495554914827431	0.694244820510055	0.115910149355191	0.351032240463476	-0.581310449615018	-0.335189752627346	0.392720735094672	0.982887885488454	3.35752761109412e-11	0.541227029614023	1.1852492980696e-08	3.79489907487422e-06	3.96934359659834e-06	1.81173842832799e-12	0.312220209922614	0.0016265614467981	2.39848475472859e-08	0.00270143004167944	0.000375917649418963
LEPREL2	LEPREL2	tan	0.0436759178410489	-0.453741067653367	-0.129941008061742	0.499783826225971	-0.497481612989076	0.462809194204353	-0.574943324447425	0.295295079850595	-0.517675509874018	0.759121083519635	0.330285512054445	-0.102162834069148	0.704176436296856	3.01713149954095e-05	0.256838673898064	3.18433084081883e-06	3.59149896059881e-06	1.98713651775735e-05	3.68881772884724e-08	0.00867308970000085	1.21241167469019e-06	8.0423153181044e-16	0.00314433063369737	0.37344323085574
CASC5	CASC5	purple	0.203582868830534	-0.324321536984975	-0.0854332522532388	0.302219467108041	-0.363863367181054	0.465701433200159	-0.406023098739497	0.673814989002184	-0.269991456147534	0.32896120653168	0.229636189645023	-0.0945676251777247	0.0738180830138813	0.0037696030041082	0.457054720312373	0.00716164653973489	0.00105776256474767	1.73497209506676e-05	0.000225830790526381	1.37283306646554e-11	0.0168217766769461	0.00327455277089309	0.0431286410497763	0.410188354029034
GLRX2	GLRX2	turquoise	0.0297885969075367	-0.51277624593663	0.07495954283484	0.444449215812483	-0.290991865600139	0.433331604848334	-0.442679995716414	0.352380600356413	-0.296480921754389	0.271584673501287	0.357748499826355	-0.337593277750029	0.795715746619882	1.5880458121308e-06	0.514236756600341	4.57282987264205e-05	0.00974721061571485	7.40440858673316e-05	4.94289055393211e-05	0.0015559376311157	0.00839595034423397	0.0161618347951135	0.00130139673055609	0.0025054882619959
TIMP1	TIMP1	green	-0.211174915187686	-0.532373754708322	0.148971690835923	0.617657890512671	-0.287589109248906	0.296434628029587	-0.43448397584737	0.323624092972866	-0.527761506483065	0.528589954444402	0.522762123524927	-0.353697442748855	0.0634643190773337	5.25768420725808e-07	0.193012935103733	1.70459354796914e-09	0.0106770994684991	0.00840662211751548	7.04905892411004e-05	0.00384951877923478	6.86280167353145e-07	6.54401510296535e-07	9.12016973033128e-07	0.00148964767047119
RAB12	RAB12	blue	0.367486481460973	0.618304432104163	-0.322717013501384	-0.570156687703235	0.154892570105211	-0.164990216034996	0.427225217115711	-0.134228254859953	0.705997585052825	-0.462066103431194	-0.57322387947302	0.553627627590108	0.000933712646732347	1.6212812616791e-09	0.00395571044131896	5.06801430296605e-08	0.175712152267466	0.148867888677902	9.58073378586991e-05	0.241340309369208	5.2285096458264e-13	2.05723476937966e-05	4.1370874619125e-08	1.46135289435735e-07
ANAPC16	ANAPC16	red	0.562783513434676	0.503733518887792	-0.529608862831473	-0.540012158399036	-0.122371514032587	0.10265210588616	0.158210946346361	-0.169869139499489	0.634583421989963	-0.26878689412511	-0.662680751930402	0.597360408288658	8.1863858165376e-08	2.58508374568717e-06	6.17110089801949e-07	3.35237207619617e-07	0.285825324744648	0.371146768285712	0.166526160827272	0.137054109258311	4.41703516344341e-10	0.0173359981573682	3.87482329254589e-11	7.7710420958464e-09
APCDD1	APCDD1	blue	0.144001706491747	0.679139975015081	-0.113394302317128	-0.650551184350923	0.404379528334358	-0.414662197842023	0.561235046629805	-0.358254195006608	0.61694219056665	-0.589603162156121	-0.550709067863035	0.384706464816108	0.208455786973749	8.22542196940514e-12	0.322910114102722	1.14290626159165e-10	0.000240785561406223	0.000160334342560191	9.04040314330432e-08	0.00127947470788319	1.80157993980328e-09	1.350112517566e-08	1.75146914519908e-07	0.000505845691921945
SELM	SELM	brown	-0.70422375574633	-0.253063117554678	0.614842052501532	0.368341449238331	0.322564778003427	-0.343669912804522	0.0928975261120126	0.0650228078980813	-0.537565290941299	0.154279695667017	0.579871550204452	-0.502668188814863	6.33169484394721e-13	0.0253890978153843	2.11751778071396e-09	0.000906437074053824	0.00397378586559865	0.00206569907593972	0.418541638940952	0.571670226197735	3.87690142518833e-07	0.17744847822771	2.64566623038064e-08	2.73531861639384e-06
FARSB	FARSB	turquoise	-0.463774685313676	-0.428410561073974	0.371721072329666	0.530855772048519	0.015062264301214	-0.00150442092485246	-0.208196376167355	0.00482471724766365	-0.332107097045809	0.29553225540973	0.54735983305743	-0.512875470558185	1.89938535373142e-05	9.11679569609664e-05	0.000805557823579112	5.74202856054301e-07	0.895865497547473	0.989570210550412	0.0673765908045935	0.966560059558082	0.00297277088043913	0.0086170277470535	2.15148258114924e-07	1.57945477880869e-06
IMPAD1	IMPAD1	brown	-0.773906395222423	-0.200782185812242	0.832922053467775	0.182192168659936	0.637938997352824	-0.538648976417601	0.2944159486046	-0.0829920423940147	-0.46079435593096	-0.230954855046699	0.558223366713214	-0.626049481796593	9.77425392256627e-17	0.0779632424870194	3.21717141250653e-21	0.110378913025048	3.34634669638084e-10	3.63568081079423e-07	0.00888368921407103	0.470061105096593	2.18258127526093e-05	0.0419113392785305	1.09491406739118e-07	8.81577149504301e-10
TSPAN3	TSPAN3	blue	0.105244447764914	0.623371566614462	0.054222968955834	-0.674535688202686	0.512276568833402	-0.459608377956814	0.638881793324354	-0.360470324712277	0.481275302055391	-0.706376818868759	-0.460826887061784	0.291839526289483	0.359123143175653	1.09035906706379e-09	0.637283875702229	1.2816763674511e-11	1.63198167316178e-06	2.30585951070428e-05	3.093380276147e-10	0.00118729135953587	8.17730000743787e-06	5.017910850429e-13	2.17928804871161e-05	0.00952687886183036
PPIL1	PPIL1	turquoise	-0.35837155371479	-0.425557482064412	0.336397426932196	0.3700495822336	0.0208666759860855	0.0567359442087885	-0.265115101822197	-0.0419388445348524	-0.462437327652957	0.232439629736846	0.403417660834618	-0.500857353070755	0.00127443517695686	0.000102705382554835	0.00260132509957809	0.000854099240774873	0.856105550148269	0.621739830212568	0.018987651369622	0.715429223858837	2.02193252098833e-05	0.0405749473747583	0.000249954532268695	3.00967906127398e-06
FRAS1	FRAS1	turquoise	-0.472373037773533	-0.328992303399008	0.570168889561626	0.288077112304743	0.215732083908987	-0.148190281369792	-3.43097804950097e-05	0.346559597520724	-0.638210315245757	0.140894233200256	0.590564105875104	-0.455107033516582	1.26268439705039e-05	0.00327144056665779	5.06394475802798e-08	0.0105391648565523	0.0578364569872565	0.195384752641368	0.999762131884543	0.00188200815699862	3.27158929543235e-10	0.21854640679839	1.26181455872924e-08	2.83531814360698e-05
IMP4	IMP4	tan	0.0704800290416865	-0.396861101622141	-0.165647397293772	0.423718790484842	-0.42234170255129	0.384402552290151	-0.504639373033768	-0.0180382293580409	-0.218347291820766	0.472327070285399	0.180115431864265	-0.176716326070333	0.53975977412168	0.000321513807645314	0.147233620688279	0.000110841135549409	0.000117320180501545	0.000511497087626143	2.46347811192378e-06	0.875441890185765	0.0547949051562051	1.26548065482071e-05	0.114568137000533	0.12168810225933
STMN2	STMN2	blue	0.234414977988191	0.683419544973335	-0.17685821108381	-0.620087594231997	0.243280535740933	-0.247219486205033	0.485412835671338	-0.385142068878377	0.60889696233007	-0.404538028921981	-0.561145829372853	0.427452324125685	0.0388520681346204	5.40730768425073e-12	0.12138427528659	1.41117205507119e-09	0.0318518891426347	0.029100282575333	6.6543383307002e-06	0.000497844871454717	3.32432354879477e-09	0.000239304680272369	9.09209836225949e-08	9.49018777171649e-05
GALNT2	GALNT2	brown	-0.675306327164379	-0.304445126801051	0.731586912880266	0.409553213617432	0.416431201478948	-0.289803228683333	0.0997026649287036	0.24491315727254	-0.526351185275453	0.0377325304118997	0.663488876149633	-0.618557404749026	1.19063569547897e-11	0.00672772227162137	2.79609033452621e-14	0.000196555099122141	0.000149302280404365	0.0100636632478767	0.38512049233554	0.030685965381498	7.43946185561051e-07	0.742925842573195	3.59903396049044e-11	1.58975375613961e-09
SESN3	SESN3	blue	0.349708457375668	0.547898469969068	-0.286065629014836	-0.56152216176912	0.15380398486414	-0.196065081588793	0.379298631769339	0.111959303682546	0.296883871700182	-0.36631438270622	-0.458839195815328	0.600255662765513	0.00169869752123268	2.08178673129435e-07	0.011117884678363	8.87592548289597e-08	0.178804815719982	0.0853626888684574	0.000615441542933562	0.329110971489139	0.00830356148338465	0.00097231674467984	2.38925193359668e-05	6.29944849261552e-09
PARL	PARL	turquoise	-0.349190549468722	-0.372492877575883	0.262794274633473	0.451065539990205	-0.0628571001281845	0.0523857960136883	-0.254214061702595	-0.0371304711877074	-0.41933617056935	0.357554287220856	0.429276186690499	-0.416113281678969	0.00172769549141201	0.000784002221868597	0.0200997139323078	3.40511809882607e-05	0.584573036181355	0.648748036687277	0.024707580954954	0.746888868208847	0.000132694232915706	0.00130990578572432	8.79122795187814e-05	0.000151231805748959
SLC29A1	SLC29A1	pink	-0.136943492505037	0.594507124695733	0.163807513372623	-0.477440850795486	0.538199696099779	-0.559140671114489	0.65792199383576	0.0516913159805668	0.292315224766741	-0.574922153724784	-0.227846917474725	0.235208002401096	0.231865344343409	9.53793836076558e-09	0.151843150583857	9.87478227173272e-06	3.73391239247776e-07	1.03306656999076e-07	5.95802977214052e-11	0.653103193170341	0.00940514775350098	3.69404508041889e-08	0.0448270641091211	0.0381777505532062
OXTR	OXTR	turquoise	-0.289103812785357	-0.447846095148309	0.354932631469946	0.37632055107299	-0.0685151907051928	0.163993134115854	-0.243273015038642	-0.139377039452414	-0.298056668866822	0.277830848380248	0.406698473402698	-0.539121990124313	0.0102540297829421	3.93343408133174e-05	0.00142979724717815	0.000684651734571384	0.551147637874398	0.151373281262238	0.0318573449296734	0.223596043661746	0.00803971466874032	0.0137850855267727	0.000219937091580435	3.53490352522332e-07
TIMM17A	TIMM17A	brown	-0.676220969976998	-0.393586051259394	0.716215145357486	0.411336090535805	0.377230970281274	-0.268340659788962	0.0543213606989044	-0.00814122907423165	-0.381638207047935	-0.0666915119531452	0.602811205014853	-0.70447300662731	1.09062467269148e-11	0.000363895322163183	1.68747934136631e-13	0.000183136951069091	0.000662776481732063	0.0175298933802738	0.636672262735838	0.943603341983419	0.0005656129733278	0.561819913573009	5.2247686192889e-09	6.16416353304288e-13
GPM6B	GPM6B	blue	0.14800769466438	0.636609520043971	-0.111123610452201	-0.538594364702689	0.348331262603729	-0.351336108914307	0.496577066849222	-0.293231583123783	0.579822300349517	-0.476643733612149	-0.443305118864017	0.374748352766537	0.195941965083761	3.73690371357225e-10	0.332756746884628	3.64748941718475e-07	0.00177679278843264	0.00161039790179093	3.76447327178842e-06	0.00917447969146304	2.65454101816335e-08	1.02667625330473e-05	4.80906995238881e-05	0.000723981890915793
[truncated: 1,944 more rows]
